# Supplementary material for: Network analysis of EMT and MET micro-RNA regulation in breast cancer
Source: Sci Rep. 2017 Oct 19;7:13534. doi: 10.1038/s41598-017-13903-1 (PMC5648819; doi:10.1038/s41598-017-13903-1)
Supplement: Supplementary file 2 — Table S3 [file 41598_2017_13903_MOESM2_ESM.xml]

<?xml version="1.0" encoding="UTF-8"?>
<?mso-application progid="Excel.Sheet"?><Workbook xmlns:o="urn:schemas-microsoft-com:office:office" xmlns:x2="http://schemas.microsoft.com/office/excel/2003/xml" xmlns:c="urn:schemas-microsoft-com:office:component:spreadsheet" xmlns:html="http://www.w3.org/TR/REC-html40" xmlns:x="urn:schemas-microsoft-com:office:excel" xmlns:ss="urn:schemas-microsoft-com:office:spreadsheet" xmlns:xsi="http://www.w3.org/2001/XMLSchema-instance"><OfficeDocumentSettings xmlns="urn:schemas-microsoft-com:office:office"><Colors><Color><Index>3</Index><RGB>#c0c0c0</RGB></Color><Color><Index>4</Index><RGB>#ff0000</RGB></Color></Colors></OfficeDocumentSettings><ExcelWorkbook xmlns="urn:schemas-microsoft-com:office:excel"><WindowHeight>9000</WindowHeight><WindowWidth>13860</WindowWidth><WindowTopX>240</WindowTopX><WindowTopY>75</WindowTopY><ProtectStructure>False</ProtectStructure><ProtectWindows>False</ProtectWindows></ExcelWorkbook><Styles><Style ss:ID="Default" ss:Name="Default"/><Style ss:ID="Result" ss:Name="Result"><Font ss:Bold="1" ss:Italic="1" ss:Underline="Single"/></Style><Style ss:ID="Result2" ss:Name="Result2"><Font ss:Bold="1" ss:Italic="1" ss:Underline="Single"/><NumberFormat ss:Format="Currency"/></Style><Style ss:ID="Heading" ss:Name="Heading"><Font ss:Bold="1" ss:Italic="1" ss:Size="16"/></Style><Style ss:ID="Heading1" ss:Name="Heading1"><Font ss:Bold="1" ss:Italic="1" ss:Size="16"/></Style><Style ss:ID="co1"/><Style ss:ID="ta1"/><Style ss:ID="ce1"><NumberFormat ss:Format="Scientific"/></Style></Styles><ss:Worksheet ss:Name="Sheet1"><Table ss:StyleID="ta1"><Column ss:Width="64.008"/><Column ss:Span="1" ss:Width="64.008"/><Column ss:Span="251" ss:Index="4" ss:Width="64.008"/><Row ss:Height="12.816"><Cell><Data ss:Type="String">File created with bingo (c) on Sep 1, 2016 at 4:50:47 PM</Data></Cell><Cell ss:StyleID="Default"/><Cell ss:StyleID="Default"/><Cell ss:Index="255"/></Row><Row ss:Height="12.816"><Cell ss:Index="2" ss:StyleID="Default"/><Cell ss:StyleID="Default"/><Cell ss:Index="255"/></Row><Row ss:Height="12.816"><Cell><Data ss:Type="String">ontology: namespace</Data></Cell><Cell ss:StyleID="Default"/><Cell ss:StyleID="Default"/><Cell ss:Index="255"/></Row><Row ss:Height="12.816"><Cell><Data ss:Type="String">curator:  bingo</Data></Cell><Cell ss:StyleID="Default"/><Cell ss:StyleID="Default"/><Cell ss:Index="255"/></Row><Row ss:Height="12.816"><Cell ss:Index="2" ss:StyleID="Default"/><Cell ss:StyleID="Default"/><Cell ss:Index="255"/></Row><Row ss:Height="12.816"><Cell><Data ss:Type="String">Selected ontology file : bundle://115.0:1/data/GO_Full</Data></Cell><Cell ss:StyleID="Default"/><Cell ss:StyleID="Default"/><Cell ss:Index="255"/></Row><Row ss:Height="12.816"><Cell><Data ss:Type="String">Selected annotation file : bundle://115.0:1/data/H_sapiens_default</Data></Cell><Cell ss:StyleID="Default"/><Cell ss:StyleID="Default"/><Cell ss:Index="255"/></Row><Row ss:Height="12.816"><Cell><Data ss:Type="String">Discarded evidence codes : </Data></Cell><Cell ss:StyleID="Default"/><Cell ss:StyleID="Default"/><Cell ss:Index="255"/></Row><Row ss:Height="12.816"><Cell><Data ss:Type="String">Overrepresentation</Data></Cell><Cell ss:StyleID="Default"/><Cell ss:StyleID="Default"/><Cell ss:Index="255"/></Row><Row ss:Height="12.816"><Cell><Data ss:Type="String">Selected statistical test : Hypergeometric test</Data></Cell><Cell ss:StyleID="Default"/><Cell ss:StyleID="Default"/><Cell ss:Index="255"/></Row><Row ss:Index="11" ss:Height="12.816"><Cell><Data ss:Type="String">Selected correction : Benjamini &amp; Hochberg False Discovery Rate (FDR) correction</Data></Cell><Cell ss:StyleID="Default"/><Cell ss:StyleID="Default"/><Cell ss:Index="255"/></Row><Row ss:Height="12.816"><Cell><Data ss:Type="String">Selected significance level : 0.001</Data></Cell><Cell ss:StyleID="Default"/><Cell ss:StyleID="Default"/><Cell ss:Index="255"/></Row><Row ss:Height="12.816"><Cell><Data ss:Type="String">Testing option : Use whole annotation as reference set</Data></Cell><Cell ss:StyleID="Default"/><Cell ss:StyleID="Default"/><Cell ss:Index="255"/></Row><Row ss:Height="12.816"><Cell><Data ss:Type="String">The selected cluster :</Data></Cell><Cell ss:StyleID="Default"/><Cell ss:StyleID="Default"/><Cell ss:Index="255"/></Row><Row ss:Height="12.816"><Cell><Data ss:Type="String">IFT172</Data></Cell><Cell ss:StyleID="Default"><Data ss:Type="String">ITSN1</Data></Cell><Cell ss:StyleID="Default"><Data ss:Type="String">SPINT2</Data></Cell><Cell><Data ss:Type="String">LOC100133669</Data></Cell><Cell><Data ss:Type="String">FAM110A</Data></Cell><Cell><Data ss:Type="String">ALKBH2</Data></Cell><Cell><Data ss:Type="String">FAM110C</Data></Cell><Cell><Data ss:Type="String">GPBP1</Data></Cell><Cell><Data ss:Type="String">CKMT1B</Data></Cell><Cell><Data ss:Type="String">PRKACA</Data></Cell><Cell><Data ss:Type="String">GUSBL1</Data></Cell><Cell><Data ss:Type="String">FNBP4</Data></Cell><Cell><Data ss:Type="String">HEMK1</Data></Cell><Cell><Data ss:Type="String">CXADR</Data></Cell><Cell><Data ss:Type="String">SECISBP2</Data></Cell><Cell><Data ss:Type="String">ZNF10</Data></Cell><Cell><Data ss:Type="String">CACNA2D2</Data></Cell><Cell><Data ss:Type="String">CACNA2D4</Data></Cell><Cell><Data ss:Type="String">ZNF12</Data></Cell><Cell><Data ss:Type="String">ZNF14</Data></Cell><Cell><Data ss:Type="String">RC3H2</Data></Cell><Cell><Data ss:Type="String">ZNF16</Data></Cell><Cell><Data ss:Type="String">MTHFD1</Data></Cell><Cell><Data ss:Type="String">SPINT1</Data></Cell><Cell><Data ss:Type="String">ASPHD1</Data></Cell><Cell><Data ss:Type="String">KIAA0247</Data></Cell><Cell><Data ss:Type="String">FEZ2</Data></Cell><Cell><Data ss:Type="String">AGTR1</Data></Cell><Cell><Data ss:Type="String">VOPP1</Data></Cell><Cell><Data ss:Type="String">TXNIP</Data></Cell><Cell><Data ss:Type="String">CLOCK</Data></Cell><Cell><Data ss:Type="String">OPTN</Data></Cell><Cell><Data ss:Type="String">SF1</Data></Cell><Cell><Data ss:Type="String">ZNF28</Data></Cell><Cell><Data ss:Type="String">SF4</Data></Cell><Cell><Data ss:Type="String">SET</Data></Cell><Cell><Data ss:Type="String">SAR1A</Data></Cell><Cell><Data ss:Type="String">SHMT2</Data></Cell><Cell><Data ss:Type="String">HSA-MIR-190B.MIMAT0004929</Data></Cell><Cell><Data ss:Type="String">SHMT1</Data></Cell><Cell><Data ss:Type="String">LYPD3</Data></Cell><Cell><Data ss:Type="String">LYPD5</Data></Cell><Cell><Data ss:Type="String">ZNF25</Data></Cell><Cell><Data ss:Type="String">ZNF26</Data></Cell><Cell><Data ss:Type="String">PRPSAP2</Data></Cell><Cell><Data ss:Type="String">ADAMTS13</Data></Cell><Cell><Data ss:Type="String">JUB</Data></Cell><Cell><Data ss:Type="String">RDH13</Data></Cell><Cell><Data ss:Type="String">ATRIP</Data></Cell><Cell><Data ss:Type="String">TOE1</Data></Cell><Cell><Data ss:Type="String">CREBBP</Data></Cell><Cell><Data ss:Type="String">PRPF38A</Data></Cell><Cell><Data ss:Type="String">JUP</Data></Cell><Cell><Data ss:Type="String">NEBL</Data></Cell><Cell><Data ss:Type="String">EIF2AK3</Data></Cell><Cell><Data ss:Type="String">LNPEP</Data></Cell><Cell><Data ss:Type="String">BTBD11</Data></Cell><Cell><Data ss:Type="String">LARP6</Data></Cell><Cell><Data ss:Type="String">FAM111B</Data></Cell><Cell><Data ss:Type="String">PKIB</Data></Cell><Cell><Data ss:Type="String">FAM111A</Data></Cell><Cell><Data ss:Type="String">PPFIBP2</Data></Cell><Cell><Data ss:Type="String">KIAA1598</Data></Cell><Cell><Data ss:Type="String">STRC</Data></Cell><Cell><Data ss:Type="String">FXYD3</Data></Cell><Cell><Data ss:Type="String">FXYD1</Data></Cell><Cell><Data ss:Type="String">NMT2</Data></Cell><Cell><Data ss:Type="String">PKIG</Data></Cell><Cell><Data ss:Type="String">LGMN</Data></Cell><Cell><Data ss:Type="String">KCNC3</Data></Cell><Cell><Data ss:Type="String">KCNC4</Data></Cell><Cell><Data ss:Type="String">PRKAG1</Data></Cell><Cell><Data ss:Type="String">ZNF43</Data></Cell><Cell><Data ss:Type="String">SNX10</Data></Cell><Cell><Data ss:Type="String">ZNF44</Data></Cell><Cell><Data ss:Type="String">TFCP2L1</Data></Cell><Cell><Data ss:Type="String">ZNF45</Data></Cell><Cell><Data ss:Type="String">SHE</Data></Cell><Cell><Data ss:Type="String">PPP2R4</Data></Cell><Cell><Data ss:Type="String">CASP10</Data></Cell><Cell><Data ss:Type="String">ZNF41</Data></Cell><Cell><Data ss:Type="String">MMP28</Data></Cell><Cell><Data ss:Type="String">JAK1</Data></Cell><Cell><Data ss:Type="String">CHST9</Data></Cell><Cell><Data ss:Type="String">GSTO2</Data></Cell><Cell><Data ss:Type="String">IFT140</Data></Cell><Cell><Data ss:Type="String">TEX10</Data></Cell><Cell><Data ss:Type="String">ZNF57</Data></Cell><Cell><Data ss:Type="String">MMP15</Data></Cell><Cell><Data ss:Type="String">PLSCR4</Data></Cell><Cell><Data ss:Type="String">MMP19</Data></Cell><Cell><Data ss:Type="String">CRYAB</Data></Cell><Cell><Data ss:Type="String">RAPGEF6</Data></Cell><Cell><Data ss:Type="String">PAFAH1B3</Data></Cell><Cell><Data ss:Type="String">EMX2OS</Data></Cell><Cell><Data ss:Type="String">ECHS1</Data></Cell><Cell><Data ss:Type="String">HSA-MIR-10B.MIMAT0004556</Data></Cell><Cell><Data ss:Type="String">ADAM28</Data></Cell><Cell><Data ss:Type="String">RG9MTD3</Data></Cell><Cell><Data ss:Type="String">AGR2</Data></Cell><Cell><Data ss:Type="String">AGR3</Data></Cell><Cell><Data ss:Type="String">RICTOR</Data></Cell><Cell><Data ss:Type="String">STX4</Data></Cell><Cell><Data ss:Type="String">STX3</Data></Cell><Cell><Data ss:Type="String">STX2</Data></Cell><Cell><Data ss:Type="String">SPDEF</Data></Cell><Cell><Data ss:Type="String">MBD3</Data></Cell><Cell><Data ss:Type="String">RIC3</Data></Cell><Cell><Data ss:Type="String">MBD6</Data></Cell><Cell><Data ss:Type="String">EGLN2</Data></Cell><Cell><Data ss:Type="String">ATAD5</Data></Cell><Cell><Data ss:Type="String">KCNB1</Data></Cell><Cell><Data ss:Type="String">MBD1</Data></Cell><Cell><Data ss:Type="String">MBD2</Data></Cell><Cell><Data ss:Type="String">BBOX1</Data></Cell><Cell><Data ss:Type="String">ZNF77</Data></Cell><Cell><Data ss:Type="String">SNX21</Data></Cell><Cell><Data ss:Type="String">FAM116B</Data></Cell><Cell><Data ss:Type="String">TARBP1</Data></Cell><Cell><Data ss:Type="String">HSA-MIR-151A.MIMAT0000757</Data></Cell><Cell><Data ss:Type="String">FAM115C</Data></Cell><Cell><Data ss:Type="String">MYBBP1A</Data></Cell><Cell><Data ss:Type="String">HSA-MIR-616.MIMAT0003284</Data></Cell><Cell><Data ss:Type="String">CCDC9</Data></Cell><Cell><Data ss:Type="String">CCDC8</Data></Cell><Cell><Data ss:Type="String">SNX15</Data></Cell><Cell><Data ss:Type="String">ZNF74</Data></Cell><Cell><Data ss:Type="String">CCDC6</Data></Cell><Cell><Data ss:Type="String">NCAPD2</Data></Cell><Cell><Data ss:Type="String">CCDC3</Data></Cell><Cell><Data ss:Type="String">LGR6</Data></Cell><Cell><Data ss:Type="String">AGRN</Data></Cell><Cell><Data ss:Type="String">HSA-MIR-140.MIMAT0000431</Data></Cell><Cell><Data ss:Type="String">KCNG1</Data></Cell><Cell><Data ss:Type="String">ALDH1L1</Data></Cell><Cell><Data ss:Type="String">RIF1</Data></Cell><Cell><Data ss:Type="String">FBXO27</Data></Cell><Cell><Data ss:Type="String">LY75</Data></Cell><Cell><Data ss:Type="String">MSI1</Data></Cell><Cell><Data ss:Type="String">IL1RAP</Data></Cell><Cell><Data ss:Type="String">MSI2</Data></Cell><Cell><Data ss:Type="String">FBXO21</Data></Cell><Cell><Data ss:Type="String">FADS3</Data></Cell><Cell><Data ss:Type="String">LAPTM4B</Data></Cell><Cell><Data ss:Type="String">HSA-MIR-31.MIMAT0004504</Data></Cell><Cell><Data ss:Type="String">PTAR1</Data></Cell><Cell><Data ss:Type="String">UROD</Data></Cell><Cell><Data ss:Type="String">HSA-MIR-511.MIMAT0002808</Data></Cell><Cell><Data ss:Type="String">NEK2</Data></Cell><Cell><Data ss:Type="String">MAP3K9</Data></Cell><Cell><Data ss:Type="String">MAP3K7</Data></Cell><Cell><Data ss:Type="String">KCNH3</Data></Cell><Cell><Data ss:Type="String">PIAS3</Data></Cell><Cell><Data ss:Type="String">FBXW5</Data></Cell><Cell><Data ss:Type="String">DGAT2</Data></Cell><Cell><Data ss:Type="String">FBXW8</Data></Cell><Cell><Data ss:Type="String">DGAT1</Data></Cell><Cell><Data ss:Type="String">STX8</Data></Cell><Cell><Data ss:Type="String">KCNH8</Data></Cell><Cell><Data ss:Type="String">FBXO16</Data></Cell><Cell><Data ss:Type="String">FBXO17</Data></Cell><Cell><Data ss:Type="String">STX7</Data></Cell><Cell><Data ss:Type="String">FBXW9</Data></Cell><Cell><Data ss:Type="String">FBXO15</Data></Cell><Cell><Data ss:Type="String">SRCIN1</Data></Cell><Cell><Data ss:Type="String">MSH6</Data></Cell><Cell><Data ss:Type="String">SMO</Data></Cell><Cell><Data ss:Type="String">DMTF1</Data></Cell><Cell><Data ss:Type="String">MSH2</Data></Cell><Cell><Data ss:Type="String">PKP2</Data></Cell><Cell><Data ss:Type="String">PKP4</Data></Cell><Cell><Data ss:Type="String">PKP3</Data></Cell><Cell><Data ss:Type="String">C21ORF67</Data></Cell><Cell><Data ss:Type="String">KCNE3</Data></Cell><Cell><Data ss:Type="String">CREBL2</Data></Cell><Cell><Data ss:Type="String">FBXO46</Data></Cell><Cell><Data ss:Type="String">FBXO44</Data></Cell><Cell><Data ss:Type="String">NPAS2</Data></Cell><Cell><Data ss:Type="String">FBXO41</Data></Cell><Cell><Data ss:Type="String">NPAS3</Data></Cell><Cell><Data ss:Type="String">RAP1B</Data></Cell><Cell><Data ss:Type="String">LOC100129534</Data></Cell><Cell><Data ss:Type="String">SNN</Data></Cell><Cell><Data ss:Type="String">NDOR1</Data></Cell><Cell><Data ss:Type="String">KIAA1522</Data></Cell><Cell><Data ss:Type="String">C21ORF70</Data></Cell><Cell><Data ss:Type="String">TSNAXIP1</Data></Cell><Cell><Data ss:Type="String">ZKSCAN1</Data></Cell><Cell><Data ss:Type="String">GRIA4</Data></Cell><Cell><Data ss:Type="String">IP6K2</Data></Cell><Cell><Data ss:Type="String">FAM38A</Data></Cell><Cell><Data ss:Type="String">NEK8</Data></Cell><Cell><Data ss:Type="String">RASL10A</Data></Cell><Cell><Data ss:Type="String">RASL10B</Data></Cell><Cell><Data ss:Type="String">API5</Data></Cell><Cell><Data ss:Type="String">NEK7</Data></Cell><Cell><Data ss:Type="String">FBXO34</Data></Cell><Cell><Data ss:Type="String">FBXO32</Data></Cell><Cell><Data ss:Type="String">INADL</Data></Cell><Cell><Data ss:Type="String">DRAP1</Data></Cell><Cell><Data ss:Type="String">SON</Data></Cell><Cell><Data ss:Type="String">UQCRQ</Data></Cell><Cell><Data ss:Type="String">SP3</Data></Cell><Cell><Data ss:Type="String">NOXA1</Data></Cell><Cell><Data ss:Type="String">SP6</Data></Cell><Cell><Data ss:Type="String">C21ORF82</Data></Cell><Cell><Data ss:Type="String">LRCH4</Data></Cell><Cell><Data ss:Type="String">HSA-MIR-181A.MIMAT0000256</Data></Cell><Cell><Data ss:Type="String">C21ORF88</Data></Cell><Cell><Data ss:Type="String">ALAS1</Data></Cell><Cell><Data ss:Type="String">DYSF</Data></Cell><Cell><Data ss:Type="String">APIP</Data></Cell><Cell><Data ss:Type="String">ETFA</Data></Cell><Cell><Data ss:Type="String">ETFB</Data></Cell><Cell><Data ss:Type="String">C10ORF25</Data></Cell><Cell><Data ss:Type="String">C10ORF26</Data></Cell><Cell><Data ss:Type="String">KIAA1549</Data></Cell><Cell><Data ss:Type="String">KIAA1543</Data></Cell><Cell><Data ss:Type="String">LOC646851</Data></Cell><Cell><Data ss:Type="String">HSA-MIR-197.MIMAT0000227</Data></Cell><Cell><Data ss:Type="String">NEO1</Data></Cell><Cell><Data ss:Type="String">BOK</Data></Cell><Cell><Data ss:Type="String">C10ORF18</Data></Cell><Cell><Data ss:Type="String">TRIM62</Data></Cell><Cell><Data ss:Type="String">GNRHR2</Data></Cell><Cell><Data ss:Type="String">VPS13C</Data></Cell><Cell><Data ss:Type="String">HSA-MIR-148A.MIMAT0004549</Data></Cell><Cell><Data ss:Type="String">TNFRSF19</Data></Cell><Cell><Data ss:Type="String">VPS13A</Data></Cell><Cell><Data ss:Type="String">HSA-MIR-125A.MIMAT0000443</Data></Cell><Cell><Data ss:Type="String">C10ORF12</Data></Cell><Cell><Data ss:Type="String">ARFGAP1</Data></Cell><Cell><Data ss:Type="String">LOC100130522</Data></Cell><Cell><Data ss:Type="String">ARL4C</Data></Cell><Cell><Data ss:Type="String">FLJ90757</Data></Cell><Cell><Data ss:Type="String">TRIM59</Data></Cell><Cell><Data ss:Type="String">SMCR8</Data></Cell><Cell><Data ss:Type="String">KIAA1539</Data></Cell><Cell><Data ss:Type="String">CANT1</Data></Cell><Cell><Data ss:Type="String">C1S</Data></Cell><Cell><Data ss:Type="String">C1R</Data></Cell><Cell><Data ss:Type="String">KIAA0240</Data></Cell><Cell><Data ss:Type="String">HSA-MIR-193A.MIMAT0004614</Data></Cell><Cell><Data ss:Type="String">SRL</Data></Cell><Cell><Data ss:Type="String">MLLT4</Data></Cell><Cell><Data ss:Type="String">MTHFSD</Data></Cell><Cell><Data ss:Type="String">FLJ10661</Data></Cell><Cell><Data ss:Type="String">U2AF2</Data></Cell><Cell><Data ss:Type="String">NNAT</Data></Cell><Cell><Data ss:Type="String">TRIM46</Data></Cell><Cell><Data ss:Type="String">LOC401431</Data></Cell><Cell><Data ss:Type="String">E2F5</Data></Cell><Cell><Data ss:Type="String">ZNF862</Data></Cell><Cell><Data ss:Type="String">RILP</Data></Cell><Cell><Data ss:Type="String">ZNF860</Data></Cell></Row><Row ss:Height="12.816"><Cell><Data ss:Type="String">TRIM45</Data></Cell><Cell ss:StyleID="Default"><Data ss:Type="String">E2F8</Data></Cell><Cell ss:StyleID="Default"><Data ss:Type="String">NOP58</Data></Cell><Cell><Data ss:Type="String">SEPT11</Data></Cell><Cell><Data ss:Type="String">KCNJ8</Data></Cell><Cell><Data ss:Type="String">GPKOW</Data></Cell><Cell><Data ss:Type="String">STYK1</Data></Cell><Cell><Data ss:Type="String">ACPL2</Data></Cell><Cell><Data ss:Type="String">MAP1LC3B2</Data></Cell><Cell><Data ss:Type="String">SC4MOL</Data></Cell><Cell><Data ss:Type="String">SORL1</Data></Cell><Cell><Data ss:Type="String">CABLES2</Data></Cell><Cell><Data ss:Type="String">HSA-MIR-200B.MIMAT0004571</Data></Cell><Cell><Data ss:Type="String">ST5</Data></Cell><Cell><Data ss:Type="String">PDCD4</Data></Cell><Cell><Data ss:Type="String">TRIM36</Data></Cell><Cell><Data ss:Type="String">OCIAD2</Data></Cell><Cell><Data ss:Type="String">KCNK1</Data></Cell><Cell><Data ss:Type="String">TRIM33</Data></Cell><Cell><Data ss:Type="String">C9ORF140</Data></Cell><Cell><Data ss:Type="String">ICAM2</Data></Cell><Cell><Data ss:Type="String">C1ORF9</Data></Cell><Cell><Data ss:Type="String">ICAM5</Data></Cell><Cell><Data ss:Type="String">STS</Data></Cell><Cell><Data ss:Type="String">LGALS1</Data></Cell><Cell><Data ss:Type="String">TRIM28</Data></Cell><Cell><Data ss:Type="String">TRIM29</Data></Cell><Cell><Data ss:Type="String">PEG10</Data></Cell><Cell><Data ss:Type="String">KDR</Data></Cell><Cell><Data ss:Type="String">FAM190A</Data></Cell><Cell><Data ss:Type="String">TRIM26</Data></Cell><Cell><Data ss:Type="String">TRIM27</Data></Cell><Cell><Data ss:Type="String">FBXO5</Data></Cell><Cell><Data ss:Type="String">BSN</Data></Cell><Cell><Data ss:Type="String">TP63</Data></Cell><Cell><Data ss:Type="String">LOC284900</Data></Cell><Cell><Data ss:Type="String">LIMCH1</Data></Cell><Cell><Data ss:Type="String">ECH1</Data></Cell><Cell><Data ss:Type="String">TMEM170B</Data></Cell><Cell><Data ss:Type="String">CYP39A1</Data></Cell><Cell><Data ss:Type="String">BTD</Data></Cell><Cell><Data ss:Type="String">SNHG12</Data></Cell><Cell><Data ss:Type="String">TRIM17</Data></Cell><Cell><Data ss:Type="String">CRISPLD1</Data></Cell><Cell><Data ss:Type="String">SNHG10</Data></Cell><Cell><Data ss:Type="String">NINJ2</Data></Cell><Cell><Data ss:Type="String">CES8</Data></Cell><Cell><Data ss:Type="String">BTK</Data></Cell><Cell><Data ss:Type="String">MT1G</Data></Cell><Cell><Data ss:Type="String">TRIM14</Data></Cell><Cell><Data ss:Type="String">TRIM16</Data></Cell><Cell><Data ss:Type="String">RIN1</Data></Cell><Cell><Data ss:Type="String">TP53</Data></Cell><Cell><Data ss:Type="String">ROPN1</Data></Cell><Cell><Data ss:Type="String">TRIM11</Data></Cell><Cell><Data ss:Type="String">CES1</Data></Cell><Cell><Data ss:Type="String">CETP</Data></Cell><Cell><Data ss:Type="String">GRB7</Data></Cell><Cell><Data ss:Type="String">LOC554202</Data></Cell><Cell><Data ss:Type="String">TMEM63A</Data></Cell><Cell><Data ss:Type="String">AARS2</Data></Cell><Cell><Data ss:Type="String">SDC4</Data></Cell><Cell><Data ss:Type="String">DHX8</Data></Cell><Cell><Data ss:Type="String">SDC2</Data></Cell><Cell><Data ss:Type="String">MYCBP2</Data></Cell><Cell><Data ss:Type="String">TGFA</Data></Cell><Cell><Data ss:Type="String">ZBTB5</Data></Cell><Cell><Data ss:Type="String">ACTR3B</Data></Cell><Cell><Data ss:Type="String">TTBK2</Data></Cell><Cell><Data ss:Type="String">ZNF397OS</Data></Cell><Cell><Data ss:Type="String">NEU3</Data></Cell><Cell><Data ss:Type="String">SYNGR1</Data></Cell><Cell><Data ss:Type="String">RRAS</Data></Cell><Cell><Data ss:Type="String">B4GALNT3</Data></Cell><Cell><Data ss:Type="String">KCNN4</Data></Cell><Cell><Data ss:Type="String">APOB</Data></Cell><Cell><Data ss:Type="String">PCK1</Data></Cell><Cell><Data ss:Type="String">B4GALNT4</Data></Cell><Cell><Data ss:Type="String">DECR1</Data></Cell><Cell><Data ss:Type="String">MSR1</Data></Cell><Cell><Data ss:Type="String">BBS1</Data></Cell><Cell><Data ss:Type="String">XBP1</Data></Cell><Cell><Data ss:Type="String">APOBEC3F</Data></Cell><Cell><Data ss:Type="String">SPHKAP</Data></Cell><Cell><Data ss:Type="String">C9ORF152</Data></Cell><Cell><Data ss:Type="String">TNFSF12</Data></Cell><Cell><Data ss:Type="String">TNFSF13</Data></Cell><Cell><Data ss:Type="String">NBEAL1</Data></Cell><Cell><Data ss:Type="String">PTK6</Data></Cell><Cell><Data ss:Type="String">NBEAL2</Data></Cell><Cell><Data ss:Type="String">BST1</Data></Cell><Cell><Data ss:Type="String">PTK7</Data></Cell><Cell><Data ss:Type="String">SDC1</Data></Cell><Cell><Data ss:Type="String">FBXL5</Data></Cell><Cell><Data ss:Type="String">FBXL7</Data></Cell><Cell><Data ss:Type="String">TP73</Data></Cell><Cell><Data ss:Type="String">ECM1</Data></Cell><Cell><Data ss:Type="String">MRPS15</Data></Cell><Cell><Data ss:Type="String">COX7B</Data></Cell><Cell><Data ss:Type="String">ECM2</Data></Cell><Cell><Data ss:Type="String">COX7C</Data></Cell><Cell><Data ss:Type="String">PPP3CB</Data></Cell><Cell><Data ss:Type="String">ACTR1A</Data></Cell><Cell><Data ss:Type="String">SDF4</Data></Cell><Cell><Data ss:Type="String">PCYT1B</Data></Cell><Cell><Data ss:Type="String">MST4</Data></Cell><Cell><Data ss:Type="String">PCYT1A</Data></Cell><Cell><Data ss:Type="String">FCER1G</Data></Cell><Cell><Data ss:Type="String">MST1</Data></Cell><Cell><Data ss:Type="String">PRPF40B</Data></Cell><Cell><Data ss:Type="String">GAB3</Data></Cell><Cell><Data ss:Type="String">PRPF40A</Data></Cell><Cell><Data ss:Type="String">TOX3</Data></Cell><Cell><Data ss:Type="String">RNF144B</Data></Cell><Cell><Data ss:Type="String">CNKSR1</Data></Cell><Cell><Data ss:Type="String">CYTSB</Data></Cell><Cell><Data ss:Type="String">PITPNM1</Data></Cell><Cell><Data ss:Type="String">KIT</Data></Cell><Cell><Data ss:Type="String">PTPLAD1</Data></Cell><Cell><Data ss:Type="String">ARHGEF7</Data></Cell><Cell><Data ss:Type="String">ARHGEF5</Data></Cell><Cell><Data ss:Type="String">ATPAF1</Data></Cell><Cell><Data ss:Type="String">ARHGEF6</Data></Cell><Cell><Data ss:Type="String">C9ORF122</Data></Cell><Cell><Data ss:Type="String">AHCY</Data></Cell><Cell><Data ss:Type="String">SSNA1</Data></Cell><Cell><Data ss:Type="String">MRPS34</Data></Cell><Cell><Data ss:Type="String">FITM2</Data></Cell><Cell><Data ss:Type="String">ZFP14</Data></Cell><Cell><Data ss:Type="String">LOC80054</Data></Cell><Cell><Data ss:Type="String">FAM196B</Data></Cell><Cell><Data ss:Type="String">ORMDL3</Data></Cell><Cell><Data ss:Type="String">MSX1</Data></Cell><Cell><Data ss:Type="String">RAE1</Data></Cell><Cell><Data ss:Type="String">C9ORF114</Data></Cell><Cell><Data ss:Type="String">MAP3K1</Data></Cell><Cell><Data ss:Type="String">PEX19</Data></Cell><Cell><Data ss:Type="String">SORT1</Data></Cell><Cell><Data ss:Type="String">GRIN1</Data></Cell><Cell><Data ss:Type="String">KLHL9</Data></Cell><Cell><Data ss:Type="String">ETAA1</Data></Cell><Cell><Data ss:Type="String">SGSM3</Data></Cell><Cell><Data ss:Type="String">NDUFAB1</Data></Cell><Cell><Data ss:Type="String">SGSM2</Data></Cell><Cell><Data ss:Type="String">RAD1</Data></Cell><Cell><Data ss:Type="String">TACC1</Data></Cell><Cell><Data ss:Type="String">MAMLD1</Data></Cell><Cell><Data ss:Type="String">KLB</Data></Cell><Cell><Data ss:Type="String">PRDM2</Data></Cell><Cell><Data ss:Type="String">CELSR1</Data></Cell><Cell><Data ss:Type="String">ETS1</Data></Cell><Cell><Data ss:Type="String">CELSR2</Data></Cell><Cell><Data ss:Type="String">CELSR3</Data></Cell><Cell><Data ss:Type="String">IGF1R</Data></Cell><Cell><Data ss:Type="String">GCET2</Data></Cell><Cell><Data ss:Type="String">GRIP1</Data></Cell><Cell><Data ss:Type="String">PPIP5K1</Data></Cell><Cell><Data ss:Type="String">PPIP5K2</Data></Cell><Cell><Data ss:Type="String">ZNF84</Data></Cell><Cell><Data ss:Type="String">ZNF85</Data></Cell><Cell><Data ss:Type="String">FAM3B</Data></Cell><Cell><Data ss:Type="String">ENPP2</Data></Cell><Cell><Data ss:Type="String">FAM3A</Data></Cell><Cell><Data ss:Type="String">FAM3D</Data></Cell><Cell><Data ss:Type="String">DENND5A</Data></Cell><Cell><Data ss:Type="String">TGM5</Data></Cell><Cell><Data ss:Type="String">ENPP5</Data></Cell><Cell><Data ss:Type="String">PTRF</Data></Cell><Cell><Data ss:Type="String">HSA-MIR-24-2.MIMAT0004497</Data></Cell><Cell><Data ss:Type="String">MSX2</Data></Cell><Cell><Data ss:Type="String">MMGT1</Data></Cell><Cell><Data ss:Type="String">TTC7B</Data></Cell><Cell><Data ss:Type="String">ADAM10</Data></Cell><Cell><Data ss:Type="String">ACOT13</Data></Cell><Cell><Data ss:Type="String">SDHA</Data></Cell><Cell><Data ss:Type="String">SDHB</Data></Cell><Cell><Data ss:Type="String">CCNB1IP1</Data></Cell><Cell><Data ss:Type="String">DHDDS</Data></Cell><Cell><Data ss:Type="String">PCP2</Data></Cell><Cell><Data ss:Type="String">SLFN13</Data></Cell><Cell><Data ss:Type="String">ZNF91</Data></Cell><Cell><Data ss:Type="String">ZNF92</Data></Cell><Cell><Data ss:Type="String">SLFN11</Data></Cell><Cell><Data ss:Type="String">TYROBP</Data></Cell><Cell><Data ss:Type="String">ZNF93</Data></Cell><Cell><Data ss:Type="String">PSPC1</Data></Cell><Cell><Data ss:Type="String">CARD14</Data></Cell><Cell><Data ss:Type="String">HTRA3</Data></Cell><Cell><Data ss:Type="String">PLD4</Data></Cell><Cell><Data ss:Type="String">HSA-MIR-26B.MIMAT0004500</Data></Cell><Cell><Data ss:Type="String">PLD2</Data></Cell><Cell><Data ss:Type="String">RAI1</Data></Cell><Cell><Data ss:Type="String">GYLTL1B</Data></Cell><Cell><Data ss:Type="String">GRK5</Data></Cell><Cell><Data ss:Type="String">GRK6</Data></Cell><Cell><Data ss:Type="String">PIBF1</Data></Cell><Cell><Data ss:Type="String">NUP155</Data></Cell><Cell><Data ss:Type="String">AUTS2</Data></Cell><Cell><Data ss:Type="String">LHFP</Data></Cell><Cell><Data ss:Type="String">DENND4C</Data></Cell><Cell><Data ss:Type="String">BSPRY</Data></Cell><Cell><Data ss:Type="String">UBA2</Data></Cell><Cell><Data ss:Type="String">SDK2</Data></Cell><Cell><Data ss:Type="String">TNFAIP8</Data></Cell><Cell><Data ss:Type="String">PODXL2</Data></Cell><Cell><Data ss:Type="String">TTC22</Data></Cell><Cell><Data ss:Type="String">TAT</Data></Cell><Cell><Data ss:Type="String">PLEK</Data></Cell><Cell><Data ss:Type="String">TH1L</Data></Cell><Cell><Data ss:Type="String">MYSM1</Data></Cell><Cell><Data ss:Type="String">LMNB1</Data></Cell><Cell><Data ss:Type="String">CYP26B1</Data></Cell><Cell><Data ss:Type="String">MYBL2</Data></Cell><Cell><Data ss:Type="String">CA8</Data></Cell><Cell><Data ss:Type="String">MYBL1</Data></Cell><Cell><Data ss:Type="String">PET112L</Data></Cell><Cell><Data ss:Type="String">SHROOM2</Data></Cell><Cell><Data ss:Type="String">SHROOM3</Data></Cell><Cell><Data ss:Type="String">ETV1</Data></Cell><Cell><Data ss:Type="String">LOC284023</Data></Cell><Cell><Data ss:Type="String">ETV4</Data></Cell><Cell><Data ss:Type="String">ETV5</Data></Cell><Cell><Data ss:Type="String">SHROOM4</Data></Cell><Cell><Data ss:Type="String">ETV6</Data></Cell><Cell><Data ss:Type="String">EEF1G</Data></Cell><Cell><Data ss:Type="String">GFOD1</Data></Cell><Cell><Data ss:Type="String">ELF3</Data></Cell><Cell><Data ss:Type="String">ACOX2</Data></Cell><Cell><Data ss:Type="String">EEF1D</Data></Cell><Cell><Data ss:Type="String">ACOX1</Data></Cell><Cell><Data ss:Type="String">ELF5</Data></Cell><Cell><Data ss:Type="String">CAT</Data></Cell><Cell><Data ss:Type="String">ACOX3</Data></Cell><Cell><Data ss:Type="String">SHANK3</Data></Cell><Cell><Data ss:Type="String">SHANK2</Data></Cell><Cell><Data ss:Type="String">C4ORF39</Data></Cell><Cell><Data ss:Type="String">NT5C2</Data></Cell><Cell><Data ss:Type="String">CYTH2</Data></Cell><Cell><Data ss:Type="String">IFT74</Data></Cell><Cell><Data ss:Type="String">IL1RL2</Data></Cell><Cell><Data ss:Type="String">CYTH4</Data></Cell><Cell><Data ss:Type="String">CAND1</Data></Cell><Cell><Data ss:Type="String">SV2B</Data></Cell><Cell><Data ss:Type="String">OXCT1</Data></Cell><Cell><Data ss:Type="String">SV2A</Data></Cell><Cell><Data ss:Type="String">CNR1</Data></Cell><Cell><Data ss:Type="String">POLD1</Data></Cell><Cell><Data ss:Type="String">SLIT3</Data></Cell><Cell><Data ss:Type="String">HSA-MIR-24.MIMAT0000080</Data></Cell><Cell><Data ss:Type="String">NIPSNAP3B</Data></Cell><Cell><Data ss:Type="String">TTC14</Data></Cell><Cell><Data ss:Type="String">TTC12</Data></Cell><Cell><Data ss:Type="String">RRM2</Data></Cell><Cell><Data ss:Type="String">TPBG</Data></Cell><Cell><Data ss:Type="String">BNIP3</Data></Cell></Row><Row ss:Height="12.816"><Cell><Data ss:Type="String">SUGT1L1</Data></Cell><Cell ss:StyleID="Default"><Data ss:Type="String">LOC90246</Data></Cell><Cell ss:StyleID="Default"><Data ss:Type="String">YY1AP1</Data></Cell><Cell><Data ss:Type="String">TTC19</Data></Cell><Cell><Data ss:Type="String">TBX19</Data></Cell><Cell><Data ss:Type="String">USF2</Data></Cell><Cell><Data ss:Type="String">C4ORF23</Data></Cell><Cell><Data ss:Type="String">POLE4</Data></Cell><Cell><Data ss:Type="String">TBX15</Data></Cell><Cell><Data ss:Type="String">CD4</Data></Cell><Cell><Data ss:Type="String">CCS</Data></Cell><Cell><Data ss:Type="String">TNIP1</Data></Cell><Cell><Data ss:Type="String">TNIP2</Data></Cell><Cell><Data ss:Type="String">POLE2</Data></Cell><Cell><Data ss:Type="String">COL7A1</Data></Cell><Cell><Data ss:Type="String">POLE3</Data></Cell><Cell><Data ss:Type="String">CD9</Data></Cell><Cell><Data ss:Type="String">TEK</Data></Cell><Cell><Data ss:Type="String">BNIPL</Data></Cell><Cell><Data ss:Type="String">PI4K2B</Data></Cell><Cell><Data ss:Type="String">VPS29</Data></Cell><Cell><Data ss:Type="String">TES</Data></Cell><Cell><Data ss:Type="String">LRRC37B2</Data></Cell><Cell><Data ss:Type="String">RRP1</Data></Cell><Cell><Data ss:Type="String">SMC5</Data></Cell><Cell><Data ss:Type="String">WDR89</Data></Cell><Cell><Data ss:Type="String">SLC4A3</Data></Cell><Cell><Data ss:Type="String">SLC4A4</Data></Cell><Cell><Data ss:Type="String">SLC4A5</Data></Cell><Cell><Data ss:Type="String">RRP9</Data></Cell><Cell><Data ss:Type="String">MTBP</Data></Cell><Cell><Data ss:Type="String">ALCAM</Data></Cell><Cell><Data ss:Type="String">ZMIZ2</Data></Cell><Cell><Data ss:Type="String">GJA5</Data></Cell><Cell><Data ss:Type="String">KIAA1468</Data></Cell><Cell><Data ss:Type="String">WDR90</Data></Cell><Cell><Data ss:Type="String">L3MBTL</Data></Cell><Cell><Data ss:Type="String">KIAA1467</Data></Cell><Cell><Data ss:Type="String">GJA4</Data></Cell><Cell><Data ss:Type="String">PRSS8</Data></Cell><Cell><Data ss:Type="String">MBNL1</Data></Cell><Cell><Data ss:Type="String">PRKCI</Data></Cell><Cell><Data ss:Type="String">NUP210</Data></Cell><Cell><Data ss:Type="String">PRKCD</Data></Cell><Cell><Data ss:Type="String">ARMC9</Data></Cell><Cell><Data ss:Type="String">KIAA1462</Data></Cell><Cell><Data ss:Type="String">WDR73</Data></Cell><Cell><Data ss:Type="String">WDR78</Data></Cell><Cell><Data ss:Type="String">QTRTD1</Data></Cell><Cell><Data ss:Type="String">DEPDC1B</Data></Cell><Cell><Data ss:Type="String">DAAM2</Data></Cell><Cell><Data ss:Type="String">CFD</Data></Cell><Cell><Data ss:Type="String">PRDM15</Data></Cell><Cell><Data ss:Type="String">PRDM10</Data></Cell><Cell><Data ss:Type="String">PRKCZ</Data></Cell><Cell><Data ss:Type="String">LOC643837</Data></Cell><Cell><Data ss:Type="String">GJC1</Data></Cell><Cell><Data ss:Type="String">PLAC9</Data></Cell><Cell><Data ss:Type="String">RRP7B</Data></Cell><Cell><Data ss:Type="String">GJC3</Data></Cell><Cell><Data ss:Type="String">BLOC1S1</Data></Cell><Cell><Data ss:Type="String">C14ORF180</Data></Cell><Cell><Data ss:Type="String">ZSCAN12</Data></Cell><Cell><Data ss:Type="String">ZSCAN16</Data></Cell><Cell><Data ss:Type="String">FLJ22536</Data></Cell><Cell><Data ss:Type="String">FLJ23867</Data></Cell><Cell><Data ss:Type="String">ST3GAL3</Data></Cell><Cell><Data ss:Type="String">LRRC37A3</Data></Cell><Cell><Data ss:Type="String">BTF3</Data></Cell><Cell><Data ss:Type="String">WDR59</Data></Cell><Cell><Data ss:Type="String">HOMER2</Data></Cell><Cell><Data ss:Type="String">PLK2</Data></Cell><Cell><Data ss:Type="String">MCAM</Data></Cell><Cell><Data ss:Type="String">WDR52</Data></Cell><Cell><Data ss:Type="String">C14ORF174</Data></Cell><Cell><Data ss:Type="String">CGN</Data></Cell><Cell><Data ss:Type="String">ELL3</Data></Cell><Cell><Data ss:Type="String">MEX3A</Data></Cell><Cell><Data ss:Type="String">GJB1</Data></Cell><Cell><Data ss:Type="String">ARL2BP</Data></Cell><Cell><Data ss:Type="String">KIAA0146</Data></Cell><Cell><Data ss:Type="String">MKS1</Data></Cell><Cell><Data ss:Type="String">SETD4</Data></Cell><Cell><Data ss:Type="String">FANK1</Data></Cell><Cell><Data ss:Type="String">DENND1C</Data></Cell><Cell><Data ss:Type="String">CDKN1C</Data></Cell><Cell><Data ss:Type="String">SETD5</Data></Cell><Cell><Data ss:Type="String">SMG1</Data></Cell><Cell><Data ss:Type="String">SETD3</Data></Cell><Cell><Data ss:Type="String">SETD6</Data></Cell><Cell><Data ss:Type="String">SETD7</Data></Cell><Cell><Data ss:Type="String">STON1</Data></Cell><Cell><Data ss:Type="String">CHP</Data></Cell><Cell><Data ss:Type="String">WDR46</Data></Cell><Cell><Data ss:Type="String">FAM127A</Data></Cell><Cell><Data ss:Type="String">UBL5</Data></Cell><Cell><Data ss:Type="String">HSA-MIR-196B.MIMAT0001080</Data></Cell><Cell><Data ss:Type="String">ADAMTSL4</Data></Cell><Cell><Data ss:Type="String">ADAMTSL3</Data></Cell><Cell><Data ss:Type="String">TK2</Data></Cell><Cell><Data ss:Type="String">CIC</Data></Cell><Cell><Data ss:Type="String">ZIK1</Data></Cell><Cell><Data ss:Type="String">EDARADD</Data></Cell><Cell><Data ss:Type="String">HELLS</Data></Cell><Cell><Data ss:Type="String">DENND2A</Data></Cell><Cell><Data ss:Type="String">COPZ2</Data></Cell><Cell><Data ss:Type="String">AGXT2L2</Data></Cell><Cell><Data ss:Type="String">ASH1L</Data></Cell><Cell><Data ss:Type="String">WDR34</Data></Cell><Cell><Data ss:Type="String">WDR35</Data></Cell><Cell><Data ss:Type="String">KIFC2</Data></Cell><Cell><Data ss:Type="String">MTF2</Data></Cell><Cell><Data ss:Type="String">PLIN4</Data></Cell><Cell><Data ss:Type="String">RARB</Data></Cell><Cell><Data ss:Type="String">ANGPTL2</Data></Cell><Cell><Data ss:Type="String">PLIN2</Data></Cell><Cell><Data ss:Type="String">ANGPTL4</Data></Cell><Cell><Data ss:Type="String">PLIN1</Data></Cell><Cell><Data ss:Type="String">TKT</Data></Cell><Cell><Data ss:Type="String">GAS5</Data></Cell><Cell><Data ss:Type="String">GAS8</Data></Cell><Cell><Data ss:Type="String">ANGPTL1</Data></Cell><Cell><Data ss:Type="String">PLIN5</Data></Cell><Cell><Data ss:Type="String">WDR27</Data></Cell><Cell><Data ss:Type="String">HSA-MIR-500A.MIMAT0002871</Data></Cell><Cell><Data ss:Type="String">ADCY4</Data></Cell><Cell><Data ss:Type="String">HSA-MIR-103A.MIMAT0000101</Data></Cell><Cell><Data ss:Type="String">PAPSS2</Data></Cell><Cell><Data ss:Type="String">ADCY6</Data></Cell><Cell><Data ss:Type="String">PAPSS1</Data></Cell><Cell><Data ss:Type="String">FAM129B</Data></Cell><Cell><Data ss:Type="String">ADCY5</Data></Cell><Cell><Data ss:Type="String">ARFRP1</Data></Cell><Cell><Data ss:Type="String">FGD5</Data></Cell><Cell><Data ss:Type="String">RPS15A</Data></Cell><Cell><Data ss:Type="String">FGD6</Data></Cell><Cell><Data ss:Type="String">APOL6</Data></Cell><Cell><Data ss:Type="String">OLFML1</Data></Cell><Cell><Data ss:Type="String">USP1</Data></Cell><Cell><Data ss:Type="String">LOC388692</Data></Cell><Cell><Data ss:Type="String">SLC17A7</Data></Cell><Cell><Data ss:Type="String">CKB</Data></Cell><Cell><Data ss:Type="String">LOC100190986</Data></Cell><Cell><Data ss:Type="String">CDKN2B</Data></Cell><Cell><Data ss:Type="String">CDKN2C</Data></Cell><Cell><Data ss:Type="String">IL10RB</Data></Cell><Cell><Data ss:Type="String">IL10RA</Data></Cell><Cell><Data ss:Type="String">PCGF3</Data></Cell><Cell><Data ss:Type="String">G0S2</Data></Cell><Cell><Data ss:Type="String">HIPK3</Data></Cell><Cell><Data ss:Type="String">OSTM1</Data></Cell><Cell><Data ss:Type="String">PCYOX1L</Data></Cell><Cell><Data ss:Type="String">LOC100128191</Data></Cell><Cell><Data ss:Type="String">TMEM229B</Data></Cell><Cell><Data ss:Type="String">TPMT</Data></Cell><Cell><Data ss:Type="String">UBP1</Data></Cell><Cell><Data ss:Type="String">LCLAT1</Data></Cell><Cell><Data ss:Type="String">FGF2</Data></Cell><Cell><Data ss:Type="String">PARK2</Data></Cell><Cell><Data ss:Type="String">IPO4</Data></Cell><Cell><Data ss:Type="String">EDC3</Data></Cell><Cell><Data ss:Type="String">EDC4</Data></Cell><Cell><Data ss:Type="String">PODNL1</Data></Cell><Cell><Data ss:Type="String">CFL2</Data></Cell><Cell><Data ss:Type="String">SLC26A11</Data></Cell><Cell><Data ss:Type="String">SLC26A10</Data></Cell><Cell><Data ss:Type="String">C8ORF42</Data></Cell><Cell><Data ss:Type="String">PLS1</Data></Cell><Cell><Data ss:Type="String">FAM48A</Data></Cell><Cell><Data ss:Type="String">MAP2K1</Data></Cell><Cell><Data ss:Type="String">COL27A1</Data></Cell><Cell><Data ss:Type="String">MAP2K2</Data></Cell><Cell><Data ss:Type="String">RALGAPA1</Data></Cell><Cell><Data ss:Type="String">GTF3A</Data></Cell><Cell><Data ss:Type="String">TRAFD1</Data></Cell><Cell><Data ss:Type="String">THOC2</Data></Cell><Cell><Data ss:Type="String">LEMD2</Data></Cell><Cell><Data ss:Type="String">TOM1L1</Data></Cell><Cell><Data ss:Type="String">MORF4L1</Data></Cell><Cell><Data ss:Type="String">OBSCN</Data></Cell><Cell><Data ss:Type="String">FKBP8</Data></Cell><Cell><Data ss:Type="String">C8ORF51</Data></Cell><Cell><Data ss:Type="String">FKBP9</Data></Cell><Cell><Data ss:Type="String">FKBP4</Data></Cell><Cell><Data ss:Type="String">IPPK</Data></Cell><Cell><Data ss:Type="String">ZNF793</Data></Cell><Cell><Data ss:Type="String">FKBP2</Data></Cell><Cell><Data ss:Type="String">PARM1</Data></Cell><Cell><Data ss:Type="String">SLC38A10</Data></Cell><Cell><Data ss:Type="String">LOC642587</Data></Cell><Cell><Data ss:Type="String">HMMR</Data></Cell><Cell><Data ss:Type="String">UBR5</Data></Cell><Cell><Data ss:Type="String">ZNF789</Data></Cell><Cell><Data ss:Type="String">ZNF787</Data></Cell><Cell><Data ss:Type="String">ZNF786</Data></Cell><Cell><Data ss:Type="String">DRD2</Data></Cell><Cell><Data ss:Type="String">ZNF785</Data></Cell><Cell><Data ss:Type="String">KIAA1407</Data></Cell><Cell><Data ss:Type="String">CD300LG</Data></Cell><Cell><Data ss:Type="String">FANCI</Data></Cell><Cell><Data ss:Type="String">ZNF782</Data></Cell><Cell><Data ss:Type="String">UVRAG</Data></Cell><Cell><Data ss:Type="String">FANCL</Data></Cell><Cell><Data ss:Type="String">OSBPL2</Data></Cell><Cell><Data ss:Type="String">FANCA</Data></Cell><Cell><Data ss:Type="String">SLC4A11</Data></Cell><Cell><Data ss:Type="String">PXDNL</Data></Cell><Cell><Data ss:Type="String">FANCC</Data></Cell><Cell><Data ss:Type="String">SYNJ2</Data></Cell><Cell><Data ss:Type="String">FANCF</Data></Cell><Cell><Data ss:Type="String">HSA-MIR-363.MIMAT0000707</Data></Cell><Cell><Data ss:Type="String">DAB2</Data></Cell><Cell><Data ss:Type="String">COPS6</Data></Cell><Cell><Data ss:Type="String">MCM3APAS</Data></Cell><Cell><Data ss:Type="String">MTL5</Data></Cell><Cell><Data ss:Type="String">ZNF777</Data></Cell><Cell><Data ss:Type="String">ZNF776</Data></Cell><Cell><Data ss:Type="String">ZNF774</Data></Cell><Cell><Data ss:Type="String">BCL2L2</Data></Cell><Cell><Data ss:Type="String">C8ORF34</Data></Cell><Cell><Data ss:Type="String">MOBKL2C</Data></Cell><Cell><Data ss:Type="String">CPM</Data></Cell><Cell><Data ss:Type="String">MOBKL2A</Data></Cell><Cell><Data ss:Type="String">MCM9</Data></Cell><Cell><Data ss:Type="String">ZC3H8</Data></Cell><Cell><Data ss:Type="String">NOB1</Data></Cell><Cell><Data ss:Type="String">ZNF768</Data></Cell><Cell><Data ss:Type="String">ZNF767</Data></Cell><Cell><Data ss:Type="String">ZNF765</Data></Cell><Cell><Data ss:Type="String">EVI5L</Data></Cell><Cell><Data ss:Type="String">C8ORF85</Data></Cell><Cell><Data ss:Type="String">ZNF761</Data></Cell><Cell><Data ss:Type="String">PHACTR4</Data></Cell><Cell><Data ss:Type="String">HSA-LET-7G.MIMAT0004584</Data></Cell><Cell><Data ss:Type="String">TPRN</Data></Cell><Cell><Data ss:Type="String">CR2</Data></Cell><Cell><Data ss:Type="String">AVPR2</Data></Cell><Cell><Data ss:Type="String">HSA-MIR-424.MIMAT0001341</Data></Cell><Cell><Data ss:Type="String">COBL</Data></Cell><Cell><Data ss:Type="String">ZNF75A</Data></Cell><Cell><Data ss:Type="String">ESPL1</Data></Cell><Cell><Data ss:Type="String">TST</Data></Cell><Cell><Data ss:Type="String">LOC100190939</Data></Cell><Cell><Data ss:Type="String">HSA-MIR-15A.MIMAT0000068</Data></Cell><Cell><Data ss:Type="String">PPAP2A</Data></Cell><Cell><Data ss:Type="String">MCM4</Data></Cell><Cell><Data ss:Type="String">MCM5</Data></Cell><Cell><Data ss:Type="String">DNAJC9</Data></Cell><Cell><Data ss:Type="String">DNAJC8</Data></Cell><Cell><Data ss:Type="String">CRK</Data></Cell><Cell><Data ss:Type="String">MCM2</Data></Cell><Cell><Data ss:Type="String">ZNF750</Data></Cell><Cell><Data ss:Type="String">DKFZP586I1420</Data></Cell><Cell><Data ss:Type="String">CEBPA</Data></Cell><Cell><Data ss:Type="String">HDAC2</Data></Cell></Row><Row ss:Height="12.816"><Cell><Data ss:Type="String">HDAC3</Data></Cell><Cell ss:StyleID="Default"><Data ss:Type="String">HDAC1</Data></Cell><Cell ss:StyleID="Default"><Data ss:Type="String">HCG18</Data></Cell><Cell><Data ss:Type="String">VPS4A</Data></Cell><Cell><Data ss:Type="String">CEBPG</Data></Cell><Cell><Data ss:Type="String">PPAP2C</Data></Cell><Cell><Data ss:Type="String">TTK</Data></Cell><Cell><Data ss:Type="String">PDHB</Data></Cell><Cell><Data ss:Type="String">TENC1</Data></Cell><Cell><Data ss:Type="String">HDAC9</Data></Cell><Cell><Data ss:Type="String">HSA-MIR-31.MIMAT0000089</Data></Cell><Cell><Data ss:Type="String">LOC440905</Data></Cell><Cell><Data ss:Type="String">ABLIM3</Data></Cell><Cell><Data ss:Type="String">ZNF749</Data></Cell><Cell><Data ss:Type="String">HECTD3</Data></Cell><Cell><Data ss:Type="String">KIAA0114</Data></Cell><Cell><Data ss:Type="String">RPL32P3</Data></Cell><Cell><Data ss:Type="String">C8ORF79</Data></Cell><Cell><Data ss:Type="String">MOBKL1A</Data></Cell><Cell><Data ss:Type="String">MACC1</Data></Cell><Cell><Data ss:Type="String">CPPED1</Data></Cell><Cell><Data ss:Type="String">MFAP5</Data></Cell><Cell><Data ss:Type="String">MFAP4</Data></Cell><Cell><Data ss:Type="String">KIAA0101</Data></Cell><Cell><Data ss:Type="String">ZNF738</Data></Cell><Cell><Data ss:Type="String">LEP</Data></Cell><Cell><Data ss:Type="String">ASXL2</Data></Cell><Cell><Data ss:Type="String">BCOR</Data></Cell><Cell><Data ss:Type="String">SLC35B2</Data></Cell><Cell><Data ss:Type="String">AQP7</Data></Cell><Cell><Data ss:Type="String">MKI67</Data></Cell><Cell><Data ss:Type="String">HS6ST1</Data></Cell><Cell><Data ss:Type="String">AQP3</Data></Cell><Cell><Data ss:Type="String">HS6ST2</Data></Cell><Cell><Data ss:Type="String">RPS15</Data></Cell><Cell><Data ss:Type="String">NFU1</Data></Cell><Cell><Data ss:Type="String">RPS14</Data></Cell><Cell><Data ss:Type="String">RPS6KA6</Data></Cell><Cell><Data ss:Type="String">RPS16</Data></Cell><Cell><Data ss:Type="String">RPS6KA5</Data></Cell><Cell><Data ss:Type="String">RPS19</Data></Cell><Cell><Data ss:Type="String">RPS18</Data></Cell><Cell><Data ss:Type="String">NIPAL3</Data></Cell><Cell><Data ss:Type="String">RPS6KA1</Data></Cell><Cell><Data ss:Type="String">PDK4</Data></Cell><Cell><Data ss:Type="String">PART1</Data></Cell><Cell><Data ss:Type="String">ARFIP2</Data></Cell><Cell><Data ss:Type="String">C17ORF28</Data></Cell><Cell><Data ss:Type="String">RPS11</Data></Cell><Cell><Data ss:Type="String">ZNF841</Data></Cell><Cell><Data ss:Type="String">BTRC</Data></Cell><Cell><Data ss:Type="String">SYNPO</Data></Cell><Cell><Data ss:Type="String">RPS10</Data></Cell><Cell><Data ss:Type="String">RPS13</Data></Cell><Cell><Data ss:Type="String">PDK2</Data></Cell><Cell><Data ss:Type="String">RPS12</Data></Cell><Cell><Data ss:Type="String">COG7</Data></Cell><Cell><Data ss:Type="String">IL1R1</Data></Cell><Cell><Data ss:Type="String">ARRDC1</Data></Cell><Cell><Data ss:Type="String">SLC35C1</Data></Cell><Cell><Data ss:Type="String">COG3</Data></Cell><Cell><Data ss:Type="String">ARRDC3</Data></Cell><Cell><Data ss:Type="String">SRRM1</Data></Cell><Cell><Data ss:Type="String">TIAM2</Data></Cell><Cell><Data ss:Type="String">WBSCR16</Data></Cell><Cell><Data ss:Type="String">MTHFD2L</Data></Cell><Cell><Data ss:Type="String">NEIL1</Data></Cell><Cell><Data ss:Type="String">OBSL1</Data></Cell><Cell><Data ss:Type="String">SLC22A3</Data></Cell><Cell><Data ss:Type="String">SLC22A5</Data></Cell><Cell><Data ss:Type="String">STXBP1</Data></Cell><Cell><Data ss:Type="String">STXBP2</Data></Cell><Cell><Data ss:Type="String">ELTD1</Data></Cell><Cell><Data ss:Type="String">RPAP3</Data></Cell><Cell><Data ss:Type="String">ZNF829</Data></Cell><Cell><Data ss:Type="String">ZNF827</Data></Cell><Cell><Data ss:Type="String">PDCD11</Data></Cell><Cell><Data ss:Type="String">ZNF823</Data></Cell><Cell><Data ss:Type="String">CSTF1</Data></Cell><Cell><Data ss:Type="String">ARGLU1</Data></Cell><Cell><Data ss:Type="String">TMEM184A</Data></Cell><Cell><Data ss:Type="String">PARVA</Data></Cell><Cell><Data ss:Type="String">PARVB</Data></Cell><Cell><Data ss:Type="String">OCEL1</Data></Cell><Cell><Data ss:Type="String">PUM2</Data></Cell><Cell><Data ss:Type="String">RPS25</Data></Cell><Cell><Data ss:Type="String">TPX2</Data></Cell><Cell><Data ss:Type="String">ZZZ3</Data></Cell><Cell><Data ss:Type="String">RPS29</Data></Cell><Cell><Data ss:Type="String">ZNF814</Data></Cell><Cell><Data ss:Type="String">ADCK5</Data></Cell><Cell><Data ss:Type="String">ADCK4</Data></Cell><Cell><Data ss:Type="String">RBAK</Data></Cell><Cell><Data ss:Type="String">RPS21</Data></Cell><Cell><Data ss:Type="String">TECPR2</Data></Cell><Cell><Data ss:Type="String">RPS24</Data></Cell><Cell><Data ss:Type="String">KIAA0947</Data></Cell><Cell><Data ss:Type="String">RPS23</Data></Cell><Cell><Data ss:Type="String">C17ORF75</Data></Cell><Cell><Data ss:Type="String">UBXN1</Data></Cell><Cell><Data ss:Type="String">SLC35F3</Data></Cell><Cell><Data ss:Type="String">C2CD3</Data></Cell><Cell><Data ss:Type="String">SLC35F2</Data></Cell><Cell><Data ss:Type="String">C2CD2</Data></Cell><Cell><Data ss:Type="String">GBE1</Data></Cell><Cell><Data ss:Type="String">C17ORF70</Data></Cell><Cell><Data ss:Type="String">MEOX2</Data></Cell><Cell><Data ss:Type="String">SIPA1L3</Data></Cell><Cell><Data ss:Type="String">MEOX1</Data></Cell><Cell><Data ss:Type="String">COIL</Data></Cell><Cell><Data ss:Type="String">SIPA1L1</Data></Cell><Cell><Data ss:Type="String">UBXN8</Data></Cell><Cell><Data ss:Type="String">TMED3</Data></Cell><Cell><Data ss:Type="String">UBXN7</Data></Cell><Cell><Data ss:Type="String">UBXN6</Data></Cell><Cell><Data ss:Type="String">ZCCHC24</Data></Cell><Cell><Data ss:Type="String">ZYG11A</Data></Cell><Cell><Data ss:Type="String">C17ORF86</Data></Cell><Cell><Data ss:Type="String">EDN3</Data></Cell><Cell><Data ss:Type="String">HEG1</Data></Cell><Cell><Data ss:Type="String">STRADB</Data></Cell><Cell><Data ss:Type="String">ZDHHC13</Data></Cell><Cell><Data ss:Type="String">TYK2</Data></Cell><Cell><Data ss:Type="String">GLTSCR2</Data></Cell><Cell><Data ss:Type="String">HSA-MIR-16.MIMAT0000069</Data></Cell><Cell><Data ss:Type="String">C9ORF7</Data></Cell><Cell><Data ss:Type="String">VWA2</Data></Cell><Cell><Data ss:Type="String">AIDA</Data></Cell><Cell><Data ss:Type="String">AVPI1</Data></Cell><Cell><Data ss:Type="String">C17ORF56</Data></Cell><Cell><Data ss:Type="String">AMIGO2</Data></Cell><Cell><Data ss:Type="String">ZDHHC23</Data></Cell><Cell><Data ss:Type="String">GDPD1</Data></Cell><Cell><Data ss:Type="String">GDPD5</Data></Cell><Cell><Data ss:Type="String">AIF1</Data></Cell><Cell><Data ss:Type="String">ZDHHC18</Data></Cell><Cell><Data ss:Type="String">HSA-MIR-30E.MIMAT0000692</Data></Cell><Cell><Data ss:Type="String">SUSD4</Data></Cell><Cell><Data ss:Type="String">TRAM1L1</Data></Cell><Cell><Data ss:Type="String">HSA-MIR-29B-2.MIMAT0004515</Data></Cell><Cell><Data ss:Type="String">LAIR1</Data></Cell><Cell><Data ss:Type="String">GINS1</Data></Cell><Cell><Data ss:Type="String">GINS2</Data></Cell><Cell><Data ss:Type="String">C21ORF33</Data></Cell><Cell><Data ss:Type="String">NFYA</Data></Cell><Cell><Data ss:Type="String">FAM46B</Data></Cell><Cell><Data ss:Type="String">MTX3</Data></Cell><Cell><Data ss:Type="String">C17ORF68</Data></Cell><Cell><Data ss:Type="String">GINS4</Data></Cell><Cell><Data ss:Type="String">C17ORF69</Data></Cell><Cell><Data ss:Type="String">HSA-MIR-30E.MIMAT0000693</Data></Cell><Cell><Data ss:Type="String">GRHL3</Data></Cell><Cell><Data ss:Type="String">GRHL1</Data></Cell><Cell><Data ss:Type="String">SVIP</Data></Cell><Cell><Data ss:Type="String">GRHL2</Data></Cell><Cell><Data ss:Type="String">PDP2</Data></Cell><Cell><Data ss:Type="String">LRRN4CL</Data></Cell><Cell><Data ss:Type="String">F2RL1</Data></Cell><Cell><Data ss:Type="String">NUPL2</Data></Cell><Cell><Data ss:Type="String">NUPL1</Data></Cell><Cell><Data ss:Type="String">MPHOSPH6</Data></Cell><Cell><Data ss:Type="String">NDUFA13</Data></Cell><Cell><Data ss:Type="String">ZWILCH</Data></Cell><Cell><Data ss:Type="String">NDUFA12</Data></Cell><Cell><Data ss:Type="String">SPPL2B</Data></Cell><Cell><Data ss:Type="String">ROGDI</Data></Cell><Cell><Data ss:Type="String">DOCK11</Data></Cell><Cell><Data ss:Type="String">MAGED4B</Data></Cell><Cell><Data ss:Type="String">GOLGA6L9</Data></Cell><Cell><Data ss:Type="String">BMPER</Data></Cell><Cell><Data ss:Type="String">SR140</Data></Cell><Cell><Data ss:Type="String">SVEP1</Data></Cell><Cell><Data ss:Type="String">CPSF3L</Data></Cell><Cell><Data ss:Type="String">AZI2</Data></Cell><Cell><Data ss:Type="String">AZI1</Data></Cell><Cell><Data ss:Type="String">LIG1</Data></Cell><Cell><Data ss:Type="String">PUS1</Data></Cell><Cell><Data ss:Type="String">VWDE</Data></Cell><Cell><Data ss:Type="String">LIG3</Data></Cell><Cell><Data ss:Type="String">PPAPDC3</Data></Cell><Cell><Data ss:Type="String">PPAPDC2</Data></Cell><Cell><Data ss:Type="String">PUS7</Data></Cell><Cell><Data ss:Type="String">ATP1B1</Data></Cell><Cell><Data ss:Type="String">TRPC4AP</Data></Cell><Cell><Data ss:Type="String">RSBN1</Data></Cell><Cell><Data ss:Type="String">EMCN</Data></Cell><Cell><Data ss:Type="String">MATR3</Data></Cell><Cell><Data ss:Type="String">HIST1H2BG</Data></Cell><Cell><Data ss:Type="String">HSA-MIR-29C.MIMAT0004673</Data></Cell><Cell><Data ss:Type="String">ZCCHC8</Data></Cell><Cell><Data ss:Type="String">C14ORF104</Data></Cell><Cell><Data ss:Type="String">ZCCHC6</Data></Cell><Cell><Data ss:Type="String">GSTCD</Data></Cell><Cell><Data ss:Type="String">C14ORF33</Data></Cell><Cell><Data ss:Type="String">C17ORF91</Data></Cell><Cell><Data ss:Type="String">LPL</Data></Cell><Cell><Data ss:Type="String">C17ORF96</Data></Cell><Cell><Data ss:Type="String">C14ORF102</Data></Cell><Cell><Data ss:Type="String">ZMAT1</Data></Cell><Cell><Data ss:Type="String">THPO</Data></Cell><Cell><Data ss:Type="String">TASP1</Data></Cell><Cell><Data ss:Type="String">CPSF7</Data></Cell><Cell><Data ss:Type="String">MLL3</Data></Cell><Cell><Data ss:Type="String">MLL4</Data></Cell><Cell><Data ss:Type="String">CPSF6</Data></Cell><Cell><Data ss:Type="String">CPSF1</Data></Cell><Cell><Data ss:Type="String">NONO</Data></Cell><Cell><Data ss:Type="String">MLL5</Data></Cell><Cell><Data ss:Type="String">HSA-MIR-450A.MIMAT0001545</Data></Cell><Cell><Data ss:Type="String">DAK</Data></Cell><Cell><Data ss:Type="String">COQ4</Data></Cell><Cell><Data ss:Type="String">DIAPH2</Data></Cell><Cell><Data ss:Type="String">PXMP4</Data></Cell><Cell><Data ss:Type="String">CRYL1</Data></Cell><Cell><Data ss:Type="String">FGFR2</Data></Cell><Cell><Data ss:Type="String">GPSM1</Data></Cell><Cell><Data ss:Type="String">CLEC14A</Data></Cell><Cell><Data ss:Type="String">RPS4X</Data></Cell><Cell><Data ss:Type="String">MFSD6</Data></Cell><Cell><Data ss:Type="String">HSA-MIR-153.MIMAT0000439</Data></Cell><Cell><Data ss:Type="String">FAM86B2</Data></Cell><Cell><Data ss:Type="String">TOP1MT</Data></Cell><Cell><Data ss:Type="String">C14ORF49</Data></Cell><Cell><Data ss:Type="String">GPSM3</Data></Cell><Cell><Data ss:Type="String">C14ORF45</Data></Cell><Cell><Data ss:Type="String">FAM86B1</Data></Cell><Cell><Data ss:Type="String">IQCC</Data></Cell><Cell><Data ss:Type="String">RPS3A</Data></Cell><Cell><Data ss:Type="String">LSR</Data></Cell><Cell><Data ss:Type="String">DCN</Data></Cell><Cell><Data ss:Type="String">IQCH</Data></Cell><Cell><Data ss:Type="String">FCHSD1</Data></Cell><Cell><Data ss:Type="String">IQCK</Data></Cell><Cell><Data ss:Type="String">RABEP2</Data></Cell><Cell><Data ss:Type="String">DDAH2</Data></Cell><Cell><Data ss:Type="String">TMEM5</Data></Cell><Cell><Data ss:Type="String">ALDH1A1</Data></Cell><Cell><Data ss:Type="String">DCX</Data></Cell><Cell><Data ss:Type="String">THOP1</Data></Cell><Cell><Data ss:Type="String">PDXK</Data></Cell><Cell><Data ss:Type="String">C14ORF79</Data></Cell><Cell><Data ss:Type="String">ATP1A2</Data></Cell><Cell><Data ss:Type="String">ATP1A1</Data></Cell><Cell><Data ss:Type="String">NXF1</Data></Cell><Cell><Data ss:Type="String">MUC1</Data></Cell><Cell><Data ss:Type="String">HES1</Data></Cell><Cell><Data ss:Type="String">BUB3</Data></Cell><Cell><Data ss:Type="String">BUB1</Data></Cell><Cell><Data ss:Type="String">C14ORF138</Data></Cell><Cell><Data ss:Type="String">C14ORF139</Data></Cell><Cell><Data ss:Type="String">ATP13A1</Data></Cell><Cell><Data ss:Type="String">HSA-LET-7C.MIMAT0000064</Data></Cell><Cell><Data ss:Type="String">C14ORF135</Data></Cell><Cell><Data ss:Type="String">SLC4A7</Data></Cell><Cell><Data ss:Type="String">CAPN13</Data></Cell></Row><Row ss:Height="12.816"><Cell><Data ss:Type="String">MLPH</Data></Cell><Cell ss:StyleID="Default"><Data ss:Type="String">CAPN10</Data></Cell><Cell ss:StyleID="Default"><Data ss:Type="String">ATP13A4</Data></Cell><Cell><Data ss:Type="String">ATP13A5</Data></Cell><Cell><Data ss:Type="String">KIAA0907</Data></Cell><Cell><Data ss:Type="String">RBMX</Data></Cell><Cell><Data ss:Type="String">SUV420H2</Data></Cell><Cell><Data ss:Type="String">MDC1</Data></Cell><Cell><Data ss:Type="String">TSEN54</Data></Cell><Cell><Data ss:Type="String">SUV420H1</Data></Cell><Cell><Data ss:Type="String">PREX2</Data></Cell><Cell><Data ss:Type="String">LIPE</Data></Cell><Cell><Data ss:Type="String">ZFYVE27</Data></Cell><Cell><Data ss:Type="String">MPRIP</Data></Cell><Cell><Data ss:Type="String">LIPH</Data></Cell><Cell><Data ss:Type="String">LRAT</Data></Cell><Cell><Data ss:Type="String">SAMD12</Data></Cell><Cell><Data ss:Type="String">SAMD13</Data></Cell><Cell><Data ss:Type="String">SAMD10</Data></Cell><Cell><Data ss:Type="String">GBP6</Data></Cell><Cell><Data ss:Type="String">GABARAPL1</Data></Cell><Cell><Data ss:Type="String">STARD8</Data></Cell><Cell><Data ss:Type="String">FLJ45983</Data></Cell><Cell><Data ss:Type="String">RNASE4</Data></Cell><Cell><Data ss:Type="String">EML1</Data></Cell><Cell><Data ss:Type="String">HSPG2</Data></Cell><Cell><Data ss:Type="String">RNASE1</Data></Cell><Cell><Data ss:Type="String">EML3</Data></Cell><Cell><Data ss:Type="String">RBP7</Data></Cell><Cell><Data ss:Type="String">EML5</Data></Cell><Cell><Data ss:Type="String">RBP4</Data></Cell><Cell><Data ss:Type="String">PADI2</Data></Cell><Cell><Data ss:Type="String">CYP2E1</Data></Cell><Cell><Data ss:Type="String">GRID2IP</Data></Cell><Cell><Data ss:Type="String">MTMR1</Data></Cell><Cell><Data ss:Type="String">LOC148413</Data></Cell><Cell><Data ss:Type="String">RETSAT</Data></Cell><Cell><Data ss:Type="String">FPR3</Data></Cell><Cell><Data ss:Type="String">SLC5A1</Data></Cell><Cell><Data ss:Type="String">C2</Data></Cell><Cell><Data ss:Type="String">C3</Data></Cell><Cell><Data ss:Type="String">C6</Data></Cell><Cell><Data ss:Type="String">PRKAR2B</Data></Cell><Cell><Data ss:Type="String">RSU1</Data></Cell><Cell><Data ss:Type="String">HMGXB3</Data></Cell><Cell><Data ss:Type="String">GPIHBP1</Data></Cell><Cell><Data ss:Type="String">EXPH5</Data></Cell><Cell><Data ss:Type="String">VTI1B</Data></Cell><Cell><Data ss:Type="String">NGFR</Data></Cell><Cell><Data ss:Type="String">B3GALNT1</Data></Cell><Cell><Data ss:Type="String">PMM1</Data></Cell><Cell><Data ss:Type="String">LRBA</Data></Cell><Cell><Data ss:Type="String">APCDD1L</Data></Cell><Cell><Data ss:Type="String">NETO2</Data></Cell><Cell><Data ss:Type="String">SNF8</Data></Cell><Cell><Data ss:Type="String">CS</Data></Cell><Cell><Data ss:Type="String">UCK2</Data></Cell><Cell><Data ss:Type="String">DCHS2</Data></Cell><Cell><Data ss:Type="String">SASS6</Data></Cell><Cell><Data ss:Type="String">NOX4</Data></Cell><Cell><Data ss:Type="String">DMRTC1B</Data></Cell><Cell><Data ss:Type="String">LAD1</Data></Cell><Cell><Data ss:Type="String">RPLP1</Data></Cell><Cell><Data ss:Type="String">RPLP0</Data></Cell><Cell><Data ss:Type="String">PQBP1</Data></Cell><Cell><Data ss:Type="String">NIPBL</Data></Cell><Cell><Data ss:Type="String">FLVCR1</Data></Cell><Cell><Data ss:Type="String">FGFBP1</Data></Cell><Cell><Data ss:Type="String">FGFBP2</Data></Cell><Cell><Data ss:Type="String">NSUN4</Data></Cell><Cell><Data ss:Type="String">LRDD</Data></Cell><Cell><Data ss:Type="String">NSUN2</Data></Cell><Cell><Data ss:Type="String">RIPK4</Data></Cell><Cell><Data ss:Type="String">ACTL6A</Data></Cell><Cell><Data ss:Type="String">ELOVL3</Data></Cell><Cell><Data ss:Type="String">EMP1</Data></Cell><Cell><Data ss:Type="String">RRAS2</Data></Cell><Cell><Data ss:Type="String">NSUN6</Data></Cell><Cell><Data ss:Type="String">SIRT6</Data></Cell><Cell><Data ss:Type="String">NSUN7</Data></Cell><Cell><Data ss:Type="String">EMP3</Data></Cell><Cell><Data ss:Type="String">SIRT7</Data></Cell><Cell><Data ss:Type="String">HEXDC</Data></Cell><Cell><Data ss:Type="String">SIRT2</Data></Cell><Cell><Data ss:Type="String">HSA-MIR-451A.MIMAT0001631</Data></Cell><Cell><Data ss:Type="String">F8</Data></Cell><Cell><Data ss:Type="String">CDC42EP2</Data></Cell><Cell><Data ss:Type="String">PICK1</Data></Cell><Cell><Data ss:Type="String">SLC29A4</Data></Cell><Cell><Data ss:Type="String">SLC29A1</Data></Cell><Cell><Data ss:Type="String">DLD</Data></Cell><Cell><Data ss:Type="String">C11ORF35</Data></Cell><Cell><Data ss:Type="String">C11ORF52</Data></Cell><Cell><Data ss:Type="String">CCNDBP1</Data></Cell><Cell><Data ss:Type="String">FSTL1</Data></Cell><Cell><Data ss:Type="String">FSTL3</Data></Cell><Cell><Data ss:Type="String">RECQL4</Data></Cell><Cell><Data ss:Type="String">MYCT1</Data></Cell><Cell><Data ss:Type="String">RECQL5</Data></Cell><Cell><Data ss:Type="String">UNK</Data></Cell><Cell><Data ss:Type="String">UCP2</Data></Cell><Cell><Data ss:Type="String">C11ORF49</Data></Cell><Cell><Data ss:Type="String">PMS2</Data></Cell><Cell><Data ss:Type="String">C10ORF2</Data></Cell><Cell><Data ss:Type="String">HSA-MIR-185.MIMAT0000455</Data></Cell><Cell><Data ss:Type="String">RPS27A</Data></Cell><Cell><Data ss:Type="String">MDH1</Data></Cell><Cell><Data ss:Type="String">SAMD4A</Data></Cell><Cell><Data ss:Type="String">LYRM1</Data></Cell><Cell><Data ss:Type="String">TTLL5</Data></Cell><Cell><Data ss:Type="String">TTLL4</Data></Cell><Cell><Data ss:Type="String">HSA-MIR-224.MIMAT0009198</Data></Cell><Cell><Data ss:Type="String">GGT3P</Data></Cell><Cell><Data ss:Type="String">C11ORF73</Data></Cell><Cell><Data ss:Type="String">PECR</Data></Cell><Cell><Data ss:Type="String">ZNF692</Data></Cell><Cell><Data ss:Type="String">CCNT2</Data></Cell><Cell><Data ss:Type="String">UBE2D4</Data></Cell><Cell><Data ss:Type="String">FAM13B</Data></Cell><Cell><Data ss:Type="String">CCNT1</Data></Cell><Cell><Data ss:Type="String">HP</Data></Cell><Cell><Data ss:Type="String">CXCL17</Data></Cell><Cell><Data ss:Type="String">HNMT</Data></Cell><Cell><Data ss:Type="String">FOXQ1</Data></Cell><Cell><Data ss:Type="String">STK11</Data></Cell><Cell><Data ss:Type="String">SLC25A40</Data></Cell><Cell><Data ss:Type="String">SLC16A7</Data></Cell><Cell><Data ss:Type="String">C11ORF67</Data></Cell><Cell><Data ss:Type="String">ZNF687</Data></Cell><Cell><Data ss:Type="String">PPP1R16B</Data></Cell><Cell><Data ss:Type="String">ZNF682</Data></Cell><Cell><Data ss:Type="String">ZNF681</Data></Cell><Cell><Data ss:Type="String">C11ORF80</Data></Cell><Cell><Data ss:Type="String">C11ORF83</Data></Cell><Cell><Data ss:Type="String">PRPF4B</Data></Cell><Cell><Data ss:Type="String">FOXP3</Data></Cell><Cell><Data ss:Type="String">KIAA1731</Data></Cell><Cell><Data ss:Type="String">FSCN2</Data></Cell><Cell><Data ss:Type="String">UTRN</Data></Cell><Cell><Data ss:Type="String">DSC1</Data></Cell><Cell><Data ss:Type="String">ZNF675</Data></Cell><Cell><Data ss:Type="String">ZNF674</Data></Cell><Cell><Data ss:Type="String">DSC2</Data></Cell><Cell><Data ss:Type="String">KIAA0408</Data></Cell><Cell><Data ss:Type="String">PFKFB2</Data></Cell><Cell><Data ss:Type="String">PFKFB1</Data></Cell><Cell><Data ss:Type="String">PFKFB4</Data></Cell><Cell><Data ss:Type="String">PFKFB3</Data></Cell><Cell><Data ss:Type="String">C11ORF92</Data></Cell><Cell><Data ss:Type="String">TROAP</Data></Cell><Cell><Data ss:Type="String">STK39</Data></Cell><Cell><Data ss:Type="String">DPT</Data></Cell><Cell><Data ss:Type="String">ARL2</Data></Cell><Cell><Data ss:Type="String">RAP1GAP</Data></Cell><Cell><Data ss:Type="String">HSA-MIR-574.MIMAT0003239</Data></Cell><Cell><Data ss:Type="String">ACAT1</Data></Cell><Cell><Data ss:Type="String">SBNO1</Data></Cell><Cell><Data ss:Type="String">BCL2L13</Data></Cell><Cell><Data ss:Type="String">NPAT</Data></Cell><Cell><Data ss:Type="String">DBC1</Data></Cell><Cell><Data ss:Type="String">BCL2L11</Data></Cell><Cell><Data ss:Type="String">STK36</Data></Cell><Cell><Data ss:Type="String">CLTCL1</Data></Cell><Cell><Data ss:Type="String">PMVK</Data></Cell><Cell><Data ss:Type="String">ZNF667</Data></Cell><Cell><Data ss:Type="String">E4F1</Data></Cell><Cell><Data ss:Type="String">SOCS6</Data></Cell><Cell><Data ss:Type="String">ZNF662</Data></Cell><Cell><Data ss:Type="String">KL</Data></Cell><Cell><Data ss:Type="String">TIA1</Data></Cell><Cell><Data ss:Type="String">BRPF1</Data></Cell><Cell><Data ss:Type="String">SRD5A1</Data></Cell><Cell><Data ss:Type="String">BRPF3</Data></Cell><Cell><Data ss:Type="String">GFPT2</Data></Cell><Cell><Data ss:Type="String">TNFRSF10A</Data></Cell><Cell><Data ss:Type="String">FOXN3</Data></Cell><Cell><Data ss:Type="String">FOXN2</Data></Cell><Cell><Data ss:Type="String">KY</Data></Cell><Cell><Data ss:Type="String">KIAA0427</Data></Cell><Cell><Data ss:Type="String">TUBGCP6</Data></Cell><Cell><Data ss:Type="String">MDM4</Data></Cell><Cell><Data ss:Type="String">ANXA2P2</Data></Cell><Cell><Data ss:Type="String">ZNF655</Data></Cell><Cell><Data ss:Type="String">ZNF653</Data></Cell><Cell><Data ss:Type="String">ZNF652</Data></Cell><Cell><Data ss:Type="String">ST6GALNAC2</Data></Cell><Cell><Data ss:Type="String">CDCA7L</Data></Cell><Cell><Data ss:Type="String">CELF2</Data></Cell><Cell><Data ss:Type="String">COX4I2</Data></Cell><Cell><Data ss:Type="String">FHL1</Data></Cell><Cell><Data ss:Type="String">CELF5</Data></Cell><Cell><Data ss:Type="String">FOXM1</Data></Cell><Cell><Data ss:Type="String">WISP2</Data></Cell><Cell><Data ss:Type="String">MB</Data></Cell><Cell><Data ss:Type="String">PPP1R13L</Data></Cell><Cell><Data ss:Type="String">ZNF649</Data></Cell><Cell><Data ss:Type="String">ZNF648</Data></Cell><Cell><Data ss:Type="String">IQUB</Data></Cell><Cell><Data ss:Type="String">DSE</Data></Cell><Cell><Data ss:Type="String">ME1</Data></Cell><Cell><Data ss:Type="String">DGCR8</Data></Cell><Cell><Data ss:Type="String">ZNF644</Data></Cell><Cell><Data ss:Type="String">ZNF643</Data></Cell><Cell><Data ss:Type="String">DGCR5</Data></Cell><Cell><Data ss:Type="String">DGCR2</Data></Cell><Cell><Data ss:Type="String">DSP</Data></Cell><Cell><Data ss:Type="String">EMX2</Data></Cell><Cell><Data ss:Type="String">SH2D3A</Data></Cell><Cell><Data ss:Type="String">RAD23A</Data></Cell><Cell><Data ss:Type="String">RAD23B</Data></Cell><Cell><Data ss:Type="String">SLC25A16</Data></Cell><Cell><Data ss:Type="String">SLC25A15</Data></Cell><Cell><Data ss:Type="String">SLC25A18</Data></Cell><Cell><Data ss:Type="String">DBF4</Data></Cell><Cell><Data ss:Type="String">PIK3CA</Data></Cell><Cell><Data ss:Type="String">ZNF638</Data></Cell><Cell><Data ss:Type="String">DSG2</Data></Cell><Cell><Data ss:Type="String">ST6GALNAC3</Data></Cell><Cell><Data ss:Type="String">BDP1</Data></Cell><Cell><Data ss:Type="String">PPP1R12C</Data></Cell><Cell><Data ss:Type="String">DTL</Data></Cell><Cell><Data ss:Type="String">ZNF630</Data></Cell><Cell><Data ss:Type="String">SLC25A13</Data></Cell><Cell><Data ss:Type="String">ST6GALNAC6</Data></Cell><Cell><Data ss:Type="String">COL15A1</Data></Cell><Cell><Data ss:Type="String">LRP1</Data></Cell><Cell><Data ss:Type="String">KATNB1</Data></Cell><Cell><Data ss:Type="String">LRP3</Data></Cell><Cell><Data ss:Type="String">FURIN</Data></Cell><Cell><Data ss:Type="String">LRP2</Data></Cell><Cell><Data ss:Type="String">HSD17B11</Data></Cell><Cell><Data ss:Type="String">SLC25A29</Data></Cell><Cell><Data ss:Type="String">PTPRZ1</Data></Cell><Cell><Data ss:Type="String">ZNF627</Data></Cell><Cell><Data ss:Type="String">TIFA</Data></Cell><Cell><Data ss:Type="String">SLITRK6</Data></Cell><Cell><Data ss:Type="String">ZNF625</Data></Cell><Cell><Data ss:Type="String">SLITRK5</Data></Cell><Cell><Data ss:Type="String">ZNF623</Data></Cell><Cell><Data ss:Type="String">SLC25A20</Data></Cell><Cell><Data ss:Type="String">CNNM4</Data></Cell><Cell><Data ss:Type="String">TIE1</Data></Cell><Cell><Data ss:Type="String">MGA</Data></Cell><Cell><Data ss:Type="String">AKR7L</Data></Cell><Cell><Data ss:Type="String">BAIAP2</Data></Cell><Cell><Data ss:Type="String">SNRK</Data></Cell><Cell><Data ss:Type="String">PC</Data></Cell><Cell><Data ss:Type="String">ZNF618</Data></Cell><Cell><Data ss:Type="String">HSA-MIR-181B.MIMAT0000257</Data></Cell><Cell><Data ss:Type="String">PVRL4</Data></Cell><Cell><Data ss:Type="String">PABPC1L</Data></Cell><Cell><Data ss:Type="String">PVRL1</Data></Cell><Cell><Data ss:Type="String">EIF4A3</Data></Cell><Cell><Data ss:Type="String">FOXI1</Data></Cell><Cell><Data ss:Type="String">CCT6P1</Data></Cell></Row><Row ss:Height="12.816"><Cell><Data ss:Type="String">PALM2-AKAP2</Data></Cell><Cell ss:StyleID="Default"><Data ss:Type="String">ZDHHC3</Data></Cell><Cell ss:StyleID="Default"><Data ss:Type="String">NUBP2</Data></Cell><Cell><Data ss:Type="String">UBE2L3</Data></Cell><Cell><Data ss:Type="String">MGC45800</Data></Cell><Cell><Data ss:Type="String">BAIAP2L1</Data></Cell><Cell><Data ss:Type="String">OGFOD2</Data></Cell><Cell><Data ss:Type="String">BCAP29</Data></Cell><Cell><Data ss:Type="String">ZNF721</Data></Cell><Cell><Data ss:Type="String">EPHB1</Data></Cell><Cell><Data ss:Type="String">EPHB3</Data></Cell><Cell><Data ss:Type="String">SLC34A2</Data></Cell><Cell><Data ss:Type="String">HSA-MIR-708.MIMAT0004927</Data></Cell><Cell><Data ss:Type="String">ENTPD2</Data></Cell><Cell><Data ss:Type="String">MIA</Data></Cell><Cell><Data ss:Type="String">ENTPD7</Data></Cell><Cell><Data ss:Type="String">SFRP1</Data></Cell><Cell><Data ss:Type="String">FNDC4</Data></Cell><Cell><Data ss:Type="String">FNDC1</Data></Cell><Cell><Data ss:Type="String">ZNF713</Data></Cell><Cell><Data ss:Type="String">ZNF711</Data></Cell><Cell><Data ss:Type="String">C22ORF36</Data></Cell><Cell><Data ss:Type="String">MXRA7</Data></Cell><Cell><Data ss:Type="String">ZNF710</Data></Cell><Cell><Data ss:Type="String">EPHA1</Data></Cell><Cell><Data ss:Type="String">EPHA3</Data></Cell><Cell><Data ss:Type="String">C22ORF39</Data></Cell><Cell><Data ss:Type="String">TMEM87A</Data></Cell><Cell><Data ss:Type="String">TMEM87B</Data></Cell><Cell><Data ss:Type="String">PAXIP1</Data></Cell><Cell><Data ss:Type="String">EPHA10</Data></Cell><Cell><Data ss:Type="String">PIK3R2</Data></Cell><Cell><Data ss:Type="String">RTF1</Data></Cell><Cell><Data ss:Type="String">MST1R</Data></Cell><Cell><Data ss:Type="String">EVPL</Data></Cell><Cell><Data ss:Type="String">PIK3R5</Data></Cell><Cell><Data ss:Type="String">SFRS6</Data></Cell><Cell><Data ss:Type="String">APH1A</Data></Cell><Cell><Data ss:Type="String">SNX3</Data></Cell><Cell><Data ss:Type="String">ZNF709</Data></Cell><Cell><Data ss:Type="String">DHX30</Data></Cell><Cell><Data ss:Type="String">ZNF708</Data></Cell><Cell><Data ss:Type="String">RAB11FIP1</Data></Cell><Cell><Data ss:Type="String">SNX2</Data></Cell><Cell><Data ss:Type="String">DHX32</Data></Cell><Cell><Data ss:Type="String">ZNF707</Data></Cell><Cell><Data ss:Type="String">PCBP3</Data></Cell><Cell><Data ss:Type="String">DHX33</Data></Cell><Cell><Data ss:Type="String">DHX34</Data></Cell><Cell><Data ss:Type="String">MTERF</Data></Cell><Cell><Data ss:Type="String">PCBP1</Data></Cell><Cell><Data ss:Type="String">ARSJ</Data></Cell><Cell><Data ss:Type="String">DHX37</Data></Cell><Cell><Data ss:Type="String">ZNF701</Data></Cell><Cell><Data ss:Type="String">ZNF700</Data></Cell><Cell><Data ss:Type="String">SNX9</Data></Cell><Cell><Data ss:Type="String">RBM12</Data></Cell><Cell><Data ss:Type="String">ARSD</Data></Cell><Cell><Data ss:Type="String">N4BP2</Data></Cell><Cell><Data ss:Type="String">ARSE</Data></Cell><Cell><Data ss:Type="String">RAB11FIP4</Data></Cell><Cell><Data ss:Type="String">ZBED4</Data></Cell><Cell><Data ss:Type="String">SNX5</Data></Cell><Cell><Data ss:Type="String">RBM10</Data></Cell><Cell><Data ss:Type="String">RBM11</Data></Cell><Cell><Data ss:Type="String">HSA-MIR-652.MIMAT0003322</Data></Cell><Cell><Data ss:Type="String">RCC2</Data></Cell><Cell><Data ss:Type="String">HSA-MIR-1307.MIMAT0005951</Data></Cell><Cell><Data ss:Type="String">PILRB</Data></Cell><Cell><Data ss:Type="String">INTS5</Data></Cell><Cell><Data ss:Type="String">PEMT</Data></Cell><Cell><Data ss:Type="String">COL9A2</Data></Cell><Cell><Data ss:Type="String">CCNJL</Data></Cell><Cell><Data ss:Type="String">SUV39H2</Data></Cell><Cell><Data ss:Type="String">TMEM151B</Data></Cell><Cell><Data ss:Type="String">CCDC120</Data></Cell><Cell><Data ss:Type="String">DOC2A</Data></Cell><Cell><Data ss:Type="String">CCDC125</Data></Cell><Cell><Data ss:Type="String">CCDC124</Data></Cell><Cell><Data ss:Type="String">SLC7A11</Data></Cell><Cell><Data ss:Type="String">PEPD</Data></Cell><Cell><Data ss:Type="String">MLL</Data></Cell><Cell><Data ss:Type="String">SLC7A10</Data></Cell><Cell><Data ss:Type="String">PCSK5</Data></Cell><Cell><Data ss:Type="String">CHRDL1</Data></Cell><Cell><Data ss:Type="String">ACADL</Data></Cell><Cell><Data ss:Type="String">HYAL1</Data></Cell><Cell><Data ss:Type="String">C14ORF2</Data></Cell><Cell><Data ss:Type="String">STBD1</Data></Cell><Cell><Data ss:Type="String">REV3L</Data></Cell><Cell><Data ss:Type="String">MLX</Data></Cell><Cell><Data ss:Type="String">DHX15</Data></Cell><Cell><Data ss:Type="String">UTP14A</Data></Cell><Cell><Data ss:Type="String">DIRC3</Data></Cell><Cell><Data ss:Type="String">ACADS</Data></Cell><Cell><Data ss:Type="String">NCOA2</Data></Cell><Cell><Data ss:Type="String">ANKDD1A</Data></Cell><Cell><Data ss:Type="String">CCDC110</Data></Cell><Cell><Data ss:Type="String">WARS</Data></Cell><Cell><Data ss:Type="String">NCOA5</Data></Cell><Cell><Data ss:Type="String">MMD</Data></Cell><Cell><Data ss:Type="String">CCDC114</Data></Cell><Cell><Data ss:Type="String">CCDC113</Data></Cell><Cell><Data ss:Type="String">ACAD9</Data></Cell><Cell><Data ss:Type="String">MINK1</Data></Cell><Cell><Data ss:Type="String">COMMD2</Data></Cell><Cell><Data ss:Type="String">MN1</Data></Cell><Cell><Data ss:Type="String">VSNL1</Data></Cell><Cell><Data ss:Type="String">BANK1</Data></Cell><Cell><Data ss:Type="String">CSDE1</Data></Cell><Cell><Data ss:Type="String">SFI1</Data></Cell><Cell><Data ss:Type="String">STK40</Data></Cell><Cell><Data ss:Type="String">C22ORF30</Data></Cell><Cell><Data ss:Type="String">PVT1</Data></Cell><Cell><Data ss:Type="String">CCDC103</Data></Cell><Cell><Data ss:Type="String">SATB2</Data></Cell><Cell><Data ss:Type="String">HSA-MIR-200C.MIMAT0000617</Data></Cell><Cell><Data ss:Type="String">CCDC107</Data></Cell><Cell><Data ss:Type="String">ARVCF</Data></Cell><Cell><Data ss:Type="String">SAMM50</Data></Cell><Cell><Data ss:Type="String">PGRMC2</Data></Cell><Cell><Data ss:Type="String">PERP</Data></Cell><Cell><Data ss:Type="String">PES1</Data></Cell><Cell><Data ss:Type="String">HSA-MIR-20B.MIMAT0001413</Data></Cell><Cell><Data ss:Type="String">PLEKHG4B</Data></Cell><Cell><Data ss:Type="String">C22ORF23</Data></Cell><Cell><Data ss:Type="String">C22ORF25</Data></Cell><Cell><Data ss:Type="String">SCAND3</Data></Cell><Cell><Data ss:Type="String">C22ORF29</Data></Cell><Cell><Data ss:Type="String">BCAP31</Data></Cell><Cell><Data ss:Type="String">NPM1</Data></Cell><Cell><Data ss:Type="String">YIPF2</Data></Cell><Cell><Data ss:Type="String">KLK13</Data></Cell><Cell><Data ss:Type="String">DEFB132</Data></Cell><Cell><Data ss:Type="String">KLK10</Data></Cell><Cell><Data ss:Type="String">XG</Data></Cell><Cell><Data ss:Type="String">KIAA1712</Data></Cell><Cell><Data ss:Type="String">FKBP1A</Data></Cell><Cell><Data ss:Type="String">ALDH4A1</Data></Cell><Cell><Data ss:Type="String">HSA-MIR-125B-2.MIMAT0004603</Data></Cell><Cell><Data ss:Type="String">ESYT3</Data></Cell><Cell><Data ss:Type="String">EPPK1</Data></Cell><Cell><Data ss:Type="String">ESYT1</Data></Cell><Cell><Data ss:Type="String">MAD2L1</Data></Cell><Cell><Data ss:Type="String">FOXA1</Data></Cell><Cell><Data ss:Type="String">PLVAP</Data></Cell><Cell><Data ss:Type="String">ACAA2</Data></Cell><Cell><Data ss:Type="String">RTKN</Data></Cell><Cell><Data ss:Type="String">LOC348926</Data></Cell><Cell><Data ss:Type="String">PHRF1</Data></Cell><Cell><Data ss:Type="String">KLHL31</Data></Cell><Cell><Data ss:Type="String">CAPN8</Data></Cell><Cell><Data ss:Type="String">FAM174B</Data></Cell><Cell><Data ss:Type="String">MPZ</Data></Cell><Cell><Data ss:Type="String">DUOXA1</Data></Cell><Cell><Data ss:Type="String">CAPN2</Data></Cell><Cell><Data ss:Type="String">CAPN1</Data></Cell><Cell><Data ss:Type="String">LOC388152</Data></Cell><Cell><Data ss:Type="String">CCDC160</Data></Cell><Cell><Data ss:Type="String">PDGFRB</Data></Cell><Cell><Data ss:Type="String">HSA-MIR-378A.MIMAT0000732</Data></Cell><Cell><Data ss:Type="String">HSA-MIR-378A.MIMAT0000731</Data></Cell><Cell><Data ss:Type="String">CCDC159</Data></Cell><Cell><Data ss:Type="String">CCDC157</Data></Cell><Cell><Data ss:Type="String">CYBB</Data></Cell><Cell><Data ss:Type="String">RPGRIP1L</Data></Cell><Cell><Data ss:Type="String">PDGFRL</Data></Cell><Cell><Data ss:Type="String">PROCR</Data></Cell><Cell><Data ss:Type="String">SGK269</Data></Cell><Cell><Data ss:Type="String">FAM173B</Data></Cell><Cell><Data ss:Type="String">DKC1</Data></Cell><Cell><Data ss:Type="String">RTN3</Data></Cell><Cell><Data ss:Type="String">RBM8A</Data></Cell><Cell><Data ss:Type="String">CCDC148</Data></Cell><Cell><Data ss:Type="String">NPR1</Data></Cell><Cell><Data ss:Type="String">NPR2</Data></Cell><Cell><Data ss:Type="String">KLHL17</Data></Cell><Cell><Data ss:Type="String">NPR3</Data></Cell><Cell><Data ss:Type="String">KLHL13</Data></Cell><Cell><Data ss:Type="String">NDRG1</Data></Cell><Cell><Data ss:Type="String">ACACB</Data></Cell><Cell><Data ss:Type="String">RTN4</Data></Cell><Cell><Data ss:Type="String">FAM176A</Data></Cell><Cell><Data ss:Type="String">CCNB2</Data></Cell><Cell><Data ss:Type="String">MSC</Data></Cell><Cell><Data ss:Type="String">ARHGEF35</Data></Cell><Cell><Data ss:Type="String">CCDC138</Data></Cell><Cell><Data ss:Type="String">ARHGEF37</Data></Cell><Cell><Data ss:Type="String">VDR</Data></Cell><Cell><Data ss:Type="String">CCDC137</Data></Cell><Cell><Data ss:Type="String">ARHGEF38</Data></Cell><Cell><Data ss:Type="String">NFXL1</Data></Cell><Cell><Data ss:Type="String">BMP6</Data></Cell><Cell><Data ss:Type="String">KLHL20</Data></Cell><Cell><Data ss:Type="String">GCLC</Data></Cell><Cell><Data ss:Type="String">TAB1</Data></Cell><Cell><Data ss:Type="String">LSM14B</Data></Cell><Cell><Data ss:Type="String">CCDC130</Data></Cell><Cell><Data ss:Type="String">C16ORF42</Data></Cell><Cell><Data ss:Type="String">HSA-MIR-141.MIMAT0000432</Data></Cell><Cell><Data ss:Type="String">RBM27</Data></Cell><Cell><Data ss:Type="String">RBM25</Data></Cell><Cell><Data ss:Type="String">CD164L2</Data></Cell><Cell><Data ss:Type="String">NAA40</Data></Cell><Cell><Data ss:Type="String">RBM26</Data></Cell><Cell><Data ss:Type="String">CNRIP1</Data></Cell><Cell><Data ss:Type="String">CHD8</Data></Cell><Cell><Data ss:Type="String">CHD6</Data></Cell><Cell><Data ss:Type="String">CHD4</Data></Cell><Cell><Data ss:Type="String">CHD3</Data></Cell><Cell><Data ss:Type="String">LAMC1</Data></Cell><Cell><Data ss:Type="String">CHD2</Data></Cell><Cell><Data ss:Type="String">FAM178B</Data></Cell><Cell><Data ss:Type="String">BCL7A</Data></Cell><Cell><Data ss:Type="String">BCL7B</Data></Cell><Cell><Data ss:Type="String">UQCRFS1</Data></Cell><Cell><Data ss:Type="String">YWHAG</Data></Cell><Cell><Data ss:Type="String">RBM16</Data></Cell><Cell><Data ss:Type="String">MMP7</Data></Cell><Cell><Data ss:Type="String">ARHGEF15</Data></Cell><Cell><Data ss:Type="String">ARHGEF19</Data></Cell><Cell><Data ss:Type="String">ABHD14A</Data></Cell><Cell><Data ss:Type="String">TRDN</Data></Cell><Cell><Data ss:Type="String">CCNA2</Data></Cell><Cell><Data ss:Type="String">PSRC1</Data></Cell><Cell><Data ss:Type="String">IRF3</Data></Cell><Cell><Data ss:Type="String">HIST4H4</Data></Cell><Cell><Data ss:Type="String">CHDH</Data></Cell><Cell><Data ss:Type="String">HSA-LET-7G.MIMAT0000414</Data></Cell><Cell><Data ss:Type="String">MMRN2</Data></Cell><Cell><Data ss:Type="String">HSA-MIR-223.MIMAT0000280</Data></Cell><Cell><Data ss:Type="String">NAA35</Data></Cell><Cell><Data ss:Type="String">IRF6</Data></Cell><Cell><Data ss:Type="String">RBM23</Data></Cell><Cell><Data ss:Type="String">ASAM</Data></Cell><Cell><Data ss:Type="String">RBM47</Data></Cell><Cell><Data ss:Type="String">PNKP</Data></Cell><Cell><Data ss:Type="String">LAMA4</Data></Cell><Cell><Data ss:Type="String">GOSR1</Data></Cell><Cell><Data ss:Type="String">HMGCR</Data></Cell><Cell><Data ss:Type="String">ATP2C2</Data></Cell><Cell><Data ss:Type="String">ACVR1B</Data></Cell><Cell><Data ss:Type="String">CYGB</Data></Cell><Cell><Data ss:Type="String">RAB40B</Data></Cell><Cell><Data ss:Type="String">EFS</Data></Cell><Cell><Data ss:Type="String">ACVR1C</Data></Cell><Cell><Data ss:Type="String">MARVELD2</Data></Cell><Cell><Data ss:Type="String">RAB40C</Data></Cell><Cell><Data ss:Type="String">TAF1C</Data></Cell><Cell><Data ss:Type="String">MARVELD3</Data></Cell><Cell><Data ss:Type="String">NAA25</Data></Cell><Cell><Data ss:Type="String">EPS8L1</Data></Cell><Cell><Data ss:Type="String">EPS8L2</Data></Cell><Cell><Data ss:Type="String">MDH1B</Data></Cell><Cell><Data ss:Type="String">RBM39</Data></Cell></Row><Row ss:Index="21" ss:Height="12.816"><Cell><Data ss:Type="String">LAMB3</Data></Cell><Cell ss:StyleID="Default"><Data ss:Type="String">NAA10</Data></Cell><Cell ss:StyleID="Default"><Data ss:Type="String">EGF</Data></Cell><Cell><Data ss:Type="String">ATP2B4</Data></Cell><Cell><Data ss:Type="String">LRWD1</Data></Cell><Cell><Data ss:Type="String">ATP2B1</Data></Cell><Cell><Data ss:Type="String">SOD3</Data></Cell><Cell><Data ss:Type="String">SOD1</Data></Cell><Cell><Data ss:Type="String">FAM179B</Data></Cell><Cell><Data ss:Type="String">LOC92659</Data></Cell><Cell><Data ss:Type="String">RBM41</Data></Cell><Cell><Data ss:Type="String">ASB6</Data></Cell><Cell><Data ss:Type="String">ACIN1</Data></Cell><Cell><Data ss:Type="String">NAA16</Data></Cell><Cell><Data ss:Type="String">THRSP</Data></Cell><Cell><Data ss:Type="String">QRICH2</Data></Cell><Cell><Data ss:Type="String">VIM</Data></Cell><Cell><Data ss:Type="String">CPVL</Data></Cell><Cell><Data ss:Type="String">RPL30</Data></Cell><Cell><Data ss:Type="String">EHF</Data></Cell><Cell><Data ss:Type="String">RPL32</Data></Cell><Cell><Data ss:Type="String">TMEM200B</Data></Cell><Cell><Data ss:Type="String">RPL31</Data></Cell><Cell><Data ss:Type="String">MAML1</Data></Cell><Cell><Data ss:Type="String">RPL34</Data></Cell><Cell><Data ss:Type="String">TMEM200C</Data></Cell><Cell><Data ss:Type="String">ABAT</Data></Cell><Cell><Data ss:Type="String">FNBP1L</Data></Cell><Cell><Data ss:Type="String">ABCA13</Data></Cell><Cell><Data ss:Type="String">DCAF7</Data></Cell><Cell><Data ss:Type="String">GLDN</Data></Cell><Cell><Data ss:Type="String">C15ORF24</Data></Cell><Cell><Data ss:Type="String">CREB3L4</Data></Cell><Cell><Data ss:Type="String">MYB</Data></Cell><Cell><Data ss:Type="String">RPL36</Data></Cell><Cell><Data ss:Type="String">CDK20</Data></Cell><Cell><Data ss:Type="String">RPL35</Data></Cell><Cell><Data ss:Type="String">RPL38</Data></Cell><Cell><Data ss:Type="String">RTTN</Data></Cell><Cell><Data ss:Type="String">RPL37</Data></Cell><Cell><Data ss:Type="String">PIP4K2C</Data></Cell><Cell><Data ss:Type="String">ANKS1B</Data></Cell><Cell><Data ss:Type="String">MED1</Data></Cell><Cell><Data ss:Type="String">IAH1</Data></Cell><Cell><Data ss:Type="String">WSB2</Data></Cell><Cell><Data ss:Type="String">RPL22</Data></Cell><Cell><Data ss:Type="String">C9ORF68</Data></Cell><Cell><Data ss:Type="String">SULT2B1</Data></Cell><Cell><Data ss:Type="String">RNF128</Data></Cell><Cell><Data ss:Type="String">C9ORF69</Data></Cell><Cell><Data ss:Type="String">IFT81</Data></Cell><Cell><Data ss:Type="String">TYRO3</Data></Cell><Cell><Data ss:Type="String">RPL24</Data></Cell><Cell><Data ss:Type="String">NHLRC2</Data></Cell><Cell><Data ss:Type="String">MAML3</Data></Cell><Cell><Data ss:Type="String">RPL29</Data></Cell><Cell><Data ss:Type="String">ANKK1</Data></Cell><Cell><Data ss:Type="String">GPLD1</Data></Cell><Cell><Data ss:Type="String">GLT25D1</Data></Cell><Cell><Data ss:Type="String">NEDD4L</Data></Cell><Cell><Data ss:Type="String">ATXN7L3B</Data></Cell><Cell><Data ss:Type="String">SLAIN1</Data></Cell><Cell><Data ss:Type="String">NR2C2AP</Data></Cell><Cell><Data ss:Type="String">GSDMD</Data></Cell><Cell><Data ss:Type="String">FZD1</Data></Cell><Cell><Data ss:Type="String">C9ORF80</Data></Cell><Cell><Data ss:Type="String">RPL41</Data></Cell><Cell><Data ss:Type="String">NSUN5P1</Data></Cell><Cell><Data ss:Type="String">FZD3</Data></Cell><Cell><Data ss:Type="String">C9ORF82</Data></Cell><Cell><Data ss:Type="String">NSUN5P2</Data></Cell><Cell><Data ss:Type="String">FZD5</Data></Cell><Cell><Data ss:Type="String">CHKA</Data></Cell><Cell><Data ss:Type="String">FZD4</Data></Cell><Cell><Data ss:Type="String">FZD7</Data></Cell><Cell><Data ss:Type="String">RAB3IP</Data></Cell><Cell><Data ss:Type="String">FZD6</Data></Cell><Cell><Data ss:Type="String">DNAH14</Data></Cell><Cell><Data ss:Type="String">FHDC1</Data></Cell><Cell><Data ss:Type="String">PRDX6</Data></Cell><Cell><Data ss:Type="String">C9ORF86</Data></Cell><Cell><Data ss:Type="String">TMEM198</Data></Cell><Cell><Data ss:Type="String">TMEM199</Data></Cell><Cell><Data ss:Type="String">LASS1</Data></Cell><Cell><Data ss:Type="String">FA2H</Data></Cell><Cell><Data ss:Type="String">LASS4</Data></Cell><Cell><Data ss:Type="String">SLC6A8</Data></Cell><Cell><Data ss:Type="String">LASS3</Data></Cell><Cell><Data ss:Type="String">GIPC3</Data></Cell><Cell><Data ss:Type="String">GPR180</Data></Cell><Cell><Data ss:Type="String">GIPC1</Data></Cell><Cell><Data ss:Type="String">PLCH1</Data></Cell><Cell><Data ss:Type="String">PLCH2</Data></Cell><Cell><Data ss:Type="String">CDK12</Data></Cell><Cell><Data ss:Type="String">CDK13</Data></Cell><Cell><Data ss:Type="String">CDK16</Data></Cell><Cell><Data ss:Type="String">C9ORF93</Data></Cell><Cell><Data ss:Type="String">SPEF2</Data></Cell><Cell><Data ss:Type="String">ORC1L</Data></Cell><Cell><Data ss:Type="String">HSA-MIR-375.MIMAT0000728</Data></Cell><Cell><Data ss:Type="String">C9ORF95</Data></Cell><Cell><Data ss:Type="String">MS4A4A</Data></Cell><Cell><Data ss:Type="String">RNF157</Data></Cell><Cell><Data ss:Type="String">TMEM189</Data></Cell><Cell><Data ss:Type="String">FAM102A</Data></Cell><Cell><Data ss:Type="String">HSA-MIR-106A.MIMAT0000103</Data></Cell><Cell><Data ss:Type="String">GPR133</Data></Cell><Cell><Data ss:Type="String">MYST3</Data></Cell><Cell><Data ss:Type="String">MYST2</Data></Cell><Cell><Data ss:Type="String">HSA-MIR-133A.MIMAT0000427</Data></Cell><Cell><Data ss:Type="String">SLC2A12</Data></Cell><Cell><Data ss:Type="String">TMEM177</Data></Cell><Cell><Data ss:Type="String">GCFC1</Data></Cell><Cell><Data ss:Type="String">FAM101B</Data></Cell><Cell><Data ss:Type="String">MS4A6A</Data></Cell><Cell><Data ss:Type="String">LSG1</Data></Cell><Cell><Data ss:Type="String">AFTPH</Data></Cell><Cell><Data ss:Type="String">RNF169</Data></Cell><Cell><Data ss:Type="String">CCDC90A</Data></Cell><Cell><Data ss:Type="String">ZNF598</Data></Cell><Cell><Data ss:Type="String">ENG</Data></Cell><Cell><Data ss:Type="String">PCYOX1</Data></Cell><Cell><Data ss:Type="String">ZNF594</Data></Cell><Cell><Data ss:Type="String">ASAH1</Data></Cell><Cell><Data ss:Type="String">RPL10</Data></Cell><Cell><Data ss:Type="String">ANKRD57</Data></Cell><Cell><Data ss:Type="String">RPL12</Data></Cell><Cell><Data ss:Type="String">RPL11</Data></Cell><Cell><Data ss:Type="String">ANKRD56</Data></Cell><Cell><Data ss:Type="String">C6ORF170</Data></Cell><Cell><Data ss:Type="String">DOM3Z</Data></Cell><Cell><Data ss:Type="String">GRAMD3</Data></Cell><Cell><Data ss:Type="String">GRAMD2</Data></Cell><Cell><Data ss:Type="String">C6ORF167</Data></Cell><Cell><Data ss:Type="String">C16ORF93</Data></Cell><Cell><Data ss:Type="String">C6ORF168</Data></Cell><Cell><Data ss:Type="String">C6ORF165</Data></Cell><Cell><Data ss:Type="String">TMEM169</Data></Cell><Cell><Data ss:Type="String">GPR153</Data></Cell><Cell><Data ss:Type="String">RPL14</Data></Cell><Cell><Data ss:Type="String">GCNT2</Data></Cell><Cell><Data ss:Type="String">RPL13</Data></Cell><Cell><Data ss:Type="String">RPL15</Data></Cell><Cell><Data ss:Type="String">CHML</Data></Cell><Cell><Data ss:Type="String">RPL18</Data></Cell><Cell><Data ss:Type="String">RPL17</Data></Cell><Cell><Data ss:Type="String">ZNF587</Data></Cell><Cell><Data ss:Type="String">RNF130</Data></Cell><Cell><Data ss:Type="String">ZNF586</Data></Cell><Cell><Data ss:Type="String">RPL19</Data></Cell><Cell><Data ss:Type="String">GPR157</Data></Cell><Cell><Data ss:Type="String">ZDHHC8P1</Data></Cell><Cell><Data ss:Type="String">F10</Data></Cell><Cell><Data ss:Type="String">F12</Data></Cell><Cell><Data ss:Type="String">CARD9</Data></Cell><Cell><Data ss:Type="String">SAAL1</Data></Cell><Cell><Data ss:Type="String">LAPTM5</Data></Cell><Cell><Data ss:Type="String">TRMT1</Data></Cell><Cell><Data ss:Type="String">NMNAT2</Data></Cell><Cell><Data ss:Type="String">TMEM154</Data></Cell><Cell><Data ss:Type="String">GPR143</Data></Cell><Cell><Data ss:Type="String">C6ORF154</Data></Cell><Cell><Data ss:Type="String">C6ORF155</Data></Cell><Cell><Data ss:Type="String">ABI2</Data></Cell><Cell><Data ss:Type="String">RFWD3</Data></Cell><Cell><Data ss:Type="String">ABI1</Data></Cell><Cell><Data ss:Type="String">HSA-MIR-210.MIMAT0000267</Data></Cell><Cell><Data ss:Type="String">MSRB2</Data></Cell><Cell><Data ss:Type="String">SOLH</Data></Cell><Cell><Data ss:Type="String">SLC28A3</Data></Cell><Cell><Data ss:Type="String">GPR146</Data></Cell><Cell><Data ss:Type="String">PHLDB1</Data></Cell><Cell><Data ss:Type="String">HJURP</Data></Cell><Cell><Data ss:Type="String">FAM107A</Data></Cell><Cell><Data ss:Type="String">BEST1</Data></Cell><Cell><Data ss:Type="String">HSA-MIR-22.MIMAT0000077</Data></Cell><Cell><Data ss:Type="String">HSA-MIR-335.MIMAT0004703</Data></Cell><Cell><Data ss:Type="String">ZNF567</Data></Cell><Cell><Data ss:Type="String">PHLDA1</Data></Cell><Cell><Data ss:Type="String">LZTS1</Data></Cell><Cell><Data ss:Type="String">ZNF564</Data></Cell><Cell><Data ss:Type="String">PHLDA3</Data></Cell><Cell><Data ss:Type="String">ZNF562</Data></Cell><Cell><Data ss:Type="String">RNF43</Data></Cell><Cell><Data ss:Type="String">ZNF561</Data></Cell><Cell><Data ss:Type="String">RNF44</Data></Cell><Cell><Data ss:Type="String">SLC15A2</Data></Cell><Cell><Data ss:Type="String">ANKRD46</Data></Cell><Cell><Data ss:Type="String">FLJ10357</Data></Cell><Cell><Data ss:Type="String">SYPL2</Data></Cell><Cell><Data ss:Type="String">RNF40</Data></Cell><Cell><Data ss:Type="String">RNF41</Data></Cell><Cell><Data ss:Type="String">C6ORF134</Data></Cell><Cell><Data ss:Type="String">C6ORF132</Data></Cell><Cell><Data ss:Type="String">ERP29</Data></Cell><Cell><Data ss:Type="String">ANKRD40</Data></Cell><Cell><Data ss:Type="String">ERG</Data></Cell><Cell><Data ss:Type="String">PHLDB3</Data></Cell><Cell><Data ss:Type="String">PHPT1</Data></Cell><Cell><Data ss:Type="String">PHLDB2</Data></Cell><Cell><Data ss:Type="String">ZNF552</Data></Cell><Cell><Data ss:Type="String">ZNF551</Data></Cell><Cell><Data ss:Type="String">ZFP106</Data></Cell><Cell><Data ss:Type="String">ANKRD17</Data></Cell><Cell><Data ss:Type="String">ZNF550</Data></Cell><Cell><Data ss:Type="String">IQCA1</Data></Cell><Cell><Data ss:Type="String">CSF1R</Data></Cell><Cell><Data ss:Type="String">CD151</Data></Cell><Cell><Data ss:Type="String">CALCRL</Data></Cell><Cell><Data ss:Type="String">ANKRD16</Data></Cell><Cell><Data ss:Type="String">ILDR1</Data></Cell><Cell><Data ss:Type="String">ABHD6</Data></Cell><Cell><Data ss:Type="String">ABHD5</Data></Cell><Cell><Data ss:Type="String">KRBA1</Data></Cell><Cell><Data ss:Type="String">HSA-MIR-486.MIMAT0002177</Data></Cell><Cell><Data ss:Type="String">GLB1L2</Data></Cell><Cell><Data ss:Type="String">C6ORF124</Data></Cell><Cell><Data ss:Type="String">GPR110</Data></Cell><Cell><Data ss:Type="String">KIAA0317</Data></Cell><Cell><Data ss:Type="String">TBXA2R</Data></Cell><Cell><Data ss:Type="String">ZNF549</Data></Cell><Cell><Data ss:Type="String">GPR116</Data></Cell><Cell><Data ss:Type="String">NDN</Data></Cell><Cell><Data ss:Type="String">ZNF544</Data></Cell><Cell><Data ss:Type="String">SLC15A3</Data></Cell><Cell><Data ss:Type="String">ZNF543</Data></Cell><Cell><Data ss:Type="String">GPR114</Data></Cell><Cell><Data ss:Type="String">ZNF541</Data></Cell><Cell><Data ss:Type="String">CD163</Data></Cell><Cell><Data ss:Type="String">ZG16B</Data></Cell><Cell><Data ss:Type="String">FAM26E</Data></Cell><Cell><Data ss:Type="String">ANKRD22</Data></Cell><Cell><Data ss:Type="String">FAM103A1</Data></Cell><Cell><Data ss:Type="String">ANKRD23</Data></Cell><Cell><Data ss:Type="String">ASNS</Data></Cell><Cell><Data ss:Type="String">ESRRG</Data></Cell><Cell><Data ss:Type="String">CYP4F12</Data></Cell><Cell><Data ss:Type="String">MARCH3</Data></Cell><Cell><Data ss:Type="String">CHERP</Data></Cell><Cell><Data ss:Type="String">MARCH2</Data></Cell><Cell><Data ss:Type="String">ALS2CR8</Data></Cell><Cell><Data ss:Type="String">CNOT6</Data></Cell><Cell><Data ss:Type="String">CNOT7</Data></Cell><Cell><Data ss:Type="String">YEATS2</Data></Cell><Cell><Data ss:Type="String">ZFP62</Data></Cell><Cell><Data ss:Type="String">ALS2CR4</Data></Cell><Cell><Data ss:Type="String">CNOT3</Data></Cell><Cell><Data ss:Type="String">SPIRE2</Data></Cell><Cell><Data ss:Type="String">NF1</Data></Cell><Cell><Data ss:Type="String">TADA1</Data></Cell><Cell><Data ss:Type="String">PCNXL2</Data></Cell><Cell><Data ss:Type="String">PCNXL3</Data></Cell><Cell><Data ss:Type="String">ZFP112</Data></Cell><Cell><Data ss:Type="String">RNF10</Data></Cell><Cell><Data ss:Type="String">EIF4E3</Data></Cell></Row><Row ss:Height="12.816"><Cell><Data ss:Type="String">BNC2</Data></Cell><Cell ss:StyleID="Default"><Data ss:Type="String">CALCOCO2</Data></Cell><Cell ss:StyleID="Default"><Data ss:Type="String">BNC1</Data></Cell><Cell><Data ss:Type="String">KIAA1671</Data></Cell><Cell><Data ss:Type="String">C15ORF62</Data></Cell><Cell><Data ss:Type="String">C15ORF63</Data></Cell><Cell><Data ss:Type="String">ADRA1B</Data></Cell><Cell><Data ss:Type="String">C15ORF59</Data></Cell><Cell><Data ss:Type="String">PTBP1</Data></Cell><Cell><Data ss:Type="String">RPL7A</Data></Cell><Cell><Data ss:Type="String">SART1</Data></Cell><Cell><Data ss:Type="String">SART3</Data></Cell><Cell><Data ss:Type="String">ZNF529</Data></Cell><Cell><Data ss:Type="String">C6ORF106</Data></Cell><Cell><Data ss:Type="String">SGCB</Data></Cell><Cell><Data ss:Type="String">DNMT3B</Data></Cell><Cell><Data ss:Type="String">C3ORF52</Data></Cell><Cell><Data ss:Type="String">ZNF525</Data></Cell><Cell><Data ss:Type="String">C3ORF55</Data></Cell><Cell><Data ss:Type="String">SGCG</Data></Cell><Cell><Data ss:Type="String">IQCB1</Data></Cell><Cell><Data ss:Type="String">VWF</Data></Cell><Cell><Data ss:Type="String">SORD</Data></Cell><Cell><Data ss:Type="String">KCNAB1</Data></Cell><Cell><Data ss:Type="String">RANGAP1</Data></Cell><Cell><Data ss:Type="String">COASY</Data></Cell><Cell><Data ss:Type="String">ADRA2A</Data></Cell><Cell><Data ss:Type="String">LCA5L</Data></Cell><Cell><Data ss:Type="String">C15ORF48</Data></Cell><Cell><Data ss:Type="String">ASPM</Data></Cell><Cell><Data ss:Type="String">ASPH</Data></Cell><Cell><Data ss:Type="String">ESRP2</Data></Cell><Cell><Data ss:Type="String">ESRP1</Data></Cell><Cell><Data ss:Type="String">ZNF516</Data></Cell><Cell><Data ss:Type="String">IL3RA</Data></Cell><Cell><Data ss:Type="String">EVL</Data></Cell><Cell><Data ss:Type="String">ZNF513</Data></Cell><Cell><Data ss:Type="String">HSA-MIR-181C.MIMAT0004559</Data></Cell><Cell><Data ss:Type="String">ZNF512</Data></Cell><Cell><Data ss:Type="String">SMPDL3B</Data></Cell><Cell><Data ss:Type="String">SSX2IP</Data></Cell><Cell><Data ss:Type="String">ASPA</Data></Cell><Cell><Data ss:Type="String">ACSS3</Data></Cell><Cell><Data ss:Type="String">NLGN2</Data></Cell><Cell><Data ss:Type="String">ACSS2</Data></Cell><Cell><Data ss:Type="String">GLS2</Data></Cell><Cell><Data ss:Type="String">MKI67IP</Data></Cell><Cell><Data ss:Type="String">GLRX</Data></Cell><Cell><Data ss:Type="String">C15ORF44</Data></Cell><Cell><Data ss:Type="String">HSA-MIR-22.MIMAT0004495</Data></Cell><Cell><Data ss:Type="String">FZR1</Data></Cell><Cell><Data ss:Type="String">PUF60</Data></Cell><Cell><Data ss:Type="String">RBBP4</Data></Cell><Cell><Data ss:Type="String">RBBP8</Data></Cell><Cell><Data ss:Type="String">RNF39</Data></Cell><Cell><Data ss:Type="String">ZNF502</Data></Cell><Cell><Data ss:Type="String">ZNF500</Data></Cell><Cell><Data ss:Type="String">MEST</Data></Cell><Cell><Data ss:Type="String">WASF3</Data></Cell><Cell><Data ss:Type="String">IRX1</Data></Cell><Cell><Data ss:Type="String">IRX2</Data></Cell><Cell><Data ss:Type="String">IRX5</Data></Cell><Cell><Data ss:Type="String">TXNRD2</Data></Cell><Cell><Data ss:Type="String">IRX6</Data></Cell><Cell><Data ss:Type="String">KCNIP2</Data></Cell><Cell><Data ss:Type="String">IRX3</Data></Cell><Cell><Data ss:Type="String">PLCL2</Data></Cell><Cell><Data ss:Type="String">KCNJ14</Data></Cell><Cell><Data ss:Type="String">IRX4</Data></Cell><Cell><Data ss:Type="String">C15ORF33</Data></Cell><Cell><Data ss:Type="String">C15ORF34</Data></Cell><Cell><Data ss:Type="String">ASS1</Data></Cell><Cell><Data ss:Type="String">SVOPL</Data></Cell><Cell><Data ss:Type="String">PFKL</Data></Cell><Cell><Data ss:Type="String">TRMT61A</Data></Cell><Cell><Data ss:Type="String">METAP1</Data></Cell><Cell><Data ss:Type="String">ACSM3</Data></Cell><Cell><Data ss:Type="String">GORAB</Data></Cell><Cell><Data ss:Type="String">ACSM1</Data></Cell><Cell><Data ss:Type="String">GDE1</Data></Cell><Cell><Data ss:Type="String">ACSM5</Data></Cell><Cell><Data ss:Type="String">NADSYN1</Data></Cell><Cell><Data ss:Type="String">RAPGEFL1</Data></Cell><Cell><Data ss:Type="String">ZNF608</Data></Cell><Cell><Data ss:Type="String">C10ORF72</Data></Cell><Cell><Data ss:Type="String">ZNF606</Data></Cell><Cell><Data ss:Type="String">ZNF605</Data></Cell><Cell><Data ss:Type="String">HABP4</Data></Cell><Cell><Data ss:Type="String">ARL6IP4</Data></Cell><Cell><Data ss:Type="String">SOX8</Data></Cell><Cell><Data ss:Type="String">SOX9</Data></Cell><Cell><Data ss:Type="String">GLUL</Data></Cell><Cell><Data ss:Type="String">SOX4</Data></Cell><Cell><Data ss:Type="String">C3ORF14</Data></Cell><Cell><Data ss:Type="String">C3ORF15</Data></Cell><Cell><Data ss:Type="String">SOX5</Data></Cell><Cell><Data ss:Type="String">ACSL1</Data></Cell><Cell><Data ss:Type="String">C10ORF54</Data></Cell><Cell><Data ss:Type="String">ACSL3</Data></Cell><Cell><Data ss:Type="String">OVOL1</Data></Cell><Cell><Data ss:Type="String">C10ORF58</Data></Cell><Cell><Data ss:Type="String">HSA-MIR-486.MIMAT0004762</Data></Cell><Cell><Data ss:Type="String">OVOL2</Data></Cell><Cell><Data ss:Type="String">DOPEY1</Data></Cell><Cell><Data ss:Type="String">AFG3L1</Data></Cell><Cell><Data ss:Type="String">HSA-MIR-324.MIMAT0000761</Data></Cell><Cell><Data ss:Type="String">RRAGC</Data></Cell><Cell><Data ss:Type="String">HSA-MIR-542.MIMAT0003340</Data></Cell><Cell><Data ss:Type="String">COL8A1</Data></Cell><Cell><Data ss:Type="String">EZR</Data></Cell><Cell><Data ss:Type="String">HSA-MIR-891A.MIMAT0004902</Data></Cell><Cell><Data ss:Type="String">ZFPM2</Data></Cell><Cell><Data ss:Type="String">BEX4</Data></Cell><Cell><Data ss:Type="String">TMEM161B</Data></Cell><Cell><Data ss:Type="String">BEX2</Data></Cell><Cell><Data ss:Type="String">PDE1C</Data></Cell><Cell><Data ss:Type="String">PDE1B</Data></Cell><Cell><Data ss:Type="String">PDE1A</Data></Cell><Cell><Data ss:Type="String">CD99L2</Data></Cell><Cell><Data ss:Type="String">TRMT2A</Data></Cell><Cell><Data ss:Type="String">C10ORF47</Data></Cell><Cell><Data ss:Type="String">CYP27B1</Data></Cell><Cell><Data ss:Type="String">GNG10</Data></Cell><Cell><Data ss:Type="String">NUAK1</Data></Cell><Cell><Data ss:Type="String">PATZ1</Data></Cell><Cell><Data ss:Type="String">GPM6B</Data></Cell><Cell><Data ss:Type="String">SNHG1</Data></Cell><Cell><Data ss:Type="String">FIS1</Data></Cell><Cell><Data ss:Type="String">NMB</Data></Cell><Cell><Data ss:Type="String">DTNB</Data></Cell><Cell><Data ss:Type="String">STK11IP</Data></Cell><Cell><Data ss:Type="String">SS18L1</Data></Cell><Cell><Data ss:Type="String">PDE2A</Data></Cell><Cell><Data ss:Type="String">RAB39B</Data></Cell><Cell><Data ss:Type="String">C10ORF35</Data></Cell><Cell><Data ss:Type="String">GNG11</Data></Cell><Cell><Data ss:Type="String">ZWINT</Data></Cell><Cell><Data ss:Type="String">PARP10</Data></Cell><Cell><Data ss:Type="String">LOC645332</Data></Cell><Cell><Data ss:Type="String">OCLN</Data></Cell><Cell><Data ss:Type="String">TRMT12</Data></Cell><Cell><Data ss:Type="String">ALDH18A1</Data></Cell><Cell><Data ss:Type="String">CC2D1A</Data></Cell><Cell><Data ss:Type="String">ACVRL1</Data></Cell><Cell><Data ss:Type="String">CLIC5</Data></Cell><Cell><Data ss:Type="String">SH3KBP1</Data></Cell><Cell><Data ss:Type="String">KRT23</Data></Cell><Cell><Data ss:Type="String">PRPF19</Data></Cell><Cell><Data ss:Type="String">CX3CL1</Data></Cell><Cell><Data ss:Type="String">EPM2AIP1</Data></Cell><Cell><Data ss:Type="String">NNT</Data></Cell><Cell><Data ss:Type="String">GUK1</Data></Cell><Cell><Data ss:Type="String">STAB1</Data></Cell><Cell><Data ss:Type="String">HSA-MIR-342.MIMAT0004694</Data></Cell><Cell><Data ss:Type="String">TNFAIP8L2</Data></Cell><Cell><Data ss:Type="String">CCHCR1</Data></Cell><Cell><Data ss:Type="String">RSPRY1</Data></Cell><Cell><Data ss:Type="String">PRMT6</Data></Cell><Cell><Data ss:Type="String">PRMT5</Data></Cell><Cell><Data ss:Type="String">HSA-MIR-339.MIMAT0000764</Data></Cell><Cell><Data ss:Type="String">KLRA1</Data></Cell><Cell><Data ss:Type="String">STRBP</Data></Cell><Cell><Data ss:Type="String">PRMT3</Data></Cell><Cell><Data ss:Type="String">AVPR1A</Data></Cell><Cell><Data ss:Type="String">NAALADL2</Data></Cell><Cell><Data ss:Type="String">MDFIC</Data></Cell><Cell><Data ss:Type="String">PACS2</Data></Cell><Cell><Data ss:Type="String">B3GNT3</Data></Cell><Cell><Data ss:Type="String">RDH5</Data></Cell><Cell><Data ss:Type="String">ALDOC</Data></Cell><Cell><Data ss:Type="String">SGK2</Data></Cell><Cell><Data ss:Type="String">LILRA6</Data></Cell><Cell><Data ss:Type="String">SLC20A2</Data></Cell><Cell><Data ss:Type="String">HSA-MIR-144.MIMAT0000436</Data></Cell><Cell><Data ss:Type="String">WAS</Data></Cell><Cell><Data ss:Type="String">AKAP8</Data></Cell><Cell><Data ss:Type="String">CXCR7</Data></Cell><Cell><Data ss:Type="String">AKAP5</Data></Cell><Cell><Data ss:Type="String">LILRA5</Data></Cell><Cell><Data ss:Type="String">C10ORF90</Data></Cell><Cell><Data ss:Type="String">KIAA1609</Data></Cell><Cell><Data ss:Type="String">MPZL3</Data></Cell><Cell><Data ss:Type="String">MAP4K4</Data></Cell><Cell><Data ss:Type="String">MPZL2</Data></Cell><Cell><Data ss:Type="String">CA12</Data></Cell><Cell><Data ss:Type="String">CA11</Data></Cell><Cell><Data ss:Type="String">ARNT2</Data></Cell><Cell><Data ss:Type="String">NQO2</Data></Cell><Cell><Data ss:Type="String">HSA-MIR-532.MIMAT0004780</Data></Cell><Cell><Data ss:Type="String">LILRB2</Data></Cell><Cell><Data ss:Type="String">C10ORF79</Data></Cell><Cell><Data ss:Type="String">PDZK1IP1</Data></Cell><Cell><Data ss:Type="String">PODN</Data></Cell><Cell><Data ss:Type="String">FAH</Data></Cell><Cell><Data ss:Type="String">LILRB5</Data></Cell><Cell><Data ss:Type="String">KRT19</Data></Cell><Cell><Data ss:Type="String">PRPF39</Data></Cell><Cell><Data ss:Type="String">C10ORF81</Data></Cell><Cell><Data ss:Type="String">KRT18</Data></Cell><Cell><Data ss:Type="String">KRT15</Data></Cell><Cell><Data ss:Type="String">TRIP10</Data></Cell><Cell><Data ss:Type="String">TRIP12</Data></Cell><Cell><Data ss:Type="String">PRPF31</Data></Cell><Cell><Data ss:Type="String">FAU</Data></Cell><Cell><Data ss:Type="String">TJP3</Data></Cell><Cell><Data ss:Type="String">TJP2</Data></Cell><Cell><Data ss:Type="String">SMEK1</Data></Cell><Cell><Data ss:Type="String">POGK</Data></Cell><Cell><Data ss:Type="String">ARID4B</Data></Cell><Cell><Data ss:Type="String">TMEM140</Data></Cell><Cell><Data ss:Type="String">TOMM20</Data></Cell><Cell><Data ss:Type="String">TMEM143</Data></Cell><Cell><Data ss:Type="String">TMEM144</Data></Cell><Cell><Data ss:Type="String">FBL</Data></Cell><Cell><Data ss:Type="String">CHCHD3</Data></Cell><Cell><Data ss:Type="String">POGZ</Data></Cell><Cell><Data ss:Type="String">NUSAP1</Data></Cell><Cell><Data ss:Type="String">PDE8B</Data></Cell><Cell><Data ss:Type="String">PDE8A</Data></Cell><Cell><Data ss:Type="String">TMEM14B</Data></Cell><Cell><Data ss:Type="String">CA13</Data></Cell><Cell><Data ss:Type="String">UNC5CL</Data></Cell><Cell><Data ss:Type="String">TOMM34</Data></Cell><Cell><Data ss:Type="String">WRNIP1</Data></Cell><Cell><Data ss:Type="String">ALDH3A2</Data></Cell><Cell><Data ss:Type="String">TMEM135</Data></Cell><Cell><Data ss:Type="String">TMEM139</Data></Cell><Cell><Data ss:Type="String">ELMO1</Data></Cell><Cell><Data ss:Type="String">ELMO3</Data></Cell><Cell><Data ss:Type="String">RELL2</Data></Cell><Cell><Data ss:Type="String">LMX1B</Data></Cell><Cell><Data ss:Type="String">ISCU</Data></Cell><Cell><Data ss:Type="String">FAIM</Data></Cell><Cell><Data ss:Type="String">HSA-MIR-200A.MIMAT0001620</Data></Cell><Cell><Data ss:Type="String">NTM</Data></Cell><Cell><Data ss:Type="String">DNAJC22</Data></Cell><Cell><Data ss:Type="String">DTX1</Data></Cell><Cell><Data ss:Type="String">DTX3</Data></Cell><Cell><Data ss:Type="String">C20ORF3</Data></Cell><Cell><Data ss:Type="String">NID2</Data></Cell><Cell><Data ss:Type="String">TMEM123</Data></Cell><Cell><Data ss:Type="String">SDCBP</Data></Cell><Cell><Data ss:Type="String">TMEM125</Data></Cell><Cell><Data ss:Type="String">COBLL1</Data></Cell><Cell><Data ss:Type="String">ZC3H18</Data></Cell><Cell><Data ss:Type="String">HSA-MIR-195.MIMAT0000461</Data></Cell><Cell><Data ss:Type="String">STAP2</Data></Cell><Cell><Data ss:Type="String">SUDS3</Data></Cell><Cell><Data ss:Type="String">ANKZF1</Data></Cell><Cell><Data ss:Type="String">ACBD7</Data></Cell><Cell><Data ss:Type="String">BTNL9</Data></Cell><Cell><Data ss:Type="String">LOC338651</Data></Cell><Cell><Data ss:Type="String">EPHX1</Data></Cell><Cell><Data ss:Type="String">DNAJC12</Data></Cell><Cell><Data ss:Type="String">HSA-MIR-193B.MIMAT0002819</Data></Cell></Row><Row ss:Height="12.816"><Cell><Data ss:Type="String">TMEM111</Data></Cell><Cell ss:StyleID="Default"><Data ss:Type="String">DLG3</Data></Cell><Cell ss:StyleID="Default"><Data ss:Type="String">DLG5</Data></Cell><Cell><Data ss:Type="String">NFKBIB</Data></Cell><Cell><Data ss:Type="String">DOCK6</Data></Cell><Cell><Data ss:Type="String">CREBZF</Data></Cell><Cell><Data ss:Type="String">SCYL3</Data></Cell><Cell><Data ss:Type="String">DOCK5</Data></Cell><Cell><Data ss:Type="String">CXCL6</Data></Cell><Cell><Data ss:Type="String">PMS2L3</Data></Cell><Cell><Data ss:Type="String">HSPB6</Data></Cell><Cell><Data ss:Type="String">NVL</Data></Cell><Cell><Data ss:Type="String">HSPB7</Data></Cell><Cell><Data ss:Type="String">PDE3B</Data></Cell><Cell><Data ss:Type="String">HSPB2</Data></Cell><Cell><Data ss:Type="String">CTDSPL2</Data></Cell><Cell><Data ss:Type="String">SENP6</Data></Cell><Cell><Data ss:Type="String">TMEM100</Data></Cell><Cell><Data ss:Type="String">TMEM102</Data></Cell><Cell><Data ss:Type="String">ALDH2</Data></Cell><Cell><Data ss:Type="String">ENOSF1</Data></Cell><Cell><Data ss:Type="String">TMEM108</Data></Cell><Cell><Data ss:Type="String">PDE4B</Data></Cell><Cell><Data ss:Type="String">TMEM109</Data></Cell><Cell><Data ss:Type="String">PDE4A</Data></Cell><Cell><Data ss:Type="String">SCYL1</Data></Cell><Cell><Data ss:Type="String">HSA-LET-7E.MIMAT0004485</Data></Cell><Cell><Data ss:Type="String">CTPS2</Data></Cell><Cell><Data ss:Type="String">LOC254559</Data></Cell><Cell><Data ss:Type="String">ARID1A</Data></Cell><Cell><Data ss:Type="String">LATS1</Data></Cell><Cell><Data ss:Type="String">HSA-MIR-542.MIMAT0003389</Data></Cell><Cell><Data ss:Type="String">HPDL</Data></Cell><Cell><Data ss:Type="String">LATS2</Data></Cell><Cell><Data ss:Type="String">RNF207</Data></Cell><Cell><Data ss:Type="String">EHHADH</Data></Cell><Cell><Data ss:Type="String">TRNP1</Data></Cell><Cell><Data ss:Type="String">DOCK2</Data></Cell><Cell><Data ss:Type="String">MCTP2</Data></Cell><Cell><Data ss:Type="String">LUC7L2</Data></Cell><Cell><Data ss:Type="String">GCOM1</Data></Cell><Cell><Data ss:Type="String">KRT80</Data></Cell><Cell><Data ss:Type="String">TUFT1</Data></Cell><Cell><Data ss:Type="String">POLDIP3</Data></Cell><Cell><Data ss:Type="String">POMP</Data></Cell><Cell><Data ss:Type="String">PRELP</Data></Cell><Cell><Data ss:Type="String">PALMD</Data></Cell><Cell><Data ss:Type="String">MYCL1</Data></Cell><Cell><Data ss:Type="String">PDE6B</Data></Cell><Cell><Data ss:Type="String">RGS22</Data></Cell><Cell><Data ss:Type="String">CMTM7</Data></Cell><Cell><Data ss:Type="String">PTCD1</Data></Cell><Cell><Data ss:Type="String">DYX1C1</Data></Cell><Cell><Data ss:Type="String">CMTM4</Data></Cell><Cell><Data ss:Type="String">SGTA</Data></Cell><Cell><Data ss:Type="String">CMTM6</Data></Cell><Cell><Data ss:Type="String">PDE4DIP</Data></Cell><Cell><Data ss:Type="String">C9ORF45</Data></Cell><Cell><Data ss:Type="String">GDAP1</Data></Cell><Cell><Data ss:Type="String">HSA-MIR-135B.MIMAT0000758</Data></Cell><Cell><Data ss:Type="String">SH3YL1</Data></Cell><Cell><Data ss:Type="String">PMP22</Data></Cell><Cell><Data ss:Type="String">RGS12</Data></Cell><Cell><Data ss:Type="String">RGS11</Data></Cell><Cell><Data ss:Type="String">PDE7A</Data></Cell><Cell><Data ss:Type="String">SPI1</Data></Cell><Cell><Data ss:Type="String">GMFG</Data></Cell><Cell><Data ss:Type="String">TESK1</Data></Cell><Cell><Data ss:Type="String">TESK2</Data></Cell><Cell><Data ss:Type="String">NOC2L</Data></Cell><Cell><Data ss:Type="String">TSKU</Data></Cell><Cell><Data ss:Type="String">KIAA1109</Data></Cell><Cell><Data ss:Type="String">AKT2</Data></Cell><Cell><Data ss:Type="String">C19ORF51</Data></Cell><Cell><Data ss:Type="String">C3AR1</Data></Cell><Cell><Data ss:Type="String">C19ORF57</Data></Cell><Cell><Data ss:Type="String">AKT1</Data></Cell><Cell><Data ss:Type="String">MLYCD</Data></Cell><Cell><Data ss:Type="String">C19ORF55</Data></Cell><Cell><Data ss:Type="String">GTSE1</Data></Cell><Cell><Data ss:Type="String">PKNOX2</Data></Cell><Cell><Data ss:Type="String">HSA-MIR-100.MIMAT0000098</Data></Cell><Cell><Data ss:Type="String">PHKA1</Data></Cell><Cell><Data ss:Type="String">HDGFRP2</Data></Cell><Cell><Data ss:Type="String">CD2AP</Data></Cell><Cell><Data ss:Type="String">CTAGE5</Data></Cell><Cell><Data ss:Type="String">TMEM126A</Data></Cell><Cell><Data ss:Type="String">TMEM126B</Data></Cell><Cell><Data ss:Type="String">SKAP1</Data></Cell><Cell><Data ss:Type="String">EXD3</Data></Cell><Cell><Data ss:Type="String">CDCA2</Data></Cell><Cell><Data ss:Type="String">SFRS17A</Data></Cell><Cell><Data ss:Type="String">CDCA5</Data></Cell><Cell><Data ss:Type="String">CRABP1</Data></Cell><Cell><Data ss:Type="String">PDGFA</Data></Cell><Cell><Data ss:Type="String">C12ORF62</Data></Cell><Cell><Data ss:Type="String">GATA3</Data></Cell><Cell><Data ss:Type="String">HSA-MIR-3065.MIMAT0015378</Data></Cell><Cell><Data ss:Type="String">C12ORF59</Data></Cell><Cell><Data ss:Type="String">RHOT2</Data></Cell><Cell><Data ss:Type="String">EPB41L1</Data></Cell><Cell><Data ss:Type="String">EPB41L2</Data></Cell><Cell><Data ss:Type="String">EPB41L3</Data></Cell><Cell><Data ss:Type="String">SDR42E1</Data></Cell><Cell><Data ss:Type="String">HSA-LET-7F.MIMAT0000067</Data></Cell><Cell><Data ss:Type="String">C12ORF76</Data></Cell><Cell><Data ss:Type="String">TBL3</Data></Cell><Cell><Data ss:Type="String">VANGL2</Data></Cell><Cell><Data ss:Type="String">CILP</Data></Cell><Cell><Data ss:Type="String">FAT2</Data></Cell><Cell><Data ss:Type="String">C19ORF46</Data></Cell><Cell><Data ss:Type="String">C19ORF44</Data></Cell><Cell><Data ss:Type="String">HNRNPA1L2</Data></Cell><Cell><Data ss:Type="String">ZNF498</Data></Cell><Cell><Data ss:Type="String">ZNF497</Data></Cell><Cell><Data ss:Type="String">C19ORF48</Data></Cell><Cell><Data ss:Type="String">PGCP</Data></Cell><Cell><Data ss:Type="String">MTMR10</Data></Cell><Cell><Data ss:Type="String">ZNF493</Data></Cell><Cell><Data ss:Type="String">ARHGAP8</Data></Cell><Cell><Data ss:Type="String">C20ORF160</Data></Cell><Cell><Data ss:Type="String">MED16</Data></Cell><Cell><Data ss:Type="String">C12ORF41</Data></Cell><Cell><Data ss:Type="String">HOXC10</Data></Cell><Cell><Data ss:Type="String">MED17</Data></Cell><Cell><Data ss:Type="String">SMPD3</Data></Cell><Cell><Data ss:Type="String">GGTLC2</Data></Cell><Cell><Data ss:Type="String">SMPD2</Data></Cell><Cell><Data ss:Type="String">CHAF1B</Data></Cell><Cell><Data ss:Type="String">MED13</Data></Cell><Cell><Data ss:Type="String">KIAA1147</Data></Cell><Cell><Data ss:Type="String">MECOM</Data></Cell><Cell><Data ss:Type="String">DLGAP1</Data></Cell><Cell><Data ss:Type="String">C19ORF12</Data></Cell><Cell><Data ss:Type="String">NINL</Data></Cell><Cell><Data ss:Type="String">DLGAP5</Data></Cell><Cell><Data ss:Type="String">ZNF486</Data></Cell><Cell><Data ss:Type="String">ZNF483</Data></Cell><Cell><Data ss:Type="String">CNOT6L</Data></Cell><Cell><Data ss:Type="String">RMI1</Data></Cell><Cell><Data ss:Type="String">C6ORF64</Data></Cell><Cell><Data ss:Type="String">MED23</Data></Cell><Cell><Data ss:Type="String">SLC7A6</Data></Cell><Cell><Data ss:Type="String">SLC7A7</Data></Cell><Cell><Data ss:Type="String">PXDN</Data></Cell><Cell><Data ss:Type="String">C19ORF25</Data></Cell><Cell><Data ss:Type="String">POT1</Data></Cell><Cell><Data ss:Type="String">PPARG</Data></Cell><Cell><Data ss:Type="String">NUP62CL</Data></Cell><Cell><Data ss:Type="String">C19ORF29</Data></Cell><Cell><Data ss:Type="String">MTCP1NB</Data></Cell><Cell><Data ss:Type="String">C19ORF28</Data></Cell><Cell><Data ss:Type="String">SAMD5</Data></Cell><Cell><Data ss:Type="String">XRCC6BP1</Data></Cell><Cell><Data ss:Type="String">OAT</Data></Cell><Cell><Data ss:Type="String">SAMD8</Data></Cell><Cell><Data ss:Type="String">ATL3</Data></Cell><Cell><Data ss:Type="String">ATL1</Data></Cell><Cell><Data ss:Type="String">ATL2</Data></Cell><Cell><Data ss:Type="String">SFRS13A</Data></Cell><Cell><Data ss:Type="String">DLST</Data></Cell><Cell><Data ss:Type="String">SLC7A1</Data></Cell><Cell><Data ss:Type="String">SFRS13B</Data></Cell><Cell><Data ss:Type="String">NEURL1B</Data></Cell><Cell><Data ss:Type="String">EXOSC10</Data></Cell><Cell><Data ss:Type="String">ZSWIM4</Data></Cell><Cell><Data ss:Type="String">ZSWIM5</Data></Cell><Cell><Data ss:Type="String">CENPT</Data></Cell><Cell><Data ss:Type="String">ZNF462</Data></Cell><Cell><Data ss:Type="String">GOLM1</Data></Cell><Cell><Data ss:Type="String">C12ORF32</Data></Cell><Cell><Data ss:Type="String">NUDT21</Data></Cell><Cell><Data ss:Type="String">TTC30B</Data></Cell><Cell><Data ss:Type="String">C6ORF47</Data></Cell><Cell><Data ss:Type="String">ETNK1</Data></Cell><Cell><Data ss:Type="String">TAOK1</Data></Cell><Cell><Data ss:Type="String">TAOK2</Data></Cell><Cell><Data ss:Type="String">SIGLEC1</Data></Cell><Cell><Data ss:Type="String">YPEL2</Data></Cell><Cell><Data ss:Type="String">LIMS1</Data></Cell><Cell><Data ss:Type="String">CRB3</Data></Cell><Cell><Data ss:Type="String">PLOD2</Data></Cell><Cell><Data ss:Type="String">CASC1</Data></Cell><Cell><Data ss:Type="String">NUDT10</Data></Cell><Cell><Data ss:Type="String">HHAT</Data></Cell><Cell><Data ss:Type="String">KIAA1984</Data></Cell><Cell><Data ss:Type="String">ZNF446</Data></Cell><Cell><Data ss:Type="String">ZNF443</Data></Cell><Cell><Data ss:Type="String">HSA-MIR-196A.MIMAT0000226</Data></Cell><Cell><Data ss:Type="String">CDKL2</Data></Cell><Cell><Data ss:Type="String">ZNF440</Data></Cell><Cell><Data ss:Type="String">BNIP3L</Data></Cell><Cell><Data ss:Type="String">CDKL5</Data></Cell><Cell><Data ss:Type="String">ADIPOQ</Data></Cell><Cell><Data ss:Type="String">TC2N</Data></Cell><Cell><Data ss:Type="String">POLRMT</Data></Cell><Cell><Data ss:Type="String">TPST2</Data></Cell><Cell><Data ss:Type="String">MFNG</Data></Cell><Cell><Data ss:Type="String">ZNF439</Data></Cell><Cell><Data ss:Type="String">ZNF438</Data></Cell><Cell><Data ss:Type="String">SLC27A6</Data></Cell><Cell><Data ss:Type="String">CABC1</Data></Cell><Cell><Data ss:Type="String">ZNF433</Data></Cell><Cell><Data ss:Type="String">KIAA0649</Data></Cell><Cell><Data ss:Type="String">FTL</Data></Cell><Cell><Data ss:Type="String">ZNF431</Data></Cell><Cell><Data ss:Type="String">SHC4</Data></Cell><Cell><Data ss:Type="String">COL17A1</Data></Cell><Cell><Data ss:Type="String">ZNF430</Data></Cell><Cell><Data ss:Type="String">KHDRBS1</Data></Cell><Cell><Data ss:Type="String">DLX3</Data></Cell><Cell><Data ss:Type="String">INO80D</Data></Cell><Cell><Data ss:Type="String">CORO1B</Data></Cell><Cell><Data ss:Type="String">IGSF22</Data></Cell><Cell><Data ss:Type="String">SLC9A3R1</Data></Cell><Cell><Data ss:Type="String">C1ORF226</Data></Cell><Cell><Data ss:Type="String">PGK1</Data></Cell><Cell><Data ss:Type="String">BAT2L2</Data></Cell><Cell><Data ss:Type="String">EIF4EBP2</Data></Cell><Cell><Data ss:Type="String">ZNF425</Data></Cell><Cell><Data ss:Type="String">SMYD3</Data></Cell><Cell><Data ss:Type="String">ZNF423</Data></Cell><Cell><Data ss:Type="String">FUK</Data></Cell><Cell><Data ss:Type="String">NADK</Data></Cell><Cell><Data ss:Type="String">SLC14A2</Data></Cell><Cell><Data ss:Type="String">ODF2</Data></Cell><Cell><Data ss:Type="String">MFSD6L</Data></Cell><Cell><Data ss:Type="String">TMEM120A</Data></Cell><Cell><Data ss:Type="String">RABL2A</Data></Cell><Cell><Data ss:Type="String">GPR109A</Data></Cell><Cell><Data ss:Type="String">GPR109B</Data></Cell><Cell><Data ss:Type="String">HPS5</Data></Cell><Cell><Data ss:Type="String">CORO2A</Data></Cell><Cell><Data ss:Type="String">CORO2B</Data></Cell><Cell><Data ss:Type="String">TMPRSS13</Data></Cell><Cell><Data ss:Type="String">RPS10P7</Data></Cell><Cell><Data ss:Type="String">NACA</Data></Cell><Cell><Data ss:Type="String">ZNF418</Data></Cell><Cell><Data ss:Type="String">MOB2</Data></Cell><Cell><Data ss:Type="String">DMXL1</Data></Cell><Cell><Data ss:Type="String">ZNF417</Data></Cell><Cell><Data ss:Type="String">HSA-MIR-181C.MIMAT0000258</Data></Cell><Cell><Data ss:Type="String">ACO1</Data></Cell><Cell><Data ss:Type="String">CNTROB</Data></Cell><Cell><Data ss:Type="String">ACO2</Data></Cell><Cell><Data ss:Type="String">OGT</Data></Cell><Cell><Data ss:Type="String">MIPEP</Data></Cell><Cell><Data ss:Type="String">ITGB1</Data></Cell><Cell><Data ss:Type="String">SNAP25</Data></Cell><Cell><Data ss:Type="String">ITGB4</Data></Cell><Cell><Data ss:Type="String">ITGB2</Data></Cell><Cell><Data ss:Type="String">AKAP8L</Data></Cell><Cell><Data ss:Type="String">NKPD1</Data></Cell><Cell><Data ss:Type="String">EXO1</Data></Cell><Cell><Data ss:Type="String">PGM2</Data></Cell></Row><Row ss:Height="12.816"><Cell><Data ss:Type="String">ITGB8</Data></Cell><Cell ss:StyleID="Default"><Data ss:Type="String">ITGB6</Data></Cell><Cell ss:StyleID="Default"><Data ss:Type="String">PGM1</Data></Cell><Cell><Data ss:Type="String">ITGA3</Data></Cell><Cell><Data ss:Type="String">ITGA2</Data></Cell><Cell><Data ss:Type="String">ATRX</Data></Cell><Cell><Data ss:Type="String">NRG1</Data></Cell><Cell><Data ss:Type="String">HSA-MIR-452.MIMAT0001636</Data></Cell><Cell><Data ss:Type="String">HSA-MIR-15B.MIMAT0004586</Data></Cell><Cell><Data ss:Type="String">HSA-MIR-452.MIMAT0001635</Data></Cell><Cell><Data ss:Type="String">IMPAD1</Data></Cell><Cell><Data ss:Type="String">TMBIM1</Data></Cell><Cell><Data ss:Type="String">LCOR</Data></Cell><Cell><Data ss:Type="String">ITGA7</Data></Cell><Cell><Data ss:Type="String">PRPS2</Data></Cell><Cell><Data ss:Type="String">SNAP47</Data></Cell><Cell><Data ss:Type="String">LRRC16A</Data></Cell><Cell><Data ss:Type="String">EHBP1</Data></Cell><Cell><Data ss:Type="String">LRRC16B</Data></Cell><Cell><Data ss:Type="String">CDC45</Data></Cell><Cell><Data ss:Type="String">KCTD20</Data></Cell><Cell><Data ss:Type="String">PHKG1</Data></Cell><Cell><Data ss:Type="String">CCDC85C</Data></Cell><Cell><Data ss:Type="String">CCDC85A</Data></Cell><Cell><Data ss:Type="String">NFKBIL2</Data></Cell><Cell><Data ss:Type="String">FYN</Data></Cell><Cell><Data ss:Type="String">GADD45GIP1</Data></Cell><Cell><Data ss:Type="String">MARCKSL1</Data></Cell><Cell><Data ss:Type="String">PCDH9</Data></Cell><Cell><Data ss:Type="String">FEM1B</Data></Cell><Cell><Data ss:Type="String">CYP4B1</Data></Cell><Cell><Data ss:Type="String">MYO19</Data></Cell><Cell><Data ss:Type="String">TBX3</Data></Cell><Cell><Data ss:Type="String">TTC39A</Data></Cell><Cell><Data ss:Type="String">MYO16</Data></Cell><Cell><Data ss:Type="String">TSPAN15</Data></Cell><Cell><Data ss:Type="String">TSPAN14</Data></Cell><Cell><Data ss:Type="String">PINK1</Data></Cell><Cell><Data ss:Type="String">SUCLA2</Data></Cell><Cell><Data ss:Type="String">MYO1C</Data></Cell><Cell><Data ss:Type="String">SYT12</Data></Cell><Cell><Data ss:Type="String">SYT11</Data></Cell><Cell><Data ss:Type="String">TSPAN18</Data></Cell><Cell><Data ss:Type="String">EIF3G</Data></Cell><Cell><Data ss:Type="String">CD248</Data></Cell><Cell><Data ss:Type="String">STUB1</Data></Cell><Cell><Data ss:Type="String">NAGS</Data></Cell><Cell><Data ss:Type="String">EIF3D</Data></Cell><Cell><Data ss:Type="String">MYO1F</Data></Cell><Cell><Data ss:Type="String">DMGDH</Data></Cell><Cell><Data ss:Type="String">CPNE7</Data></Cell><Cell><Data ss:Type="String">PPAN</Data></Cell><Cell><Data ss:Type="String">LDLRAD2</Data></Cell><Cell><Data ss:Type="String">IL27RA</Data></Cell><Cell><Data ss:Type="String">CDC20</Data></Cell><Cell><Data ss:Type="String">SNRPD2</Data></Cell><Cell><Data ss:Type="String">PPAT</Data></Cell><Cell><Data ss:Type="String">EPC2</Data></Cell><Cell><Data ss:Type="String">SNRPD3</Data></Cell><Cell><Data ss:Type="String">CPNE2</Data></Cell><Cell><Data ss:Type="String">CCDC99</Data></Cell><Cell><Data ss:Type="String">CCDC92</Data></Cell><Cell><Data ss:Type="String">ATP6V1E1</Data></Cell><Cell><Data ss:Type="String">TBC1D22B</Data></Cell><Cell><Data ss:Type="String">MFSD2A</Data></Cell><Cell><Data ss:Type="String">SMARCC1</Data></Cell><Cell><Data ss:Type="String">ATP6V1G1</Data></Cell><Cell><Data ss:Type="String">HSA-MIR-146B.MIMAT0004766</Data></Cell><Cell><Data ss:Type="String">EGOT</Data></Cell><Cell><Data ss:Type="String">OMD</Data></Cell><Cell><Data ss:Type="String">TALDO1</Data></Cell><Cell><Data ss:Type="String">MOGS</Data></Cell><Cell><Data ss:Type="String">CCDC80</Data></Cell><Cell><Data ss:Type="String">CDC34</Data></Cell><Cell><Data ss:Type="String">CDC37</Data></Cell><Cell><Data ss:Type="String">KCTD14</Data></Cell><Cell><Data ss:Type="String">HSA-MIR-26A.MIMAT0000082</Data></Cell><Cell><Data ss:Type="String">NUMBL</Data></Cell><Cell><Data ss:Type="String">NRN1</Data></Cell><Cell><Data ss:Type="String">EPAS1</Data></Cell><Cell><Data ss:Type="String">USHBP1</Data></Cell><Cell><Data ss:Type="String">LPAR2</Data></Cell><Cell><Data ss:Type="String">LPAR3</Data></Cell><Cell><Data ss:Type="String">EPB49</Data></Cell><Cell><Data ss:Type="String">PGS1</Data></Cell><Cell><Data ss:Type="String">SEC14L2</Data></Cell><Cell><Data ss:Type="String">STAT5B</Data></Cell><Cell><Data ss:Type="String">RANBP17</Data></Cell><Cell><Data ss:Type="String">IFFO2</Data></Cell><Cell><Data ss:Type="String">RAB27A</Data></Cell><Cell><Data ss:Type="String">RAB27B</Data></Cell><Cell><Data ss:Type="String">NTAN1</Data></Cell><Cell><Data ss:Type="String">BMS1P4</Data></Cell><Cell><Data ss:Type="String">SMARCA4</Data></Cell><Cell><Data ss:Type="String">LOC100130987</Data></Cell><Cell><Data ss:Type="String">CD209</Data></Cell><Cell><Data ss:Type="String">MYO5B</Data></Cell><Cell><Data ss:Type="String">ECHDC3</Data></Cell><Cell><Data ss:Type="String">NOL12</Data></Cell><Cell><Data ss:Type="String">ZNF322A</Data></Cell><Cell><Data ss:Type="String">SLC2A4RG</Data></Cell><Cell><Data ss:Type="String">DDR1</Data></Cell><Cell><Data ss:Type="String">DHRS13</Data></Cell><Cell><Data ss:Type="String">NRP1</Data></Cell><Cell><Data ss:Type="String">DHRS11</Data></Cell><Cell><Data ss:Type="String">CSRNP3</Data></Cell><Cell><Data ss:Type="String">BRP44L</Data></Cell><Cell><Data ss:Type="String">NAT10</Data></Cell><Cell><Data ss:Type="String">CROT</Data></Cell><Cell><Data ss:Type="String">NAT14</Data></Cell><Cell><Data ss:Type="String">SH3RF1</Data></Cell><Cell><Data ss:Type="String">C1ORF210</Data></Cell><Cell><Data ss:Type="String">AKAP12</Data></Cell><Cell><Data ss:Type="String">MAP1LC3B</Data></Cell><Cell><Data ss:Type="String">AKAP11</Data></Cell><Cell><Data ss:Type="String">MUC15</Data></Cell><Cell><Data ss:Type="String">DFNB31</Data></Cell><Cell><Data ss:Type="String">SREBF2</Data></Cell><Cell><Data ss:Type="String">GAK</Data></Cell><Cell><Data ss:Type="String">DEPDC6</Data></Cell><Cell><Data ss:Type="String">PDIK1L</Data></Cell><Cell><Data ss:Type="String">DEPDC1</Data></Cell><Cell><Data ss:Type="String">SYNC</Data></Cell><Cell><Data ss:Type="String">EEF1E1</Data></Cell><Cell><Data ss:Type="String">DEPDC5</Data></Cell><Cell><Data ss:Type="String">DDR2</Data></Cell><Cell><Data ss:Type="String">HSD17B7</Data></Cell><Cell><Data ss:Type="String">GNAI1</Data></Cell><Cell><Data ss:Type="String">GNAI2</Data></Cell><Cell><Data ss:Type="String">KIAA1967</Data></Cell><Cell><Data ss:Type="String">PNMA1</Data></Cell><Cell><Data ss:Type="String">PGGT1B</Data></Cell><Cell><Data ss:Type="String">MGAT1</Data></Cell><Cell><Data ss:Type="String">RIBC1</Data></Cell><Cell><Data ss:Type="String">EPS15</Data></Cell><Cell><Data ss:Type="String">RIBC2</Data></Cell><Cell><Data ss:Type="String">GABBR1</Data></Cell><Cell><Data ss:Type="String">IL34</Data></Cell><Cell><Data ss:Type="String">VEGFB</Data></Cell><Cell><Data ss:Type="String">VEGFC</Data></Cell><Cell><Data ss:Type="String">SRCRB4D</Data></Cell><Cell><Data ss:Type="String">MYO9A</Data></Cell><Cell><Data ss:Type="String">SH3RF3</Data></Cell><Cell><Data ss:Type="String">TTC9</Data></Cell><Cell><Data ss:Type="String">TTC8</Data></Cell><Cell><Data ss:Type="String">TTC5</Data></Cell><Cell><Data ss:Type="String">CCNYL1</Data></Cell><Cell><Data ss:Type="String">HSA-MIR-139.MIMAT0000250</Data></Cell><Cell><Data ss:Type="String">PNPLA2</Data></Cell><Cell><Data ss:Type="String">CARS</Data></Cell><Cell><Data ss:Type="String">ZFAND3</Data></Cell><Cell><Data ss:Type="String">SNORD1C</Data></Cell><Cell><Data ss:Type="String">BUB1B</Data></Cell><Cell><Data ss:Type="String">UBE2Z</Data></Cell><Cell><Data ss:Type="String">EEF1B2</Data></Cell><Cell><Data ss:Type="String">AKR7A3</Data></Cell><Cell><Data ss:Type="String">TEKT2</Data></Cell><Cell><Data ss:Type="String">CAST</Data></Cell><Cell><Data ss:Type="String">TMSL3</Data></Cell><Cell><Data ss:Type="String">MORC4</Data></Cell><Cell><Data ss:Type="String">CASK</Data></Cell><Cell><Data ss:Type="String">LOC100272228</Data></Cell><Cell><Data ss:Type="String">TBC1D2B</Data></Cell><Cell><Data ss:Type="String">C20ORF132</Data></Cell><Cell><Data ss:Type="String">COX6B1</Data></Cell><Cell><Data ss:Type="String">SCNN1G</Data></Cell><Cell><Data ss:Type="String">GPRIN2</Data></Cell><Cell><Data ss:Type="String">C20ORF134</Data></Cell><Cell><Data ss:Type="String">SHQ1</Data></Cell><Cell><Data ss:Type="String">MAP7D3</Data></Cell><Cell><Data ss:Type="String">PRR15L</Data></Cell><Cell><Data ss:Type="String">MAP7D1</Data></Cell><Cell><Data ss:Type="String">SCNN1A</Data></Cell><Cell><Data ss:Type="String">SIDT1</Data></Cell><Cell><Data ss:Type="String">ANKS6</Data></Cell><Cell><Data ss:Type="String">TSNARE1</Data></Cell><Cell><Data ss:Type="String">SIDT2</Data></Cell><Cell><Data ss:Type="String">FBN3</Data></Cell><Cell><Data ss:Type="String">GNAZ</Data></Cell><Cell><Data ss:Type="String">UBIAD1</Data></Cell><Cell><Data ss:Type="String">PKDCC</Data></Cell><Cell><Data ss:Type="String">C11ORF2</Data></Cell><Cell><Data ss:Type="String">DDX1</Data></Cell><Cell><Data ss:Type="String">TCF7</Data></Cell><Cell><Data ss:Type="String">HSA-MIR-484.MIMAT0002174</Data></Cell><Cell><Data ss:Type="String">CACNA1C</Data></Cell><Cell><Data ss:Type="String">CACNA1F</Data></Cell><Cell><Data ss:Type="String">C11ORF9</Data></Cell><Cell><Data ss:Type="String">SHARPIN</Data></Cell><Cell><Data ss:Type="String">PRR5-ARHGAP8</Data></Cell><Cell><Data ss:Type="String">RHPN1</Data></Cell><Cell><Data ss:Type="String">TBC1D14</Data></Cell><Cell><Data ss:Type="String">RHPN2</Data></Cell><Cell><Data ss:Type="String">VILL</Data></Cell><Cell><Data ss:Type="String">QSER1</Data></Cell><Cell><Data ss:Type="String">MFAP3L</Data></Cell><Cell><Data ss:Type="String">UBE2F</Data></Cell><Cell><Data ss:Type="String">TFAP2A</Data></Cell><Cell><Data ss:Type="String">TFAP2C</Data></Cell><Cell><Data ss:Type="String">CRTAP</Data></Cell><Cell><Data ss:Type="String">PDHA1</Data></Cell><Cell><Data ss:Type="String">RARRES3</Data></Cell><Cell><Data ss:Type="String">UBE2C</Data></Cell><Cell><Data ss:Type="String">CAV2</Data></Cell><Cell><Data ss:Type="String">RARRES2</Data></Cell><Cell><Data ss:Type="String">CAV1</Data></Cell><Cell><Data ss:Type="String">HSA-LET-7B.MIMAT0000063</Data></Cell><Cell><Data ss:Type="String">CNOT10</Data></Cell><Cell><Data ss:Type="String">C20ORF151</Data></Cell><Cell><Data ss:Type="String">SYT8</Data></Cell><Cell><Data ss:Type="String">SYT7</Data></Cell><Cell><Data ss:Type="String">TMEM231</Data></Cell><Cell><Data ss:Type="String">HIGD2A</Data></Cell><Cell><Data ss:Type="String">UBXN11</Data></Cell><Cell><Data ss:Type="String">HOOK1</Data></Cell><Cell><Data ss:Type="String">UBE2O</Data></Cell><Cell><Data ss:Type="String">TCF4</Data></Cell><Cell><Data ss:Type="String">GNB5</Data></Cell><Cell><Data ss:Type="String">DEGS2</Data></Cell><Cell><Data ss:Type="String">TCF3</Data></Cell><Cell><Data ss:Type="String">NAT9</Data></Cell><Cell><Data ss:Type="String">MUC20</Data></Cell><Cell><Data ss:Type="String">DNAL4</Data></Cell><Cell><Data ss:Type="String">FBN1</Data></Cell><Cell><Data ss:Type="String">CUEDC2</Data></Cell><Cell><Data ss:Type="String">LDB1</Data></Cell><Cell><Data ss:Type="String">ODZ2</Data></Cell><Cell><Data ss:Type="String">ODZ3</Data></Cell><Cell><Data ss:Type="String">ODZ4</Data></Cell><Cell><Data ss:Type="String">LDB2</Data></Cell><Cell><Data ss:Type="String">DMKN</Data></Cell><Cell><Data ss:Type="String">LOC100125556</Data></Cell><Cell><Data ss:Type="String">CABIN1</Data></Cell><Cell><Data ss:Type="String">GHR</Data></Cell><Cell><Data ss:Type="String">RASGEF1A</Data></Cell><Cell><Data ss:Type="String">MAN1A2</Data></Cell><Cell><Data ss:Type="String">RASGEF1C</Data></Cell><Cell><Data ss:Type="String">FAM154B</Data></Cell><Cell><Data ss:Type="String">WHSC2</Data></Cell><Cell><Data ss:Type="String">MAN1A1</Data></Cell><Cell><Data ss:Type="String">SNTA1</Data></Cell><Cell><Data ss:Type="String">TGIF1</Data></Cell><Cell><Data ss:Type="String">MYOCD</Data></Cell><Cell><Data ss:Type="String">TGIF2</Data></Cell><Cell><Data ss:Type="String">NAV1</Data></Cell><Cell><Data ss:Type="String">NAV2</Data></Cell><Cell><Data ss:Type="String">EPN1</Data></Cell><Cell><Data ss:Type="String">EPN3</Data></Cell><Cell><Data ss:Type="String">CRY2</Data></Cell><Cell><Data ss:Type="String">MAN1B1</Data></Cell><Cell><Data ss:Type="String">NAT8L</Data></Cell><Cell><Data ss:Type="String">ATP6V1B1</Data></Cell><Cell><Data ss:Type="String">AGPAT5</Data></Cell><Cell><Data ss:Type="String">LOC642826</Data></Cell><Cell><Data ss:Type="String">DNAH2</Data></Cell></Row><Row ss:Height="12.816"><Cell><Data ss:Type="String">DNAH7</Data></Cell><Cell ss:StyleID="Default"><Data ss:Type="String">LOC100130093</Data></Cell><Cell ss:StyleID="Default"><Data ss:Type="String">ANKS3</Data></Cell><Cell><Data ss:Type="String">PKD1L2</Data></Cell><Cell><Data ss:Type="String">DNAH9</Data></Cell><Cell><Data ss:Type="String">ASAP2</Data></Cell><Cell><Data ss:Type="String">RNF4</Data></Cell><Cell><Data ss:Type="String">AGPAT2</Data></Cell><Cell><Data ss:Type="String">RNF2</Data></Cell><Cell><Data ss:Type="String">ADD1</Data></Cell><Cell><Data ss:Type="String">GK5</Data></Cell><Cell><Data ss:Type="String">C19ORF70</Data></Cell><Cell><Data ss:Type="String">GNG2</Data></Cell><Cell><Data ss:Type="String">MKNK1</Data></Cell><Cell><Data ss:Type="String">GNG7</Data></Cell><Cell><Data ss:Type="String">MAN1C1</Data></Cell><Cell><Data ss:Type="String">FBRS</Data></Cell><Cell><Data ss:Type="String">OR51E1</Data></Cell><Cell><Data ss:Type="String">ARFGEF1</Data></Cell><Cell><Data ss:Type="String">ARFGEF2</Data></Cell><Cell><Data ss:Type="String">CDK11A</Data></Cell><Cell><Data ss:Type="String">EYA2</Data></Cell><Cell><Data ss:Type="String">EYA3</Data></Cell><Cell><Data ss:Type="String">EYA4</Data></Cell><Cell><Data ss:Type="String">RSPH1</Data></Cell><Cell><Data ss:Type="String">RNH1</Data></Cell><Cell><Data ss:Type="String">PNMAL1</Data></Cell><Cell><Data ss:Type="String">C2ORF89</Data></Cell><Cell><Data ss:Type="String">GPATCH2</Data></Cell><Cell><Data ss:Type="String">GPATCH1</Data></Cell><Cell><Data ss:Type="String">FGFRL1</Data></Cell><Cell><Data ss:Type="String">EPS8</Data></Cell><Cell><Data ss:Type="String">CSPP1</Data></Cell><Cell><Data ss:Type="String">AP1S2</Data></Cell><Cell><Data ss:Type="String">AP1S3</Data></Cell><Cell><Data ss:Type="String">NCKAP5</Data></Cell><Cell><Data ss:Type="String">CDK5RAP3</Data></Cell><Cell><Data ss:Type="String">DDX17</Data></Cell><Cell><Data ss:Type="String">DDX12</Data></Cell><Cell><Data ss:Type="String">SCRIB</Data></Cell><Cell><Data ss:Type="String">LOC729375</Data></Cell><Cell><Data ss:Type="String">ADPRH</Data></Cell><Cell><Data ss:Type="String">ASTN2</Data></Cell><Cell><Data ss:Type="String">LRPAP1</Data></Cell><Cell><Data ss:Type="String">CTBP2</Data></Cell><Cell><Data ss:Type="String">PDXDC2</Data></Cell><Cell><Data ss:Type="String">CTBP1</Data></Cell><Cell><Data ss:Type="String">PRKRIP1</Data></Cell><Cell><Data ss:Type="String">GNS</Data></Cell><Cell><Data ss:Type="String">ADH5</Data></Cell><Cell><Data ss:Type="String">ANAPC11</Data></Cell><Cell><Data ss:Type="String">HSA-MIR-30A.MIMAT0000087</Data></Cell><Cell><Data ss:Type="String">LOC283392</Data></Cell><Cell><Data ss:Type="String">LDHA</Data></Cell><Cell><Data ss:Type="String">FLRT3</Data></Cell><Cell><Data ss:Type="String">HSA-MIR-30A.MIMAT0000088</Data></Cell><Cell><Data ss:Type="String">CEP72</Data></Cell><Cell><Data ss:Type="String">PLEK2</Data></Cell><Cell><Data ss:Type="String">NCKAP1L</Data></Cell><Cell><Data ss:Type="String">PROM1</Data></Cell><Cell><Data ss:Type="String">PROM2</Data></Cell><Cell><Data ss:Type="String">ZNF384</Data></Cell><Cell><Data ss:Type="String">ICMT</Data></Cell><Cell><Data ss:Type="String">PHC1</Data></Cell><Cell><Data ss:Type="String">SNAPIN</Data></Cell><Cell><Data ss:Type="String">AFAP1L1</Data></Cell><Cell><Data ss:Type="String">GRTP1</Data></Cell><Cell><Data ss:Type="String">SETD1A</Data></Cell><Cell><Data ss:Type="String">STARD10</Data></Cell><Cell><Data ss:Type="String">IRF2BP1</Data></Cell><Cell><Data ss:Type="String">EPT1</Data></Cell><Cell><Data ss:Type="String">IRF2BP2</Data></Cell><Cell><Data ss:Type="String">EHD1</Data></Cell><Cell><Data ss:Type="String">SQLE</Data></Cell><Cell><Data ss:Type="String">H19</Data></Cell><Cell><Data ss:Type="String">EHD2</Data></Cell><Cell><Data ss:Type="String">ZNF37B</Data></Cell><Cell><Data ss:Type="String">TCN2</Data></Cell><Cell><Data ss:Type="String">HNRNPC</Data></Cell><Cell><Data ss:Type="String">FARSA</Data></Cell><Cell><Data ss:Type="String">PAM</Data></Cell><Cell><Data ss:Type="String">ATG2B</Data></Cell><Cell><Data ss:Type="String">GPI</Data></Cell><Cell><Data ss:Type="String">GMEB1</Data></Cell><Cell><Data ss:Type="String">GMEB2</Data></Cell><Cell><Data ss:Type="String">PYGM</Data></Cell><Cell><Data ss:Type="String">GPT</Data></Cell><Cell><Data ss:Type="String">PYGL</Data></Cell><Cell><Data ss:Type="String">KRI1</Data></Cell><Cell><Data ss:Type="String">ABCC10</Data></Cell><Cell><Data ss:Type="String">PHF6</Data></Cell><Cell><Data ss:Type="String">ABCC11</Data></Cell><Cell><Data ss:Type="String">VSIG10</Data></Cell><Cell><Data ss:Type="String">C1QTNF2</Data></Cell><Cell><Data ss:Type="String">C1QTNF1</Data></Cell><Cell><Data ss:Type="String">RPSAP58</Data></Cell><Cell><Data ss:Type="String">C1QTNF7</Data></Cell><Cell><Data ss:Type="String">AIFM2</Data></Cell><Cell><Data ss:Type="String">PEA15</Data></Cell><Cell><Data ss:Type="String">PBK</Data></Cell><Cell><Data ss:Type="String">TIMP2</Data></Cell><Cell><Data ss:Type="String">RBPMS2</Data></Cell><Cell><Data ss:Type="String">TIMP3</Data></Cell><Cell><Data ss:Type="String">PLEKHN1</Data></Cell><Cell><Data ss:Type="String">JARID2</Data></Cell><Cell><Data ss:Type="String">TEAD1</Data></Cell><Cell><Data ss:Type="String">CEP55</Data></Cell><Cell><Data ss:Type="String">TIMP4</Data></Cell><Cell><Data ss:Type="String">SHPRH</Data></Cell><Cell><Data ss:Type="String">ELMOD3</Data></Cell><Cell><Data ss:Type="String">GNL1</Data></Cell><Cell><Data ss:Type="String">GNL3</Data></Cell><Cell><Data ss:Type="String">HADHB</Data></Cell><Cell><Data ss:Type="String">APBB1IP</Data></Cell><Cell><Data ss:Type="String">KAT2B</Data></Cell><Cell><Data ss:Type="String">TAF6L</Data></Cell><Cell><Data ss:Type="String">KAT2A</Data></Cell><Cell><Data ss:Type="String">ZEB2</Data></Cell><Cell><Data ss:Type="String">COL2A1</Data></Cell><Cell><Data ss:Type="String">ZEB1</Data></Cell><Cell><Data ss:Type="String">HEATR5A</Data></Cell><Cell><Data ss:Type="String">LOC100133991</Data></Cell><Cell><Data ss:Type="String">PLEKHO2</Data></Cell><Cell><Data ss:Type="String">MGLL</Data></Cell><Cell><Data ss:Type="String">GRAMD1C</Data></Cell><Cell><Data ss:Type="String">GRP</Data></Cell><Cell><Data ss:Type="String">NDUFA4L2</Data></Cell><Cell><Data ss:Type="String">EPCAM</Data></Cell><Cell><Data ss:Type="String">ADRBK2</Data></Cell><Cell><Data ss:Type="String">ZNF346</Data></Cell><Cell><Data ss:Type="String">ZNF345</Data></Cell><Cell><Data ss:Type="String">DEDD</Data></Cell><Cell><Data ss:Type="String">FARP1</Data></Cell><Cell><Data ss:Type="String">YTHDF2</Data></Cell><Cell><Data ss:Type="String">GSN</Data></Cell><Cell><Data ss:Type="String">CSNK1A1</Data></Cell><Cell><Data ss:Type="String">GLYCTK</Data></Cell><Cell><Data ss:Type="String">NR1H3</Data></Cell><Cell><Data ss:Type="String">SCAF1</Data></Cell><Cell><Data ss:Type="String">HSA-MIR-501.MIMAT0004774</Data></Cell><Cell><Data ss:Type="String">DEF6</Data></Cell><Cell><Data ss:Type="String">DHRS3</Data></Cell><Cell><Data ss:Type="String">ZNF33B</Data></Cell><Cell><Data ss:Type="String">ZNF33A</Data></Cell><Cell><Data ss:Type="String">MKLN1</Data></Cell><Cell><Data ss:Type="String">ADM2</Data></Cell><Cell><Data ss:Type="String">NUCB1</Data></Cell><Cell><Data ss:Type="String">ZNF335</Data></Cell><Cell><Data ss:Type="String">ZNF334</Data></Cell><Cell><Data ss:Type="String">HSA-MIR-200C.MIMAT0004657</Data></Cell><Cell><Data ss:Type="String">VKORC1L1</Data></Cell><Cell><Data ss:Type="String">TXNL4B</Data></Cell><Cell><Data ss:Type="String">HSA-MIR-143.MIMAT0004599</Data></Cell><Cell><Data ss:Type="String">PLXND1</Data></Cell><Cell><Data ss:Type="String">RPL10A</Data></Cell><Cell><Data ss:Type="String">CDC14A</Data></Cell><Cell><Data ss:Type="String">TM7SF2</Data></Cell><Cell><Data ss:Type="String">PROSC</Data></Cell><Cell><Data ss:Type="String">BZRAP1</Data></Cell><Cell><Data ss:Type="String">SALL2</Data></Cell><Cell><Data ss:Type="String">ZNF329</Data></Cell><Cell><Data ss:Type="String">SLC39A6</Data></Cell><Cell><Data ss:Type="String">SLC39A8</Data></Cell><Cell><Data ss:Type="String">CCDC11</Data></Cell><Cell><Data ss:Type="String">ZNF324</Data></Cell><Cell><Data ss:Type="String">ANKRD13A</Data></Cell><Cell><Data ss:Type="String">ZNF321</Data></Cell><Cell><Data ss:Type="String">HMGN1</Data></Cell><Cell><Data ss:Type="String">ZNF320</Data></Cell><Cell><Data ss:Type="String">TLE1</Data></Cell><Cell><Data ss:Type="String">MAGI3</Data></Cell><Cell><Data ss:Type="String">TTC21A</Data></Cell><Cell><Data ss:Type="String">FRMD4A</Data></Cell><Cell><Data ss:Type="String">THNSL1</Data></Cell><Cell><Data ss:Type="String">PGD</Data></Cell><Cell><Data ss:Type="String">TLE6</Data></Cell><Cell><Data ss:Type="String">CTSL1</Data></Cell><Cell><Data ss:Type="String">GOLGA8B</Data></Cell><Cell><Data ss:Type="String">ILF3</Data></Cell><Cell><Data ss:Type="String">RAB36</Data></Cell><Cell><Data ss:Type="String">ZNF318</Data></Cell><Cell><Data ss:Type="String">ZNF317</Data></Cell><Cell><Data ss:Type="String">RAB38</Data></Cell><Cell><Data ss:Type="String">PHIP</Data></Cell><Cell><Data ss:Type="String">ADNP</Data></Cell><Cell><Data ss:Type="String">ZNF311</Data></Cell><Cell><Data ss:Type="String">GOLGA8A</Data></Cell><Cell><Data ss:Type="String">CSNK1G2</Data></Cell><Cell><Data ss:Type="String">CSNK1G1</Data></Cell><Cell><Data ss:Type="String">BRSK1</Data></Cell><Cell><Data ss:Type="String">SLC26A1</Data></Cell><Cell><Data ss:Type="String">CCDC23</Data></Cell><Cell><Data ss:Type="String">CCDC24</Data></Cell><Cell><Data ss:Type="String">NCRNA00086</Data></Cell><Cell><Data ss:Type="String">HSPBP1</Data></Cell><Cell><Data ss:Type="String">KIAA0556</Data></Cell><Cell><Data ss:Type="String">ALOX12P2</Data></Cell><Cell><Data ss:Type="String">DDRGK1</Data></Cell><Cell><Data ss:Type="String">DVL1</Data></Cell><Cell><Data ss:Type="String">PLXNA2</Data></Cell><Cell><Data ss:Type="String">DVL2</Data></Cell><Cell><Data ss:Type="String">CCDC30</Data></Cell><Cell><Data ss:Type="String">ZNF304</Data></Cell><Cell><Data ss:Type="String">SRGAP3</Data></Cell><Cell><Data ss:Type="String">CLCA4</Data></Cell><Cell><Data ss:Type="String">AP1M2</Data></Cell><Cell><Data ss:Type="String">PLXNA4</Data></Cell><Cell><Data ss:Type="String">AP1M1</Data></Cell><Cell><Data ss:Type="String">TRAPPC2</Data></Cell><Cell><Data ss:Type="String">TMEM132C</Data></Cell><Cell><Data ss:Type="String">EIF2B3</Data></Cell><Cell><Data ss:Type="String">CCDC12</Data></Cell><Cell><Data ss:Type="String">POLR3GL</Data></Cell><Cell><Data ss:Type="String">CCDC14</Data></Cell><Cell><Data ss:Type="String">TMEM132A</Data></Cell><Cell><Data ss:Type="String">LOC283314</Data></Cell><Cell><Data ss:Type="String">IRAK1BP1</Data></Cell><Cell><Data ss:Type="String">PIP</Data></Cell><Cell><Data ss:Type="String">PIR</Data></Cell><Cell><Data ss:Type="String">HSA-MIR-215.MIMAT0000272</Data></Cell><Cell><Data ss:Type="String">PLXNB2</Data></Cell><Cell><Data ss:Type="String">CCDC21</Data></Cell><Cell><Data ss:Type="String">PLXNB1</Data></Cell><Cell><Data ss:Type="String">CSPG4</Data></Cell><Cell><Data ss:Type="String">CCDC22</Data></Cell><Cell><Data ss:Type="String">DIDO1</Data></Cell><Cell><Data ss:Type="String">CCDC45</Data></Cell><Cell><Data ss:Type="String">CCDC46</Data></Cell><Cell><Data ss:Type="String">WDR4</Data></Cell><Cell><Data ss:Type="String">CEP164</Data></Cell><Cell><Data ss:Type="String">PIK3C2G</Data></Cell><Cell><Data ss:Type="String">PIK3C2A</Data></Cell><Cell><Data ss:Type="String">AP1G2</Data></Cell><Cell><Data ss:Type="String">PSTPIP2</Data></Cell><Cell><Data ss:Type="String">SNRNP70</Data></Cell><Cell><Data ss:Type="String">PIP5KL1</Data></Cell><Cell><Data ss:Type="String">CCDC52</Data></Cell><Cell><Data ss:Type="String">TLK1</Data></Cell><Cell><Data ss:Type="String">WDR6</Data></Cell><Cell><Data ss:Type="String">HMGCS2</Data></Cell><Cell><Data ss:Type="String">TTC23L</Data></Cell><Cell><Data ss:Type="String">CCDC50</Data></Cell><Cell><Data ss:Type="String">IDH3A</Data></Cell><Cell><Data ss:Type="String">RFC5</Data></Cell><Cell><Data ss:Type="String">PLEKHG4</Data></Cell><Cell><Data ss:Type="String">SLC13A2</Data></Cell><Cell><Data ss:Type="String">SLC13A3</Data></Cell><Cell><Data ss:Type="String">RFC3</Data></Cell><Cell><Data ss:Type="String">RFC4</Data></Cell><Cell><Data ss:Type="String">TRPC6</Data></Cell><Cell><Data ss:Type="String">CCDC36</Data></Cell><Cell><Data ss:Type="String">PLEKHG6</Data></Cell><Cell><Data ss:Type="String">FAAH2</Data></Cell><Cell><Data ss:Type="String">RPL13A</Data></Cell><Cell><Data ss:Type="String">HAUS5</Data></Cell></Row><Row ss:Height="12.816"><Cell><Data ss:Type="String">NCRNA00093</Data></Cell><Cell ss:StyleID="Default"><Data ss:Type="String">CATSPERB</Data></Cell><Cell ss:StyleID="Default"><Data ss:Type="String">CCDC74A</Data></Cell><Cell><Data ss:Type="String">CATSPERG</Data></Cell><Cell><Data ss:Type="String">POLR1B</Data></Cell><Cell><Data ss:Type="String">POLR1C</Data></Cell><Cell><Data ss:Type="String">NOS1AP</Data></Cell><Cell><Data ss:Type="String">PECAM1</Data></Cell><Cell><Data ss:Type="String">CCDC41</Data></Cell><Cell><Data ss:Type="String">POLR1E</Data></Cell><Cell><Data ss:Type="String">HSA-MIR-139.MIMAT0004552</Data></Cell><Cell><Data ss:Type="String">AQP7P1</Data></Cell><Cell><Data ss:Type="String">CCDC40</Data></Cell><Cell><Data ss:Type="String">NUFIP1</Data></Cell><Cell><Data ss:Type="String">CATSPER2</Data></Cell><Cell><Data ss:Type="String">RAB1B</Data></Cell><Cell><Data ss:Type="String">CCDC69</Data></Cell><Cell><Data ss:Type="String">BPHL</Data></Cell><Cell><Data ss:Type="String">THSD4</Data></Cell><Cell><Data ss:Type="String">PLN</Data></Cell><Cell><Data ss:Type="String">RAB25</Data></Cell><Cell><Data ss:Type="String">RAB26</Data></Cell><Cell><Data ss:Type="String">POLR2E</Data></Cell><Cell><Data ss:Type="String">CCDC75</Data></Cell><Cell><Data ss:Type="String">DEM1</Data></Cell><Cell><Data ss:Type="String">ASCC2</Data></Cell><Cell><Data ss:Type="String">POLR2H</Data></Cell><Cell><Data ss:Type="String">SEC11A</Data></Cell><Cell><Data ss:Type="String">PLEKHH1</Data></Cell><Cell><Data ss:Type="String">ADSS</Data></Cell><Cell><Data ss:Type="String">JAZF1</Data></Cell><Cell><Data ss:Type="String">SEC11C</Data></Cell><Cell><Data ss:Type="String">POLR2L</Data></Cell><Cell><Data ss:Type="String">ANGPT1</Data></Cell><Cell><Data ss:Type="String">CCDC57</Data></Cell><Cell><Data ss:Type="String">FBXL19</Data></Cell><Cell><Data ss:Type="String">CYP51A1</Data></Cell><Cell><Data ss:Type="String">FBXL16</Data></Cell><Cell><Data ss:Type="String">P2RX4</Data></Cell><Cell><Data ss:Type="String">POLR3A</Data></Cell><Cell><Data ss:Type="String">KIAA0586</Data></Cell><Cell><Data ss:Type="String">ZGLP1</Data></Cell><Cell><Data ss:Type="String">RAB15</Data></Cell><Cell><Data ss:Type="String">GOLGA2B</Data></Cell><Cell><Data ss:Type="String">HSA-MIR-203A.MIMAT0000264</Data></Cell><Cell><Data ss:Type="String">HSA-MIR-193B.MIMAT0004767</Data></Cell><Cell><Data ss:Type="String">CCDC64</Data></Cell><Cell><Data ss:Type="String">CCDC65</Data></Cell><Cell><Data ss:Type="String">CCDC66</Data></Cell><Cell><Data ss:Type="String">RAB17</Data></Cell><Cell><Data ss:Type="String">HSA-MIR-362.MIMAT0000705</Data></Cell><Cell><Data ss:Type="String">PPIL6</Data></Cell><Cell><Data ss:Type="String">PANK3</Data></Cell><Cell><Data ss:Type="String">TRAF3IP2</Data></Cell><Cell><Data ss:Type="String">FAM89A</Data></Cell><Cell><Data ss:Type="String">CBLC</Data></Cell><Cell><Data ss:Type="String">KLHDC7B</Data></Cell><Cell><Data ss:Type="String">PNN</Data></Cell><Cell><Data ss:Type="String">RPL18A</Data></Cell><Cell><Data ss:Type="String">PPP2R1B</Data></Cell><Cell><Data ss:Type="String">C10ORF128</Data></Cell><Cell><Data ss:Type="String">HSA-MIR-378C.MIMAT0016847</Data></Cell><Cell><Data ss:Type="String">LONP1</Data></Cell><Cell><Data ss:Type="String">SEPHS1</Data></Cell><Cell><Data ss:Type="String">ICOSLG</Data></Cell><Cell><Data ss:Type="String">ATP6V0E1</Data></Cell><Cell><Data ss:Type="String">METTL3</Data></Cell><Cell><Data ss:Type="String">KRT8</Data></Cell><Cell><Data ss:Type="String">KRT7</Data></Cell><Cell><Data ss:Type="String">AP1AR</Data></Cell><Cell><Data ss:Type="String">ESCO2</Data></Cell><Cell><Data ss:Type="String">MAPK8IP2</Data></Cell><Cell><Data ss:Type="String">MAPK8IP3</Data></Cell><Cell><Data ss:Type="String">UHMK1</Data></Cell><Cell><Data ss:Type="String">POR</Data></Cell><Cell><Data ss:Type="String">AZGP1</Data></Cell><Cell><Data ss:Type="String">KATNAL1</Data></Cell><Cell><Data ss:Type="String">KATNAL2</Data></Cell><Cell><Data ss:Type="String">C10ORF116</Data></Cell><Cell><Data ss:Type="String">HSA-MIR-205.MIMAT0009197</Data></Cell><Cell><Data ss:Type="String">SUCLG1</Data></Cell><Cell><Data ss:Type="String">TLN2</Data></Cell><Cell><Data ss:Type="String">SIK2</Data></Cell><Cell><Data ss:Type="String">TLN1</Data></Cell><Cell><Data ss:Type="String">IL28RA</Data></Cell><Cell><Data ss:Type="String">SPTBN5</Data></Cell><Cell><Data ss:Type="String">CASZ1</Data></Cell><Cell><Data ss:Type="String">DCUN1D3</Data></Cell><Cell><Data ss:Type="String">TWIST2</Data></Cell><Cell><Data ss:Type="String">TWIST1</Data></Cell><Cell><Data ss:Type="String">TP53BP2</Data></Cell><Cell><Data ss:Type="String">HSA-MIR-429.MIMAT0001536</Data></Cell><Cell><Data ss:Type="String">TNRC18</Data></Cell><Cell><Data ss:Type="String">TP53BP1</Data></Cell><Cell><Data ss:Type="String">KIAA1804</Data></Cell><Cell><Data ss:Type="String">SPTBN1</Data></Cell><Cell><Data ss:Type="String">SPTBN2</Data></Cell><Cell><Data ss:Type="String">TRPM4</Data></Cell><Cell><Data ss:Type="String">VAT1</Data></Cell><Cell><Data ss:Type="String">SETDB1</Data></Cell><Cell><Data ss:Type="String">MAGEE1</Data></Cell><Cell><Data ss:Type="String">SETDB2</Data></Cell><Cell><Data ss:Type="String">PYCR1</Data></Cell><Cell><Data ss:Type="String">KLHDC8B</Data></Cell><Cell><Data ss:Type="String">NARFL</Data></Cell><Cell><Data ss:Type="String">PM20D2</Data></Cell><Cell><Data ss:Type="String">CABYR</Data></Cell><Cell><Data ss:Type="String">FUBP1</Data></Cell><Cell><Data ss:Type="String">CCDC64B</Data></Cell><Cell><Data ss:Type="String">MAGED4</Data></Cell><Cell><Data ss:Type="String">MAGED2</Data></Cell><Cell><Data ss:Type="String">TOP2A</Data></Cell><Cell><Data ss:Type="String">SLC44A3</Data></Cell><Cell><Data ss:Type="String">ROBO4</Data></Cell><Cell><Data ss:Type="String">MAGEF1</Data></Cell><Cell><Data ss:Type="String">CITED4</Data></Cell><Cell><Data ss:Type="String">HEPACAM2</Data></Cell><Cell><Data ss:Type="String">HBB</Data></Cell><Cell><Data ss:Type="String">MAGT1</Data></Cell><Cell><Data ss:Type="String">SLC22A17</Data></Cell><Cell><Data ss:Type="String">XPO5</Data></Cell><Cell><Data ss:Type="String">HRAS</Data></Cell><Cell><Data ss:Type="String">RALGPS1</Data></Cell><Cell><Data ss:Type="String">RALGPS2</Data></Cell><Cell><Data ss:Type="String">VAV3</Data></Cell><Cell><Data ss:Type="String">TOP3B</Data></Cell><Cell><Data ss:Type="String">BHMT2</Data></Cell><Cell><Data ss:Type="String">USMG5</Data></Cell><Cell><Data ss:Type="String">ITFG3</Data></Cell><Cell><Data ss:Type="String">CBFA2T2</Data></Cell><Cell><Data ss:Type="String">RENBP</Data></Cell><Cell><Data ss:Type="String">VAV1</Data></Cell><Cell><Data ss:Type="String">VAV2</Data></Cell><Cell><Data ss:Type="String">HCK</Data></Cell><Cell><Data ss:Type="String">CDCP1</Data></Cell><Cell><Data ss:Type="String">HNRNPH1</Data></Cell><Cell><Data ss:Type="String">CLDN12</Data></Cell><Cell><Data ss:Type="String">CLDN19</Data></Cell><Cell><Data ss:Type="String">TLR8</Data></Cell><Cell><Data ss:Type="String">CD302</Data></Cell><Cell><Data ss:Type="String">TLR4</Data></Cell><Cell><Data ss:Type="String">VGLL4</Data></Cell><Cell><Data ss:Type="String">VGLL3</Data></Cell><Cell><Data ss:Type="String">RAB7A</Data></Cell><Cell><Data ss:Type="String">C1QB</Data></Cell><Cell><Data ss:Type="String">C1QA</Data></Cell><Cell><Data ss:Type="String">ADH1B</Data></Cell><Cell><Data ss:Type="String">ADH1A</Data></Cell><Cell><Data ss:Type="String">PTGER3</Data></Cell><Cell><Data ss:Type="String">CST9</Data></Cell><Cell><Data ss:Type="String">ZNF3</Data></Cell><Cell><Data ss:Type="String">ZNF8</Data></Cell><Cell><Data ss:Type="String">NKD2</Data></Cell><Cell><Data ss:Type="String">ZNF7</Data></Cell><Cell><Data ss:Type="String">DCST2</Data></Cell><Cell><Data ss:Type="String">CST3</Data></Cell><Cell><Data ss:Type="String">DUOX1</Data></Cell><Cell><Data ss:Type="String">NT5E</Data></Cell><Cell><Data ss:Type="String">TWISTNB</Data></Cell><Cell><Data ss:Type="String">C10ORF108</Data></Cell><Cell><Data ss:Type="String">METTL5</Data></Cell><Cell><Data ss:Type="String">GABRE</Data></Cell><Cell><Data ss:Type="String">APBB3</Data></Cell><Cell><Data ss:Type="String">MPP1</Data></Cell><Cell><Data ss:Type="String">MPP2</Data></Cell><Cell><Data ss:Type="String">GABRP</Data></Cell><Cell><Data ss:Type="String">FAM189A2</Data></Cell><Cell><Data ss:Type="String">SORBS2</Data></Cell><Cell><Data ss:Type="String">FTSJD1</Data></Cell><Cell><Data ss:Type="String">SORBS1</Data></Cell><Cell><Data ss:Type="String">LHFPL1</Data></Cell><Cell><Data ss:Type="String">CT62</Data></Cell><Cell><Data ss:Type="String">RAD51L1</Data></Cell><Cell><Data ss:Type="String">SAA1</Data></Cell><Cell><Data ss:Type="String">APBA2</Data></Cell><Cell><Data ss:Type="String">HSA-MIR-140.MIMAT0004597</Data></Cell><Cell><Data ss:Type="String">C1QC</Data></Cell><Cell><Data ss:Type="String">KDM1A</Data></Cell><Cell><Data ss:Type="String">RASEF</Data></Cell><Cell><Data ss:Type="String">HOXA11</Data></Cell><Cell><Data ss:Type="String">HOXA10</Data></Cell><Cell><Data ss:Type="String">COL4A3BP</Data></Cell><Cell><Data ss:Type="String">TATDN2</Data></Cell><Cell><Data ss:Type="String">FAM162B</Data></Cell><Cell><Data ss:Type="String">HADH</Data></Cell><Cell><Data ss:Type="String">FAM81A</Data></Cell><Cell><Data ss:Type="String">CHRNB2</Data></Cell><Cell><Data ss:Type="String">CROCCL2</Data></Cell><Cell><Data ss:Type="String">PHYH</Data></Cell><Cell><Data ss:Type="String">KDM2A</Data></Cell><Cell><Data ss:Type="String">KDM2B</Data></Cell><Cell><Data ss:Type="String">HGD</Data></Cell><Cell><Data ss:Type="String">LMO3</Data></Cell><Cell><Data ss:Type="String">LMO2</Data></Cell><Cell><Data ss:Type="String">HRASLS2</Data></Cell><Cell><Data ss:Type="String">LMO7</Data></Cell><Cell><Data ss:Type="String">C2ORF15</Data></Cell><Cell><Data ss:Type="String">TUG1</Data></Cell><Cell><Data ss:Type="String">PCDHA11</Data></Cell><Cell><Data ss:Type="String">LZTFL1</Data></Cell><Cell><Data ss:Type="String">PRPF4</Data></Cell><Cell><Data ss:Type="String">PACRGL</Data></Cell><Cell><Data ss:Type="String">PRPF6</Data></Cell><Cell><Data ss:Type="String">FANCD2</Data></Cell><Cell><Data ss:Type="String">CHMP4C</Data></Cell><Cell><Data ss:Type="String">HRASLS5</Data></Cell><Cell><Data ss:Type="String">PXK</Data></Cell><Cell><Data ss:Type="String">RPS19BP1</Data></Cell><Cell><Data ss:Type="String">C2ORF24</Data></Cell><Cell><Data ss:Type="String">FBLN1</Data></Cell><Cell><Data ss:Type="String">LOC113230</Data></Cell><Cell><Data ss:Type="String">ROD1</Data></Cell><Cell><Data ss:Type="String">EFNA4</Data></Cell><Cell><Data ss:Type="String">FBLN2</Data></Cell><Cell><Data ss:Type="String">FBLN5</Data></Cell><Cell><Data ss:Type="String">FAM83H</Data></Cell><Cell><Data ss:Type="String">FAM83G</Data></Cell><Cell><Data ss:Type="String">EFNB1</Data></Cell><Cell><Data ss:Type="String">FAM83F</Data></Cell><Cell><Data ss:Type="String">FAM83E</Data></Cell><Cell><Data ss:Type="String">EFNB3</Data></Cell><Cell><Data ss:Type="String">FAM164C</Data></Cell><Cell><Data ss:Type="String">FAM83B</Data></Cell><Cell><Data ss:Type="String">BPTF</Data></Cell><Cell><Data ss:Type="String">MPST</Data></Cell><Cell><Data ss:Type="String">CYP2J2</Data></Cell><Cell><Data ss:Type="String">HSA-MIR-144.MIMAT0004600</Data></Cell><Cell><Data ss:Type="String">KLHDC5</Data></Cell><Cell><Data ss:Type="String">CBX1</Data></Cell><Cell><Data ss:Type="String">POU2F3</Data></Cell><Cell><Data ss:Type="String">CRLS1</Data></Cell><Cell><Data ss:Type="String">EFNA3</Data></Cell><Cell><Data ss:Type="String">TRPV6</Data></Cell><Cell><Data ss:Type="String">TRPV4</Data></Cell><Cell><Data ss:Type="String">CHMP2A</Data></Cell><Cell><Data ss:Type="String">DYNLRB2</Data></Cell><Cell><Data ss:Type="String">FAM82B</Data></Cell><Cell><Data ss:Type="String">MUS81</Data></Cell><Cell><Data ss:Type="String">AVEN</Data></Cell><Cell><Data ss:Type="String">KDM5A</Data></Cell><Cell><Data ss:Type="String">KDM5B</Data></Cell><Cell><Data ss:Type="String">KDM5C</Data></Cell><Cell><Data ss:Type="String">PYCRL</Data></Cell><Cell><Data ss:Type="String">YBX2</Data></Cell><Cell><Data ss:Type="String">YBX1</Data></Cell><Cell><Data ss:Type="String">ATP5G3</Data></Cell><Cell><Data ss:Type="String">HAPLN3</Data></Cell><Cell><Data ss:Type="String">HK2</Data></Cell><Cell><Data ss:Type="String">SEPT9</Data></Cell><Cell><Data ss:Type="String">CASP6</Data></Cell><Cell><Data ss:Type="String">SIX2</Data></Cell><Cell><Data ss:Type="String">TRPS1</Data></Cell><Cell><Data ss:Type="String">CYP2R1</Data></Cell><Cell><Data ss:Type="String">SNAPC4</Data></Cell><Cell><Data ss:Type="String">CASP2</Data></Cell></Row><Row ss:Height="12.816"><Cell><Data ss:Type="String">HSA-MIR-942.MIMAT0004985</Data></Cell><Cell ss:StyleID="Default"><Data ss:Type="String">KDM6A</Data></Cell><Cell ss:StyleID="Default"><Data ss:Type="String">RHBDF1</Data></Cell><Cell><Data ss:Type="String">SRGN</Data></Cell><Cell><Data ss:Type="String">SPATS2</Data></Cell><Cell><Data ss:Type="String">AXIN1</Data></Cell><Cell><Data ss:Type="String">PPP2R5A</Data></Cell><Cell><Data ss:Type="String">SAFB</Data></Cell><Cell><Data ss:Type="String">SEPT3</Data></Cell><Cell><Data ss:Type="String">TRAPPC6A</Data></Cell><Cell><Data ss:Type="String">RASA3</Data></Cell><Cell><Data ss:Type="String">RASA2</Data></Cell><Cell><Data ss:Type="String">FAM84A</Data></Cell><Cell><Data ss:Type="String">CASQ2</Data></Cell><Cell><Data ss:Type="String">PFDN1</Data></Cell><Cell><Data ss:Type="String">HAGH</Data></Cell><Cell><Data ss:Type="String">RBMS2</Data></Cell><Cell><Data ss:Type="String">FAM84B</Data></Cell><Cell><Data ss:Type="String">KDM3A</Data></Cell><Cell><Data ss:Type="String">C2ORF63</Data></Cell><Cell><Data ss:Type="String">KDM3B</Data></Cell><Cell><Data ss:Type="String">ATF6B</Data></Cell><Cell><Data ss:Type="String">LEF1</Data></Cell><Cell><Data ss:Type="String">ETFDH</Data></Cell><Cell><Data ss:Type="String">FAM169A</Data></Cell><Cell><Data ss:Type="String">THBS4</Data></Cell><Cell><Data ss:Type="String">C17ORF107</Data></Cell><Cell><Data ss:Type="String">WNT11</Data></Cell><Cell><Data ss:Type="String">UGP2</Data></Cell><Cell><Data ss:Type="String">PPP2R3C</Data></Cell><Cell><Data ss:Type="String">C17ORF103</Data></Cell><Cell><Data ss:Type="String">GNA12</Data></Cell><Cell><Data ss:Type="String">C17ORF100</Data></Cell><Cell><Data ss:Type="String">C2ORF60</Data></Cell><Cell><Data ss:Type="String">MAPK3</Data></Cell><Cell><Data ss:Type="String">ZNF286A</Data></Cell><Cell><Data ss:Type="String">KDM4A</Data></Cell><Cell><Data ss:Type="String">KDM4C</Data></Cell><Cell><Data ss:Type="String">TMEM30B</Data></Cell><Cell><Data ss:Type="String">LIMK2</Data></Cell><Cell><Data ss:Type="String">FAM167A</Data></Cell><Cell><Data ss:Type="String">HSA-MIR-133B.MIMAT0000770</Data></Cell><Cell><Data ss:Type="String">C2ORF72</Data></Cell><Cell><Data ss:Type="String">MAPKBP1</Data></Cell><Cell><Data ss:Type="String">COBRA1</Data></Cell><Cell><Data ss:Type="String">PGAP1</Data></Cell><Cell><Data ss:Type="String">PID1</Data></Cell><Cell><Data ss:Type="String">C5ORF23</Data></Cell><Cell><Data ss:Type="String">PGAP2</Data></Cell><Cell><Data ss:Type="String">LOC400752</Data></Cell><Cell><Data ss:Type="String">EHMT2</Data></Cell><Cell><Data ss:Type="String">C5ORF28</Data></Cell><Cell><Data ss:Type="String">ZNF292</Data></Cell><Cell><Data ss:Type="String">KIAA0020</Data></Cell><Cell><Data ss:Type="String">TMEM97</Data></Cell><Cell><Data ss:Type="String">CLDN2</Data></Cell><Cell><Data ss:Type="String">PSMD8</Data></Cell><Cell><Data ss:Type="String">KRTCAP3</Data></Cell><Cell><Data ss:Type="String">LSM11</Data></Cell><Cell><Data ss:Type="String">PSMD4</Data></Cell><Cell><Data ss:Type="String">TMEM88</Data></Cell><Cell><Data ss:Type="String">PSMD2</Data></Cell><Cell><Data ss:Type="String">PSMD1</Data></Cell><Cell><Data ss:Type="String">XYLB</Data></Cell><Cell><Data ss:Type="String">MEF2C</Data></Cell><Cell><Data ss:Type="String">ZNF282</Data></Cell><Cell><Data ss:Type="String">TMEM84</Data></Cell><Cell><Data ss:Type="String">PDZK1</Data></Cell><Cell><Data ss:Type="String">LRRC37B</Data></Cell><Cell><Data ss:Type="String">MAPKSP1</Data></Cell><Cell><Data ss:Type="String">CLDN4</Data></Cell><Cell><Data ss:Type="String">MYL6</Data></Cell><Cell><Data ss:Type="String">CLDN3</Data></Cell><Cell><Data ss:Type="String">RFX7</Data></Cell><Cell><Data ss:Type="String">CLDN8</Data></Cell><Cell><Data ss:Type="String">PSME4</Data></Cell><Cell><Data ss:Type="String">TMEM79</Data></Cell><Cell><Data ss:Type="String">CLDN7</Data></Cell><Cell><Data ss:Type="String">ZNF276</Data></Cell><Cell><Data ss:Type="String">C5ORF43</Data></Cell><Cell><Data ss:Type="String">ZNF274</Data></Cell><Cell><Data ss:Type="String">ZNF273</Data></Cell><Cell><Data ss:Type="String">ABCB1</Data></Cell><Cell><Data ss:Type="String">HPN</Data></Cell><Cell><Data ss:Type="String">IL20RA</Data></Cell><Cell><Data ss:Type="String">IL20RB</Data></Cell><Cell><Data ss:Type="String">NCAPG</Data></Cell><Cell><Data ss:Type="String">AGAP3</Data></Cell><Cell><Data ss:Type="String">C20ORF11</Data></Cell><Cell><Data ss:Type="String">IQGAP3</Data></Cell><Cell><Data ss:Type="String">C20ORF12</Data></Cell><Cell><Data ss:Type="String">HSD11B1</Data></Cell><Cell><Data ss:Type="String">CYB5R2</Data></Cell><Cell><Data ss:Type="String">UGT8</Data></Cell><Cell><Data ss:Type="String">CYB5R3</Data></Cell><Cell><Data ss:Type="String">FIGNL1</Data></Cell><Cell><Data ss:Type="String">MYO6</Data></Cell><Cell><Data ss:Type="String">ZNF268</Data></Cell><Cell><Data ss:Type="String">ZNF267</Data></Cell><Cell><Data ss:Type="String">C5ORF42</Data></Cell><Cell><Data ss:Type="String">ZBTB7C</Data></Cell><Cell><Data ss:Type="String">FAM108C1</Data></Cell><Cell><Data ss:Type="String">ABCA1</Data></Cell><Cell><Data ss:Type="String">C5ORF32</Data></Cell><Cell><Data ss:Type="String">ZNF263</Data></Cell><Cell><Data ss:Type="String">C5ORF34</Data></Cell><Cell><Data ss:Type="String">CADM4</Data></Cell><Cell><Data ss:Type="String">CADM1</Data></Cell><Cell><Data ss:Type="String">ZNF260</Data></Cell><Cell><Data ss:Type="String">CADM2</Data></Cell><Cell><Data ss:Type="String">EXOC6B</Data></Cell><Cell><Data ss:Type="String">MRPL28</Data></Cell><Cell><Data ss:Type="String">HSA-MIR-146B.MIMAT0002809</Data></Cell><Cell><Data ss:Type="String">ABCA8</Data></Cell><Cell><Data ss:Type="String">FAM136A</Data></Cell><Cell><Data ss:Type="String">FLI1</Data></Cell><Cell><Data ss:Type="String">FERMT1</Data></Cell><Cell><Data ss:Type="String">C20ORF30</Data></Cell><Cell><Data ss:Type="String">TMEM98</Data></Cell><Cell><Data ss:Type="String">TDP1</Data></Cell><Cell><Data ss:Type="String">HSA-MIR-1295A.MIMAT0005885</Data></Cell><Cell><Data ss:Type="String">HRC</Data></Cell><Cell><Data ss:Type="String">PRRT4</Data></Cell><Cell><Data ss:Type="String">ZNF256</Data></Cell><Cell><Data ss:Type="String">EFCAB4B</Data></Cell><Cell><Data ss:Type="String">FERMT2</Data></Cell><Cell><Data ss:Type="String">FERMT3</Data></Cell><Cell><Data ss:Type="String">EZH2</Data></Cell><Cell><Data ss:Type="String">EFCAB4A</Data></Cell><Cell><Data ss:Type="String">ZNF254</Data></Cell><Cell><Data ss:Type="String">SRPX</Data></Cell><Cell><Data ss:Type="String">PIGR</Data></Cell><Cell><Data ss:Type="String">ZNF250</Data></Cell><Cell><Data ss:Type="String">PIGO</Data></Cell><Cell><Data ss:Type="String">PIGN</Data></Cell><Cell><Data ss:Type="String">PIGZ</Data></Cell><Cell><Data ss:Type="String">EFCAB6</Data></Cell><Cell><Data ss:Type="String">CTCF</Data></Cell><Cell><Data ss:Type="String">PTH1R</Data></Cell><Cell><Data ss:Type="String">LRRC32</Data></Cell><Cell><Data ss:Type="String">PIGW</Data></Cell><Cell><Data ss:Type="String">JPH1</Data></Cell><Cell><Data ss:Type="String">LRRC1</Data></Cell><Cell><Data ss:Type="String">NKRF</Data></Cell><Cell><Data ss:Type="String">EFCAB1</Data></Cell><Cell><Data ss:Type="String">SH3BGRL3</Data></Cell><Cell><Data ss:Type="String">C5ORF62</Data></Cell><Cell><Data ss:Type="String">CGNL1</Data></Cell><Cell><Data ss:Type="String">OFD1</Data></Cell><Cell><Data ss:Type="String">SS18</Data></Cell><Cell><Data ss:Type="String">LRRC48</Data></Cell><Cell><Data ss:Type="String">GPR39</Data></Cell><Cell><Data ss:Type="String">DFFB</Data></Cell><Cell><Data ss:Type="String">CLUL1</Data></Cell><Cell><Data ss:Type="String">LRRC45</Data></Cell><Cell><Data ss:Type="String">GPR34</Data></Cell><Cell><Data ss:Type="String">HSA-MIR-27B.MIMAT0000419</Data></Cell><Cell><Data ss:Type="String">TMC7</Data></Cell><Cell><Data ss:Type="String">MANEAL</Data></Cell><Cell><Data ss:Type="String">TMC4</Data></Cell><Cell><Data ss:Type="String">VAMP8</Data></Cell><Cell><Data ss:Type="String">MRPL53</Data></Cell><Cell><Data ss:Type="String">C20ORF96</Data></Cell><Cell><Data ss:Type="String">TMEM37</Data></Cell><Cell><Data ss:Type="String">MBLAC2</Data></Cell><Cell><Data ss:Type="String">VAMP7</Data></Cell><Cell><Data ss:Type="String">TMEM33</Data></Cell><Cell><Data ss:Type="String">ZNF239</Data></Cell><Cell><Data ss:Type="String">TUT1</Data></Cell><Cell><Data ss:Type="String">HAP1</Data></Cell><Cell><Data ss:Type="String">PIGG</Data></Cell><Cell><Data ss:Type="String">VAMP5</Data></Cell><Cell><Data ss:Type="String">VAMP3</Data></Cell><Cell><Data ss:Type="String">KANK2</Data></Cell><Cell><Data ss:Type="String">KANK1</Data></Cell><Cell><Data ss:Type="String">TMF1</Data></Cell><Cell><Data ss:Type="String">SRRT</Data></Cell><Cell><Data ss:Type="String">ZNF518A</Data></Cell><Cell><Data ss:Type="String">PSMA7</Data></Cell><Cell><Data ss:Type="String">TMEM71</Data></Cell><Cell><Data ss:Type="String">GGA2</Data></Cell><Cell><Data ss:Type="String">GGA1</Data></Cell><Cell><Data ss:Type="String">SRPX2</Data></Cell><Cell><Data ss:Type="String">EXTL1</Data></Cell><Cell><Data ss:Type="String">BTAF1</Data></Cell><Cell><Data ss:Type="String">TCOF1</Data></Cell><Cell><Data ss:Type="String">TMEM67</Data></Cell><Cell><Data ss:Type="String">MICALL1</Data></Cell><Cell><Data ss:Type="String">PSMB1</Data></Cell><Cell><Data ss:Type="String">LEO1</Data></Cell><Cell><Data ss:Type="String">ZNF229</Data></Cell><Cell><Data ss:Type="String">MICALL2</Data></Cell><Cell><Data ss:Type="String">ZNF227</Data></Cell><Cell><Data ss:Type="String">ZNF223</Data></Cell><Cell><Data ss:Type="String">NKTR</Data></Cell><Cell><Data ss:Type="String">HSA-MIR-125B.MIMAT0000423</Data></Cell><Cell><Data ss:Type="String">USP9X</Data></Cell><Cell><Data ss:Type="String">LRRC27</Data></Cell><Cell><Data ss:Type="String">TMEM61</Data></Cell><Cell><Data ss:Type="String">FAM92A1</Data></Cell><Cell><Data ss:Type="String">PSMC5</Data></Cell><Cell><Data ss:Type="String">C20ORF72</Data></Cell><Cell><Data ss:Type="String">FABP4</Data></Cell><Cell><Data ss:Type="String">PSMC3</Data></Cell><Cell><Data ss:Type="String">FABP5</Data></Cell><Cell><Data ss:Type="String">TMEM56</Data></Cell><Cell><Data ss:Type="String">PSMC1</Data></Cell><Cell><Data ss:Type="String">GOPC</Data></Cell><Cell><Data ss:Type="String">ZBTB24</Data></Cell><Cell><Data ss:Type="String">NCF2</Data></Cell><Cell><Data ss:Type="String">ZBTB26</Data></Cell><Cell><Data ss:Type="String">NCF4</Data></Cell><Cell><Data ss:Type="String">RORC</Data></Cell><Cell><Data ss:Type="String">F13A1</Data></Cell><Cell><Data ss:Type="String">ZBTB22</Data></Cell><Cell><Data ss:Type="String">KIAA0895L</Data></Cell><Cell><Data ss:Type="String">TSEN2</Data></Cell><Cell><Data ss:Type="String">NCRNA00181</Data></Cell><Cell><Data ss:Type="String">C18ORF45</Data></Cell><Cell><Data ss:Type="String">KIAA0895</Data></Cell><Cell><Data ss:Type="String">RUVBL2</Data></Cell><Cell><Data ss:Type="String">ZNF202</Data></Cell><Cell><Data ss:Type="String">EPM2A</Data></Cell><Cell><Data ss:Type="String">SH3GLB1</Data></Cell><Cell><Data ss:Type="String">SH3GLB2</Data></Cell><Cell><Data ss:Type="String">SLC38A1</Data></Cell><Cell><Data ss:Type="String">NCRNA00173</Data></Cell><Cell><Data ss:Type="String">GPR75</Data></Cell><Cell><Data ss:Type="String">ZBTB33</Data></Cell><Cell><Data ss:Type="String">SLC9A2</Data></Cell><Cell><Data ss:Type="String">FRMD3</Data></Cell><Cell><Data ss:Type="String">FRMD6</Data></Cell><Cell><Data ss:Type="String">HSA-MIR-450B.MIMAT0004909</Data></Cell><Cell><Data ss:Type="String">SLC9A7</Data></Cell><Cell><Data ss:Type="String">SLC9A9</Data></Cell><Cell><Data ss:Type="String">HSA-MIR-455.MIMAT0004784</Data></Cell><Cell><Data ss:Type="String">S100A4</Data></Cell><Cell><Data ss:Type="String">ROR2</Data></Cell><Cell><Data ss:Type="String">IGFALS</Data></Cell><Cell><Data ss:Type="String">SNRNP200</Data></Cell><Cell><Data ss:Type="String">OSBP2</Data></Cell><Cell><Data ss:Type="String">ANAPC2</Data></Cell><Cell><Data ss:Type="String">LRRC56</Data></Cell><Cell><Data ss:Type="String">TACSTD2</Data></Cell><Cell><Data ss:Type="String">LRRC50</Data></Cell><Cell><Data ss:Type="String">ISG20L2</Data></Cell><Cell><Data ss:Type="String">CYP19A1</Data></Cell><Cell><Data ss:Type="String">SLC9A1</Data></Cell><Cell><Data ss:Type="String">TMEM25</Data></Cell><Cell><Data ss:Type="String">TMEM27</Data></Cell><Cell><Data ss:Type="String">TMEM22</Data></Cell><Cell><Data ss:Type="String">ZBTB17</Data></Cell><Cell><Data ss:Type="String">GPR98</Data></Cell><Cell><Data ss:Type="String">GOT2</Data></Cell><Cell><Data ss:Type="String">B3GALT4</Data></Cell></Row><Row ss:Height="12.816"><Cell><Data ss:Type="String">B3GALT5</Data></Cell><Cell ss:StyleID="Default"><Data ss:Type="String">QKI</Data></Cell><Cell ss:StyleID="Default"><Data ss:Type="String">MLXIPL</Data></Cell><Cell><Data ss:Type="String">HSA-MIR-365A.MIMAT0009199</Data></Cell><Cell><Data ss:Type="String">PTPRB</Data></Cell><Cell><Data ss:Type="String">TMEM11</Data></Cell><Cell><Data ss:Type="String">LRIT3</Data></Cell><Cell><Data ss:Type="String">PIN1</Data></Cell><Cell><Data ss:Type="String">NFE2L1</Data></Cell><Cell><Data ss:Type="String">SLC25A1</Data></Cell><Cell><Data ss:Type="String">ZNF512B</Data></Cell><Cell><Data ss:Type="String">HSP90AB1</Data></Cell><Cell><Data ss:Type="String">FLT1</Data></Cell><Cell><Data ss:Type="String">CRYBG3</Data></Cell><Cell><Data ss:Type="String">RASGRF2</Data></Cell><Cell><Data ss:Type="String">HSA-MIR-145.MIMAT0000437</Data></Cell><Cell><Data ss:Type="String">ARRB2</Data></Cell><Cell><Data ss:Type="String">FUNDC2</Data></Cell><Cell><Data ss:Type="String">PMEPA1</Data></Cell><Cell><Data ss:Type="String">HMG20B</Data></Cell><Cell><Data ss:Type="String">WAPAL</Data></Cell><Cell><Data ss:Type="String">PELP1</Data></Cell><Cell><Data ss:Type="String">DIS3L2</Data></Cell><Cell><Data ss:Type="String">KSR2</Data></Cell><Cell><Data ss:Type="String">QTRT1</Data></Cell><Cell><Data ss:Type="String">GIGYF1</Data></Cell><Cell><Data ss:Type="String">BIRC6</Data></Cell><Cell><Data ss:Type="String">AHDC1</Data></Cell><Cell><Data ss:Type="String">ITIH5</Data></Cell><Cell><Data ss:Type="String">GTF3C2</Data></Cell><Cell><Data ss:Type="String">NDUFB8</Data></Cell><Cell><Data ss:Type="String">SEC23A</Data></Cell><Cell><Data ss:Type="String">GTF3C4</Data></Cell><Cell><Data ss:Type="String">NDUFB7</Data></Cell><Cell><Data ss:Type="String">GTF3C5</Data></Cell><Cell><Data ss:Type="String">PCOLCE2</Data></Cell><Cell><Data ss:Type="String">ZBTB49</Data></Cell><Cell><Data ss:Type="String">ZBTB48</Data></Cell><Cell><Data ss:Type="String">NDUFB2</Data></Cell><Cell><Data ss:Type="String">ZBTB43</Data></Cell><Cell><Data ss:Type="String">PPM1H</Data></Cell><Cell><Data ss:Type="String">CXXC1</Data></Cell><Cell><Data ss:Type="String">PARD6G</Data></Cell><Cell><Data ss:Type="String">ZBTB42</Data></Cell><Cell><Data ss:Type="String">NDUFB1</Data></Cell><Cell><Data ss:Type="String">ZBTB44</Data></Cell><Cell><Data ss:Type="String">PTPLB</Data></Cell><Cell><Data ss:Type="String">BARX2</Data></Cell><Cell><Data ss:Type="String">HSA-MIR-99A.MIMAT0000097</Data></Cell><Cell><Data ss:Type="String">PARD6B</Data></Cell><Cell><Data ss:Type="String">NCLN</Data></Cell><Cell><Data ss:Type="String">KIAA1324</Data></Cell><Cell><Data ss:Type="String">SH3BP5</Data></Cell><Cell><Data ss:Type="String">LRRC8C</Data></Cell><Cell><Data ss:Type="String">BEND3</Data></Cell><Cell><Data ss:Type="String">SH3BP4</Data></Cell><Cell><Data ss:Type="String">LRRC8D</Data></Cell><Cell><Data ss:Type="String">D2HGDH</Data></Cell><Cell><Data ss:Type="String">MICALCL</Data></Cell><Cell><Data ss:Type="String">SEC23B</Data></Cell><Cell><Data ss:Type="String">SH2B3</Data></Cell><Cell><Data ss:Type="String">LRRC8E</Data></Cell><Cell><Data ss:Type="String">ATP9A</Data></Cell><Cell><Data ss:Type="String">SH2B1</Data></Cell><Cell><Data ss:Type="String">SLC12A2</Data></Cell><Cell><Data ss:Type="String">PTPN1</Data></Cell><Cell><Data ss:Type="String">NDUFA8</Data></Cell><Cell><Data ss:Type="String">CYB5A</Data></Cell><Cell><Data ss:Type="String">SLC12A4</Data></Cell><Cell><Data ss:Type="String">NDUFA6</Data></Cell><Cell><Data ss:Type="String">PRRX1</Data></Cell><Cell><Data ss:Type="String">NDUFA4</Data></Cell><Cell><Data ss:Type="String">NDUFA2</Data></Cell><Cell><Data ss:Type="String">NDUFA1</Data></Cell><Cell><Data ss:Type="String">MBOAT1</Data></Cell><Cell><Data ss:Type="String">MBOAT2</Data></Cell><Cell><Data ss:Type="String">RPL23A</Data></Cell><Cell><Data ss:Type="String">TPD52L1</Data></Cell><Cell><Data ss:Type="String">TPD52L2</Data></Cell><Cell><Data ss:Type="String">FCGR2A</Data></Cell><Cell><Data ss:Type="String">NOVA2</Data></Cell><Cell><Data ss:Type="String">PTPN9</Data></Cell><Cell><Data ss:Type="String">FCGR2B</Data></Cell><Cell><Data ss:Type="String">SEC24C</Data></Cell><Cell><Data ss:Type="String">FCGR2C</Data></Cell><Cell><Data ss:Type="String">PTPN2</Data></Cell><Cell><Data ss:Type="String">CCNJ</Data></Cell><Cell><Data ss:Type="String">ZAK</Data></Cell><Cell><Data ss:Type="String">PLEKHB1</Data></Cell><Cell><Data ss:Type="String">GPR172B</Data></Cell><Cell><Data ss:Type="String">THUMPD2</Data></Cell><Cell><Data ss:Type="String">LOC121838</Data></Cell><Cell><Data ss:Type="String">KEAP1</Data></Cell><Cell><Data ss:Type="String">THUMPD1</Data></Cell><Cell><Data ss:Type="String">RASSF4</Data></Cell><Cell><Data ss:Type="String">RASSF6</Data></Cell><Cell><Data ss:Type="String">SEC62</Data></Cell><Cell><Data ss:Type="String">SLC12A8</Data></Cell><Cell><Data ss:Type="String">TMPO</Data></Cell><Cell><Data ss:Type="String">SLC12A9</Data></Cell><Cell><Data ss:Type="String">PAQR6</Data></Cell><Cell><Data ss:Type="String">PAQR7</Data></Cell><Cell><Data ss:Type="String">SFMBT1</Data></Cell><Cell><Data ss:Type="String">SFMBT2</Data></Cell><Cell><Data ss:Type="String">HSA-MIR-9.MIMAT0000441</Data></Cell><Cell><Data ss:Type="String">HSA-MIR-9.MIMAT0000442</Data></Cell><Cell><Data ss:Type="String">HSA-MIR-205.MIMAT0000266</Data></Cell><Cell><Data ss:Type="String">ANK2</Data></Cell><Cell><Data ss:Type="String">ANK3</Data></Cell><Cell><Data ss:Type="String">ANK1</Data></Cell><Cell><Data ss:Type="String">LOC150381</Data></Cell><Cell><Data ss:Type="String">PISD</Data></Cell><Cell><Data ss:Type="String">IFI27</Data></Cell><Cell><Data ss:Type="String">SPATA13</Data></Cell><Cell><Data ss:Type="String">C7ORF41</Data></Cell><Cell><Data ss:Type="String">CD2BP2</Data></Cell><Cell><Data ss:Type="String">KIF20A</Data></Cell><Cell><Data ss:Type="String">ALPK1</Data></Cell><Cell><Data ss:Type="String">PLA1A</Data></Cell><Cell><Data ss:Type="String">C7ORF59</Data></Cell><Cell><Data ss:Type="String">ATP5J</Data></Cell><Cell><Data ss:Type="String">C7ORF58</Data></Cell><Cell><Data ss:Type="String">PCDH12</Data></Cell><Cell><Data ss:Type="String">BRCC3</Data></Cell><Cell><Data ss:Type="String">ATP5H</Data></Cell><Cell><Data ss:Type="String">ATP5O</Data></Cell><Cell><Data ss:Type="String">ATP5L</Data></Cell><Cell><Data ss:Type="String">PGBD2</Data></Cell><Cell><Data ss:Type="String">ATP5E</Data></Cell><Cell><Data ss:Type="String">TSPAN7</Data></Cell><Cell><Data ss:Type="String">ATP5D</Data></Cell><Cell><Data ss:Type="String">C13ORF33</Data></Cell><Cell><Data ss:Type="String">TSPAN4</Data></Cell><Cell><Data ss:Type="String">TSPAN5</Data></Cell><Cell><Data ss:Type="String">SURF6</Data></Cell><Cell><Data ss:Type="String">SYMPK</Data></Cell><Cell><Data ss:Type="String">ST8SIA6</Data></Cell><Cell><Data ss:Type="String">TSPAN3</Data></Cell><Cell><Data ss:Type="String">PROSAPIP1</Data></Cell><Cell><Data ss:Type="String">CTSA</Data></Cell><Cell><Data ss:Type="String">CCR1</Data></Cell><Cell><Data ss:Type="String">LRRN3</Data></Cell><Cell><Data ss:Type="String">IQSEC1</Data></Cell><Cell><Data ss:Type="String">SURF2</Data></Cell><Cell><Data ss:Type="String">XRCC5</Data></Cell><Cell><Data ss:Type="String">ST8SIA2</Data></Cell><Cell><Data ss:Type="String">ADHFE1</Data></Cell><Cell><Data ss:Type="String">IQSEC3</Data></Cell><Cell><Data ss:Type="String">XRCC3</Data></Cell><Cell><Data ss:Type="String">SURF4</Data></Cell><Cell><Data ss:Type="String">RASSF7</Data></Cell><Cell><Data ss:Type="String">XRCC1</Data></Cell><Cell><Data ss:Type="String">PRG4</Data></Cell><Cell><Data ss:Type="String">C7ORF68</Data></Cell><Cell><Data ss:Type="String">HSPA12A</Data></Cell><Cell><Data ss:Type="String">PAICS</Data></Cell><Cell><Data ss:Type="String">ANLN</Data></Cell><Cell><Data ss:Type="String">LOC154761</Data></Cell><Cell><Data ss:Type="String">PPP1R1A</Data></Cell><Cell><Data ss:Type="String">WNK1</Data></Cell><Cell><Data ss:Type="String">RPL27A</Data></Cell><Cell><Data ss:Type="String">WNK2</Data></Cell><Cell><Data ss:Type="String">WNK3</Data></Cell><Cell><Data ss:Type="String">ACER3</Data></Cell><Cell><Data ss:Type="String">PAF1</Data></Cell><Cell><Data ss:Type="String">LRRN1</Data></Cell><Cell><Data ss:Type="String">SCN2A</Data></Cell><Cell><Data ss:Type="String">CD24</Data></Cell><Cell><Data ss:Type="String">CALM1</Data></Cell><Cell><Data ss:Type="String">RGL2</Data></Cell><Cell><Data ss:Type="String">SCN2B</Data></Cell><Cell><Data ss:Type="String">PTPRT</Data></Cell><Cell><Data ss:Type="String">PTPRS</Data></Cell><Cell><Data ss:Type="String">DIRAS1</Data></Cell><Cell><Data ss:Type="String">DIRAS2</Data></Cell><Cell><Data ss:Type="String">HNF4G</Data></Cell><Cell><Data ss:Type="String">KIF14</Data></Cell><Cell><Data ss:Type="String">PTPRM</Data></Cell><Cell><Data ss:Type="String">KIF12</Data></Cell><Cell><Data ss:Type="String">AP2A1</Data></Cell><Cell><Data ss:Type="String">PTPRK</Data></Cell><Cell><Data ss:Type="String">KIF11</Data></Cell><Cell><Data ss:Type="String">KIF17</Data></Cell><Cell><Data ss:Type="String">CTSS</Data></Cell><Cell><Data ss:Type="String">KIF1C</Data></Cell><Cell><Data ss:Type="String">QSOX1</Data></Cell><Cell><Data ss:Type="String">CCR6</Data></Cell><Cell><Data ss:Type="String">CD36</Data></Cell><Cell><Data ss:Type="String">LMCD1</Data></Cell><Cell><Data ss:Type="String">CD34</Data></Cell><Cell><Data ss:Type="String">CTSC</Data></Cell><Cell><Data ss:Type="String">CD33</Data></Cell><Cell><Data ss:Type="String">CTSB</Data></Cell><Cell><Data ss:Type="String">VKORC1</Data></Cell><Cell><Data ss:Type="String">HSA-MIR-146A.MIMAT0000449</Data></Cell><Cell><Data ss:Type="String">GRIPAP1</Data></Cell><Cell><Data ss:Type="String">KIF24</Data></Cell><Cell><Data ss:Type="String">ANO9</Data></Cell><Cell><Data ss:Type="String">HBA2</Data></Cell><Cell><Data ss:Type="String">ANO6</Data></Cell><Cell><Data ss:Type="String">KIF22</Data></Cell><Cell><Data ss:Type="String">HBA1</Data></Cell><Cell><Data ss:Type="String">KIF27</Data></Cell><Cell><Data ss:Type="String">ANO3</Data></Cell><Cell><Data ss:Type="String">ANO1</Data></Cell><Cell><Data ss:Type="String">NR5A2</Data></Cell><Cell><Data ss:Type="String">HSA-MIR-1468.MIMAT0006789</Data></Cell><Cell><Data ss:Type="String">ZNF780B</Data></Cell><Cell><Data ss:Type="String">CD63</Data></Cell><Cell><Data ss:Type="String">RAMP2</Data></Cell><Cell><Data ss:Type="String">STX17</Data></Cell><Cell><Data ss:Type="String">TMPRSS3</Data></Cell><Cell><Data ss:Type="String">STX19</Data></Cell><Cell><Data ss:Type="String">DERL1</Data></Cell><Cell><Data ss:Type="String">TMPRSS2</Data></Cell><Cell><Data ss:Type="String">PRKX</Data></Cell><Cell><Data ss:Type="String">HSA-MIR-551B.MIMAT0003233</Data></Cell><Cell><Data ss:Type="String">STX11</Data></Cell><Cell><Data ss:Type="String">PAK1</Data></Cell><Cell><Data ss:Type="String">RXRA</Data></Cell><Cell><Data ss:Type="String">GPC3</Data></Cell><Cell><Data ss:Type="String">ANKRD36BP1</Data></Cell><Cell><Data ss:Type="String">PAK6</Data></Cell><Cell><Data ss:Type="String">GPC2</Data></Cell><Cell><Data ss:Type="String">GPC6</Data></Cell><Cell><Data ss:Type="String">EXOSC2</Data></Cell><Cell><Data ss:Type="String">PAK2</Data></Cell><Cell><Data ss:Type="String">PAK4</Data></Cell><Cell><Data ss:Type="String">AKR1C1</Data></Cell><Cell><Data ss:Type="String">RFTN1</Data></Cell><Cell><Data ss:Type="String">MIB2</Data></Cell><Cell><Data ss:Type="String">AKR1C3</Data></Cell><Cell><Data ss:Type="String">PLEKHA6</Data></Cell><Cell><Data ss:Type="String">AKR1C2</Data></Cell><Cell><Data ss:Type="String">DOHH</Data></Cell><Cell><Data ss:Type="String">PLEKHA9</Data></Cell><Cell><Data ss:Type="String">HSA-MIR-345.MIMAT0000772</Data></Cell><Cell><Data ss:Type="String">PLEKHA7</Data></Cell><Cell><Data ss:Type="String">MIB1</Data></Cell><Cell><Data ss:Type="String">GPAM</Data></Cell><Cell><Data ss:Type="String">IL17D</Data></Cell><Cell><Data ss:Type="String">CD68</Data></Cell><Cell><Data ss:Type="String">CD86</Data></Cell><Cell><Data ss:Type="String">DCLRE1A</Data></Cell><Cell><Data ss:Type="String">KIAA0664P3</Data></Cell><Cell><Data ss:Type="String">CD82</Data></Cell><Cell><Data ss:Type="String">CD81</Data></Cell><Cell><Data ss:Type="String">WWC1</Data></Cell><Cell><Data ss:Type="String">GIMAP4</Data></Cell><Cell><Data ss:Type="String">GIMAP6</Data></Cell><Cell><Data ss:Type="String">GIMAP7</Data></Cell><Cell><Data ss:Type="String">GIMAP8</Data></Cell><Cell><Data ss:Type="String">RGS5</Data></Cell><Cell><Data ss:Type="String">RGS3</Data></Cell><Cell><Data ss:Type="String">SCN9A</Data></Cell></Row><Row ss:Height="12.816"><Cell><Data ss:Type="String">KIF5A</Data></Cell><Cell ss:StyleID="Default"><Data ss:Type="String">CCRL2</Data></Cell><Cell ss:StyleID="Default"><Data ss:Type="String">PALM</Data></Cell><Cell><Data ss:Type="String">HSA-MIR-200A.MIMAT0000682</Data></Cell><Cell><Data ss:Type="String">BAALC</Data></Cell><Cell><Data ss:Type="String">GGT1</Data></Cell><Cell><Data ss:Type="String">ARID2</Data></Cell><Cell><Data ss:Type="String">PPFIA4</Data></Cell><Cell><Data ss:Type="String">SBF2</Data></Cell><Cell><Data ss:Type="String">ZGPAT</Data></Cell><Cell><Data ss:Type="String">CD93</Data></Cell><Cell><Data ss:Type="String">ATG9A</Data></Cell><Cell><Data ss:Type="String">LMTK3</Data></Cell><Cell><Data ss:Type="String">METT10D</Data></Cell><Cell><Data ss:Type="String">ATAD3B</Data></Cell><Cell><Data ss:Type="String">PRLR</Data></Cell><Cell><Data ss:Type="String">ATAD3A</Data></Cell><Cell><Data ss:Type="String">ATAD3C</Data></Cell><Cell><Data ss:Type="String">ERN1</Data></Cell><Cell><Data ss:Type="String">DOK1</Data></Cell><Cell><Data ss:Type="String">PLA2G16</Data></Cell><Cell><Data ss:Type="String">DOK2</Data></Cell><Cell><Data ss:Type="String">SCN8A</Data></Cell><Cell><Data ss:Type="String">GPD1</Data></Cell><Cell><Data ss:Type="String">SBDS</Data></Cell><Cell><Data ss:Type="String">GEMIN4</Data></Cell><Cell><Data ss:Type="String">MZF1</Data></Cell><Cell><Data ss:Type="String">HSA-MIR-200B.MIMAT0000318</Data></Cell><Cell><Data ss:Type="String">SLC1A2</Data></Cell><Cell><Data ss:Type="String">SLC1A3</Data></Cell><Cell><Data ss:Type="String">PDS5B</Data></Cell><Cell><Data ss:Type="String">FUT2</Data></Cell><Cell><Data ss:Type="String">PDS5A</Data></Cell><Cell><Data ss:Type="String">RASGRP1</Data></Cell><Cell><Data ss:Type="String">SLC1A7</Data></Cell><Cell><Data ss:Type="String">RASGRP4</Data></Cell><Cell><Data ss:Type="String">FUT3</Data></Cell><Cell><Data ss:Type="String">FUT6</Data></Cell><Cell><Data ss:Type="String">FUT9</Data></Cell><Cell><Data ss:Type="String">DEAF1</Data></Cell><Cell><Data ss:Type="String">KIF3A</Data></Cell><Cell><Data ss:Type="String">PACSIN2</Data></Cell><Cell><Data ss:Type="String">PACSIN3</Data></Cell><Cell><Data ss:Type="String">NDUFV3</Data></Cell><Cell><Data ss:Type="String">WNT3</Data></Cell><Cell><Data ss:Type="String">ISOC2</Data></Cell><Cell><Data ss:Type="String">GGT7</Data></Cell><Cell><Data ss:Type="String">GGT6</Data></Cell><Cell><Data ss:Type="String">PHF12</Data></Cell><Cell><Data ss:Type="String">SSH2</Data></Cell><Cell><Data ss:Type="String">SUPT5H</Data></Cell><Cell><Data ss:Type="String">SSH3</Data></Cell><Cell><Data ss:Type="String">CLK2</Data></Cell><Cell><Data ss:Type="String">QDPR</Data></Cell><Cell><Data ss:Type="String">PAN2</Data></Cell><Cell><Data ss:Type="String">H1F0</Data></Cell><Cell><Data ss:Type="String">PAN3</Data></Cell><Cell><Data ss:Type="String">COL5A3</Data></Cell><Cell><Data ss:Type="String">KIF4A</Data></Cell><Cell><Data ss:Type="String">GPER</Data></Cell><Cell><Data ss:Type="String">PICALM</Data></Cell><Cell><Data ss:Type="String">PRR5</Data></Cell><Cell><Data ss:Type="String">SNED1</Data></Cell><Cell><Data ss:Type="String">DDX49</Data></Cell><Cell><Data ss:Type="String">PRKCSH</Data></Cell><Cell><Data ss:Type="String">CPXM2</Data></Cell><Cell><Data ss:Type="String">PRR3</Data></Cell><Cell><Data ss:Type="String">SIRPB2</Data></Cell><Cell><Data ss:Type="String">AFF3</Data></Cell><Cell><Data ss:Type="String">AFF4</Data></Cell><Cell><Data ss:Type="String">CALB2</Data></Cell><Cell><Data ss:Type="String">HSA-MIR-130A.MIMAT0000425</Data></Cell><Cell><Data ss:Type="String">C2ORF7</Data></Cell><Cell><Data ss:Type="String">SCARF1</Data></Cell><Cell><Data ss:Type="String">PLA2G4F</Data></Cell><Cell><Data ss:Type="String">HSDL2</Data></Cell><Cell><Data ss:Type="String">DDX54</Data></Cell><Cell><Data ss:Type="String">PJA1</Data></Cell><Cell><Data ss:Type="String">NDUFS8</Data></Cell><Cell><Data ss:Type="String">NDUFS7</Data></Cell><Cell><Data ss:Type="String">NDUFS6</Data></Cell><Cell><Data ss:Type="String">NDUFS4</Data></Cell><Cell><Data ss:Type="String">SCN4A</Data></Cell><Cell><Data ss:Type="String">DDX20</Data></Cell><Cell><Data ss:Type="String">CLCN2</Data></Cell><Cell><Data ss:Type="String">ATOH8</Data></Cell><Cell><Data ss:Type="String">NUP43</Data></Cell><Cell><Data ss:Type="String">GALNT7</Data></Cell><Cell><Data ss:Type="String">GALNT5</Data></Cell><Cell><Data ss:Type="String">GALNT3</Data></Cell><Cell><Data ss:Type="String">PLA2G2A</Data></Cell><Cell><Data ss:Type="String">DDX31</Data></Cell><Cell><Data ss:Type="String">PDAP1</Data></Cell><Cell><Data ss:Type="String">S100B</Data></Cell><Cell><Data ss:Type="String">MAPK14</Data></Cell><Cell><Data ss:Type="String">MAPK15</Data></Cell><Cell><Data ss:Type="String">MAPK13</Data></Cell><Cell><Data ss:Type="String">MAPK10</Data></Cell><Cell><Data ss:Type="String">SBK1</Data></Cell><Cell><Data ss:Type="String">CLCN4</Data></Cell><Cell><Data ss:Type="String">NUP35</Data></Cell><Cell><Data ss:Type="String">FAM50A</Data></Cell><Cell><Data ss:Type="String">RPL4</Data></Cell><Cell><Data ss:Type="String">ROPN1B</Data></Cell><Cell><Data ss:Type="String">HSA-MIR-7-1.MIMAT0004553</Data></Cell><Cell><Data ss:Type="String">RPL5</Data></Cell><Cell><Data ss:Type="String">CNTFR</Data></Cell><Cell><Data ss:Type="String">RPL3</Data></Cell><Cell><Data ss:Type="String">TRRAP</Data></Cell><Cell><Data ss:Type="String">GABPB1</Data></Cell><Cell><Data ss:Type="String">RPL8</Data></Cell><Cell><Data ss:Type="String">RPL6</Data></Cell><Cell><Data ss:Type="String">DIP2C</Data></Cell><Cell><Data ss:Type="String">ZNF169</Data></Cell><Cell><Data ss:Type="String">NFRKB</Data></Cell><Cell><Data ss:Type="String">EARS2</Data></Cell><Cell><Data ss:Type="String">ZNF167</Data></Cell><Cell><Data ss:Type="String">NCRNA00219</Data></Cell><Cell><Data ss:Type="String">ZNF165</Data></Cell><Cell><Data ss:Type="String">TSPYL3</Data></Cell><Cell><Data ss:Type="String">ACOT9</Data></Cell><Cell><Data ss:Type="String">DAPK2</Data></Cell><Cell><Data ss:Type="String">SERPINF1</Data></Cell><Cell><Data ss:Type="String">SYTL1</Data></Cell><Cell><Data ss:Type="String">CD3EAP</Data></Cell><Cell><Data ss:Type="String">SYTL5</Data></Cell><Cell><Data ss:Type="String">PASK</Data></Cell><Cell><Data ss:Type="String">SOX10</Data></Cell><Cell><Data ss:Type="String">KIAA1217</Data></Cell><Cell><Data ss:Type="String">NISCH</Data></Cell><Cell><Data ss:Type="String">PRR19</Data></Cell><Cell><Data ss:Type="String">BIN1</Data></Cell><Cell><Data ss:Type="String">LGALS12</Data></Cell><Cell><Data ss:Type="String">ACOT2</Data></Cell><Cell><Data ss:Type="String">SERPING1</Data></Cell><Cell><Data ss:Type="String">ACOT1</Data></Cell><Cell><Data ss:Type="String">HOXB8</Data></Cell><Cell><Data ss:Type="String">HOXB7</Data></Cell><Cell><Data ss:Type="String">DUS3L</Data></Cell><Cell><Data ss:Type="String">TSPYL4</Data></Cell><Cell><Data ss:Type="String">HOXB6</Data></Cell><Cell><Data ss:Type="String">ACOT4</Data></Cell><Cell><Data ss:Type="String">TSPYL5</Data></Cell><Cell><Data ss:Type="String">HOXB5</Data></Cell><Cell><Data ss:Type="String">ASF1B</Data></Cell><Cell><Data ss:Type="String">CDC42SE1</Data></Cell><Cell><Data ss:Type="String">MAPKAP1</Data></Cell><Cell><Data ss:Type="String">HSPA4L</Data></Cell><Cell><Data ss:Type="String">GALNTL2</Data></Cell><Cell><Data ss:Type="String">NOLC1</Data></Cell><Cell><Data ss:Type="String">SKA3</Data></Cell><Cell><Data ss:Type="String">FAM149A</Data></Cell><Cell><Data ss:Type="String">SKA1</Data></Cell><Cell><Data ss:Type="String">PPP3R1</Data></Cell><Cell><Data ss:Type="String">DDX26B</Data></Cell><Cell><Data ss:Type="String">S100A13</Data></Cell><Cell><Data ss:Type="String">SLC19A3</Data></Cell><Cell><Data ss:Type="String">S100A14</Data></Cell><Cell><Data ss:Type="String">ZNF148</Data></Cell><Cell><Data ss:Type="String">PPAPDC1B</Data></Cell><Cell><Data ss:Type="String">KIAA0319L</Data></Cell><Cell><Data ss:Type="String">HOXC8</Data></Cell><Cell><Data ss:Type="String">NXNL2</Data></Cell><Cell><Data ss:Type="String">ZNF146</Data></Cell><Cell><Data ss:Type="String">S100A10</Data></Cell><Cell><Data ss:Type="String">ST14</Data></Cell><Cell><Data ss:Type="String">ZNF141</Data></Cell><Cell><Data ss:Type="String">ZNF140</Data></Cell><Cell><Data ss:Type="String">C1ORF183</Data></Cell><Cell><Data ss:Type="String">RDX</Data></Cell><Cell><Data ss:Type="String">KIAA1244</Data></Cell><Cell><Data ss:Type="String">KIAA1239</Data></Cell><Cell><Data ss:Type="String">LOC730101</Data></Cell><Cell><Data ss:Type="String">FAM160A1</Data></Cell><Cell><Data ss:Type="String">NPLOC4</Data></Cell><Cell><Data ss:Type="String">H2AFY2</Data></Cell><Cell><Data ss:Type="String">ZNF702P</Data></Cell><Cell><Data ss:Type="String">OGDH</Data></Cell><Cell><Data ss:Type="String">ZNF138</Data></Cell><Cell><Data ss:Type="String">ZNF137</Data></Cell><Cell><Data ss:Type="String">ZNF136</Data></Cell><Cell><Data ss:Type="String">ZNF135</Data></Cell><Cell><Data ss:Type="String">HOXD8</Data></Cell><Cell><Data ss:Type="String">ADA</Data></Cell><Cell><Data ss:Type="String">RAD18</Data></Cell><Cell><Data ss:Type="String">ZNF134</Data></Cell><Cell><Data ss:Type="String">HSA-MIR-361.MIMAT0000703</Data></Cell><Cell><Data ss:Type="String">CDC42SE2</Data></Cell><Cell><Data ss:Type="String">ZNF133</Data></Cell><Cell><Data ss:Type="String">OGFR</Data></Cell><Cell><Data ss:Type="String">ADC</Data></Cell><Cell><Data ss:Type="String">MYOM1</Data></Cell><Cell><Data ss:Type="String">ZNF131</Data></Cell><Cell><Data ss:Type="String">SPIN4</Data></Cell><Cell><Data ss:Type="String">SPIN3</Data></Cell><Cell><Data ss:Type="String">CLTB</Data></Cell><Cell><Data ss:Type="String">PRSS27</Data></Cell><Cell><Data ss:Type="String">FMN1</Data></Cell><Cell><Data ss:Type="String">TCF20</Data></Cell><Cell><Data ss:Type="String">ADM</Data></Cell><Cell><Data ss:Type="String">HIF3A</Data></Cell><Cell><Data ss:Type="String">PRSS22</Data></Cell><Cell><Data ss:Type="String">TRIM8</Data></Cell><Cell><Data ss:Type="String">ING5</Data></Cell><Cell><Data ss:Type="String">TRIM9</Data></Cell><Cell><Data ss:Type="String">TRIM7</Data></Cell><Cell><Data ss:Type="String">CSRP1</Data></Cell><Cell><Data ss:Type="String">TRIM5</Data></Cell><Cell><Data ss:Type="String">KIAA1267</Data></Cell><Cell><Data ss:Type="String">TRIM2</Data></Cell><Cell><Data ss:Type="String">MRC1</Data></Cell><Cell><Data ss:Type="String">ANXA6</Data></Cell><Cell><Data ss:Type="String">AP3S2</Data></Cell><Cell><Data ss:Type="String">AP3S1</Data></Cell><Cell><Data ss:Type="String">ANXA9</Data></Cell><Cell><Data ss:Type="String">TIGD1</Data></Cell><Cell><Data ss:Type="String">HAVCR2</Data></Cell><Cell><Data ss:Type="String">TIGD2</Data></Cell><Cell><Data ss:Type="String">BRD2</Data></Cell><Cell><Data ss:Type="String">NUDC</Data></Cell><Cell><Data ss:Type="String">CNTD1</Data></Cell><Cell><Data ss:Type="String">BRD1</Data></Cell><Cell><Data ss:Type="String">TIGD4</Data></Cell><Cell><Data ss:Type="String">ANXA2</Data></Cell><Cell><Data ss:Type="String">IFNGR2</Data></Cell><Cell><Data ss:Type="String">NFAM1</Data></Cell><Cell><Data ss:Type="String">ANXA5</Data></Cell><Cell><Data ss:Type="String">ITPK1</Data></Cell><Cell><Data ss:Type="String">TET2</Data></Cell><Cell><Data ss:Type="String">PAWR</Data></Cell><Cell><Data ss:Type="String">PRSS16</Data></Cell><Cell><Data ss:Type="String">SERPINB5</Data></Cell><Cell><Data ss:Type="String">SERPINB6</Data></Cell><Cell><Data ss:Type="String">MRAP</Data></Cell><Cell><Data ss:Type="String">INF2</Data></Cell><Cell><Data ss:Type="String">MRAS</Data></Cell><Cell><Data ss:Type="String">PAX9</Data></Cell><Cell><Data ss:Type="String">TET3</Data></Cell><Cell><Data ss:Type="String">HSA-MIR-224.MIMAT0000281</Data></Cell><Cell><Data ss:Type="String">CCL13</Data></Cell><Cell><Data ss:Type="String">SF3B3</Data></Cell><Cell><Data ss:Type="String">CTDP1</Data></Cell><Cell><Data ss:Type="String">GPS1</Data></Cell><Cell><Data ss:Type="String">RUNDC2C</Data></Cell><Cell><Data ss:Type="String">BCLAF1</Data></Cell><Cell><Data ss:Type="String">RPS3</Data></Cell><Cell><Data ss:Type="String">ZNF107</Data></Cell><Cell><Data ss:Type="String">METTL7B</Data></Cell><Cell><Data ss:Type="String">METTL7A</Data></Cell><Cell><Data ss:Type="String">RPS2</Data></Cell><Cell><Data ss:Type="String">BRD8</Data></Cell><Cell><Data ss:Type="String">SF3B1</Data></Cell><Cell><Data ss:Type="String">ZNF101</Data></Cell><Cell><Data ss:Type="String">AOC3</Data></Cell><Cell><Data ss:Type="String">SF3A1</Data></Cell></Row><Row ss:Height="12.816"><Cell><Data ss:Type="String">AOC2</Data></Cell><Cell ss:StyleID="Default"><Data ss:Type="String">BRF1</Data></Cell><Cell ss:StyleID="Default"><Data ss:Type="String">GPR1</Data></Cell><Cell><Data ss:Type="String">GPR4</Data></Cell><Cell><Data ss:Type="String">FMO3</Data></Cell><Cell><Data ss:Type="String">FMO5</Data></Cell><Cell><Data ss:Type="String">HINFP</Data></Cell><Cell><Data ss:Type="String">ADAT2</Data></Cell><Cell><Data ss:Type="String">XAB2</Data></Cell><Cell><Data ss:Type="String">MORN4</Data></Cell><Cell><Data ss:Type="String">THSD1P1</Data></Cell><Cell><Data ss:Type="String">VEPH1</Data></Cell><Cell><Data ss:Type="String">LPCAT2</Data></Cell><Cell><Data ss:Type="String">AGBL2</Data></Cell><Cell><Data ss:Type="String">FMOD</Data></Cell><Cell><Data ss:Type="String">CYB561</Data></Cell><Cell><Data ss:Type="String">CCL28</Data></Cell><Cell><Data ss:Type="String">SEMA5A</Data></Cell><Cell><Data ss:Type="String">CHRM1</Data></Cell><Cell><Data ss:Type="String">TUSC5</Data></Cell><Cell><Data ss:Type="String">TUSC3</Data></Cell><Cell><Data ss:Type="String">CTNND2</Data></Cell><Cell><Data ss:Type="String">RTKN2</Data></Cell><Cell><Data ss:Type="String">CTNND1</Data></Cell><Cell><Data ss:Type="String">CLSTN1</Data></Cell><Cell><Data ss:Type="String">C1ORF130</Data></Cell><Cell><Data ss:Type="String">C1ORF77</Data></Cell><Cell><Data ss:Type="String">C1ORF74</Data></Cell><Cell><Data ss:Type="String">BZW2</Data></Cell><Cell><Data ss:Type="String">CDH5</Data></Cell><Cell><Data ss:Type="String">TUBB6</Data></Cell><Cell><Data ss:Type="String">CDH3</Data></Cell><Cell><Data ss:Type="String">C1ORF126</Data></Cell><Cell><Data ss:Type="String">ABHD11</Data></Cell><Cell><Data ss:Type="String">CDH1</Data></Cell><Cell><Data ss:Type="String">SMARCAD1</Data></Cell><Cell><Data ss:Type="String">MAF1</Data></Cell><Cell><Data ss:Type="String">GYG2</Data></Cell><Cell><Data ss:Type="String">TPD52</Data></Cell><Cell><Data ss:Type="String">ATHL1</Data></Cell><Cell><Data ss:Type="String">RPS9</Data></Cell><Cell><Data ss:Type="String">LOC550112</Data></Cell><Cell><Data ss:Type="String">MREG</Data></Cell><Cell><Data ss:Type="String">RPS7</Data></Cell><Cell><Data ss:Type="String">IGFBP5</Data></Cell><Cell><Data ss:Type="String">RPS8</Data></Cell><Cell><Data ss:Type="String">RPS5</Data></Cell><Cell><Data ss:Type="String">GPT2</Data></Cell><Cell><Data ss:Type="String">RPS6</Data></Cell><Cell><Data ss:Type="String">C1ORF88</Data></Cell><Cell><Data ss:Type="String">GTF2F1</Data></Cell><Cell><Data ss:Type="String">GTF2F2</Data></Cell><Cell><Data ss:Type="String">C1ORF123</Data></Cell><Cell><Data ss:Type="String">TRAIP</Data></Cell><Cell><Data ss:Type="String">C1ORF116</Data></Cell><Cell><Data ss:Type="String">CACNB4</Data></Cell><Cell><Data ss:Type="String">ARMCX2</Data></Cell><Cell><Data ss:Type="String">TEX9</Data></Cell><Cell><Data ss:Type="String">DGKQ</Data></Cell><Cell><Data ss:Type="String">ARMCX5</Data></Cell><Cell><Data ss:Type="String">TNIK</Data></Cell><Cell><Data ss:Type="String">XIST</Data></Cell><Cell><Data ss:Type="String">CUL9</Data></Cell><Cell><Data ss:Type="String">DNMT1</Data></Cell><Cell><Data ss:Type="String">BRI3</Data></Cell><Cell><Data ss:Type="String">NOTCH4</Data></Cell><Cell><Data ss:Type="String">AK1</Data></Cell><Cell><Data ss:Type="String">RHOBTB3</Data></Cell><Cell><Data ss:Type="String">AK3</Data></Cell><Cell><Data ss:Type="String">ITPR3</Data></Cell><Cell><Data ss:Type="String">RASAL1</Data></Cell><Cell><Data ss:Type="String">C1ORF113</Data></Cell><Cell><Data ss:Type="String">RHOBTB1</Data></Cell><Cell><Data ss:Type="String">GTF2E2</Data></Cell><Cell><Data ss:Type="String">C1ORF107</Data></Cell><Cell><Data ss:Type="String">DSCR3</Data></Cell><Cell><Data ss:Type="String">C1ORF106</Data></Cell><Cell><Data ss:Type="String">KLC3</Data></Cell><Cell><Data ss:Type="String">ADAP2</Data></Cell><Cell><Data ss:Type="String">SFRS14</Data></Cell><Cell><Data ss:Type="String">MUSTN1</Data></Cell><Cell><Data ss:Type="String">SFRS12</Data></Cell><Cell><Data ss:Type="String">BTBD3</Data></Cell><Cell><Data ss:Type="String">SFRS11</Data></Cell><Cell><Data ss:Type="String">SFRS18</Data></Cell><Cell><Data ss:Type="String">SAFB2</Data></Cell><Cell><Data ss:Type="String">IGFBP7</Data></Cell><Cell><Data ss:Type="String">SFRS16</Data></Cell><Cell><Data ss:Type="String">HSA-MIR-342.MIMAT0000753</Data></Cell><Cell><Data ss:Type="String">HSA-MIR-148A.MIMAT0000243</Data></Cell><Cell><Data ss:Type="String">ATP8B4</Data></Cell><Cell><Data ss:Type="String">SLC37A1</Data></Cell><Cell><Data ss:Type="String">WFS1</Data></Cell><Cell><Data ss:Type="String">ATP8B1</Data></Cell><Cell><Data ss:Type="String">CEP350</Data></Cell><Cell><Data ss:Type="String">TNK1</Data></Cell><Cell><Data ss:Type="String">BTBD6</Data></Cell><Cell><Data ss:Type="String">C1ORF64</Data></Cell><Cell><Data ss:Type="String">ABHD15</Data></Cell><Cell><Data ss:Type="String">CDK7</Data></Cell><Cell><Data ss:Type="String">AQPEP</Data></Cell><Cell><Data ss:Type="String">GON4L</Data></Cell><Cell><Data ss:Type="String">RCAN2</Data></Cell><Cell><Data ss:Type="String">RCAN3</Data></Cell><Cell><Data ss:Type="String">CDK2</Data></Cell><Cell><Data ss:Type="String">HSA-MIR-141.MIMAT0004598</Data></Cell><Cell><Data ss:Type="String">SERINC1</Data></Cell><Cell><Data ss:Type="String">ESAM</Data></Cell><Cell><Data ss:Type="String">SERINC2</Data></Cell><Cell><Data ss:Type="String">RAD9A</Data></Cell><Cell><Data ss:Type="String">TUBA8</Data></Cell><Cell><Data ss:Type="String">SYCP2</Data></Cell><Cell><Data ss:Type="String">RNPEPL1</Data></Cell><Cell><Data ss:Type="String">C1ORF172</Data></Cell><Cell><Data ss:Type="String">C1ORF170</Data></Cell><Cell><Data ss:Type="String">DUSP16</Data></Cell><Cell><Data ss:Type="String">DNALI1</Data></Cell><Cell><Data ss:Type="String">CLEC1A</Data></Cell><Cell><Data ss:Type="String">PSD2</Data></Cell><Cell><Data ss:Type="String">SIN3A</Data></Cell><Cell><Data ss:Type="String">PSD4</Data></Cell><Cell><Data ss:Type="String">HYDIN</Data></Cell><Cell><Data ss:Type="String">SH3D19</Data></Cell><Cell><Data ss:Type="String">GPX4</Data></Cell><Cell><Data ss:Type="String">GPX3</Data></Cell><Cell><Data ss:Type="String">HSA-MIR-126.MIMAT0000445</Data></Cell><Cell><Data ss:Type="String">LIX1L</Data></Cell><Cell><Data ss:Type="String">LOC145837</Data></Cell><Cell><Data ss:Type="String">HSA-MIR-27A.MIMAT0000084</Data></Cell><Cell><Data ss:Type="String">TRAF2</Data></Cell><Cell><Data ss:Type="String">YDJC</Data></Cell><Cell><Data ss:Type="String">C1ORF168</Data></Cell><Cell><Data ss:Type="String">INMT</Data></Cell><Cell><Data ss:Type="String">LOC644538</Data></Cell><Cell><Data ss:Type="String">NIPSNAP1</Data></Cell><Cell><Data ss:Type="String">DUSP22</Data></Cell><Cell><Data ss:Type="String">C1ORF159</Data></Cell><Cell><Data ss:Type="String">TRAF4</Data></Cell><Cell><Data ss:Type="String">TRAF5</Data></Cell><Cell><Data ss:Type="String">EFHC1</Data></Cell><Cell><Data ss:Type="String">TRABD</Data></Cell><Cell><Data ss:Type="String">LOC284837</Data></Cell><Cell><Data ss:Type="String">GTF2A1</Data></Cell><Cell><Data ss:Type="String">SEMA3G</Data></Cell><Cell><Data ss:Type="String">C1ORF96</Data></Cell><Cell><Data ss:Type="String">JAKMIP3</Data></Cell><Cell><Data ss:Type="String">DCAF15</Data></Cell><Cell><Data ss:Type="String">DCAF16</Data></Cell><Cell><Data ss:Type="String">DCAF17</Data></Cell><Cell><Data ss:Type="String">CLEC3B</Data></Cell><Cell><Data ss:Type="String">RSBN1L</Data></Cell><Cell><Data ss:Type="String">TNNI1</Data></Cell><Cell><Data ss:Type="String">DCAF11</Data></Cell><Cell><Data ss:Type="String">CTNNAL1</Data></Cell><Cell><Data ss:Type="String">SEMA4A</Data></Cell><Cell><Data ss:Type="String">SEMA4D</Data></Cell><Cell><Data ss:Type="String">ANKRD30A</Data></Cell><Cell><Data ss:Type="String">SEMA4B</Data></Cell><Cell><Data ss:Type="String">CDC42BPG</Data></Cell><Cell><Data ss:Type="String">ADRM1</Data></Cell><Cell><Data ss:Type="String">RPL35A</Data></Cell><Cell><Data ss:Type="String">PTPN11</Data></Cell><Cell><Data ss:Type="String">SEMA4G</Data></Cell><Cell><Data ss:Type="String">CFLAR</Data></Cell><Cell><Data ss:Type="String">CDC42BPB</Data></Cell><Cell><Data ss:Type="String">CDC42BPA</Data></Cell><Cell><Data ss:Type="String">TRIT1</Data></Cell><Cell><Data ss:Type="String">ENOX1</Data></Cell><Cell><Data ss:Type="String">NFASC</Data></Cell><Cell><Data ss:Type="String">RAD51</Data></Cell><Cell><Data ss:Type="String">CLEC2B</Data></Cell><Cell><Data ss:Type="String">KLF5</Data></Cell><Cell><Data ss:Type="String">IMPDH1</Data></Cell><Cell><Data ss:Type="String">MGAT4A</Data></Cell><Cell><Data ss:Type="String">CROCC</Data></Cell><Cell><Data ss:Type="String">IMPDH2</Data></Cell><Cell><Data ss:Type="String">RUNDC1</Data></Cell><Cell><Data ss:Type="String">FOLR2</Data></Cell><Cell><Data ss:Type="String">CDO1</Data></Cell><Cell><Data ss:Type="String">FOLR1</Data></Cell><Cell><Data ss:Type="String">CLEC2D</Data></Cell><Cell><Data ss:Type="String">APP</Data></Cell><Cell><Data ss:Type="String">SPARC</Data></Cell><Cell><Data ss:Type="String">HSF2BP</Data></Cell><Cell><Data ss:Type="String">ANTXR2</Data></Cell><Cell><Data ss:Type="String">VSIG4</Data></Cell><Cell><Data ss:Type="String">TNS4</Data></Cell><Cell><Data ss:Type="String">TNS3</Data></Cell><Cell><Data ss:Type="String">LOC80154</Data></Cell><Cell><Data ss:Type="String">LOC401052</Data></Cell><Cell><Data ss:Type="String">TNS1</Data></Cell><Cell><Data ss:Type="String">SLC11A2</Data></Cell><Cell><Data ss:Type="String">SLC6A14</Data></Cell><Cell><Data ss:Type="String">PTOV1</Data></Cell><Cell><Data ss:Type="String">EBF1</Data></Cell><Cell><Data ss:Type="String">EBF2</Data></Cell><Cell><Data ss:Type="String">SLC6A11</Data></Cell><Cell><Data ss:Type="String">EBF3</Data></Cell><Cell><Data ss:Type="String">EBF4</Data></Cell><Cell><Data ss:Type="String">RUNX3</Data></Cell><Cell><Data ss:Type="String">RUNX1</Data></Cell><Cell><Data ss:Type="String">XRN2</Data></Cell><Cell><Data ss:Type="String">TFAM</Data></Cell><Cell><Data ss:Type="String">LOC728606</Data></Cell><Cell><Data ss:Type="String">AURKAIP1</Data></Cell><Cell><Data ss:Type="String">ALDH7A1</Data></Cell><Cell><Data ss:Type="String">TELO2</Data></Cell><Cell><Data ss:Type="String">LLGL2</Data></Cell><Cell><Data ss:Type="String">CDS1</Data></Cell><Cell><Data ss:Type="String">HKR1</Data></Cell><Cell><Data ss:Type="String">IGSF3</Data></Cell><Cell><Data ss:Type="String">GYPC</Data></Cell><Cell><Data ss:Type="String">MAOA</Data></Cell><Cell><Data ss:Type="String">MGST3</Data></Cell><Cell><Data ss:Type="String">KLK5</Data></Cell><Cell><Data ss:Type="String">MGST1</Data></Cell><Cell><Data ss:Type="String">DHDPSL</Data></Cell><Cell><Data ss:Type="String">KLK8</Data></Cell><Cell><Data ss:Type="String">IGSF9</Data></Cell><Cell><Data ss:Type="String">KLK6</Data></Cell><Cell><Data ss:Type="String">PTDSS1</Data></Cell><Cell><Data ss:Type="String">INPP5A</Data></Cell><Cell><Data ss:Type="String">PRRC1</Data></Cell><Cell><Data ss:Type="String">DPH1</Data></Cell><Cell><Data ss:Type="String">STC2</Data></Cell><Cell><Data ss:Type="String">DPH2</Data></Cell><Cell><Data ss:Type="String">DPH3</Data></Cell><Cell><Data ss:Type="String">CMYA5</Data></Cell><Cell><Data ss:Type="String">MAP7</Data></Cell><Cell><Data ss:Type="String">INPP5K</Data></Cell><Cell><Data ss:Type="String">MAP4</Data></Cell><Cell><Data ss:Type="String">CDR1</Data></Cell><Cell><Data ss:Type="String">BCL11B</Data></Cell><Cell><Data ss:Type="String">BCL11A</Data></Cell><Cell><Data ss:Type="String">CIDEA</Data></Cell><Cell><Data ss:Type="String">CIDEC</Data></Cell><Cell><Data ss:Type="String">SRPK1</Data></Cell><Cell><Data ss:Type="String">RICH2</Data></Cell><Cell><Data ss:Type="String">SESTD1</Data></Cell><Cell><Data ss:Type="String">SPATS2L</Data></Cell><Cell><Data ss:Type="String">FAM66C</Data></Cell><Cell><Data ss:Type="String">CUTC</Data></Cell><Cell><Data ss:Type="String">FAM69A</Data></Cell><Cell><Data ss:Type="String">VLDLR</Data></Cell><Cell><Data ss:Type="String">EPB41L4B</Data></Cell><Cell><Data ss:Type="String">UCHL1</Data></Cell><Cell><Data ss:Type="String">ZMYM1</Data></Cell><Cell><Data ss:Type="String">HINT2</Data></Cell><Cell><Data ss:Type="String">ZMYM3</Data></Cell><Cell><Data ss:Type="String">ZMYM6</Data></Cell><Cell><Data ss:Type="String">FFAR2</Data></Cell><Cell><Data ss:Type="String">MOSC1</Data></Cell><Cell><Data ss:Type="String">CDV3</Data></Cell><Cell><Data ss:Type="String">LRRIQ1</Data></Cell><Cell><Data ss:Type="String">TFE3</Data></Cell></Row><Row ss:Index="31" ss:Height="12.816"><Cell><Data ss:Type="String">RHOH</Data></Cell><Cell ss:StyleID="Default"><Data ss:Type="String">NME4</Data></Cell><Cell ss:StyleID="Default"><Data ss:Type="String">NME5</Data></Cell><Cell><Data ss:Type="String">IL17RD</Data></Cell><Cell><Data ss:Type="String">AP3B2</Data></Cell><Cell><Data ss:Type="String">IL17RB</Data></Cell><Cell><Data ss:Type="String">RHOA</Data></Cell><Cell><Data ss:Type="String">CEACAM1</Data></Cell><Cell><Data ss:Type="String">TNNT3</Data></Cell><Cell><Data ss:Type="String">RBM12B</Data></Cell><Cell><Data ss:Type="String">MAPRE3</Data></Cell><Cell><Data ss:Type="String">RHOV</Data></Cell><Cell><Data ss:Type="String">RHOQ</Data></Cell><Cell><Data ss:Type="String">PRIM2</Data></Cell><Cell><Data ss:Type="String">TNXB</Data></Cell><Cell><Data ss:Type="String">UQCR11</Data></Cell><Cell><Data ss:Type="String">UQCR10</Data></Cell><Cell><Data ss:Type="String">TRAK2</Data></Cell><Cell><Data ss:Type="String">HRSP12</Data></Cell><Cell><Data ss:Type="String">KIAA0754</Data></Cell><Cell><Data ss:Type="String">PTCHD1</Data></Cell><Cell><Data ss:Type="String">CUX1</Data></Cell><Cell><Data ss:Type="String">KIAA0753</Data></Cell><Cell><Data ss:Type="String">RAD54L</Data></Cell><Cell><Data ss:Type="String">LCMT1</Data></Cell><Cell><Data ss:Type="String">GDF10</Data></Cell><Cell><Data ss:Type="String">DMRT2</Data></Cell><Cell><Data ss:Type="String">LYVE1</Data></Cell><Cell><Data ss:Type="String">HSA-LET-7A.MIMAT0000062</Data></Cell><Cell><Data ss:Type="String">DNM1P35</Data></Cell><Cell><Data ss:Type="String">CTNNB1</Data></Cell><Cell><Data ss:Type="String">RAB3GAP2</Data></Cell><Cell><Data ss:Type="String">CAMK1</Data></Cell><Cell><Data ss:Type="String">ZNF354C</Data></Cell><Cell><Data ss:Type="String">GOLT1A</Data></Cell><Cell><Data ss:Type="String">ARHGAP39</Data></Cell><Cell><Data ss:Type="String">ESPN</Data></Cell><Cell><Data ss:Type="String">SYDE1</Data></Cell><Cell><Data ss:Type="String">HSA-MIR-16-2.MIMAT0004518</Data></Cell><Cell><Data ss:Type="String">HSA-MIR-365A.MIMAT0000710</Data></Cell><Cell><Data ss:Type="String">LOC339524</Data></Cell><Cell><Data ss:Type="String">EPDR1</Data></Cell><Cell><Data ss:Type="String">KCTD1</Data></Cell><Cell><Data ss:Type="String">KCTD3</Data></Cell><Cell><Data ss:Type="String">IPCEF1</Data></Cell><Cell><Data ss:Type="String">MPEG1</Data></Cell><Cell><Data ss:Type="String">FOLH1</Data></Cell><Cell><Data ss:Type="String">COL4A2</Data></Cell><Cell><Data ss:Type="String">COL4A1</Data></Cell><Cell><Data ss:Type="String">COL4A6</Data></Cell><Cell><Data ss:Type="String">COL4A5</Data></Cell><Cell><Data ss:Type="String">STEAP1</Data></Cell><Cell><Data ss:Type="String">SUCNR1</Data></Cell><Cell><Data ss:Type="String">USP54</Data></Cell><Cell><Data ss:Type="String">ARHGAP19</Data></Cell><Cell><Data ss:Type="String">COX7A2</Data></Cell><Cell><Data ss:Type="String">ARHGAP17</Data></Cell><Cell><Data ss:Type="String">ADRB1</Data></Cell><Cell><Data ss:Type="String">ADRB2</Data></Cell><Cell><Data ss:Type="String">SEZ6L2</Data></Cell><Cell><Data ss:Type="String">NALCN</Data></Cell><Cell><Data ss:Type="String">ADIPOR2</Data></Cell><Cell><Data ss:Type="String">COX7A1</Data></Cell><Cell><Data ss:Type="String">ARHGAP21</Data></Cell><Cell><Data ss:Type="String">PDZD2</Data></Cell><Cell><Data ss:Type="String">MAN2A2</Data></Cell><Cell><Data ss:Type="String">CASKIN1</Data></Cell><Cell><Data ss:Type="String">EP400</Data></Cell><Cell><Data ss:Type="String">MARK2</Data></Cell><Cell><Data ss:Type="String">MARK1</Data></Cell><Cell><Data ss:Type="String">RAP1GAP2</Data></Cell><Cell><Data ss:Type="String">STIL</Data></Cell><Cell><Data ss:Type="String">TDRD5</Data></Cell><Cell><Data ss:Type="String">SMAD6</Data></Cell><Cell><Data ss:Type="String">NMRAL1</Data></Cell><Cell><Data ss:Type="String">GNB2L1</Data></Cell><Cell><Data ss:Type="String">ARHGAP24</Data></Cell><Cell><Data ss:Type="String">SLC2A9</Data></Cell><Cell><Data ss:Type="String">ARHGAP33</Data></Cell><Cell><Data ss:Type="String">ARHGAP32</Data></Cell><Cell><Data ss:Type="String">KIF18A</Data></Cell><Cell><Data ss:Type="String">ARHGAP31</Data></Cell><Cell><Data ss:Type="String">KIF18B</Data></Cell><Cell><Data ss:Type="String">LOC100286793</Data></Cell><Cell><Data ss:Type="String">ATG16L1</Data></Cell><Cell><Data ss:Type="String">USP37</Data></Cell><Cell><Data ss:Type="String">ABCD2</Data></Cell><Cell><Data ss:Type="String">B4GALT1</Data></Cell><Cell><Data ss:Type="String">USP34</Data></Cell><Cell><Data ss:Type="String">SLC2A1</Data></Cell><Cell><Data ss:Type="String">GTDC1</Data></Cell><Cell><Data ss:Type="String">SLC2A4</Data></Cell><Cell><Data ss:Type="String">CHTF18</Data></Cell><Cell><Data ss:Type="String">FLJ35220</Data></Cell><Cell><Data ss:Type="String">SDR16C5</Data></Cell><Cell><Data ss:Type="String">HEBP2</Data></Cell><Cell><Data ss:Type="String">LOC401093</Data></Cell><Cell><Data ss:Type="String">AOX1</Data></Cell><Cell><Data ss:Type="String">ABCD1</Data></Cell><Cell><Data ss:Type="String">PSTK</Data></Cell><Cell><Data ss:Type="String">PTGIS</Data></Cell><Cell><Data ss:Type="String">NPY5R</Data></Cell><Cell><Data ss:Type="String">USP42</Data></Cell><Cell><Data ss:Type="String">USP43</Data></Cell><Cell><Data ss:Type="String">MARS2</Data></Cell><Cell><Data ss:Type="String">ABCC6</Data></Cell><Cell><Data ss:Type="String">ARAP2</Data></Cell><Cell><Data ss:Type="String">ABCC9</Data></Cell><Cell><Data ss:Type="String">URB1</Data></Cell><Cell><Data ss:Type="String">TGFBR2</Data></Cell><Cell><Data ss:Type="String">ARHGAP10</Data></Cell><Cell><Data ss:Type="String">MST1P2</Data></Cell><Cell><Data ss:Type="String">ITGB1BP1</Data></Cell><Cell><Data ss:Type="String">FAM60A</Data></Cell><Cell><Data ss:Type="String">TMEM55A</Data></Cell><Cell><Data ss:Type="String">ZNF195</Data></Cell><Cell><Data ss:Type="String">USP10</Data></Cell><Cell><Data ss:Type="String">ZNF193</Data></Cell><Cell><Data ss:Type="String">ZNF192</Data></Cell><Cell><Data ss:Type="String">TOB2</Data></Cell><Cell><Data ss:Type="String">MCART1</Data></Cell><Cell><Data ss:Type="String">PRRG4</Data></Cell><Cell><Data ss:Type="String">TFPT</Data></Cell><Cell><Data ss:Type="String">ERBB3</Data></Cell><Cell><Data ss:Type="String">ERBB4</Data></Cell><Cell><Data ss:Type="String">PRRG2</Data></Cell><Cell><Data ss:Type="String">ERBB2</Data></Cell><Cell><Data ss:Type="String">HSA-MIR-181D.MIMAT0002821</Data></Cell><Cell><Data ss:Type="String">S1PR1</Data></Cell><Cell><Data ss:Type="String">REPS2</Data></Cell><Cell><Data ss:Type="String">STOM</Data></Cell><Cell><Data ss:Type="String">ROMO1</Data></Cell><Cell><Data ss:Type="String">REPS1</Data></Cell><Cell><Data ss:Type="String">RWDD1</Data></Cell><Cell><Data ss:Type="String">HSA-MIR-505.MIMAT0002876</Data></Cell><Cell><Data ss:Type="String">ZNF185</Data></Cell><Cell><Data ss:Type="String">ZNF184</Data></Cell><Cell><Data ss:Type="String">NEGR1</Data></Cell><Cell><Data ss:Type="String">USP20</Data></Cell><Cell><Data ss:Type="String">LGI4</Data></Cell><Cell><Data ss:Type="String">B3GAT3</Data></Cell><Cell><Data ss:Type="String">USP28</Data></Cell><Cell><Data ss:Type="String">SGPP2</Data></Cell><Cell><Data ss:Type="String">LOC158376</Data></Cell><Cell><Data ss:Type="String">NEURL4</Data></Cell><Cell><Data ss:Type="String">XPNPEP2</Data></Cell><Cell><Data ss:Type="String">NEURL3</Data></Cell><Cell><Data ss:Type="String">ALOX5AP</Data></Cell><Cell><Data ss:Type="String">CXORF36</Data></Cell><Cell ss:Index="255"/></Row><Row ss:Height="12.816"><Cell ss:Index="2" ss:StyleID="Default"/><Cell ss:StyleID="Default"/><Cell ss:Index="255"/></Row><Row ss:Height="12.816"><Cell><Data ss:Type="String">No annotations were retrieved for the following entities:</Data></Cell><Cell ss:StyleID="Default"/><Cell ss:StyleID="Default"/><Cell ss:Index="255"/></Row><Row ss:Height="12.816"><Cell><Data ss:Type="String">HSA-MIR-7-1.MIMAT0004553</Data></Cell><Cell ss:StyleID="Default"><Data ss:Type="String">PNMAL1</Data></Cell><Cell ss:StyleID="Default"><Data ss:Type="String">LOC400752</Data></Cell><Cell><Data ss:Type="String">WDR89</Data></Cell><Cell><Data ss:Type="String">LOC100133669</Data></Cell><Cell><Data ss:Type="String">WDR90</Data></Cell><Cell><Data ss:Type="String">C19ORF51</Data></Cell><Cell><Data ss:Type="String">C19ORF55</Data></Cell><Cell><Data ss:Type="String">SAMD12</Data></Cell><Cell><Data ss:Type="String">SAMD13</Data></Cell><Cell><Data ss:Type="String">GUSBL1</Data></Cell><Cell><Data ss:Type="String">SAMD10</Data></Cell><Cell><Data ss:Type="String">HSA-MIR-100.MIMAT0000098</Data></Cell><Cell><Data ss:Type="String">FLJ45983</Data></Cell><Cell><Data ss:Type="String">KIAA1462</Data></Cell><Cell><Data ss:Type="String">C9ORF68</Data></Cell><Cell><Data ss:Type="String">WDR73</Data></Cell><Cell><Data ss:Type="String">WDR78</Data></Cell><Cell><Data ss:Type="String">C9ORF69</Data></Cell><Cell><Data ss:Type="String">PRR19</Data></Cell><Cell><Data ss:Type="String">LOC729375</Data></Cell><Cell><Data ss:Type="String">VOPP1</Data></Cell><Cell><Data ss:Type="String">LOC148413</Data></Cell><Cell><Data ss:Type="String">HSA-MIR-190B.MIMAT0004929</Data></Cell><Cell><Data ss:Type="String">ATXN7L3B</Data></Cell><Cell><Data ss:Type="String">SLAIN1</Data></Cell><Cell><Data ss:Type="String">LOC643837</Data></Cell><Cell><Data ss:Type="String">HSA-MIR-3065.MIMAT0015378</Data></Cell><Cell><Data ss:Type="String">FAM149A</Data></Cell><Cell><Data ss:Type="String">HSA-MIR-30A.MIMAT0000087</Data></Cell><Cell><Data ss:Type="String">RRP7B</Data></Cell><Cell><Data ss:Type="String">LOC283392</Data></Cell><Cell><Data ss:Type="String">DDX26B</Data></Cell><Cell><Data ss:Type="String">HSA-MIR-30A.MIMAT0000088</Data></Cell><Cell><Data ss:Type="String">FLJ22536</Data></Cell><Cell><Data ss:Type="String">NXNL2</Data></Cell><Cell><Data ss:Type="String">FLJ23867</Data></Cell><Cell><Data ss:Type="String">C5ORF32</Data></Cell><Cell><Data ss:Type="String">NSUN5P1</Data></Cell><Cell><Data ss:Type="String">C9ORF82</Data></Cell><Cell><Data ss:Type="String">HSA-LET-7F.MIMAT0000067</Data></Cell><Cell><Data ss:Type="String">C5ORF34</Data></Cell><Cell><Data ss:Type="String">C1ORF183</Data></Cell><Cell><Data ss:Type="String">STARD10</Data></Cell><Cell><Data ss:Type="String">WDR52</Data></Cell><Cell><Data ss:Type="String">C14ORF174</Data></Cell><Cell><Data ss:Type="String">HSA-MIR-146B.MIMAT0002809</Data></Cell><Cell><Data ss:Type="String">C12ORF76</Data></Cell><Cell><Data ss:Type="String">KIAA1239</Data></Cell><Cell><Data ss:Type="String">H19</Data></Cell><Cell><Data ss:Type="String">LOC730101</Data></Cell><Cell><Data ss:Type="String">FAM160A1</Data></Cell><Cell><Data ss:Type="String">ZNF37B</Data></Cell><Cell><Data ss:Type="String">KIAA0146</Data></Cell><Cell><Data ss:Type="String">HSA-MIR-1295A.MIMAT0005885</Data></Cell><Cell><Data ss:Type="String">C19ORF44</Data></Cell><Cell><Data ss:Type="String">ZNF137</Data></Cell><Cell><Data ss:Type="String">C19ORF48</Data></Cell><Cell><Data ss:Type="String">ATG2B</Data></Cell><Cell><Data ss:Type="String">HSA-MIR-361.MIMAT0000703</Data></Cell><Cell><Data ss:Type="String">SETD4</Data></Cell><Cell><Data ss:Type="String">DENND1C</Data></Cell><Cell><Data ss:Type="String">SETD5</Data></Cell><Cell><Data ss:Type="String">C9ORF93</Data></Cell><Cell><Data ss:Type="String">SETD3</Data></Cell><Cell><Data ss:Type="String">SETD6</Data></Cell><Cell><Data ss:Type="String">C20ORF160</Data></Cell><Cell><Data ss:Type="String">HSA-MIR-375.MIMAT0000728</Data></Cell><Cell><Data ss:Type="String">KRI1</Data></Cell><Cell><Data ss:Type="String">C12ORF41</Data></Cell><Cell><Data ss:Type="String">FAM127A</Data></Cell><Cell><Data ss:Type="String">HSA-MIR-196B.MIMAT0001080</Data></Cell><Cell><Data ss:Type="String">FAM102A</Data></Cell><Cell><Data ss:Type="String">KIAA1147</Data></Cell><Cell><Data ss:Type="String">RPSAP58</Data></Cell><Cell><Data ss:Type="String">HSA-MIR-106A.MIMAT0000103</Data></Cell><Cell><Data ss:Type="String">CNTD1</Data></Cell><Cell><Data ss:Type="String">IFT140</Data></Cell><Cell><Data ss:Type="String">HSA-MIR-133A.MIMAT0000427</Data></Cell><Cell><Data ss:Type="String">DENND2A</Data></Cell><Cell><Data ss:Type="String">HSA-MIR-27B.MIMAT0000419</Data></Cell><Cell><Data ss:Type="String">WDR35</Data></Cell><Cell><Data ss:Type="String">HSA-MIR-451A.MIMAT0001631</Data></Cell><Cell><Data ss:Type="String">FAM101B</Data></Cell><Cell><Data ss:Type="String">C20ORF96</Data></Cell><Cell><Data ss:Type="String">LOC100133991</Data></Cell><Cell><Data ss:Type="String">PLEKHO2</Data></Cell><Cell><Data ss:Type="String">HSA-MIR-224.MIMAT0000281</Data></Cell><Cell><Data ss:Type="String">GAS5</Data></Cell><Cell><Data ss:Type="String">C11ORF35</Data></Cell><Cell><Data ss:Type="String">WDR27</Data></Cell><Cell><Data ss:Type="String">C11ORF52</Data></Cell><Cell><Data ss:Type="String">SAMD5</Data></Cell><Cell><Data ss:Type="String">KANK2</Data></Cell><Cell><Data ss:Type="String">EMX2OS</Data></Cell><Cell><Data ss:Type="String">HSA-MIR-500A.MIMAT0002871</Data></Cell><Cell><Data ss:Type="String">ANKRD57</Data></Cell><Cell><Data ss:Type="String">ANKRD56</Data></Cell><Cell><Data ss:Type="String">NDUFA4L2</Data></Cell><Cell><Data ss:Type="String">HSA-MIR-10B.MIMAT0004556</Data></Cell><Cell><Data ss:Type="String">HSA-MIR-103A.MIMAT0000101</Data></Cell><Cell><Data ss:Type="String">GRAMD3</Data></Cell><Cell><Data ss:Type="String">RUNDC2C</Data></Cell><Cell><Data ss:Type="String">C16ORF93</Data></Cell><Cell><Data ss:Type="String">C6ORF168</Data></Cell><Cell><Data ss:Type="String">C6ORF165</Data></Cell><Cell><Data ss:Type="String">C11ORF49</Data></Cell><Cell><Data ss:Type="String">LOC388692</Data></Cell><Cell><Data ss:Type="String">HSA-MIR-185.MIMAT0000455</Data></Cell><Cell><Data ss:Type="String">LOC100190986</Data></Cell><Cell><Data ss:Type="String">ZDHHC8P1</Data></Cell><Cell><Data ss:Type="String">HSA-MIR-125B.MIMAT0000423</Data></Cell><Cell><Data ss:Type="String">FAM116B</Data></Cell><Cell><Data ss:Type="String">FAM92A1</Data></Cell><Cell><Data ss:Type="String">HSA-MIR-501.MIMAT0004774</Data></Cell><Cell><Data ss:Type="String">C12ORF32</Data></Cell><Cell><Data ss:Type="String">HSA-MIR-151A.MIMAT0000757</Data></Cell><Cell><Data ss:Type="String">C6ORF154</Data></Cell><Cell><Data ss:Type="String">FAM115C</Data></Cell><Cell><Data ss:Type="String">HSA-MIR-224.MIMAT0009198</Data></Cell><Cell><Data ss:Type="String">C6ORF155</Data></Cell><Cell><Data ss:Type="String">MORN4</Data></Cell><Cell><Data ss:Type="String">THSD1P1</Data></Cell><Cell><Data ss:Type="String">HSA-MIR-616.MIMAT0003284</Data></Cell><Cell><Data ss:Type="String">CCDC9</Data></Cell><Cell><Data ss:Type="String">C6ORF47</Data></Cell><Cell><Data ss:Type="String">HSA-MIR-210.MIMAT0000267</Data></Cell><Cell><Data ss:Type="String">HSA-MIR-200C.MIMAT0004657</Data></Cell><Cell><Data ss:Type="String">LOC100128191</Data></Cell><Cell><Data ss:Type="String">HSA-MIR-140.MIMAT0000431</Data></Cell><Cell><Data ss:Type="String">PHLDB1</Data></Cell><Cell><Data ss:Type="String">HSA-MIR-143.MIMAT0004599</Data></Cell><Cell><Data ss:Type="String">KIAA0895L</Data></Cell><Cell><Data ss:Type="String">C1ORF74</Data></Cell><Cell><Data ss:Type="String">CASC1</Data></Cell><Cell><Data ss:Type="String">HSA-MIR-22.MIMAT0000077</Data></Cell><Cell><Data ss:Type="String">NCRNA00181</Data></Cell><Cell><Data ss:Type="String">HSA-MIR-31.MIMAT0004504</Data></Cell><Cell><Data ss:Type="String">C1ORF126</Data></Cell><Cell><Data ss:Type="String">KIAA0895</Data></Cell><Cell><Data ss:Type="String">HSA-MIR-511.MIMAT0002808</Data></Cell><Cell><Data ss:Type="String">KIAA1984</Data></Cell><Cell><Data ss:Type="String">HSA-MIR-335.MIMAT0004703</Data></Cell><Cell><Data ss:Type="String">C8ORF42</Data></Cell><Cell><Data ss:Type="String">C11ORF67</Data></Cell><Cell><Data ss:Type="String">ANKRD13A</Data></Cell><Cell><Data ss:Type="String">HSA-MIR-196A.MIMAT0000226</Data></Cell><Cell><Data ss:Type="String">LOC550112</Data></Cell><Cell><Data ss:Type="String">C11ORF80</Data></Cell><Cell><Data ss:Type="String">FBXO16</Data></Cell><Cell><Data ss:Type="String">NCRNA00173</Data></Cell><Cell><Data ss:Type="String">C1ORF88</Data></Cell><Cell><Data ss:Type="String">C6ORF134</Data></Cell><Cell><Data ss:Type="String">C6ORF132</Data></Cell><Cell><Data ss:Type="String">HSA-MIR-450B.MIMAT0004909</Data></Cell><Cell><Data ss:Type="String">TEX9</Data></Cell><Cell><Data ss:Type="String">KIAA1731</Data></Cell><Cell><Data ss:Type="String">HSA-MIR-455.MIMAT0004784</Data></Cell><Cell><Data ss:Type="String">C8ORF51</Data></Cell><Cell><Data ss:Type="String">ANKRD40</Data></Cell><Cell><Data ss:Type="String">XIST</Data></Cell><Cell><Data ss:Type="String">PHLDB3</Data></Cell><Cell><Data ss:Type="String">LRRC56</Data></Cell><Cell><Data ss:Type="String">ANKRD16</Data></Cell><Cell><Data ss:Type="String">INO80D</Data></Cell><Cell><Data ss:Type="String">CCDC23</Data></Cell><Cell><Data ss:Type="String">CCDC24</Data></Cell><Cell><Data ss:Type="String">LOC642587</Data></Cell><Cell><Data ss:Type="String">NCRNA00086</Data></Cell><Cell><Data ss:Type="String">HSA-MIR-486.MIMAT0002177</Data></Cell><Cell><Data ss:Type="String">C1ORF113</Data></Cell><Cell><Data ss:Type="String">HSA-MIR-574.MIMAT0003239</Data></Cell><Cell><Data ss:Type="String">IGSF22</Data></Cell><Cell><Data ss:Type="String">KIAA0556</Data></Cell><Cell><Data ss:Type="String">LOC100129534</Data></Cell><Cell><Data ss:Type="String">C1ORF106</Data></Cell><Cell><Data ss:Type="String">C1ORF226</Data></Cell><Cell><Data ss:Type="String">ALOX12P2</Data></Cell><Cell><Data ss:Type="String">KIAA1522</Data></Cell><Cell><Data ss:Type="String">CCDC30</Data></Cell><Cell><Data ss:Type="String">C21ORF70</Data></Cell><Cell><Data ss:Type="String">KIAA1407</Data></Cell><Cell><Data ss:Type="String">HSA-MIR-342.MIMAT0000753</Data></Cell><Cell><Data ss:Type="String">HSA-MIR-148A.MIMAT0000243</Data></Cell><Cell><Data ss:Type="String">CCDC12</Data></Cell><Cell><Data ss:Type="String">POLR3GL</Data></Cell><Cell><Data ss:Type="String">ANKRD22</Data></Cell><Cell><Data ss:Type="String">CCDC14</Data></Cell><Cell><Data ss:Type="String">FAM103A1</Data></Cell><Cell><Data ss:Type="String">LOC283314</Data></Cell><Cell><Data ss:Type="String">C1ORF64</Data></Cell><Cell><Data ss:Type="String">HSA-MIR-363.MIMAT0000707</Data></Cell><Cell><Data ss:Type="String">RPS10P7</Data></Cell><Cell><Data ss:Type="String">HSA-MIR-365A.MIMAT0009199</Data></Cell><Cell><Data ss:Type="String">MCM3APAS</Data></Cell><Cell><Data ss:Type="String">DMXL1</Data></Cell><Cell><Data ss:Type="String">C21ORF82</Data></Cell><Cell><Data ss:Type="String">HSA-MIR-215.MIMAT0000272</Data></Cell><Cell><Data ss:Type="String">HSA-MIR-141.MIMAT0004598</Data></Cell><Cell><Data ss:Type="String">HSA-MIR-181C.MIMAT0000258</Data></Cell><Cell><Data ss:Type="String">CCDC21</Data></Cell><Cell><Data ss:Type="String">HSA-MIR-181A.MIMAT0000256</Data></Cell><Cell><Data ss:Type="String">C8ORF34</Data></Cell><Cell><Data ss:Type="String">C21ORF88</Data></Cell><Cell><Data ss:Type="String">C1ORF172</Data></Cell><Cell><Data ss:Type="String">CCDC46</Data></Cell><Cell><Data ss:Type="String">C1ORF170</Data></Cell><Cell><Data ss:Type="String">KIAA1671</Data></Cell><Cell><Data ss:Type="String">C15ORF63</Data></Cell><Cell><Data ss:Type="String">HSA-MIR-145.MIMAT0000437</Data></Cell><Cell><Data ss:Type="String">C15ORF59</Data></Cell><Cell><Data ss:Type="String">C6ORF106</Data></Cell><Cell><Data ss:Type="String">LOC646851</Data></Cell><Cell><Data ss:Type="String">IQUB</Data></Cell><Cell><Data ss:Type="String">HYDIN</Data></Cell><Cell><Data ss:Type="String">ZNF767</Data></Cell><Cell><Data ss:Type="String">C3ORF55</Data></Cell><Cell><Data ss:Type="String">HSA-MIR-197.MIMAT0000227</Data></Cell><Cell><Data ss:Type="String">DGCR5</Data></Cell><Cell><Data ss:Type="String">TTC23L</Data></Cell><Cell><Data ss:Type="String">HSA-LET-7G.MIMAT0004584</Data></Cell><Cell><Data ss:Type="String">C10ORF18</Data></Cell><Cell><Data ss:Type="String">HSA-MIR-148A.MIMAT0004549</Data></Cell><Cell><Data ss:Type="String">CCDC36</Data></Cell><Cell><Data ss:Type="String">HSA-MIR-126.MIMAT0000445</Data></Cell><Cell><Data ss:Type="String">LIX1L</Data></Cell><Cell><Data ss:Type="String">LOC145837</Data></Cell><Cell><Data ss:Type="String">HSA-MIR-424.MIMAT0001341</Data></Cell><Cell><Data ss:Type="String">COBL</Data></Cell><Cell><Data ss:Type="String">HSA-MIR-27A.MIMAT0000084</Data></Cell><Cell><Data ss:Type="String">HSA-MIR-125A.MIMAT0000443</Data></Cell><Cell><Data ss:Type="String">C10ORF12</Data></Cell><Cell><Data ss:Type="String">YDJC</Data></Cell><Cell><Data ss:Type="String">C1ORF168</Data></Cell><Cell><Data ss:Type="String">LOC644538</Data></Cell><Cell><Data ss:Type="String">LCA5L</Data></Cell><Cell><Data ss:Type="String">NCRNA00093</Data></Cell><Cell><Data ss:Type="String">LOC100130522</Data></Cell><Cell><Data ss:Type="String">HSA-MIR-452.MIMAT0001636</Data></Cell><Cell><Data ss:Type="String">HSA-MIR-15B.MIMAT0004586</Data></Cell><Cell><Data ss:Type="String">HSA-MIR-452.MIMAT0001635</Data></Cell><Cell><Data ss:Type="String">FLJ90757</Data></Cell><Cell><Data ss:Type="String">LOC100190939</Data></Cell><Cell><Data ss:Type="String">HSA-MIR-15A.MIMAT0000068</Data></Cell><Cell><Data ss:Type="String">CCDC74A</Data></Cell><Cell><Data ss:Type="String">CCDC41</Data></Cell><Cell><Data ss:Type="String">SMCR8</Data></Cell><Cell><Data ss:Type="String">HSA-MIR-139.MIMAT0004552</Data></Cell><Cell><Data ss:Type="String">HSA-MIR-181C.MIMAT0004559</Data></Cell><Cell><Data ss:Type="String">AQP7P1</Data></Cell><Cell><Data ss:Type="String">DKFZP586I1420</Data></Cell><Cell><Data ss:Type="String">CCDC40</Data></Cell><Cell><Data ss:Type="String">TRABD</Data></Cell><Cell><Data ss:Type="String">LOC284837</Data></Cell><Cell><Data ss:Type="String">HCG18</Data></Cell></Row><Row ss:Height="12.816"><Cell><Data ss:Type="String">CCDC69</Data></Cell><Cell ss:StyleID="Default"><Data ss:Type="String">KIAA0240</Data></Cell><Cell ss:StyleID="Default"><Data ss:Type="String">HSA-MIR-193A.MIMAT0004614</Data></Cell><Cell><Data ss:Type="String">C15ORF44</Data></Cell><Cell><Data ss:Type="String">C1ORF96</Data></Cell><Cell><Data ss:Type="String">HSA-MIR-22.MIMAT0004495</Data></Cell><Cell><Data ss:Type="String">HSA-MIR-31.MIMAT0000089</Data></Cell><Cell><Data ss:Type="String">LRRC16B</Data></Cell><Cell><Data ss:Type="String">LOC440905</Data></Cell><Cell><Data ss:Type="String">DCAF15</Data></Cell><Cell><Data ss:Type="String">HSA-MIR-99A.MIMAT0000097</Data></Cell><Cell><Data ss:Type="String">CCDC85C</Data></Cell><Cell><Data ss:Type="String">FLJ10661</Data></Cell><Cell><Data ss:Type="String">KIAA0114</Data></Cell><Cell><Data ss:Type="String">CCDC85A</Data></Cell><Cell><Data ss:Type="String">BEND3</Data></Cell><Cell><Data ss:Type="String">RPL32P3</Data></Cell><Cell><Data ss:Type="String">LOC401431</Data></Cell><Cell><Data ss:Type="String">CCDC57</Data></Cell><Cell><Data ss:Type="String">FBXL16</Data></Cell><Cell><Data ss:Type="String">C15ORF33</Data></Cell><Cell><Data ss:Type="String">C15ORF34</Data></Cell><Cell><Data ss:Type="String">HSA-MIR-200B.MIMAT0004571</Data></Cell><Cell><Data ss:Type="String">KIAA0586</Data></Cell><Cell><Data ss:Type="String">GOLGA2B</Data></Cell><Cell><Data ss:Type="String">HSA-MIR-203A.MIMAT0000264</Data></Cell><Cell><Data ss:Type="String">HSA-MIR-193B.MIMAT0004767</Data></Cell><Cell><Data ss:Type="String">RUNDC1</Data></Cell><Cell><Data ss:Type="String">CCDC65</Data></Cell><Cell><Data ss:Type="String">HSA-MIR-181B.MIMAT0000257</Data></Cell><Cell><Data ss:Type="String">CCDC66</Data></Cell><Cell><Data ss:Type="String">HSA-MIR-362.MIMAT0000705</Data></Cell><Cell><Data ss:Type="String">FAM89A</Data></Cell><Cell><Data ss:Type="String">CCT6P1</Data></Cell><Cell><Data ss:Type="String">LOC121838</Data></Cell><Cell><Data ss:Type="String">KLHDC7B</Data></Cell><Cell><Data ss:Type="String">THUMPD1</Data></Cell><Cell><Data ss:Type="String">PALM2-AKAP2</Data></Cell><Cell><Data ss:Type="String">MGC45800</Data></Cell><Cell><Data ss:Type="String">HSA-MIR-378C.MIMAT0016847</Data></Cell><Cell><Data ss:Type="String">FAM190A</Data></Cell><Cell><Data ss:Type="String">PART1</Data></Cell><Cell><Data ss:Type="String">CPNE2</Data></Cell><Cell><Data ss:Type="String">CCDC92</Data></Cell><Cell><Data ss:Type="String">C3ORF14</Data></Cell><Cell><Data ss:Type="String">LOC401052</Data></Cell><Cell><Data ss:Type="String">HSA-MIR-708.MIMAT0004927</Data></Cell><Cell><Data ss:Type="String">LOC284900</Data></Cell><Cell><Data ss:Type="String">ARRDC1</Data></Cell><Cell><Data ss:Type="String">HSA-MIR-9.MIMAT0000441</Data></Cell><Cell><Data ss:Type="String">HSA-MIR-146B.MIMAT0004766</Data></Cell><Cell><Data ss:Type="String">EGOT</Data></Cell><Cell><Data ss:Type="String">HSA-MIR-9.MIMAT0000442</Data></Cell><Cell><Data ss:Type="String">HSA-MIR-205.MIMAT0000266</Data></Cell><Cell><Data ss:Type="String">LOC150381</Data></Cell><Cell><Data ss:Type="String">HSA-MIR-486.MIMAT0004762</Data></Cell><Cell><Data ss:Type="String">AFG3L1</Data></Cell><Cell><Data ss:Type="String">HSA-MIR-324.MIMAT0000761</Data></Cell><Cell><Data ss:Type="String">SNHG12</Data></Cell><Cell><Data ss:Type="String">SNHG10</Data></Cell><Cell><Data ss:Type="String">HSA-MIR-542.MIMAT0003340</Data></Cell><Cell><Data ss:Type="String">C7ORF41</Data></Cell><Cell><Data ss:Type="String">HSA-MIR-205.MIMAT0009197</Data></Cell><Cell><Data ss:Type="String">C22ORF36</Data></Cell><Cell><Data ss:Type="String">LOC728606</Data></Cell><Cell><Data ss:Type="String">HSA-MIR-891A.MIMAT0004902</Data></Cell><Cell><Data ss:Type="String">C22ORF39</Data></Cell><Cell><Data ss:Type="String">HSA-MIR-26A.MIMAT0000082</Data></Cell><Cell><Data ss:Type="String">LOC554202</Data></Cell><Cell><Data ss:Type="String">C7ORF59</Data></Cell><Cell><Data ss:Type="String">C10ORF47</Data></Cell><Cell><Data ss:Type="String">PGBD2</Data></Cell><Cell><Data ss:Type="String">C13ORF33</Data></Cell><Cell><Data ss:Type="String">HSA-MIR-429.MIMAT0001536</Data></Cell><Cell><Data ss:Type="String">ARGLU1</Data></Cell><Cell><Data ss:Type="String">CDR1</Data></Cell><Cell><Data ss:Type="String">HSA-MIR-652.MIMAT0003322</Data></Cell><Cell><Data ss:Type="String">SNHG1</Data></Cell><Cell><Data ss:Type="String">C9ORF152</Data></Cell><Cell><Data ss:Type="String">IFFO2</Data></Cell><Cell><Data ss:Type="String">HSA-MIR-1307.MIMAT0005951</Data></Cell><Cell><Data ss:Type="String">OCEL1</Data></Cell><Cell><Data ss:Type="String">BMS1P4</Data></Cell><Cell><Data ss:Type="String">LOC645332</Data></Cell><Cell><Data ss:Type="String">LOC154761</Data></Cell><Cell><Data ss:Type="String">LOC100130987</Data></Cell><Cell><Data ss:Type="String">CCDC64B</Data></Cell><Cell><Data ss:Type="String">MAGED4</Data></Cell><Cell><Data ss:Type="String">SPATS2L</Data></Cell><Cell><Data ss:Type="String">MAGED2</Data></Cell><Cell><Data ss:Type="String">FAM66C</Data></Cell><Cell><Data ss:Type="String">TECPR2</Data></Cell><Cell><Data ss:Type="String">KIAA0947</Data></Cell><Cell><Data ss:Type="String">CCDC125</Data></Cell><Cell><Data ss:Type="String">CCDC124</Data></Cell><Cell><Data ss:Type="String">MAGEF1</Data></Cell><Cell><Data ss:Type="String">PPP3CB</Data></Cell><Cell><Data ss:Type="String">HSA-MIR-342.MIMAT0004694</Data></Cell><Cell><Data ss:Type="String">DIRC3</Data></Cell><Cell><Data ss:Type="String">HSA-MIR-146A.MIMAT0000449</Data></Cell><Cell><Data ss:Type="String">C17ORF86</Data></Cell><Cell><Data ss:Type="String">HSA-MIR-339.MIMAT0000764</Data></Cell><Cell><Data ss:Type="String">KLRA1</Data></Cell><Cell><Data ss:Type="String">CCDC114</Data></Cell><Cell><Data ss:Type="String">GAB3</Data></Cell><Cell><Data ss:Type="String">HBA1</Data></Cell><Cell><Data ss:Type="String">HSA-MIR-16.MIMAT0000069</Data></Cell><Cell><Data ss:Type="String">HSA-MIR-1468.MIMAT0006789</Data></Cell><Cell><Data ss:Type="String">DEPDC5</Data></Cell><Cell><Data ss:Type="String">C9ORF122</Data></Cell><Cell><Data ss:Type="String">C22ORF30</Data></Cell><Cell><Data ss:Type="String">PVT1</Data></Cell><Cell><Data ss:Type="String">CCDC103</Data></Cell><Cell><Data ss:Type="String">HSA-MIR-200C.MIMAT0000617</Data></Cell><Cell><Data ss:Type="String">HSA-MIR-144.MIMAT0000436</Data></Cell><Cell><Data ss:Type="String">HSA-MIR-551B.MIMAT0003233</Data></Cell><Cell><Data ss:Type="String">C10ORF90</Data></Cell><Cell><Data ss:Type="String">KIAA0754</Data></Cell><Cell><Data ss:Type="String">LOC80054</Data></Cell><Cell><Data ss:Type="String">FAM196B</Data></Cell><Cell><Data ss:Type="String">HSA-MIR-30E.MIMAT0000692</Data></Cell><Cell><Data ss:Type="String">HSA-MIR-20B.MIMAT0001413</Data></Cell><Cell><Data ss:Type="String">KIAA0753</Data></Cell><Cell><Data ss:Type="String">C10ORF108</Data></Cell><Cell><Data ss:Type="String">ANKRD36BP1</Data></Cell><Cell><Data ss:Type="String">C22ORF25</Data></Cell><Cell><Data ss:Type="String">RIBC1</Data></Cell><Cell><Data ss:Type="String">HSA-MIR-29B-2.MIMAT0004515</Data></Cell><Cell><Data ss:Type="String">C22ORF29</Data></Cell><Cell><Data ss:Type="String">RIBC2</Data></Cell><Cell><Data ss:Type="String">HSA-MIR-532.MIMAT0004780</Data></Cell><Cell><Data ss:Type="String">FAM46B</Data></Cell><Cell><Data ss:Type="String">PLEKHA6</Data></Cell><Cell><Data ss:Type="String">HSA-MIR-30E.MIMAT0000693</Data></Cell><Cell><Data ss:Type="String">C10ORF79</Data></Cell><Cell><Data ss:Type="String">HSA-MIR-345.MIMAT0000772</Data></Cell><Cell><Data ss:Type="String">HSA-LET-7A.MIMAT0000062</Data></Cell><Cell><Data ss:Type="String">KIAA1712</Data></Cell><Cell><Data ss:Type="String">C10ORF81</Data></Cell><Cell><Data ss:Type="String">CT62</Data></Cell><Cell><Data ss:Type="String">DNM1P35</Data></Cell><Cell><Data ss:Type="String">HSA-MIR-125B-2.MIMAT0004603</Data></Cell><Cell><Data ss:Type="String">CCNYL1</Data></Cell><Cell><Data ss:Type="String">HSA-MIR-139.MIMAT0000250</Data></Cell><Cell><Data ss:Type="String">HSA-MIR-140.MIMAT0004597</Data></Cell><Cell><Data ss:Type="String">KIAA0664P3</Data></Cell><Cell><Data ss:Type="String">SNORD1C</Data></Cell><Cell><Data ss:Type="String">LOC348926</Data></Cell><Cell><Data ss:Type="String">MAGED4B</Data></Cell><Cell><Data ss:Type="String">GOLGA6L9</Data></Cell><Cell><Data ss:Type="String">HSA-MIR-200A.MIMAT0000682</Data></Cell><Cell><Data ss:Type="String">FAM81A</Data></Cell><Cell><Data ss:Type="String">HSA-MIR-16-2.MIMAT0004518</Data></Cell><Cell><Data ss:Type="String">HSA-MIR-24-2.MIMAT0004497</Data></Cell><Cell><Data ss:Type="String">LOC388152</Data></Cell><Cell><Data ss:Type="String">CCDC160</Data></Cell><Cell><Data ss:Type="String">HSA-MIR-365A.MIMAT0000710</Data></Cell><Cell><Data ss:Type="String">CROCCL2</Data></Cell><Cell><Data ss:Type="String">HSA-MIR-378A.MIMAT0000732</Data></Cell><Cell><Data ss:Type="String">HSA-MIR-378A.MIMAT0000731</Data></Cell><Cell><Data ss:Type="String">CCDC159</Data></Cell><Cell><Data ss:Type="String">CCDC157</Data></Cell><Cell><Data ss:Type="String">HRASLS2</Data></Cell><Cell><Data ss:Type="String">LOC100272228</Data></Cell><Cell><Data ss:Type="String">C2ORF15</Data></Cell><Cell><Data ss:Type="String">TUG1</Data></Cell><Cell><Data ss:Type="String">LZTFL1</Data></Cell><Cell><Data ss:Type="String">C20ORF132</Data></Cell><Cell><Data ss:Type="String">GPRIN2</Data></Cell><Cell><Data ss:Type="String">SHQ1</Data></Cell><Cell><Data ss:Type="String">MAP7D3</Data></Cell><Cell><Data ss:Type="String">PRR15L</Data></Cell><Cell><Data ss:Type="String">ANKS6</Data></Cell><Cell><Data ss:Type="String">HRASLS5</Data></Cell><Cell><Data ss:Type="String">HSA-MIR-29C.MIMAT0004673</Data></Cell><Cell><Data ss:Type="String">CCDC148</Data></Cell><Cell><Data ss:Type="String">HSA-MIR-200A.MIMAT0001620</Data></Cell><Cell><Data ss:Type="String">HSA-MIR-200B.MIMAT0000318</Data></Cell><Cell><Data ss:Type="String">C14ORF33</Data></Cell><Cell><Data ss:Type="String">C17ORF91</Data></Cell><Cell><Data ss:Type="String">HSA-MIR-484.MIMAT0002174</Data></Cell><Cell><Data ss:Type="String">LOC113230</Data></Cell><Cell><Data ss:Type="String">C17ORF96</Data></Cell><Cell><Data ss:Type="String">HSA-MIR-26B.MIMAT0004500</Data></Cell><Cell><Data ss:Type="String">FAM83G</Data></Cell><Cell><Data ss:Type="String">FAM83F</Data></Cell><Cell><Data ss:Type="String">FAM83E</Data></Cell><Cell><Data ss:Type="String">PRR5-ARHGAP8</Data></Cell><Cell><Data ss:Type="String">FAM164C</Data></Cell><Cell><Data ss:Type="String">COBLL1</Data></Cell><Cell><Data ss:Type="String">HSA-MIR-195.MIMAT0000461</Data></Cell><Cell><Data ss:Type="String">PIBF1</Data></Cell><Cell><Data ss:Type="String">QSER1</Data></Cell><Cell><Data ss:Type="String">FAM83B</Data></Cell><Cell><Data ss:Type="String">ARHGEF35</Data></Cell><Cell><Data ss:Type="String">HSA-MIR-144.MIMAT0004600</Data></Cell><Cell><Data ss:Type="String">CCDC138</Data></Cell><Cell><Data ss:Type="String">CCDC137</Data></Cell><Cell><Data ss:Type="String">LOC338651</Data></Cell><Cell><Data ss:Type="String">HSA-LET-7B.MIMAT0000063</Data></Cell><Cell><Data ss:Type="String">C20ORF151</Data></Cell><Cell><Data ss:Type="String">HSA-MIR-450A.MIMAT0001545</Data></Cell><Cell><Data ss:Type="String">HSA-MIR-193B.MIMAT0002819</Data></Cell><Cell><Data ss:Type="String">LOC100286793</Data></Cell><Cell><Data ss:Type="String">HSA-MIR-141.MIMAT0000432</Data></Cell><Cell><Data ss:Type="String">LOC100125556</Data></Cell><Cell><Data ss:Type="String">FAM178B</Data></Cell><Cell><Data ss:Type="String">HSA-MIR-130A.MIMAT0000425</Data></Cell><Cell><Data ss:Type="String">LOC401093</Data></Cell><Cell><Data ss:Type="String">HSA-MIR-153.MIMAT0000439</Data></Cell><Cell><Data ss:Type="String">FAM86B2</Data></Cell><Cell><Data ss:Type="String">FAM154B</Data></Cell><Cell><Data ss:Type="String">HSA-MIR-942.MIMAT0004985</Data></Cell><Cell><Data ss:Type="String">C14ORF45</Data></Cell><Cell><Data ss:Type="String">HSA-LET-7E.MIMAT0004485</Data></Cell><Cell><Data ss:Type="String">FAM86B1</Data></Cell><Cell><Data ss:Type="String">IQCC</Data></Cell><Cell><Data ss:Type="String">LOC284023</Data></Cell><Cell><Data ss:Type="String">LOC254559</Data></Cell><Cell><Data ss:Type="String">FCHSD1</Data></Cell><Cell><Data ss:Type="String">HSA-MIR-542.MIMAT0003389</Data></Cell><Cell><Data ss:Type="String">IQCK</Data></Cell><Cell><Data ss:Type="String">HSA-LET-7G.MIMAT0000414</Data></Cell><Cell><Data ss:Type="String">FAM84A</Data></Cell><Cell><Data ss:Type="String">MST1P2</Data></Cell><Cell><Data ss:Type="String">HSA-MIR-223.MIMAT0000280</Data></Cell><Cell><Data ss:Type="String">FAM60A</Data></Cell><Cell><Data ss:Type="String">GCOM1</Data></Cell><Cell><Data ss:Type="String">LOC642826</Data></Cell><Cell><Data ss:Type="String">C14ORF79</Data></Cell><Cell><Data ss:Type="String">C4ORF39</Data></Cell><Cell><Data ss:Type="String">LOC100130093</Data></Cell><Cell><Data ss:Type="String">ANKS3</Data></Cell><Cell><Data ss:Type="String">FAM169A</Data></Cell><Cell><Data ss:Type="String">C17ORF107</Data></Cell><Cell><Data ss:Type="String">C17ORF103</Data></Cell><Cell><Data ss:Type="String">HSA-MIR-181D.MIMAT0002821</Data></Cell><Cell><Data ss:Type="String">C17ORF100</Data></Cell><Cell><Data ss:Type="String">HSA-MIR-24.MIMAT0000080</Data></Cell><Cell><Data ss:Type="String">FBRS</Data></Cell><Cell><Data ss:Type="String">C2ORF60</Data></Cell><Cell><Data ss:Type="String">NIPSNAP3B</Data></Cell><Cell><Data ss:Type="String">HSA-MIR-505.MIMAT0002876</Data></Cell><Cell><Data ss:Type="String">PTCD1</Data></Cell><Cell><Data ss:Type="String">C14ORF139</Data></Cell><Cell><Data ss:Type="String">SUGT1L1</Data></Cell><Cell><Data ss:Type="String">LOC90246</Data></Cell><Cell><Data ss:Type="String">HSA-LET-7C.MIMAT0000064</Data></Cell><Cell><Data ss:Type="String">C9ORF45</Data></Cell><Cell><Data ss:Type="String">LOC158376</Data></Cell><Cell><Data ss:Type="String">HSA-MIR-135B.MIMAT0000758</Data></Cell><Cell><Data ss:Type="String">FAM167A</Data></Cell><Cell><Data ss:Type="String">LOC92659</Data></Cell><Cell><Data ss:Type="String">KIAA0907</Data></Cell><Cell><Data ss:Type="String">HSA-MIR-133B.MIMAT0000770</Data></Cell></Row><Row ss:Height="12.816"><Cell ss:Index="2" ss:StyleID="Default"/><Cell ss:StyleID="Default"/><Cell ss:Index="255"/></Row><Row ss:Index="38" ss:Height="12.816"><Cell><Data ss:Type="String">GO-ID</Data></Cell><Cell ss:StyleID="Default"><Data ss:Type="String">p-value</Data></Cell><Cell ss:StyleID="Default"><Data ss:Type="String">corr p-value</Data></Cell><Cell><Data ss:Type="String">x</Data></Cell><Cell><Data ss:Type="String">n</Data></Cell><Cell><Data ss:Type="String">X</Data></Cell><Cell><Data ss:Type="String">N</Data></Cell><Cell><Data ss:Type="String">Description</Data></Cell><Cell><Data ss:Type="String">Genes in test set</Data></Cell><Cell ss:Index="255"/></Row><Row ss:Height="12.816"><Cell><Data ss:Type="Number">5622</Data></Cell><Cell ss:StyleID="ce1"><Data ss:Type="Number">2.1887E-037</Data></Cell><Cell ss:StyleID="ce1"><Data ss:Type="Number">1.8129E-033</Data></Cell><Cell><Data ss:Type="Number">2697</Data></Cell><Cell><Data ss:Type="Number">11249</Data></Cell><Cell><Data ss:Type="Number">3719</Data></Cell><Cell><Data ss:Type="Number">17650</Data></Cell><Cell><Data ss:Type="String">intracellular</Data></Cell><Cell><Data ss:Type="String">SPI1|GMFG|ITSN1|TESK1|TESK2|SPINT2|NOC2L|FAM110A|ALKBH2|FAM110C|AKT2|GPBP1|CKMT1B|AKT1|MLYCD|PRKACA|GTSE1|PKNOX2|HEMK1|SECISBP2|ZNF10|PHKA1|ZNF12|ZNF14|RC3H2|ZNF16|CD2AP|MTHFD1|ASPHD1|TMEM126A|TXNIP|CLOCK|OPTN|SKAP1|SF1|ZNF28|SF4|EXD3|SET|CDCA2|SAR1A|SHMT2|SFRS17A|SHMT1|CDCA5|CRABP1|PDGFA|C12ORF62|GATA3|ZNF25|ZNF26|RHOT2|EPB41L1|JUB|EPB41L2|EPB41L3|RDH13|ATRIP|TOE1|CREBBP|PRPF38A|JUP|EIF2AK3|LNPEP|LARP6|TBL3|PPFIBP2|NMT2|C19ORF46|HNRNPA1L2|ZNF498|LGMN|ZNF497|PGCP|ZNF493|ARHGAP8|PRKAG1|ZNF43|ZNF44|TFCP2L1|ZNF45|MED16|HOXC10|MED17|SMPD3|CHAF1B|MED13|PPP2R4|MECOM|ZNF41|DLGAP1|NINL|DLGAP5|JAK1|ZNF486|CHST9|ZNF483|CNOT6L|GSTO2|RMI1|TEX10|ZNF57|MED23|PXDN|POT1|PPARG|NUP62CL|C19ORF29|CRYAB|RAPGEF6|PAFAH1B3|MTCP1NB|ECHS1|XRCC6BP1|OAT|ATL3|ATL1|ATL2|SFRS13A|DLST|SFRS13B|EXOSC10|AGR2|RICTOR|STX4|STX3|STX2|SPDEF|MBD3|CENPT|RIC3|ZNF462|MBD6|EGLN2|ATAD5|GOLM1|MBD1|MBD2|BBOX1|ZNF77|TARBP1|NUDT21|MYBBP1A|ETNK1|TAOK1|SNX15|ZNF74|TAOK2|CCDC6|NCAPD2|CCDC3|YPEL2|LIMS1|ALDH1L1|RIF1|FBXO27|MSI1|PLOD2|MSI2|FBXO21|FADS3|NUDT10|HHAT|UROD|NEK2|ZNF446|MAP3K7|ZNF443|CDKL2|PIAS3|ZNF440|BNIP3L|DGAT2|CDKL5|FBXW8|DGAT1|STX8|FBXO17|STX7|ADIPOQ|FBXO15|TC2N|POLRMT|SRCIN1|MSH6|TPST2|SMO|DMTF1|MSH2|MFNG|ZNF439|PKP2|ZNF438|PKP3|CABC1|ZNF433|KIAA0649|FTL|ZNF431|ZNF430|C21ORF67|KHDRBS1|DLX3|CREBL2|FBXO44|NPAS2|FBXO41|CORO1B|NPAS3|RAP1B|SLC9A3R1|SNN|NDOR1|PGK1|ZNF425|TSNAXIP1|SMYD3|ZNF423|FUK|ZKSCAN1|NADK|GRIA4|IP6K2|FAM38A|NEK8|API5|ODF2|NEK7|HPS5|CORO2A|INADL|CORO2B|DRAP1|SON|UQCRQ|NACA|ZNF418|MOB2|SP3|NOXA1|ZNF417|SP6|ACO1|CNTROB|ACO2|LRCH4|OGT|MIPEP|ITGB1|SNAP25|ALAS1|AKAP8L|DYSF|APIP|ETFA|ETFB|KIAA1543|EXO1|PGM2|PGM1|TRIM62|ITGA2|TNFRSF19|ATRX|VPS13A|NRG1|ARFGAP1|ARL4C|IMPAD1|LCOR|TRIM59|KIAA1539|SNAP47|CANT1|SRL|LRRC16A|MLLT4|EHBP1|CDC45|PHKG1|U2AF2|TRIM46|NFKBIL2|FYN|E2F5|ZNF862|RILP|ZNF860|TRIM45|E2F8|GADD45GIP1|NOP58|SEPT11|KCNJ8|GPKOW|FEM1B|MAP1LC3B2|CYP4B1|SC4MOL|MYO19|TBX3|MYO16|PINK1|SUCLA2|MYO1C|SYT12|SYT11|PDCD4|EIF3G|TRIM36|CD248|STUB1|OCIAD2|NAGS|KCNK1|EIF3D|TRIM33|MYO1F|DMGDH|C9ORF140|C1ORF9|PPAN|CDC20|STS|LGALS1|TRIM28|SNRPD2|TRIM29|PEG10|PPAT|TRIM26|EPC2|TRIM27|FBXO5|SNRPD3|CCDC99|BSN|ATP6V1E1|TP63|TBC1D22B|MFSD2A|SMARCC1|ATP6V1G1|ECH1|TALDO1|MOGS|CYP39A1|BTD|CCDC80|CDC34|TRIM17|CDC37|BTK|TRIM14|TRIM16|RIN1|TP53|TRIM11|CES1|NUMBL|AARS2|SDC4|DHX8|EPAS1|MYCBP2|ZBTB5|ACTR3B|EPB49|ZNF397OS|PGS1|SEC14L2|SYNGR1|RRAS|B4GALNT3|APOB|PCK1|B4GALNT4|DECR1|BBS1|STAT5B|XBP1|APOBEC3F|SPHKAP|TNFSF12|RANBP17|RAB27A|PTK6|RAB27B|NTAN1|SMARCA4|BST1|CD209|MYO5B|SDC1|ECHDC3|FBXL5|NOL12|ZNF322A|FBXL7|SLC2A4RG|TP73|NRP1|MRPS15|COX7B|CSRNP3|BRP44L|NAT10|CROT|COX7C|NAT14|SH3RF1|AKAP12|ACTR1A|MAP1LC3B|AKAP11|SDF4|DFNB31|PCYT1B|MST4|PCYT1A|MST1|PRPF40B|PRPF40A|SREBF2|GAK|TOX3|RNF144B|CNKSR1|DEPDC6|CYTSB|PITPNM1|PDIK1L|KIT|DEPDC1|PTPLAD1|ARHGEF7|SYNC|EEF1E1|ARHGEF5|ATPAF1|ARHGEF6|AHCY|SSNA1|MRPS34|FITM2|HSD17B7|GNAI1|GNAI2|ZFP14|KIAA1967|PNMA1|ORMDL3|PGGT1B|MGAT1|MSX1|RAE1|EPS15|GABBR1|MAP3K1|PEX19|SORT1|VEGFB|VEGFC|MYO9A|GRIN1|KLHL9|ETAA1|TTC8|TTC5|SGSM3|NDUFAB1|SGSM2|RAD1|TACC1|MAMLD1|PNPLA2|CARS|BUB1B|PRDM2|UBE2Z|ETS1|CELSR2|GCET2|EEF1B2|GRIP1|AKR7A3|PPIP5K1|PPIP5K2|ZNF84|ZNF85|TEKT2|DENND5A|TGM5|PTRF|CAST|TMSL3|MSX2|MMGT1|ADAM10|ACOT13|CASK|TBC1D2B|SDHA|SDHB|CCNB1IP1|COX6B1|SLFN13|ZNF91|ZNF92|SLFN11|ZNF93|PSPC1|MAP7D1|SCNN1A|CARD14|GNAZ|UBIAD1|PKDCC|C11ORF2|HTRA3|DDX1|TCF7|CACNA1C|PLD2|C11ORF9|RAI1|GYLTL1B|SHARPIN|GRK5|RHPN1|TBC1D14|RHPN2|VILL|TFAP2A|TFAP2C|PDHA1|NUP155|UBE2C|CAV2|CAV1|SYT8|SYT7|BSPRY|UBXN11|HOOK1|UBA2|TCF4|GNB5|DEGS2|TCF3|DNAL4|TNFAIP8|CUEDC2|LDB1|TAT|PLEK|TH1L|LDB2|MYSM1|LMNB1|CABIN1|GHR|CYP26B1|RASGEF1A|MAN1A2|RASGEF1C|MYBL2|WHSC2|MAN1A1|CA8|MYBL1|PET112L|SNTA1|TGIF1|MYOCD|TGIF2|SHROOM2|SHROOM3|ETV1|NAV1|NAV2|ETV4|ETV5|SHROOM4|EPN1|ETV6|EEF1G|EPN3|ELF3|ACOX2|EEF1D|ACOX1|ELF5|CAT|CRY2|ACOX3|MAN1B1|SHANK3|SHANK2|ATP6V1B1|AGPAT5|DNAH2|DNAH7|DNAH9|ASAP2|NT5C2|RNF4|AGPAT2|RNF2|ADD1|CYTH2|IFT74|C19ORF70|CYTH4|CAND1|GNG2|SV2B|OXCT1|SV2A|POLD1|MKNK1|MAN1C1|SLIT3|ARFGEF1|ARFGEF2|CDK11A|RRM2|EYA2|TPBG|BNIP3|EYA3|EYA4|YY1AP1|TTC19|TBX19|USF2|C4ORF23|POLE4|TBX15|CD4|CCS|RSPH1|TNIP1|TNIP2|POLE2|POLE3|CD9|BNIPL|PI4K2B|VPS29|TES|RNH1|RRP1|GPATCH2|GPATCH1|SMC5|RRP9|EPS8|ZMIZ2|CSPP1|L3MBTL|AP1S2|AP1S3|DDX17|MBNL1|PRKCI|NUP210|PRKCD|DDX12|SCRIB|QTRTD1|DEPDC1B|CFD|LRPAP1|CTBP2|CTBP1|PRKRIP1|PRDM15|PRDM10|PRKCZ|GNS|ADH5|ANAPC11|LDHA|BLOC1S1|ZSCAN12|CEP72|PLEK2|ZSCAN16|ST3GAL3|PROM2|BTF3|ZNF384|ICMT|PHC1|SNAPIN|HOMER2|GRTP1|SETD1A|IRF2BP1|IRF2BP2|CGN|ELL3|EHD1|SQLE|EHD2|MEX3A|GJB1|ARL2BP|MKS1|HNRNPC|FARSA|PAM|FANK1|CDKN1C|GPI|SMG1|GMEB1|GMEB2|SETD7|STON1|CHP|PYGM|GPT|PYGL|PHF6|UBL5|AIFM2|PEA15|TIMP3|TK2|CIC|JARID2|TEAD1|CEP55|TIMP4|ZIK1|EDARADD|HELLS|SHPRH|COPZ2|ELMOD3|AGXT2L2|ASH1L|WDR34|GNL1|GNL3|HADHB|APBB1IP|KAT2B|TAF6L|KAT2A|ZEB2|COL2A1|ZEB1|KIFC2|MTF2|PLIN4|RARB|ANGPTL2|PLIN2|ANGPTL4|PLIN1|TKT|GAS8|PLIN5|GRP|ADCY4|ADCY6|ARFRP1|FGD5|RPS15A|FGD6|APOL6|USP1|SLC17A7|CKB|ZNF346|ZNF345|DEDD|FARP1|CDKN2B|CDKN2C|GSN|CSNK1A1|IL10RA|GLYCTK|NR1H3|SCAF1|HIPK3|DEF6|ZNF33B|ZNF33A|MKLN1|OSTM1|NUCB1|ZNF335|ZNF334|TXNL4B|TPMT|PLXND1|UBP1|RPL10A|LCLAT1|FGF2|PARK2|IPO4|CDC14A|EDC3|TM7SF2|EDC4|PROSC|BZRAP1|SALL2|CFL2|ZNF329|SLC39A6|SLC26A11|ZNF324|PLS1|ZNF321|HMGN1|ZNF320|MAP2K1|MAP2K2|TLE1|RALGAPA1|MAGI3|GTF3A|TRAFD1|FRMD4A|THOC2|PGD|LEMD2|TLE6|TOM1L1|CTSL1|MORF4L1|GOLGA8B|ILF3|OBSCN|RAB36|ZNF318|FKBP8|ZNF317|RAB38|PHIP|FKBP9|ADNP|FKBP4|ZNF311|GOLGA8A|CSNK1G2|CSNK1G1|IPPK|ZNF793|BRSK1|FKBP2|PARM1|HMMR|DDRGK1|UBR5|DVL1|PLXNA2|DVL2|ZNF789|ZNF304|ZNF787|SRGAP3|ZNF786|ZNF785|CD300LG|AP1M2|PLXNA4|AP1M1|FANCI|ZNF782|TRAPPC2|UVRAG|EIF2B3|FANCL|TMEM132A|FANCA|FANCC|SYNJ2|FANCF|DAB2|COPS6|IRAK1BP1|MTL5|PIP|PIR|PLXNB2|ZNF777|PLXNB1|ZNF776|ZNF774|BCL2L2|DIDO1|MOBKL2A|WDR4|CEP164|ZC3H8|PIK3C2G|PIK3C2A|NOB1|AP1G2|PSTPIP2|SNRNP70|PIP5KL1|ZNF768|TLK1|WDR6|ZNF765|EVI5L|HMGCS2|CCDC50|ZNF761|TPRN|IDH3A|RFC5|PLEKHG4|SLC13A3|RFC3|RFC4|AVPR2|PLEKHG6|RPL13A|HAUS5|ZNF75A|CATSPERB|ESPL1|TST|POLR1B|POLR1C|PECAM1|MCM4|POLR1E|MCM5|CRK|MCM2|ZNF750|CEBPA|HDAC2|HDAC3|NUFIP1|CATSPER2|HDAC1|RAB1B|VPS4A|CEBPG|TTK|PDHB|HDAC9|BPHL|PLN|ABLIM3|RAB25|ZNF749|HECTD3|POLR2E|CCDC75|POLR2H|SEC11A|PLEKHH1|ADSS|JAZF1|SEC11C|POLR2L|MOBKL1A|MACC1|CYP51A1|P2RX4|POLR3A|KIAA0101|ZNF738|ZGLP1|ASXL2|CCDC64|BCOR|RAB17|SLC35B2|PANK3|AQP7|CBLC|MKI67|AQP3|RPS15|NFU1|RPS14|PNN|RPS6KA6|RPS16|RPS6KA5|RPS19|RPL18A|RPS18|RPS6KA1|PDK4|LONP1|ARFIP2|C17ORF28|RPS11|ZNF841|BTRC|SYNPO|RPS10|RPS13|PDK2|RPS12|COG7|SLC35C1|COG3|ARRDC3|METTL3|KRT8|KRT7|AP1AR|ESCO2|MAPK8IP2|MAPK8IP3|SRRM1|UHMK1|TIAM2|POR|WBSCR16|KATNAL1|KATNAL2|SUCLG1|TLN2|SIK2|NEIL1|TLN1|OBSL1|SPTBN5|CASZ1|STXBP1|DCUN1D3|STXBP2|TWIST2|TWIST1|ZNF829|ZNF827|PDCD11|ZNF823|CSTF1|TP53BP2|TP53BP1|SPTBN1|SPTBN2|VAT1|SETDB1|MAGEE1|SETDB2|PYCR1|PARVA|KLHDC8B|PARVB|PUM2|RPS25|TPX2|ZZZ3|CABYR|RPS29|ZNF814|FUBP1|ADCK5|ADCK4|RBAK|RPS21|RPS24|RPS23|TOP2A|UBXN1|C2CD3|C2CD2|GBE1|CITED4|C17ORF70|HBB|MAGT1|MEOX2|SIPA1L3|MEOX1|COIL|SIPA1L1|SLC22A17|XPO5|TMED3|HRAS|UBXN6|RALGPS1|RALGPS2|VAV3|TOP3B|STRADB|BHMT2|ZDHHC13|USMG5|TYK2|CBFA2T2|GLTSCR2|VAV1|VAV2|HCK|HNRNPH1|CLDN19|TLR8|AIDA|TLR4|VGLL4|VGLL3|RAB7A|C1QA|ADH1B|ADH1A|AMIGO2|PTGER3|GDPD1|ZNF3|GDPD5|ZNF8|AIF1|NKD2|ZNF7|TWISTNB|TRAM1L1|APBB3|GINS1|MPP1|GINS2|MPP2|C21ORF33|NFYA|MTX3|C17ORF68|GINS4|GRHL3|SORBS2|SORBS1|GRHL1|SVIP|GRHL2|PDP2|RAD51L1|F2RL1|NUPL2|NUPL1|MPHOSPH6|C1QC|NDUFA13|KDM1A|ZWILCH|NDUFA12|SPPL2B|ROGDI|RASEF|HOXA11|HOXA10|COL4A3BP|TATDN2|SVEP1|CPSF3L|AZI2|HADH|AZI1|PHYH|KDM2A|LIG1|KDM2B|PUS1|LMO2|LIG3|PPAPDC3|LMO7|TRPC4AP|RSBN1|PRPF4|PRPF6|FANCD2|CHMP4C|MATR3|HIST1H2BG|ZCCHC8|C14ORF104|PXK|RPS19BP1|GSTCD|LPL|ROD1|ZMAT1|BPTF|MPST|CYP2J2|CPSF7|MLL3|MLL4|CPSF6|CPSF1|NONO|CBX1|MLL5|POU2F3|CRLS1|COQ4|DIAPH2|CHMP2A|PXMP4|CRYL1|DYNLRB2|FAM82B|FGFR2|GPSM1|MUS81|AVEN|KDM5A|KDM5B|KDM5C|YBX2|YBX1|ATP5G3|HK2|RPS4X|SEPT9|CASP6|TOP1MT|SIX2|TRPS1|CYP2R1|SNAPC4|C14ORF49|CASP2|GPSM3|KDM6A|RHBDF1|SRGN|SPATS2|AXIN1|PPP2R5A|RPS3A|LSR|SAFB|IQCH|SEPT3|TRAPPC6A|RABEP2|RASA3|DDAH2|ALDH1A1|RASA2|DCX|CASQ2|PFDN1|HAGH|THOP1|RBMS2|FAM84B|PDXK|KDM3A|KDM3B|ATF6B|LEF1|ETFDH|ATP1A2|ATP1A1|THBS4|NXF1|MUC1|WNT11|UGP2|PPP2R3C|HES1|BUB3|BUB1|MAPK3|ZNF286A|KDM4A|KDM4C|LIMK2|SLC4A7|CAPN13|MLPH|CAPN10|RBMX|SUV420H2|MDC1|COBRA1|PGAP1|PID1|PGAP2|EHMT2|ZNF292|KIAA0020|TMEM97|TSEN54|SUV420H1|PREX2|PSMD8|LIPE|LSM11|MPRIP|PSMD4|PSMD2|PSMD1|LRAT|GABARAPL1|MEF2C|ZNF282|STARD8|RNASE4|PDZK1|EML1|EML3|MAPKSP1|RBP7|EML5|RBP4|MYL6|RFX7|CLDN8|PSME4|PADI2|CYP2E1|ZNF276|ZNF274|ZNF273|RETSAT|NCAPG|AGAP3|C20ORF11|IQGAP3|C20ORF12|C2|HSD11B1|CYB5R2|C6|CYB5R3|PRKAR2B|MYO6|RSU1|HMGXB3|ZNF268|ZNF267|VTI1B|ZBTB7C|ABCA1|NGFR|B3GALNT1|ZNF263|PMM1|CADM1|ZNF260|LRBA|EXOC6B|MRPL28|SNF8|FAM136A|FLI1|CS|FERMT1|TMEM98|TDP1|SASS6|HRC|NOX4|ZNF256|EFCAB4B|FERMT2|FERMT3|EZH2|ZNF254|PIGR|ZNF250|PIGO|PIGN|RPLP1|RPLP0|PIGZ|EFCAB6|CTCF|PTH1R|PIGW|JPH1|PQBP1|LRRC1|NIPBL|NKRF|SH3BGRL3|CGNL1|OFD1|SS18|LRRC48|DFFB|GPR34|LRDD|NSUN2|RIPK4|ACTL6A|ELOVL3|RRAS2|SIRT6|SIRT7|MANEAL|HEXDC|SIRT2|VAMP8|MRPL53|F8|VAMP7|TMEM33|CDC42EP2|PICK1|ZNF239|TUT1|HAP1|PIGG|DLD|VAMP5|VAMP3|KANK1|TMF1|SRRT|ZNF518A|CCNDBP1|PSMA7|FSTL3|RECQL4|GGA2|GGA1|MYCT1|RECQL5|SRPX2|EXTL1|BTAF1|TCOF1|TMEM67|UCP2|MICALL1|PSMB1|LEO1|ZNF229|MICALL2|PMS2|C10ORF2|ZNF227|RPS27A|ZNF223|MDH1|USP9X|SAMD4A|LYRM1|TTLL5|PSMC5|TTLL4|C20ORF72|FABP4|PSMC3|FABP5|PSMC1|GOPC|C11ORF73|PECR|ZNF692|CCNT2|FAM13B|CCNT1|ZBTB24|NCF2|ZBTB26|NCF4|HP|RORC|F13A1|ZBTB22|HNMT|TSEN2|FOXQ1|STK11|RUVBL2|SLC25A40|ZNF687|ZNF202|EPM2A|SH3GLB1|ZNF682|SH3GLB2|ZNF681|PRPF4B|ZBTB33|FOXP3|FRMD3|FRMD6|SLC9A7|SLC9A9|S100A4|FSCN2|ROR2|UTRN|SNRNP200|DSC1|ZNF675|ZNF674|ANAPC2|PFKFB2|PFKFB1|PFKFB4|PFKFB3|TROAP|STK39|TACSTD2|LRRC50|ISG20L2|ARL2|CYP19A1|RAP1GAP|ACAT1|BCL2L13|NPAT|DBC1|BCL2L11|STK36|TMEM22|CLTCL1|PMVK|ZNF667|E4F1|SOCS6|ZNF662|ZBTB17|TIA1|BRPF1|SRD5A1|BRPF3|GFPT2|GPR98|GOT2|B3GALT4|FOXN3|B3GALT5|FOXN2|KY|QKI|MLXIPL|KIAA0427|TMEM11|TUBGCP6|PIN1|MDM4|ANXA2P2|ZNF655|ZNF653|ZNF652|NFE2L1|SLC25A1|ZNF512B|ST6GALNAC2|HSP90AB1|FLT1|CDCA7L|CELF2|RASGRF2|COX4I2|FHL1|CELF5|ARRB2|FOXM1|WISP2|FUNDC2|PPP1R13L|ZNF649|ZNF648|DSE|ME1|DGCR8|HMG20B|WAPAL|ZNF644|ZNF643|PELP1|DSP|EMX2|SH2D3A|RAD23A|KSR2|RAD23B|SLC25A16|QTRT1|SLC25A15|SLC25A18|DBF4|PIK3CA|ZNF638|BIRC6|ST6GALNAC3|BDP1|PPP1R12C|DTL|ZNF630|SLC25A13|ST6GALNAC6|GTF3C2|NDUFB8|SEC23A|GTF3C4|NDUFB7|LRP1|GTF3C5|ZBTB49|ZBTB48|NDUFB2|ZBTB43|CXXC1|KATNB1|PARD6G|ZBTB42|NDUFB1|FURIN|LRP2|ZBTB44|HSD17B11|PTPLB|BARX2|SLC25A29|PARD6B|NCLN|ZNF627|ZNF625|SH3BP5|LRRC8C|SH3BP4|ZNF623|D2HGDH|SLC25A20|MICALCL|SEC23B|SH2B1|PTPN1|NDUFA8|CYB5A|NDUFA6|PRRX1|NDUFA4|MGA|NDUFA2|NDUFA1|RPL23A|BAIAP2|TPD52L1|TPD52L2|SNRK|PC|ZNF618|NOVA2|PTPN9|SEC24C|FCGR2C|PTPN2|CCNJ|ZAK|EIF4A3|FOXI1|KEAP1|ZDHHC3|NUBP2|UBE2L3|RASSF4|BCAP29|ZNF721|SEC62|EPHB1|TMPO|SFMBT1|SFMBT2|ENTPD7|ANK2|ANK3|ANK1|PISD|IFI27|SPATA13|ZNF713|CD2BP2|ZNF711|ZNF710|KIF20A|PAXIP1|ATP5J|C7ORF58|PIK3R2|RTF1|MST1R|BRCC3|ATP5H|ATP5O|EVPL|PIK3R5|ATP5L|SFRS6|APH1A|SNX3|ZNF709|DHX30|ZNF708|RAB11FIP1|SNX2|DHX32|ZNF707|PCBP3|DHX33|MTERF|PCBP1|ATP5E|ATP5D|ZNF701|SURF6|SYMPK|ZNF700|SNX9|ST8SIA6|RBM12|ARSD|N4BP2|ARSE|RAB11FIP4|ZBED4|RBM10|PROSAPIP1|CTSA|IQSEC1|XRCC5|RCC2|ST8SIA2|ADHFE1|IQSEC3|XRCC3|SURF4|RASSF7|XRCC1|ANLN|WNK1|RPL27A|ACER3|INTS5|PEMT|PAF1|LRRN1|CALM1|RGL2|CCNJL|SUV39H2|DOC2A|DIRAS1|DIRAS2|HNF4G|KIF14|PTPRM|KIF12|AP2A1|KIF11|MLL|PCSK5|KIF17|CTSS|ACADL|HYAL1|C14ORF2|REV3L|MLX|DHX15|KIF1C|QSOX1|CD36|UTP14A|ACADS|LMCD1|CD34|CTSC|CTSB|VKORC1|NCOA2|GRIPAP1|CCDC110|WARS|NCOA5|MMD|ACAD9|KIF24|HBA2|KIF22|KIF27|ANO1|NR5A2|CSDE1|ZNF780B|SFI1|STK40|CD63|RAMP2|STX17|SATB2|TMPRSS3|DERL1|TMPRSS2|STX11|ARVCF|PAK1|SAMM50|RXRA|PERP|PES1|PLEKHG4B|GPC3|GPC2|SCAND3|EXOSC2|PAK2|PAK4|BCAP31|NPM1|YIPF2|AKR1C1|KLK13|MIB2|AKR1C3|AKR1C2|PLEKHA9|PLEKHA7|MIB1|FKBP1A|ALDH4A1|GPAM|EPPK1|CD68|MAD2L1|FOXA1|CD86|DCLRE1A|PLVAP|ACAA2|RTKN|WWC1|PHRF1|GIMAP8|CAPN8|RGS3|DUOXA1|KIF5A|PALM|CAPN2|BAALC|CAPN1|ARID2|PPFIA4|SBF2|ZGPAT|CD93|ATG9A|CYBB|RPGRIP1L|ERN1|PROCR|DOK1|PLA2G16|DKC1|SCN8A|GPD1|SBDS|GEMIN4|MZF1|RTN3|RBM8A|KLHL17|SLC1A3|KLHL13|PDS5B|FUT2|PDS5A|NDRG1|ACACB|RASGRP1|RTN4|RASGRP4|FUT3|FAM176A|FUT6|CCNB2|FUT9|DEAF1|KIF3A|PACSIN2|PACSIN3|NDUFV3|MSC|ISOC2|ARHGEF37|VDR|PHF12|ARHGEF38|NFXL1|SSH2|SUPT5H|SSH3|KLHL20|CLK2|QDPR|PAN2|GCLC|H1F0|PAN3|KIF4A|GPER|TAB1|LSM14B|PICALM|RBM27|RBM25|PRKCSH|CHD8|CHD6|CHD4|CHD3|CHD2|AFF3|AFF4|UQCRFS1|YWHAG|RBM16|PLA2G4F|HSDL2|ARHGEF15|ARHGEF19|DDX54|ABHD14A|TRDN|PJA1|CCNA2|PSRC1|NDUFS8|IRF3|NDUFS7|HIST4H4|NDUFS6|CHDH|NDUFS4|NAA35|IRF6|RBM23|RBM47|PNKP|GOSR1|DDX20|HMGCR|CYGB|EFS|RAB40C|TAF1C|ATOH8|NAA25|EPS8L1|EPS8L2|NUP43|GALNT7|RBM39|GALNT5|NAA10|GALNT3|EGF|PLA2G2A|DDX31|S100B|MAPK14|SOD3|MAPK15|SOD1|MAPK10|SBK1|CLCN4|ASB6|ACIN1|NUP35|NAA16|THRSP|VIM|FAM50A|RPL4|ROPN1B|RPL5|RPL30|EHF|RPL3|RPL32|RPL31|MAML1|TRRAP|RPL34|ABAT|FNBP1L|GABPB1|RPL8|DCAF7|C15ORF24|RPL6|CREB3L4|MYB|RPL36|CDK20|RPL35|RPL38|RPL37|PIP4K2C|DIP2C|ZNF169|NFRKB|EARS2|ANKS1B|ZNF167|NCRNA00219|MED1|ZNF165|TSPYL3|ACOT9|DAPK2|SERPINF1|RPL22|SYTL1|CD3EAP|PASK|SOX10|SULT2B1|KIAA1217|NISCH|RNF128|BIN1|LGALS12|ACOT2|RPL24|SERPING1|ACOT1|MAML3|RPL29|HOXB8|HOXB7|GLT25D1|TSPYL4|HOXB6|ACOT4|TSPYL5|HOXB5|ASF1B|CDC42SE1|MAPKAP1|HSPA4L|GALNTL2|NEDD4L|NOLC1|SKA3|SKA1|PPP3R1|S100A13|S100A14|ZNF148|HOXC8|ZNF146|NR2C2AP|C9ORF80|RPL41|FZD3|ZNF141|FZD5|CHKA|ZNF140|RAB3IP|DNAH14|RDX|KIAA1244|PRDX6|C9ORF86|LASS1|FA2H|LASS4|LASS3|NPLOC4|H2AFY2|GIPC1|ZNF702P|OGDH|PLCH1|PLCH2|CDK12|ZNF138|ZNF136|ZNF135|HOXD8|ADA|RAD18|ZNF134|CDC42SE2|ZNF133|OGFR|ADC|MYOM1|ZNF131|ORC1L|CLTB|FMN1|TCF20|ADM|HIF3A|TRIM8|TMEM189|ING5|TRIM9|TRIM7|CSRP1|TRIM5|KIAA1267|TRIM2|ANXA6|AP3S2|AP3S1|ANXA9|TIGD1|MYST3|TIGD2|BRD2|NUDC|BRD1|MYST2|TIGD4|ANXA2|IFNGR2|SLC2A12|ANXA5|ITPK1|PAWR|PRSS16|SERPINB5|SERPINB6|GCFC1|MRAP|LSG1|AFTPH|INF2|MRAS|PAX9|CCDC90A|ZNF598|PCYOX1|ZNF594|ASAH1|SF3B3|CTDP1|RPL10|RPL12|GPS1|RPL11|C6ORF170|BCLAF1|RPL14|GCNT2|RPS3|RPL13|ZNF107|RPL15|CHML|METTL7A|RPS2|BRD8|RPL18|RPL17|ZNF587|RNF130|SF3B1|ZNF586|RPL19|ZNF101|SF3A1|AOC2|F10|BRF1|CARD9|LAPTM5|TRMT1|NMNAT2|FMO3|FMO5|HINFP|XAB2|GPR143|ABI2|RFWD3|ABI1|LPCAT2|AGBL2|MSRB2|FMOD|CCL28|SOLH|CHRM1|TUSC3|CTNND2|RTKN2|CTNND1|CLSTN1|HJURP|FAM107A|C1ORF77|BEST1|TUBB6|CDH3|CDH1|SMARCAD1|ZNF567|MAF1|GYG2|PHLDA1|LZTS1|ZNF564|PHLDA3|ZNF562|TPD52|RNF43|ZNF561|RPS9|RPS7|RPS8|RPS5|GPT2|RPS6|FLJ10357|SYPL2|GTF2F1|GTF2F2|RNF40|TRAIP|C1ORF116|CACNB4|DGKQ|ERP29|ERG|TNIK|PHPT1|PHLDB2|ZNF552|ZNF551|ZFP106|ANKRD17|CUL9|ZNF550|DNMT1|CD151|BRI3|NOTCH4|AK1|ILDR1|RHOBTB3|AK3|ITPR3|RASAL1|ABHD5|RHOBTB1|GTF2E2|C1ORF107|DSCR3|KLC3|KIAA0317|ADAP2|SFRS14|MUSTN1|SFRS12|ZNF549|SFRS11|SFRS18|SAFB2|NDN|SFRS16|ZNF544|SLC15A3|ZNF543|ZNF541|WFS1|CEP350|ANKRD23|TNK1|ASNS|ESRRG|BTBD6|CYP4F12|MARCH3|CHERP|MARCH2|ALS2CR8|CNOT6|CDK7|CNOT7|GON4L|YEATS2|ZFP62|CNOT3|CDK2|SPIRE2|NF1|TADA1|SERINC1|ZFP112|RAD9A|TUBA8|RNF10|EIF4E3|BNC2|SYCP2|CALCOCO2|BNC1|C15ORF62|DUSP16|DNALI1|PTBP1|RPL7A|SART1|SART3|CLEC1A|PSD2|ZNF529|SGCB|SIN3A|PSD4|DNMT3B|C3ORF52|ZNF525|SGCG|SH3D19|VWF|GPX4|KCNAB1|TRAF2|RANGAP1|COASY|ADRA2A|INMT|NIPSNAP1|C15ORF48|DUSP22|ASPM|ASPH|TRAF4|ESRP2|ESRP1|ZNF516|TRAF5|EFHC1|EVL|ZNF513|ZNF512|SSX2IP|ASPA|GTF2A1|ACSS3|ACSS2|GLS2|MKI67IP|GLRX|JAKMIP3|DCAF16|FZR1|DCAF17|PUF60|RBBP4|RSBN1L|RBBP8|RNF39|TNNI1|ZNF502|ZNF500|DCAF11|MEST|CTNNAL1|WASF3|IRX1|IRX2|IRX5|TXNRD2|IRX6|KCNIP2|ANKRD30A|IRX3|CDC42BPG|PLCL2|IRX4|ADRM1|RPL35A|PTPN11|CDC42BPB|CDC42BPA|ASS1|TRIT1|PFKL|RAD51|KLF5|IMPDH1|MGAT4A|CROCC|IMPDH2|CDO1|TRMT61A|METAP1|APP|SPARC|ACSM3|GORAB|ACSM1|GDE1|ACSM5|HSF2BP|NADSYN1|ANTXR2|RAPGEFL1|ZNF608|ZNF606|ZNF605|HABP4|ARL6IP4|SOX8|SOX9|TNS4|GLUL|SOX4|C3ORF15|SOX5|TNS1|ACSL1|SLC11A2|PTOV1|EBF1|EBF2|EBF3|ACSL3|EBF4|OVOL1|C10ORF58|RUNX3|OVOL2|RUNX1|RRAGC|XRN2|TFAM|EZR|ZFPM2|AURKAIP1|ALDH7A1|TELO2|LLGL2|BEX4|CDS1|BEX2|HKR1|PDE1C|GYPC|PDE1B|MAOA|PDE1A|MGST3|MGST1|DHDPSL|KLK6|CYP27B1|PRRC1|DPH1|DPH3|CMYA5|MAP7|INPP5K|MAP4|PATZ1|FIS1|NMB|DTNB|BCL11B|STK11IP|BCL11A|SS18L1|CIDEA|RAB39B|ZWINT|CIDEC|SRPK1|PARP10|RICH2|ALDH18A1|CC2D1A|CUTC|CLIC5|SH3KBP1|KRT23|VLDLR|PRPF19|EPM2AIP1|EPB41L4B|UCHL1|ZMYM1|HINT2|ZMYM3|NNT|ZMYM6|CCHCR1|MOSC1|PRMT6|PRMT5|CDV3|STRBP|PRMT3|TFE3|RHOH|NME4|AVPR1A|IL17RD|AP3B2|RHOA|MDFIC|PACS2|TNNT3|B3GNT3|RDH5|ALDOC|MAPRE3|RHOV|SGK2|RHOQ|PRIM2|TNXB|WAS|AKAP8|UQCR11|AKAP5|UQCR10|TRAK2|HRSP12|CUX1|RAD54L|MPZL2|CA11|ARNT2|NQO2|DMRT2|PODN|FAH|KRT19|PRPF39|KRT18|KRT15|TRIP10|CTNNB1|RAB3GAP2|TRIP12|PRPF31|FAU|CAMK1|ZNF354C|TJP2|SMEK1|GOLT1A|POGK|ARID4B|ARHGAP39|ESPN|TOMM20|TMEM143|FBL|SYDE1|CHCHD3|POGZ|NUSAP1|UNC5CL|TOMM34|EPDR1|KCTD1|WRNIP1|IPCEF1|ALDH3A2|FOLH1|ELMO1|ELMO3|LMX1B|STEAP1|ISCU|ARHGAP19|DTX1|COX7A2|ARHGAP17|DTX3|ADRB2|SEZ6L2|COX7A1|TMEM123|SDCBP|ARHGAP21|PDZD2|MAN2A2|CASKIN1|EP400|ZC3H18|STAP2|SUDS3|ANKZF1|MARK1|RAP1GAP2|STIL|EPHX1|SMAD6|NMRAL1|GNB2L1|ARHGAP24|TMEM111|SLC2A9|ARHGAP33|ARHGAP32|KIF18A|ARHGAP31|KIF18B|ATG16L1|DLG5|NFKBIB|CREBZF|SCYL3|DOCK5|USP37|ABCD2|B4GALT1|PMS2L3|NVL|HSPB7|PDE3B|HSPB2|SLC2A1|SLC2A4|CHTF18|SENP6|SDR16C5|HEBP2|TMEM102|ALDH2|ENOSF1|PDE4B|TMEM109|PDE4A|AOX1|ABCD1|SCYL1|PTGIS|NPY5R|MARS2|ARAP2|CTPS2|URB1|ARID1A|LATS1|ARHGAP10|LATS2|RNF207|EHHADH|TRNP1|ITGB1BP1|DOCK2|TMEM55A|KRT80|ZNF195|TUFT1|POLDIP3|USP10|ZNF193|POMP|ZNF192|TOB2|MCART1|PRRG4|TFPT|PALMD|ERBB3|ERBB4|ERBB2|REPS2|STOM|MYCL1|ROMO1|ZNF185|DYX1C1|ZNF184|USP20|B3GAT3|SGTA|PDE4DIP|USP28|GDAP1|SGPP2|ALOX5AP|PMP22|RGS12|PDE7A</Data></Cell><Cell ss:Index="255"/></Row><Row ss:Height="12.816"><Cell><Data ss:Type="Number">44424</Data></Cell><Cell ss:StyleID="ce1"><Data ss:Type="Number">1.4698E-033</Data></Cell><Cell ss:StyleID="ce1"><Data ss:Type="Number">6.0871E-030</Data></Cell><Cell><Data ss:Type="Number">2609</Data></Cell><Cell><Data ss:Type="Number">10897</Data></Cell><Cell><Data ss:Type="Number">3719</Data></Cell><Cell><Data ss:Type="Number">17650</Data></Cell><Cell><Data ss:Type="String">intracellular part</Data></Cell><Cell><Data ss:Type="String">SPI1|ITSN1|TESK1|TESK2|SPINT2|NOC2L|FAM110A|ALKBH2|FAM110C|AKT2|GPBP1|CKMT1B|AKT1|MLYCD|PRKACA|GTSE1|PKNOX2|HEMK1|SECISBP2|ZNF10|PHKA1|ZNF12|ZNF14|RC3H2|ZNF16|CD2AP|MTHFD1|ASPHD1|TMEM126A|TXNIP|CLOCK|OPTN|SKAP1|SF1|ZNF28|SF4|SET|CDCA2|SAR1A|SHMT2|SFRS17A|SHMT1|CDCA5|CRABP1|PDGFA|C12ORF62|GATA3|ZNF25|ZNF26|RHOT2|EPB41L1|JUB|EPB41L2|EPB41L3|RDH13|ATRIP|TOE1|CREBBP|PRPF38A|JUP|EIF2AK3|LNPEP|LARP6|TBL3|NMT2|C19ORF46|HNRNPA1L2|ZNF498|LGMN|ZNF497|PGCP|ZNF493|PRKAG1|ZNF43|ZNF44|TFCP2L1|ZNF45|MED16|HOXC10|MED17|SMPD3|CHAF1B|MED13|PPP2R4|MECOM|ZNF41|DLGAP1|NINL|DLGAP5|JAK1|ZNF486|CHST9|ZNF483|CNOT6L|GSTO2|RMI1|TEX10|ZNF57|MED23|PXDN|POT1|PPARG|NUP62CL|C19ORF29|CRYAB|RAPGEF6|PAFAH1B3|MTCP1NB|ECHS1|XRCC6BP1|OAT|ATL3|ATL1|ATL2|SFRS13A|DLST|SFRS13B|EXOSC10|AGR2|RICTOR|STX4|STX3|STX2|SPDEF|MBD3|CENPT|RIC3|ZNF462|MBD6|EGLN2|ATAD5|GOLM1|MBD1|MBD2|BBOX1|ZNF77|TARBP1|NUDT21|MYBBP1A|ETNK1|TAOK1|SNX15|ZNF74|TAOK2|CCDC6|NCAPD2|CCDC3|YPEL2|LIMS1|ALDH1L1|RIF1|FBXO27|MSI1|PLOD2|MSI2|FBXO21|FADS3|NUDT10|HHAT|UROD|NEK2|ZNF446|MAP3K7|ZNF443|CDKL2|PIAS3|ZNF440|BNIP3L|DGAT2|CDKL5|FBXW8|DGAT1|STX8|FBXO17|STX7|ADIPOQ|FBXO15|TC2N|POLRMT|SRCIN1|MSH6|TPST2|SMO|DMTF1|MSH2|MFNG|ZNF439|PKP2|ZNF438|PKP3|CABC1|ZNF433|KIAA0649|FTL|ZNF431|ZNF430|C21ORF67|KHDRBS1|DLX3|CREBL2|FBXO44|NPAS2|CORO1B|NPAS3|RAP1B|SLC9A3R1|SNN|NDOR1|PGK1|ZNF425|TSNAXIP1|SMYD3|ZNF423|FUK|ZKSCAN1|NADK|GRIA4|IP6K2|FAM38A|NEK8|API5|ODF2|NEK7|HPS5|CORO2A|INADL|CORO2B|DRAP1|SON|UQCRQ|NACA|ZNF418|MOB2|SP3|NOXA1|ZNF417|SP6|ACO1|CNTROB|ACO2|LRCH4|OGT|MIPEP|ITGB1|SNAP25|ALAS1|AKAP8L|DYSF|APIP|ETFA|ETFB|KIAA1543|EXO1|PGM2|PGM1|ITGA2|TNFRSF19|ATRX|NRG1|ARFGAP1|ARL4C|IMPAD1|LCOR|KIAA1539|SNAP47|CANT1|SRL|LRRC16A|MLLT4|EHBP1|CDC45|PHKG1|U2AF2|NFKBIL2|FYN|E2F5|ZNF862|RILP|ZNF860|TRIM45|E2F8|GADD45GIP1|NOP58|SEPT11|KCNJ8|GPKOW|FEM1B|MAP1LC3B2|CYP4B1|SC4MOL|MYO19|TBX3|MYO16|PINK1|SUCLA2|MYO1C|SYT12|SYT11|PDCD4|EIF3G|TRIM36|CD248|STUB1|OCIAD2|NAGS|KCNK1|EIF3D|TRIM33|MYO1F|DMGDH|C9ORF140|C1ORF9|PPAN|CDC20|STS|LGALS1|TRIM28|SNRPD2|TRIM29|PEG10|PPAT|TRIM26|EPC2|TRIM27|FBXO5|SNRPD3|CCDC99|BSN|ATP6V1E1|TP63|MFSD2A|SMARCC1|ATP6V1G1|ECH1|TALDO1|MOGS|CYP39A1|BTD|CCDC80|CDC34|CDC37|BTK|TRIM14|TRIM16|RIN1|TP53|TRIM11|CES1|NUMBL|AARS2|SDC4|DHX8|EPAS1|MYCBP2|ZBTB5|ACTR3B|EPB49|ZNF397OS|PGS1|SEC14L2|SYNGR1|B4GALNT3|APOB|PCK1|B4GALNT4|DECR1|BBS1|STAT5B|XBP1|APOBEC3F|SPHKAP|TNFSF12|RANBP17|RAB27A|PTK6|RAB27B|NTAN1|SMARCA4|BST1|CD209|MYO5B|SDC1|ECHDC3|FBXL5|NOL12|ZNF322A|FBXL7|SLC2A4RG|TP73|NRP1|MRPS15|COX7B|CSRNP3|BRP44L|NAT10|CROT|COX7C|NAT14|SH3RF1|AKAP12|ACTR1A|MAP1LC3B|AKAP11|SDF4|DFNB31|PCYT1B|MST4|PCYT1A|MST1|PRPF40B|PRPF40A|SREBF2|GAK|TOX3|RNF144B|CNKSR1|CYTSB|PITPNM1|PDIK1L|KIT|DEPDC1|PTPLAD1|ARHGEF7|SYNC|EEF1E1|ATPAF1|ARHGEF6|AHCY|SSNA1|MRPS34|FITM2|HSD17B7|GNAI2|ZFP14|KIAA1967|PNMA1|ORMDL3|PGGT1B|MGAT1|MSX1|RAE1|EPS15|GABBR1|MAP3K1|PEX19|SORT1|VEGFB|VEGFC|MYO9A|GRIN1|KLHL9|ETAA1|TTC8|TTC5|SGSM3|NDUFAB1|RAD1|TACC1|MAMLD1|PNPLA2|CARS|BUB1B|PRDM2|UBE2Z|ETS1|CELSR2|GCET2|EEF1B2|GRIP1|AKR7A3|PPIP5K1|PPIP5K2|ZNF84|ZNF85|TEKT2|DENND5A|TGM5|PTRF|CAST|TMSL3|MSX2|MMGT1|ADAM10|ACOT13|CASK|SDHA|SDHB|CCNB1IP1|COX6B1|ZNF91|ZNF92|SLFN11|ZNF93|PSPC1|MAP7D1|SCNN1A|CARD14|GNAZ|UBIAD1|PKDCC|C11ORF2|DDX1|TCF7|CACNA1C|PLD2|C11ORF9|RAI1|GYLTL1B|SHARPIN|GRK5|RHPN2|VILL|TFAP2A|TFAP2C|PDHA1|NUP155|UBE2C|CAV2|CAV1|SYT8|SYT7|BSPRY|UBXN11|HOOK1|UBA2|TCF4|GNB5|DEGS2|TCF3|DNAL4|TNFAIP8|CUEDC2|LDB1|TAT|PLEK|TH1L|LDB2|MYSM1|LMNB1|CABIN1|GHR|CYP26B1|MAN1A2|MYBL2|WHSC2|MAN1A1|CA8|MYBL1|PET112L|SNTA1|TGIF1|MYOCD|TGIF2|SHROOM2|SHROOM3|ETV1|NAV1|NAV2|ETV4|ETV5|SHROOM4|EPN1|ETV6|EEF1G|EPN3|ELF3|ACOX2|EEF1D|ACOX1|ELF5|CAT|CRY2|ACOX3|MAN1B1|SHANK3|SHANK2|ATP6V1B1|AGPAT5|DNAH2|DNAH7|DNAH9|ASAP2|NT5C2|RNF4|AGPAT2|RNF2|ADD1|IFT74|C19ORF70|CAND1|GNG2|SV2B|OXCT1|SV2A|POLD1|MKNK1|MAN1C1|SLIT3|ARFGEF2|CDK11A|RRM2|EYA2|TPBG|BNIP3|EYA3|EYA4|YY1AP1|TTC19|TBX19|USF2|C4ORF23|POLE4|TBX15|CD4|CCS|RSPH1|TNIP1|TNIP2|POLE2|POLE3|CD9|BNIPL|PI4K2B|VPS29|TES|RNH1|RRP1|SMC5|RRP9|EPS8|ZMIZ2|CSPP1|L3MBTL|AP1S2|AP1S3|DDX17|MBNL1|PRKCI|NUP210|PRKCD|DDX12|SCRIB|QTRTD1|CFD|LRPAP1|CTBP2|CTBP1|PRKRIP1|PRDM15|PRDM10|PRKCZ|GNS|ADH5|ANAPC11|LDHA|BLOC1S1|ZSCAN12|CEP72|PLEK2|ZSCAN16|ST3GAL3|PROM2|BTF3|ZNF384|ICMT|PHC1|SNAPIN|HOMER2|SETD1A|IRF2BP1|IRF2BP2|CGN|ELL3|EHD1|SQLE|EHD2|MEX3A|GJB1|ARL2BP|MKS1|HNRNPC|FARSA|PAM|FANK1|CDKN1C|GPI|SMG1|GMEB1|GMEB2|SETD7|STON1|CHP|PYGM|GPT|PYGL|PHF6|UBL5|AIFM2|PEA15|TIMP3|TK2|CIC|JARID2|TEAD1|CEP55|TIMP4|ZIK1|EDARADD|HELLS|SHPRH|COPZ2|ELMOD3|AGXT2L2|ASH1L|WDR34|GNL3|HADHB|APBB1IP|KAT2B|TAF6L|KAT2A|ZEB2|COL2A1|ZEB1|KIFC2|MTF2|PLIN4|RARB|ANGPTL2|PLIN2|ANGPTL4|PLIN1|TKT|GAS8|PLIN5|ADCY4|ADCY6|ARFRP1|FGD5|RPS15A|FGD6|APOL6|USP1|SLC17A7|CKB|ZNF346|ZNF345|DEDD|FARP1|CDKN2B|CDKN2C|GSN|CSNK1A1|IL10RA|GLYCTK|NR1H3|SCAF1|HIPK3|DEF6|ZNF33B|ZNF33A|MKLN1|OSTM1|NUCB1|ZNF335|ZNF334|TXNL4B|TPMT|UBP1|RPL10A|LCLAT1|FGF2|PARK2|IPO4|CDC14A|EDC3|TM7SF2|EDC4|PROSC|BZRAP1|SALL2|CFL2|ZNF329|SLC39A6|SLC26A11|ZNF324|PLS1|HMGN1|ZNF320|MAP2K1|MAP2K2|TLE1|RALGAPA1|MAGI3|GTF3A|FRMD4A|THOC2|PGD|LEMD2|TLE6|TOM1L1|CTSL1|MORF4L1|GOLGA8B|ILF3|OBSCN|RAB36|ZNF318|FKBP8|ZNF317|RAB38|PHIP|FKBP9|ADNP|FKBP4|ZNF311|GOLGA8A|CSNK1G2|CSNK1G1|IPPK|ZNF793|BRSK1|FKBP2|PARM1|HMMR|DDRGK1|UBR5|DVL1|DVL2|ZNF789|ZNF304|ZNF787|SRGAP3|ZNF786|ZNF785|CD300LG|AP1M2|AP1M1|FANCI|ZNF782|TRAPPC2|UVRAG|EIF2B3|FANCL|TMEM132A|FANCA|FANCC|SYNJ2|FANCF|DAB2|COPS6|IRAK1BP1|MTL5|PIP|PIR|ZNF777|ZNF776|ZNF774|BCL2L2|DIDO1|WDR4|CEP164|ZC3H8|PIK3C2G|PIK3C2A|NOB1|AP1G2|PSTPIP2|SNRNP70|PIP5KL1|ZNF768|TLK1|WDR6|ZNF765|HMGCS2|CCDC50|ZNF761|TPRN|IDH3A|RFC5|SLC13A3|RFC3|RFC4|AVPR2|PLEKHG6|RPL13A|HAUS5|ZNF75A|CATSPERB|ESPL1|TST|POLR1B|POLR1C|PECAM1|MCM4|POLR1E|MCM5|CRK|MCM2|CEBPA|HDAC2|HDAC3|NUFIP1|CATSPER2|HDAC1|RAB1B|VPS4A|CEBPG|TTK|PDHB|HDAC9|BPHL|PLN|ABLIM3|RAB25|ZNF749|HECTD3|POLR2E|POLR2H|SEC11A|PLEKHH1|ADSS|JAZF1|SEC11C|POLR2L|MOBKL1A|MACC1|CYP51A1|P2RX4|POLR3A|KIAA0101|ZNF738|ZGLP1|ASXL2|CCDC64|BCOR|SLC35B2|PANK3|AQP7|CBLC|MKI67|AQP3|RPS15|NFU1|RPS14|PNN|RPS6KA6|RPS16|RPS6KA5|RPS19|RPL18A|RPS18|RPS6KA1|PDK4|LONP1|ARFIP2|C17ORF28|RPS11|ZNF841|BTRC|SYNPO|RPS10|RPS13|PDK2|RPS12|COG7|SLC35C1|COG3|ARRDC3|METTL3|KRT8|KRT7|AP1AR|ESCO2|MAPK8IP2|MAPK8IP3|SRRM1|UHMK1|TIAM2|POR|WBSCR16|KATNAL1|KATNAL2|SUCLG1|TLN2|SIK2|NEIL1|TLN1|OBSL1|SPTBN5|CASZ1|STXBP1|DCUN1D3|STXBP2|TWIST2|TWIST1|ZNF829|ZNF827|PDCD11|ZNF823|CSTF1|TP53BP2|TP53BP1|SPTBN1|SPTBN2|VAT1|SETDB1|MAGEE1|SETDB2|PYCR1|PARVA|KLHDC8B|PARVB|PUM2|RPS25|TPX2|ZZZ3|CABYR|RPS29|FUBP1|ADCK5|ADCK4|RBAK|RPS21|RPS24|RPS23|TOP2A|UBXN1|C2CD3|C2CD2|GBE1|CITED4|C17ORF70|HBB|MAGT1|MEOX2|MEOX1|COIL|SIPA1L1|SLC22A17|XPO5|TMED3|HRAS|UBXN6|RALGPS1|RALGPS2|VAV3|TOP3B|STRADB|BHMT2|ZDHHC13|USMG5|TYK2|CBFA2T2|GLTSCR2|VAV1|VAV2|HCK|HNRNPH1|CLDN19|TLR8|AIDA|TLR4|VGLL4|VGLL3|RAB7A|C1QA|ADH1B|ADH1A|AMIGO2|PTGER3|GDPD1|ZNF3|GDPD5|ZNF8|AIF1|NKD2|ZNF7|TWISTNB|TRAM1L1|APBB3|GINS1|MPP1|GINS2|MPP2|C21ORF33|NFYA|MTX3|C17ORF68|GINS4|GRHL3|SORBS2|SORBS1|GRHL1|SVIP|GRHL2|PDP2|RAD51L1|F2RL1|NUPL2|NUPL1|MPHOSPH6|C1QC|NDUFA13|KDM1A|ZWILCH|NDUFA12|SPPL2B|RASEF|HOXA11|HOXA10|COL4A3BP|TATDN2|SVEP1|CPSF3L|AZI2|HADH|AZI1|PHYH|KDM2A|LIG1|KDM2B|PUS1|LMO2|LIG3|PPAPDC3|LMO7|TRPC4AP|RSBN1|PRPF4|PRPF6|FANCD2|CHMP4C|MATR3|HIST1H2BG|ZCCHC8|C14ORF104|PXK|RPS19BP1|GSTCD|LPL|ROD1|ZMAT1|BPTF|MPST|CYP2J2|CPSF7|MLL3|MLL4|CPSF6|CPSF1|NONO|CBX1|MLL5|POU2F3|CRLS1|COQ4|DIAPH2|CHMP2A|PXMP4|CRYL1|DYNLRB2|FAM82B|FGFR2|GPSM1|MUS81|KDM5A|KDM5B|KDM5C|YBX2|YBX1|ATP5G3|HK2|RPS4X|SEPT9|CASP6|TOP1MT|SIX2|TRPS1|CYP2R1|SNAPC4|C14ORF49|CASP2|GPSM3|KDM6A|RHBDF1|SRGN|SPATS2|AXIN1|PPP2R5A|RPS3A|LSR|SAFB|IQCH|SEPT3|TRAPPC6A|RABEP2|DDAH2|ALDH1A1|RASA2|DCX|CASQ2|PFDN1|HAGH|THOP1|RBMS2|FAM84B|PDXK|KDM3A|KDM3B|ATF6B|LEF1|ETFDH|ATP1A2|ATP1A1|THBS4|NXF1|MUC1|WNT11|UGP2|PPP2R3C|HES1|BUB3|BUB1|MAPK3|ZNF286A|KDM4A|KDM4C|LIMK2|SLC4A7|MLPH|CAPN10|RBMX|SUV420H2|MDC1|COBRA1|PGAP1|PID1|PGAP2|EHMT2|ZNF292|KIAA0020|TMEM97|TSEN54|SUV420H1|PSMD8|LIPE|LSM11|MPRIP|PSMD4|PSMD2|PSMD1|LRAT|GABARAPL1|MEF2C|ZNF282|RNASE4|PDZK1|EML1|EML3|MAPKSP1|RBP7|EML5|RBP4|MYL6|RFX7|CLDN8|PSME4|PADI2|CYP2E1|ZNF276|ZNF274|ZNF273|RETSAT|NCAPG|AGAP3|C20ORF11|C2|HSD11B1|CYB5R2|C6|CYB5R3|PRKAR2B|MYO6|RSU1|HMGXB3|ZNF268|ZNF267|VTI1B|ABCA1|NGFR|B3GALNT1|ZNF263|PMM1|CADM1|ZNF260|LRBA|EXOC6B|MRPL28|SNF8|FAM136A|FLI1|CS|FERMT1|TMEM98|TDP1|SASS6|HRC|NOX4|ZNF256|EFCAB4B|FERMT2|FERMT3|EZH2|ZNF254|PIGR|ZNF250|PIGO|PIGN|RPLP1|RPLP0|PIGZ|EFCAB6|CTCF|PTH1R|PIGW|JPH1|PQBP1|LRRC1|NIPBL|NKRF|SH3BGRL3|CGNL1|OFD1|SS18|LRRC48|DFFB|GPR34|LRDD|NSUN2|RIPK4|ACTL6A|ELOVL3|RRAS2|SIRT6|SIRT7|MANEAL|HEXDC|SIRT2|VAMP8|MRPL53|F8|VAMP7|TMEM33|CDC42EP2|PICK1|ZNF239|TUT1|HAP1|PIGG|DLD|VAMP5|VAMP3|KANK1|TMF1|SRRT|ZNF518A|CCNDBP1|PSMA7|FSTL3|RECQL4|GGA2|GGA1|MYCT1|RECQL5|SRPX2|EXTL1|BTAF1|TCOF1|TMEM67|UCP2|MICALL1|PSMB1|LEO1|ZNF229|MICALL2|PMS2|C10ORF2|ZNF227|RPS27A|ZNF223|MDH1|USP9X|SAMD4A|LYRM1|TTLL5|PSMC5|TTLL4|C20ORF72|FABP4|PSMC3|FABP5|PSMC1|GOPC|C11ORF73|PECR|ZNF692|CCNT2|CCNT1|ZBTB24|NCF2|ZBTB26|NCF4|HP|RORC|F13A1|ZBTB22|HNMT|TSEN2|FOXQ1|STK11|RUVBL2|SLC25A40|ZNF687|ZNF202|EPM2A|SH3GLB1|ZNF682|SH3GLB2|ZNF681|PRPF4B|ZBTB33|FOXP3|FRMD3|FRMD6|SLC9A7|SLC9A9|S100A4|FSCN2|ROR2|UTRN|SNRNP200|DSC1|ZNF675|ZNF674|ANAPC2|PFKFB2|PFKFB1|PFKFB4|PFKFB3|TROAP|STK39|TACSTD2|LRRC50|ISG20L2|ARL2|CYP19A1|RAP1GAP|ACAT1|BCL2L13|NPAT|DBC1|BCL2L11|STK36|TMEM22|CLTCL1|PMVK|ZNF667|E4F1|SOCS6|ZNF662|ZBTB17|TIA1|BRPF1|SRD5A1|BRPF3|GFPT2|GPR98|GOT2|B3GALT4|FOXN3|B3GALT5|FOXN2|KY|QKI|MLXIPL|KIAA0427|TMEM11|TUBGCP6|PIN1|MDM4|ANXA2P2|ZNF655|ZNF653|ZNF652|NFE2L1|SLC25A1|ZNF512B|ST6GALNAC2|HSP90AB1|FLT1|CDCA7L|CELF2|RASGRF2|COX4I2|FHL1|CELF5|ARRB2|FOXM1|WISP2|FUNDC2|PPP1R13L|ZNF649|ZNF648|DSE|ME1|DGCR8|HMG20B|WAPAL|ZNF644|ZNF643|PELP1|DSP|EMX2|RAD23A|KSR2|RAD23B|SLC25A16|QTRT1|SLC25A15|SLC25A18|DBF4|PIK3CA|ZNF638|ST6GALNAC3|BDP1|PPP1R12C|DTL|ZNF630|SLC25A13|ST6GALNAC6|GTF3C2|NDUFB8|SEC23A|GTF3C4|NDUFB7|LRP1|GTF3C5|ZBTB49|ZBTB48|NDUFB2|ZBTB43|CXXC1|KATNB1|PARD6G|ZBTB42|NDUFB1|FURIN|LRP2|ZBTB44|HSD17B11|PTPLB|BARX2|SLC25A29|PARD6B|NCLN|ZNF627|ZNF625|SH3BP5|LRRC8C|SH3BP4|ZNF623|D2HGDH|SLC25A20|MICALCL|SEC23B|SH2B1|PTPN1|NDUFA8|CYB5A|NDUFA6|PRRX1|NDUFA4|MGA|NDUFA2|NDUFA1|RPL23A|BAIAP2|TPD52L1|TPD52L2|SNRK|PC|ZNF618|NOVA2|PTPN9|SEC24C|FCGR2C|PTPN2|CCNJ|ZAK|EIF4A3|FOXI1|KEAP1|ZDHHC3|NUBP2|UBE2L3|RASSF4|BCAP29|ZNF721|SEC62|EPHB1|TMPO|SFMBT1|SFMBT2|ENTPD7|ANK2|ANK3|ANK1|PISD|IFI27|ZNF713|CD2BP2|ZNF711|ZNF710|KIF20A|PAXIP1|ATP5J|C7ORF58|PIK3R2|RTF1|MST1R|BRCC3|ATP5H|ATP5O|EVPL|PIK3R5|ATP5L|SFRS6|APH1A|SNX3|ZNF709|DHX30|ZNF708|RAB11FIP1|SNX2|DHX32|ZNF707|PCBP3|DHX33|MTERF|PCBP1|ATP5E|ATP5D|ZNF701|SURF6|SYMPK|ZNF700|SNX9|ST8SIA6|RBM12|ARSD|N4BP2|ARSE|RAB11FIP4|ZBED4|RBM10|PROSAPIP1|CTSA|IQSEC1|XRCC5|RCC2|ST8SIA2|ADHFE1|IQSEC3|XRCC3|SURF4|RASSF7|XRCC1|ANLN|WNK1|RPL27A|ACER3|INTS5|PEMT|PAF1|LRRN1|CALM1|CCNJL|SUV39H2|DOC2A|HNF4G|KIF14|PTPRM|KIF12|AP2A1|KIF11|MLL|PCSK5|KIF17|CTSS|ACADL|HYAL1|C14ORF2|REV3L|MLX|DHX15|KIF1C|QSOX1|CD36|UTP14A|ACADS|LMCD1|CD34|CTSC|CTSB|VKORC1|NCOA2|GRIPAP1|CCDC110|WARS|NCOA5|MMD|ACAD9|KIF24|HBA2|KIF22|KIF27|ANO1|NR5A2|CSDE1|ZNF780B|SFI1|STK40|CD63|RAMP2|STX17|SATB2|TMPRSS3|DERL1|TMPRSS2|STX11|ARVCF|PAK1|SAMM50|RXRA|PERP|PES1|GPC3|GPC2|SCAND3|EXOSC2|PAK2|PAK4|BCAP31|NPM1|YIPF2|AKR1C1|KLK13|MIB2|AKR1C3|AKR1C2|PLEKHA9|PLEKHA7|MIB1|FKBP1A|ALDH4A1|GPAM|EPPK1|CD68|MAD2L1|FOXA1|CD86|DCLRE1A|PLVAP|ACAA2|WWC1|PHRF1|GIMAP8|CAPN8|RGS3|DUOXA1|KIF5A|PALM|CAPN2|BAALC|CAPN1|ARID2|PPFIA4|SBF2|ZGPAT|CD93|ATG9A|CYBB|RPGRIP1L|ERN1|PROCR|DOK1|PLA2G16|DKC1|SCN8A|GPD1|SBDS|GEMIN4|MZF1|RTN3|RBM8A|KLHL17|SLC1A3|KLHL13|PDS5B|FUT2|PDS5A|NDRG1|ACACB|RASGRP1|RTN4|RASGRP4|FUT3|FAM176A|FUT6|CCNB2|FUT9|DEAF1|KIF3A|PACSIN2|PACSIN3|NDUFV3|MSC|ISOC2|ARHGEF37|VDR|PHF12|NFXL1|SSH2|SUPT5H|SSH3|KLHL20|CLK2|QDPR|PAN2|GCLC|H1F0|PAN3|KIF4A|GPER|TAB1|LSM14B|PICALM|RBM27|RBM25|PRKCSH|CHD8|CHD6|CHD4|CHD3|CHD2|AFF3|AFF4|UQCRFS1|YWHAG|RBM16|PLA2G4F|HSDL2|DDX54|ABHD14A|TRDN|PJA1|CCNA2|PSRC1|NDUFS8|IRF3|NDUFS7|HIST4H4|NDUFS6|CHDH|NDUFS4|NAA35|IRF6|RBM23|RBM47|PNKP|GOSR1|DDX20|HMGCR|CYGB|EFS|RAB40C|TAF1C|ATOH8|NAA25|EPS8L1|EPS8L2|NUP43|GALNT7|RBM39|GALNT5|NAA10|GALNT3|EGF|PLA2G2A|DDX31|S100B|MAPK14|SOD3|MAPK15|SOD1|MAPK10|SBK1|CLCN4|ASB6|ACIN1|NUP35|NAA16|THRSP|VIM|FAM50A|RPL4|ROPN1B|RPL5|RPL30|EHF|RPL3|RPL32|RPL31|MAML1|TRRAP|RPL34|ABAT|FNBP1L|GABPB1|RPL8|DCAF7|C15ORF24|RPL6|CREB3L4|MYB|RPL36|CDK20|RPL35|RPL38|RPL37|PIP4K2C|DIP2C|ZNF169|NFRKB|EARS2|ANKS1B|ZNF167|NCRNA00219|MED1|ZNF165|TSPYL3|ACOT9|DAPK2|SERPINF1|RPL22|SYTL1|CD3EAP|PASK|SOX10|SULT2B1|KIAA1217|NISCH|RNF128|BIN1|LGALS12|ACOT2|RPL24|SERPING1|ACOT1|MAML3|RPL29|HOXB8|HOXB7|GLT25D1|TSPYL4|HOXB6|ACOT4|TSPYL5|HOXB5|ASF1B|CDC42SE1|MAPKAP1|HSPA4L|GALNTL2|NEDD4L|NOLC1|SKA3|SKA1|PPP3R1|S100A13|S100A14|ZNF148|HOXC8|ZNF146|NR2C2AP|C9ORF80|RPL41|FZD3|ZNF141|FZD5|CHKA|ZNF140|RAB3IP|DNAH14|RDX|KIAA1244|PRDX6|C9ORF86|LASS1|FA2H|LASS4|LASS3|NPLOC4|H2AFY2|GIPC1|ZNF702P|OGDH|PLCH1|PLCH2|CDK12|ZNF138|ZNF136|ZNF135|HOXD8|ADA|RAD18|ZNF134|CDC42SE2|ZNF133|OGFR|ADC|MYOM1|ZNF131|ORC1L|CLTB|FMN1|TCF20|ADM|HIF3A|TRIM8|TMEM189|ING5|TRIM9|TRIM7|CSRP1|TRIM5|KIAA1267|TRIM2|ANXA6|AP3S2|AP3S1|ANXA9|TIGD1|MYST3|TIGD2|BRD2|NUDC|BRD1|MYST2|TIGD4|ANXA2|IFNGR2|SLC2A12|ANXA5|PAWR|PRSS16|SERPINB5|SERPINB6|GCFC1|MRAP|LSG1|AFTPH|INF2|PAX9|CCDC90A|PCYOX1|ZNF594|ASAH1|SF3B3|CTDP1|RPL10|RPL12|GPS1|RPL11|C6ORF170|BCLAF1|RPL14|GCNT2|RPS3|RPL13|ZNF107|RPL15|CHML|METTL7A|RPS2|BRD8|RPL18|RPL17|ZNF587|RNF130|SF3B1|ZNF586|RPL19|ZNF101|SF3A1|AOC2|F10|BRF1|CARD9|LAPTM5|TRMT1|NMNAT2|FMO3|FMO5|HINFP|XAB2|GPR143|ABI2|RFWD3|ABI1|LPCAT2|AGBL2|MSRB2|CCL28|CHRM1|TUSC3|CTNND2|CTNND1|CLSTN1|HJURP|FAM107A|C1ORF77|BEST1|TUBB6|CDH3|CDH1|SMARCAD1|ZNF567|MAF1|GYG2|PHLDA1|LZTS1|ZNF564|PHLDA3|ZNF562|TPD52|RNF43|ZNF561|RPS9|RPS7|RPS8|RPS5|GPT2|RPS6|FLJ10357|SYPL2|GTF2F1|GTF2F2|RNF40|TRAIP|C1ORF116|CACNB4|DGKQ|ERP29|ERG|TNIK|PHPT1|PHLDB2|ZNF552|ZNF551|ZFP106|ANKRD17|CUL9|ZNF550|DNMT1|CD151|BRI3|NOTCH4|AK1|ILDR1|RHOBTB3|AK3|ITPR3|ABHD5|GTF2E2|C1ORF107|DSCR3|KLC3|ADAP2|SFRS14|MUSTN1|SFRS12|ZNF549|SFRS11|SFRS18|SAFB2|NDN|SFRS16|ZNF544|SLC15A3|ZNF543|ZNF541|WFS1|CEP350|ANKRD23|TNK1|ASNS|ESRRG|BTBD6|CYP4F12|MARCH3|CHERP|MARCH2|ALS2CR8|CNOT6|CDK7|CNOT7|GON4L|YEATS2|ZFP62|CNOT3|CDK2|SPIRE2|NF1|TADA1|SERINC1|ZFP112|RAD9A|TUBA8|RNF10|EIF4E3|BNC2|SYCP2|CALCOCO2|BNC1|C15ORF62|DUSP16|DNALI1|PTBP1|RPL7A|SART1|SART3|ZNF529|SGCB|SIN3A|DNMT3B|C3ORF52|ZNF525|SGCG|SH3D19|VWF|GPX4|KCNAB1|TRAF2|RANGAP1|COASY|ADRA2A|INMT|NIPSNAP1|C15ORF48|DUSP22|ASPM|ASPH|TRAF4|ESRP2|ESRP1|ZNF516|TRAF5|EFHC1|EVL|ZNF513|ZNF512|SSX2IP|ASPA|GTF2A1|ACSS3|ACSS2|GLS2|MKI67IP|GLRX|JAKMIP3|DCAF16|FZR1|DCAF17|PUF60|RBBP4|RSBN1L|RBBP8|RNF39|TNNI1|ZNF502|ZNF500|DCAF11|MEST|CTNNAL1|WASF3|IRX1|IRX2|IRX5|TXNRD2|IRX6|KCNIP2|ANKRD30A|IRX3|CDC42BPG|PLCL2|IRX4|ADRM1|RPL35A|PTPN11|CDC42BPB|CDC42BPA|ASS1|TRIT1|PFKL|RAD51|KLF5|IMPDH1|MGAT4A|CROCC|IMPDH2|CDO1|TRMT61A|METAP1|APP|SPARC|ACSM3|GORAB|ACSM1|GDE1|ACSM5|HSF2BP|NADSYN1|ANTXR2|ZNF606|ZNF605|HABP4|ARL6IP4|SOX8|SOX9|TNS4|GLUL|SOX4|C3ORF15|SOX5|TNS1|ACSL1|SLC11A2|PTOV1|EBF1|EBF2|EBF3|ACSL3|EBF4|OVOL1|C10ORF58|RUNX3|OVOL2|RUNX1|RRAGC|XRN2|TFAM|EZR|ZFPM2|AURKAIP1|ALDH7A1|TELO2|LLGL2|BEX4|CDS1|BEX2|HKR1|PDE1C|GYPC|PDE1B|MAOA|PDE1A|MGST3|MGST1|DHDPSL|KLK6|CYP27B1|PRRC1|DPH1|DPH3|CMYA5|MAP7|INPP5K|MAP4|PATZ1|FIS1|NMB|DTNB|BCL11B|STK11IP|BCL11A|SS18L1|CIDEA|RAB39B|ZWINT|CIDEC|SRPK1|PARP10|RICH2|ALDH18A1|CC2D1A|CUTC|CLIC5|SH3KBP1|KRT23|VLDLR|PRPF19|EPM2AIP1|EPB41L4B|UCHL1|ZMYM1|HINT2|ZMYM3|NNT|ZMYM6|CCHCR1|MOSC1|PRMT6|PRMT5|CDV3|STRBP|PRMT3|TFE3|RHOH|NME4|AVPR1A|IL17RD|AP3B2|RHOA|MDFIC|PACS2|TNNT3|B3GNT3|RDH5|ALDOC|MAPRE3|RHOV|SGK2|RHOQ|PRIM2|WAS|AKAP8|UQCR11|AKAP5|UQCR10|TRAK2|HRSP12|CUX1|RAD54L|MPZL2|CA11|ARNT2|NQO2|DMRT2|PODN|FAH|KRT19|PRPF39|KRT18|KRT15|TRIP10|CTNNB1|RAB3GAP2|TRIP12|PRPF31|FAU|CAMK1|ZNF354C|TJP2|SMEK1|GOLT1A|POGK|ARID4B|ARHGAP39|ESPN|TOMM20|TMEM143|FBL|CHCHD3|POGZ|NUSAP1|UNC5CL|TOMM34|EPDR1|KCTD1|WRNIP1|IPCEF1|ALDH3A2|FOLH1|ELMO1|ELMO3|LMX1B|STEAP1|ISCU|ARHGAP19|DTX1|COX7A2|ARHGAP17|DTX3|ADRB2|SEZ6L2|COX7A1|TMEM123|SDCBP|ARHGAP21|PDZD2|MAN2A2|CASKIN1|EP400|ZC3H18|STAP2|SUDS3|MARK1|RAP1GAP2|STIL|EPHX1|SMAD6|NMRAL1|GNB2L1|ARHGAP24|TMEM111|SLC2A9|ARHGAP33|ARHGAP32|KIF18A|KIF18B|ATG16L1|DLG5|NFKBIB|CREBZF|SCYL3|DOCK5|USP37|ABCD2|B4GALT1|PMS2L3|NVL|HSPB7|PDE3B|HSPB2|SLC2A1|SLC2A4|CHTF18|SENP6|SDR16C5|HEBP2|ALDH2|ENOSF1|PDE4B|TMEM109|PDE4A|AOX1|ABCD1|SCYL1|PTGIS|NPY5R|MARS2|ARAP2|CTPS2|URB1|ARID1A|LATS1|ARHGAP10|LATS2|EHHADH|TRNP1|ITGB1BP1|DOCK2|TMEM55A|KRT80|ZNF195|TUFT1|POLDIP3|USP10|ZNF193|POMP|ZNF192|TOB2|MCART1|PRRG4|TFPT|PALMD|ERBB3|ERBB4|ERBB2|REPS2|STOM|MYCL1|ROMO1|ZNF185|DYX1C1|ZNF184|USP20|B3GAT3|SGTA|PDE4DIP|USP28|GDAP1|SGPP2|ALOX5AP|PMP22|RGS12|PDE7A</Data></Cell><Cell ss:Index="255"/></Row><Row ss:Height="12.816"><Cell><Data ss:Type="Number">5488</Data></Cell><Cell ss:StyleID="ce1"><Data ss:Type="Number">9.2549E-028</Data></Cell><Cell ss:StyleID="ce1"><Data ss:Type="Number">2.5553E-024</Data></Cell><Cell><Data ss:Type="Number">2853</Data></Cell><Cell><Data ss:Type="Number">12277</Data></Cell><Cell><Data ss:Type="Number">3719</Data></Cell><Cell><Data ss:Type="Number">17650</Data></Cell><Cell><Data ss:Type="String">binding</Data></Cell><Cell><Data ss:Type="String">SPI1|IFT172|GMFG|ITSN1|TESK1|TESK2|NOC2L|TSKU|FAM110A|ALKBH2|AKT2|GPBP1|C3AR1|CKMT1B|C19ORF57|AKT1|PRKACA|PKNOX2|FNBP4|HEMK1|CXADR|SECISBP2|ZNF10|CACNA2D2|PHKA1|HDGFRP2|CACNA2D4|ZNF12|ZNF14|RC3H2|ZNF16|CD2AP|MTHFD1|SPINT1|CTAGE5|FEZ2|AGTR1|TXNIP|CLOCK|OPTN|SKAP1|SF1|ZNF28|SF4|EXD3|SET|SAR1A|SHMT2|SFRS17A|SHMT1|CDCA5|CRABP1|PDGFA|LYPD3|GATA3|ZNF25|ZNF26|RHOT2|PRPSAP2|ADAMTS13|EPB41L1|JUB|EPB41L2|EPB41L3|RDH13|ATRIP|TOE1|SDR42E1|CREBBP|JUP|NEBL|EIF2AK3|LNPEP|BTBD11|LARP6|PPFIBP2|FXYD1|FAT2|C19ORF46|PKIG|HNRNPA1L2|ZNF498|ZNF497|PGCP|ZNF493|KCNC3|KCNC4|PRKAG1|ZNF43|SNX10|ZNF44|TFCP2L1|ZNF45|MED16|HOXC10|MED17|SMPD3|SHE|SMPD2|CHAF1B|MED13|PPP2R4|MECOM|CASP10|ZNF41|MMP28|DLGAP1|NINL|DLGAP5|JAK1|ZNF486|ZNF483|CNOT6L|TEX10|ZNF57|MED23|MMP15|PLSCR4|PXDN|C19ORF25|MMP19|POT1|PPARG|C19ORF29|CRYAB|RAPGEF6|PAFAH1B3|ECHS1|XRCC6BP1|OAT|ATL3|ATL1|ATL2|SFRS13A|DLST|SFRS13B|NEURL1B|ADAM28|EXOSC10|AGR2|RICTOR|STX4|STX3|STX2|ZSWIM4|ZSWIM5|SPDEF|MBD3|CENPT|RIC3|ZNF462|MBD6|EGLN2|ATAD5|KCNB1|MBD1|MBD2|BBOX1|ZNF77|SNX21|TARBP1|NUDT21|MYBBP1A|TTC30B|ETNK1|TAOK1|SNX15|ZNF74|TAOK2|CCDC6|NCAPD2|SIGLEC1|LGR6|AGRN|LIMS1|KCNG1|ALDH1L1|RIF1|FBXO27|LY75|MSI1|PLOD2|IL1RAP|MSI2|FADS3|NUDT10|HHAT|NEK2|MAP3K9|ZNF446|MAP3K7|ZNF443|CDKL2|PIAS3|ZNF440|BNIP3L|FBXW5|CDKL5|FBXW8|DGAT1|KCNH8|FBXO17|STX7|FBXW9|ADIPOQ|FBXO15|POLRMT|SRCIN1|MSH6|SMO|DMTF1|MSH2|ZNF439|PKP2|ZNF438|SLC27A6|PKP4|PKP3|CABC1|ZNF433|FTL|ZNF431|SHC4|ZNF430|KHDRBS1|DLX3|CREBL2|FBXO46|FBXO44|NPAS2|FBXO41|CORO1B|NPAS3|RAP1B|SLC9A3R1|NDOR1|PGK1|BAT2L2|EIF4EBP2|ZNF425|TSNAXIP1|SMYD3|ZNF423|FUK|ZKSCAN1|NADK|GRIA4|IP6K2|NEK8|SLC14A2|RASL10A|RASL10B|API5|ODF2|NEK7|RABL2A|GPR109A|GPR109B|HPS5|FBXO32|CORO2A|INADL|CORO2B|DRAP1|SON|NACA|ZNF418|MOB2|SP3|NOXA1|ZNF417|SP6|ACO1|CNTROB|ACO2|LRCH4|OGT|MIPEP|ITGB1|SNAP25|ALAS1|ITGB4|ITGB2|AKAP8L|DYSF|APIP|ETFA|KIAA1543|EXO1|PGM2|ITGB8|ITGB6|NEO1|PGM1|BOK|TRIM62|ITGA3|ITGA2|TNFRSF19|ATRX|VPS13A|NRG1|ARFGAP1|ARL4C|IMPAD1|LCOR|ITGA7|TRIM59|PRPS2|CANT1|C1S|C1R|SRL|MLLT4|EHBP1|MTHFSD|CDC45|KCTD20|PHKG1|U2AF2|TRIM46|NFKBIL2|FYN|E2F5|ZNF862|RILP|ZNF860|TRIM45|E2F8|GADD45GIP1|NOP58|SEPT11|MARCKSL1|KCNJ8|GPKOW|PCDH9|FEM1B|STYK1|CYP4B1|SC4MOL|SORL1|MYO19|CABLES2|TBX3|TTC39A|MYO16|PINK1|SUCLA2|MYO1C|SYT12|ST5|SYT11|PDCD4|EIF3G|TRIM36|CD248|STUB1|EIF3D|TRIM33|MYO1F|DMGDH|C9ORF140|ICAM2|PPAN|ICAM5|IL27RA|CDC20|STS|LGALS1|TRIM28|SNRPD2|TRIM29|PEG10|PPAT|KDR|TRIM26|TRIM27|FBXO5|SNRPD3|CCDC99|BSN|ATP6V1E1|TP63|SMARCC1|ATP6V1G1|LIMCH1|ECH1|OMD|TALDO1|CYP39A1|BTD|CCDC80|CDC34|TRIM17|CDC37|BTK|MT1G|TRIM14|KCTD14|TRIM16|RIN1|TP53|TRIM11|CETP|GRB7|NUMBL|AARS2|SDC4|DHX8|EPAS1|SDC2|USHBP1|MYCBP2|TGFA|LPAR2|LPAR3|ZBTB5|ACTR3B|EPB49|TTBK2|ZNF397OS|PGS1|SEC14L2|RRAS|KCNN4|APOB|PCK1|DECR1|MSR1|BBS1|STAT5B|XBP1|APOBEC3F|SPHKAP|TNFSF12|TNFSF13|RANBP17|NBEAL1|RAB27A|PTK6|NBEAL2|RAB27B|SMARCA4|BST1|PTK7|CD209|MYO5B|SDC1|FBXL5|NOL12|ZNF322A|FBXL7|SLC2A4RG|TP73|DDR1|DHRS13|NRP1|ECM1|ECM2|DHRS11|CSRNP3|NAT10|NAT14|SH3RF1|AKAP12|ACTR1A|MAP1LC3B|AKAP11|SDF4|DFNB31|MST4|FCER1G|MST1|PRPF40B|PRPF40A|SREBF2|GAK|TOX3|RNF144B|CNKSR1|DEPDC6|PITPNM1|PDIK1L|KIT|PTPLAD1|ARHGEF7|SYNC|EEF1E1|ARHGEF5|ATPAF1|DDR2|AHCY|SSNA1|MRPS34|HSD17B7|GNAI1|GNAI2|ZFP14|KIAA1967|PNMA1|ORMDL3|PGGT1B|MSX1|RAE1|EPS15|GABBR1|MAP3K1|PEX19|SORT1|IL34|VEGFB|VEGFC|MYO9A|GRIN1|KLHL9|SH3RF3|TTC9|TTC8|TTC5|SGSM3|NDUFAB1|RAD1|TACC1|KLB|CARS|ZFAND3|BUB1B|PRDM2|CELSR1|UBE2Z|ETS1|CELSR2|CELSR3|IGF1R|EEF1B2|GRIP1|PPIP5K1|PPIP5K2|ZNF84|ZNF85|FAM3B|ENPP2|FAM3D|DENND5A|TGM5|PTRF|CAST|TMSL3|MORC4|MSX2|TTC7B|ADAM10|CASK|SDHA|SDHB|CCNB1IP1|DHDDS|PCP2|SLFN13|SCNN1G|C20ORF134|ZNF91|ZNF92|SLFN11|TYROBP|ZNF93|PSPC1|SCNN1A|TSNARE1|CARD14|FBN3|GNAZ|PKDCC|HTRA3|DDX1|TCF7|PLD4|CACNA1C|CACNA1F|PLD2|C11ORF9|RAI1|SHARPIN|GRK5|GRK6|RHPN1|RHPN2|VILL|UBE2F|TFAP2A|TFAP2C|PDHA1|NUP155|LHFP|UBE2C|CAV2|CAV1|CNOT10|SYT7|BSPRY|HOOK1|UBA2|UBE2O|TCF4|TCF3|FBN1|TNFAIP8|CUEDC2|PODXL2|LDB1|TTC22|TAT|PLEK|TH1L|ODZ3|LDB2|MYSM1|LMNB1|CABIN1|GHR|CYP26B1|MAN1A2|MYBL2|MAN1A1|CA8|MYBL1|PET112L|SNTA1|TGIF1|MYOCD|TGIF2|SHROOM2|SHROOM3|ETV1|NAV1|NAV2|ETV4|ETV5|SHROOM4|EPN1|ETV6|EEF1G|EPN3|GFOD1|ELF3|ACOX2|EEF1D|ACOX1|ELF5|CAT|CRY2|ACOX3|MAN1B1|SHANK3|SHANK2|ATP6V1B1|DNAH2|DNAH7|PKD1L2|DNAH9|ASAP2|NT5C2|RNF4|RNF2|ADD1|GK5|CYTH2|IL1RL2|C19ORF70|CAND1|SV2B|OXCT1|SV2A|CNR1|POLD1|MKNK1|MAN1C1|SLIT3|TTC14|ARFGEF1|ARFGEF2|TTC12|CDK11A|RRM2|EYA2|TPBG|BNIP3|EYA3|EYA4|YY1AP1|TTC19|TBX19|USF2|C4ORF23|POLE4|TBX15|CD4|CCS|TNIP1|TNIP2|POLE2|COL7A1|POLE3|CD9|TEK|BNIPL|PI4K2B|VPS29|TES|RNH1|RRP1|GPATCH2|GPATCH1|SMC5|FGFRL1|RRP9|EPS8|MTBP|ALCAM|ZMIZ2|KIAA1468|L3MBTL|AP1S2|AP1S3|NCKAP5|CDK5RAP3|DDX17|MBNL1|PRKCI|NUP210|PRKCD|DDX12|ARMC9|SCRIB|QTRTD1|DAAM2|ADPRH|CFD|LRPAP1|CTBP2|PDXDC2|CTBP1|PRKRIP1|PRDM15|PRDM10|PRKCZ|GNS|ADH5|ANAPC11|GJC1|LDHA|BLOC1S1|FLRT3|ZSCAN12|CEP72|ZSCAN16|LRRC37A3|BTF3|ZNF384|ICMT|PHC1|SNAPIN|AFAP1L1|HOMER2|PLK2|SETD1A|EPT1|CGN|EHD1|SQLE|EHD2|MEX3A|TCN2|MKS1|HNRNPC|FARSA|PAM|CDKN1C|GPI|SMG1|GMEB1|GMEB2|SETD7|STON1|CHP|PYGM|GPT|PYGL|ABCC10|PHF6|ABCC11|UBL5|C1QTNF2|ADAMTSL4|AIFM2|ADAMTSL3|PEA15|PBK|TIMP2|RBPMS2|TIMP3|TK2|PLEKHN1|CIC|JARID2|TEAD1|TIMP4|ZIK1|EDARADD|HELLS|SHPRH|AGXT2L2|ASH1L|GNL1|GNL3|HADHB|KAT2B|TAF6L|KAT2A|ZEB2|COL2A1|ZEB1|KIFC2|HEATR5A|MTF2|RARB|ANGPTL2|PLIN2|ANGPTL4|PLIN1|TKT|GAS8|ANGPTL1|GRP|ADCY4|PAPSS2|ADCY6|PAPSS1|FAM129B|ADCY5|ARFRP1|FGD5|RPS15A|FGD6|APOL6|ADRBK2|USP1|CKB|ZNF346|ZNF345|DEDD|FARP1|CDKN2B|CDKN2C|GSN|IL10RB|CSNK1A1|IL10RA|GLYCTK|PCGF3|NR1H3|SCAF1|HIPK3|DEF6|DHRS3|ZNF33B|ZNF33A|MKLN1|OSTM1|ADM2|NUCB1|ZNF335|ZNF334|PLXND1|UBP1|RPL10A|FGF2|PARK2|IPO4|CDC14A|EDC3|EDC4|BZRAP1|PODNL1|SALL2|CFL2|ZNF329|ZNF324|PLS1|ZNF321|HMGN1|ZNF320|FAM48A|MAP2K1|MAP2K2|TLE1|RALGAPA1|MAGI3|GTF3A|TRAFD1|TTC21A|FRMD4A|THOC2|THNSL1|PGD|TOM1L1|CTSL1|MORF4L1|ILF3|OBSCN|RAB36|ZNF318|FKBP8|ZNF317|RAB38|PHIP|FKBP9|ADNP|FKBP4|ZNF311|CSNK1G2|CSNK1G1|IPPK|ZNF793|BRSK1|FKBP2|HMMR|HSPBP1|DDRGK1|UBR5|DVL1|DVL2|ZNF789|ZNF304|ZNF787|SRGAP3|ZNF786|DRD2|ZNF785|AP1M2|AP1M1|FANCI|ZNF782|TRAPPC2|UVRAG|EIF2B3|FANCL|FANCA|PXDNL|FANCC|SYNJ2|FANCF|DAB2|COPS6|IRAK1BP1|MTL5|PIP|PIR|PLXNB2|ZNF777|PLXNB1|CSPG4|ZNF776|ZNF774|BCL2L2|MOBKL2C|CPM|DIDO1|MOBKL2A|CCDC45|MCM9|WDR4|CEP164|ZC3H8|PIK3C2G|PIK3C2A|NOB1|AP1G2|SNRNP70|PIP5KL1|ZNF768|CCDC52|TLK1|WDR6|ZNF765|EVI5L|CCDC50|ZNF761|PHACTR4|IDH3A|RFC5|CR2|RFC3|RFC4|TRPC6|AVPR2|ZNF75A|CATSPERB|ESPL1|POLR1B|POLR1C|NOS1AP|PECAM1|MCM4|POLR1E|MCM5|DNAJC9|DNAJC8|CRK|MCM2|ZNF750|CEBPA|HDAC2|HDAC3|NUFIP1|CATSPER2|HDAC1|RAB1B|VPS4A|CEBPG|TTK|TENC1|HDAC9|PLN|ABLIM3|RAB25|ZNF749|HECTD3|RAB26|POLR2E|CCDC75|POLR2H|SEC11A|PLEKHH1|ADSS|JAZF1|POLR2L|MOBKL1A|ANGPT1|MACC1|FBXL19|CYP51A1|CPPED1|MFAP4|P2RX4|POLR3A|ZNF738|ZGLP1|RAB15|LEP|ASXL2|CCDC64|BCOR|RAB17|PANK3|TRAF3IP2|CBLC|MKI67|RPS15|NFU1|RPS14|PNN|RPS6KA6|RPS16|RPS6KA5|RPS19|RPL18A|PPP2R1B|RPS18|RPS6KA1|PDK4|LONP1|ARFIP2|C17ORF28|RPS11|ZNF841|BTRC|SYNPO|SEPHS1|RPS10|RPS13|PDK2|ICOSLG|RPS12|COG7|IL1R1|COG3|METTL3|KRT8|KRT7|ESCO2|MAPK8IP2|MAPK8IP3|SRRM1|UHMK1|TIAM2|POR|AZGP1|KATNAL1|KATNAL2|MTHFD2L|SUCLG1|TLN2|SIK2|NEIL1|TLN1|OBSL1|IL28RA|SLC22A3|SPTBN5|CASZ1|SLC22A5|STXBP1|STXBP2|TWIST2|TWIST1|ELTD1|RPAP3|ZNF829|ZNF827|PDCD11|ZNF823|CSTF1|TP53BP2|TNRC18|TP53BP1|KIAA1804|SPTBN1|SPTBN2|TRPM4|VAT1|SETDB1|MAGEE1|SETDB2|PYCR1|PARVA|PARVB|NARFL|PUM2|RPS25|TPX2|PM20D2|ZZZ3|CABYR|RPS29|ZNF814|FUBP1|RBAK|RPS21|RPS24|TOP2A|UBXN1|GBE1|CITED4|C17ORF70|HBB|MEOX2|SIPA1L3|MEOX1|COIL|SIPA1L1|XPO5|UBXN7|HRAS|UBXN6|RALGPS2|ZCCHC24|VAV3|TOP3B|ZYG11A|EDN3|HEG1|STRADB|BHMT2|ZDHHC13|TYK2|CBFA2T2|RENBP|VAV1|VAV2|HCK|HNRNPH1|CLDN12|CLDN19|TLR8|VWA2|CD302|TLR4|RAB7A|C1QB|ADH1B|ADH1A|AMIGO2|ZDHHC23|GDPD1|ZNF3|ZNF8|AIF1|NKD2|ZNF7|CST3|DUOX1|ZDHHC18|NT5E|METTL5|APBB3|LAIR1|GINS1|MPP1|GINS2|MPP2|NFYA|C17ORF68|GINS4|GRHL3|SORBS2|FTSJD1|SORBS1|GRHL1|GRHL2|PDP2|RAD51L1|SAA1|F2RL1|NUPL2|NUPL1|APBA2|MPHOSPH6|NDUFA13|KDM1A|ZWILCH|RASEF|HOXA11|HOXA10|DOCK11|COL4A3BP|BMPER|SR140|SVEP1|HADH|CHRNB2|PHYH|KDM2A|LIG1|KDM2B|HGD|PUS1|LMO3|LMO2|LIG3|LMO7|PUS7|ATP1B1|TRPC4AP|PCDHA11|RSBN1|PRPF4|PACRGL|PRPF6|FANCD2|CHMP4C|MATR3|HIST1H2BG|ZCCHC8|C14ORF104|ZCCHC6|PXK|RPS19BP1|LPL|FBLN1|ROD1|FBLN2|FBLN5|C14ORF102|EFNB1|ZMAT1|EFNB3|THPO|BPTF|CYP2J2|CPSF7|MLL3|MLL4|CPSF6|KLHDC5|CPSF1|NONO|CBX1|MLL5|POU2F3|DAK|DIAPH2|TRPV6|TRPV4|CHMP2A|CRYL1|FAM82B|FGFR2|GPSM1|MUS81|AVEN|KDM5A|KDM5B|KDM5C|PYCRL|CLEC14A|YBX2|YBX1|ATP5G3|HAPLN3|HK2|RPS4X|SEPT9|CASP6|TOP1MT|SIX2|TRPS1|CYP2R1|SNAPC4|C14ORF49|CASP2|GPSM3|KDM6A|SRGN|AXIN1|PPP2R5A|RPS3A|SAFB|DCN|IQCH|SEPT3|RABEP2|RASA3|DDAH2|ALDH1A1|RASA2|DCX|CASQ2|PFDN1|HAGH|THOP1|RBMS2|FAM84B|PDXK|KDM3A|C2ORF63|KDM3B|ATF6B|LEF1|ETFDH|ATP1A2|ATP1A1|THBS4|NXF1|WNT11|UGP2|PPP2R3C|GNA12|HES1|BUB3|BUB1|MAPK3|ZNF286A|KDM4A|KDM4C|ATP13A1|LIMK2|SLC4A7|CAPN13|MLPH|CAPN10|ATP13A4|ATP13A5|C2ORF72|RBMX|SUV420H2|MDC1|MAPKBP1|COBRA1|PGAP2|EHMT2|ZNF292|KIAA0020|TMEM97|CLDN2|SUV420H1|PREX2|PSMD8|LIPE|ZFYVE27|LSM11|MPRIP|PSMD4|LIPH|PSMD2|PSMD1|XYLB|GBP6|GABARAPL1|MEF2C|ZNF282|RNASE4|PDZK1|EML1|HSPG2|RNASE1|LRRC37B|EML3|MAPKSP1|RBP7|RBP4|CLDN4|MYL6|CLDN3|RFX7|CLDN8|PSME4|CLDN7|PADI2|CYP2E1|GRID2IP|ZNF276|ZNF274|ZNF273|ABCB1|NCAPG|FPR3|SLC5A1|AGAP3|C20ORF11|IQGAP3|C20ORF12|C2|C3|HSD11B1|C6|PRKAR2B|FIGNL1|MYO6|RSU1|HMGXB3|ZNF268|ZNF267|GPIHBP1|EXPH5|VTI1B|ZBTB7C|ABCA1|NGFR|ZNF263|PMM1|CADM1|ZNF260|LRBA|MRPL28|SNF8|ABCA8|FAM136A|FLI1|CS|UCK2|DCHS2|TDP1|HRC|NOX4|ZNF256|EFCAB4B|FERMT3|EZH2|EFCAB4A|ZNF254|PIGR|ZNF250|PIGO|RPLP1|RPLP0|EFCAB6|CTCF|LRRC32|PQBP1|LRRC1|NIPBL|NKRF|EFCAB1|OFD1|SS18|GPR39|DFFB|FGFBP1|LRRC45|FGFBP2|GPR34|LRDD|NSUN2|RIPK4|ACTL6A|RRAS2|NSUN6|SIRT6|SIRT7|HEXDC|SIRT2|VAMP8|F8|MBLAC2|VAMP7|TMEM33|CDC42EP2|PICK1|ZNF239|TUT1|HAP1|SLC29A1|DLD|VAMP3|TMF1|SRRT|ZNF518A|CCNDBP1|FSTL1|PSMA7|FSTL3|RECQL4|GGA2|GGA1|RECQL5|UNK|SRPX2|EXTL1|BTAF1|TCOF1|TMEM67|UCP2|MICALL1|PSMB1|LEO1|ZNF229|MICALL2|PMS2|C10ORF2|ZNF227|RPS27A|ZNF223|NKTR|MDH1|USP9X|LRRC27|PSMC5|FABP4|PSMC3|FABP5|PSMC1|GOPC|PECR|ZNF692|UBE2D4|CCNT1|ZBTB24|NCF2|ZBTB26|NCF4|HP|RORC|F13A1|ZBTB22|TSEN2|FOXQ1|STK11|RUVBL2|SLC25A40|ZNF687|ZNF202|PPP1R16B|EPM2A|SH3GLB1|ZNF682|SH3GLB2|ZNF681|PRPF4B|ZBTB33|FOXP3|FRMD3|FRMD6|SLC9A7|S100A4|FSCN2|ROR2|IGFALS|UTRN|SNRNP200|DSC1|ZNF675|ZNF674|DSC2|KIAA0408|ANAPC2|PFKFB2|PFKFB1|PFKFB4|PFKFB3|STK39|LRRC50|ISG20L2|ARL2|CYP19A1|RAP1GAP|ACAT1|SLC9A1|SBNO1|NPAT|DBC1|BCL2L11|STK36|CLTCL1|PMVK|ZNF667|E4F1|SOCS6|ZNF662|KL|ZBTB17|TIA1|BRPF1|BRPF3|GFPT2|GPR98|GOT2|TNFRSF10A|FOXN3|FOXN2|QKI|MLXIPL|PTPRB|KIAA0427|TMEM11|LRIT3|TUBGCP6|PIN1|MDM4|ANXA2P2|ZNF655|ZNF653|ZNF652|NFE2L1|SLC25A1|ZNF512B|HSP90AB1|FLT1|CRYBG3|CELF2|RASGRF2|FHL1|CELF5|ARRB2|FOXM1|WISP2|MB|PPP1R13L|ZNF649|ZNF648|ME1|DGCR8|PMEPA1|HMG20B|WAPAL|ZNF644|ZNF643|DGCR2|PELP1|DIS3L2|DSP|EMX2|SH2D3A|RAD23A|KSR2|RAD23B|SLC25A16|QTRT1|SLC25A15|GIGYF1|SLC25A18|DBF4|PIK3CA|ZNF638|DSG2|BIRC6|BDP1|DTL|ZNF630|AHDC1|SLC25A13|COL15A1|SEC23A|GTF3C4|LRP1|GTF3C5|PCOLCE2|ZBTB49|ZBTB48|ZBTB43|CXXC1|KATNB1|PARD6G|ZBTB42|FURIN|LRP2|ZBTB44|HSD17B11|PTPLB|BARX2|SLC25A29|PARD6B|NCLN|PTPRZ1|ZNF627|TIFA|KIAA1324|SLITRK6|ZNF625|SH3BP5|LRRC8C|SLITRK5|SH3BP4|LRRC8D|ZNF623|D2HGDH|SLC25A20|MICALCL|SEC23B|SH2B3|LRRC8E|ATP9A|SH2B1|PTPN1|CYB5A|PRRX1|TIE1|MGA|RPL23A|BAIAP2|TPD52L1|TPD52L2|SNRK|PC|FCGR2A|ZNF618|NOVA2|PTPN9|PABPC1L|FCGR2B|SEC24C|FCGR2C|PVRL1|PTPN2|ZAK|EIF4A3|PLEKHB1|FOXI1|KEAP1|ZDHHC3|NUBP2|UBE2L3|BAIAP2L1|RASSF4|OGFOD2|RASSF6|ZNF721|EPHB1|EPHB3|TMPO|SLC34A2|ENTPD2|PAQR7|MIA|ANK2|ANK3|ANK1|SFRP1|ZNF713|CD2BP2|ZNF711|ZNF710|KIF20A|EPHA1|ALPK1|EPHA3|EPHA10|PIK3R2|RTF1|MST1R|PCDH12|BRCC3|ATP5O|EVPL|ATP5L|SFRS6|APH1A|SNX3|ZNF709|DHX30|ZNF708|RAB11FIP1|SNX2|DHX32|ZNF707|PCBP3|DHX33|DHX34|MTERF|PCBP1|ARSJ|ATP5D|DHX37|TSPAN4|ZNF701|SURF6|SYMPK|ZNF700|SNX9|RBM12|ARSD|N4BP2|ARSE|RAB11FIP4|ZBED4|SNX5|RBM10|RBM11|CTSA|CCR1|LRRN3|SURF2|XRCC5|ADHFE1|XRCC3|SURF4|RASSF7|XRCC1|PILRB|PRG4|HSPA12A|PAICS|ANLN|PPP1R1A|WNK1|RPL27A|WNK2|WNK3|INTS5|PEMT|PAF1|LRRN1|SCN2A|CD24|CALM1|PTPRT|SUV39H2|CCDC120|PTPRS|DOC2A|DIRAS1|DIRAS2|HNF4G|KIF14|PTPRM|KIF12|AP2A1|PTPRK|KIF11|PEPD|MLL|SLC7A10|PCSK5|KIF17|ACADL|STBD1|REV3L|MLX|DHX15|KIF1C|CCR6|CD36|UTP14A|ACADS|LMCD1|CD34|CTSC|CD33|CTSB|NCOA2|ANKDD1A|WARS|NCOA5|ACAD9|MINK1|COMMD2|KIF24|HBA2|KIF22|KIF27|NR5A2|VSNL1|CSDE1|ZNF780B|STK40|CD63|STX17|SATB2|STX19|DERL1|PRKX|STX11|ARVCF|PAK1|PGRMC2|RXRA|PES1|GPC3|PAK6|GPC2|SCAND3|GPC6|EXOSC2|PAK2|PAK4|BCAP31|NPM1|AKR1C1|KLK13|MIB2|AKR1C2|DOHH|PLEKHA9|PLEKHA7|MIB1|FKBP1A|EPPK1|IL17D|MAD2L1|FOXA1|CD86|PLVAP|RTKN|CD82|CD81|WWC1|GIMAP4|PHRF1|GIMAP6|GIMAP7|GIMAP8|KLHL31|CAPN8|RGS3|MPZ|KIF5A|CCRL2|PALM|CAPN2|CAPN1|GGT1|ARID2|PPFIA4|SBF2|PDGFRB|ZGPAT|CD93|LMTK3|CYBB|RPGRIP1L|ATAD3B|PRLR|ATAD3A|ATAD3C|ERN1|DOK1|PLA2G16|DOK2|SGK269|DKC1|SCN8A|GPD1|SBDS|GEMIN4|MZF1|RTN3|RBM8A|NPR1|NPR2|KLHL17|NPR3|SLC1A3|KLHL13|PDS5B|PDS5A|NDRG1|ACACB|RASGRP1|RTN4|RASGRP4|CCNB2|DEAF1|KIF3A|PACSIN2|PACSIN3|MSC|WNT3|ISOC2|ARHGEF37|VDR|PHF12|NFXL1|SSH2|SUPT5H|BMP6|KLHL20|CLK2|QDPR|PAN2|GCLC|H1F0|PAN3|COL5A3|KIF4A|TAB1|CCDC130|PICALM|RBM27|SNED1|RBM25|RBM26|DDX49|CNRIP1|PRKCSH|CPXM2|CHD8|PRR3|CHD6|SIRPB2|CHD4|CHD3|LAMC1|CHD2|AFF3|AFF4|CALB2|BCL7B|UQCRFS1|SCARF1|YWHAG|RBM16|HSDL2|MMP7|DDX54|TRDN|PJA1|CCNA2|PSRC1|NDUFS8|IRF3|NDUFS7|HIST4H4|CHDH|NAA35|IRF6|RBM23|RBM47|PNKP|LAMA4|GOSR1|DDX20|HMGCR|ATP2C2|ACVR1B|CYGB|RAB40B|EFS|ACVR1C|RAB40C|TAF1C|ATOH8|NAA25|NUP43|MDH1B|GALNT7|RBM39|GALNT5|LAMB3|NAA10|GALNT3|EGF|PLA2G2A|ATP2B4|DDX31|LRWD1|ATP2B1|S100B|MAPK14|SOD3|MAPK15|SOD1|MAPK13|MAPK10|FAM179B|SBK1|CLCN4|RBM41|ACIN1|NAA16|THRSP|QRICH2|VIM|CPVL|RPL4|ROPN1B|RPL5|CNTFR|RPL30|EHF|RPL3|RPL32|RPL31|MAML1|TRRAP|RPL34|ABAT|FNBP1L|GABPB1|RPL8|ABCA13|DCAF7|C15ORF24|RPL6|CREB3L4|MYB|RPL36|CDK20|RPL35|RPL38|RTTN|RPL37|PIP4K2C|DIP2C|ZNF169|NFRKB|EARS2|ZNF167|MED1|ZNF165|DAPK2|RPL22|SYTL1|SYTL5|PASK|SOX10|SULT2B1|NISCH|RNF128|BIN1|LGALS12|TYRO3|ACOT2|RPL24|SERPING1|MAML3|RPL29|ANKK1|HOXB8|HOXB7|DUS3L|HOXB6|HOXB5|ASF1B|MAPKAP1|HSPA4L|GALNTL2|NEDD4L|NOLC1|SKA3|SKA1|PPP3R1|S100A13|SLC19A3|S100A14|ZNF148|HOXC8|ZNF146|S100A10|FZD1|C9ORF80|RPL41|FZD3|ZNF141|FZD5|CHKA|ZNF140|FZD4|FZD7|RAB3IP|FZD6|DNAH14|RDX|FHDC1|C9ORF86|FA2H|LASS4|LASS3|NPLOC4|GIPC3|H2AFY2|GIPC1|ZNF702P|OGDH|PLCH1|PLCH2|CDK12|ZNF138|CDK13|ZNF136|ZNF135|HOXD8|ADA|RAD18|CDK16|ZNF134|CDC42SE2|ZNF133|OGFR|ZNF131|SPEF2|ORC1L|CLTB|FMN1|TCF20|ADM|HIF3A|C9ORF95|RNF157|TRIM8|ING5|TRIM9|TRIM7|CSRP1|TRIM5|KIAA1267|TRIM2|MRC1|ANXA6|AP3S2|AP3S1|ANXA9|TIGD1|MYST3|TIGD2|NUDC|BRD1|MYST2|TIGD4|ANXA2|IFNGR2|ANXA5|ITPK1|TET2|PAWR|SERPINB5|GCFC1|MRAP|LSG1|AFTPH|RNF169|INF2|MRAS|PAX9|TET3|ZNF598|ENG|PCYOX1|ZNF594|CCL13|SF3B3|CTDP1|RPL10|RPL12|GPS1|RPL11|DOM3Z|C6ORF167|BCLAF1|RPL14|RPS3|RPL13|ZNF107|RPL15|RPS2|BRD8|RPL18|RPL17|ZNF587|RNF130|SF3B1|ZNF586|RPL19|ZNF101|AOC3|SF3A1|AOC2|F10|BRF1|F12|CARD9|SAAL1|TRMT1|NMNAT2|FMO3|FMO5|HINFP|ADAT2|XAB2|GPR143|ABI2|RFWD3|ABI1|LPCAT2|AGBL2|MSRB2|FMOD|CYB561|CCL28|SOLH|SLC28A3|CHRM1|CTNND2|CTNND1|CLSTN1|HJURP|FAM107A|C1ORF77|BZW2|CDH5|TUBB6|CDH3|CDH1|SMARCAD1|ZNF567|PHLDA1|LZTS1|ZNF564|PHLDA3|ZNF562|TPD52|RNF43|ZNF561|RNF44|RPS9|SLC15A2|RPS7|IGFBP5|RPS8|RPS5|GPT2|RPS6|GTF2F1|GTF2F2|RNF40|RNF41|TRAIP|CACNB4|ARMCX2|DGKQ|ARMCX5|ERG|TNIK|ZNF552|ZNF551|ZFP106|ANKRD17|CUL9|ZNF550|IQCA1|CSF1R|DNMT1|CD151|BRI3|NOTCH4|AK1|RHOBTB3|AK3|ITPR3|RASAL1|ABHD5|RHOBTB1|GTF2E2|GLB1L2|KLC3|ADAP2|SFRS14|TBXA2R|SFRS12|BTBD3|ZNF549|SFRS11|SAFB2|NDN|IGFBP7|ZNF544|ZNF543|ZNF541|CD163|ATP8B4|ZG16B|WFS1|ATP8B1|TNK1|ASNS|ESRRG|BTBD6|CYP4F12|MARCH3|CHERP|MARCH2|ALS2CR8|CNOT6|CDK7|AQPEP|CNOT7|GON4L|ZFP62|ALS2CR4|RCAN2|CNOT3|RCAN3|CDK2|SPIRE2|NF1|TADA1|SERINC1|ZFP112|RAD9A|TUBA8|RNF10|EIF4E3|BNC2|SYCP2|RNPEPL1|CALCOCO2|BNC1|DUSP16|PTBP1|RPL7A|SART3|CLEC1A|ZNF529|SIN3A|DNMT3B|ZNF525|SGCG|SH3D19|IQCB1|VWF|GPX4|GPX3|SORD|KCNAB1|TRAF2|RANGAP1|COASY|ADRA2A|ASPM|ASPH|TRAF4|ESRP2|ESRP1|ZNF516|IL3RA|TRAF5|EFHC1|EVL|ZNF513|ZNF512|SSX2IP|ASPA|GTF2A1|ACSS3|NLGN2|ACSS2|GLS2|MKI67IP|GLRX|FZR1|CLEC3B|PUF60|RBBP4|RBBP8|RNF39|TNNI1|ZNF502|ZNF500|DCAF11|MEST|CTNNAL1|WASF3|IRX1|IRX2|IRX5|SEMA4D|TXNRD2|IRX6|KCNIP2|ANKRD30A|IRX3|CDC42BPG|PLCL2|IRX4|ADRM1|RPL35A|PTPN11|CFLAR|CDC42BPB|CDC42BPA|ASS1|TRIT1|ENOX1|PFKL|NFASC|RAD51|CLEC2B|KLF5|IMPDH1|MGAT4A|CROCC|IMPDH2|FOLR2|CDO1|TRMT61A|FOLR1|CLEC2D|METAP1|APP|SPARC|ACSM3|GORAB|ACSM1|GDE1|ACSM5|HSF2BP|NADSYN1|ANTXR2|ZNF608|ZNF606|ZNF605|SOX8|SOX9|VSIG4|TNS4|GLUL|TNS3|SOX4|C3ORF15|SOX5|TNS1|ACSL1|SLC11A2|EBF1|EBF2|SLC6A11|EBF3|ACSL3|EBF4|OVOL1|RUNX3|OVOL2|RUNX1|RRAGC|XRN2|TFAM|EZR|ZFPM2|AURKAIP1|TELO2|LLGL2|CDS1|HKR1|PDE1C|GYPC|PDE1B|MAOA|PDE1A|KLK5|MGST1|TRMT2A|KLK8|KLK6|CYP27B1|NUAK1|INPP5A|STC2|DPH2|DPH3|CMYA5|INPP5K|MAP4|PATZ1|FIS1|NMB|DTNB|BCL11B|STK11IP|BCL11A|PDE2A|CIDEA|RAB39B|ZWINT|CIDEC|SRPK1|RICH2|SESTD1|ALDH18A1|CC2D1A|CUTC|ACVRL1|CLIC5|SH3KBP1|FAM69A|VLDLR|PRPF19|CX3CL1|EPB41L4B|UCHL1|ZMYM1|ZMYM3|NNT|GUK1|STAB1|ZMYM6|FFAR2|TNFAIP8L2|CCHCR1|MOSC1|RSPRY1|PRMT6|PRMT5|STRBP|PRMT3|LRRIQ1|TFE3|RHOH|NME4|AVPR1A|NME5|AP3B2|IL17RB|RHOA|MDFIC|TNNT3|RBM12B|RDH5|ALDOC|MAPRE3|RHOV|SGK2|RHOQ|PRIM2|TNXB|WAS|AKAP8|CXCR7|AKAP5|TRAK2|CUX1|KIAA1609|RAD54L|LCMT1|MAP4K4|CA12|GDF10|CA11|ARNT2|NQO2|DMRT2|PODN|FAH|LYVE1|LILRB5|KRT19|PRPF39|KRT18|KRT15|TRIP10|CTNNB1|RAB3GAP2|TRIP12|PRPF31|FAU|CAMK1|TJP3|ZNF354C|TJP2|SMEK1|POGK|ARID4B|ARHGAP39|ESPN|TOMM20|FBL|CHCHD3|POGZ|NUSAP1|PDE8B|PDE8A|CA13|UNC5CL|TOMM34|EPDR1|KCTD1|WRNIP1|KCTD3|IPCEF1|FOLH1|COL4A2|COL4A1|ELMO1|COL4A6|COL4A5|ELMO3|RELL2|LMX1B|STEAP1|ISCU|USP54|DNAJC22|DTX1|ARHGAP17|ADRB1|DTX3|ADRB2|NID2|ADIPOR2|TMEM123|SDCBP|ARHGAP21|PDZD2|MAN2A2|CASKIN1|EP400|ZC3H18|STAP2|SUDS3|ANKZF1|MARK2|MARK1|ACBD7|DNAJC12|TDRD5|SMAD6|NMRAL1|GNB2L1|ARHGAP24|ARHGAP33|ARHGAP32|KIF18A|ARHGAP31|KIF18B|DLG3|ATG16L1|DLG5|NFKBIB|DOCK6|CREBZF|SCYL3|DOCK5|CXCL6|ABCD2|B4GALT1|PMS2L3|HSPB6|NVL|HSPB7|PDE3B|HSPB2|SLC2A1|SLC2A4|CHTF18|SDR16C5|TMEM102|ALDH2|ENOSF1|PDE4B|PDE4A|AOX1|ABCD1|SCYL1|PSTK|PTGIS|NPY5R|MARS2|ABCC6|ARAP2|CTPS2|ABCC9|URB1|ARID1A|TGFBR2|LATS1|HPDL|ARHGAP10|LATS2|RNF207|EHHADH|ITGB1BP1|DOCK2|MCTP2|LUC7L2|ZNF195|TUFT1|POLDIP3|USP10|ZNF193|ZNF192|PRELP|TOB2|MCART1|PRRG4|TFPT|ERBB3|ERBB4|PRRG2|ERBB2|REPS2|STOM|MYCL1|PDE6B|REPS1|CMTM7|RWDD1|ZNF185|DYX1C1|ZNF184|USP20|CMTM4|LGI4|B3GAT3|SGTA|CMTM6|PDE4DIP|USP28|SH3YL1|NEURL4|XPNPEP2|NEURL3|ALOX5AP|PMP22|RGS12|PDE7A</Data></Cell><Cell ss:Index="255"/></Row><Row ss:Height="12.816"><Cell><Data ss:Type="Number">5515</Data></Cell><Cell ss:StyleID="ce1"><Data ss:Type="Number">2.9098E-027</Data></Cell><Cell ss:StyleID="ce1"><Data ss:Type="Number">6.0255E-024</Data></Cell><Cell><Data ss:Type="Number">1992</Data></Cell><Cell><Data ss:Type="Number">8072</Data></Cell><Cell><Data ss:Type="Number">3719</Data></Cell><Cell><Data ss:Type="Number">17650</Data></Cell><Cell><Data ss:Type="String">protein binding</Data></Cell><Cell><Data ss:Type="String">SPI1|IFT172|GMFG|ITSN1|TESK1|NOC2L|TSKU|FAM110A|AKT2|C3AR1|C19ORF57|AKT1|PRKACA|PKNOX2|FNBP4|CXADR|ZNF10|PHKA1|HDGFRP2|RC3H2|CD2AP|MTHFD1|SPINT1|CTAGE5|FEZ2|AGTR1|TXNIP|CLOCK|OPTN|SKAP1|SF1|EXD3|SET|SHMT2|SFRS17A|SHMT1|CDCA5|PDGFA|LYPD3|GATA3|RHOT2|ADAMTS13|EPB41L1|JUB|EPB41L2|EPB41L3|ATRIP|CREBBP|JUP|NEBL|EIF2AK3|LNPEP|BTBD11|PPFIBP2|FXYD1|C19ORF46|PKIG|KCNC3|KCNC4|PRKAG1|SNX10|ZNF44|TFCP2L1|MED16|MED17|SHE|CHAF1B|MED13|PPP2R4|MECOM|CASP10|DLGAP1|DLGAP5|JAK1|CNOT6L|MED23|MMP15|PLSCR4|PXDN|C19ORF25|POT1|PPARG|C19ORF29|CRYAB|RAPGEF6|PAFAH1B3|ECHS1|OAT|ATL3|ATL1|ATL2|SFRS13A|DLST|SFRS13B|NEURL1B|EXOSC10|AGR2|RICTOR|STX4|STX3|STX2|MBD3|RIC3|KCNB1|MBD1|MBD2|SNX21|NUDT21|MYBBP1A|TAOK1|SNX15|CCDC6|NCAPD2|SIGLEC1|LGR6|AGRN|LIMS1|KCNG1|RIF1|FBXO27|PLOD2|IL1RAP|NEK2|MAP3K9|MAP3K7|PIAS3|BNIP3L|FBXW5|CDKL5|FBXW8|FBXO17|STX7|FBXW9|ADIPOQ|FBXO15|POLRMT|SRCIN1|MSH6|MSH2|PKP4|FTL|SHC4|KHDRBS1|CREBL2|FBXO46|FBXO44|NPAS2|FBXO41|CORO1B|RAP1B|SLC9A3R1|NDOR1|BAT2L2|EIF4EBP2|TSNAXIP1|SMYD3|ZNF423|NADK|GRIA4|NEK8|SLC14A2|API5|ODF2|NEK7|HPS5|FBXO32|CORO2A|INADL|CORO2B|DRAP1|SON|MOB2|SP3|NOXA1|ACO1|CNTROB|LRCH4|OGT|ITGB1|SNAP25|ITGB4|ITGB2|AKAP8L|APIP|KIAA1543|EXO1|ITGB8|ITGB6|NEO1|BOK|TRIM62|ITGA3|ITGA2|TNFRSF19|ATRX|VPS13A|NRG1|LCOR|ITGA7|TRIM59|PRPS2|MLLT4|EHBP1|CDC45|KCTD20|PHKG1|U2AF2|TRIM46|NFKBIL2|FYN|E2F5|ZNF862|RILP|TRIM45|GADD45GIP1|NOP58|SEPT11|MARCKSL1|KCNJ8|PCDH9|FEM1B|STYK1|SORL1|MYO19|CABLES2|MYO16|PINK1|SUCLA2|MYO1C|SYT12|ST5|SYT11|PDCD4|EIF3G|TRIM36|STUB1|EIF3D|TRIM33|MYO1F|ICAM2|PPAN|ICAM5|IL27RA|CDC20|LGALS1|TRIM28|SNRPD2|TRIM29|PEG10|KDR|TRIM26|TRIM27|FBXO5|SNRPD3|CCDC99|ATP6V1E1|TP63|SMARCC1|ATP6V1G1|LIMCH1|ECH1|OMD|TALDO1|CCDC80|CDC34|TRIM17|CDC37|BTK|MT1G|KCTD14|TRIM16|RIN1|TP53|TRIM11|GRB7|NUMBL|SDC4|DHX8|EPAS1|SDC2|USHBP1|MYCBP2|TGFA|LPAR2|LPAR3|ZBTB5|ACTR3B|EPB49|RRAS|KCNN4|APOB|MSR1|BBS1|STAT5B|XBP1|SPHKAP|TNFSF12|TNFSF13|RAB27A|PTK6|SMARCA4|PTK7|MYO5B|SDC1|FBXL5|FBXL7|TP73|DDR1|NRP1|ECM1|ECM2|NAT10|SH3RF1|AKAP12|ACTR1A|MAP1LC3B|AKAP11|SDF4|DFNB31|MST4|FCER1G|MST1|PRPF40B|PRPF40A|SREBF2|GAK|RNF144B|CNKSR1|DEPDC6|KIT|PTPLAD1|ARHGEF7|SYNC|EEF1E1|ARHGEF5|ATPAF1|DDR2|AHCY|SSNA1|MRPS34|GNAI1|GNAI2|KIAA1967|PNMA1|ORMDL3|PGGT1B|MSX1|RAE1|EPS15|GABBR1|MAP3K1|PEX19|SORT1|IL34|VEGFB|VEGFC|MYO9A|GRIN1|KLHL9|SH3RF3|SGSM3|RAD1|TACC1|KLB|CARS|BUB1B|PRDM2|CELSR1|ETS1|CELSR2|CELSR3|IGF1R|EEF1B2|GRIP1|ZNF85|FAM3B|ENPP2|FAM3D|DENND5A|PTRF|CAST|TMSL3|MSX2|ADAM10|CASK|SDHA|SDHB|CCNB1IP1|DHDDS|PCP2|SCNN1G|C20ORF134|TYROBP|PSPC1|SCNN1A|TSNARE1|CARD14|GNAZ|HTRA3|DDX1|TCF7|PLD4|CACNA1C|CACNA1F|PLD2|RAI1|SHARPIN|GRK5|RHPN1|RHPN2|VILL|UBE2F|TFAP2A|TFAP2C|PDHA1|NUP155|UBE2C|CAV2|CAV1|CNOT10|BSPRY|HOOK1|UBA2|TCF4|TCF3|FBN1|TNFAIP8|CUEDC2|LDB1|PLEK|TH1L|LDB2|MYSM1|LMNB1|CABIN1|GHR|CA8|SNTA1|TGIF1|MYOCD|SHROOM2|SHROOM3|SHROOM4|EPN1|ETV6|EEF1G|ELF3|EEF1D|ACOX1|CAT|CRY2|SHANK3|SHANK2|ASAP2|NT5C2|RNF4|RNF2|ADD1|CYTH2|IL1RL2|C19ORF70|CAND1|SV2B|OXCT1|SV2A|POLD1|MKNK1|SLIT3|ARFGEF1|ARFGEF2|CDK11A|RRM2|EYA2|TPBG|BNIP3|EYA3|YY1AP1|TTC19|TBX19|USF2|POLE4|CD4|CCS|TNIP1|TNIP2|COL7A1|POLE3|CD9|TEK|BNIPL|RNH1|RRP1|FGFRL1|EPS8|MTBP|ALCAM|ZMIZ2|L3MBTL|AP1S2|AP1S3|NCKAP5|CDK5RAP3|MBNL1|PRKCI|NUP210|PRKCD|SCRIB|DAAM2|CFD|LRPAP1|CTBP2|CTBP1|PRKRIP1|PRKCZ|GNS|ADH5|ANAPC11|GJC1|LDHA|BLOC1S1|FLRT3|CEP72|LRRC37A3|BTF3|ZNF384|ICMT|SNAPIN|AFAP1L1|HOMER2|PLK2|SETD1A|CGN|EHD1|EHD2|MEX3A|MKS1|HNRNPC|PAM|CDKN1C|GPI|SMG1|GMEB1|SETD7|STON1|PYGM|PYGL|PHF6|UBL5|C1QTNF2|ADAMTSL4|PEA15|PBK|TIMP2|TIMP3|PLEKHN1|CIC|JARID2|TEAD1|TIMP4|EDARADD|SHPRH|ASH1L|GNL3|KAT2B|TAF6L|KAT2A|ZEB2|COL2A1|ZEB1|KIFC2|MTF2|RARB|ANGPTL2|PLIN2|ANGPTL4|PLIN1|TKT|GAS8|ANGPTL1|GRP|ADCY4|PAPSS2|ADCY6|FAM129B|FGD5|RPS15A|FGD6|USP1|CKB|DEDD|FARP1|CDKN2B|CDKN2C|GSN|IL10RB|CSNK1A1|IL10RA|GLYCTK|PCGF3|NR1H3|SCAF1|DEF6|MKLN1|OSTM1|ADM2|ZNF335|PLXND1|UBP1|FGF2|PARK2|IPO4|CDC14A|EDC3|EDC4|BZRAP1|PODNL1|CFL2|PLS1|FAM48A|MAP2K1|MAP2K2|TLE1|RALGAPA1|MAGI3|GTF3A|TRAFD1|THOC2|PGD|TOM1L1|CTSL1|MORF4L1|ILF3|OBSCN|PHIP|ADNP|FKBP4|ZNF311|CSNK1G2|FKBP2|HSPBP1|DDRGK1|UBR5|DVL1|DVL2|SRGAP3|DRD2|AP1M2|AP1M1|FANCI|TRAPPC2|UVRAG|EIF2B3|FANCL|FANCA|PXDNL|FANCC|SYNJ2|FANCF|DAB2|COPS6|IRAK1BP1|PIP|PIR|PLXNB2|PLXNB1|CSPG4|BCL2L2|MOBKL2C|DIDO1|MOBKL2A|CCDC45|WDR4|CEP164|PIK3C2G|PIK3C2A|NOB1|AP1G2|SNRNP70|PIP5KL1|CCDC52|TLK1|WDR6|EVI5L|CCDC50|PHACTR4|RFC5|CR2|RFC3|RFC4|TRPC6|CATSPERB|ESPL1|POLR1B|POLR1C|NOS1AP|PECAM1|MCM4|POLR1E|MCM5|DNAJC9|DNAJC8|CRK|MCM2|CEBPA|HDAC2|HDAC3|NUFIP1|CATSPER2|HDAC1|RAB1B|VPS4A|CEBPG|TTK|TENC1|HDAC9|PLN|ABLIM3|RAB25|HECTD3|RAB26|POLR2H|SEC11A|JAZF1|MOBKL1A|ANGPT1|MACC1|FBXL19|MFAP4|P2RX4|RAB15|LEP|ASXL2|CCDC64|BCOR|RAB17|TRAF3IP2|CBLC|MKI67|RPS15|NFU1|RPS14|PNN|RPS16|RPS6KA5|RPS19|RPL18A|PPP2R1B|RPS6KA1|LONP1|ARFIP2|C17ORF28|RPS11|BTRC|SYNPO|RPS10|RPS13|ICOSLG|RPS12|COG7|IL1R1|COG3|KRT8|KRT7|MAPK8IP2|MAPK8IP3|SRRM1|UHMK1|TIAM2|POR|SUCLG1|TLN2|SIK2|NEIL1|TLN1|OBSL1|IL28RA|SLC22A3|SPTBN5|SLC22A5|STXBP1|STXBP2|TWIST2|TWIST1|ELTD1|PDCD11|CSTF1|TP53BP2|TP53BP1|KIAA1804|SPTBN1|SPTBN2|TRPM4|SETDB1|MAGEE1|PARVA|PARVB|PUM2|RPS25|TPX2|PM20D2|CABYR|RPS29|FUBP1|RPS21|RPS24|TOP2A|UBXN1|CITED4|HBB|MEOX2|SIPA1L3|COIL|SIPA1L1|XPO5|UBXN7|HRAS|UBXN6|RALGPS2|VAV3|TOP3B|EDN3|STRADB|TYK2|CBFA2T2|RENBP|VAV1|VAV2|HCK|HNRNPH1|CLDN12|CLDN19|TLR8|VWA2|TLR4|RAB7A|C1QB|ADH1A|AMIGO2|ZNF3|ZNF8|AIF1|NKD2|CST3|APBB3|LAIR1|GINS1|MPP1|GINS2|MPP2|NFYA|C17ORF68|GINS4|GRHL3|SORBS2|SORBS1|SAA1|F2RL1|NUPL2|NUPL1|APBA2|MPHOSPH6|NDUFA13|KDM1A|ZWILCH|HOXA11|HOXA10|DOCK11|COL4A3BP|BMPER|CHRNB2|PHYH|KDM2A|LIG1|KDM2B|PUS1|LMO2|LIG3|LMO7|ATP1B1|TRPC4AP|PCDHA11|RSBN1|PRPF4|PRPF6|FANCD2|CHMP4C|MATR3|HIST1H2BG|ZCCHC8|C14ORF104|PXK|RPS19BP1|LPL|FBLN1|FBLN5|C14ORF102|EFNB1|EFNB3|THPO|BPTF|CPSF7|MLL3|MLL4|CPSF6|KLHDC5|CPSF1|NONO|CBX1|MLL5|POU2F3|DIAPH2|TRPV6|TRPV4|CHMP2A|CRYL1|FGFR2|GPSM1|MUS81|AVEN|KDM5A|KDM5B|KDM5C|PYCRL|YBX1|ATP5G3|HK2|SEPT9|CASP6|SIX2|TRPS1|C14ORF49|CASP2|GPSM3|SRGN|AXIN1|PPP2R5A|RPS3A|SAFB|DCN|IQCH|SEPT3|RABEP2|DDAH2|DCX|PFDN1|THOP1|FAM84B|PDXK|KDM3A|ATF6B|LEF1|ATP1A2|ATP1A1|THBS4|NXF1|UGP2|PPP2R3C|GNA12|BUB3|BUB1|MAPK3|KDM4A|KDM4C|LIMK2|SLC4A7|MLPH|CAPN10|C2ORF72|RBMX|SUV420H2|MDC1|MAPKBP1|COBRA1|PGAP2|EHMT2|TMEM97|CLDN2|SUV420H1|PREX2|PSMD8|LIPE|LSM11|MPRIP|PSMD4|LIPH|PSMD2|PSMD1|GABARAPL1|MEF2C|RNASE4|PDZK1|EML1|HSPG2|LRRC37B|EML3|MAPKSP1|RBP4|CLDN4|CLDN3|CLDN8|CLDN7|CYP2E1|GRID2IP|ZNF274|ABCB1|NCAPG|SLC5A1|C20ORF11|IQGAP3|C2|C3|C6|PRKAR2B|MYO6|RSU1|GPIHBP1|EXPH5|VTI1B|ZBTB7C|ABCA1|NGFR|CADM1|LRBA|SNF8|FAM136A|FLI1|CS|TDP1|ZNF256|EFCAB4B|FERMT3|EZH2|PIGR|PIGO|RPLP1|RPLP0|CTCF|LRRC32|PQBP1|LRRC1|NIPBL|OFD1|SS18|DFFB|FGFBP1|LRRC45|FGFBP2|GPR34|LRDD|ACTL6A|RRAS2|SIRT6|SIRT7|SIRT2|VAMP8|F8|VAMP7|TMEM33|CDC42EP2|PICK1|HAP1|SLC29A1|DLD|VAMP3|TMF1|SRRT|CCNDBP1|PSMA7|FSTL3|GGA2|GGA1|UNK|SRPX2|EXTL1|TCOF1|TMEM67|PSMB1|LEO1|PMS2|C10ORF2|USP9X|LRRC27|PSMC5|FABP4|PSMC3|FABP5|PSMC1|GOPC|UBE2D4|CCNT1|ZBTB24|NCF2|ZBTB26|NCF4|HP|ZBTB22|STK11|RUVBL2|PPP1R16B|EPM2A|SH3GLB1|SH3GLB2|PRPF4B|ZBTB33|FOXP3|FRMD3|SLC9A7|S100A4|FSCN2|ROR2|IGFALS|UTRN|SNRNP200|DSC1|ZNF675|DSC2|KIAA0408|ANAPC2|PFKFB2|PFKFB1|PFKFB3|STK39|LRRC50|ISG20L2|ARL2|RAP1GAP|ACAT1|SLC9A1|NPAT|DBC1|BCL2L11|STK36|CLTCL1|PMVK|E4F1|SOCS6|KL|ZBTB17|TIA1|BRPF1|BRPF3|GPR98|GOT2|TNFRSF10A|FOXN3|QKI|MLXIPL|PTPRB|KIAA0427|TMEM11|LRIT3|TUBGCP6|PIN1|MDM4|ANXA2P2|ZNF655|ZNF652|NFE2L1|SLC25A1|HSP90AB1|FLT1|CELF2|RASGRF2|FHL1|ARRB2|FOXM1|WISP2|PPP1R13L|DGCR8|PMEPA1|HMG20B|WAPAL|PELP1|DSP|EMX2|SH2D3A|RAD23A|KSR2|RAD23B|QTRT1|GIGYF1|DBF4|PIK3CA|BIRC6|BDP1|DTL|SEC23A|GTF3C4|LRP1|GTF3C5|PCOLCE2|ZBTB49|ZBTB48|ZBTB43|CXXC1|KATNB1|PARD6G|ZBTB42|FURIN|LRP2|ZBTB44|PTPLB|BARX2|PARD6B|NCLN|PTPRZ1|TIFA|KIAA1324|SLITRK6|SH3BP5|LRRC8C|SLITRK5|SH3BP4|LRRC8D|D2HGDH|MICALCL|SEC23B|SH2B3|LRRC8E|SH2B1|PTPN1|CYB5A|PRRX1|TIE1|RPL23A|BAIAP2|TPD52L1|TPD52L2|SNRK|PC|FCGR2A|PTPN9|FCGR2B|SEC24C|FCGR2C|PVRL1|PTPN2|ZAK|EIF4A3|PLEKHB1|KEAP1|NUBP2|UBE2L3|BAIAP2L1|RASSF4|RASSF6|EPHB1|EPHB3|TMPO|ENTPD2|MIA|ANK2|ANK3|ANK1|SFRP1|CD2BP2|KIF20A|EPHA1|EPHA3|EPHA10|PIK3R2|RTF1|MST1R|BRCC3|EVPL|ATP5L|SFRS6|APH1A|SNX3|RAB11FIP1|SNX2|ZNF707|PCBP1|ATP5D|DHX37|TSPAN4|SYMPK|SNX9|RBM12|N4BP2|RAB11FIP4|ZBED4|SNX5|CTSA|CCR1|LRRN3|SURF2|XRCC5|SURF4|RASSF7|XRCC1|PILRB|PRG4|PAICS|ANLN|PPP1R1A|WNK1|RPL27A|WNK2|WNK3|INTS5|PAF1|LRRN1|CD24|CALM1|PTPRT|SUV39H2|CCDC120|PTPRS|DOC2A|KIF14|PTPRM|AP2A1|PTPRK|MLL|SLC7A10|MLX|CCR6|CD36|UTP14A|LMCD1|CTSC|CTSB|NCOA2|ANKDD1A|WARS|MINK1|COMMD2|HBA2|KIF22|NR5A2|CSDE1|CD63|STX17|SATB2|STX19|DERL1|STX11|ARVCF|PAK1|RXRA|PES1|GPC3|PAK6|GPC2|SCAND3|GPC6|EXOSC2|PAK2|PAK4|BCAP31|NPM1|KLK13|MIB2|DOHH|PLEKHA7|MIB1|FKBP1A|EPPK1|IL17D|MAD2L1|CD86|PLVAP|RTKN|CD82|CD81|WWC1|PHRF1|KLHL31|RGS3|MPZ|KIF5A|CCRL2|PALM|CAPN2|CAPN1|GGT1|ARID2|PPFIA4|SBF2|PDGFRB|ZGPAT|CD93|LMTK3|CYBB|RPGRIP1L|PRLR|ATAD3A|ERN1|DOK1|PLA2G16|DOK2|DKC1|GPD1|SBDS|GEMIN4|MZF1|RTN3|RBM8A|NPR1|NPR2|KLHL17|NPR3|SLC1A3|KLHL13|PDS5B|PDS5A|NDRG1|ACACB|RASGRP1|RTN4|RASGRP4|CCNB2|DEAF1|KIF3A|PACSIN2|PACSIN3|MSC|WNT3|ISOC2|ARHGEF37|VDR|PHF12|NFXL1|SSH2|SUPT5H|BMP6|KLHL20|CLK2|PAN2|GCLC|PAN3|COL5A3|KIF4A|TAB1|CCDC130|PICALM|RBM25|RBM26|CNRIP1|PRKCSH|CHD8|PRR3|SIRPB2|CHD4|CHD3|LAMC1|AFF4|BCL7B|UQCRFS1|SCARF1|YWHAG|RBM16|DDX54|TRDN|PJA1|CCNA2|PSRC1|IRF3|NDUFS7|HIST4H4|NAA35|IRF6|PNKP|LAMA4|GOSR1|DDX20|ACVR1B|EFS|TAF1C|NAA25|NUP43|RBM39|LAMB3|NAA10|EGF|ATP2B4|LRWD1|ATP2B1|S100B|MAPK14|SOD3|MAPK15|SOD1|MAPK13|MAPK10|SBK1|ACIN1|THRSP|QRICH2|VIM|CPVL|RPL4|ROPN1B|RPL5|CNTFR|EHF|RPL3|RPL32|RPL31|MAML1|TRRAP|RPL34|ABAT|GABPB1|DCAF7|CREB3L4|MYB|RPL36|RPL35|RPL38|RPL37|PIP4K2C|DIP2C|NFRKB|MED1|ZNF165|DAPK2|SYTL1|SYTL5|PASK|SOX10|SULT2B1|NISCH|RNF128|BIN1|TYRO3|ACOT2|RPL24|SERPING1|MAML3|RPL29|HOXB7|ASF1B|MAPKAP1|HSPA4L|NEDD4L|NOLC1|SKA3|SKA1|PPP3R1|S100A13|S100A14|ZNF148|HOXC8|S100A10|FZD1|C9ORF80|RPL41|FZD3|FZD5|CHKA|FZD4|FZD7|RAB3IP|FZD6|RDX|FHDC1|C9ORF86|NPLOC4|GIPC3|GIPC1|ZNF136|ADA|RAD18|CDK16|CDC42SE2|ZNF133|ZNF131|SPEF2|ORC1L|CLTB|FMN1|TCF20|ADM|RNF157|TRIM8|ING5|TRIM9|TRIM7|CSRP1|TRIM5|KIAA1267|TRIM2|ANXA6|AP3S2|AP3S1|ANXA9|MYST3|NUDC|BRD1|MYST2|ANXA2|IFNGR2|ANXA5|PAWR|SERPINB5|MRAP|AFTPH|RNF169|INF2|MRAS|PAX9|ZNF598|ENG|CCL13|SF3B3|CTDP1|GPS1|RPL11|DOM3Z|C6ORF167|BCLAF1|RPL14|RPS3|RPL13|RPS2|RPL17|RNF130|SF3B1|AOC3|SF3A1|F10|BRF1|F12|CARD9|HINFP|XAB2|GPR143|ABI2|RFWD3|ABI1|FMOD|CCL28|CHRM1|CTNND2|CTNND1|HJURP|FAM107A|C1ORF77|BZW2|CDH5|CDH1|PHLDA1|LZTS1|PHLDA3|TPD52|RNF43|RNF44|RPS9|SLC15A2|RPS7|IGFBP5|RPS8|RPS6|GTF2F1|GTF2F2|RNF40|RNF41|TRAIP|CACNB4|DGKQ|ERG|TNIK|ZFP106|CUL9|CSF1R|DNMT1|CD151|BRI3|NOTCH4|AK1|RHOBTB3|AK3|ITPR3|ABHD5|RHOBTB1|GTF2E2|KLC3|ADAP2|TBXA2R|SFRS12|BTBD3|SFRS11|SAFB2|NDN|IGFBP7|CD163|WFS1|TNK1|ASNS|ESRRG|BTBD6|CNOT6|CDK7|CNOT7|ALS2CR4|RCAN2|CNOT3|RCAN3|CDK2|SPIRE2|NF1|TADA1|SERINC1|RAD9A|RNF10|SYCP2|CALCOCO2|BNC1|DUSP16|PTBP1|SART3|SIN3A|DNMT3B|SGCG|SH3D19|IQCB1|VWF|GPX3|KCNAB1|TRAF2|RANGAP1|ADRA2A|ASPM|TRAF4|IL3RA|TRAF5|EFHC1|EVL|SSX2IP|GTF2A1|NLGN2|ACSS2|GLS2|MKI67IP|GLRX|FZR1|CLEC3B|PUF60|RBBP4|RBBP8|RNF39|TNNI1|DCAF11|MEST|CTNNAL1|WASF3|SEMA4D|TXNRD2|KCNIP2|CDC42BPG|ADRM1|RPL35A|PTPN11|CFLAR|CDC42BPB|CDC42BPA|ASS1|PFKL|NFASC|RAD51|KLF5|CROCC|IMPDH2|TRMT61A|METAP1|APP|SPARC|GORAB|NADSYN1|ANTXR2|SOX8|SOX9|VSIG4|TNS4|GLUL|TNS3|SOX4|C3ORF15|SOX5|TNS1|SLC11A2|EBF1|EBF2|EBF3|ACSL3|RUNX3|RUNX1|RRAGC|XRN2|TFAM|EZR|ZFPM2|AURKAIP1|TELO2|LLGL2|CDS1|PDE1C|GYPC|PDE1B|MAOA|PDE1A|KLK5|MGST1|KLK8|KLK6|NUAK1|INPP5A|STC2|DPH2|DPH3|CMYA5|INPP5K|MAP4|PATZ1|FIS1|NMB|DTNB|STK11IP|BCL11A|PDE2A|CIDEA|ZWINT|CIDEC|SRPK1|RICH2|SESTD1|ACVRL1|CLIC5|SH3KBP1|FAM69A|VLDLR|PRPF19|CX3CL1|EPB41L4B|UCHL1|ZMYM1|STAB1|TNFAIP8L2|CCHCR1|RSPRY1|PRMT6|PRMT5|LRRIQ1|TFE3|RHOH|AVPR1A|NME5|AP3B2|IL17RB|RHOA|MDFIC|TNNT3|ALDOC|MAPRE3|SGK2|RHOQ|TNXB|WAS|AKAP8|CXCR7|AKAP5|TRAK2|KIAA1609|RAD54L|LCMT1|GDF10|CA11|ARNT2|PODN|FAH|KRT19|KRT18|KRT15|TRIP10|CTNNB1|RAB3GAP2|TRIP12|CAMK1|TJP3|TJP2|SMEK1|ARID4B|ARHGAP39|ESPN|TOMM20|FBL|CHCHD3|POGZ|NUSAP1|UNC5CL|TOMM34|KCTD1|WRNIP1|KCTD3|IPCEF1|COL4A2|COL4A1|ELMO1|COL4A6|COL4A5|ELMO3|RELL2|LMX1B|ISCU|USP54|DNAJC22|DTX1|ARHGAP17|ADRB1|DTX3|ADRB2|NID2|ADIPOR2|TMEM123|SDCBP|ARHGAP21|PDZD2|CASKIN1|STAP2|SUDS3|MARK2|DNAJC12|SMAD6|GNB2L1|ARHGAP24|ARHGAP33|ARHGAP32|KIF18A|ARHGAP31|DLG3|ATG16L1|DLG5|NFKBIB|DOCK6|CREBZF|SCYL3|DOCK5|CXCL6|ABCD2|B4GALT1|HSPB6|HSPB7|PDE3B|HSPB2|SLC2A1|SLC2A4|TMEM102|ALDH2|PDE4A|ABCD1|SCYL1|URB1|ARID1A|TGFBR2|LATS1|ARHGAP10|LATS2|RNF207|ITGB1BP1|DOCK2|LUC7L2|TUFT1|POLDIP3|USP10|ZNF192|PRELP|TOB2|TFPT|ERBB3|ERBB4|ERBB2|REPS2|STOM|MYCL1|REPS1|CMTM7|RWDD1|USP20|CMTM4|LGI4|SGTA|CMTM6|PDE4DIP|USP28|SH3YL1|NEURL4|NEURL3|ALOX5AP|PMP22|RGS12</Data></Cell><Cell ss:Index="255"/></Row><Row ss:Index="43" ss:Height="12.816"><Cell><Data ss:Type="Number">43229</Data></Cell><Cell ss:StyleID="ce1"><Data ss:Type="Number">4.7755E-025</Data></Cell><Cell ss:StyleID="ce1"><Data ss:Type="Number">7.9111E-022</Data></Cell><Cell><Data ss:Type="Number">2233</Data></Cell><Cell><Data ss:Type="Number">9281</Data></Cell><Cell><Data ss:Type="Number">3719</Data></Cell><Cell><Data ss:Type="Number">17650</Data></Cell><Cell><Data ss:Type="String">intracellular organelle</Data></Cell><Cell><Data ss:Type="String">SPI1|ITSN1|TESK2|NOC2L|FAM110A|ALKBH2|FAM110C|AKT2|GPBP1|CKMT1B|AKT1|MLYCD|PRKACA|GTSE1|PKNOX2|HEMK1|SECISBP2|ZNF10|PHKA1|ZNF12|ZNF14|ZNF16|CD2AP|MTHFD1|ASPHD1|TMEM126A|TXNIP|CLOCK|OPTN|SKAP1|SF1|ZNF28|SF4|SET|CDCA2|SAR1A|SHMT2|SFRS17A|SHMT1|CDCA5|PDGFA|C12ORF62|GATA3|ZNF25|ZNF26|RHOT2|EPB41L1|JUB|EPB41L2|EPB41L3|RDH13|ATRIP|TOE1|CREBBP|PRPF38A|JUP|EIF2AK3|LARP6|TBL3|NMT2|C19ORF46|HNRNPA1L2|ZNF498|LGMN|ZNF497|ZNF493|PRKAG1|ZNF43|ZNF44|TFCP2L1|ZNF45|MED16|HOXC10|MED17|SMPD3|CHAF1B|MED13|PPP2R4|MECOM|ZNF41|DLGAP1|NINL|DLGAP5|JAK1|ZNF486|CHST9|ZNF483|RMI1|TEX10|ZNF57|MED23|PXDN|POT1|PPARG|NUP62CL|C19ORF29|CRYAB|MTCP1NB|ECHS1|XRCC6BP1|OAT|ATL3|ATL1|ATL2|SFRS13A|DLST|SFRS13B|EXOSC10|AGR2|STX4|STX3|STX2|SPDEF|MBD3|CENPT|RIC3|ZNF462|MBD6|EGLN2|ATAD5|GOLM1|MBD1|MBD2|BBOX1|ZNF77|TARBP1|NUDT21|MYBBP1A|TAOK1|ZNF74|TAOK2|CCDC6|NCAPD2|CCDC3|YPEL2|ALDH1L1|RIF1|MSI1|PLOD2|FADS3|NUDT10|HHAT|NEK2|ZNF446|MAP3K7|ZNF443|CDKL2|PIAS3|ZNF440|BNIP3L|DGAT2|CDKL5|DGAT1|STX8|STX7|ADIPOQ|TC2N|POLRMT|SRCIN1|MSH6|TPST2|DMTF1|MSH2|MFNG|ZNF439|PKP2|ZNF438|PKP3|CABC1|ZNF433|KIAA0649|ZNF431|ZNF430|C21ORF67|KHDRBS1|DLX3|CREBL2|NPAS2|CORO1B|NPAS3|SLC9A3R1|SNN|ZNF425|SMYD3|ZNF423|ZKSCAN1|GRIA4|IP6K2|FAM38A|NEK8|API5|ODF2|CORO2A|CORO2B|DRAP1|SON|UQCRQ|NACA|ZNF418|MOB2|SP3|ZNF417|SP6|ACO1|CNTROB|ACO2|LRCH4|OGT|MIPEP|ITGB1|SNAP25|ALAS1|AKAP8L|DYSF|ETFA|ETFB|KIAA1543|EXO1|ITGA2|TNFRSF19|ATRX|NRG1|ARFGAP1|ARL4C|IMPAD1|LCOR|KIAA1539|CANT1|SRL|CDC45|U2AF2|FYN|E2F5|ZNF862|RILP|ZNF860|TRIM45|E2F8|GADD45GIP1|NOP58|SEPT11|KCNJ8|GPKOW|MAP1LC3B2|CYP4B1|SC4MOL|MYO19|TBX3|MYO16|PINK1|SUCLA2|MYO1C|SYT12|SYT11|PDCD4|TRIM36|STUB1|OCIAD2|NAGS|KCNK1|TRIM33|MYO1F|DMGDH|C9ORF140|C1ORF9|PPAN|CDC20|STS|LGALS1|TRIM28|SNRPD2|PEG10|EPC2|TRIM27|FBXO5|SNRPD3|CCDC99|BSN|ATP6V1E1|TP63|MFSD2A|SMARCC1|ATP6V1G1|ECH1|MOGS|CYP39A1|BTD|CCDC80|CDC34|BTK|TRIM16|RIN1|TP53|TRIM11|CES1|AARS2|SDC4|DHX8|EPAS1|MYCBP2|ZBTB5|ACTR3B|EPB49|ZNF397OS|PGS1|SEC14L2|SYNGR1|B4GALNT3|APOB|PCK1|B4GALNT4|DECR1|BBS1|STAT5B|XBP1|APOBEC3F|RANBP17|RAB27A|PTK6|RAB27B|NTAN1|SMARCA4|BST1|MYO5B|ECHDC3|NOL12|ZNF322A|SLC2A4RG|TP73|MRPS15|COX7B|CSRNP3|BRP44L|NAT10|CROT|COX7C|NAT14|SH3RF1|AKAP12|ACTR1A|MAP1LC3B|AKAP11|SDF4|DFNB31|PCYT1B|MST4|MST1|PRPF40B|PRPF40A|SREBF2|GAK|TOX3|RNF144B|CYTSB|PITPNM1|PDIK1L|KIT|DEPDC1|PTPLAD1|SYNC|EEF1E1|ATPAF1|AHCY|SSNA1|MRPS34|FITM2|HSD17B7|GNAI2|ZFP14|KIAA1967|PNMA1|ORMDL3|MGAT1|MSX1|RAE1|EPS15|GABBR1|MAP3K1|PEX19|SORT1|VEGFB|VEGFC|MYO9A|GRIN1|TTC8|TTC5|NDUFAB1|RAD1|TACC1|MAMLD1|BUB1B|PRDM2|UBE2Z|ETS1|GCET2|GRIP1|ZNF84|ZNF85|TEKT2|DENND5A|PTRF|CAST|TMSL3|MSX2|MMGT1|ADAM10|ACOT13|CASK|SDHA|SDHB|CCNB1IP1|COX6B1|ZNF91|ZNF92|SLFN11|ZNF93|PSPC1|MAP7D1|SCNN1A|GNAZ|UBIAD1|PKDCC|C11ORF2|TCF7|CACNA1C|PLD2|C11ORF9|RAI1|GYLTL1B|VILL|TFAP2A|TFAP2C|PDHA1|NUP155|UBE2C|CAV2|CAV1|SYT8|SYT7|UBXN11|HOOK1|UBA2|TCF4|GNB5|DEGS2|TCF3|DNAL4|CUEDC2|LDB1|TAT|TH1L|LDB2|MYSM1|LMNB1|CABIN1|GHR|CYP26B1|MAN1A2|MYBL2|WHSC2|MAN1A1|MYBL1|PET112L|SNTA1|TGIF1|MYOCD|TGIF2|SHROOM2|SHROOM3|ETV1|NAV1|NAV2|ETV4|ETV5|EPN1|ETV6|EPN3|ELF3|ACOX2|ACOX1|ELF5|CAT|CRY2|ACOX3|MAN1B1|SHANK3|SHANK2|ATP6V1B1|AGPAT5|DNAH2|DNAH7|DNAH9|ASAP2|RNF4|AGPAT2|RNF2|ADD1|IFT74|C19ORF70|CAND1|GNG2|SV2B|OXCT1|SV2A|POLD1|MKNK1|MAN1C1|SLIT3|ARFGEF2|CDK11A|EYA2|TPBG|BNIP3|EYA3|EYA4|YY1AP1|TTC19|TBX19|USF2|POLE4|TBX15|CD4|CCS|RSPH1|TNIP1|POLE2|POLE3|CD9|BNIPL|VPS29|RNH1|RRP1|SMC5|RRP9|EPS8|ZMIZ2|CSPP1|L3MBTL|AP1S2|AP1S3|DDX17|MBNL1|PRKCI|NUP210|PRKCD|DDX12|QTRTD1|CFD|LRPAP1|CTBP2|CTBP1|PRKRIP1|PRDM15|PRDM10|PRKCZ|GNS|ADH5|ANAPC11|LDHA|ZSCAN12|CEP72|PLEK2|ZSCAN16|ST3GAL3|PROM2|BTF3|ZNF384|ICMT|PHC1|SNAPIN|HOMER2|SETD1A|IRF2BP1|IRF2BP2|CGN|ELL3|EHD1|SQLE|EHD2|MEX3A|GJB1|ARL2BP|MKS1|HNRNPC|PAM|FANK1|CDKN1C|SMG1|GMEB1|GMEB2|SETD7|STON1|CHP|PYGM|GPT|PHF6|UBL5|AIFM2|PEA15|TK2|CIC|JARID2|TEAD1|CEP55|TIMP4|ZIK1|HELLS|SHPRH|COPZ2|ELMOD3|AGXT2L2|ASH1L|GNL3|HADHB|APBB1IP|KAT2B|TAF6L|KAT2A|ZEB2|ZEB1|KIFC2|MTF2|RARB|ANGPTL2|PLIN2|ANGPTL4|GAS8|ADCY6|ARFRP1|FGD5|RPS15A|FGD6|USP1|SLC17A7|CKB|ZNF346|ZNF345|DEDD|FARP1|CDKN2B|CDKN2C|GSN|CSNK1A1|GLYCTK|NR1H3|SCAF1|HIPK3|DEF6|ZNF33B|ZNF33A|NUCB1|ZNF335|ZNF334|TXNL4B|UBP1|RPL10A|LCLAT1|FGF2|PARK2|IPO4|CDC14A|TM7SF2|EDC4|PROSC|BZRAP1|SALL2|CFL2|ZNF329|SLC39A6|SLC26A11|ZNF324|HMGN1|ZNF320|MAP2K1|TLE1|RALGAPA1|MAGI3|GTF3A|FRMD4A|THOC2|LEMD2|TLE6|TOM1L1|CTSL1|MORF4L1|GOLGA8B|ILF3|OBSCN|RAB36|ZNF318|FKBP8|ZNF317|RAB38|PHIP|FKBP9|ADNP|FKBP4|ZNF311|GOLGA8A|IPPK|ZNF793|BRSK1|FKBP2|PARM1|DDRGK1|UBR5|DVL1|DVL2|ZNF789|ZNF304|ZNF787|SRGAP3|ZNF786|ZNF785|CD300LG|AP1M2|AP1M1|FANCI|ZNF782|TRAPPC2|UVRAG|FANCL|TMEM132A|FANCA|FANCC|SYNJ2|FANCF|DAB2|COPS6|IRAK1BP1|MTL5|PIR|ZNF777|ZNF776|ZNF774|BCL2L2|DIDO1|WDR4|CEP164|ZC3H8|PIK3C2A|NOB1|AP1G2|PSTPIP2|SNRNP70|ZNF768|TLK1|ZNF765|HMGCS2|ZNF761|TPRN|IDH3A|RFC5|SLC13A3|RFC3|RFC4|AVPR2|PLEKHG6|RPL13A|HAUS5|ZNF75A|CATSPERB|ESPL1|TST|POLR1B|POLR1C|PECAM1|MCM4|POLR1E|MCM5|CRK|MCM2|CEBPA|HDAC2|HDAC3|NUFIP1|CATSPER2|HDAC1|RAB1B|VPS4A|CEBPG|TTK|PDHB|HDAC9|BPHL|PLN|RAB25|ZNF749|HECTD3|POLR2E|POLR2H|SEC11A|PLEKHH1|JAZF1|SEC11C|POLR2L|MOBKL1A|MACC1|CYP51A1|P2RX4|POLR3A|KIAA0101|ZNF738|ZGLP1|ASXL2|CCDC64|BCOR|SLC35B2|CBLC|MKI67|RPS15|NFU1|RPS14|PNN|RPS6KA6|RPS16|RPS6KA5|RPS19|RPL18A|RPS18|RPS6KA1|PDK4|LONP1|RPS11|ZNF841|BTRC|SYNPO|RPS10|RPS13|PDK2|RPS12|COG7|SLC35C1|COG3|METTL3|KRT8|KRT7|AP1AR|ESCO2|MAPK8IP3|SRRM1|UHMK1|POR|WBSCR16|KATNAL1|KATNAL2|SUCLG1|TLN2|SIK2|NEIL1|TLN1|OBSL1|SPTBN5|CASZ1|STXBP1|STXBP2|TWIST2|TWIST1|ZNF829|ZNF827|PDCD11|ZNF823|CSTF1|TP53BP2|TP53BP1|SPTBN1|SPTBN2|VAT1|SETDB1|MAGEE1|SETDB2|PYCR1|PARVA|PARVB|RPS25|TPX2|ZZZ3|CABYR|RPS29|FUBP1|ADCK5|ADCK4|RBAK|RPS21|RPS24|RPS23|TOP2A|C2CD3|C2CD2|CITED4|C17ORF70|MAGT1|MEOX2|MEOX1|COIL|SIPA1L1|SLC22A17|XPO5|TMED3|HRAS|UBXN6|TOP3B|STRADB|ZDHHC13|USMG5|TYK2|CBFA2T2|GLTSCR2|HNRNPH1|CLDN19|TLR8|AIDA|VGLL4|VGLL3|RAB7A|C1QA|AMIGO2|PTGER3|ZNF3|ZNF8|AIF1|NKD2|ZNF7|TWISTNB|TRAM1L1|APBB3|GINS1|MPP1|GINS2|MPP2|C21ORF33|NFYA|MTX3|C17ORF68|GINS4|GRHL3|SORBS2|SORBS1|GRHL1|SVIP|GRHL2|PDP2|RAD51L1|F2RL1|NUPL2|NUPL1|MPHOSPH6|C1QC|NDUFA13|KDM1A|ZWILCH|NDUFA12|SPPL2B|HOXA11|HOXA10|COL4A3BP|TATDN2|CPSF3L|HADH|AZI1|PHYH|KDM2A|LIG1|KDM2B|PUS1|LMO2|LIG3|PPAPDC3|LMO7|RSBN1|PRPF4|PRPF6|FANCD2|CHMP4C|MATR3|HIST1H2BG|ZCCHC8|PXK|RPS19BP1|LPL|ROD1|ZMAT1|BPTF|MPST|CYP2J2|CPSF7|MLL3|MLL4|CPSF6|CPSF1|NONO|CBX1|MLL5|POU2F3|CRLS1|COQ4|DIAPH2|CHMP2A|PXMP4|DYNLRB2|FAM82B|FGFR2|GPSM1|MUS81|KDM5A|KDM5B|KDM5C|YBX2|YBX1|ATP5G3|HK2|RPS4X|SEPT9|CASP6|TOP1MT|SIX2|TRPS1|CYP2R1|SNAPC4|C14ORF49|CASP2|KDM6A|RHBDF1|SRGN|AXIN1|PPP2R5A|RPS3A|LSR|SAFB|SEPT3|TRAPPC6A|RABEP2|DCX|CASQ2|HAGH|RBMS2|KDM3A|KDM3B|ATF6B|LEF1|ETFDH|ATP1A2|ATP1A1|THBS4|NXF1|MUC1|PPP2R3C|HES1|BUB3|BUB1|MAPK3|ZNF286A|KDM4A|KDM4C|LIMK2|SLC4A7|MLPH|RBMX|SUV420H2|MDC1|COBRA1|PGAP1|PGAP2|EHMT2|ZNF292|KIAA0020|TMEM97|TSEN54|SUV420H1|PSMD8|LSM11|MPRIP|LRAT|GABARAPL1|MEF2C|ZNF282|RNASE4|PDZK1|EML1|EML3|MAPKSP1|EML5|RBP4|MYL6|RFX7|CLDN8|PSME4|CYP2E1|ZNF276|ZNF274|ZNF273|RETSAT|NCAPG|C20ORF11|C2|HSD11B1|CYB5R2|C6|CYB5R3|PRKAR2B|MYO6|HMGXB3|ZNF268|ZNF267|VTI1B|ABCA1|NGFR|B3GALNT1|ZNF263|CADM1|ZNF260|LRBA|MRPL28|SNF8|FAM136A|FLI1|CS|FERMT1|TMEM98|TDP1|SASS6|HRC|NOX4|ZNF256|FERMT2|FERMT3|EZH2|ZNF254|PIGR|ZNF250|PIGO|PIGN|RPLP1|RPLP0|PIGZ|EFCAB6|CTCF|PTH1R|PIGW|JPH1|PQBP1|NIPBL|NKRF|SH3BGRL3|CGNL1|OFD1|SS18|DFFB|LRDD|NSUN2|ACTL6A|ELOVL3|RRAS2|SIRT6|SIRT7|MANEAL|HEXDC|SIRT2|VAMP8|MRPL53|F8|VAMP7|TMEM33|CDC42EP2|PICK1|ZNF239|TUT1|HAP1|PIGG|DLD|VAMP5|VAMP3|TMF1|SRRT|ZNF518A|CCNDBP1|PSMA7|FSTL3|RECQL4|GGA2|GGA1|MYCT1|RECQL5|EXTL1|BTAF1|TCOF1|TMEM67|UCP2|MICALL1|PSMB1|LEO1|ZNF229|MICALL2|PMS2|C10ORF2|ZNF227|RPS27A|ZNF223|MDH1|LYRM1|TTLL5|PSMC5|TTLL4|C20ORF72|FABP4|PSMC3|PSMC1|GOPC|PECR|ZNF692|CCNT2|CCNT1|ZBTB24|ZBTB26|HP|RORC|ZBTB22|TSEN2|FOXQ1|STK11|RUVBL2|SLC25A40|ZNF687|ZNF202|EPM2A|SH3GLB1|ZNF682|SH3GLB2|ZNF681|PRPF4B|ZBTB33|FOXP3|FRMD3|FRMD6|SLC9A7|SLC9A9|S100A4|FSCN2|ROR2|UTRN|SNRNP200|DSC1|ZNF675|ZNF674|ANAPC2|STK39|LRRC50|ISG20L2|ARL2|CYP19A1|RAP1GAP|ACAT1|BCL2L13|NPAT|DBC1|BCL2L11|STK36|TMEM22|CLTCL1|PMVK|ZNF667|E4F1|ZNF662|ZBTB17|TIA1|BRPF1|SRD5A1|BRPF3|GOT2|B3GALT4|FOXN3|B3GALT5|FOXN2|KY|QKI|MLXIPL|TMEM11|TUBGCP6|PIN1|MDM4|ANXA2P2|ZNF655|ZNF653|ZNF652|NFE2L1|SLC25A1|ZNF512B|ST6GALNAC2|HSP90AB1|CDCA7L|CELF2|RASGRF2|COX4I2|FHL1|CELF5|ARRB2|FOXM1|FUNDC2|PPP1R13L|ZNF649|ZNF648|DSE|ME1|DGCR8|HMG20B|WAPAL|ZNF644|ZNF643|PELP1|DSP|EMX2|RAD23A|KSR2|RAD23B|SLC25A16|QTRT1|SLC25A15|SLC25A18|DBF4|ZNF638|ST6GALNAC3|BDP1|DTL|ZNF630|SLC25A13|ST6GALNAC6|GTF3C2|NDUFB8|SEC23A|GTF3C4|NDUFB7|LRP1|GTF3C5|ZBTB49|ZBTB48|NDUFB2|ZBTB43|CXXC1|KATNB1|ZBTB42|NDUFB1|FURIN|LRP2|ZBTB44|HSD17B11|PTPLB|BARX2|SLC25A29|PARD6B|NCLN|ZNF627|ZNF625|SH3BP5|LRRC8C|SH3BP4|ZNF623|D2HGDH|SLC25A20|SEC23B|SH2B1|PTPN1|NDUFA8|CYB5A|NDUFA6|PRRX1|NDUFA4|MGA|NDUFA2|NDUFA1|RPL23A|SNRK|PC|ZNF618|NOVA2|SEC24C|CCNJ|ZAK|EIF4A3|FOXI1|KEAP1|ZDHHC3|NUBP2|UBE2L3|BCAP29|ZNF721|SEC62|TMPO|SFMBT1|SFMBT2|ENTPD7|ANK2|ANK3|ANK1|PISD|IFI27|ZNF713|CD2BP2|ZNF711|ZNF710|KIF20A|PAXIP1|ATP5J|C7ORF58|RTF1|MST1R|BRCC3|ATP5H|ATP5O|EVPL|PIK3R5|ATP5L|SFRS6|APH1A|SNX3|ZNF709|DHX30|ZNF708|RAB11FIP1|DHX32|ZNF707|PCBP3|DHX33|MTERF|PCBP1|ATP5E|ATP5D|ZNF701|SURF6|SYMPK|ZNF700|ST8SIA6|RBM12|ARSD|ARSE|RAB11FIP4|ZBED4|RBM10|PROSAPIP1|CTSA|IQSEC1|XRCC5|RCC2|ST8SIA2|ADHFE1|XRCC3|SURF4|RASSF7|XRCC1|ANLN|RPL27A|ACER3|INTS5|PEMT|PAF1|LRRN1|CALM1|CCNJL|SUV39H2|DOC2A|HNF4G|KIF14|KIF12|AP2A1|KIF11|MLL|PCSK5|KIF17|CTSS|ACADL|HYAL1|C14ORF2|REV3L|MLX|DHX15|KIF1C|QSOX1|CD36|UTP14A|ACADS|LMCD1|CTSC|CTSB|VKORC1|NCOA2|GRIPAP1|CCDC110|NCOA5|MMD|ACAD9|KIF24|HBA2|KIF22|KIF27|NR5A2|ZNF780B|SFI1|STK40|CD63|RAMP2|STX17|SATB2|TMPRSS3|DERL1|STX11|ARVCF|PAK1|SAMM50|RXRA|PERP|PES1|GPC3|GPC2|SCAND3|EXOSC2|PAK2|PAK4|BCAP31|NPM1|YIPF2|KLK13|MIB2|PLEKHA7|MIB1|FKBP1A|ALDH4A1|GPAM|EPPK1|CD68|MAD2L1|FOXA1|CD86|DCLRE1A|ACAA2|WWC1|PHRF1|GIMAP8|CAPN8|RGS3|DUOXA1|KIF5A|PALM|ARID2|SBF2|ZGPAT|CD93|ATG9A|CYBB|RPGRIP1L|ERN1|PROCR|DKC1|SCN8A|GPD1|SBDS|GEMIN4|MZF1|RTN3|RBM8A|KLHL17|SLC1A3|PDS5B|FUT2|PDS5A|NDRG1|ACACB|RASGRP1|RTN4|FUT3|FAM176A|FUT6|CCNB2|FUT9|DEAF1|KIF3A|PACSIN2|NDUFV3|MSC|ISOC2|VDR|PHF12|NFXL1|SSH2|SUPT5H|SSH3|KLHL20|CLK2|QDPR|PAN2|H1F0|KIF4A|GPER|TAB1|PICALM|RBM27|RBM25|PRKCSH|CHD8|CHD6|CHD4|CHD3|CHD2|AFF3|AFF4|UQCRFS1|RBM16|PLA2G4F|HSDL2|DDX54|TRDN|CCNA2|PSRC1|NDUFS8|IRF3|NDUFS7|HIST4H4|NDUFS6|CHDH|NDUFS4|IRF6|RBM23|RBM47|PNKP|GOSR1|DDX20|HMGCR|TAF1C|ATOH8|NUP43|GALNT7|RBM39|GALNT5|NAA10|GALNT3|EGF|PLA2G2A|DDX31|S100B|MAPK14|SOD3|MAPK15|SOD1|MAPK10|CLCN4|ACIN1|NUP35|NAA16|THRSP|VIM|FAM50A|RPL4|ROPN1B|RPL5|RPL30|EHF|RPL3|RPL32|RPL31|MAML1|TRRAP|RPL34|ABAT|FNBP1L|GABPB1|RPL8|DCAF7|RPL6|CREB3L4|MYB|RPL36|CDK20|RPL35|RPL38|RPL37|DIP2C|ZNF169|NFRKB|EARS2|ANKS1B|ZNF167|NCRNA00219|MED1|ZNF165|TSPYL3|ACOT9|SERPINF1|RPL22|SYTL1|CD3EAP|PASK|SOX10|NISCH|RNF128|BIN1|LGALS12|ACOT2|RPL24|SERPING1|MAML3|RPL29|HOXB8|HOXB7|GLT25D1|TSPYL4|HOXB6|ACOT4|TSPYL5|HOXB5|ASF1B|CDC42SE1|MAPKAP1|HSPA4L|GALNTL2|NOLC1|SKA3|SKA1|S100A13|ZNF148|HOXC8|ZNF146|NR2C2AP|C9ORF80|RPL41|ZNF141|FZD5|ZNF140|RAB3IP|DNAH14|RDX|KIAA1244|PRDX6|C9ORF86|LASS1|FA2H|LASS4|LASS3|NPLOC4|H2AFY2|GIPC1|ZNF702P|OGDH|CDK12|ZNF138|ZNF136|ZNF135|HOXD8|ADA|RAD18|ZNF134|CDC42SE2|ZNF133|OGFR|MYOM1|ZNF131|ORC1L|CLTB|FMN1|TCF20|HIF3A|TRIM8|TMEM189|ING5|TRIM9|TRIM7|CSRP1|KIAA1267|ANXA6|AP3S2|AP3S1|TIGD1|MYST3|TIGD2|BRD2|NUDC|BRD1|MYST2|TIGD4|ANXA2|IFNGR2|PAWR|PRSS16|GCFC1|MRAP|LSG1|AFTPH|PAX9|CCDC90A|PCYOX1|ZNF594|ASAH1|SF3B3|CTDP1|RPL10|RPL12|GPS1|RPL11|BCLAF1|RPL14|GCNT2|RPS3|RPL13|ZNF107|RPL15|METTL7A|RPS2|BRD8|RPL18|RPL17|ZNF587|SF3B1|ZNF586|RPL19|ZNF101|SF3A1|F10|BRF1|LAPTM5|TRMT1|NMNAT2|FMO3|FMO5|HINFP|XAB2|GPR143|ABI2|RFWD3|ABI1|LPCAT2|AGBL2|MSRB2|CCL28|CHRM1|TUSC3|CTNND2|CTNND1|CLSTN1|HJURP|FAM107A|C1ORF77|TUBB6|CDH1|SMARCAD1|ZNF567|MAF1|PHLDA1|LZTS1|ZNF564|ZNF562|TPD52|RNF43|ZNF561|RPS9|RPS7|RPS8|RPS5|GPT2|RPS6|SYPL2|GTF2F1|GTF2F2|RNF40|DGKQ|ERP29|ERG|TNIK|ZNF552|ZNF551|ZFP106|ANKRD17|CUL9|ZNF550|DNMT1|BRI3|NOTCH4|AK1|RHOBTB3|AK3|ITPR3|GTF2E2|C1ORF107|DSCR3|KLC3|ADAP2|SFRS14|MUSTN1|SFRS12|ZNF549|SFRS11|SFRS18|SAFB2|NDN|SFRS16|ZNF544|SLC15A3|ZNF543|ZNF541|WFS1|CEP350|ANKRD23|ESRRG|CYP4F12|MARCH3|CHERP|MARCH2|ALS2CR8|CNOT6|CDK7|CNOT7|GON4L|YEATS2|ZFP62|CNOT3|CDK2|SPIRE2|NF1|TADA1|SERINC1|ZFP112|RAD9A|TUBA8|RNF10|BNC2|SYCP2|CALCOCO2|BNC1|C15ORF62|DUSP16|DNALI1|PTBP1|RPL7A|SART1|SART3|ZNF529|SGCB|SIN3A|DNMT3B|C3ORF52|ZNF525|SGCG|SH3D19|VWF|GPX4|RANGAP1|NIPSNAP1|C15ORF48|DUSP22|ASPM|ASPH|TRAF4|ESRP2|ESRP1|ZNF516|EFHC1|EVL|ZNF513|ZNF512|SSX2IP|ASPA|GTF2A1|ACSS3|ACSS2|GLS2|MKI67IP|JAKMIP3|FZR1|DCAF17|PUF60|RBBP4|RSBN1L|RBBP8|TNNI1|ZNF502|ZNF500|MEST|CTNNAL1|WASF3|IRX1|IRX2|IRX5|TXNRD2|IRX6|ANKRD30A|IRX3|IRX4|ADRM1|RPL35A|PTPN11|CDC42BPB|ASS1|TRIT1|RAD51|KLF5|MGAT4A|CROCC|TRMT61A|APP|SPARC|ACSM3|GORAB|ACSM1|ACSM5|ANTXR2|ZNF606|ZNF605|HABP4|ARL6IP4|SOX8|SOX9|TNS4|GLUL|SOX4|C3ORF15|SOX5|TNS1|ACSL1|SLC11A2|PTOV1|EBF1|EBF2|EBF3|ACSL3|EBF4|OVOL1|C10ORF58|RUNX3|OVOL2|RUNX1|RRAGC|XRN2|TFAM|EZR|ZFPM2|AURKAIP1|ALDH7A1|TELO2|BEX4|CDS1|BEX2|HKR1|GYPC|MAOA|MGST3|MGST1|DHDPSL|KLK6|CYP27B1|PRRC1|DPH1|DPH3|MAP7|INPP5K|MAP4|PATZ1|FIS1|NMB|BCL11B|BCL11A|SS18L1|CIDEA|RAB39B|ZWINT|SRPK1|PARP10|ALDH18A1|CC2D1A|CUTC|CLIC5|SH3KBP1|KRT23|VLDLR|PRPF19|EPM2AIP1|EPB41L4B|ZMYM1|HINT2|ZMYM3|NNT|ZMYM6|CCHCR1|MOSC1|PRMT6|PRMT5|STRBP|TFE3|NME4|AVPR1A|IL17RD|AP3B2|RHOA|MDFIC|PACS2|TNNT3|B3GNT3|RDH5|ALDOC|MAPRE3|RHOV|SGK2|RHOQ|PRIM2|WAS|AKAP8|UQCR11|AKAP5|UQCR10|TRAK2|HRSP12|CUX1|RAD54L|MPZL2|CA11|ARNT2|DMRT2|FAH|KRT19|PRPF39|KRT18|KRT15|TRIP10|CTNNB1|PRPF31|FAU|CAMK1|ZNF354C|TJP2|SMEK1|GOLT1A|POGK|ARID4B|ARHGAP39|ESPN|TOMM20|TMEM143|FBL|CHCHD3|POGZ|NUSAP1|TOMM34|EPDR1|KCTD1|WRNIP1|ALDH3A2|ELMO1|ELMO3|LMX1B|STEAP1|ISCU|ARHGAP19|DTX1|COX7A2|ADRB2|SEZ6L2|COX7A1|TMEM123|SDCBP|ARHGAP21|PDZD2|MAN2A2|EP400|ZC3H18|SUDS3|MARK1|EPHX1|SMAD6|NMRAL1|ARHGAP24|TMEM111|SLC2A9|ARHGAP32|KIF18A|KIF18B|ATG16L1|NFKBIB|CREBZF|SCYL3|USP37|ABCD2|B4GALT1|PMS2L3|NVL|HSPB7|PDE3B|SLC2A1|SLC2A4|CHTF18|SENP6|SDR16C5|HEBP2|ALDH2|ENOSF1|PDE4B|TMEM109|PDE4A|ABCD1|SCYL1|PTGIS|MARS2|CTPS2|URB1|ARID1A|LATS1|ARHGAP10|LATS2|EHHADH|TRNP1|DOCK2|TMEM55A|KRT80|ZNF195|POLDIP3|USP10|ZNF193|POMP|ZNF192|TOB2|MCART1|PRRG4|TFPT|ERBB3|ERBB4|ERBB2|STOM|MYCL1|ROMO1|ZNF185|DYX1C1|ZNF184|B3GAT3|PDE4DIP|USP28|SGPP2|ALOX5AP|PMP22|RGS12</Data></Cell><Cell ss:Index="255"/></Row><Row ss:Height="12.816"><Cell><Data ss:Type="Number">43226</Data></Cell><Cell ss:StyleID="ce1"><Data ss:Type="Number">6.7858E-025</Data></Cell><Cell ss:StyleID="ce1"><Data ss:Type="Number">9.3679E-022</Data></Cell><Cell><Data ss:Type="Number">2235</Data></Cell><Cell><Data ss:Type="Number">9295</Data></Cell><Cell><Data ss:Type="Number">3719</Data></Cell><Cell><Data ss:Type="Number">17650</Data></Cell><Cell><Data ss:Type="String">organelle</Data></Cell><Cell><Data ss:Type="String">SPI1|ITSN1|TESK2|NOC2L|FAM110A|ALKBH2|FAM110C|AKT2|GPBP1|CKMT1B|AKT1|MLYCD|PRKACA|GTSE1|PKNOX2|HEMK1|SECISBP2|ZNF10|PHKA1|ZNF12|ZNF14|ZNF16|CD2AP|MTHFD1|ASPHD1|TMEM126A|TXNIP|CLOCK|OPTN|SKAP1|SF1|ZNF28|SF4|SET|CDCA2|SAR1A|SHMT2|SFRS17A|SHMT1|CDCA5|PDGFA|C12ORF62|GATA3|ZNF25|ZNF26|RHOT2|EPB41L1|JUB|EPB41L2|EPB41L3|RDH13|ATRIP|TOE1|CREBBP|PRPF38A|JUP|EIF2AK3|LARP6|TBL3|NMT2|C19ORF46|HNRNPA1L2|ZNF498|LGMN|ZNF497|ZNF493|PRKAG1|ZNF43|ZNF44|TFCP2L1|ZNF45|MED16|HOXC10|MED17|SMPD3|CHAF1B|MED13|PPP2R4|MECOM|ZNF41|DLGAP1|NINL|DLGAP5|JAK1|ZNF486|CHST9|ZNF483|RMI1|TEX10|ZNF57|MED23|PXDN|POT1|PPARG|NUP62CL|C19ORF29|CRYAB|MTCP1NB|ECHS1|XRCC6BP1|OAT|ATL3|ATL1|ATL2|SFRS13A|DLST|SFRS13B|EXOSC10|AGR2|STX4|STX3|STX2|SPDEF|MBD3|CENPT|RIC3|ZNF462|MBD6|EGLN2|ATAD5|GOLM1|MBD1|MBD2|BBOX1|ZNF77|TARBP1|NUDT21|MYBBP1A|TAOK1|ZNF74|TAOK2|CCDC6|NCAPD2|CCDC3|YPEL2|ALDH1L1|RIF1|MSI1|PLOD2|FADS3|NUDT10|HHAT|NEK2|ZNF446|MAP3K7|ZNF443|CDKL2|PIAS3|ZNF440|BNIP3L|DGAT2|CDKL5|DGAT1|STX8|STX7|ADIPOQ|TC2N|POLRMT|SRCIN1|MSH6|TPST2|DMTF1|MSH2|MFNG|ZNF439|PKP2|ZNF438|PKP3|CABC1|ZNF433|KIAA0649|ZNF431|ZNF430|C21ORF67|KHDRBS1|DLX3|CREBL2|NPAS2|CORO1B|NPAS3|SLC9A3R1|SNN|ZNF425|SMYD3|ZNF423|ZKSCAN1|GRIA4|IP6K2|FAM38A|NEK8|API5|ODF2|CORO2A|CORO2B|DRAP1|SON|UQCRQ|NACA|ZNF418|MOB2|SP3|ZNF417|SP6|ACO1|CNTROB|ACO2|LRCH4|OGT|MIPEP|ITGB1|SNAP25|ALAS1|AKAP8L|DYSF|ETFA|ETFB|KIAA1543|EXO1|ITGA2|TNFRSF19|ATRX|NRG1|ARFGAP1|ARL4C|IMPAD1|LCOR|KIAA1539|CANT1|SRL|CDC45|U2AF2|FYN|E2F5|ZNF862|RILP|ZNF860|TRIM45|E2F8|GADD45GIP1|NOP58|SEPT11|KCNJ8|GPKOW|MAP1LC3B2|CYP4B1|SC4MOL|MYO19|TBX3|MYO16|PINK1|SUCLA2|MYO1C|SYT12|SYT11|PDCD4|TRIM36|STUB1|OCIAD2|NAGS|KCNK1|TRIM33|MYO1F|DMGDH|C9ORF140|C1ORF9|PPAN|CDC20|STS|LGALS1|TRIM28|SNRPD2|PEG10|EPC2|TRIM27|FBXO5|SNRPD3|CCDC99|BSN|ATP6V1E1|TP63|MFSD2A|SMARCC1|ATP6V1G1|ECH1|MOGS|CYP39A1|BTD|CCDC80|CDC34|BTK|TRIM16|RIN1|TP53|TRIM11|CES1|CETP|AARS2|SDC4|DHX8|EPAS1|MYCBP2|ZBTB5|ACTR3B|EPB49|ZNF397OS|PGS1|SEC14L2|SYNGR1|B4GALNT3|APOB|PCK1|B4GALNT4|DECR1|BBS1|STAT5B|XBP1|APOBEC3F|RANBP17|RAB27A|PTK6|RAB27B|NTAN1|SMARCA4|BST1|MYO5B|ECHDC3|NOL12|ZNF322A|SLC2A4RG|TP73|MRPS15|COX7B|CSRNP3|BRP44L|NAT10|CROT|COX7C|NAT14|SH3RF1|AKAP12|ACTR1A|MAP1LC3B|AKAP11|SDF4|DFNB31|PCYT1B|MST4|MST1|PRPF40B|PRPF40A|SREBF2|GAK|TOX3|RNF144B|CYTSB|PITPNM1|PDIK1L|KIT|DEPDC1|PTPLAD1|SYNC|EEF1E1|ATPAF1|AHCY|SSNA1|MRPS34|FITM2|HSD17B7|GNAI2|ZFP14|KIAA1967|PNMA1|ORMDL3|MGAT1|MSX1|RAE1|EPS15|GABBR1|MAP3K1|PEX19|SORT1|VEGFB|VEGFC|MYO9A|GRIN1|TTC8|TTC5|NDUFAB1|RAD1|TACC1|MAMLD1|BUB1B|PRDM2|UBE2Z|ETS1|GCET2|GRIP1|ZNF84|ZNF85|TEKT2|DENND5A|PTRF|CAST|TMSL3|MSX2|MMGT1|ADAM10|ACOT13|CASK|SDHA|SDHB|CCNB1IP1|COX6B1|PCP2|ZNF91|ZNF92|SLFN11|ZNF93|PSPC1|MAP7D1|SCNN1A|GNAZ|UBIAD1|PKDCC|C11ORF2|TCF7|CACNA1C|PLD2|C11ORF9|RAI1|GYLTL1B|VILL|TFAP2A|TFAP2C|PDHA1|NUP155|UBE2C|CAV2|CAV1|SYT8|SYT7|UBXN11|HOOK1|UBA2|TCF4|GNB5|DEGS2|TCF3|DNAL4|CUEDC2|LDB1|TAT|TH1L|LDB2|MYSM1|LMNB1|CABIN1|GHR|CYP26B1|MAN1A2|MYBL2|WHSC2|MAN1A1|MYBL1|PET112L|SNTA1|TGIF1|MYOCD|TGIF2|SHROOM2|SHROOM3|ETV1|NAV1|NAV2|ETV4|ETV5|EPN1|ETV6|EPN3|ELF3|ACOX2|ACOX1|ELF5|CAT|CRY2|ACOX3|MAN1B1|SHANK3|SHANK2|ATP6V1B1|AGPAT5|DNAH2|DNAH7|DNAH9|ASAP2|RNF4|AGPAT2|RNF2|ADD1|IFT74|C19ORF70|CAND1|GNG2|SV2B|OXCT1|SV2A|POLD1|MKNK1|MAN1C1|SLIT3|ARFGEF2|CDK11A|EYA2|TPBG|BNIP3|EYA3|EYA4|YY1AP1|TTC19|TBX19|USF2|POLE4|TBX15|CD4|CCS|RSPH1|TNIP1|POLE2|POLE3|CD9|BNIPL|VPS29|RNH1|RRP1|SMC5|RRP9|EPS8|ZMIZ2|CSPP1|L3MBTL|AP1S2|AP1S3|DDX17|MBNL1|PRKCI|NUP210|PRKCD|DDX12|QTRTD1|CFD|LRPAP1|CTBP2|CTBP1|PRKRIP1|PRDM15|PRDM10|PRKCZ|GNS|ADH5|ANAPC11|LDHA|ZSCAN12|CEP72|PLEK2|ZSCAN16|ST3GAL3|PROM2|BTF3|ZNF384|ICMT|PHC1|SNAPIN|HOMER2|SETD1A|IRF2BP1|IRF2BP2|CGN|ELL3|EHD1|SQLE|EHD2|MEX3A|GJB1|ARL2BP|MKS1|HNRNPC|PAM|FANK1|CDKN1C|SMG1|GMEB1|GMEB2|SETD7|STON1|CHP|PYGM|GPT|PHF6|UBL5|AIFM2|PEA15|TK2|CIC|JARID2|TEAD1|CEP55|TIMP4|ZIK1|HELLS|SHPRH|COPZ2|ELMOD3|AGXT2L2|ASH1L|GNL3|HADHB|APBB1IP|KAT2B|TAF6L|KAT2A|ZEB2|ZEB1|KIFC2|MTF2|RARB|ANGPTL2|PLIN2|ANGPTL4|GAS8|ADCY6|ARFRP1|FGD5|RPS15A|FGD6|USP1|SLC17A7|CKB|ZNF346|ZNF345|DEDD|FARP1|CDKN2B|CDKN2C|GSN|CSNK1A1|GLYCTK|NR1H3|SCAF1|HIPK3|DEF6|ZNF33B|ZNF33A|NUCB1|ZNF335|ZNF334|TXNL4B|UBP1|RPL10A|LCLAT1|FGF2|PARK2|IPO4|CDC14A|TM7SF2|EDC4|PROSC|BZRAP1|SALL2|CFL2|ZNF329|SLC39A6|SLC26A11|ZNF324|HMGN1|ZNF320|MAP2K1|TLE1|RALGAPA1|MAGI3|GTF3A|FRMD4A|THOC2|LEMD2|TLE6|TOM1L1|CTSL1|MORF4L1|GOLGA8B|ILF3|OBSCN|RAB36|ZNF318|FKBP8|ZNF317|RAB38|PHIP|FKBP9|ADNP|FKBP4|ZNF311|GOLGA8A|IPPK|ZNF793|BRSK1|FKBP2|PARM1|DDRGK1|UBR5|DVL1|DVL2|ZNF789|ZNF304|ZNF787|SRGAP3|ZNF786|ZNF785|CD300LG|AP1M2|AP1M1|FANCI|ZNF782|TRAPPC2|UVRAG|FANCL|TMEM132A|FANCA|FANCC|SYNJ2|FANCF|DAB2|COPS6|IRAK1BP1|MTL5|PIR|ZNF777|ZNF776|ZNF774|BCL2L2|DIDO1|WDR4|CEP164|ZC3H8|PIK3C2A|NOB1|AP1G2|PSTPIP2|SNRNP70|ZNF768|TLK1|ZNF765|HMGCS2|ZNF761|TPRN|IDH3A|RFC5|SLC13A3|RFC3|RFC4|AVPR2|PLEKHG6|RPL13A|HAUS5|ZNF75A|CATSPERB|ESPL1|TST|POLR1B|POLR1C|PECAM1|MCM4|POLR1E|MCM5|CRK|MCM2|CEBPA|HDAC2|HDAC3|NUFIP1|CATSPER2|HDAC1|RAB1B|VPS4A|CEBPG|TTK|PDHB|HDAC9|BPHL|PLN|RAB25|ZNF749|HECTD3|POLR2E|POLR2H|SEC11A|PLEKHH1|JAZF1|SEC11C|POLR2L|MOBKL1A|MACC1|CYP51A1|P2RX4|POLR3A|KIAA0101|ZNF738|ZGLP1|ASXL2|CCDC64|BCOR|SLC35B2|CBLC|MKI67|RPS15|NFU1|RPS14|PNN|RPS6KA6|RPS16|RPS6KA5|RPS19|RPL18A|RPS18|RPS6KA1|PDK4|LONP1|RPS11|ZNF841|BTRC|SYNPO|RPS10|RPS13|PDK2|RPS12|COG7|SLC35C1|COG3|METTL3|KRT8|KRT7|AP1AR|ESCO2|MAPK8IP3|SRRM1|UHMK1|POR|WBSCR16|KATNAL1|KATNAL2|SUCLG1|TLN2|SIK2|NEIL1|TLN1|OBSL1|SPTBN5|CASZ1|STXBP1|STXBP2|TWIST2|TWIST1|ZNF829|ZNF827|PDCD11|ZNF823|CSTF1|TP53BP2|TP53BP1|SPTBN1|SPTBN2|VAT1|SETDB1|MAGEE1|SETDB2|PYCR1|PARVA|PARVB|RPS25|TPX2|ZZZ3|CABYR|RPS29|FUBP1|ADCK5|ADCK4|RBAK|RPS21|RPS24|RPS23|TOP2A|C2CD3|C2CD2|CITED4|C17ORF70|MAGT1|MEOX2|MEOX1|COIL|SIPA1L1|SLC22A17|XPO5|TMED3|HRAS|UBXN6|TOP3B|STRADB|ZDHHC13|USMG5|TYK2|CBFA2T2|GLTSCR2|HNRNPH1|CLDN19|TLR8|AIDA|VGLL4|VGLL3|RAB7A|C1QA|AMIGO2|PTGER3|ZNF3|ZNF8|AIF1|NKD2|ZNF7|TWISTNB|TRAM1L1|APBB3|GINS1|MPP1|GINS2|MPP2|C21ORF33|NFYA|MTX3|C17ORF68|GINS4|GRHL3|SORBS2|SORBS1|GRHL1|SVIP|GRHL2|PDP2|RAD51L1|F2RL1|NUPL2|NUPL1|MPHOSPH6|C1QC|NDUFA13|KDM1A|ZWILCH|NDUFA12|SPPL2B|HOXA11|HOXA10|COL4A3BP|TATDN2|CPSF3L|HADH|AZI1|PHYH|KDM2A|LIG1|KDM2B|PUS1|LMO2|LIG3|PPAPDC3|LMO7|RSBN1|PRPF4|PRPF6|FANCD2|CHMP4C|MATR3|HIST1H2BG|ZCCHC8|PXK|RPS19BP1|LPL|ROD1|ZMAT1|BPTF|MPST|CYP2J2|CPSF7|MLL3|MLL4|CPSF6|CPSF1|NONO|CBX1|MLL5|POU2F3|CRLS1|COQ4|DIAPH2|CHMP2A|PXMP4|DYNLRB2|FAM82B|FGFR2|GPSM1|MUS81|KDM5A|KDM5B|KDM5C|YBX2|YBX1|ATP5G3|HK2|RPS4X|SEPT9|CASP6|TOP1MT|SIX2|TRPS1|CYP2R1|SNAPC4|C14ORF49|CASP2|KDM6A|RHBDF1|SRGN|AXIN1|PPP2R5A|RPS3A|LSR|SAFB|SEPT3|TRAPPC6A|RABEP2|DCX|CASQ2|HAGH|RBMS2|KDM3A|KDM3B|ATF6B|LEF1|ETFDH|ATP1A2|ATP1A1|THBS4|NXF1|MUC1|PPP2R3C|HES1|BUB3|BUB1|MAPK3|ZNF286A|KDM4A|KDM4C|LIMK2|SLC4A7|MLPH|RBMX|SUV420H2|MDC1|COBRA1|PGAP1|PGAP2|EHMT2|ZNF292|KIAA0020|TMEM97|TSEN54|SUV420H1|PSMD8|LSM11|MPRIP|LRAT|GABARAPL1|MEF2C|ZNF282|RNASE4|PDZK1|EML1|EML3|MAPKSP1|EML5|RBP4|MYL6|RFX7|CLDN8|PSME4|CYP2E1|ZNF276|ZNF274|ZNF273|RETSAT|NCAPG|C20ORF11|C2|HSD11B1|CYB5R2|C6|CYB5R3|PRKAR2B|MYO6|HMGXB3|ZNF268|ZNF267|VTI1B|ABCA1|NGFR|B3GALNT1|ZNF263|CADM1|ZNF260|LRBA|MRPL28|SNF8|FAM136A|FLI1|CS|FERMT1|TMEM98|TDP1|SASS6|HRC|NOX4|ZNF256|FERMT2|FERMT3|EZH2|ZNF254|PIGR|ZNF250|PIGO|PIGN|RPLP1|RPLP0|PIGZ|EFCAB6|CTCF|PTH1R|PIGW|JPH1|PQBP1|NIPBL|NKRF|SH3BGRL3|CGNL1|OFD1|SS18|DFFB|LRDD|NSUN2|ACTL6A|ELOVL3|RRAS2|SIRT6|SIRT7|MANEAL|HEXDC|SIRT2|VAMP8|MRPL53|F8|VAMP7|TMEM33|CDC42EP2|PICK1|ZNF239|TUT1|HAP1|PIGG|DLD|VAMP5|VAMP3|TMF1|SRRT|ZNF518A|CCNDBP1|PSMA7|FSTL3|RECQL4|GGA2|GGA1|MYCT1|RECQL5|EXTL1|BTAF1|TCOF1|TMEM67|UCP2|MICALL1|PSMB1|LEO1|ZNF229|MICALL2|PMS2|C10ORF2|ZNF227|RPS27A|ZNF223|MDH1|LYRM1|TTLL5|PSMC5|TTLL4|C20ORF72|FABP4|PSMC3|PSMC1|GOPC|PECR|ZNF692|CCNT2|CCNT1|ZBTB24|ZBTB26|HP|RORC|ZBTB22|TSEN2|FOXQ1|STK11|RUVBL2|SLC25A40|ZNF687|ZNF202|EPM2A|SH3GLB1|ZNF682|SH3GLB2|ZNF681|PRPF4B|ZBTB33|FOXP3|FRMD3|FRMD6|SLC9A7|SLC9A9|S100A4|FSCN2|ROR2|UTRN|SNRNP200|DSC1|ZNF675|ZNF674|ANAPC2|STK39|LRRC50|ISG20L2|ARL2|CYP19A1|RAP1GAP|ACAT1|BCL2L13|NPAT|DBC1|BCL2L11|STK36|TMEM22|CLTCL1|PMVK|ZNF667|E4F1|ZNF662|ZBTB17|TIA1|BRPF1|SRD5A1|BRPF3|GOT2|B3GALT4|FOXN3|B3GALT5|FOXN2|KY|QKI|MLXIPL|TMEM11|TUBGCP6|PIN1|MDM4|ANXA2P2|ZNF655|ZNF653|ZNF652|NFE2L1|SLC25A1|ZNF512B|ST6GALNAC2|HSP90AB1|CDCA7L|CELF2|RASGRF2|COX4I2|FHL1|CELF5|ARRB2|FOXM1|FUNDC2|PPP1R13L|ZNF649|ZNF648|DSE|ME1|DGCR8|HMG20B|WAPAL|ZNF644|ZNF643|PELP1|DSP|EMX2|RAD23A|KSR2|RAD23B|SLC25A16|QTRT1|SLC25A15|SLC25A18|DBF4|ZNF638|ST6GALNAC3|BDP1|DTL|ZNF630|SLC25A13|ST6GALNAC6|GTF3C2|NDUFB8|SEC23A|GTF3C4|NDUFB7|LRP1|GTF3C5|ZBTB49|ZBTB48|NDUFB2|ZBTB43|CXXC1|KATNB1|ZBTB42|NDUFB1|FURIN|LRP2|ZBTB44|HSD17B11|PTPLB|BARX2|SLC25A29|PARD6B|NCLN|ZNF627|ZNF625|SH3BP5|LRRC8C|SH3BP4|ZNF623|D2HGDH|SLC25A20|SEC23B|SH2B1|PTPN1|NDUFA8|CYB5A|NDUFA6|PRRX1|NDUFA4|MGA|NDUFA2|NDUFA1|RPL23A|SNRK|PC|ZNF618|NOVA2|SEC24C|CCNJ|ZAK|EIF4A3|FOXI1|KEAP1|ZDHHC3|NUBP2|UBE2L3|BCAP29|ZNF721|SEC62|TMPO|SFMBT1|SFMBT2|ENTPD7|ANK2|ANK3|ANK1|PISD|IFI27|ZNF713|CD2BP2|ZNF711|ZNF710|KIF20A|PAXIP1|ATP5J|C7ORF58|RTF1|MST1R|BRCC3|ATP5H|ATP5O|EVPL|PIK3R5|ATP5L|SFRS6|APH1A|SNX3|ZNF709|DHX30|ZNF708|RAB11FIP1|DHX32|ZNF707|PCBP3|DHX33|MTERF|PCBP1|ATP5E|ATP5D|ZNF701|SURF6|SYMPK|ZNF700|ST8SIA6|RBM12|ARSD|ARSE|RAB11FIP4|ZBED4|RBM10|PROSAPIP1|CTSA|IQSEC1|XRCC5|RCC2|ST8SIA2|ADHFE1|XRCC3|SURF4|RASSF7|XRCC1|ANLN|RPL27A|ACER3|INTS5|PEMT|PAF1|LRRN1|CALM1|CCNJL|SUV39H2|DOC2A|HNF4G|KIF14|KIF12|AP2A1|KIF11|MLL|PCSK5|KIF17|CTSS|ACADL|HYAL1|C14ORF2|REV3L|MLX|DHX15|KIF1C|QSOX1|CD36|UTP14A|ACADS|LMCD1|CTSC|CTSB|VKORC1|NCOA2|GRIPAP1|CCDC110|NCOA5|MMD|ACAD9|KIF24|HBA2|KIF22|KIF27|NR5A2|ZNF780B|SFI1|STK40|CD63|RAMP2|STX17|SATB2|TMPRSS3|DERL1|STX11|ARVCF|PAK1|SAMM50|RXRA|PERP|PES1|GPC3|GPC2|SCAND3|EXOSC2|PAK2|PAK4|BCAP31|NPM1|YIPF2|KLK13|MIB2|PLEKHA7|MIB1|FKBP1A|ALDH4A1|GPAM|EPPK1|CD68|MAD2L1|FOXA1|CD86|DCLRE1A|ACAA2|WWC1|PHRF1|GIMAP8|CAPN8|RGS3|DUOXA1|KIF5A|PALM|ARID2|SBF2|ZGPAT|CD93|ATG9A|CYBB|RPGRIP1L|ERN1|PROCR|DKC1|SCN8A|GPD1|SBDS|GEMIN4|MZF1|RTN3|RBM8A|KLHL17|SLC1A3|PDS5B|FUT2|PDS5A|NDRG1|ACACB|RASGRP1|RTN4|FUT3|FAM176A|FUT6|CCNB2|FUT9|DEAF1|KIF3A|PACSIN2|NDUFV3|MSC|ISOC2|VDR|PHF12|NFXL1|SSH2|SUPT5H|SSH3|KLHL20|CLK2|QDPR|PAN2|H1F0|KIF4A|GPER|TAB1|PICALM|RBM27|RBM25|PRKCSH|CHD8|CHD6|CHD4|CHD3|CHD2|AFF3|AFF4|UQCRFS1|RBM16|PLA2G4F|HSDL2|DDX54|TRDN|CCNA2|PSRC1|NDUFS8|IRF3|NDUFS7|HIST4H4|NDUFS6|CHDH|NDUFS4|IRF6|RBM23|RBM47|PNKP|GOSR1|DDX20|HMGCR|TAF1C|ATOH8|NUP43|GALNT7|RBM39|GALNT5|NAA10|GALNT3|EGF|PLA2G2A|DDX31|S100B|MAPK14|SOD3|MAPK15|SOD1|MAPK10|CLCN4|ACIN1|NUP35|NAA16|THRSP|VIM|FAM50A|RPL4|ROPN1B|RPL5|RPL30|EHF|RPL3|RPL32|RPL31|MAML1|TRRAP|RPL34|ABAT|FNBP1L|GABPB1|RPL8|DCAF7|RPL6|CREB3L4|MYB|RPL36|CDK20|RPL35|RPL38|RPL37|DIP2C|ZNF169|NFRKB|EARS2|ANKS1B|ZNF167|NCRNA00219|MED1|ZNF165|TSPYL3|ACOT9|SERPINF1|RPL22|SYTL1|CD3EAP|PASK|SOX10|NISCH|RNF128|BIN1|LGALS12|ACOT2|RPL24|SERPING1|MAML3|RPL29|HOXB8|HOXB7|GLT25D1|TSPYL4|HOXB6|ACOT4|TSPYL5|HOXB5|ASF1B|CDC42SE1|MAPKAP1|HSPA4L|GALNTL2|NOLC1|SKA3|SKA1|S100A13|ZNF148|HOXC8|ZNF146|NR2C2AP|C9ORF80|RPL41|ZNF141|FZD5|ZNF140|RAB3IP|DNAH14|RDX|KIAA1244|PRDX6|C9ORF86|LASS1|FA2H|LASS4|LASS3|NPLOC4|H2AFY2|GIPC1|ZNF702P|OGDH|CDK12|ZNF138|ZNF136|ZNF135|HOXD8|ADA|RAD18|ZNF134|CDC42SE2|ZNF133|OGFR|MYOM1|ZNF131|ORC1L|CLTB|FMN1|TCF20|HIF3A|TRIM8|TMEM189|ING5|TRIM9|TRIM7|CSRP1|KIAA1267|ANXA6|AP3S2|AP3S1|TIGD1|MYST3|TIGD2|BRD2|NUDC|BRD1|MYST2|TIGD4|ANXA2|IFNGR2|PAWR|PRSS16|GCFC1|MRAP|LSG1|AFTPH|PAX9|CCDC90A|PCYOX1|ZNF594|ASAH1|SF3B3|CTDP1|RPL10|RPL12|GPS1|RPL11|BCLAF1|RPL14|GCNT2|RPS3|RPL13|ZNF107|RPL15|METTL7A|RPS2|BRD8|RPL18|RPL17|ZNF587|SF3B1|ZNF586|RPL19|ZNF101|SF3A1|F10|BRF1|LAPTM5|TRMT1|NMNAT2|FMO3|FMO5|HINFP|XAB2|GPR143|ABI2|RFWD3|ABI1|LPCAT2|AGBL2|MSRB2|CCL28|CHRM1|TUSC3|CTNND2|CTNND1|CLSTN1|HJURP|FAM107A|C1ORF77|TUBB6|CDH1|SMARCAD1|ZNF567|MAF1|PHLDA1|LZTS1|ZNF564|ZNF562|TPD52|RNF43|ZNF561|RPS9|RPS7|RPS8|RPS5|GPT2|RPS6|SYPL2|GTF2F1|GTF2F2|RNF40|DGKQ|ERP29|ERG|TNIK|ZNF552|ZNF551|ZFP106|ANKRD17|CUL9|ZNF550|DNMT1|BRI3|NOTCH4|AK1|RHOBTB3|AK3|ITPR3|GTF2E2|C1ORF107|DSCR3|KLC3|ADAP2|SFRS14|MUSTN1|SFRS12|ZNF549|SFRS11|SFRS18|SAFB2|NDN|SFRS16|ZNF544|SLC15A3|ZNF543|ZNF541|WFS1|CEP350|ANKRD23|ESRRG|CYP4F12|MARCH3|CHERP|MARCH2|ALS2CR8|CNOT6|CDK7|CNOT7|GON4L|YEATS2|ZFP62|CNOT3|CDK2|SPIRE2|NF1|TADA1|SERINC1|ZFP112|RAD9A|TUBA8|RNF10|BNC2|SYCP2|CALCOCO2|BNC1|C15ORF62|DUSP16|DNALI1|PTBP1|RPL7A|SART1|SART3|ZNF529|SGCB|SIN3A|DNMT3B|C3ORF52|ZNF525|SGCG|SH3D19|VWF|GPX4|RANGAP1|NIPSNAP1|C15ORF48|DUSP22|ASPM|ASPH|TRAF4|ESRP2|ESRP1|ZNF516|EFHC1|EVL|ZNF513|ZNF512|SSX2IP|ASPA|GTF2A1|ACSS3|ACSS2|GLS2|MKI67IP|JAKMIP3|FZR1|DCAF17|PUF60|RBBP4|RSBN1L|RBBP8|TNNI1|ZNF502|ZNF500|MEST|CTNNAL1|WASF3|IRX1|IRX2|IRX5|TXNRD2|IRX6|ANKRD30A|IRX3|IRX4|ADRM1|RPL35A|PTPN11|CDC42BPB|ASS1|TRIT1|RAD51|KLF5|MGAT4A|CROCC|TRMT61A|APP|SPARC|ACSM3|GORAB|ACSM1|ACSM5|ANTXR2|ZNF606|ZNF605|HABP4|ARL6IP4|SOX8|SOX9|TNS4|GLUL|SOX4|C3ORF15|SOX5|TNS1|ACSL1|SLC11A2|PTOV1|EBF1|EBF2|EBF3|ACSL3|EBF4|OVOL1|C10ORF58|RUNX3|OVOL2|RUNX1|RRAGC|XRN2|TFAM|EZR|ZFPM2|AURKAIP1|ALDH7A1|TELO2|BEX4|CDS1|BEX2|HKR1|GYPC|MAOA|MGST3|MGST1|DHDPSL|KLK6|CYP27B1|PRRC1|DPH1|DPH3|MAP7|INPP5K|MAP4|PATZ1|FIS1|NMB|BCL11B|BCL11A|SS18L1|CIDEA|RAB39B|ZWINT|SRPK1|PARP10|ALDH18A1|CC2D1A|CUTC|CLIC5|SH3KBP1|KRT23|VLDLR|PRPF19|EPM2AIP1|EPB41L4B|ZMYM1|HINT2|ZMYM3|NNT|ZMYM6|CCHCR1|MOSC1|PRMT6|PRMT5|STRBP|TFE3|NME4|AVPR1A|IL17RD|AP3B2|RHOA|MDFIC|PACS2|TNNT3|B3GNT3|RDH5|ALDOC|MAPRE3|RHOV|SGK2|RHOQ|PRIM2|WAS|AKAP8|UQCR11|AKAP5|UQCR10|TRAK2|HRSP12|CUX1|RAD54L|MPZL2|CA11|ARNT2|DMRT2|FAH|KRT19|PRPF39|KRT18|KRT15|TRIP10|CTNNB1|PRPF31|FAU|CAMK1|ZNF354C|TJP2|SMEK1|GOLT1A|POGK|ARID4B|ARHGAP39|ESPN|TOMM20|TMEM143|FBL|CHCHD3|POGZ|NUSAP1|TOMM34|EPDR1|KCTD1|WRNIP1|ALDH3A2|ELMO1|ELMO3|LMX1B|STEAP1|ISCU|ARHGAP19|DTX1|COX7A2|ADRB2|SEZ6L2|COX7A1|TMEM123|SDCBP|ARHGAP21|PDZD2|MAN2A2|EP400|ZC3H18|SUDS3|MARK1|EPHX1|SMAD6|NMRAL1|ARHGAP24|TMEM111|SLC2A9|ARHGAP32|KIF18A|KIF18B|ATG16L1|NFKBIB|CREBZF|SCYL3|USP37|ABCD2|B4GALT1|PMS2L3|NVL|HSPB7|PDE3B|SLC2A1|SLC2A4|CHTF18|SENP6|SDR16C5|HEBP2|ALDH2|ENOSF1|PDE4B|TMEM109|PDE4A|ABCD1|SCYL1|PTGIS|MARS2|CTPS2|URB1|ARID1A|LATS1|ARHGAP10|LATS2|EHHADH|TRNP1|DOCK2|TMEM55A|KRT80|ZNF195|POLDIP3|USP10|ZNF193|POMP|ZNF192|TOB2|MCART1|PRRG4|TFPT|ERBB3|ERBB4|ERBB2|STOM|MYCL1|ROMO1|ZNF185|DYX1C1|ZNF184|B3GAT3|PDE4DIP|USP28|SGPP2|ALOX5AP|PMP22|RGS12</Data></Cell><Cell ss:Index="255"/></Row><Row ss:Height="12.816"><Cell><Data ss:Type="Number">22626</Data></Cell><Cell ss:StyleID="ce1"><Data ss:Type="Number">3.5748E-023</Data></Cell><Cell ss:StyleID="ce1"><Data ss:Type="Number">4.23E-020</Data></Cell><Cell><Data ss:Type="Number">56</Data></Cell><Cell><Data ss:Type="Number">75</Data></Cell><Cell><Data ss:Type="Number">3719</Data></Cell><Cell><Data ss:Type="Number">17650</Data></Cell><Cell><Data ss:Type="String">cytosolic ribosome</Data></Cell><Cell><Data ss:Type="String">RPL4|RPL5|RPL30|RPL3|RPL31|RPLP1|RPL34|RPLP0|RPL8|RPL6|RPS15|RPS4X|RPS14|RPL7A|RPS16|RPS19|RPL18A|RPS18|RPL36|RPL35|RPL38|RPL37|RPS11|RPS10|RPS13|RPS12|RPS9|RPS7|RPS8|RPS5|RPL22|RPS6|RPS3A|HBA2|RPL24|RPL29|NUFIP1|RPL10|RPL11|RPS15A|RPL14|RPS3|RPL13|RPS2|RPS27A|RPL18|RPL19|RPL41|RPL23A|RPS25|RPS29|RPL27A|FAU|RPS21|RPS24|RPS23</Data></Cell><Cell ss:Index="255"/></Row><Row ss:Height="12.816"><Cell><Data ss:Type="Number">43227</Data></Cell><Cell ss:StyleID="ce1"><Data ss:Type="Number">1.9635E-022</Data></Cell><Cell ss:StyleID="ce1"><Data ss:Type="Number">2.033E-019</Data></Cell><Cell><Data ss:Type="Number">2016</Data></Cell><Cell><Data ss:Type="Number">8323</Data></Cell><Cell><Data ss:Type="Number">3719</Data></Cell><Cell><Data ss:Type="Number">17650</Data></Cell><Cell><Data ss:Type="String">membrane-bounded organelle</Data></Cell><Cell><Data ss:Type="String">SPI1|ITSN1|TESK2|NOC2L|ALKBH2|AKT2|GPBP1|CKMT1B|AKT1|MLYCD|PRKACA|PKNOX2|HEMK1|SECISBP2|ZNF10|PHKA1|ZNF12|ZNF14|ZNF16|CD2AP|MTHFD1|ASPHD1|TMEM126A|TXNIP|CLOCK|OPTN|SKAP1|SF1|ZNF28|SF4|SET|CDCA2|SAR1A|SHMT2|SFRS17A|SHMT1|CDCA5|PDGFA|C12ORF62|GATA3|ZNF25|ZNF26|RHOT2|JUB|RDH13|ATRIP|TOE1|CREBBP|PRPF38A|JUP|EIF2AK3|LARP6|TBL3|NMT2|C19ORF46|HNRNPA1L2|ZNF498|LGMN|ZNF497|ZNF493|PRKAG1|ZNF43|ZNF44|TFCP2L1|ZNF45|MED16|HOXC10|MED17|SMPD3|CHAF1B|MED13|PPP2R4|MECOM|ZNF41|DLGAP5|JAK1|ZNF486|CHST9|ZNF483|RMI1|TEX10|ZNF57|MED23|PXDN|POT1|PPARG|NUP62CL|C19ORF29|CRYAB|MTCP1NB|ECHS1|XRCC6BP1|OAT|ATL3|ATL1|ATL2|SFRS13A|DLST|SFRS13B|EXOSC10|AGR2|STX4|STX3|STX2|SPDEF|MBD3|CENPT|RIC3|ZNF462|MBD6|EGLN2|ATAD5|GOLM1|MBD1|MBD2|BBOX1|ZNF77|TARBP1|NUDT21|MYBBP1A|TAOK1|ZNF74|TAOK2|NCAPD2|CCDC3|YPEL2|ALDH1L1|RIF1|MSI1|PLOD2|FADS3|NUDT10|HHAT|NEK2|ZNF446|MAP3K7|ZNF443|CDKL2|PIAS3|ZNF440|BNIP3L|DGAT2|CDKL5|DGAT1|STX8|STX7|ADIPOQ|TC2N|POLRMT|MSH6|TPST2|DMTF1|MSH2|MFNG|ZNF439|PKP2|ZNF438|PKP3|CABC1|ZNF433|KIAA0649|ZNF431|ZNF430|C21ORF67|KHDRBS1|DLX3|CREBL2|NPAS2|NPAS3|SLC9A3R1|SNN|ZNF425|SMYD3|ZNF423|ZKSCAN1|GRIA4|IP6K2|FAM38A|NEK8|API5|ODF2|CORO2A|DRAP1|SON|UQCRQ|NACA|ZNF418|MOB2|SP3|ZNF417|SP6|ACO1|ACO2|LRCH4|OGT|MIPEP|ITGB1|SNAP25|ALAS1|AKAP8L|DYSF|ETFA|ETFB|EXO1|ITGA2|TNFRSF19|ATRX|NRG1|ARFGAP1|ARL4C|IMPAD1|LCOR|KIAA1539|CANT1|SRL|CDC45|U2AF2|FYN|E2F5|ZNF862|RILP|ZNF860|TRIM45|E2F8|GADD45GIP1|NOP58|KCNJ8|GPKOW|MAP1LC3B2|CYP4B1|SC4MOL|TBX3|MYO16|PINK1|SUCLA2|MYO1C|SYT12|SYT11|PDCD4|TRIM36|STUB1|OCIAD2|NAGS|KCNK1|TRIM33|DMGDH|C9ORF140|C1ORF9|PPAN|CDC20|STS|LGALS1|TRIM28|SNRPD2|PEG10|EPC2|TRIM27|FBXO5|SNRPD3|CCDC99|BSN|ATP6V1E1|TP63|MFSD2A|SMARCC1|ATP6V1G1|ECH1|MOGS|CYP39A1|BTD|CCDC80|CDC34|BTK|TRIM16|TP53|TRIM11|CES1|AARS2|SDC4|DHX8|EPAS1|MYCBP2|ZBTB5|ZNF397OS|PGS1|SEC14L2|SYNGR1|B4GALNT3|APOB|PCK1|B4GALNT4|DECR1|STAT5B|XBP1|APOBEC3F|RANBP17|RAB27A|PTK6|RAB27B|NTAN1|SMARCA4|BST1|ECHDC3|NOL12|ZNF322A|SLC2A4RG|TP73|MRPS15|COX7B|CSRNP3|BRP44L|NAT10|CROT|COX7C|NAT14|SH3RF1|MAP1LC3B|SDF4|PCYT1B|MST4|MST1|PRPF40B|PRPF40A|SREBF2|GAK|TOX3|RNF144B|CYTSB|PITPNM1|PDIK1L|KIT|DEPDC1|PTPLAD1|EEF1E1|ATPAF1|AHCY|SSNA1|MRPS34|FITM2|HSD17B7|GNAI2|ZFP14|KIAA1967|PNMA1|ORMDL3|MGAT1|MSX1|RAE1|EPS15|GABBR1|PEX19|SORT1|VEGFB|VEGFC|GRIN1|TTC5|NDUFAB1|RAD1|TACC1|MAMLD1|BUB1B|PRDM2|UBE2Z|ETS1|GCET2|GRIP1|ZNF84|ZNF85|DENND5A|PTRF|CAST|MSX2|MMGT1|ADAM10|ACOT13|CASK|SDHA|SDHB|CCNB1IP1|COX6B1|ZNF91|ZNF92|SLFN11|ZNF93|PSPC1|GNAZ|UBIAD1|PKDCC|C11ORF2|TCF7|PLD2|C11ORF9|RAI1|GYLTL1B|TFAP2A|TFAP2C|PDHA1|NUP155|UBE2C|CAV2|CAV1|SYT8|SYT7|UBA2|TCF4|GNB5|DEGS2|TCF3|DNAL4|CUEDC2|LDB1|TAT|TH1L|LDB2|MYSM1|LMNB1|CABIN1|GHR|CYP26B1|MAN1A2|MYBL2|WHSC2|MAN1A1|MYBL1|PET112L|TGIF1|MYOCD|TGIF2|ETV1|NAV2|ETV4|ETV5|EPN1|ETV6|EPN3|ELF3|ACOX2|ACOX1|ELF5|CAT|CRY2|ACOX3|MAN1B1|ATP6V1B1|AGPAT5|DNAH2|DNAH7|DNAH9|ASAP2|RNF4|AGPAT2|RNF2|ADD1|IFT74|C19ORF70|CAND1|GNG2|SV2B|OXCT1|SV2A|POLD1|MKNK1|MAN1C1|SLIT3|ARFGEF2|CDK11A|EYA2|TPBG|BNIP3|EYA3|EYA4|YY1AP1|TTC19|TBX19|USF2|POLE4|TBX15|CD4|CCS|RSPH1|TNIP1|POLE2|POLE3|CD9|BNIPL|VPS29|RNH1|RRP1|SMC5|RRP9|ZMIZ2|L3MBTL|AP1S2|AP1S3|DDX17|MBNL1|PRKCI|NUP210|PRKCD|DDX12|QTRTD1|CFD|LRPAP1|CTBP2|CTBP1|PRKRIP1|PRDM15|PRDM10|PRKCZ|GNS|ADH5|ANAPC11|LDHA|ZSCAN12|ZSCAN16|ST3GAL3|BTF3|ZNF384|ICMT|PHC1|SNAPIN|SETD1A|IRF2BP1|IRF2BP2|ELL3|EHD1|SQLE|EHD2|MEX3A|GJB1|ARL2BP|HNRNPC|PAM|FANK1|CDKN1C|SMG1|GMEB1|GMEB2|SETD7|STON1|CHP|PYGM|GPT|PHF6|UBL5|AIFM2|TK2|CIC|JARID2|TEAD1|ZIK1|HELLS|SHPRH|COPZ2|AGXT2L2|ASH1L|GNL3|HADHB|KAT2B|TAF6L|KAT2A|ZEB2|ZEB1|MTF2|RARB|ANGPTL2|PLIN2|ANGPTL4|GAS8|ADCY6|ARFRP1|FGD5|FGD6|USP1|SLC17A7|CKB|ZNF346|ZNF345|DEDD|CDKN2B|CDKN2C|GLYCTK|NR1H3|SCAF1|HIPK3|DEF6|ZNF33B|ZNF33A|NUCB1|ZNF335|ZNF334|TXNL4B|UBP1|RPL10A|LCLAT1|FGF2|PARK2|IPO4|CDC14A|TM7SF2|EDC4|PROSC|BZRAP1|SALL2|CFL2|ZNF329|SLC39A6|SLC26A11|ZNF324|HMGN1|ZNF320|MAP2K1|TLE1|RALGAPA1|MAGI3|GTF3A|THOC2|LEMD2|TLE6|TOM1L1|CTSL1|MORF4L1|GOLGA8B|ILF3|RAB36|ZNF318|FKBP8|ZNF317|RAB38|PHIP|FKBP9|ADNP|FKBP4|ZNF311|GOLGA8A|IPPK|ZNF793|BRSK1|FKBP2|PARM1|DDRGK1|UBR5|DVL1|DVL2|ZNF789|ZNF304|ZNF787|SRGAP3|ZNF786|ZNF785|CD300LG|AP1M2|AP1M1|FANCI|ZNF782|TRAPPC2|UVRAG|FANCL|TMEM132A|FANCA|FANCC|SYNJ2|FANCF|DAB2|COPS6|IRAK1BP1|MTL5|PIR|ZNF777|ZNF776|ZNF774|BCL2L2|DIDO1|WDR4|CEP164|ZC3H8|PIK3C2A|NOB1|AP1G2|SNRNP70|ZNF768|TLK1|ZNF765|HMGCS2|ZNF761|IDH3A|RFC5|RFC3|RFC4|AVPR2|ZNF75A|ESPL1|TST|POLR1B|POLR1C|PECAM1|MCM4|POLR1E|MCM5|CRK|MCM2|CEBPA|HDAC2|HDAC3|NUFIP1|CATSPER2|HDAC1|RAB1B|VPS4A|CEBPG|PDHB|HDAC9|BPHL|PLN|RAB25|ZNF749|HECTD3|POLR2E|POLR2H|SEC11A|JAZF1|SEC11C|POLR2L|MOBKL1A|MACC1|CYP51A1|POLR3A|KIAA0101|ZNF738|ZGLP1|ASXL2|BCOR|SLC35B2|CBLC|MKI67|RPS15|NFU1|RPS14|PNN|RPS6KA6|RPS6KA5|RPS19|RPS6KA1|PDK4|LONP1|ZNF841|BTRC|RPS13|PDK2|RPS12|COG7|SLC35C1|COG3|METTL3|KRT7|AP1AR|ESCO2|MAPK8IP3|SRRM1|UHMK1|POR|WBSCR16|SUCLG1|SIK2|NEIL1|TLN1|CASZ1|STXBP1|STXBP2|TWIST2|TWIST1|ZNF829|ZNF827|PDCD11|ZNF823|CSTF1|TP53BP2|TP53BP1|SPTBN1|VAT1|SETDB1|MAGEE1|SETDB2|PYCR1|PARVA|RPS25|TPX2|ZZZ3|CABYR|FUBP1|ADCK5|ADCK4|RBAK|TOP2A|C2CD2|CITED4|C17ORF70|MAGT1|MEOX2|MEOX1|COIL|SLC22A17|XPO5|TMED3|HRAS|UBXN6|TOP3B|STRADB|ZDHHC13|USMG5|TYK2|CBFA2T2|GLTSCR2|HNRNPH1|CLDN19|TLR8|AIDA|VGLL4|VGLL3|RAB7A|C1QA|AMIGO2|PTGER3|ZNF3|ZNF8|AIF1|NKD2|ZNF7|TWISTNB|TRAM1L1|GINS1|MPP1|GINS2|MPP2|C21ORF33|NFYA|MTX3|C17ORF68|GINS4|GRHL3|SORBS2|SORBS1|GRHL1|SVIP|GRHL2|PDP2|RAD51L1|F2RL1|NUPL2|NUPL1|MPHOSPH6|C1QC|NDUFA13|KDM1A|NDUFA12|SPPL2B|HOXA11|HOXA10|COL4A3BP|TATDN2|CPSF3L|HADH|PHYH|KDM2A|LIG1|KDM2B|PUS1|LMO2|LIG3|PPAPDC3|LMO7|RSBN1|PRPF4|PRPF6|FANCD2|CHMP4C|MATR3|HIST1H2BG|ZCCHC8|PXK|RPS19BP1|ROD1|ZMAT1|BPTF|MPST|CYP2J2|CPSF7|MLL3|MLL4|CPSF6|CPSF1|NONO|CBX1|MLL5|POU2F3|CRLS1|COQ4|DIAPH2|CHMP2A|PXMP4|FAM82B|FGFR2|GPSM1|MUS81|KDM5A|KDM5B|KDM5C|YBX2|YBX1|ATP5G3|HK2|CASP6|TOP1MT|SIX2|TRPS1|CYP2R1|SNAPC4|C14ORF49|CASP2|KDM6A|RHBDF1|SRGN|AXIN1|PPP2R5A|RPS3A|LSR|SAFB|TRAPPC6A|RABEP2|CASQ2|HAGH|RBMS2|KDM3A|KDM3B|ATF6B|LEF1|ETFDH|ATP1A2|ATP1A1|THBS4|NXF1|MUC1|PPP2R3C|HES1|BUB3|BUB1|MAPK3|ZNF286A|KDM4A|KDM4C|LIMK2|MLPH|RBMX|SUV420H2|MDC1|COBRA1|PGAP1|PGAP2|EHMT2|ZNF292|KIAA0020|TMEM97|TSEN54|SUV420H1|PSMD8|LSM11|LRAT|GABARAPL1|MEF2C|ZNF282|RNASE4|PDZK1|MAPKSP1|RBP4|RFX7|CLDN8|PSME4|CYP2E1|ZNF276|ZNF274|ZNF273|RETSAT|NCAPG|C20ORF11|C2|HSD11B1|CYB5R2|C6|CYB5R3|PRKAR2B|MYO6|HMGXB3|ZNF268|ZNF267|VTI1B|ABCA1|NGFR|B3GALNT1|ZNF263|CADM1|ZNF260|LRBA|MRPL28|SNF8|FAM136A|FLI1|CS|TMEM98|TDP1|HRC|NOX4|ZNF256|EZH2|ZNF254|PIGR|ZNF250|PIGO|PIGN|PIGZ|EFCAB6|CTCF|PTH1R|PIGW|JPH1|PQBP1|NIPBL|NKRF|SH3BGRL3|OFD1|SS18|DFFB|LRDD|NSUN2|ACTL6A|ELOVL3|RRAS2|SIRT6|SIRT7|MANEAL|HEXDC|SIRT2|VAMP8|MRPL53|F8|VAMP7|TMEM33|PICK1|ZNF239|TUT1|HAP1|PIGG|DLD|VAMP5|VAMP3|TMF1|SRRT|ZNF518A|CCNDBP1|PSMA7|FSTL3|RECQL4|GGA2|GGA1|MYCT1|RECQL5|EXTL1|BTAF1|TCOF1|TMEM67|UCP2|PSMB1|LEO1|ZNF229|PMS2|C10ORF2|ZNF227|RPS27A|ZNF223|MDH1|LYRM1|TTLL5|PSMC5|C20ORF72|FABP4|PSMC3|PSMC1|GOPC|PECR|ZNF692|CCNT2|CCNT1|ZBTB24|ZBTB26|HP|RORC|ZBTB22|TSEN2|FOXQ1|STK11|RUVBL2|SLC25A40|ZNF687|ZNF202|EPM2A|SH3GLB1|ZNF682|SH3GLB2|ZNF681|PRPF4B|ZBTB33|FOXP3|FRMD6|SLC9A7|SLC9A9|S100A4|ROR2|SNRNP200|DSC1|ZNF675|ZNF674|ANAPC2|STK39|LRRC50|ISG20L2|ARL2|CYP19A1|RAP1GAP|ACAT1|BCL2L13|NPAT|DBC1|BCL2L11|STK36|TMEM22|CLTCL1|PMVK|ZNF667|E4F1|ZNF662|ZBTB17|TIA1|BRPF1|SRD5A1|BRPF3|GOT2|B3GALT4|FOXN3|B3GALT5|FOXN2|QKI|MLXIPL|TMEM11|PIN1|MDM4|ANXA2P2|ZNF655|ZNF653|ZNF652|NFE2L1|SLC25A1|ZNF512B|ST6GALNAC2|HSP90AB1|CDCA7L|CELF2|RASGRF2|COX4I2|FHL1|CELF5|ARRB2|FOXM1|FUNDC2|PPP1R13L|ZNF649|ZNF648|DSE|ME1|DGCR8|HMG20B|WAPAL|ZNF644|ZNF643|PELP1|DSP|EMX2|RAD23A|KSR2|RAD23B|SLC25A16|QTRT1|SLC25A15|SLC25A18|DBF4|ZNF638|ST6GALNAC3|BDP1|DTL|ZNF630|SLC25A13|ST6GALNAC6|GTF3C2|NDUFB8|SEC23A|GTF3C4|NDUFB7|LRP1|GTF3C5|ZBTB49|ZBTB48|NDUFB2|ZBTB43|CXXC1|ZBTB42|NDUFB1|FURIN|LRP2|ZBTB44|HSD17B11|PTPLB|BARX2|SLC25A29|PARD6B|NCLN|ZNF627|ZNF625|SH3BP5|LRRC8C|SH3BP4|ZNF623|D2HGDH|SLC25A20|SEC23B|SH2B1|PTPN1|NDUFA8|CYB5A|NDUFA6|PRRX1|NDUFA4|MGA|NDUFA2|NDUFA1|SNRK|PC|ZNF618|NOVA2|SEC24C|CCNJ|ZAK|EIF4A3|FOXI1|KEAP1|ZDHHC3|NUBP2|UBE2L3|BCAP29|ZNF721|SEC62|TMPO|SFMBT1|SFMBT2|ENTPD7|ANK1|PISD|IFI27|ZNF713|CD2BP2|ZNF711|ZNF710|KIF20A|PAXIP1|ATP5J|C7ORF58|RTF1|BRCC3|ATP5H|ATP5O|PIK3R5|ATP5L|SFRS6|APH1A|SNX3|ZNF709|DHX30|ZNF708|RAB11FIP1|DHX32|ZNF707|PCBP3|DHX33|MTERF|PCBP1|ATP5E|ATP5D|ZNF701|SURF6|SYMPK|ZNF700|ST8SIA6|RBM12|ARSD|ARSE|RAB11FIP4|ZBED4|RBM10|CTSA|IQSEC1|XRCC5|RCC2|ST8SIA2|ADHFE1|XRCC3|SURF4|RASSF7|XRCC1|ANLN|ACER3|INTS5|PEMT|PAF1|LRRN1|CALM1|CCNJL|SUV39H2|DOC2A|HNF4G|KIF14|AP2A1|KIF11|MLL|PCSK5|CTSS|ACADL|HYAL1|C14ORF2|REV3L|MLX|DHX15|KIF1C|QSOX1|CD36|UTP14A|ACADS|LMCD1|CTSC|CTSB|VKORC1|NCOA2|GRIPAP1|CCDC110|NCOA5|MMD|ACAD9|KIF22|NR5A2|ZNF780B|STK40|CD63|RAMP2|STX17|SATB2|TMPRSS3|DERL1|STX11|ARVCF|PAK1|SAMM50|RXRA|PERP|PES1|GPC3|GPC2|SCAND3|EXOSC2|PAK2|PAK4|BCAP31|NPM1|YIPF2|KLK13|MIB2|FKBP1A|ALDH4A1|GPAM|CD68|MAD2L1|FOXA1|CD86|DCLRE1A|ACAA2|WWC1|PHRF1|GIMAP8|CAPN8|RGS3|DUOXA1|PALM|ARID2|SBF2|ZGPAT|CD93|ATG9A|CYBB|RPGRIP1L|ERN1|DKC1|SCN8A|GPD1|SBDS|GEMIN4|MZF1|RTN3|RBM8A|SLC1A3|PDS5B|FUT2|PDS5A|NDRG1|ACACB|RASGRP1|RTN4|FUT3|FAM176A|FUT6|CCNB2|FUT9|DEAF1|PACSIN2|NDUFV3|MSC|ISOC2|VDR|PHF12|NFXL1|SUPT5H|SSH3|KLHL20|CLK2|QDPR|PAN2|H1F0|KIF4A|GPER|TAB1|PICALM|RBM27|RBM25|PRKCSH|CHD8|CHD6|CHD4|CHD3|CHD2|AFF3|AFF4|UQCRFS1|RBM16|PLA2G4F|HSDL2|DDX54|TRDN|CCNA2|NDUFS8|IRF3|NDUFS7|HIST4H4|NDUFS6|CHDH|NDUFS4|IRF6|RBM23|RBM47|PNKP|GOSR1|DDX20|HMGCR|TAF1C|ATOH8|NUP43|GALNT7|RBM39|GALNT5|NAA10|GALNT3|EGF|PLA2G2A|DDX31|S100B|MAPK14|SOD3|MAPK15|SOD1|MAPK10|CLCN4|ACIN1|NUP35|NAA16|THRSP|FAM50A|RPL5|EHF|RPL3|MAML1|TRRAP|ABAT|FNBP1L|GABPB1|DCAF7|CREB3L4|MYB|RPL36|CDK20|RPL35|DIP2C|ZNF169|NFRKB|EARS2|ANKS1B|ZNF167|NCRNA00219|MED1|ZNF165|TSPYL3|ACOT9|SERPINF1|SYTL1|CD3EAP|PASK|SOX10|NISCH|RNF128|BIN1|LGALS12|ACOT2|RPL24|SERPING1|MAML3|HOXB8|HOXB7|GLT25D1|TSPYL4|HOXB6|ACOT4|TSPYL5|HOXB5|ASF1B|MAPKAP1|HSPA4L|GALNTL2|NOLC1|S100A13|ZNF148|HOXC8|ZNF146|NR2C2AP|C9ORF80|ZNF141|FZD5|ZNF140|RAB3IP|DNAH14|RDX|KIAA1244|PRDX6|C9ORF86|LASS1|FA2H|LASS4|LASS3|NPLOC4|H2AFY2|GIPC1|ZNF702P|OGDH|CDK12|ZNF138|ZNF136|ZNF135|HOXD8|ADA|RAD18|ZNF134|ZNF133|OGFR|ZNF131|ORC1L|CLTB|FMN1|TCF20|HIF3A|TRIM8|TMEM189|ING5|TRIM9|TRIM7|CSRP1|KIAA1267|ANXA6|AP3S2|AP3S1|TIGD1|MYST3|TIGD2|BRD2|NUDC|BRD1|MYST2|TIGD4|ANXA2|IFNGR2|PAWR|PRSS16|GCFC1|MRAP|LSG1|AFTPH|PAX9|CCDC90A|PCYOX1|ZNF594|ASAH1|SF3B3|CTDP1|RPL10|GPS1|RPL11|BCLAF1|GCNT2|RPS3|RPL13|ZNF107|METTL7A|RPS2|BRD8|RPL17|ZNF587|SF3B1|ZNF586|ZNF101|SF3A1|BRF1|LAPTM5|TRMT1|NMNAT2|FMO3|FMO5|HINFP|XAB2|GPR143|RFWD3|ABI1|LPCAT2|AGBL2|MSRB2|CCL28|TUSC3|CTNND2|CTNND1|CLSTN1|HJURP|FAM107A|C1ORF77|CDH1|SMARCAD1|ZNF567|MAF1|PHLDA1|LZTS1|ZNF564|ZNF562|TPD52|RNF43|ZNF561|RPS9|RPS7|GPT2|RPS6|SYPL2|GTF2F1|GTF2F2|RNF40|DGKQ|ERP29|ERG|TNIK|ZNF552|ZNF551|ZFP106|ANKRD17|CUL9|ZNF550|DNMT1|BRI3|NOTCH4|AK1|RHOBTB3|AK3|ITPR3|GTF2E2|C1ORF107|DSCR3|KLC3|ADAP2|SFRS14|MUSTN1|SFRS12|ZNF549|SFRS11|SFRS18|SAFB2|NDN|SFRS16|ZNF544|SLC15A3|ZNF543|ZNF541|WFS1|CEP350|ANKRD23|ESRRG|CYP4F12|MARCH3|CHERP|MARCH2|ALS2CR8|CNOT6|CDK7|CNOT7|GON4L|YEATS2|ZFP62|CNOT3|CDK2|NF1|TADA1|SERINC1|ZFP112|RAD9A|RNF10|BNC2|SYCP2|CALCOCO2|BNC1|C15ORF62|DUSP16|DNALI1|PTBP1|SART1|SART3|ZNF529|SIN3A|DNMT3B|C3ORF52|ZNF525|SH3D19|VWF|GPX4|RANGAP1|NIPSNAP1|C15ORF48|DUSP22|ASPM|ASPH|TRAF4|ESRP2|ESRP1|ZNF516|EFHC1|ZNF513|ZNF512|SSX2IP|ASPA|GTF2A1|ACSS3|ACSS2|GLS2|MKI67IP|JAKMIP3|FZR1|DCAF17|PUF60|RBBP4|RSBN1L|RBBP8|ZNF502|ZNF500|MEST|IRX1|IRX2|IRX5|TXNRD2|IRX6|ANKRD30A|IRX3|IRX4|ADRM1|PTPN11|ASS1|TRIT1|RAD51|KLF5|MGAT4A|TRMT61A|APP|SPARC|ACSM3|GORAB|ACSM1|ACSM5|ANTXR2|ZNF606|ZNF605|HABP4|ARL6IP4|SOX8|SOX9|GLUL|SOX4|C3ORF15|SOX5|ACSL1|SLC11A2|PTOV1|EBF1|EBF2|EBF3|ACSL3|EBF4|OVOL1|C10ORF58|RUNX3|OVOL2|RUNX1|RRAGC|XRN2|TFAM|ZFPM2|AURKAIP1|ALDH7A1|TELO2|BEX4|CDS1|BEX2|HKR1|MAOA|MGST3|MGST1|DHDPSL|KLK6|CYP27B1|PRRC1|DPH1|DPH3|INPP5K|PATZ1|FIS1|NMB|BCL11B|BCL11A|SS18L1|CIDEA|RAB39B|ZWINT|SRPK1|PARP10|ALDH18A1|CC2D1A|CUTC|CLIC5|SH3KBP1|VLDLR|PRPF19|EPM2AIP1|ZMYM1|HINT2|ZMYM3|NNT|ZMYM6|CCHCR1|MOSC1|PRMT6|PRMT5|STRBP|TFE3|NME4|AVPR1A|IL17RD|AP3B2|RHOA|MDFIC|PACS2|B3GNT3|RDH5|ALDOC|RHOV|SGK2|PRIM2|WAS|AKAP8|UQCR11|UQCR10|TRAK2|HRSP12|CUX1|RAD54L|CA11|ARNT2|DMRT2|FAH|PRPF39|TRIP10|CTNNB1|PRPF31|CAMK1|ZNF354C|TJP2|SMEK1|GOLT1A|POGK|ARID4B|ARHGAP39|TOMM20|TMEM143|FBL|CHCHD3|POGZ|NUSAP1|TOMM34|EPDR1|KCTD1|WRNIP1|ALDH3A2|LMX1B|STEAP1|ISCU|ARHGAP19|DTX1|COX7A2|ADRB2|SEZ6L2|COX7A1|TMEM123|SDCBP|ARHGAP21|PDZD2|MAN2A2|EP400|ZC3H18|SUDS3|EPHX1|SMAD6|NMRAL1|TMEM111|SLC2A9|ARHGAP32|KIF18A|ATG16L1|NFKBIB|CREBZF|SCYL3|USP37|ABCD2|B4GALT1|PMS2L3|NVL|HSPB7|PDE3B|SLC2A1|SLC2A4|CHTF18|SENP6|SDR16C5|HEBP2|ALDH2|ENOSF1|PDE4B|TMEM109|PDE4A|ABCD1|SCYL1|PTGIS|MARS2|CTPS2|URB1|ARID1A|ARHGAP10|LATS2|EHHADH|TRNP1|TMEM55A|ZNF195|POLDIP3|USP10|ZNF193|POMP|ZNF192|TOB2|MCART1|PRRG4|TFPT|ERBB3|ERBB4|ERBB2|STOM|MYCL1|ROMO1|ZNF185|DYX1C1|ZNF184|B3GAT3|PDE4DIP|USP28|SGPP2|ALOX5AP|PMP22|RGS12</Data></Cell><Cell ss:Index="255"/></Row><Row ss:Height="12.816"><Cell><Data ss:Type="Number">43231</Data></Cell><Cell ss:StyleID="ce1"><Data ss:Type="Number">2.3692E-022</Data></Cell><Cell ss:StyleID="ce1"><Data ss:Type="Number">2.1805E-019</Data></Cell><Cell><Data ss:Type="Number">2014</Data></Cell><Cell><Data ss:Type="Number">8316</Data></Cell><Cell><Data ss:Type="Number">3719</Data></Cell><Cell><Data ss:Type="Number">17650</Data></Cell><Cell><Data ss:Type="String">intracellular membrane-bounded organelle</Data></Cell><Cell><Data ss:Type="String">SPI1|ITSN1|TESK2|NOC2L|ALKBH2|AKT2|GPBP1|CKMT1B|AKT1|MLYCD|PRKACA|PKNOX2|HEMK1|SECISBP2|ZNF10|PHKA1|ZNF12|ZNF14|ZNF16|CD2AP|MTHFD1|ASPHD1|TMEM126A|TXNIP|CLOCK|OPTN|SKAP1|SF1|ZNF28|SF4|SET|CDCA2|SAR1A|SHMT2|SFRS17A|SHMT1|CDCA5|PDGFA|C12ORF62|GATA3|ZNF25|ZNF26|RHOT2|JUB|RDH13|ATRIP|TOE1|CREBBP|PRPF38A|JUP|EIF2AK3|LARP6|TBL3|NMT2|C19ORF46|HNRNPA1L2|ZNF498|LGMN|ZNF497|ZNF493|PRKAG1|ZNF43|ZNF44|TFCP2L1|ZNF45|MED16|HOXC10|MED17|SMPD3|CHAF1B|MED13|PPP2R4|MECOM|ZNF41|DLGAP5|JAK1|ZNF486|CHST9|ZNF483|RMI1|TEX10|ZNF57|MED23|PXDN|POT1|PPARG|NUP62CL|C19ORF29|CRYAB|MTCP1NB|ECHS1|XRCC6BP1|OAT|ATL3|ATL1|ATL2|SFRS13A|DLST|SFRS13B|EXOSC10|AGR2|STX4|STX3|STX2|SPDEF|MBD3|CENPT|RIC3|ZNF462|MBD6|EGLN2|ATAD5|GOLM1|MBD1|MBD2|BBOX1|ZNF77|TARBP1|NUDT21|MYBBP1A|TAOK1|ZNF74|TAOK2|NCAPD2|CCDC3|YPEL2|ALDH1L1|RIF1|MSI1|PLOD2|FADS3|NUDT10|HHAT|NEK2|ZNF446|MAP3K7|ZNF443|CDKL2|PIAS3|ZNF440|BNIP3L|DGAT2|CDKL5|DGAT1|STX8|STX7|ADIPOQ|TC2N|POLRMT|MSH6|TPST2|DMTF1|MSH2|MFNG|ZNF439|PKP2|ZNF438|PKP3|CABC1|ZNF433|KIAA0649|ZNF431|ZNF430|C21ORF67|KHDRBS1|DLX3|CREBL2|NPAS2|NPAS3|SLC9A3R1|SNN|ZNF425|SMYD3|ZNF423|ZKSCAN1|GRIA4|IP6K2|FAM38A|NEK8|API5|ODF2|CORO2A|DRAP1|SON|UQCRQ|NACA|ZNF418|MOB2|SP3|ZNF417|SP6|ACO1|ACO2|LRCH4|OGT|MIPEP|ITGB1|SNAP25|ALAS1|AKAP8L|DYSF|ETFA|ETFB|EXO1|ITGA2|TNFRSF19|ATRX|NRG1|ARFGAP1|ARL4C|IMPAD1|LCOR|KIAA1539|CANT1|SRL|CDC45|U2AF2|FYN|E2F5|ZNF862|RILP|ZNF860|TRIM45|E2F8|GADD45GIP1|NOP58|KCNJ8|GPKOW|MAP1LC3B2|CYP4B1|SC4MOL|TBX3|MYO16|PINK1|SUCLA2|MYO1C|SYT12|SYT11|PDCD4|TRIM36|STUB1|OCIAD2|NAGS|KCNK1|TRIM33|DMGDH|C9ORF140|C1ORF9|PPAN|CDC20|STS|LGALS1|TRIM28|SNRPD2|PEG10|EPC2|TRIM27|FBXO5|SNRPD3|CCDC99|BSN|ATP6V1E1|TP63|MFSD2A|SMARCC1|ATP6V1G1|ECH1|MOGS|CYP39A1|BTD|CCDC80|CDC34|BTK|TRIM16|TP53|TRIM11|CES1|AARS2|SDC4|DHX8|EPAS1|MYCBP2|ZBTB5|ZNF397OS|PGS1|SEC14L2|SYNGR1|B4GALNT3|APOB|PCK1|B4GALNT4|DECR1|STAT5B|XBP1|APOBEC3F|RANBP17|RAB27A|PTK6|RAB27B|NTAN1|SMARCA4|BST1|ECHDC3|NOL12|ZNF322A|SLC2A4RG|TP73|MRPS15|COX7B|CSRNP3|BRP44L|NAT10|CROT|COX7C|NAT14|SH3RF1|MAP1LC3B|SDF4|PCYT1B|MST4|MST1|PRPF40B|PRPF40A|SREBF2|GAK|TOX3|RNF144B|CYTSB|PITPNM1|PDIK1L|KIT|DEPDC1|PTPLAD1|EEF1E1|ATPAF1|AHCY|SSNA1|MRPS34|FITM2|HSD17B7|GNAI2|ZFP14|KIAA1967|PNMA1|ORMDL3|MGAT1|MSX1|RAE1|EPS15|GABBR1|PEX19|SORT1|VEGFB|VEGFC|GRIN1|TTC5|NDUFAB1|RAD1|TACC1|MAMLD1|BUB1B|PRDM2|UBE2Z|ETS1|GCET2|GRIP1|ZNF84|ZNF85|DENND5A|PTRF|CAST|MSX2|MMGT1|ADAM10|ACOT13|CASK|SDHA|SDHB|CCNB1IP1|COX6B1|ZNF91|ZNF92|SLFN11|ZNF93|PSPC1|GNAZ|UBIAD1|PKDCC|C11ORF2|TCF7|PLD2|C11ORF9|RAI1|GYLTL1B|TFAP2A|TFAP2C|PDHA1|NUP155|UBE2C|CAV2|CAV1|SYT8|SYT7|UBA2|TCF4|GNB5|DEGS2|TCF3|DNAL4|CUEDC2|LDB1|TAT|TH1L|LDB2|MYSM1|LMNB1|CABIN1|GHR|CYP26B1|MAN1A2|MYBL2|WHSC2|MAN1A1|MYBL1|PET112L|TGIF1|MYOCD|TGIF2|ETV1|NAV2|ETV4|ETV5|EPN1|ETV6|EPN3|ELF3|ACOX2|ACOX1|ELF5|CAT|CRY2|ACOX3|MAN1B1|ATP6V1B1|AGPAT5|DNAH2|DNAH7|DNAH9|ASAP2|RNF4|AGPAT2|RNF2|ADD1|IFT74|C19ORF70|CAND1|GNG2|SV2B|OXCT1|SV2A|POLD1|MKNK1|MAN1C1|SLIT3|ARFGEF2|CDK11A|EYA2|TPBG|BNIP3|EYA3|EYA4|YY1AP1|TTC19|TBX19|USF2|POLE4|TBX15|CD4|CCS|RSPH1|TNIP1|POLE2|POLE3|CD9|BNIPL|VPS29|RNH1|RRP1|SMC5|RRP9|ZMIZ2|L3MBTL|AP1S2|AP1S3|DDX17|MBNL1|PRKCI|NUP210|PRKCD|DDX12|QTRTD1|CFD|LRPAP1|CTBP2|CTBP1|PRKRIP1|PRDM15|PRDM10|PRKCZ|GNS|ADH5|ANAPC11|LDHA|ZSCAN12|ZSCAN16|ST3GAL3|BTF3|ZNF384|ICMT|PHC1|SNAPIN|SETD1A|IRF2BP1|IRF2BP2|ELL3|EHD1|SQLE|EHD2|MEX3A|GJB1|ARL2BP|HNRNPC|PAM|FANK1|CDKN1C|SMG1|GMEB1|GMEB2|SETD7|STON1|CHP|PYGM|GPT|PHF6|UBL5|AIFM2|TK2|CIC|JARID2|TEAD1|ZIK1|HELLS|SHPRH|COPZ2|AGXT2L2|ASH1L|GNL3|HADHB|KAT2B|TAF6L|KAT2A|ZEB2|ZEB1|MTF2|RARB|ANGPTL2|PLIN2|ANGPTL4|GAS8|ADCY6|ARFRP1|FGD5|FGD6|USP1|SLC17A7|CKB|ZNF346|ZNF345|DEDD|CDKN2B|CDKN2C|GLYCTK|NR1H3|SCAF1|HIPK3|DEF6|ZNF33B|ZNF33A|NUCB1|ZNF335|ZNF334|TXNL4B|UBP1|RPL10A|LCLAT1|FGF2|PARK2|IPO4|CDC14A|TM7SF2|EDC4|PROSC|BZRAP1|SALL2|CFL2|ZNF329|SLC39A6|SLC26A11|ZNF324|HMGN1|ZNF320|MAP2K1|TLE1|RALGAPA1|MAGI3|GTF3A|THOC2|LEMD2|TLE6|TOM1L1|CTSL1|MORF4L1|GOLGA8B|ILF3|RAB36|ZNF318|FKBP8|ZNF317|RAB38|PHIP|FKBP9|ADNP|FKBP4|ZNF311|GOLGA8A|IPPK|ZNF793|BRSK1|FKBP2|PARM1|DDRGK1|UBR5|DVL1|DVL2|ZNF789|ZNF304|ZNF787|SRGAP3|ZNF786|ZNF785|CD300LG|AP1M2|AP1M1|FANCI|ZNF782|TRAPPC2|UVRAG|FANCL|TMEM132A|FANCA|FANCC|SYNJ2|FANCF|DAB2|COPS6|IRAK1BP1|MTL5|PIR|ZNF777|ZNF776|ZNF774|BCL2L2|DIDO1|WDR4|CEP164|ZC3H8|PIK3C2A|NOB1|AP1G2|SNRNP70|ZNF768|TLK1|ZNF765|HMGCS2|ZNF761|IDH3A|RFC5|RFC3|RFC4|AVPR2|ZNF75A|ESPL1|TST|POLR1B|POLR1C|PECAM1|MCM4|POLR1E|MCM5|CRK|MCM2|CEBPA|HDAC2|HDAC3|NUFIP1|CATSPER2|HDAC1|RAB1B|VPS4A|CEBPG|PDHB|HDAC9|BPHL|PLN|RAB25|ZNF749|HECTD3|POLR2E|POLR2H|SEC11A|JAZF1|SEC11C|POLR2L|MOBKL1A|MACC1|CYP51A1|POLR3A|KIAA0101|ZNF738|ZGLP1|ASXL2|BCOR|SLC35B2|CBLC|MKI67|RPS15|NFU1|RPS14|PNN|RPS6KA6|RPS6KA5|RPS19|RPS6KA1|PDK4|LONP1|ZNF841|BTRC|RPS13|PDK2|RPS12|COG7|SLC35C1|COG3|METTL3|KRT7|AP1AR|ESCO2|MAPK8IP3|SRRM1|UHMK1|POR|WBSCR16|SUCLG1|SIK2|NEIL1|TLN1|CASZ1|STXBP1|STXBP2|TWIST2|TWIST1|ZNF829|ZNF827|PDCD11|ZNF823|CSTF1|TP53BP2|TP53BP1|SPTBN1|VAT1|SETDB1|MAGEE1|SETDB2|PYCR1|PARVA|RPS25|TPX2|ZZZ3|CABYR|FUBP1|ADCK5|ADCK4|RBAK|TOP2A|C2CD2|CITED4|C17ORF70|MAGT1|MEOX2|MEOX1|COIL|XPO5|TMED3|HRAS|UBXN6|TOP3B|STRADB|ZDHHC13|USMG5|TYK2|CBFA2T2|GLTSCR2|HNRNPH1|CLDN19|TLR8|AIDA|VGLL4|VGLL3|RAB7A|C1QA|AMIGO2|PTGER3|ZNF3|ZNF8|AIF1|NKD2|ZNF7|TWISTNB|TRAM1L1|GINS1|MPP1|GINS2|MPP2|C21ORF33|NFYA|MTX3|C17ORF68|GINS4|GRHL3|SORBS2|SORBS1|GRHL1|SVIP|GRHL2|PDP2|RAD51L1|F2RL1|NUPL2|NUPL1|MPHOSPH6|C1QC|NDUFA13|KDM1A|NDUFA12|SPPL2B|HOXA11|HOXA10|COL4A3BP|TATDN2|CPSF3L|HADH|PHYH|KDM2A|LIG1|KDM2B|PUS1|LMO2|LIG3|PPAPDC3|LMO7|RSBN1|PRPF4|PRPF6|FANCD2|CHMP4C|MATR3|HIST1H2BG|ZCCHC8|PXK|RPS19BP1|ROD1|ZMAT1|BPTF|MPST|CYP2J2|CPSF7|MLL3|MLL4|CPSF6|CPSF1|NONO|CBX1|MLL5|POU2F3|CRLS1|COQ4|DIAPH2|CHMP2A|PXMP4|FAM82B|FGFR2|GPSM1|MUS81|KDM5A|KDM5B|KDM5C|YBX2|YBX1|ATP5G3|HK2|CASP6|TOP1MT|SIX2|TRPS1|CYP2R1|SNAPC4|C14ORF49|CASP2|KDM6A|RHBDF1|SRGN|AXIN1|PPP2R5A|RPS3A|LSR|SAFB|TRAPPC6A|RABEP2|CASQ2|HAGH|RBMS2|KDM3A|KDM3B|ATF6B|LEF1|ETFDH|ATP1A2|ATP1A1|THBS4|NXF1|MUC1|PPP2R3C|HES1|BUB3|BUB1|MAPK3|ZNF286A|KDM4A|KDM4C|LIMK2|MLPH|RBMX|SUV420H2|MDC1|COBRA1|PGAP1|PGAP2|EHMT2|ZNF292|KIAA0020|TMEM97|TSEN54|SUV420H1|PSMD8|LSM11|LRAT|GABARAPL1|MEF2C|ZNF282|RNASE4|PDZK1|MAPKSP1|RBP4|RFX7|CLDN8|PSME4|CYP2E1|ZNF276|ZNF274|ZNF273|RETSAT|NCAPG|C20ORF11|C2|HSD11B1|CYB5R2|C6|CYB5R3|PRKAR2B|MYO6|HMGXB3|ZNF268|ZNF267|VTI1B|ABCA1|NGFR|B3GALNT1|ZNF263|CADM1|ZNF260|LRBA|MRPL28|SNF8|FAM136A|FLI1|CS|TMEM98|TDP1|HRC|NOX4|ZNF256|EZH2|ZNF254|PIGR|ZNF250|PIGO|PIGN|PIGZ|EFCAB6|CTCF|PTH1R|PIGW|JPH1|PQBP1|NIPBL|NKRF|SH3BGRL3|OFD1|SS18|DFFB|LRDD|NSUN2|ACTL6A|ELOVL3|RRAS2|SIRT6|SIRT7|MANEAL|HEXDC|SIRT2|VAMP8|MRPL53|F8|VAMP7|TMEM33|PICK1|ZNF239|TUT1|HAP1|PIGG|DLD|VAMP5|VAMP3|TMF1|SRRT|ZNF518A|CCNDBP1|PSMA7|FSTL3|RECQL4|GGA2|GGA1|MYCT1|RECQL5|EXTL1|BTAF1|TCOF1|TMEM67|UCP2|PSMB1|LEO1|ZNF229|PMS2|C10ORF2|ZNF227|RPS27A|ZNF223|MDH1|LYRM1|TTLL5|PSMC5|C20ORF72|FABP4|PSMC3|PSMC1|GOPC|PECR|ZNF692|CCNT2|CCNT1|ZBTB24|ZBTB26|HP|RORC|ZBTB22|TSEN2|FOXQ1|STK11|RUVBL2|SLC25A40|ZNF687|ZNF202|EPM2A|SH3GLB1|ZNF682|SH3GLB2|ZNF681|PRPF4B|ZBTB33|FOXP3|FRMD6|SLC9A7|SLC9A9|S100A4|ROR2|SNRNP200|DSC1|ZNF675|ZNF674|ANAPC2|STK39|LRRC50|ISG20L2|ARL2|CYP19A1|RAP1GAP|ACAT1|BCL2L13|NPAT|DBC1|BCL2L11|STK36|TMEM22|CLTCL1|PMVK|ZNF667|E4F1|ZNF662|ZBTB17|TIA1|BRPF1|SRD5A1|BRPF3|GOT2|B3GALT4|FOXN3|B3GALT5|FOXN2|QKI|MLXIPL|TMEM11|PIN1|MDM4|ANXA2P2|ZNF655|ZNF653|ZNF652|NFE2L1|SLC25A1|ZNF512B|ST6GALNAC2|HSP90AB1|CDCA7L|CELF2|RASGRF2|COX4I2|FHL1|CELF5|ARRB2|FOXM1|FUNDC2|PPP1R13L|ZNF649|ZNF648|DSE|ME1|DGCR8|HMG20B|WAPAL|ZNF644|ZNF643|PELP1|DSP|EMX2|RAD23A|KSR2|RAD23B|SLC25A16|QTRT1|SLC25A15|SLC25A18|DBF4|ZNF638|ST6GALNAC3|BDP1|DTL|ZNF630|SLC25A13|ST6GALNAC6|GTF3C2|NDUFB8|SEC23A|GTF3C4|NDUFB7|LRP1|GTF3C5|ZBTB49|ZBTB48|NDUFB2|ZBTB43|CXXC1|ZBTB42|NDUFB1|FURIN|LRP2|ZBTB44|HSD17B11|PTPLB|BARX2|SLC25A29|PARD6B|NCLN|ZNF627|ZNF625|SH3BP5|LRRC8C|SH3BP4|ZNF623|D2HGDH|SLC25A20|SEC23B|SH2B1|PTPN1|NDUFA8|CYB5A|NDUFA6|PRRX1|NDUFA4|MGA|NDUFA2|NDUFA1|SNRK|PC|ZNF618|NOVA2|SEC24C|CCNJ|ZAK|EIF4A3|FOXI1|KEAP1|ZDHHC3|NUBP2|UBE2L3|BCAP29|ZNF721|SEC62|TMPO|SFMBT1|SFMBT2|ENTPD7|ANK1|PISD|IFI27|ZNF713|CD2BP2|ZNF711|ZNF710|KIF20A|PAXIP1|ATP5J|C7ORF58|RTF1|BRCC3|ATP5H|ATP5O|PIK3R5|ATP5L|SFRS6|APH1A|SNX3|ZNF709|DHX30|ZNF708|RAB11FIP1|DHX32|ZNF707|PCBP3|DHX33|MTERF|PCBP1|ATP5E|ATP5D|ZNF701|SURF6|SYMPK|ZNF700|ST8SIA6|RBM12|ARSD|ARSE|RAB11FIP4|ZBED4|RBM10|CTSA|IQSEC1|XRCC5|RCC2|ST8SIA2|ADHFE1|XRCC3|SURF4|RASSF7|XRCC1|ANLN|ACER3|INTS5|PEMT|PAF1|LRRN1|CALM1|CCNJL|SUV39H2|DOC2A|HNF4G|KIF14|AP2A1|KIF11|MLL|PCSK5|CTSS|ACADL|HYAL1|C14ORF2|REV3L|MLX|DHX15|KIF1C|QSOX1|CD36|UTP14A|ACADS|LMCD1|CTSC|CTSB|VKORC1|NCOA2|GRIPAP1|CCDC110|NCOA5|MMD|ACAD9|KIF22|NR5A2|ZNF780B|STK40|CD63|RAMP2|STX17|SATB2|TMPRSS3|DERL1|STX11|ARVCF|PAK1|SAMM50|RXRA|PERP|PES1|GPC3|GPC2|SCAND3|EXOSC2|PAK2|PAK4|BCAP31|NPM1|YIPF2|KLK13|MIB2|FKBP1A|ALDH4A1|GPAM|CD68|MAD2L1|FOXA1|CD86|DCLRE1A|ACAA2|WWC1|PHRF1|GIMAP8|CAPN8|RGS3|DUOXA1|PALM|ARID2|SBF2|ZGPAT|CD93|ATG9A|CYBB|RPGRIP1L|ERN1|DKC1|SCN8A|GPD1|SBDS|GEMIN4|MZF1|RTN3|RBM8A|SLC1A3|PDS5B|FUT2|PDS5A|NDRG1|ACACB|RASGRP1|RTN4|FUT3|FAM176A|FUT6|CCNB2|FUT9|DEAF1|PACSIN2|NDUFV3|MSC|ISOC2|VDR|PHF12|NFXL1|SUPT5H|SSH3|KLHL20|CLK2|QDPR|PAN2|H1F0|KIF4A|GPER|TAB1|PICALM|RBM27|RBM25|PRKCSH|CHD8|CHD6|CHD4|CHD3|CHD2|AFF3|AFF4|UQCRFS1|RBM16|PLA2G4F|HSDL2|DDX54|TRDN|CCNA2|NDUFS8|IRF3|NDUFS7|HIST4H4|NDUFS6|CHDH|NDUFS4|IRF6|RBM23|RBM47|PNKP|GOSR1|DDX20|HMGCR|TAF1C|ATOH8|NUP43|GALNT7|RBM39|GALNT5|NAA10|GALNT3|EGF|PLA2G2A|DDX31|S100B|MAPK14|SOD3|MAPK15|SOD1|MAPK10|CLCN4|ACIN1|NUP35|NAA16|THRSP|FAM50A|RPL5|EHF|RPL3|MAML1|TRRAP|ABAT|FNBP1L|GABPB1|DCAF7|CREB3L4|MYB|RPL36|CDK20|RPL35|DIP2C|ZNF169|NFRKB|EARS2|ANKS1B|ZNF167|NCRNA00219|MED1|ZNF165|TSPYL3|ACOT9|SERPINF1|SYTL1|CD3EAP|PASK|SOX10|NISCH|RNF128|BIN1|LGALS12|ACOT2|RPL24|SERPING1|MAML3|HOXB8|HOXB7|GLT25D1|TSPYL4|HOXB6|ACOT4|TSPYL5|HOXB5|ASF1B|MAPKAP1|HSPA4L|GALNTL2|NOLC1|S100A13|ZNF148|HOXC8|ZNF146|NR2C2AP|C9ORF80|ZNF141|FZD5|ZNF140|RAB3IP|DNAH14|RDX|KIAA1244|PRDX6|C9ORF86|LASS1|FA2H|LASS4|LASS3|NPLOC4|H2AFY2|GIPC1|ZNF702P|OGDH|CDK12|ZNF138|ZNF136|ZNF135|HOXD8|ADA|RAD18|ZNF134|ZNF133|OGFR|ZNF131|ORC1L|CLTB|FMN1|TCF20|HIF3A|TRIM8|TMEM189|ING5|TRIM9|TRIM7|CSRP1|KIAA1267|ANXA6|AP3S2|AP3S1|TIGD1|MYST3|TIGD2|BRD2|NUDC|BRD1|MYST2|TIGD4|ANXA2|IFNGR2|PAWR|PRSS16|GCFC1|MRAP|LSG1|AFTPH|PAX9|CCDC90A|PCYOX1|ZNF594|ASAH1|SF3B3|CTDP1|RPL10|GPS1|RPL11|BCLAF1|GCNT2|RPS3|RPL13|ZNF107|METTL7A|RPS2|BRD8|RPL17|ZNF587|SF3B1|ZNF586|ZNF101|SF3A1|BRF1|LAPTM5|TRMT1|NMNAT2|FMO3|FMO5|HINFP|XAB2|GPR143|RFWD3|ABI1|LPCAT2|AGBL2|MSRB2|CCL28|TUSC3|CTNND2|CTNND1|CLSTN1|HJURP|FAM107A|C1ORF77|CDH1|SMARCAD1|ZNF567|MAF1|PHLDA1|LZTS1|ZNF564|ZNF562|TPD52|RNF43|ZNF561|RPS9|RPS7|GPT2|RPS6|SYPL2|GTF2F1|GTF2F2|RNF40|DGKQ|ERP29|ERG|TNIK|ZNF552|ZNF551|ZFP106|ANKRD17|CUL9|ZNF550|DNMT1|BRI3|NOTCH4|AK1|RHOBTB3|AK3|ITPR3|GTF2E2|C1ORF107|DSCR3|KLC3|ADAP2|SFRS14|MUSTN1|SFRS12|ZNF549|SFRS11|SFRS18|SAFB2|NDN|SFRS16|ZNF544|SLC15A3|ZNF543|ZNF541|WFS1|CEP350|ANKRD23|ESRRG|CYP4F12|MARCH3|CHERP|MARCH2|ALS2CR8|CNOT6|CDK7|CNOT7|GON4L|YEATS2|ZFP62|CNOT3|CDK2|NF1|TADA1|SERINC1|ZFP112|RAD9A|RNF10|BNC2|SYCP2|CALCOCO2|BNC1|C15ORF62|DUSP16|DNALI1|PTBP1|SART1|SART3|ZNF529|SIN3A|DNMT3B|C3ORF52|ZNF525|SH3D19|VWF|GPX4|RANGAP1|NIPSNAP1|C15ORF48|DUSP22|ASPM|ASPH|TRAF4|ESRP2|ESRP1|ZNF516|EFHC1|ZNF513|ZNF512|SSX2IP|ASPA|GTF2A1|ACSS3|ACSS2|GLS2|MKI67IP|JAKMIP3|FZR1|DCAF17|PUF60|RBBP4|RSBN1L|RBBP8|ZNF502|ZNF500|MEST|IRX1|IRX2|IRX5|TXNRD2|IRX6|ANKRD30A|IRX3|IRX4|ADRM1|PTPN11|ASS1|TRIT1|RAD51|KLF5|MGAT4A|TRMT61A|APP|SPARC|ACSM3|GORAB|ACSM1|ACSM5|ANTXR2|ZNF606|ZNF605|HABP4|ARL6IP4|SOX8|SOX9|GLUL|SOX4|C3ORF15|SOX5|ACSL1|SLC11A2|PTOV1|EBF1|EBF2|EBF3|ACSL3|EBF4|OVOL1|C10ORF58|RUNX3|OVOL2|RUNX1|RRAGC|XRN2|TFAM|ZFPM2|AURKAIP1|ALDH7A1|TELO2|BEX4|CDS1|BEX2|HKR1|MAOA|MGST3|MGST1|DHDPSL|KLK6|CYP27B1|PRRC1|DPH1|DPH3|INPP5K|PATZ1|FIS1|NMB|BCL11B|BCL11A|SS18L1|CIDEA|RAB39B|ZWINT|SRPK1|PARP10|ALDH18A1|CC2D1A|CUTC|CLIC5|SH3KBP1|VLDLR|PRPF19|EPM2AIP1|ZMYM1|HINT2|ZMYM3|NNT|ZMYM6|CCHCR1|MOSC1|PRMT6|PRMT5|STRBP|TFE3|NME4|AVPR1A|IL17RD|AP3B2|RHOA|MDFIC|PACS2|B3GNT3|RDH5|ALDOC|RHOV|SGK2|PRIM2|AKAP8|UQCR11|UQCR10|TRAK2|HRSP12|CUX1|RAD54L|CA11|ARNT2|DMRT2|FAH|PRPF39|TRIP10|CTNNB1|PRPF31|CAMK1|ZNF354C|TJP2|SMEK1|GOLT1A|POGK|ARID4B|ARHGAP39|TOMM20|TMEM143|FBL|CHCHD3|POGZ|NUSAP1|TOMM34|EPDR1|KCTD1|WRNIP1|ALDH3A2|LMX1B|STEAP1|ISCU|ARHGAP19|DTX1|COX7A2|ADRB2|SEZ6L2|COX7A1|TMEM123|SDCBP|ARHGAP21|PDZD2|MAN2A2|EP400|ZC3H18|SUDS3|EPHX1|SMAD6|NMRAL1|TMEM111|SLC2A9|ARHGAP32|KIF18A|ATG16L1|NFKBIB|CREBZF|SCYL3|USP37|ABCD2|B4GALT1|PMS2L3|NVL|HSPB7|PDE3B|SLC2A1|SLC2A4|CHTF18|SENP6|SDR16C5|HEBP2|ALDH2|ENOSF1|PDE4B|TMEM109|PDE4A|ABCD1|SCYL1|PTGIS|MARS2|CTPS2|URB1|ARID1A|ARHGAP10|LATS2|EHHADH|TRNP1|TMEM55A|ZNF195|POLDIP3|USP10|ZNF193|POMP|ZNF192|TOB2|MCART1|PRRG4|TFPT|ERBB3|ERBB4|ERBB2|STOM|MYCL1|ROMO1|ZNF185|DYX1C1|ZNF184|B3GAT3|PDE4DIP|USP28|SGPP2|ALOX5AP|PMP22|RGS12</Data></Cell><Cell ss:Index="255"/></Row><Row ss:Height="12.816"><Cell><Data ss:Type="Number">6414</Data></Cell><Cell ss:StyleID="ce1"><Data ss:Type="Number">6.6058E-022</Data></Cell><Cell ss:StyleID="ce1"><Data ss:Type="Number">5.4716E-019</Data></Cell><Cell><Data ss:Type="Number">64</Data></Cell><Cell><Data ss:Type="Number">96</Data></Cell><Cell><Data ss:Type="Number">3719</Data></Cell><Cell><Data ss:Type="Number">17650</Data></Cell><Cell><Data ss:Type="String">translational elongation</Data></Cell><Cell><Data ss:Type="String">RPL4|RPL5|RPL30|RPL3|RPL32|RPL31|RPLP1|RPL34|RPLP0|RPL10A|RPL8|RPL6|RPS15|RPS4X|EEF1B2|RPS14|RPL7A|RPS16|RPS19|RPL18A|RPS18|RPL36|RPL35|RPL38|RPL37|RPS11|RPS10|RPS13|RPS12|RPS9|RPS7|RPS8|RPS5|RPL22|RPS6|RPL13A|RPS3A|EEF1G|EEF1D|RPL24|RPL29|RPL10|RPL12|RPL11|RPS15A|RPL14|RPS3|RPL13|RPL15|RPS2|RPS27A|RPL18|RPL17|RPL19|RPL41|RPL35A|RPL23A|RPS25|RPS29|RPL27A|FAU|RPS21|RPS24|RPS23</Data></Cell><Cell ss:Index="255"/></Row><Row ss:Height="12.816"><Cell><Data ss:Type="Number">5737</Data></Cell><Cell ss:StyleID="ce1"><Data ss:Type="Number">1.0138E-019</Data></Cell><Cell ss:StyleID="ce1"><Data ss:Type="Number">7.6343E-017</Data></Cell><Cell><Data ss:Type="Number">1847</Data></Cell><Cell><Data ss:Type="Number">7612</Data></Cell><Cell><Data ss:Type="Number">3719</Data></Cell><Cell><Data ss:Type="Number">17650</Data></Cell><Cell><Data ss:Type="String">cytoplasm</Data></Cell><Cell><Data ss:Type="String">ITSN1|TESK1|TESK2|SPINT2|FAM110A|FAM110C|AKT2|GPBP1|CKMT1B|AKT1|MLYCD|PRKACA|GTSE1|PKNOX2|HEMK1|SECISBP2|PHKA1|RC3H2|CD2AP|MTHFD1|ASPHD1|TMEM126A|TXNIP|CLOCK|OPTN|SKAP1|SF1|SET|SAR1A|SHMT2|SHMT1|CDCA5|CRABP1|PDGFA|C12ORF62|RHOT2|EPB41L1|JUB|EPB41L2|EPB41L3|RDH13|CREBBP|JUP|EIF2AK3|LNPEP|LARP6|NMT2|HNRNPA1L2|LGMN|PGCP|PRKAG1|ZNF44|TFCP2L1|SMPD3|CHAF1B|PPP2R4|NINL|DLGAP5|JAK1|CHST9|CNOT6L|GSTO2|PXDN|PPARG|CRYAB|RAPGEF6|PAFAH1B3|MTCP1NB|ECHS1|OAT|ATL3|ATL1|ATL2|SFRS13A|DLST|EXOSC10|AGR2|RICTOR|STX4|STX3|STX2|MBD3|RIC3|EGLN2|GOLM1|MBD2|BBOX1|NUDT21|MYBBP1A|ETNK1|TAOK1|SNX15|TAOK2|CCDC6|NCAPD2|CCDC3|LIMS1|ALDH1L1|RIF1|MSI1|PLOD2|MSI2|FADS3|NUDT10|HHAT|UROD|NEK2|MAP3K7|CDKL2|BNIP3L|DGAT2|DGAT1|STX8|STX7|ADIPOQ|POLRMT|SRCIN1|TPST2|SMO|MFNG|CABC1|FTL|C21ORF67|CORO1B|RAP1B|SLC9A3R1|SNN|NDOR1|PGK1|TSNAXIP1|SMYD3|FUK|NADK|GRIA4|FAM38A|NEK8|API5|ODF2|NEK7|HPS5|INADL|CORO2B|UQCRQ|NACA|MOB2|NOXA1|ACO1|CNTROB|ACO2|LRCH4|OGT|MIPEP|ITGB1|SNAP25|ALAS1|AKAP8L|DYSF|APIP|ETFA|ETFB|KIAA1543|PGM2|PGM1|ITGA2|TNFRSF19|ARFGAP1|IMPAD1|SNAP47|CANT1|SRL|LRRC16A|MLLT4|EHBP1|CDC45|PHKG1|NFKBIL2|FYN|RILP|TRIM45|GADD45GIP1|SEPT11|KCNJ8|FEM1B|MAP1LC3B2|CYP4B1|SC4MOL|MYO19|TBX3|MYO16|PINK1|SUCLA2|MYO1C|SYT12|SYT11|PDCD4|EIF3G|TRIM36|CD248|STUB1|OCIAD2|NAGS|KCNK1|EIF3D|DMGDH|C9ORF140|C1ORF9|CDC20|STS|LGALS1|SNRPD2|TRIM29|PEG10|PPAT|TRIM26|TRIM27|FBXO5|SNRPD3|CCDC99|BSN|ATP6V1E1|TP63|MFSD2A|ATP6V1G1|ECH1|TALDO1|MOGS|CYP39A1|CDC34|CDC37|BTK|TRIM14|TRIM16|RIN1|TP53|TRIM11|CES1|NUMBL|AARS2|SDC4|EPAS1|ACTR3B|EPB49|ZNF397OS|PGS1|SEC14L2|SYNGR1|B4GALNT3|APOB|PCK1|B4GALNT4|DECR1|BBS1|STAT5B|SPHKAP|TNFSF12|RANBP17|RAB27A|PTK6|RAB27B|NTAN1|BST1|CD209|MYO5B|SDC1|ECHDC3|FBXL5|ZNF322A|SLC2A4RG|NRP1|MRPS15|COX7B|BRP44L|CROT|COX7C|SH3RF1|AKAP12|ACTR1A|MAP1LC3B|AKAP11|SDF4|DFNB31|PCYT1B|MST4|PCYT1A|MST1|SREBF2|GAK|RNF144B|CNKSR1|PITPNM1|KIT|PTPLAD1|ARHGEF7|SYNC|EEF1E1|ATPAF1|ARHGEF6|AHCY|SSNA1|MRPS34|FITM2|HSD17B7|GNAI2|KIAA1967|PNMA1|ORMDL3|MGAT1|RAE1|EPS15|GABBR1|MAP3K1|PEX19|SORT1|VEGFB|VEGFC|GRIN1|ETAA1|TTC8|TTC5|SGSM3|NDUFAB1|TACC1|PNPLA2|CARS|BUB1B|PRDM2|UBE2Z|CELSR2|GCET2|EEF1B2|GRIP1|AKR7A3|PPIP5K1|PPIP5K2|DENND5A|TGM5|PTRF|CAST|TMSL3|MSX2|MMGT1|ADAM10|ACOT13|CASK|SDHA|SDHB|COX6B1|PSPC1|MAP7D1|SCNN1A|CARD14|GNAZ|UBIAD1|PKDCC|C11ORF2|DDX1|CACNA1C|PLD2|RAI1|GYLTL1B|SHARPIN|GRK5|RHPN2|PDHA1|UBE2C|CAV2|CAV1|SYT8|SYT7|BSPRY|UBXN11|HOOK1|TCF4|DEGS2|TCF3|DNAL4|TNFAIP8|CUEDC2|TAT|PLEK|GHR|CYP26B1|MAN1A2|MAN1A1|CA8|PET112L|SNTA1|SHROOM2|SHROOM3|NAV1|SHROOM4|EPN1|ETV6|EEF1G|EPN3|ELF3|ACOX2|EEF1D|ACOX1|ELF5|CAT|CRY2|ACOX3|MAN1B1|SHANK3|SHANK2|ATP6V1B1|AGPAT5|DNAH2|DNAH7|ASAP2|NT5C2|RNF4|AGPAT2|ADD1|IFT74|C19ORF70|GNG2|SV2B|OXCT1|SV2A|MKNK1|MAN1C1|SLIT3|ARFGEF2|CDK11A|RRM2|EYA2|TPBG|BNIP3|EYA3|EYA4|YY1AP1|TTC19|C4ORF23|CD4|CCS|RSPH1|TNIP1|TNIP2|CD9|BNIPL|PI4K2B|VPS29|TES|RNH1|RRP1|CSPP1|AP1S2|AP1S3|MBNL1|PRKCI|NUP210|PRKCD|SCRIB|QTRTD1|CFD|LRPAP1|CTBP1|PRKCZ|GNS|ADH5|ANAPC11|LDHA|BLOC1S1|CEP72|PLEK2|ST3GAL3|ICMT|SNAPIN|HOMER2|EHD1|SQLE|EHD2|MEX3A|GJB1|ARL2BP|MKS1|FARSA|PAM|FANK1|CDKN1C|GPI|SMG1|GMEB1|GMEB2|STON1|CHP|PYGM|GPT|PYGL|UBL5|AIFM2|PEA15|TIMP3|TK2|CEP55|TIMP4|EDARADD|COPZ2|AGXT2L2|WDR34|HADHB|APBB1IP|COL2A1|PLIN4|RARB|PLIN2|PLIN1|TKT|GAS8|PLIN5|ADCY4|ADCY6|ARFRP1|FGD5|RPS15A|FGD6|APOL6|SLC17A7|CKB|ZNF346|DEDD|FARP1|CDKN2B|CDKN2C|GSN|CSNK1A1|IL10RA|GLYCTK|HIPK3|DEF6|MKLN1|OSTM1|NUCB1|TPMT|RPL10A|LCLAT1|FGF2|PARK2|IPO4|CDC14A|EDC3|TM7SF2|EDC4|PROSC|BZRAP1|CFL2|SLC39A6|SLC26A11|PLS1|HMGN1|MAP2K1|MAP2K2|RALGAPA1|FRMD4A|PGD|TLE6|TOM1L1|CTSL1|GOLGA8B|ILF3|OBSCN|RAB36|FKBP8|RAB38|FKBP9|ADNP|FKBP4|GOLGA8A|CSNK1G2|CSNK1G1|IPPK|BRSK1|FKBP2|PARM1|HMMR|DDRGK1|DVL1|DVL2|SRGAP3|CD300LG|AP1M2|AP1M1|ZNF782|TRAPPC2|UVRAG|EIF2B3|FANCL|TMEM132A|FANCA|FANCC|SYNJ2|DAB2|COPS6|IRAK1BP1|MTL5|PIP|BCL2L2|DIDO1|WDR4|CEP164|PIK3C2G|PIK3C2A|AP1G2|PSTPIP2|PIP5KL1|WDR6|HMGCS2|CCDC50|IDH3A|SLC13A3|AVPR2|PLEKHG6|RPL13A|HAUS5|ESPL1|TST|PECAM1|CRK|MCM2|HDAC2|HDAC3|NUFIP1|HDAC1|RAB1B|VPS4A|PDHB|HDAC9|BPHL|PLN|ABLIM3|RAB25|HECTD3|SEC11A|ADSS|SEC11C|MOBKL1A|MACC1|CYP51A1|P2RX4|KIAA0101|CCDC64|SLC35B2|PANK3|AQP7|CBLC|MKI67|AQP3|RPS15|NFU1|RPS14|PNN|RPS6KA6|RPS16|RPS6KA5|RPS19|RPL18A|RPS18|RPS6KA1|PDK4|LONP1|ARFIP2|C17ORF28|RPS11|BTRC|SYNPO|RPS10|RPS13|PDK2|RPS12|COG7|SLC35C1|COG3|ARRDC3|KRT8|KRT7|AP1AR|MAPK8IP2|MAPK8IP3|UHMK1|TIAM2|POR|WBSCR16|SUCLG1|TLN2|SIK2|NEIL1|TLN1|OBSL1|SPTBN5|STXBP1|DCUN1D3|STXBP2|TWIST2|PDCD11|TP53BP2|TP53BP1|SPTBN1|SPTBN2|VAT1|SETDB1|MAGEE1|PYCR1|PARVA|KLHDC8B|PARVB|PUM2|RPS25|TPX2|CABYR|RPS29|ADCK5|ADCK4|RPS21|RPS24|RPS23|TOP2A|UBXN1|C2CD3|C2CD2|GBE1|CITED4|HBB|MAGT1|MEOX2|SIPA1L1|XPO5|TMED3|HRAS|UBXN6|RALGPS1|RALGPS2|VAV3|STRADB|BHMT2|ZDHHC13|USMG5|TYK2|VAV1|VAV2|HCK|HNRNPH1|CLDN19|TLR8|AIDA|TLR4|RAB7A|C1QA|ADH1B|ADH1A|GDPD1|GDPD5|AIF1|NKD2|TRAM1L1|APBB3|GINS1|MPP1|C21ORF33|MTX3|GINS4|SORBS2|SORBS1|GRHL1|SVIP|GRHL2|PDP2|F2RL1|NUPL2|MPHOSPH6|C1QC|NDUFA13|NDUFA12|SPPL2B|RASEF|COL4A3BP|SVEP1|CPSF3L|AZI2|HADH|AZI1|PHYH|PUS1|PPAPDC3|LMO7|CHMP4C|C14ORF104|PXK|GSTCD|LPL|BPTF|MPST|CYP2J2|CRLS1|COQ4|DIAPH2|CHMP2A|PXMP4|CRYL1|DYNLRB2|FAM82B|FGFR2|GPSM1|KDM5A|YBX2|YBX1|ATP5G3|HK2|RPS4X|SEPT9|CASP6|TOP1MT|CYP2R1|CASP2|GPSM3|KDM6A|RHBDF1|SRGN|SPATS2|AXIN1|PPP2R5A|RPS3A|LSR|IQCH|SEPT3|TRAPPC6A|RABEP2|DDAH2|ALDH1A1|RASA2|DCX|CASQ2|PFDN1|HAGH|THOP1|FAM84B|PDXK|KDM3A|ATF6B|LEF1|ETFDH|ATP1A2|ATP1A1|THBS4|NXF1|MUC1|WNT11|UGP2|PPP2R3C|HES1|BUB3|BUB1|MAPK3|KDM4A|LIMK2|MLPH|CAPN10|COBRA1|PGAP1|PID1|PGAP2|KIAA0020|TMEM97|PSMD8|LIPE|MPRIP|LRAT|GABARAPL1|PDZK1|EML1|EML3|MAPKSP1|RBP7|EML5|CLDN8|PADI2|CYP2E1|RETSAT|NCAPG|AGAP3|HSD11B1|CYB5R2|C6|CYB5R3|PRKAR2B|MYO6|RSU1|VTI1B|ABCA1|NGFR|B3GALNT1|PMM1|CADM1|LRBA|EXOC6B|MRPL28|SNF8|FAM136A|FLI1|CS|FERMT1|TMEM98|TDP1|SASS6|HRC|NOX4|EFCAB4B|FERMT2|PIGR|PIGO|PIGN|RPLP1|RPLP0|PIGZ|PTH1R|PIGW|JPH1|PQBP1|LRRC1|NKRF|SH3BGRL3|OFD1|SS18|LRRC48|DFFB|GPR34|LRDD|NSUN2|RIPK4|ELOVL3|RRAS2|SIRT7|MANEAL|HEXDC|SIRT2|VAMP8|MRPL53|F8|VAMP7|TMEM33|CDC42EP2|PICK1|HAP1|PIGG|DLD|VAMP5|VAMP3|KANK1|TMF1|SRRT|CCNDBP1|PSMA7|FSTL3|RECQL4|GGA2|GGA1|RECQL5|SRPX2|EXTL1|TMEM67|UCP2|MICALL1|PSMB1|MICALL2|C10ORF2|RPS27A|MDH1|USP9X|SAMD4A|LYRM1|TTLL5|PSMC5|TTLL4|C20ORF72|FABP4|PSMC3|FABP5|PSMC1|GOPC|C11ORF73|PECR|NCF2|NCF4|HP|F13A1|HNMT|STK11|RUVBL2|SLC25A40|EPM2A|SH3GLB1|SH3GLB2|ZBTB33|FOXP3|FRMD3|FRMD6|SLC9A7|SLC9A9|S100A4|UTRN|DSC1|ZNF675|ANAPC2|PFKFB2|PFKFB1|PFKFB4|PFKFB3|TROAP|STK39|TACSTD2|LRRC50|ARL2|CYP19A1|RAP1GAP|ACAT1|BCL2L13|DBC1|BCL2L11|STK36|TMEM22|CLTCL1|PMVK|E4F1|SOCS6|TIA1|BRPF1|SRD5A1|BRPF3|GFPT2|GPR98|GOT2|B3GALT4|B3GALT5|KY|QKI|MLXIPL|KIAA0427|TMEM11|TUBGCP6|PIN1|ANXA2P2|ZNF655|SLC25A1|ST6GALNAC2|HSP90AB1|FLT1|CDCA7L|CELF2|RASGRF2|COX4I2|FHL1|CELF5|ARRB2|WISP2|FUNDC2|PPP1R13L|DSE|ME1|DGCR8|PELP1|DSP|KSR2|RAD23B|SLC25A16|QTRT1|SLC25A15|SLC25A18|PIK3CA|ZNF638|ST6GALNAC3|BDP1|PPP1R12C|DTL|SLC25A13|ST6GALNAC6|NDUFB8|SEC23A|NDUFB7|LRP1|NDUFB2|KATNB1|PARD6G|ZBTB42|NDUFB1|FURIN|LRP2|HSD17B11|PTPLB|SLC25A29|PARD6B|NCLN|SH3BP5|LRRC8C|SH3BP4|D2HGDH|SLC25A20|MICALCL|SEC23B|SH2B1|PTPN1|NDUFA8|CYB5A|NDUFA6|NDUFA4|NDUFA2|NDUFA1|RPL23A|BAIAP2|TPD52L1|TPD52L2|PC|PTPN9|SEC24C|FCGR2C|PTPN2|ZAK|EIF4A3|KEAP1|ZDHHC3|NUBP2|UBE2L3|RASSF4|BCAP29|SEC62|EPHB1|ENTPD7|ANK2|ANK3|ANK1|PISD|IFI27|CD2BP2|KIF20A|ATP5J|C7ORF58|PIK3R2|RTF1|ATP5H|ATP5O|EVPL|PIK3R5|ATP5L|APH1A|SNX3|DHX30|RAB11FIP1|SNX2|DHX32|PCBP3|MTERF|PCBP1|ATP5E|ATP5D|ZNF701|SYMPK|SNX9|ST8SIA6|ARSD|N4BP2|ARSE|RAB11FIP4|ZBED4|PROSAPIP1|CTSA|IQSEC1|XRCC5|RCC2|ST8SIA2|ADHFE1|IQSEC3|SURF4|ANLN|WNK1|RPL27A|ACER3|PEMT|PAF1|LRRN1|CALM1|DOC2A|KIF14|PTPRM|AP2A1|PCSK5|CTSS|ACADL|HYAL1|C14ORF2|MLX|KIF1C|QSOX1|CD36|ACADS|LMCD1|CD34|CTSC|CTSB|VKORC1|GRIPAP1|WARS|MMD|ACAD9|HBA2|ANO1|NR5A2|CSDE1|SFI1|STK40|CD63|RAMP2|STX17|TMPRSS3|DERL1|TMPRSS2|STX11|ARVCF|PAK1|SAMM50|PERP|GPC3|GPC2|EXOSC2|PAK2|PAK4|BCAP31|NPM1|YIPF2|AKR1C1|KLK13|MIB2|AKR1C3|AKR1C2|PLEKHA9|PLEKHA7|MIB1|FKBP1A|ALDH4A1|GPAM|EPPK1|CD68|MAD2L1|PLVAP|ACAA2|WWC1|GIMAP8|CAPN8|RGS3|DUOXA1|KIF5A|PALM|CAPN2|BAALC|CAPN1|PPFIA4|SBF2|CD93|ATG9A|CYBB|RPGRIP1L|ERN1|PROCR|DOK1|PLA2G16|SCN8A|GPD1|SBDS|GEMIN4|RTN3|RBM8A|SLC1A3|FUT2|NDRG1|ACACB|RASGRP1|RTN4|RASGRP4|FUT3|FAM176A|FUT6|CCNB2|FUT9|DEAF1|PACSIN2|PACSIN3|NDUFV3|MSC|ISOC2|ARHGEF37|VDR|SSH2|SSH3|KLHL20|CLK2|QDPR|PAN2|GCLC|H1F0|PAN3|KIF4A|GPER|TAB1|PICALM|RBM27|RBM25|PRKCSH|UQCRFS1|YWHAG|PLA2G4F|HSDL2|ABHD14A|TRDN|PJA1|CCNA2|PSRC1|NDUFS8|IRF3|NDUFS7|NDUFS6|CHDH|NDUFS4|NAA35|IRF6|GOSR1|DDX20|HMGCR|CYGB|EFS|RAB40C|NAA25|EPS8L1|EPS8L2|GALNT7|RBM39|GALNT5|NAA10|GALNT3|EGF|PLA2G2A|S100B|MAPK14|SOD3|SOD1|MAPK10|SBK1|CLCN4|ASB6|ACIN1|NAA16|VIM|RPL4|ROPN1B|RPL5|RPL30|RPL3|RPL32|RPL31|RPL34|ABAT|FNBP1L|GABPB1|RPL8|DCAF7|C15ORF24|RPL6|CREB3L4|RPL36|CDK20|RPL35|RPL38|RPL37|PIP4K2C|EARS2|ANKS1B|NCRNA00219|MED1|ACOT9|DAPK2|SERPINF1|RPL22|SYTL1|PASK|SOX10|SULT2B1|KIAA1217|NISCH|RNF128|BIN1|ACOT2|RPL24|SERPING1|ACOT1|RPL29|GLT25D1|ACOT4|CDC42SE1|MAPKAP1|HSPA4L|GALNTL2|NEDD4L|NOLC1|SKA3|SKA1|PPP3R1|S100A13|S100A14|ZNF148|ZNF146|RPL41|FZD3|FZD5|CHKA|RAB3IP|DNAH14|RDX|KIAA1244|PRDX6|C9ORF86|LASS1|FA2H|LASS4|LASS3|NPLOC4|GIPC1|OGDH|PLCH1|PLCH2|ADA|CDC42SE2|ZNF133|OGFR|ADC|MYOM1|ORC1L|CLTB|FMN1|ADM|HIF3A|TMEM189|TRIM9|TRIM7|TRIM5|TRIM2|ANXA6|AP3S2|AP3S1|ANXA9|NUDC|ANXA2|IFNGR2|SLC2A12|ANXA5|PAWR|PRSS16|SERPINB5|SERPINB6|GCFC1|MRAP|LSG1|AFTPH|INF2|CCDC90A|PCYOX1|ASAH1|RPL10|RPL12|GPS1|RPL11|C6ORF170|BCLAF1|RPL14|GCNT2|RPS3|RPL13|RPL15|CHML|METTL7A|RPS2|BRD8|RPL18|RPL17|RNF130|RPL19|AOC2|F10|BRF1|CARD9|LAPTM5|TRMT1|NMNAT2|FMO3|FMO5|GPR143|ABI2|ABI1|LPCAT2|AGBL2|MSRB2|CCL28|TUSC3|CTNND2|CTNND1|CLSTN1|HJURP|BEST1|CDH3|CDH1|GYG2|PHLDA1|LZTS1|PHLDA3|TPD52|RNF43|RPS9|RPS7|RPS8|RPS5|GPT2|RPS6|FLJ10357|SYPL2|TRAIP|C1ORF116|CACNB4|DGKQ|ERP29|ERG|TNIK|PHPT1|PHLDB2|ZFP106|ANKRD17|CUL9|CD151|BRI3|AK1|ILDR1|RHOBTB3|AK3|ITPR3|ABHD5|KLC3|ADAP2|SAFB2|NDN|SLC15A3|WFS1|CEP350|ANKRD23|TNK1|ASNS|BTBD6|CYP4F12|MARCH3|CHERP|MARCH2|CNOT6|CDK7|GON4L|CNOT3|CDK2|SPIRE2|NF1|SERINC1|RAD9A|RNF10|EIF4E3|CALCOCO2|BNC1|C15ORF62|DUSP16|RPL7A|SART1|SART3|SGCB|DNMT3B|C3ORF52|SGCG|SH3D19|VWF|GPX4|KCNAB1|TRAF2|RANGAP1|COASY|ADRA2A|INMT|NIPSNAP1|C15ORF48|DUSP22|ASPM|ASPH|TRAF4|ZNF516|TRAF5|EVL|ASPA|GTF2A1|ACSS3|ACSS2|GLS2|MKI67IP|GLRX|JAKMIP3|FZR1|RNF39|TNNI1|MEST|CTNNAL1|WASF3|TXNRD2|KCNIP2|CDC42BPG|PLCL2|ADRM1|RPL35A|PTPN11|CDC42BPB|CDC42BPA|ASS1|TRIT1|PFKL|IMPDH1|MGAT4A|CROCC|IMPDH2|CDO1|METAP1|APP|SPARC|ACSM3|GORAB|ACSM1|GDE1|ACSM5|HSF2BP|NADSYN1|ANTXR2|HABP4|SOX8|TNS4|GLUL|SOX4|C3ORF15|TNS1|ACSL1|SLC11A2|PTOV1|EBF3|ACSL3|C10ORF58|RRAGC|TFAM|EZR|ZFPM2|AURKAIP1|ALDH7A1|TELO2|LLGL2|BEX4|CDS1|BEX2|PDE1C|GYPC|PDE1B|MAOA|PDE1A|MGST3|MGST1|DHDPSL|KLK6|CYP27B1|PRRC1|DPH1|DPH3|CMYA5|MAP7|INPP5K|FIS1|NMB|DTNB|STK11IP|BCL11A|CIDEA|RAB39B|ZWINT|CIDEC|SRPK1|PARP10|RICH2|ALDH18A1|CC2D1A|CUTC|CLIC5|SH3KBP1|PRPF19|EPM2AIP1|EPB41L4B|UCHL1|HINT2|ZMYM3|NNT|CCHCR1|MOSC1|PRMT6|PRMT5|CDV3|STRBP|PRMT3|RHOH|NME4|AVPR1A|IL17RD|AP3B2|RHOA|MDFIC|PACS2|TNNT3|B3GNT3|RDH5|ALDOC|MAPRE3|RHOV|SGK2|RHOQ|WAS|AKAP8|UQCR11|AKAP5|UQCR10|TRAK2|HRSP12|CUX1|CA11|NQO2|PODN|FAH|KRT19|KRT18|TRIP10|CTNNB1|RAB3GAP2|FAU|CAMK1|TJP2|SMEK1|GOLT1A|ARID4B|ESPN|TOMM20|TMEM143|CHCHD3|POGZ|NUSAP1|UNC5CL|TOMM34|EPDR1|WRNIP1|IPCEF1|ALDH3A2|FOLH1|ELMO1|ELMO3|STEAP1|ISCU|DTX1|COX7A2|ARHGAP17|DTX3|ADRB2|SEZ6L2|COX7A1|SDCBP|ARHGAP21|PDZD2|MAN2A2|CASKIN1|STAP2|MARK1|RAP1GAP2|STIL|EPHX1|SMAD6|NMRAL1|GNB2L1|ARHGAP24|TMEM111|ARHGAP33|ARHGAP32|KIF18A|ATG16L1|DLG5|NFKBIB|SCYL3|DOCK5|ABCD2|B4GALT1|HSPB7|PDE3B|HSPB2|SLC2A1|SLC2A4|SDR16C5|HEBP2|ALDH2|ENOSF1|PDE4B|TMEM109|PDE4A|AOX1|ABCD1|SCYL1|PTGIS|NPY5R|MARS2|ARAP2|CTPS2|LATS1|ARHGAP10|LATS2|EHHADH|ITGB1BP1|DOCK2|TMEM55A|TUFT1|POLDIP3|USP10|POMP|ZNF192|TOB2|MCART1|PRRG4|PALMD|ERBB4|ERBB2|REPS2|STOM|ROMO1|USP20|B3GAT3|SGTA|PDE4DIP|GDAP1|SGPP2|ALOX5AP|PMP22|PDE7A</Data></Cell><Cell ss:Index="255"/></Row><Row ss:Height="12.816"><Cell><Data ss:Type="Number">65007</Data></Cell><Cell ss:StyleID="ce1"><Data ss:Type="Number">2.077E-019</Data></Cell><Cell ss:StyleID="ce1"><Data ss:Type="Number">1.4337E-016</Data></Cell><Cell><Data ss:Type="Number">1693</Data></Cell><Cell><Data ss:Type="Number">6905</Data></Cell><Cell><Data ss:Type="Number">3719</Data></Cell><Cell><Data ss:Type="Number">17650</Data></Cell><Cell><Data ss:Type="String">biological regulation</Data></Cell><Cell><Data ss:Type="String">SPI1|ITSN1|ALKBH2|AKT2|GPBP1|C3AR1|AKT1|MLYCD|PRKACA|GTSE1|PKNOX2|HEMK1|CXADR|ZNF10|ZNF12|ZNF14|ZNF16|CD2AP|FEZ2|AGTR1|TXNIP|CLOCK|OPTN|SKAP1|SF1|ZNF28|SET|SFRS17A|CRABP1|PDGFA|GATA3|ZNF25|ZNF26|RHOT2|ADAMTS13|JUB|ATRIP|CREBBP|JUP|NEBL|EIF2AK3|PKIB|TBL3|CILP|FXYD1|PKIG|ZNF498|LGMN|ZNF497|ZNF493|ARHGAP8|PRKAG1|ZNF43|ZNF44|TFCP2L1|ZNF45|MED16|HOXC10|MED17|SMPD3|SMPD2|CHAF1B|MED13|PPP2R4|MECOM|CASP10|ZNF41|DLGAP5|JAK1|ZNF486|CHST9|ZNF483|ZNF57|MED23|PLSCR4|POT1|PPARG|CRYAB|RAPGEF6|SFRS13A|SLC7A1|SFRS13B|AGR2|RICTOR|STX4|STX2|SPDEF|MBD3|RIC3|ZNF462|EGLN2|MBD1|MBD2|ZNF77|TARBP1|MYBBP1A|ZNF74|TAOK2|AGRN|NEK2|MAP3K9|ZNF446|MAP3K7|ZNF443|CDKL2|KCNH3|PIAS3|ZNF440|BNIP3L|DGAT1|KCNH8|ADIPOQ|SRCIN1|MSH6|SMO|DMTF1|MSH2|ZNF439|ZNF438|ZNF433|FTL|ZNF431|ZNF430|KHDRBS1|DLX3|KCNE3|CREBL2|NPAS2|NPAS3|RAP1B|SLC9A3R1|EIF4EBP2|ZNF425|ZNF423|ZKSCAN1|GRIA4|IP6K2|RASL10A|RASL10B|API5|RABL2A|GPR109A|GPR109B|HPS5|DRAP1|SON|ZNF418|SP3|NOXA1|ZNF417|SP6|OGT|SNAP25|ITGB2|KIAA1543|BOK|ITGA2|TNFRSF19|ATRX|NRG1|ARFGAP1|ARL4C|LCOR|ITGA7|CANT1|C1S|C1R|MLLT4|CDC45|NFKBIL2|FYN|E2F5|ZNF862|ZNF860|E2F8|NOP58|MARCKSL1|KCNJ8|FEM1B|CABLES2|TBX3|MYO16|PINK1|ST5|PDCD4|STUB1|TRIM33|IL27RA|CDC20|STS|LGALS1|TRIM28|PEG10|KDR|EPC2|TRIM27|FBXO5|TP63|TBC1D22B|SMARCC1|BTD|CCDC80|CDC34|CDC37|BTK|TRIM16|RIN1|TP53|ROPN1|CETP|GRB7|NUMBL|SDC4|EPAS1|MYCBP2|TGFA|LPAR2|LPAR3|ZBTB5|ACTR3B|EPB49|ZNF397OS|SEC14L2|SYNGR1|RRAS|KCNN4|APOB|PCK1|MSR1|BBS1|STAT5B|XBP1|APOBEC3F|TNFSF12|TNFSF13|RAB27A|RAB27B|SMARCA4|PTK7|MYO5B|FBXL5|ZNF322A|SLC2A4RG|TP73|NRP1|ECM1|ECM2|CSRNP3|NAT14|SH3RF1|AKAP12|AKAP11|DFNB31|MST4|MST1|SREBF2|CNKSR1|DEPDC6|PITPNM1|KIT|DEPDC1|PTPLAD1|ARHGEF7|EEF1E1|ARHGEF5|ARHGEF6|DDR2|FITM2|GNAI1|GNAI2|ZFP14|KIAA1967|PGGT1B|MSX1|GABBR1|MAP3K1|SORT1|IL34|VEGFB|VEGFC|MYO9A|GRIN1|SGSM3|SGSM2|RAD1|MAMLD1|PNPLA2|KLB|BUB1B|PRDM2|UBE2Z|ETS1|CELSR2|IGF1R|GRIP1|ZNF84|ZNF85|FAM3B|ENPP2|FAM3D|PTRF|TMSL3|MSX2|ADAM10|CASK|TBC1D2B|PCP2|ZNF91|ZNF92|TYROBP|ZNF93|PSPC1|CARD14|GNAZ|PKDCC|HTRA3|DDX1|TCF7|CACNA1C|CACNA1F|PLD2|C11ORF9|GYLTL1B|GRK5|GRK6|RHPN1|TBC1D14|RHPN2|VILL|UBE2F|TFAP2A|TFAP2C|PDHA1|RARRES3|UBE2C|CAV2|CAV1|SYT7|UBE2O|TCF4|GNB5|TCF3|TNFAIP8|LDB1|PLEK|TH1L|ODZ2|ODZ3|ODZ4|MYSM1|GHR|CYP26B1|RASGEF1A|RASGEF1C|MYBL2|WHSC2|CA8|MYBL1|TGIF1|MYOCD|TGIF2|SHROOM2|SHROOM3|ETV1|ETV4|ETV5|ETV6|ELF3|EEF1D|ELF5|CAT|CRY2|ATP6V1B1|ASAP2|RNF4|AGPAT2|RNF2|ADD1|CYTH2|IL1RL2|CYTH4|CAND1|SV2B|SV2A|CNR1|MKNK1|GNG7|SLIT3|ARFGEF1|ARFGEF2|CDK11A|EYA2|BNIP3|EYA3|EYA4|TBX19|USF2|TBX15|CD4|CCS|TNIP1|TNIP2|CD9|TEK|BNIPL|RNH1|FGFRL1|EPS8|MTBP|ALCAM|ZMIZ2|L3MBTL|CDK5RAP3|MBNL1|PRKCI|PRKCD|SCRIB|DEPDC1B|CFD|LRPAP1|CTBP2|CTBP1|PRKRIP1|PRDM15|PRDM10|PRKCZ|ADH5|ANAPC11|GJC3|ZSCAN12|ZSCAN16|BTF3|ZNF384|ICMT|SNAPIN|GRTP1|PLK2|SETD1A|IRF2BP1|IRF2BP2|ELL3|EHD1|ARL2BP|PAM|CDKN1C|GPI|GMEB1|GMEB2|SETD7|STON1|CHP|PYGM|PYGL|PHF6|UBL5|C1QTNF2|ADAMTSL4|AIFM2|PEA15|TIMP2|TIMP3|CIC|JARID2|TEAD1|ZIK1|EDARADD|HELLS|ASH1L|GNL1|GNL3|APBB1IP|KAT2B|TAF6L|KAT2A|ZEB2|COL2A1|ZEB1|RARB|ANGPTL2|ANGPTL4|TKT|GAS8|ANGPTL1|GRP|ADCY4|ADCY6|ADCY5|ARFRP1|FGD5|RPS15A|FGD6|ADRBK2|USP1|SLC17A7|CKB|ZNF345|DEDD|FARP1|CDKN2B|CDKN2C|GSN|IL10RB|CSNK1A1|IL10RA|PCGF3|NR1H3|HIPK3|DHRS3|ZNF33B|ZNF33A|MKLN1|ZNF335|ZNF334|PLXND1|UBP1|FGF2|PARK2|SALL2|ZNF329|ZNF324|ZNF321|ZNF320|MAP2K1|MAP2K2|TLE1|RALGAPA1|GTF3A|TRAFD1|TLE6|MORF4L1|ILF3|OBSCN|RAB36|ZNF318|ZNF317|RAB38|PHIP|ADNP|FKBP4|ZNF311|CSNK1G2|ZNF793|BRSK1|PARM1|HSPBP1|DVL1|PLXNA2|DVL2|ZNF789|ZNF304|ZNF787|SRGAP3|ZNF786|DRD2|ZNF785|PLXNA4|ZNF782|TRAPPC2|EIF2B3|FANCA|SLC4A11|FANCC|DAB2|IRAK1BP1|MTL5|PLXNB2|ZNF777|PLXNB1|ZNF776|ZNF774|BCL2L2|ZC3H8|PIK3C2G|PIK3C2A|SNRNP70|ZNF768|TLK1|WDR6|ZNF765|EVI5L|ZNF761|PLEKHG4|CR2|RFC4|TRPC6|AVPR2|PLEKHG6|ZNF75A|ESPL1|PPAP2A|PECAM1|MCM4|MCM5|CRK|MCM2|CEBPA|HDAC2|HDAC3|NUFIP1|HDAC1|RAB1B|CEBPG|TTK|PDHB|TENC1|HDAC9|PLN|ABLIM3|RAB25|ZNF749|HECTD3|RAB26|ASCC2|JAZF1|POLR2L|MOBKL1A|ANGPT1|MACC1|MFAP4|P2RX4|POLR3A|ZNF738|ZGLP1|RAB15|LEP|ASXL2|BCOR|RAB17|SLC35B2|TRAF3IP2|CBLC|AQP3|RPS14|PNN|RPS6KA6|RPS6KA5|RPS19|RPS6KA1|PDK4|ARFIP2|ZNF841|BTRC|SYNPO|RPS13|PDK2|ICOSLG|COG7|ATP6V0E1|IL1R1|COG3|KRT7|MAPK8IP2|MAPK8IP3|UHMK1|TIAM2|POR|AZGP1|TLN2|SIK2|NEIL1|TLN1|IL28RA|SPTBN5|CASZ1|SLC22A5|STXBP1|DCUN1D3|STXBP2|TWIST2|TWIST1|ZNF829|ZNF827|ZNF823|TP53BP2|TP53BP1|KIAA1804|SPTBN1|SPTBN2|SETDB1|NARFL|PUM2|TPX2|ZZZ3|CABYR|ZNF814|FUBP1|RBAK|RPS24|TOP2A|ROBO4|UBXN1|C2CD3|CITED4|HBB|MEOX2|SIPA1L3|MEOX1|SIPA1L1|SLC22A17|XPO5|HRAS|RALGPS1|RALGPS2|VAV3|EDN3|STRADB|ZDHHC13|TYK2|CBFA2T2|RENBP|VAV1|VAV2|HNRNPH1|TLR8|AIDA|TLR4|VGLL4|RAB7A|C1QB|C1QA|AMIGO2|PTGER3|ZNF3|ZNF8|AIF1|ZNF7|CST3|DUOX1|NT5E|MPP1|MPP2|NFYA|C17ORF68|GRHL3|SORBS1|GRHL1|GRHL2|PDP2|SAA1|F2RL1|APBA2|C1QC|NDUFA13|KDM1A|ZWILCH|ROGDI|RASEF|HOXA11|HOXA10|COL4A3BP|BMPER|AZI2|CHRNB2|KDM2A|KDM2B|PUS1|LMO3|LMO2|PRPF6|PXK|LPL|EFNB1|THPO|TASP1|BPTF|CYP2J2|MLL3|MLL4|NONO|MLL5|POU2F3|TRPV6|TRPV4|FGFR2|GPSM1|AVEN|KDM5A|KDM5B|KDM5C|YBX2|YBX1|HK2|RPS4X|CASP6|SIX2|TRPS1|SNAPC4|C14ORF49|CASP2|GPSM3|SRGN|AXIN1|PPP2R5A|RPS3A|LSR|SAFB|RASA3|DDAH2|RASA2|DCX|THOP1|KDM3A|KDM3B|ATF6B|LEF1|ATP1A2|ATP1A1|THBS4|WNT11|GNA12|HES1|BUB3|BUB1|MAPK3|ZNF286A|KDM4A|KDM4C|CAPN10|SUV420H2|MDC1|MAPKBP1|COBRA1|PGAP2|ZNF292|TMEM97|SUV420H1|PREX2|PSMD8|PSMD4|LIPH|PSMD2|PSMD1|MEF2C|ZNF282|STARD8|RNASE4|PDZK1|RBP4|RFX7|ZNF276|ZNF274|ZNF273|RETSAT|HPN|IL20RA|IL20RB|FPR3|AGAP3|IQGAP3|C2|C3|C6|PRKAR2B|MYO6|RSU1|ZNF268|ZNF267|GPIHBP1|ABCA1|NGFR|ZNF263|CADM1|ZNF260|MRPL28|SNF8|FLI1|HRC|NOX4|DMRTC1B|ZNF256|EFCAB4B|FERMT2|FERMT3|EZH2|ZNF254|ZNF250|EFCAB6|CTCF|PTH1R|JPH1|PQBP1|NIPBL|NKRF|FLVCR1|SH3BGRL3|SS18|FGFBP1|LRDD|ACTL6A|EMP1|RRAS2|SIRT6|EMP3|SIRT7|SIRT2|F8|CDC42EP2|PICK1|ZNF239|HAP1|DLD|VAMP3|KANK1|TMF1|SRRT|ZNF518A|PSMA7|FSTL3|RECQL4|SRPX2|BTAF1|TMEM67|PSMB1|LEO1|ZNF229|ZNF227|ZNF223|SAMD4A|PSMC5|FABP4|PSMC3|PSMC1|GOPC|PECR|ZNF692|CCNT2|UBE2D4|FAM13B|CCNT1|ZBTB24|ZBTB26|HP|RORC|F13A1|ZBTB22|FOXQ1|STK11|RUVBL2|ZNF687|ZNF202|PPP1R16B|EPM2A|SH3GLB1|ZNF682|ZNF681|ZBTB33|FOXP3|SLC9A2|SLC9A7|SLC9A9|S100A4|ROR2|IGFALS|UTRN|DSC1|ZNF675|ZNF674|DSC2|ANAPC2|PFKFB2|PFKFB1|STK39|DPT|ARL2|CYP19A1|RAP1GAP|ACAT1|SLC9A1|BCL2L13|NPAT|DBC1|BCL2L11|STK36|CLTCL1|ZNF667|E4F1|SOCS6|ZNF662|KL|ZBTB17|TIA1|BRPF1|SRD5A1|GPR98|TNFRSF10A|FOXN3|FOXN2|QKI|MLXIPL|KIAA0427|PIN1|MDM4|ANXA2P2|ZNF655|ZNF653|ZNF652|NFE2L1|ZNF512B|HSP90AB1|FLT1|CDCA7L|CELF2|RASGRF2|FHL1|ARRB2|FOXM1|WISP2|MB|PPP1R13L|ZNF649|ZNF648|DGCR8|HMG20B|ZNF644|ZNF643|EMX2|SH2D3A|KSR2|PIK3CA|BIRC6|BDP1|DTL|ZNF630|COL15A1|LRP1|ZBTB49|ZBTB48|ZBTB43|CXXC1|KATNB1|ZBTB42|FURIN|ZBTB44|HSD17B11|BARX2|PARD6B|ZNF627|TIFA|ZNF625|SH3BP5|ZNF623|SLC25A20|SLC12A2|PTPN1|SLC12A4|PRRX1|TIE1|MGA|BAIAP2|TPD52L1|TPD52L2|PC|ZNF618|FCGR2B|PVRL1|ZAK|EIF4A3|PLEKHB1|FOXI1|KEAP1|UBE2L3|BAIAP2L1|RASSF4|RASSF6|ZNF721|EPHB1|EPHB3|TMPO|SLC34A2|ENTPD2|SFMBT1|SFMBT2|ANK2|ANK3|ANK1|SFRP1|IFI27|SPATA13|ZNF713|ZNF710|EPHA1|EPHA3|PIK3R2|RTF1|MST1R|BRCC3|APH1A|ZNF709|ZNF708|ZNF707|MTERF|ZNF701|ZNF700|CCR1|LRRN3|IQSEC1|XRCC5|IQSEC3|RASSF7|PILRB|ANLN|PPP1R1A|WNK1|WNK2|WNK3|ACER3|PEMT|PAF1|SCN2A|CD24|CALM1|RGL2|PTPRT|SUV39H2|DOC2A|DIRAS1|DIRAS2|HNF4G|PTPRM|AP2A1|PTPRK|MLL|PCSK5|ACADL|HYAL1|MLX|QSOX1|CCR6|CD36|LMCD1|CD33|CTSB|VKORC1|NCOA2|ANKDD1A|WARS|NCOA5|MINK1|NR5A2|CSDE1|ZNF780B|CD63|RAMP2|SATB2|TMPRSS3|DERL1|PAK1|RXRA|PERP|PES1|PLEKHG4B|GPC3|SCAND3|PAK2|PAK4|NPM1|AKR1C1|MIB2|MIB1|FKBP1A|GPAM|MAD2L1|FOXA1|CD86|RTKN|CD81|WWC1|KLHL31|RGS5|RGS3|PALM|CAPN1|ARID2|SBF2|PDGFRB|ZGPAT|RPGRIP1L|PRLR|ERN1|PROCR|DOK1|PLA2G16|DOK2|DKC1|SCN8A|SBDS|MZF1|RBM8A|NPR1|NPR2|NPR3|SLC1A3|PDS5B|ACACB|RASGRP1|RTN4|RASGRP4|CCNB2|DEAF1|PACSIN2|PACSIN3|ISOC2|ARHGEF37|VDR|PHF12|ARHGEF38|NFXL1|SUPT5H|BMP6|KLHL20|GCLC|TAB1|LSM14B|PICALM|RBM25|PRKCSH|CHD8|CHD6|SIRPB2|CHD4|CHD3|LAMC1|CHD2|AFF3|AFF4|BCL7A|YWHAG|MMP7|ARHGEF15|ARHGEF19|DDX54|CCNA2|PSRC1|IRF3|HIST4H4|NDUFS4|IRF6|LAMA4|DDX20|ACVR1B|RAB40B|ACVR1C|RAB40C|TAF1C|RBM39|EGF|PLA2G2A|PDAP1|S100B|MAPK14|MAPK15|SOD1|MAPK13|MAPK10|ACIN1|NAA16|ROPN1B|CNTFR|EHF|MAML1|TRRAP|ABAT|GABPB1|RPL6|CREB3L4|MYB|ZNF169|ZNF167|MED1|ZNF165|DAPK2|SERPINF1|PASK|SOX10|NISCH|RNF128|BIN1|LGALS12|TYRO3|RPL24|SERPING1|NHLRC2|MAML3|HOXB8|HOXB7|HOXB6|HOXB5|ASF1B|CDC42SE1|NEDD4L|SKA3|SKA1|PPP3R1|S100A13|S100A14|ZNF148|HOXC8|ZNF146|S100A10|FZD1|FZD3|ZNF141|FZD5|ZNF140|FZD7|RDX|KIAA1244|PRDX6|C9ORF86|LASS4|LASS3|H2AFY2|GIPC1|ZNF702P|PLCH1|ZNF138|CDK13|ZNF136|ZNF135|HOXD8|ADA|RAD18|ZNF134|CDC42SE2|ZNF133|OGFR|ZNF131|FMN1|TCF20|ADM|HIF3A|ING5|ANXA6|TIGD1|MYST3|TIGD2|MYST2|TIGD4|ANXA2|IFNGR2|NFAM1|ANXA5|ITPK1|PAWR|SERPINB5|GCFC1|MRAP|MRAS|PAX9|ENG|ZNF594|CCL13|GPS1|RPL11|C6ORF170|BCLAF1|RPS3|ZNF107|CHML|BRD8|ZNF587|ZNF586|ZNF101|F10|BRF1|F12|CARD9|HINFP|GPR143|RFWD3|ABI1|CCL28|CHRM1|TUSC3|CTNND2|RTKN2|CTNND1|FAM107A|C1ORF77|CDH5|CDH1|SMARCAD1|ZNF567|MAF1|PHLDA1|LZTS1|ZNF564|PHLDA3|ZNF562|ZNF561|RPS9|IGFBP5|RPS5|RPS6|FLJ10357|SYPL2|GTF2F2|RNF41|TRAIP|CACNB4|DGKQ|ERG|TNIK|ZNF552|ZNF551|CUL9|ZNF550|CSF1R|DNMT1|CALCRL|BRI3|NOTCH4|ITPR3|RASAL1|ABHD5|RHOBTB1|GTF2E2|ADAP2|ZNF549|SAFB2|NDN|IGFBP7|ZNF544|ZNF543|ZNF541|WFS1|ATP8B1|TNK1|ASNS|ESRRG|CHERP|ALS2CR8|CNOT6|CDK7|CNOT7|GON4L|YEATS2|ZFP62|RCAN2|RCAN3|CDK2|NF1|TADA1|SERINC1|ZFP112|RAD9A|RNF10|EIF4E3|BNC2|BNC1|ADRA1B|DUSP16|SART1|PSD2|ZNF529|SIN3A|PSD4|DNMT3B|ZNF525|SH3D19|IQCB1|VWF|GPX4|TRAF2|RANGAP1|ADRA2A|DUSP22|ASPM|ASPH|TRAF4|ESRP2|ESRP1|ZNF516|TRAF5|ZNF513|ZNF512|GTF2A1|NLGN2|GLRX|FZR1|PUF60|RBBP4|RBBP8|TNNI1|ZNF502|ZNF500|MEST|CTNNAL1|IRX1|IRX2|IRX5|SEMA4D|TXNRD2|IRX6|KCNIP2|ANKRD30A|IRX3|IRX4|PTPN11|CFLAR|CDC42BPB|NFASC|RAD51|KLF5|METAP1|APP|SPARC|ACSM3|RAPGEFL1|ZNF606|ZNF605|HABP4|SOX8|SOX9|VSIG4|TNS3|SOX4|SOX5|ACSL1|SLC11A2|PTOV1|EBF1|EBF2|EBF3|EBF4|OVOL1|RUNX3|OVOL2|RUNX1|RRAGC|XRN2|TFAM|EZR|ZFPM2|AURKAIP1|LLGL2|CDS1|BEX2|HKR1|PDE1C|PDE1B|MAOA|PDE1A|MGST3|KLK5|KLK8|KLK6|CYP27B1|GNG10|DPH3|INPP5K|MAP4|PATZ1|NMB|BCL11B|BCL11A|SS18L1|PDE2A|CIDEA|RAB39B|GNG11|ZWINT|CIDEC|SRPK1|RICH2|SESTD1|CC2D1A|CUTC|ACVRL1|VLDLR|PRPF19|CX3CL1|UCHL1|STAB1|PRMT6|PRMT5|TFE3|RHOH|AVPR1A|NME5|IL17RB|RHOA|MDFIC|TNNT3|MAPRE3|RHOV|SGK2|RHOQ|TNXB|WAS|AKAP8|AKAP5|TRAK2|HRSP12|CUX1|RAD54L|MAP4K4|GDF10|CA11|ARNT2|DMRT2|PODN|FAH|LILRB5|KRT18|TRIP10|CTNNB1|RAB3GAP2|CAMK1|ZNF354C|POGK|ARID4B|ARHGAP39|ESPN|SYDE1|POGZ|NUSAP1|PDE8B|PDE8A|UNC5CL|KCTD1|WRNIP1|COL4A2|ELMO1|RELL2|LMX1B|FAIM|ARHGAP19|DTX1|ARHGAP17|ADRB1|ADRB2|ADIPOR2|TMEM123|SDCBP|ARHGAP21|CASKIN1|SUDS3|MARK2|MARK1|RAP1GAP2|SMAD6|ARHGAP24|ARHGAP33|ARHGAP32|ARHGAP31|DLG3|DLG5|NFKBIB|CREBZF|SCYL3|CXCL6|B4GALT1|PMS2L3|HSPB7|PDE3B|SLC2A4|SDR16C5|TMEM102|PDE4B|PDE4A|SCYL1|NPY5R|ARAP2|ARID1A|TGFBR2|LATS1|ARHGAP10|LATS2|ITGB1BP1|MCTP2|ZNF195|POLDIP3|ZNF193|ZNF192|TOB2|TFPT|PALMD|ERBB3|ERBB4|ERBB2|MYCL1|PDE6B|ROMO1|RGS22|ZNF184|USP20|LGI4|USP28|PMP22|RGS12|RGS11|PDE7A</Data></Cell><Cell ss:Index="255"/></Row><Row ss:Height="12.816"><Cell><Data ss:Type="Number">5634</Data></Cell><Cell ss:StyleID="ce1"><Data ss:Type="Number">8.4051E-019</Data></Cell><Cell ss:StyleID="ce1"><Data ss:Type="Number">5.3554E-016</Data></Cell><Cell><Data ss:Type="Number">1311</Data></Cell><Cell><Data ss:Type="Number">5179</Data></Cell><Cell><Data ss:Type="Number">3719</Data></Cell><Cell><Data ss:Type="Number">17650</Data></Cell><Cell><Data ss:Type="String">nucleus</Data></Cell><Cell><Data ss:Type="String">SUV420H2|MDC1|COBRA1|SPI1|PGAP2|EHMT2|ZNF292|KIAA0020|TESK2|TMEM97|NOC2L|TSEN54|SUV420H1|PSMD8|ALKBH2|LSM11|AKT2|GPBP1|AKT1|PRKACA|PKNOX2|MEF2C|ZNF282|SECISBP2|ZNF10|RNASE4|ZNF12|PDZK1|ZNF14|ZNF16|RBP4|RFX7|PSME4|TXNIP|CLOCK|SKAP1|SF1|ZNF28|SF4|ZNF276|ZNF274|SET|CDCA2|ZNF273|RETSAT|SFRS17A|CDCA5|NCAPG|GATA3|C20ORF11|ZNF25|ZNF26|C2|C6|JUB|MYO6|HMGXB3|ATRIP|ZNF268|ZNF267|TOE1|NGFR|CREBBP|ZNF263|PRPF38A|JUP|ZNF260|SNF8|LARP6|FLI1|TBL3|TDP1|NOX4|C19ORF46|HNRNPA1L2|ZNF498|ZNF256|ZNF497|EZH2|ZNF254|ZNF493|ZNF250|PRKAG1|ZNF43|ZNF44|TFCP2L1|ZNF45|EFCAB6|CTCF|PTH1R|MED16|HOXC10|PQBP1|MED17|NIPBL|CHAF1B|MED13|PPP2R4|MECOM|NKRF|ZNF41|SH3BGRL3|DLGAP5|JAK1|ZNF486|OFD1|SS18|DFFB|ZNF483|LRDD|RMI1|TEX10|NSUN2|ACTL6A|SIRT6|SIRT7|ZNF57|HEXDC|SIRT2|MED23|POT1|ZNF239|TUT1|PPARG|HAP1|NUP62CL|C19ORF29|XRCC6BP1|TMF1|SRRT|SFRS13A|ZNF518A|CCNDBP1|SFRS13B|PSMA7|FSTL3|RECQL4|MYCT1|RECQL5|EXOSC10|BTAF1|TCOF1|PSMB1|LEO1|ZNF229|PMS2|ZNF227|RPS27A|ZNF223|SPDEF|MBD3|CENPT|ZNF462|MBD6|EGLN2|ATAD5|MBD1|MBD2|BBOX1|ZNF77|TARBP1|LYRM1|NUDT21|TTLL5|PSMC5|FABP4|MYBBP1A|PSMC3|PSMC1|ZNF74|TAOK2|NCAPD2|YPEL2|ZNF692|CCNT2|RIF1|CCNT1|ZBTB24|ZBTB26|HP|RORC|MSI1|ZBTB22|TSEN2|FOXQ1|STK11|RUVBL2|NEK2|ZNF446|ZNF687|ZNF202|ZNF443|CDKL2|EPM2A|SH3GLB1|PIAS3|ZNF682|ZNF440|BNIP3L|SH3GLB2|ZNF681|CDKL5|PRPF4B|ZBTB33|TC2N|FOXP3|MSH6|DMTF1|MSH2|ZNF439|PKP2|ZNF438|S100A4|PKP3|ROR2|SNRNP200|DSC1|ZNF675|ZNF433|KIAA0649|ZNF674|ZNF431|ANAPC2|ZNF430|KHDRBS1|DLX3|STK39|ISG20L2|CREBL2|NPAS2|NPAS3|BCL2L13|NPAT|DBC1|STK36|ZNF667|E4F1|ZNF425|SMYD3|ZNF423|ZKSCAN1|IP6K2|ZNF662|NEK8|ZBTB17|TIA1|BRPF1|API5|BRPF3|FOXN3|FOXN2|CORO2A|QKI|DRAP1|MLXIPL|SON|NACA|ZNF418|MOB2|SP3|ZNF417|SP6|PIN1|MDM4|ZNF655|ACO2|LRCH4|ZNF653|OGT|ZNF652|NFE2L1|ZNF512B|CDCA7L|CELF2|FHL1|AKAP8L|CELF5|ARRB2|FOXM1|PPP1R13L|EXO1|ZNF649|ZNF648|ME1|DGCR8|HMG20B|WAPAL|ZNF644|ZNF643|PELP1|EMX2|ITGA2|ATRX|RAD23A|NRG1|RAD23B|ARL4C|QTRT1|DBF4|ZNF638|LCOR|BDP1|KIAA1539|DTL|ZNF630|GTF3C2|GTF3C4|LRP1|GTF3C5|ZBTB49|ZBTB48|ZBTB43|CXXC1|ZBTB42|ZBTB44|HSD17B11|BARX2|PARD6B|CDC45|NCLN|U2AF2|ZNF627|ZNF625|SH3BP4|ZNF623|E2F5|ZNF862|RILP|ZNF860|TRIM45|E2F8|SH2B1|GADD45GIP1|NOP58|GPKOW|PRRX1|MGA|TBX3|MYO16|SNRK|PC|MYO1C|ZNF618|NOVA2|PDCD4|STUB1|TRIM33|CCNJ|C9ORF140|ZAK|EIF4A3|FOXI1|PPAN|KEAP1|NUBP2|UBE2L3|CDC20|STS|LGALS1|TRIM28|SNRPD2|PEG10|EPC2|TRIM27|FBXO5|ZNF721|SNRPD3|CCDC99|BSN|TP63|TMPO|SMARCC1|SFMBT1|SFMBT2|BTD|CDC34|BTK|ZNF713|CD2BP2|ZNF711|TRIM16|ZNF710|KIF20A|TP53|TRIM11|PAXIP1|DHX8|EPAS1|MYCBP2|RTF1|BRCC3|ZBTB5|ZNF397OS|PIK3R5|SFRS6|SEC14L2|ZNF709|ZNF708|DHX32|ZNF707|PCBP3|DHX33|PCBP1|ZNF701|SURF6|SYMPK|ZNF700|PCK1|RBM12|ZBED4|RBM10|STAT5B|XBP1|APOBEC3F|IQSEC1|XRCC5|RCC2|RANBP17|XRCC3|RASSF7|XRCC1|PTK6|NTAN1|SMARCA4|ANLN|INTS5|PEMT|PAF1|LRRN1|NOL12|CALM1|ZNF322A|SLC2A4RG|TP73|CCNJL|SUV39H2|CSRNP3|HNF4G|KIF14|NAT10|KIF11|MLL|NAT14|REV3L|MLX|DHX15|UTP14A|LMCD1|NCOA2|CCDC110|NCOA5|MST1|PRPF40B|PRPF40A|KIF22|SREBF2|TOX3|NR5A2|CYTSB|PDIK1L|DEPDC1|ZNF780B|EEF1E1|STK40|STX17|SSNA1|SATB2|GNAI2|ZFP14|ARVCF|KIAA1967|PAK1|RXRA|PNMA1|PES1|MSX1|RAE1|SCAND3|EXOSC2|PAK2|NPM1|GABBR1|PEX19|SORT1|TTC5|RAD1|TACC1|MAMLD1|MAD2L1|FOXA1|DCLRE1A|WWC1|BUB1B|PRDM2|PHRF1|UBE2Z|ETS1|GRIP1|RGS3|ZNF84|ZNF85|ARID2|PTRF|CAST|ZGPAT|MSX2|ADAM10|CASK|CCNB1IP1|ERN1|ZNF91|ZNF92|SLFN11|ZNF93|PSPC1|DKC1|SBDS|GEMIN4|MZF1|RTN3|GNAZ|UBIAD1|RBM8A|C11ORF2|TCF7|PDS5B|PDS5A|NDRG1|RTN4|PLD2|C11ORF9|RAI1|CCNB2|DEAF1|MSC|ISOC2|TFAP2A|TFAP2C|NUP155|VDR|UBE2C|CAV2|PHF12|NFXL1|SUPT5H|SSH3|KLHL20|CLK2|PAN2|H1F0|KIF4A|UBA2|TCF4|GNB5|TCF3|PICALM|RBM27|RBM25|CUEDC2|LDB1|CHD8|TH1L|CHD6|CHD4|CHD3|LDB2|CHD2|AFF3|MYSM1|AFF4|LMNB1|CABIN1|GHR|MYBL2|WHSC2|MYBL1|RBM16|TGIF1|MYOCD|TGIF2|DDX54|ETV1|NAV2|ETV4|ETV5|EPN1|ETV6|CCNA2|EPN3|ELF3|IRF3|HIST4H4|ELF5|CRY2|IRF6|RBM23|RBM47|PNKP|DDX20|RNF4|RNF2|ADD1|CAND1|TAF1C|POLD1|MKNK1|ATOH8|NUP43|RBM39|CDK11A|NAA10|EYA2|BNIP3|EYA3|EYA4|DDX31|S100B|MAPK14|YY1AP1|TBX19|USF2|SOD3|MAPK15|SOD1|POLE4|MAPK10|TBX15|CCS|RSPH1|TNIP1|POLE2|POLE3|ACIN1|NUP35|NAA16|THRSP|BNIPL|FAM50A|RPL5|EHF|RNH1|RPL3|MAML1|TRRAP|RRP1|SMC5|GABPB1|DCAF7|RRP9|CREB3L4|ZMIZ2|L3MBTL|MYB|RPL36|CDK20|RPL35|DIP2C|ZNF169|NFRKB|ANKS1B|ZNF167|DDX17|MED1|ZNF165|TSPYL3|MBNL1|PRKCI|NUP210|PRKCD|DDX12|CD3EAP|PASK|SOX10|BIN1|LGALS12|RPL24|MAML3|HOXB8|HOXB7|TSPYL4|HOXB6|TSPYL5|HOXB5|ASF1B|CTBP2|CTBP1|PRKRIP1|MAPKAP1|HSPA4L|PRDM15|NOLC1|PRDM10|ANAPC11|S100A13|ZSCAN12|ZNF148|ZSCAN16|HOXC8|ZNF146|NR2C2AP|BTF3|C9ORF80|ZNF384|PHC1|ZNF141|ZNF140|RAB3IP|SETD1A|IRF2BP1|IRF2BP2|PRDX6|ELL3|C9ORF86|EHD2|LASS4|MEX3A|LASS3|NPLOC4|H2AFY2|ZNF702P|CDK12|HNRNPC|ZNF138|PAM|ZNF136|ZNF135|HOXD8|RAD18|ZNF134|FANK1|CDKN1C|ZNF133|OGFR|SMG1|GMEB1|ZNF131|GMEB2|ORC1L|SETD7|STON1|FMN1|TCF20|HIF3A|PHF6|TRIM8|UBL5|ING5|TRIM7|CSRP1|KIAA1267|CIC|JARID2|TEAD1|TIGD1|ZIK1|MYST3|HELLS|TIGD2|BRD2|SHPRH|NUDC|BRD1|MYST2|TIGD4|PAWR|ASH1L|GNL3|GCFC1|KAT2B|TAF6L|LSG1|KAT2A|ZEB2|ZEB1|MTF2|PAX9|RARB|PLIN2|ZNF594|SF3B3|CTDP1|GPS1|RPL11|BCLAF1|USP1|RPS3|ZNF107|RPS2|BRD8|ZNF346|RPL17|ZNF587|ZNF345|SF3B1|ZNF586|DEDD|ZNF101|CDKN2B|SF3A1|CDKN2C|BRF1|NR1H3|SCAF1|HIPK3|DEF6|ZNF33B|HINFP|ZNF33A|XAB2|RFWD3|ABI1|AGBL2|ZNF335|ZNF334|CCL28|TXNL4B|CTNND2|CTNND1|CLSTN1|HJURP|FAM107A|UBP1|C1ORF77|FGF2|PARK2|IPO4|CDC14A|EDC4|SALL2|CDH1|CFL2|ZNF329|SMARCAD1|ZNF567|ZNF324|MAF1|PHLDA1|LZTS1|ZNF564|HMGN1|ZNF562|ZNF320|RNF43|ZNF561|RPS9|TLE1|RPS7|RALGAPA1|MAGI3|RPS6|GTF3A|THOC2|GTF2F1|LEMD2|GTF2F2|RNF40|TLE6|MORF4L1|ILF3|DGKQ|ZNF318|ZNF317|PHIP|ERG|ADNP|TNIK|FKBP4|ZNF311|ZNF552|IPPK|ZNF793|ZNF551|ZFP106|ANKRD17|CUL9|ZNF550|BRSK1|DNMT1|NOTCH4|AK1|ITPR3|GTF2E2|C1ORF107|DSCR3|SFRS14|MUSTN1|SFRS12|UBR5|ZNF549|SFRS11|DVL2|SFRS18|SAFB2|ZNF789|NDN|ZNF304|SFRS16|ZNF787|ZNF786|ZNF544|ZNF785|ZNF543|ZNF541|FANCI|ZNF782|FANCL|CEP350|ANKRD23|FANCA|FANCC|ESRRG|FANCF|ALS2CR8|DAB2|COPS6|CNOT6|IRAK1BP1|CDK7|CNOT7|GON4L|MTL5|YEATS2|ZFP62|CNOT3|CDK2|NF1|PIR|TADA1|ZNF777|ZNF776|ZNF774|ZFP112|RAD9A|RNF10|DIDO1|BNC2|SYCP2|CALCOCO2|BNC1|WDR4|CEP164|ZC3H8|PIK3C2A|DUSP16|PTBP1|SART1|SART3|NOB1|ZNF529|SNRNP70|SIN3A|ZNF768|DNMT3B|ZNF525|TLK1|ZNF765|ZNF761|SH3D19|RFC5|RFC3|RFC4|GPX4|RANGAP1|ZNF75A|C15ORF48|DUSP22|ASPM|ESPL1|TRAF4|ESRP2|ESRP1|POLR1B|ZNF516|POLR1C|MCM4|POLR1E|MCM5|ZNF513|ZNF512|CRK|SSX2IP|ASPA|MCM2|CEBPA|GTF2A1|HDAC2|HDAC3|ACSS2|NUFIP1|HDAC1|CEBPG|MKI67IP|HDAC9|FZR1|DCAF17|PUF60|RBBP4|ZNF749|HECTD3|RSBN1L|RBBP8|POLR2E|ZNF502|POLR2H|ZNF500|JAZF1|POLR2L|IRX1|IRX2|MOBKL1A|IRX5|IRX6|ANKRD30A|MACC1|IRX3|IRX4|ADRM1|POLR3A|RAD51|KLF5|KIAA0101|ZNF738|ZGLP1|ASXL2|BCOR|TRMT61A|CBLC|MKI67|RPS15|NFU1|RPS14|PNN|RPS6KA6|RPS6KA5|RPS19|ZNF606|ZNF605|RPS6KA1|HABP4|ARL6IP4|SOX8|SOX9|ZNF841|BTRC|RPS13|PDK2|SOX4|SOX5|METTL3|SLC11A2|PTOV1|EBF1|KRT7|EBF2|EBF3|ESCO2|EBF4|OVOL1|RUNX3|SRRM1|OVOL2|UHMK1|RUNX1|RRAGC|XRN2|TFAM|SIK2|NEIL1|ZFPM2|AURKAIP1|ALDH7A1|TELO2|BEX4|CDS1|BEX2|CASZ1|HKR1|TWIST2|MGST1|TWIST1|KLK6|ZNF829|ZNF827|PDCD11|DPH1|DPH3|ZNF823|CSTF1|TP53BP2|TP53BP1|PATZ1|SPTBN1|SETDB1|MAGEE1|BCL11B|BCL11A|SS18L1|SETDB2|CIDEA|PARVA|ZWINT|SRPK1|PARP10|RPS25|TPX2|ZZZ3|CABYR|FUBP1|RBAK|CC2D1A|CUTC|TOP2A|C2CD2|SH3KBP1|CITED4|C17ORF70|VLDLR|MEOX2|PRPF19|MEOX1|COIL|ZMYM1|ZMYM3|XPO5|ZMYM6|CCHCR1|UBXN6|PRMT6|TOP3B|PRMT5|STRADB|STRBP|TFE3|TYK2|CBFA2T2|GLTSCR2|RHOA|MDFIC|HNRNPH1|CLDN19|AIDA|VGLL4|VGLL3|PRIM2|AMIGO2|PTGER3|AKAP8|ZNF3|ZNF8|AIF1|ZNF7|TRAK2|HRSP12|CUX1|TWISTNB|RAD54L|GINS1|MPP1|GINS2|ARNT2|MPP2|NFYA|DMRT2|C17ORF68|GINS4|GRHL3|SORBS2|SORBS1|GRHL1|FAH|GRHL2|PRPF39|RAD51L1|CTNNB1|PRPF31|CAMK1|NUPL2|NUPL1|ZNF354C|MPHOSPH6|TJP2|C1QC|NDUFA13|SMEK1|KDM1A|POGK|ARID4B|ARHGAP39|HOXA11|HOXA10|FBL|TATDN2|POGZ|NUSAP1|CPSF3L|KDM2A|LIG1|KDM2B|PUS1|LMO2|KCTD1|LIG3|PPAPDC3|WRNIP1|LMO7|RSBN1|PRPF4|PRPF6|FANCD2|MATR3|HIST1H2BG|LMX1B|ISCU|ZCCHC8|PXK|RPS19BP1|ARHGAP19|DTX1|ADRB2|ROD1|TMEM123|SDCBP|ZMAT1|PDZD2|EP400|ZC3H18|SUDS3|BPTF|CPSF7|MLL3|MLL4|CPSF6|CPSF1|NONO|CBX1|MLL5|SMAD6|POU2F3|NMRAL1|SLC2A9|KIF18A|FGFR2|NFKBIB|CREBZF|MUS81|KDM5A|KDM5B|KDM5C|USP37|PMS2L3|NVL|YBX2|YBX1|CHTF18|SENP6|CASP6|SIX2|TRPS1|SNAPC4|PDE4B|C14ORF49|TMEM109|PDE4A|CASP2|SCYL1|KDM6A|AXIN1|PPP2R5A|RPS3A|LSR|URB1|ARID1A|SAFB|LATS2|TRNP1|RBMS2|KDM3A|KDM3B|ATF6B|ZNF195|POLDIP3|USP10|ZNF193|POMP|LEF1|ZNF192|TOB2|NXF1|TFPT|MUC1|ERBB3|PPP2R3C|ERBB4|ERBB2|HES1|MYCL1|BUB3|BUB1|MAPK3|ZNF286A|KDM4A|KDM4C|ZNF185|DYX1C1|ZNF184|LIMK2|PDE4DIP|USP28|ALOX5AP|RGS12|RBMX</Data></Cell><Cell ss:Index="255"/></Row><Row ss:Height="12.816"><Cell><Data ss:Type="Number">50794</Data></Cell><Cell ss:StyleID="ce1"><Data ss:Type="Number">1.1962E-018</Data></Cell><Cell ss:StyleID="ce1"><Data ss:Type="Number">7.0771E-016</Data></Cell><Cell><Data ss:Type="Number">1533</Data></Cell><Cell><Data ss:Type="Number">6192</Data></Cell><Cell><Data ss:Type="Number">3719</Data></Cell><Cell><Data ss:Type="Number">17650</Data></Cell><Cell><Data ss:Type="String">regulation of cellular process</Data></Cell><Cell><Data ss:Type="String">SUV420H2|MDC1|MAPKBP1|COBRA1|SPI1|PGAP2|ZNF292|ITSN1|TMEM97|SUV420H1|PREX2|PSMD8|PSMD4|AKT2|PSMD2|GPBP1|C3AR1|AKT1|PSMD1|MLYCD|PRKACA|GTSE1|PKNOX2|MEF2C|CXADR|ZNF282|STARD8|ZNF10|RNASE4|ZNF12|PDZK1|ZNF14|ZNF16|CD2AP|RBP4|RFX7|FEZ2|AGTR1|TXNIP|CLOCK|OPTN|SKAP1|SF1|ZNF28|ZNF276|ZNF274|SET|ZNF273|SFRS17A|CRABP1|PDGFA|IL20RB|FPR3|GATA3|AGAP3|ZNF25|IQGAP3|ZNF26|C3|RHOT2|C6|PRKAR2B|JUB|MYO6|RSU1|ATRIP|ZNF268|ZNF267|ABCA1|NGFR|CREBBP|ZNF263|JUP|CADM1|NEBL|ZNF260|EIF2AK3|MRPL28|SNF8|FLI1|PKIB|TBL3|CILP|NOX4|PKIG|DMRTC1B|ZNF498|ZNF256|EFCAB4B|FERMT2|ZNF497|FERMT3|EZH2|ZNF254|ZNF493|ARHGAP8|ZNF250|PRKAG1|ZNF43|ZNF44|TFCP2L1|ZNF45|EFCAB6|CTCF|PTH1R|MED16|JPH1|HOXC10|PQBP1|MED17|SMPD2|NIPBL|CHAF1B|MED13|PPP2R4|MECOM|CASP10|NKRF|ZNF41|SH3BGRL3|DLGAP5|JAK1|ZNF486|SS18|FGFBP1|ZNF483|LRDD|ACTL6A|RRAS2|SIRT6|EMP3|SIRT7|ZNF57|SIRT2|MED23|CDC42EP2|PICK1|POT1|ZNF239|PPARG|HAP1|CRYAB|RAPGEF6|DLD|VAMP3|KANK1|TMF1|SFRS13A|ZNF518A|SLC7A1|SFRS13B|PSMA7|FSTL3|RECQL4|SRPX2|BTAF1|TMEM67|PSMB1|LEO1|ZNF229|RICTOR|ZNF227|STX2|ZNF223|SPDEF|MBD3|ZNF462|EGLN2|MBD1|MBD2|SAMD4A|ZNF77|TARBP1|PSMC5|FABP4|MYBBP1A|PSMC3|PSMC1|ZNF74|TAOK2|GOPC|AGRN|PECR|ZNF692|CCNT2|FAM13B|CCNT1|ZBTB24|ZBTB26|HP|RORC|ZBTB22|FOXQ1|STK11|RUVBL2|NEK2|MAP3K9|ZNF446|ZNF687|MAP3K7|ZNF202|ZNF443|PPP1R16B|CDKL2|EPM2A|SH3GLB1|KCNH3|PIAS3|ZNF682|ZNF440|BNIP3L|ZNF681|KCNH8|ADIPOQ|ZBTB33|SRCIN1|FOXP3|MSH6|SMO|DMTF1|MSH2|ZNF439|ZNF438|S100A4|ROR2|IGFALS|UTRN|DSC1|ZNF675|ZNF433|ZNF674|ZNF431|ANAPC2|PFKFB2|ZNF430|PFKFB1|KHDRBS1|DLX3|DPT|ARL2|CREBL2|NPAS2|RAP1GAP|NPAS3|ACAT1|SLC9A1|RAP1B|BCL2L13|NPAT|SLC9A3R1|DBC1|BCL2L11|STK36|EIF4EBP2|ZNF667|E4F1|ZNF425|SOCS6|ZNF423|ZKSCAN1|GRIA4|IP6K2|ZNF662|KL|ZBTB17|TIA1|BRPF1|RASL10A|RASL10B|API5|GPR98|RABL2A|GPR109A|GPR109B|TNFRSF10A|FOXN3|FOXN2|QKI|DRAP1|MLXIPL|SON|KIAA0427|ZNF418|SP3|NOXA1|ZNF417|SP6|PIN1|MDM4|ZNF655|ZNF653|OGT|ZNF652|NFE2L1|ZNF512B|SNAP25|HSP90AB1|FLT1|CDCA7L|RASGRF2|ITGB2|ARRB2|FOXM1|WISP2|KIAA1543|PPP1R13L|ZNF649|ZNF648|HMG20B|ZNF644|ZNF643|BOK|EMX2|SH2D3A|ITGA2|TNFRSF19|ATRX|NRG1|KSR2|ARFGAP1|ARL4C|PIK3CA|LCOR|ITGA7|BIRC6|BDP1|DTL|ZNF630|COL15A1|CANT1|LRP1|ZBTB49|ZBTB48|ZBTB43|CXXC1|KATNB1|ZBTB42|FURIN|ZBTB44|MLLT4|BARX2|PARD6B|CDC45|ZNF627|TIFA|ZNF625|SH3BP5|NFKBIL2|ZNF623|FYN|SLC25A20|E2F5|ZNF862|ZNF860|E2F8|PTPN1|MARCKSL1|PRRX1|FEM1B|TIE1|MGA|BAIAP2|TPD52L1|TPD52L2|CABLES2|TBX3|MYO16|PINK1|PC|ZNF618|ST5|PDCD4|STUB1|FCGR2B|TRIM33|PVRL1|ZAK|EIF4A3|PLEKHB1|FOXI1|KEAP1|UBE2L3|IL27RA|CDC20|STS|LGALS1|BAIAP2L1|TRIM28|RASSF4|PEG10|RASSF6|KDR|EPC2|TRIM27|FBXO5|ZNF721|EPHB1|TP63|TBC1D22B|EPHB3|TMPO|SMARCC1|SFMBT1|SFMBT2|ANK2|ANK3|ANK1|SFRP1|BTD|CCDC80|CDC34|IFI27|CDC37|SPATA13|BTK|ZNF713|TRIM16|ZNF710|RIN1|EPHA1|TP53|ROPN1|EPHA3|CETP|GRB7|NUMBL|SDC4|EPAS1|MYCBP2|TGFA|LPAR2|PIK3R2|LPAR3|RTF1|MST1R|BRCC3|ZBTB5|ACTR3B|EPB49|ZNF397OS|APH1A|SEC14L2|ZNF709|SYNGR1|ZNF708|ZNF707|RRAS|MTERF|ZNF701|ZNF700|KCNN4|APOB|CCR1|MSR1|STAT5B|XBP1|LRRN3|IQSEC1|XRCC5|TNFSF12|TNFSF13|IQSEC3|RASSF7|RAB27A|PILRB|RAB27B|SMARCA4|ANLN|PPP1R1A|PTK7|WNK1|WNK2|WNK3|ACER3|PEMT|PAF1|CD24|CALM1|ZNF322A|RGL2|SLC2A4RG|TP73|PTPRT|SUV39H2|NRP1|ECM1|ECM2|CSRNP3|DOC2A|DIRAS1|DIRAS2|HNF4G|PTPRM|PTPRK|MLL|NAT14|SH3RF1|AKAP12|AKAP11|ACADL|HYAL1|MLX|QSOX1|CCR6|CD36|LMCD1|CD33|CTSB|NCOA2|ANKDD1A|MST4|WARS|NCOA5|MST1|MINK1|SREBF2|CNKSR1|DEPDC6|NR5
[truncated: 459,266 more chars]
