# Supplementary material for: Network analysis of EMT and MET micro-RNA regulation in breast cancer
Source: Sci Rep. 2017 Oct 19;7:13534. doi: 10.1038/s41598-017-13903-1 (PMC5648819; doi:10.1038/s41598-017-13903-1)
Supplement: Supplementary file 3 — Table S4 [file 41598_2017_13903_MOESM3_ESM.xml]

<?xml version="1.0" encoding="UTF-8"?>
<?mso-application progid="Excel.Sheet"?><Workbook xmlns:o="urn:schemas-microsoft-com:office:office" xmlns:x2="http://schemas.microsoft.com/office/excel/2003/xml" xmlns:c="urn:schemas-microsoft-com:office:component:spreadsheet" xmlns:html="http://www.w3.org/TR/REC-html40" xmlns:x="urn:schemas-microsoft-com:office:excel" xmlns:ss="urn:schemas-microsoft-com:office:spreadsheet" xmlns:xsi="http://www.w3.org/2001/XMLSchema-instance"><OfficeDocumentSettings xmlns="urn:schemas-microsoft-com:office:office"><Colors><Color><Index>3</Index><RGB>#c0c0c0</RGB></Color><Color><Index>4</Index><RGB>#ff0000</RGB></Color></Colors></OfficeDocumentSettings><ExcelWorkbook xmlns="urn:schemas-microsoft-com:office:excel"><WindowHeight>9000</WindowHeight><WindowWidth>13860</WindowWidth><WindowTopX>240</WindowTopX><WindowTopY>75</WindowTopY><ProtectStructure>False</ProtectStructure><ProtectWindows>False</ProtectWindows></ExcelWorkbook><Styles><Style ss:ID="Default" ss:Name="Default"/><Style ss:ID="Result" ss:Name="Result"><Font ss:Bold="1" ss:Italic="1" ss:Underline="Single"/></Style><Style ss:ID="Result2" ss:Name="Result2"><Font ss:Bold="1" ss:Italic="1" ss:Underline="Single"/><NumberFormat ss:Format="Currency"/></Style><Style ss:ID="Heading" ss:Name="Heading"><Font ss:Bold="1" ss:Italic="1" ss:Size="16"/></Style><Style ss:ID="Heading1" ss:Name="Heading1"><Font ss:Bold="1" ss:Italic="1" ss:Size="16"/></Style><Style ss:ID="co1"/><Style ss:ID="ta1"/><Style ss:ID="ce1"><NumberFormat ss:Format="Scientific"/></Style></Styles><ss:Worksheet ss:Name="Sheet1"><Table ss:StyleID="ta1"><Column ss:Width="64.008"/><Column ss:Span="1" ss:Width="64.008"/><Column ss:Span="251" ss:Index="4" ss:Width="64.008"/><Row ss:Height="12.816"><Cell><Data ss:Type="String">File created with bingo (c) on Sep 1, 2016 at 5:03:57 PM</Data></Cell><Cell ss:StyleID="Default"/><Cell ss:StyleID="Default"/><Cell ss:Index="255"/></Row><Row ss:Height="12.816"><Cell ss:Index="2" ss:StyleID="Default"/><Cell ss:StyleID="Default"/><Cell ss:Index="255"/></Row><Row ss:Height="12.816"><Cell><Data ss:Type="String">ontology: namespace</Data></Cell><Cell ss:StyleID="Default"/><Cell ss:StyleID="Default"/><Cell ss:Index="255"/></Row><Row ss:Height="12.816"><Cell><Data ss:Type="String">curator:  bingo</Data></Cell><Cell ss:StyleID="Default"/><Cell ss:StyleID="Default"/><Cell ss:Index="255"/></Row><Row ss:Height="12.816"><Cell ss:Index="2" ss:StyleID="Default"/><Cell ss:StyleID="Default"/><Cell ss:Index="255"/></Row><Row ss:Height="12.816"><Cell><Data ss:Type="String">Selected ontology file : bundle://115.0:1/data/GO_Full</Data></Cell><Cell ss:StyleID="Default"/><Cell ss:StyleID="Default"/><Cell ss:Index="255"/></Row><Row ss:Height="12.816"><Cell><Data ss:Type="String">Selected annotation file : bundle://115.0:1/data/H_sapiens_default</Data></Cell><Cell ss:StyleID="Default"/><Cell ss:StyleID="Default"/><Cell ss:Index="255"/></Row><Row ss:Index="8" ss:Height="12.816"><Cell><Data ss:Type="String">Discarded evidence codes : </Data></Cell><Cell ss:StyleID="Default"/><Cell ss:StyleID="Default"/><Cell ss:Index="255"/></Row><Row ss:Height="12.816"><Cell><Data ss:Type="String">Overrepresentation</Data></Cell><Cell ss:StyleID="Default"/><Cell ss:StyleID="Default"/><Cell ss:Index="255"/></Row><Row ss:Height="12.816"><Cell><Data ss:Type="String">Selected statistical test : Hypergeometric test</Data></Cell><Cell ss:StyleID="Default"/><Cell ss:StyleID="Default"/><Cell ss:Index="255"/></Row><Row ss:Height="12.816"><Cell><Data ss:Type="String">Selected correction : Benjamini &amp; Hochberg False Discovery Rate (FDR) correction</Data></Cell><Cell ss:StyleID="Default"/><Cell ss:StyleID="Default"/><Cell ss:Index="255"/></Row><Row ss:Height="12.816"><Cell><Data ss:Type="String">Selected significance level : 0.001</Data></Cell><Cell ss:StyleID="Default"/><Cell ss:StyleID="Default"/><Cell ss:Index="255"/></Row><Row ss:Height="12.816"><Cell><Data ss:Type="String">Testing option : Use whole annotation as reference set</Data></Cell><Cell ss:StyleID="Default"/><Cell ss:StyleID="Default"/><Cell ss:Index="255"/></Row><Row ss:Height="12.816"><Cell><Data ss:Type="String">The selected cluster :</Data></Cell><Cell ss:StyleID="Default"/><Cell ss:StyleID="Default"/><Cell ss:Index="255"/></Row><Row ss:Height="12.816"><Cell><Data ss:Type="String">HCP5</Data></Cell><Cell ss:StyleID="Default"><Data ss:Type="String">ITSN1</Data></Cell><Cell ss:StyleID="Default"><Data ss:Type="String">SLA2</Data></Cell><Cell><Data ss:Type="String">NBLA00301</Data></Cell><Cell><Data ss:Type="String">ALKBH2</Data></Cell><Cell><Data ss:Type="String">ZC3H12C</Data></Cell><Cell><Data ss:Type="String">LOC134466</Data></Cell><Cell><Data ss:Type="String">HTR7</Data></Cell><Cell><Data ss:Type="String">DPYSL3</Data></Cell><Cell><Data ss:Type="String">EPSTI1</Data></Cell><Cell><Data ss:Type="String">CKMT1B</Data></Cell><Cell><Data ss:Type="String">GSTK1</Data></Cell><Cell><Data ss:Type="String">ZNF19</Data></Cell><Cell><Data ss:Type="String">UNC5B</Data></Cell><Cell><Data ss:Type="String">CACNA2D1</Data></Cell><Cell><Data ss:Type="String">CACNA2D2</Data></Cell><Cell><Data ss:Type="String">UNC5C</Data></Cell><Cell><Data ss:Type="String">PRKAB1</Data></Cell><Cell><Data ss:Type="String">CH25H</Data></Cell><Cell><Data ss:Type="String">MTHFD2</Data></Cell><Cell><Data ss:Type="String">FEZ1</Data></Cell><Cell><Data ss:Type="String">ORAI3</Data></Cell><Cell><Data ss:Type="String">AGTR1</Data></Cell><Cell><Data ss:Type="String">TXNIP</Data></Cell><Cell><Data ss:Type="String">SLBP</Data></Cell><Cell><Data ss:Type="String">HSA-MIR-190B.MIMAT0004929</Data></Cell><Cell><Data ss:Type="String">SAR1B</Data></Cell><Cell><Data ss:Type="String">LYPD1</Data></Cell><Cell><Data ss:Type="String">ADAMTS12</Data></Cell><Cell><Data ss:Type="String">LYPD5</Data></Cell><Cell><Data ss:Type="String">ADAMTS10</Data></Cell><Cell><Data ss:Type="String">ADAMTS16</Data></Cell><Cell><Data ss:Type="String">ADAMTS15</Data></Cell><Cell><Data ss:Type="String">ADAMTS14</Data></Cell><Cell><Data ss:Type="String">PRPSAP2</Data></Cell><Cell><Data ss:Type="String">ADAMTS18</Data></Cell><Cell><Data ss:Type="String">SFN</Data></Cell><Cell><Data ss:Type="String">HLA-DRB6</Data></Cell><Cell><Data ss:Type="String">BTBD19</Data></Cell><Cell><Data ss:Type="String">CREBBP</Data></Cell><Cell><Data ss:Type="String">HLA-DRB5</Data></Cell><Cell><Data ss:Type="String">HSA-MIR-188.MIMAT0000457</Data></Cell><Cell><Data ss:Type="String">JAG1</Data></Cell><Cell><Data ss:Type="String">BTBD11</Data></Cell><Cell><Data ss:Type="String">BTBD12</Data></Cell><Cell><Data ss:Type="String">HSA-MIR-199A.MIMAT0000231</Data></Cell><Cell><Data ss:Type="String">LARP6</Data></Cell><Cell><Data ss:Type="String">LOC606724</Data></Cell><Cell><Data ss:Type="String">HSA-MIR-199A.MIMAT0000232</Data></Cell><Cell><Data ss:Type="String">FAM111B</Data></Cell><Cell><Data ss:Type="String">DHFR</Data></Cell><Cell><Data ss:Type="String">PPFIBP1</Data></Cell><Cell><Data ss:Type="String">PKIA</Data></Cell><Cell><Data ss:Type="String">FXYD1</Data></Cell><Cell><Data ss:Type="String">NMT2</Data></Cell><Cell><Data ss:Type="String">MRVI1</Data></Cell><Cell><Data ss:Type="String">SFXN2</Data></Cell><Cell><Data ss:Type="String">DZIP1</Data></Cell><Cell><Data ss:Type="String">HLA-DRB1</Data></Cell><Cell><Data ss:Type="String">LGMN</Data></Cell><Cell><Data ss:Type="String">GSTM5</Data></Cell><Cell><Data ss:Type="String">HSA-MIR-1301.MIMAT0005797</Data></Cell><Cell><Data ss:Type="String">NCAPG2</Data></Cell><Cell><Data ss:Type="String">CSDAP1</Data></Cell><Cell><Data ss:Type="String">JRKL</Data></Cell><Cell><Data ss:Type="String">IL18BP</Data></Cell><Cell><Data ss:Type="String">SHE</Data></Cell><Cell><Data ss:Type="String">NHSL2</Data></Cell><Cell><Data ss:Type="String">MMP25</Data></Cell><Cell><Data ss:Type="String">CASP10</Data></Cell><Cell><Data ss:Type="String">MMP28</Data></Cell><Cell><Data ss:Type="String">JAK3</Data></Cell><Cell><Data ss:Type="String">NEFH</Data></Cell><Cell><Data ss:Type="String">SLC18A2</Data></Cell><Cell><Data ss:Type="String">JAK1</Data></Cell><Cell><Data ss:Type="String">CHST9</Data></Cell><Cell><Data ss:Type="String">HSA-MIR-222.MIMAT0004569</Data></Cell><Cell><Data ss:Type="String">DUSP2</Data></Cell><Cell><Data ss:Type="String">CHST6</Data></Cell><Cell><Data ss:Type="String">KCND1</Data></Cell><Cell><Data ss:Type="String">CHST7</Data></Cell><Cell><Data ss:Type="String">KCND2</Data></Cell><Cell><Data ss:Type="String">IFT140</Data></Cell><Cell><Data ss:Type="String">DUSP1</Data></Cell><Cell><Data ss:Type="String">MAMDC2</Data></Cell><Cell><Data ss:Type="String">BGN</Data></Cell><Cell><Data ss:Type="String">MMP11</Data></Cell><Cell><Data ss:Type="String">MMP14</Data></Cell><Cell><Data ss:Type="String">PLSCR1</Data></Cell><Cell><Data ss:Type="String">PLSCR3</Data></Cell><Cell><Data ss:Type="String">MMP16</Data></Cell><Cell><Data ss:Type="String">PLSCR4</Data></Cell><Cell><Data ss:Type="String">RAPGEF1</Data></Cell><Cell><Data ss:Type="String">MMP19</Data></Cell><Cell><Data ss:Type="String">RAPGEF2</Data></Cell><Cell><Data ss:Type="String">HCST</Data></Cell><Cell><Data ss:Type="String">CRYAB</Data></Cell><Cell><Data ss:Type="String">CHST2</Data></Cell><Cell><Data ss:Type="String">CHST3</Data></Cell><Cell><Data ss:Type="String">EMX2OS</Data></Cell><Cell><Data ss:Type="String">SYNPO2</Data></Cell><Cell><Data ss:Type="String">KCNA1</Data></Cell><Cell><Data ss:Type="String">PTAFR</Data></Cell><Cell><Data ss:Type="String">KCNA3</Data></Cell><Cell><Data ss:Type="String">HSA-MIR-10B.MIMAT0004556</Data></Cell><Cell><Data ss:Type="String">SNX33</Data></Cell><Cell><Data ss:Type="String">KCNA6</Data></Cell><Cell><Data ss:Type="String">ADAM28</Data></Cell><Cell><Data ss:Type="String">SNX29</Data></Cell><Cell><Data ss:Type="String">RG9MTD3</Data></Cell><Cell><Data ss:Type="String">SNX25</Data></Cell><Cell><Data ss:Type="String">PLAGL1</Data></Cell><Cell><Data ss:Type="String">LOC643763</Data></Cell><Cell><Data ss:Type="String">ADAM23</Data></Cell><Cell><Data ss:Type="String">AGR2</Data></Cell><Cell><Data ss:Type="String">AGR3</Data></Cell><Cell><Data ss:Type="String">BID</Data></Cell><Cell><Data ss:Type="String">JAM2</Data></Cell><Cell><Data ss:Type="String">JAM3</Data></Cell><Cell><Data ss:Type="String">SPDEF</Data></Cell><Cell><Data ss:Type="String">HSA-MIR-145.MIMAT0004601</Data></Cell><Cell><Data ss:Type="String">RIC3</Data></Cell><Cell><Data ss:Type="String">ATAD2</Data></Cell><Cell><Data ss:Type="String">BMP8A</Data></Cell><Cell><Data ss:Type="String">ADAM33</Data></Cell><Cell><Data ss:Type="String">BBOX1</Data></Cell><Cell><Data ss:Type="String">SNX20</Data></Cell><Cell><Data ss:Type="String">HSA-MIR-151A.MIMAT0000757</Data></Cell><Cell><Data ss:Type="String">HSA-MIR-616.MIMAT0003284</Data></Cell><Cell><Data ss:Type="String">HSA-MIR-3157.MIMAT0015031</Data></Cell><Cell><Data ss:Type="String">CCDC8</Data></Cell><Cell><Data ss:Type="String">NCAPD2</Data></Cell><Cell><Data ss:Type="String">CCDC3</Data></Cell><Cell><Data ss:Type="String">LGR6</Data></Cell><Cell><Data ss:Type="String">HSA-MIR-140.MIMAT0000431</Data></Cell><Cell><Data ss:Type="String">C21ORF45</Data></Cell><Cell><Data ss:Type="String">ALDH1L1</Data></Cell><Cell><Data ss:Type="String">RASL11B</Data></Cell><Cell><Data ss:Type="String">LY75</Data></Cell><Cell><Data ss:Type="String">GOLIM4</Data></Cell><Cell><Data ss:Type="String">SLA</Data></Cell><Cell><Data ss:Type="String">MSI2</Data></Cell><Cell><Data ss:Type="String">ALDH1L2</Data></Cell><Cell><Data ss:Type="String">HSA-MIR-31.MIMAT0004504</Data></Cell><Cell><Data ss:Type="String">EFEMP2</Data></Cell><Cell><Data ss:Type="String">EFEMP1</Data></Cell><Cell><Data ss:Type="String">HSA-MIR-511.MIMAT0002808</Data></Cell><Cell><Data ss:Type="String">TNFRSF8</Data></Cell><Cell><Data ss:Type="String">NEK2</Data></Cell><Cell><Data ss:Type="String">MAP3K8</Data></Cell><Cell><Data ss:Type="String">HSA-MIR-23A.MIMAT0000078</Data></Cell><Cell><Data ss:Type="String">KCNH3</Data></Cell><Cell><Data ss:Type="String">DGAT2</Data></Cell><Cell><Data ss:Type="String">KCNH8</Data></Cell><Cell><Data ss:Type="String">FBXO17</Data></Cell><Cell><Data ss:Type="String">ATP11C</Data></Cell><Cell><Data ss:Type="String">FBXO15</Data></Cell><Cell><Data ss:Type="String">MSH6</Data></Cell><Cell><Data ss:Type="String">PKP1</Data></Cell><Cell><Data ss:Type="String">PTPRCAP</Data></Cell><Cell><Data ss:Type="String">C21ORF63</Data></Cell><Cell><Data ss:Type="String">BLK</Data></Cell><Cell><Data ss:Type="String">GRIA1</Data></Cell><Cell><Data ss:Type="String">BLM</Data></Cell><Cell><Data ss:Type="String">KCNE1</Data></Cell><Cell><Data ss:Type="String">LOC283663</Data></Cell><Cell><Data ss:Type="String">LY96</Data></Cell><Cell><Data ss:Type="String">PKMYT1</Data></Cell><Cell><Data ss:Type="String">UQCRH</Data></Cell><Cell><Data ss:Type="String">NPAS3</Data></Cell><Cell><Data ss:Type="String">LOC100129534</Data></Cell><Cell><Data ss:Type="String">KIAA1524</Data></Cell><Cell><Data ss:Type="String">TNFRSF17</Data></Cell><Cell><Data ss:Type="String">GRIA3</Data></Cell><Cell><Data ss:Type="String">GRIA4</Data></Cell><Cell><Data ss:Type="String">NEK9</Data></Cell><Cell><Data ss:Type="String">HTR1F</Data></Cell><Cell><Data ss:Type="String">FBXO38</Data></Cell><Cell><Data ss:Type="String">LY86</Data></Cell><Cell><Data ss:Type="String">BMX</Data></Cell><Cell><Data ss:Type="String">LRCH2</Data></Cell><Cell><Data ss:Type="String">LRCH1</Data></Cell><Cell><Data ss:Type="String">G6PC3</Data></Cell><Cell><Data ss:Type="String">C21ORF82</Data></Cell><Cell><Data ss:Type="String">HSA-MIR-202.MIMAT0002810</Data></Cell><Cell><Data ss:Type="String">PIWIL2</Data></Cell><Cell><Data ss:Type="String">HSA-MIR-676.MIMAT0018203</Data></Cell><Cell><Data ss:Type="String">HTR2B</Data></Cell><Cell><Data ss:Type="String">ECE2</Data></Cell><Cell><Data ss:Type="String">HSA-MIR-155.MIMAT0000646</Data></Cell><Cell><Data ss:Type="String">C10ORF26</Data></Cell><Cell><Data ss:Type="String">TNFSF13B</Data></Cell><Cell><Data ss:Type="String">SPN</Data></Cell><Cell><Data ss:Type="String">BOC</Data></Cell><Cell><Data ss:Type="String">TRIM69</Data></Cell><Cell><Data ss:Type="String">C21ORF91</Data></Cell><Cell><Data ss:Type="String">HSA-MIR-197.MIMAT0000227</Data></Cell><Cell><Data ss:Type="String">TRIM65</Data></Cell><Cell><Data ss:Type="String">BCAS1</Data></Cell><Cell><Data ss:Type="String">GRID1</Data></Cell><Cell><Data ss:Type="String">HSA-MIR-148A.MIMAT0004549</Data></Cell><Cell><Data ss:Type="String">TNFRSF19</Data></Cell><Cell><Data ss:Type="String">C10ORF10</Data></Cell><Cell><Data ss:Type="String">MSL3</Data></Cell><Cell><Data ss:Type="String">HSA-MIR-125A.MIMAT0000443</Data></Cell><Cell><Data ss:Type="String">TNFRSF1B</Data></Cell><Cell><Data ss:Type="String">TNFRSF1A</Data></Cell><Cell><Data ss:Type="String">LOC100130522</Data></Cell><Cell><Data ss:Type="String">ARL4C</Data></Cell><Cell><Data ss:Type="String">BPI</Data></Cell><Cell><Data ss:Type="String">TNFRSF25</Data></Cell><Cell><Data ss:Type="String">BCAT1</Data></Cell><Cell><Data ss:Type="String">BCAT2</Data></Cell><Cell><Data ss:Type="String">C1S</Data></Cell><Cell><Data ss:Type="String">C1R</Data></Cell><Cell><Data ss:Type="String">KAZ</Data></Cell><Cell><Data ss:Type="String">UHRF1</Data></Cell><Cell><Data ss:Type="String">SRF</Data></Cell><Cell><Data ss:Type="String">SRBD1</Data></Cell><Cell><Data ss:Type="String">C8ORF30A</Data></Cell><Cell><Data ss:Type="String">UGT2B28</Data></Cell><Cell><Data ss:Type="String">ATP10A</Data></Cell><Cell><Data ss:Type="String">SRL</Data></Cell><Cell><Data ss:Type="String">IL2RG</Data></Cell><Cell><Data ss:Type="String">HSA-MIR-23A.MIMAT0004496</Data></Cell><Cell><Data ss:Type="String">HSA-MIR-1914.MIMAT0007889</Data></Cell><Cell><Data ss:Type="String">HSA-MIR-28.MIMAT0000085</Data></Cell><Cell><Data ss:Type="String">NNAT</Data></Cell><Cell><Data ss:Type="String">E2F1</Data></Cell><Cell><Data ss:Type="String">E2F2</Data></Cell><Cell><Data ss:Type="String">E2F3</Data></Cell><Cell><Data ss:Type="String">E2F5</Data></Cell><Cell><Data ss:Type="String">E2F7</Data></Cell><Cell><Data ss:Type="String">E2F8</Data></Cell><Cell><Data ss:Type="String">SEPT11</Data></Cell><Cell><Data ss:Type="String">KCNJ8</Data></Cell><Cell><Data ss:Type="String">GZMA</Data></Cell><Cell><Data ss:Type="String">CNBP</Data></Cell><Cell><Data ss:Type="String">GZMB</Data></Cell><Cell><Data ss:Type="String">BICC1</Data></Cell><Cell><Data ss:Type="String">CABLES2</Data></Cell><Cell><Data ss:Type="String">GZMH</Data></Cell><Cell><Data ss:Type="String">GZMK</Data></Cell><Cell><Data ss:Type="String">GZMM</Data></Cell><Cell><Data ss:Type="String">NECAP2</Data></Cell><Cell><Data ss:Type="String">HSA-MIR-200B.MIMAT0004571</Data></Cell><Cell><Data ss:Type="String">CDKN2AIPNL</Data></Cell><Cell><Data ss:Type="String">ST5</Data></Cell><Cell><Data ss:Type="String">IL2RA</Data></Cell><Cell><Data ss:Type="String">APLF</Data></Cell><Cell><Data ss:Type="String">IL2RB</Data></Cell><Cell><Data ss:Type="String">PDCD1</Data></Cell><Cell><Data ss:Type="String">C9ORF140</Data></Cell><Cell><Data ss:Type="String">THSD7B</Data></Cell><Cell><Data ss:Type="String">ICAM2</Data></Cell></Row><Row ss:Index="16" ss:Height="12.816"><Cell><Data ss:Type="String">ICAM3</Data></Cell><Cell ss:StyleID="Default"><Data ss:Type="String">IKZF1</Data></Cell><Cell ss:StyleID="Default"><Data ss:Type="String">IKZF3</Data></Cell><Cell><Data ss:Type="String">RCBTB2</Data></Cell><Cell><Data ss:Type="String">ICAM1</Data></Cell><Cell><Data ss:Type="String">IKZF5</Data></Cell><Cell><Data ss:Type="String">C4A</Data></Cell><Cell><Data ss:Type="String">LGALS2</Data></Cell><Cell><Data ss:Type="String">LGALS1</Data></Cell><Cell><Data ss:Type="String">TRIM29</Data></Cell><Cell><Data ss:Type="String">KDR</Data></Cell><Cell><Data ss:Type="String">ARL16</Data></Cell><Cell><Data ss:Type="String">FBXO5</Data></Cell><Cell><Data ss:Type="String">LGALS9</Data></Cell><Cell><Data ss:Type="String">THSD7A</Data></Cell><Cell><Data ss:Type="String">TRIM21</Data></Cell><Cell><Data ss:Type="String">TP63</Data></Cell><Cell><Data ss:Type="String">TRIM22</Data></Cell><Cell><Data ss:Type="String">TRIM23</Data></Cell><Cell><Data ss:Type="String">HSA-MIR-146A.MIMAT0004608</Data></Cell><Cell><Data ss:Type="String">SIGLECP3</Data></Cell><Cell><Data ss:Type="String">GIN1</Data></Cell><Cell><Data ss:Type="String">ARL15</Data></Cell><Cell><Data ss:Type="String">TMEM170A</Data></Cell><Cell><Data ss:Type="String">CYP39A1</Data></Cell><Cell><Data ss:Type="String">LOC645431</Data></Cell><Cell><Data ss:Type="String">CFDP1</Data></Cell><Cell><Data ss:Type="String">SNHG12</Data></Cell><Cell><Data ss:Type="String">CRISPLD2</Data></Cell><Cell><Data ss:Type="String">NINJ2</Data></Cell><Cell><Data ss:Type="String">BTK</Data></Cell><Cell><Data ss:Type="String">RIN2</Data></Cell><Cell><Data ss:Type="String">ROPN1</Data></Cell><Cell><Data ss:Type="String">CES1</Data></Cell><Cell><Data ss:Type="String">LOC554202</Data></Cell><Cell><Data ss:Type="String">GIPR</Data></Cell><Cell><Data ss:Type="String">ACTR3B</Data></Cell><Cell><Data ss:Type="String">ZBTB4</Data></Cell><Cell><Data ss:Type="String">HSA-MIR-887.MIMAT0004951</Data></Cell><Cell><Data ss:Type="String">ZNF397OS</Data></Cell><Cell><Data ss:Type="String">RACGAP1</Data></Cell><Cell><Data ss:Type="String">HLTF</Data></Cell><Cell><Data ss:Type="String">APOD</Data></Cell><Cell><Data ss:Type="String">KCNN4</Data></Cell><Cell><Data ss:Type="String">PCK1</Data></Cell><Cell><Data ss:Type="String">APOBEC3C</Data></Cell><Cell><Data ss:Type="String">APOBEC3D</Data></Cell><Cell><Data ss:Type="String">BBS1</Data></Cell><Cell><Data ss:Type="String">NTNG2</Data></Cell><Cell><Data ss:Type="String">XBP1</Data></Cell><Cell><Data ss:Type="String">SLC10A6</Data></Cell><Cell><Data ss:Type="String">APOBEC3F</Data></Cell><Cell><Data ss:Type="String">YES1</Data></Cell><Cell><Data ss:Type="String">APOBEC3G</Data></Cell><Cell><Data ss:Type="String">SPHKAP</Data></Cell><Cell><Data ss:Type="String">TGDS</Data></Cell><Cell><Data ss:Type="String">TNFSF12</Data></Cell><Cell><Data ss:Type="String">IGF2</Data></Cell><Cell><Data ss:Type="String">IGF1</Data></Cell><Cell><Data ss:Type="String">BRI3BP</Data></Cell><Cell><Data ss:Type="String">PTK2</Data></Cell><Cell><Data ss:Type="String">CYP26A1</Data></Cell><Cell><Data ss:Type="String">PTK7</Data></Cell><Cell><Data ss:Type="String">NDUFAF4</Data></Cell><Cell><Data ss:Type="String">HSA-MIR-330.MIMAT0004693</Data></Cell><Cell><Data ss:Type="String">ITGBL1</Data></Cell><Cell><Data ss:Type="String">GRAP</Data></Cell><Cell><Data ss:Type="String">FBXL5</Data></Cell><Cell><Data ss:Type="String">APOBEC3A</Data></Cell><Cell><Data ss:Type="String">FBXL7</Data></Cell><Cell><Data ss:Type="String">APOBEC3B</Data></Cell><Cell><Data ss:Type="String">C9ORF100</Data></Cell><Cell><Data ss:Type="String">COX7B</Data></Cell><Cell><Data ss:Type="String">ECM2</Data></Cell><Cell><Data ss:Type="String">MRPS14</Data></Cell><Cell><Data ss:Type="String">KHK</Data></Cell><Cell><Data ss:Type="String">PPPDE2</Data></Cell><Cell><Data ss:Type="String">PCM1</Data></Cell><Cell><Data ss:Type="String">KCNT2</Data></Cell><Cell><Data ss:Type="String">RAC2</Data></Cell><Cell><Data ss:Type="String">FCER1A</Data></Cell><Cell><Data ss:Type="String">PHGDH</Data></Cell><Cell><Data ss:Type="String">LOC400043</Data></Cell><Cell><Data ss:Type="String">BBS4</Data></Cell><Cell><Data ss:Type="String">GIT1</Data></Cell><Cell><Data ss:Type="String">FCER1G</Data></Cell><Cell><Data ss:Type="String">MRPS27</Data></Cell><Cell><Data ss:Type="String">MRPS25</Data></Cell><Cell><Data ss:Type="String">HSA-MIR-18A.MIMAT0002891</Data></Cell><Cell><Data ss:Type="String">MRPS23</Data></Cell><Cell><Data ss:Type="String">GAB3</Data></Cell><Cell><Data ss:Type="String">APRT</Data></Cell><Cell><Data ss:Type="String">CTTNBP2NL</Data></Cell><Cell><Data ss:Type="String">RNF144A</Data></Cell><Cell><Data ss:Type="String">TOX2</Data></Cell><Cell><Data ss:Type="String">RAP2B</Data></Cell><Cell><Data ss:Type="String">KIT</Data></Cell><Cell><Data ss:Type="String">ARHGEF4</Data></Cell><Cell><Data ss:Type="String">SELPLG</Data></Cell><Cell><Data ss:Type="String">PCNA</Data></Cell><Cell><Data ss:Type="String">C9ORF125</Data></Cell><Cell><Data ss:Type="String">MRPS36</Data></Cell><Cell><Data ss:Type="String">PRICKLE2</Data></Cell><Cell><Data ss:Type="String">NEXN</Data></Cell><Cell><Data ss:Type="String">PRICKLE1</Data></Cell><Cell><Data ss:Type="String">C9ORF129</Data></Cell><Cell><Data ss:Type="String">FAM196A</Data></Cell><Cell><Data ss:Type="String">MSX1</Data></Cell><Cell><Data ss:Type="String">FILIP1L</Data></Cell><Cell><Data ss:Type="String">HSA-MIR-655.MIMAT0003331</Data></Cell><Cell><Data ss:Type="String">SPRYD3</Data></Cell><Cell><Data ss:Type="String">TMEM176B</Data></Cell><Cell><Data ss:Type="String">TMEM176A</Data></Cell><Cell><Data ss:Type="String">KLHL3</Data></Cell><Cell><Data ss:Type="String">KLHL4</Data></Cell><Cell><Data ss:Type="String">C9ORF116</Data></Cell><Cell><Data ss:Type="String">KLHL6</Data></Cell><Cell><Data ss:Type="String">HSA-MIR-214.MIMAT0000271</Data></Cell><Cell><Data ss:Type="String">TACC3</Data></Cell><Cell><Data ss:Type="String">NEK10</Data></Cell><Cell><Data ss:Type="String">RAD1</Data></Cell><Cell><Data ss:Type="String">TACC1</Data></Cell><Cell><Data ss:Type="String">HDGF</Data></Cell><Cell><Data ss:Type="String">IL18R1</Data></Cell><Cell><Data ss:Type="String">NEK11</Data></Cell><Cell><Data ss:Type="String">PRDM8</Data></Cell><Cell><Data ss:Type="String">HSA-MIR-20B.MIMAT0004752</Data></Cell><Cell><Data ss:Type="String">PRDM6</Data></Cell><Cell><Data ss:Type="String">PRDM5</Data></Cell><Cell><Data ss:Type="String">PLAT</Data></Cell><Cell><Data ss:Type="String">PRDM1</Data></Cell><Cell><Data ss:Type="String">ETS1</Data></Cell><Cell><Data ss:Type="String">ETS2</Data></Cell><Cell><Data ss:Type="String">IGF1R</Data></Cell><Cell><Data ss:Type="String">GCET2</Data></Cell><Cell><Data ss:Type="String">TGM1</Data></Cell><Cell><Data ss:Type="String">PLAU</Data></Cell><Cell><Data ss:Type="String">ZNF83</Data></Cell><Cell><Data ss:Type="String">FAM198B</Data></Cell><Cell><Data ss:Type="String">ENPP2</Data></Cell><Cell><Data ss:Type="String">HSA-MIR-18B.MIMAT0001412</Data></Cell><Cell><Data ss:Type="String">FAM3D</Data></Cell><Cell><Data ss:Type="String">TGM5</Data></Cell><Cell><Data ss:Type="String">ENPP6</Data></Cell><Cell><Data ss:Type="String">ENPP5</Data></Cell><Cell><Data ss:Type="String">PTRF</Data></Cell><Cell><Data ss:Type="String">HSA-MIR-24-2.MIMAT0004497</Data></Cell><Cell><Data ss:Type="String">MSX2</Data></Cell><Cell><Data ss:Type="String">TTC7A</Data></Cell><Cell><Data ss:Type="String">CARTPT</Data></Cell><Cell><Data ss:Type="String">CCNB1IP1</Data></Cell><Cell><Data ss:Type="String">ADAM19</Data></Cell><Cell><Data ss:Type="String">SLFN11</Data></Cell><Cell><Data ss:Type="String">TYROBP</Data></Cell><Cell><Data ss:Type="String">ADAM12</Data></Cell><Cell><Data ss:Type="String">CARD16</Data></Cell><Cell><Data ss:Type="String">CARD11</Data></Cell><Cell><Data ss:Type="String">NNMT</Data></Cell><Cell><Data ss:Type="String">HTRA3</Data></Cell><Cell><Data ss:Type="String">COX17</Data></Cell><Cell><Data ss:Type="String">HTRA1</Data></Cell><Cell><Data ss:Type="String">PLD4</Data></Cell><Cell><Data ss:Type="String">PLD1</Data></Cell><Cell><Data ss:Type="String">HSA-MIR-26B.MIMAT0004500</Data></Cell><Cell><Data ss:Type="String">CNN1</Data></Cell><Cell><Data ss:Type="String">RNASEH1</Data></Cell><Cell><Data ss:Type="String">GRK5</Data></Cell><Cell><Data ss:Type="String">GRK6</Data></Cell><Cell><Data ss:Type="String">LPXN</Data></Cell><Cell><Data ss:Type="String">CYTL1</Data></Cell><Cell><Data ss:Type="String">HSA-MIR-185.MIMAT0004611</Data></Cell><Cell><Data ss:Type="String">ECT2</Data></Cell><Cell><Data ss:Type="String">RAI2</Data></Cell><Cell><Data ss:Type="String">LHFP</Data></Cell><Cell><Data ss:Type="String">HSA-LET-7D.MIMAT0000065</Data></Cell><Cell><Data ss:Type="String">TIMM44</Data></Cell><Cell><Data ss:Type="String">HSA-MIR-128.MIMAT0000424</Data></Cell><Cell><Data ss:Type="String">HSA-MIR-3691.MIMAT0018120</Data></Cell><Cell><Data ss:Type="String">FGF14</Data></Cell><Cell><Data ss:Type="String">HSA-MIR-590.MIMAT0004801</Data></Cell><Cell><Data ss:Type="String">HSA-MIR-615.MIMAT0004804</Data></Cell><Cell><Data ss:Type="String">FGF18</Data></Cell><Cell><Data ss:Type="String">CNTN1</Data></Cell><Cell><Data ss:Type="String">CNTN3</Data></Cell><Cell><Data ss:Type="String">FGF10</Data></Cell><Cell><Data ss:Type="String">TTC26</Data></Cell><Cell><Data ss:Type="String">TNFAIP8</Data></Cell><Cell><Data ss:Type="String">TNFAIP6</Data></Cell><Cell><Data ss:Type="String">PLEK</Data></Cell><Cell><Data ss:Type="String">TNFAIP3</Data></Cell><Cell><Data ss:Type="String">TNFAIP1</Data></Cell><Cell><Data ss:Type="String">LMNB1</Data></Cell><Cell><Data ss:Type="String">HSA-MIR-582.MIMAT0004797</Data></Cell><Cell><Data ss:Type="String">TTC28</Data></Cell><Cell><Data ss:Type="String">LYL1</Data></Cell><Cell><Data ss:Type="String">FYCO1</Data></Cell><Cell><Data ss:Type="String">LASP1</Data></Cell><Cell><Data ss:Type="String">EEF2K</Data></Cell><Cell><Data ss:Type="String">CA6</Data></Cell><Cell><Data ss:Type="String">MYBL2</Data></Cell><Cell><Data ss:Type="String">CYTIP</Data></Cell><Cell><Data ss:Type="String">IFT57</Data></Cell><Cell><Data ss:Type="String">GUSBP3</Data></Cell><Cell><Data ss:Type="String">MYBL1</Data></Cell><Cell><Data ss:Type="String">TTC36</Data></Cell><Cell><Data ss:Type="String">HUNK</Data></Cell><Cell><Data ss:Type="String">HSA-LET-7D.MIMAT0004484</Data></Cell><Cell><Data ss:Type="String">ETV1</Data></Cell><Cell><Data ss:Type="String">SHROOM4</Data></Cell><Cell><Data ss:Type="String">ETV6</Data></Cell><Cell><Data ss:Type="String">ETV7</Data></Cell><Cell><Data ss:Type="String">ACOX2</Data></Cell><Cell><Data ss:Type="String">ELF5</Data></Cell><Cell><Data ss:Type="String">HSA-MIR-148B.MIMAT0000759</Data></Cell><Cell><Data ss:Type="String">ZMYND10</Data></Cell><Cell><Data ss:Type="String">SHANK3</Data></Cell><Cell><Data ss:Type="String">HSA-MIR-132.MIMAT0000426</Data></Cell><Cell><Data ss:Type="String">C4ORF31</Data></Cell><Cell><Data ss:Type="String">CYTH3</Data></Cell><Cell><Data ss:Type="String">IL1RL1</Data></Cell><Cell><Data ss:Type="String">IL1RL2</Data></Cell><Cell><Data ss:Type="String">CYTH4</Data></Cell><Cell><Data ss:Type="String">CNR1</Data></Cell><Cell><Data ss:Type="String">TBX21</Data></Cell><Cell><Data ss:Type="String">PTK2B</Data></Cell><Cell><Data ss:Type="String">SLIT3</Data></Cell><Cell><Data ss:Type="String">HSA-MIR-152.MIMAT0000438</Data></Cell><Cell><Data ss:Type="String">SLIT2</Data></Cell><Cell><Data ss:Type="String">HSA-MIR-24.MIMAT0000080</Data></Cell><Cell><Data ss:Type="String">MTA3</Data></Cell><Cell><Data ss:Type="String">CYTH1</Data></Cell><Cell><Data ss:Type="String">TIMM8A</Data></Cell><Cell><Data ss:Type="String">HSA-MIR-519C.MIMAT0002832</Data></Cell><Cell><Data ss:Type="String">RRM2</Data></Cell><Cell><Data ss:Type="String">SUGT1L1</Data></Cell><Cell><Data ss:Type="String">HSA-MIR-33A.MIMAT0004506</Data></Cell><Cell><Data ss:Type="String">SUOX</Data></Cell><Cell><Data ss:Type="String">TBX19</Data></Cell><Cell><Data ss:Type="String">TBX18</Data></Cell><Cell><Data ss:Type="String">CD2</Data></Cell><Cell><Data ss:Type="String">TBX15</Data></Cell><Cell><Data ss:Type="String">CD4</Data></Cell><Cell><Data ss:Type="String">CD6</Data></Cell><Cell><Data ss:Type="String">CD5</Data></Cell><Cell><Data ss:Type="String">CD7</Data></Cell><Cell><Data ss:Type="String">TEK</Data></Cell><Cell><Data ss:Type="String">HSA-MIR-30C-2.MIMAT0004550</Data></Cell><Cell><Data ss:Type="String">WIPF1</Data></Cell><Cell><Data ss:Type="String">CLEC10A</Data></Cell><Cell><Data ss:Type="String">KIAA0141</Data></Cell><Cell><Data ss:Type="String">MRGPRF</Data></Cell><Cell><Data ss:Type="String">SMC3</Data></Cell><Cell><Data ss:Type="String">GRPR</Data></Cell><Cell><Data ss:Type="String">SMC4</Data></Cell><Cell><Data ss:Type="String">SLC4A5</Data></Cell></Row><Row ss:Height="12.816"><Cell><Data ss:Type="String">ELK3</Data></Cell><Cell ss:StyleID="Default"><Data ss:Type="String">FAM122B</Data></Cell><Cell ss:StyleID="Default"><Data ss:Type="String">MTBP</Data></Cell><Cell><Data ss:Type="String">GJA1</Data></Cell><Cell><Data ss:Type="String">ALCAM</Data></Cell><Cell><Data ss:Type="String">TFG</Data></Cell><Cell><Data ss:Type="String">WDR93</Data></Cell><Cell><Data ss:Type="String">GJA5</Data></Cell><Cell><Data ss:Type="String">GJA4</Data></Cell><Cell><Data ss:Type="String">WDR91</Data></Cell><Cell><Data ss:Type="String">VPS39</Data></Cell><Cell><Data ss:Type="String">NUP210</Data></Cell><Cell><Data ss:Type="String">PRKCB</Data></Cell><Cell><Data ss:Type="String">CLEC11A</Data></Cell><Cell><Data ss:Type="String">PRKCD</Data></Cell><Cell><Data ss:Type="String">ARMC9</Data></Cell><Cell><Data ss:Type="String">KIAA1462</Data></Cell><Cell><Data ss:Type="String">HSA-MIR-423.MIMAT0001340</Data></Cell><Cell><Data ss:Type="String">PRKCA</Data></Cell><Cell><Data ss:Type="String">WDR73</Data></Cell><Cell><Data ss:Type="String">WDR76</Data></Cell><Cell><Data ss:Type="String">WDR77</Data></Cell><Cell><Data ss:Type="String">BCAM</Data></Cell><Cell><Data ss:Type="String">DEPDC1B</Data></Cell><Cell><Data ss:Type="String">SDPR</Data></Cell><Cell><Data ss:Type="String">KIAA0125</Data></Cell><Cell><Data ss:Type="String">HECW1</Data></Cell><Cell><Data ss:Type="String">PRKCQ</Data></Cell><Cell><Data ss:Type="String">PRKD1</Data></Cell><Cell><Data ss:Type="String">FREM1</Data></Cell><Cell><Data ss:Type="String">CFH</Data></Cell><Cell><Data ss:Type="String">CFI</Data></Cell><Cell><Data ss:Type="String">HSA-MIR-129-2.MIMAT0004605</Data></Cell><Cell><Data ss:Type="String">WDR62</Data></Cell><Cell><Data ss:Type="String">CFP</Data></Cell><Cell><Data ss:Type="String">SAMSN1</Data></Cell><Cell><Data ss:Type="String">MTDH</Data></Cell><Cell><Data ss:Type="String">PLAC8</Data></Cell><Cell><Data ss:Type="String">PLAC9</Data></Cell><Cell><Data ss:Type="String">FAM171A1</Data></Cell><Cell><Data ss:Type="String">FAM124B</Data></Cell><Cell><Data ss:Type="String">C14ORF180</Data></Cell><Cell><Data ss:Type="String">NUP85</Data></Cell><Cell><Data ss:Type="String">HSA-MIR-3652.MIMAT0018072</Data></Cell><Cell><Data ss:Type="String">ST3GAL6</Data></Cell><Cell><Data ss:Type="String">HSA-MIR-340.MIMAT0000750</Data></Cell><Cell><Data ss:Type="String">HLA-DQA2</Data></Cell><Cell><Data ss:Type="String">ST3GAL2</Data></Cell><Cell><Data ss:Type="String">HLA-DQA1</Data></Cell><Cell><Data ss:Type="String">PLK4</Data></Cell><Cell><Data ss:Type="String">LRRC37A3</Data></Cell><Cell><Data ss:Type="String">BTF3</Data></Cell><Cell><Data ss:Type="String">GTF2IRD2</Data></Cell><Cell><Data ss:Type="String">PLK1</Data></Cell><Cell><Data ss:Type="String">C14ORF174</Data></Cell><Cell><Data ss:Type="String">FAM123B</Data></Cell><Cell><Data ss:Type="String">GJB2</Data></Cell><Cell><Data ss:Type="String">GJB1</Data></Cell><Cell><Data ss:Type="String">WDR60</Data></Cell><Cell><Data ss:Type="String">GJB3</Data></Cell><Cell><Data ss:Type="String">WDR5B</Data></Cell><Cell><Data ss:Type="String">GAPT</Data></Cell><Cell><Data ss:Type="String">DENND1C</Data></Cell><Cell><Data ss:Type="String">HSA-MIR-664A.MIMAT0005949</Data></Cell><Cell><Data ss:Type="String">BTG3</Data></Cell><Cell><Data ss:Type="String">BTG2</Data></Cell><Cell><Data ss:Type="String">FAM127A</Data></Cell><Cell><Data ss:Type="String">SMG5</Data></Cell><Cell><Data ss:Type="String">HSA-MIR-664A.MIMAT0005948</Data></Cell><Cell><Data ss:Type="String">ADAMTSL1</Data></Cell><Cell><Data ss:Type="String">IFIH1</Data></Cell><Cell><Data ss:Type="String">HSA-MIR-196B.MIMAT0001080</Data></Cell><Cell><Data ss:Type="String">ADAMTSL5</Data></Cell><Cell><Data ss:Type="String">ADAMTSL2</Data></Cell><Cell><Data ss:Type="String">TK2</Data></Cell><Cell><Data ss:Type="String">TK1</Data></Cell><Cell><Data ss:Type="String">ZIK1</Data></Cell><Cell><Data ss:Type="String">HELLS</Data></Cell><Cell><Data ss:Type="String">TPI1</Data></Cell><Cell><Data ss:Type="String">COPZ2</Data></Cell><Cell><Data ss:Type="String">HSA-MIR-939.MIMAT0004982</Data></Cell><Cell><Data ss:Type="String">HSA-MIR-1179.MIMAT0005824</Data></Cell><Cell><Data ss:Type="String">CIT</Data></Cell><Cell><Data ss:Type="String">HSA-MIR-1304.MIMAT0005892</Data></Cell><Cell><Data ss:Type="String">KIFC1</Data></Cell><Cell><Data ss:Type="String">HSA-MIR-3127.MIMAT0014990</Data></Cell><Cell><Data ss:Type="String">PLIN4</Data></Cell><Cell><Data ss:Type="String">RARA</Data></Cell><Cell><Data ss:Type="String">ANGPTL2</Data></Cell><Cell><Data ss:Type="String">GAS1</Data></Cell><Cell><Data ss:Type="String">PLIN2</Data></Cell><Cell><Data ss:Type="String">PLIN1</Data></Cell><Cell><Data ss:Type="String">RCCD1</Data></Cell><Cell><Data ss:Type="String">GAS6</Data></Cell><Cell><Data ss:Type="String">MOCS1</Data></Cell><Cell><Data ss:Type="String">GART</Data></Cell><Cell><Data ss:Type="String">ANGPTL1</Data></Cell><Cell><Data ss:Type="String">HLA-DQB1</Data></Cell><Cell><Data ss:Type="String">GAS7</Data></Cell><Cell><Data ss:Type="String">WDR25</Data></Cell><Cell><Data ss:Type="String">HSA-MIR-500A.MIMAT0002871</Data></Cell><Cell><Data ss:Type="String">ADCY4</Data></Cell><Cell><Data ss:Type="String">ADCY1</Data></Cell><Cell><Data ss:Type="String">HSA-MIR-103A.MIMAT0000101</Data></Cell><Cell><Data ss:Type="String">ADCY7</Data></Cell><Cell><Data ss:Type="String">FGD2</Data></Cell><Cell><Data ss:Type="String">ADCY5</Data></Cell><Cell><Data ss:Type="String">FGD5</Data></Cell><Cell><Data ss:Type="String">APOL6</Data></Cell><Cell><Data ss:Type="String">OLFML3</Data></Cell><Cell><Data ss:Type="String">OLFML1</Data></Cell><Cell><Data ss:Type="String">USP1</Data></Cell><Cell><Data ss:Type="String">LOC388692</Data></Cell><Cell><Data ss:Type="String">SLC17A7</Data></Cell><Cell><Data ss:Type="String">GPAT2</Data></Cell><Cell><Data ss:Type="String">APOL1</Data></Cell><Cell><Data ss:Type="String">APOL3</Data></Cell><Cell><Data ss:Type="String">HSA-MIR-374A.MIMAT0000727</Data></Cell><Cell><Data ss:Type="String">APOL2</Data></Cell><Cell><Data ss:Type="String">CDKN2B</Data></Cell><Cell><Data ss:Type="String">IL10RA</Data></Cell><Cell><Data ss:Type="String">WDR19</Data></Cell><Cell><Data ss:Type="String">ELP2</Data></Cell><Cell><Data ss:Type="String">SNCAIP</Data></Cell><Cell><Data ss:Type="String">HSA-MIR-1226.MIMAT0005577</Data></Cell><Cell><Data ss:Type="String">PLP1</Data></Cell><Cell><Data ss:Type="String">GATS</Data></Cell><Cell><Data ss:Type="String">FOSB</Data></Cell><Cell><Data ss:Type="String">HSA-MIR-2116.MIMAT0011160</Data></Cell><Cell><Data ss:Type="String">HSA-MIR-2116.MIMAT0011161</Data></Cell><Cell><Data ss:Type="String">LOC100128191</Data></Cell><Cell><Data ss:Type="String">RERGL</Data></Cell><Cell><Data ss:Type="String">FAM49A</Data></Cell><Cell><Data ss:Type="String">C8ORF47</Data></Cell><Cell><Data ss:Type="String">TNC</Data></Cell><Cell><Data ss:Type="String">FGF1</Data></Cell><Cell><Data ss:Type="String">FGF2</Data></Cell><Cell><Data ss:Type="String">RIMS4</Data></Cell><Cell><Data ss:Type="String">FGF7</Data></Cell><Cell><Data ss:Type="String">PODNL1</Data></Cell><Cell><Data ss:Type="String">TNN</Data></Cell><Cell><Data ss:Type="String">OIP5</Data></Cell><Cell><Data ss:Type="String">HSA-MIR-28.MIMAT0004502</Data></Cell><Cell><Data ss:Type="String">IL13RA1</Data></Cell><Cell><Data ss:Type="String">IFNAR2</Data></Cell><Cell><Data ss:Type="String">KCMF1</Data></Cell><Cell><Data ss:Type="String">CSGALNACT1</Data></Cell><Cell><Data ss:Type="String">USP8</Data></Cell><Cell><Data ss:Type="String">C8ORF58</Data></Cell><Cell><Data ss:Type="String">COL27A1</Data></Cell><Cell><Data ss:Type="String">TPM2</Data></Cell><Cell><Data ss:Type="String">DIO2</Data></Cell><Cell><Data ss:Type="String">DIO3</Data></Cell><Cell><Data ss:Type="String">KERA</Data></Cell><Cell><Data ss:Type="String">FAM91A1</Data></Cell><Cell><Data ss:Type="String">THOC4</Data></Cell><Cell><Data ss:Type="String">FLJ40330</Data></Cell><Cell><Data ss:Type="String">FKBP7</Data></Cell><Cell><Data ss:Type="String">HSA-MIR-1234.MIMAT0005589</Data></Cell><Cell><Data ss:Type="String">FKBP9</Data></Cell><Cell><Data ss:Type="String">PPEF1</Data></Cell><Cell><Data ss:Type="String">TOX</Data></Cell><Cell><Data ss:Type="String">GLT8D1</Data></Cell><Cell><Data ss:Type="String">GLT8D2</Data></Cell><Cell><Data ss:Type="String">LOC642587</Data></Cell><Cell><Data ss:Type="String">HMMR</Data></Cell><Cell><Data ss:Type="String">UBR7</Data></Cell><Cell><Data ss:Type="String">BTLA</Data></Cell><Cell><Data ss:Type="String">CD300LB</Data></Cell><Cell><Data ss:Type="String">CD300LF</Data></Cell><Cell><Data ss:Type="String">CD300LG</Data></Cell><Cell><Data ss:Type="String">PLTP</Data></Cell><Cell><Data ss:Type="String">HSA-MIR-494.MIMAT0002816</Data></Cell><Cell><Data ss:Type="String">MAP2K5</Data></Cell><Cell><Data ss:Type="String">FANCI</Data></Cell><Cell><Data ss:Type="String">FANCL</Data></Cell><Cell><Data ss:Type="String">OSBPL3</Data></Cell><Cell><Data ss:Type="String">FANCA</Data></Cell><Cell><Data ss:Type="String">FANCC</Data></Cell><Cell><Data ss:Type="String">FANCB</Data></Cell><Cell><Data ss:Type="String">FANCE</Data></Cell><Cell><Data ss:Type="String">HSA-MIR-363.MIMAT0000707</Data></Cell><Cell><Data ss:Type="String">DAB2</Data></Cell><Cell><Data ss:Type="String">BCL2</Data></Cell><Cell><Data ss:Type="String">LHX6</Data></Cell><Cell><Data ss:Type="String">CPE</Data></Cell><Cell><Data ss:Type="String">MAP3K14</Data></Cell><Cell><Data ss:Type="String">LAT</Data></Cell><Cell><Data ss:Type="String">HSA-MIR-1538.MIMAT0007400</Data></Cell><Cell><Data ss:Type="String">C8ORF33</Data></Cell><Cell><Data ss:Type="String">C8ORF34</Data></Cell><Cell><Data ss:Type="String">OSCP1</Data></Cell><Cell><Data ss:Type="String">MOBKL2C</Data></Cell><Cell><Data ss:Type="String">MOBKL2B</Data></Cell><Cell><Data ss:Type="String">MCM7</Data></Cell><Cell><Data ss:Type="String">COL14A1</Data></Cell><Cell><Data ss:Type="String">ZC3H3</Data></Cell><Cell><Data ss:Type="String">CPZ</Data></Cell><Cell><Data ss:Type="String">SYNE1</Data></Cell><Cell><Data ss:Type="String">TRO</Data></Cell><Cell><Data ss:Type="String">C8ORF80</Data></Cell><Cell><Data ss:Type="String">PRKG2</Data></Cell><Cell><Data ss:Type="String">HSA-MIR-29A.MIMAT0000086</Data></Cell><Cell><Data ss:Type="String">LBR</Data></Cell><Cell><Data ss:Type="String">PRKG1</Data></Cell><Cell><Data ss:Type="String">HSA-LET-7G.MIMAT0004584</Data></Cell><Cell><Data ss:Type="String">CR2</Data></Cell><Cell><Data ss:Type="String">HSA-MIR-323A.MIMAT0000755</Data></Cell><Cell><Data ss:Type="String">CR1</Data></Cell><Cell><Data ss:Type="String">CKAP2L</Data></Cell><Cell><Data ss:Type="String">SGIP1</Data></Cell><Cell><Data ss:Type="String">AVPR2</Data></Cell><Cell><Data ss:Type="String">HSA-MIR-424.MIMAT0001341</Data></Cell><Cell><Data ss:Type="String">HSA-MIR-758.MIMAT0003879</Data></Cell><Cell><Data ss:Type="String">ZNF75A</Data></Cell><Cell><Data ss:Type="String">ESPL1</Data></Cell><Cell><Data ss:Type="String">LCK</Data></Cell><Cell><Data ss:Type="String">CTDSP1</Data></Cell><Cell><Data ss:Type="String">PPAP2B</Data></Cell><Cell><Data ss:Type="String">PPAP2A</Data></Cell><Cell><Data ss:Type="String">XCL2</Data></Cell><Cell><Data ss:Type="String">MCM4</Data></Cell><Cell><Data ss:Type="String">XCL1</Data></Cell><Cell><Data ss:Type="String">MCM5</Data></Cell><Cell><Data ss:Type="String">DNAJC9</Data></Cell><Cell><Data ss:Type="String">MCM6</Data></Cell><Cell><Data ss:Type="String">MCM2</Data></Cell><Cell><Data ss:Type="String">CEBPD</Data></Cell><Cell><Data ss:Type="String">FGL2</Data></Cell><Cell><Data ss:Type="String">TTK</Data></Cell><Cell><Data ss:Type="String">NOD1</Data></Cell><Cell><Data ss:Type="String">TENC1</Data></Cell><Cell><Data ss:Type="String">HSA-MIR-31.MIMAT0000089</Data></Cell><Cell><Data ss:Type="String">ABLIM3</Data></Cell><Cell><Data ss:Type="String">HECTD2</Data></Cell><Cell><Data ss:Type="String">DNAJB5</Data></Cell><Cell><Data ss:Type="String">IL21R</Data></Cell><Cell><Data ss:Type="String">CSK</Data></Cell><Cell><Data ss:Type="String">HSA-MIR-216A.MIMAT0000273</Data></Cell><Cell><Data ss:Type="String">HCG26</Data></Cell><Cell><Data ss:Type="String">MFAP5</Data></Cell><Cell><Data ss:Type="String">MFAP4</Data></Cell><Cell><Data ss:Type="String">EVI2A</Data></Cell><Cell><Data ss:Type="String">KIAA0101</Data></Cell><Cell><Data ss:Type="String">ASXL3</Data></Cell><Cell><Data ss:Type="String">LEP</Data></Cell><Cell><Data ss:Type="String">MAB21L1</Data></Cell><Cell><Data ss:Type="String">MFAP2</Data></Cell><Cell><Data ss:Type="String">HSA-MIR-3193.MIMAT0015077</Data></Cell><Cell><Data ss:Type="String">EVI2B</Data></Cell><Cell><Data ss:Type="String">C8ORF76</Data></Cell><Cell><Data ss:Type="String">IFITM3</Data></Cell><Cell><Data ss:Type="String">IFITM1</Data></Cell><Cell><Data ss:Type="String">HSA-MIR-3607.MIMAT0017985</Data></Cell><Cell><Data ss:Type="String">IFITM2</Data></Cell></Row><Row ss:Height="12.816"><Cell><Data ss:Type="String">HSA-MIR-26B.MIMAT0000083</Data></Cell><Cell ss:StyleID="Default"><Data ss:Type="String">PITPNB</Data></Cell><Cell ss:StyleID="Default"><Data ss:Type="String">AQP9</Data></Cell><Cell><Data ss:Type="String">IFIT5</Data></Cell><Cell><Data ss:Type="String">AQP7</Data></Cell><Cell><Data ss:Type="String">MKI67</Data></Cell><Cell><Data ss:Type="String">IFIT1</Data></Cell><Cell><Data ss:Type="String">PDCD2L</Data></Cell><Cell><Data ss:Type="String">IFIT3</Data></Cell><Cell><Data ss:Type="String">AQP1</Data></Cell><Cell><Data ss:Type="String">IFIT2</Data></Cell><Cell><Data ss:Type="String">RPS6KA4</Data></Cell><Cell><Data ss:Type="String">RPS16</Data></Cell><Cell><Data ss:Type="String">RPS19</Data></Cell><Cell><Data ss:Type="String">RPS6KA2</Data></Cell><Cell><Data ss:Type="String">PDK4</Data></Cell><Cell><Data ss:Type="String">PART1</Data></Cell><Cell><Data ss:Type="String">C17ORF28</Data></Cell><Cell><Data ss:Type="String">ZNF843</Data></Cell><Cell><Data ss:Type="String">HMCN1</Data></Cell><Cell><Data ss:Type="String">BTRC</Data></Cell><Cell><Data ss:Type="String">SYNPO</Data></Cell><Cell><Data ss:Type="String">PDK1</Data></Cell><Cell><Data ss:Type="String">DYNC2H1</Data></Cell><Cell><Data ss:Type="String">C17ORF44</Data></Cell><Cell><Data ss:Type="String">SRRM3</Data></Cell><Cell><Data ss:Type="String">HLA-H</Data></Cell><Cell><Data ss:Type="String">C17ORF42</Data></Cell><Cell><Data ss:Type="String">IL1R2</Data></Cell><Cell><Data ss:Type="String">IFRD1</Data></Cell><Cell><Data ss:Type="String">HLA-B</Data></Cell><Cell><Data ss:Type="String">HLA-C</Data></Cell><Cell><Data ss:Type="String">HLA-A</Data></Cell><Cell><Data ss:Type="String">HLA-F</Data></Cell><Cell><Data ss:Type="String">HLA-E</Data></Cell><Cell><Data ss:Type="String">TIAM2</Data></Cell><Cell><Data ss:Type="String">TWSG1</Data></Cell><Cell><Data ss:Type="String">HECA</Data></Cell><Cell><Data ss:Type="String">ZNF831</Data></Cell><Cell><Data ss:Type="String">FAM40B</Data></Cell><Cell><Data ss:Type="String">SLC22A3</Data></Cell><Cell><Data ss:Type="String">SLC22A5</Data></Cell><Cell><Data ss:Type="String">TXK</Data></Cell><Cell><Data ss:Type="String">SH2D2A</Data></Cell><Cell><Data ss:Type="String">CSTF3</Data></Cell><Cell><Data ss:Type="String">HSA-MIR-551A.MIMAT0003214</Data></Cell><Cell><Data ss:Type="String">ELTD1</Data></Cell><Cell><Data ss:Type="String">APCDD1</Data></Cell><Cell><Data ss:Type="String">HSA-MIR-362.MIMAT0004683</Data></Cell><Cell><Data ss:Type="String">CD79B</Data></Cell><Cell><Data ss:Type="String">CD79A</Data></Cell><Cell><Data ss:Type="String">HSA-MIR-149.MIMAT0000450</Data></Cell><Cell><Data ss:Type="String">SH2D1A</Data></Cell><Cell><Data ss:Type="String">LIF</Data></Cell><Cell><Data ss:Type="String">PARVA</Data></Cell><Cell><Data ss:Type="String">HSA-MIR-766.MIMAT0003888</Data></Cell><Cell><Data ss:Type="String">TPX2</Data></Cell><Cell><Data ss:Type="String">HSA-MIR-92B.MIMAT0003218</Data></Cell><Cell><Data ss:Type="String">VNN1</Data></Cell><Cell><Data ss:Type="String">RPS27</Data></Cell><Cell><Data ss:Type="String">PARVG</Data></Cell><Cell><Data ss:Type="String">VNN2</Data></Cell><Cell><Data ss:Type="String">ADCK5</Data></Cell><Cell><Data ss:Type="String">AHCTF1</Data></Cell><Cell><Data ss:Type="String">ZCCHC10</Data></Cell><Cell><Data ss:Type="String">ZCCHC18</Data></Cell><Cell><Data ss:Type="String">MEOX2</Data></Cell><Cell><Data ss:Type="String">MEOX1</Data></Cell><Cell><Data ss:Type="String">COIL</Data></Cell><Cell><Data ss:Type="String">GSG2</Data></Cell><Cell><Data ss:Type="String">TMED7</Data></Cell><Cell><Data ss:Type="String">ZCCHC24</Data></Cell><Cell><Data ss:Type="String">PARP6</Data></Cell><Cell><Data ss:Type="String">C17ORF86</Data></Cell><Cell><Data ss:Type="String">C17ORF87</Data></Cell><Cell><Data ss:Type="String">TMED8</Data></Cell><Cell><Data ss:Type="String">EDN3</Data></Cell><Cell><Data ss:Type="String">HEG1</Data></Cell><Cell><Data ss:Type="String">GP1BA</Data></Cell><Cell><Data ss:Type="String">PDCD1LG2</Data></Cell><Cell><Data ss:Type="String">HSA-MIR-16.MIMAT0000069</Data></Cell><Cell><Data ss:Type="String">C9ORF3</Data></Cell><Cell><Data ss:Type="String">MATN3</Data></Cell><Cell><Data ss:Type="String">MATN2</Data></Cell><Cell><Data ss:Type="String">C17ORF53</Data></Cell><Cell><Data ss:Type="String">HSA-MIR-514A.MIMAT0002883</Data></Cell><Cell><Data ss:Type="String">HSA-MIR-199B.MIMAT0004563</Data></Cell><Cell><Data ss:Type="String">TYMS</Data></Cell><Cell><Data ss:Type="String">C17ORF51</Data></Cell><Cell><Data ss:Type="String">AIF1</Data></Cell><Cell><Data ss:Type="String">PPP2CA</Data></Cell><Cell><Data ss:Type="String">TCEAL8</Data></Cell><Cell><Data ss:Type="String">TCEAL7</Data></Cell><Cell><Data ss:Type="String">EGFLAM</Data></Cell><Cell><Data ss:Type="String">CHRAC1</Data></Cell><Cell><Data ss:Type="String">TCEAL4</Data></Cell><Cell><Data ss:Type="String">HSA-MIR-30E.MIMAT0000692</Data></Cell><Cell><Data ss:Type="String">WIF1</Data></Cell><Cell><Data ss:Type="String">TCEAL1</Data></Cell><Cell><Data ss:Type="String">PDPN</Data></Cell><Cell><Data ss:Type="String">SUSD3</Data></Cell><Cell><Data ss:Type="String">HSA-MIR-29B-2.MIMAT0004515</Data></Cell><Cell><Data ss:Type="String">LAIR1</Data></Cell><Cell><Data ss:Type="String">GINS1</Data></Cell><Cell><Data ss:Type="String">GINS2</Data></Cell><Cell><Data ss:Type="String">TM4SF18</Data></Cell><Cell><Data ss:Type="String">C21ORF34</Data></Cell><Cell><Data ss:Type="String">MTX1</Data></Cell><Cell><Data ss:Type="String">HSA-MIR-503.MIMAT0002874</Data></Cell><Cell><Data ss:Type="String">MTX3</Data></Cell><Cell><Data ss:Type="String">SUSD2</Data></Cell><Cell><Data ss:Type="String">NFYC</Data></Cell><Cell><Data ss:Type="String">GINS3</Data></Cell><Cell><Data ss:Type="String">GINS4</Data></Cell><Cell><Data ss:Type="String">HSA-MIR-30E.MIMAT0000693</Data></Cell><Cell><Data ss:Type="String">SVIP</Data></Cell><Cell><Data ss:Type="String">C17ORF60</Data></Cell><Cell><Data ss:Type="String">CYP2B7P1</Data></Cell><Cell><Data ss:Type="String">CD40LG</Data></Cell><Cell><Data ss:Type="String">LRRN4CL</Data></Cell><Cell><Data ss:Type="String">GSTA1</Data></Cell><Cell><Data ss:Type="String">F2RL2</Data></Cell><Cell><Data ss:Type="String">HSA-MIR-218.MIMAT0000275</Data></Cell><Cell><Data ss:Type="String">MPHOSPH6</Data></Cell><Cell><Data ss:Type="String">HSA-MIR-485.MIMAT0002176</Data></Cell><Cell><Data ss:Type="String">HSA-MIR-485.MIMAT0002175</Data></Cell><Cell><Data ss:Type="String">COMP</Data></Cell><Cell><Data ss:Type="String">DOCK11</Data></Cell><Cell><Data ss:Type="String">MAGED4B</Data></Cell><Cell><Data ss:Type="String">BMPER</Data></Cell><Cell><Data ss:Type="String">EME1</Data></Cell><Cell><Data ss:Type="String">ARHGDIB</Data></Cell><Cell><Data ss:Type="String">SVEP1</Data></Cell><Cell><Data ss:Type="String">POSTN</Data></Cell><Cell><Data ss:Type="String">IL11RA</Data></Cell><Cell><Data ss:Type="String">PPAPDC3</Data></Cell><Cell><Data ss:Type="String">LIFR</Data></Cell><Cell><Data ss:Type="String">ATP1B2</Data></Cell><Cell><Data ss:Type="String">EMCN</Data></Cell><Cell><Data ss:Type="String">LOX</Data></Cell><Cell><Data ss:Type="String">TIMELESS</Data></Cell><Cell><Data ss:Type="String">CERCAM</Data></Cell><Cell><Data ss:Type="String">HSA-MIR-29C.MIMAT0004673</Data></Cell><Cell><Data ss:Type="String">HSA-MIR-3614.MIMAT0017993</Data></Cell><Cell><Data ss:Type="String">HSA-MIR-3614.MIMAT0017992</Data></Cell><Cell><Data ss:Type="String">C17ORF97</Data></Cell><Cell><Data ss:Type="String">HSA-MIR-376A-1.MIMAT0003386</Data></Cell><Cell><Data ss:Type="String">NOP2</Data></Cell><Cell><Data ss:Type="String">C17ORF91</Data></Cell><Cell><Data ss:Type="String">THPO</Data></Cell><Cell><Data ss:Type="String">UBD</Data></Cell><Cell><Data ss:Type="String">CDH23</Data></Cell><Cell><Data ss:Type="String">HSA-MIR-520A.MIMAT0002834</Data></Cell><Cell><Data ss:Type="String">HSA-MIR-520A.MIMAT0002833</Data></Cell><Cell><Data ss:Type="String">CPSF1</Data></Cell><Cell><Data ss:Type="String">MLKL</Data></Cell><Cell><Data ss:Type="String">NONO</Data></Cell><Cell><Data ss:Type="String">CPSF3</Data></Cell><Cell><Data ss:Type="String">HSA-MIR-450A.MIMAT0001545</Data></Cell><Cell><Data ss:Type="String">SELE</Data></Cell><Cell><Data ss:Type="String">COQ6</Data></Cell><Cell><Data ss:Type="String">SELP</Data></Cell><Cell><Data ss:Type="String">COQ3</Data></Cell><Cell><Data ss:Type="String">DARC</Data></Cell><Cell><Data ss:Type="String">DIAPH3</Data></Cell><Cell><Data ss:Type="String">SELL</Data></Cell><Cell><Data ss:Type="String">SELM</Data></Cell><Cell><Data ss:Type="String">GPSM2</Data></Cell><Cell><Data ss:Type="String">HSA-MIR-214.MIMAT0004564</Data></Cell><Cell><Data ss:Type="String">CLEC14A</Data></Cell><Cell><Data ss:Type="String">HSA-MIR-10B.MIMAT0000254</Data></Cell><Cell><Data ss:Type="String">OASL</Data></Cell><Cell><Data ss:Type="String">RPS4X</Data></Cell><Cell><Data ss:Type="String">HSA-MIR-153.MIMAT0000439</Data></Cell><Cell><Data ss:Type="String">HEPH</Data></Cell><Cell><Data ss:Type="String">TOP1MT</Data></Cell><Cell><Data ss:Type="String">LRRTM2</Data></Cell><Cell><Data ss:Type="String">BLNK</Data></Cell><Cell><Data ss:Type="String">HSA-MIR-130B.MIMAT0000691</Data></Cell><Cell><Data ss:Type="String">TOPBP1</Data></Cell><Cell><Data ss:Type="String">GPSM3</Data></Cell><Cell><Data ss:Type="String">HSA-MIR-548Q.MIMAT0011163</Data></Cell><Cell><Data ss:Type="String">C14ORF45</Data></Cell><Cell><Data ss:Type="String">HSA-MIR-548K.MIMAT0005882</Data></Cell><Cell><Data ss:Type="String">PLAUR</Data></Cell><Cell><Data ss:Type="String">HSA-MIR-34B.MIMAT0004676</Data></Cell><Cell><Data ss:Type="String">LSR</Data></Cell><Cell><Data ss:Type="String">MYRIP</Data></Cell><Cell><Data ss:Type="String">DCN</Data></Cell><Cell><Data ss:Type="String">IQCH</Data></Cell><Cell><Data ss:Type="String">ZAP70</Data></Cell><Cell><Data ss:Type="String">TMEM2</Data></Cell><Cell><Data ss:Type="String">AIM2</Data></Cell><Cell><Data ss:Type="String">RABEP1</Data></Cell><Cell><Data ss:Type="String">OAS1</Data></Cell><Cell><Data ss:Type="String">OAS2</Data></Cell><Cell><Data ss:Type="String">ALDH1A2</Data></Cell><Cell><Data ss:Type="String">COL6A2</Data></Cell><Cell><Data ss:Type="String">OAS3</Data></Cell><Cell><Data ss:Type="String">CDH11</Data></Cell><Cell><Data ss:Type="String">COL6A1</Data></Cell><Cell><Data ss:Type="String">ALDH1A1</Data></Cell><Cell><Data ss:Type="String">DCX</Data></Cell><Cell><Data ss:Type="String">COL6A3</Data></Cell><Cell><Data ss:Type="String">HSA-MIR-579.MIMAT0003244</Data></Cell><Cell><Data ss:Type="String">CDH13</Data></Cell><Cell><Data ss:Type="String">C14ORF37</Data></Cell><Cell><Data ss:Type="String">LTB</Data></Cell><Cell><Data ss:Type="String">HSA-MIR-411.MIMAT0003329</Data></Cell><Cell><Data ss:Type="String">RBKS</Data></Cell><Cell><Data ss:Type="String">CDH19</Data></Cell><Cell><Data ss:Type="String">PDXK</Data></Cell><Cell><Data ss:Type="String">HSA-MIR-222.MIMAT0000279</Data></Cell><Cell><Data ss:Type="String">C14ORF79</Data></Cell><Cell><Data ss:Type="String">CLEC12A</Data></Cell><Cell><Data ss:Type="String">PDXP</Data></Cell><Cell><Data ss:Type="String">NRXN2</Data></Cell><Cell><Data ss:Type="String">ATP1A2</Data></Cell><Cell><Data ss:Type="String">LIN9</Data></Cell><Cell><Data ss:Type="String">MUC1</Data></Cell><Cell><Data ss:Type="String">ALDH1B1</Data></Cell><Cell><Data ss:Type="String">SAP30L</Data></Cell><Cell><Data ss:Type="String">POC1A</Data></Cell><Cell><Data ss:Type="String">PDSS1</Data></Cell><Cell><Data ss:Type="String">CHSY3</Data></Cell><Cell><Data ss:Type="String">BUB1</Data></Cell><Cell><Data ss:Type="String">GBP1</Data></Cell><Cell><Data ss:Type="String">GBP4</Data></Cell><Cell><Data ss:Type="String">OPCML</Data></Cell><Cell><Data ss:Type="String">C14ORF64</Data></Cell><Cell><Data ss:Type="String">HSA-MIR-636.MIMAT0003306</Data></Cell><Cell><Data ss:Type="String">C14ORF139</Data></Cell><Cell><Data ss:Type="String">LUM</Data></Cell><Cell><Data ss:Type="String">HSA-LET-7C.MIMAT0000064</Data></Cell><Cell><Data ss:Type="String">CAPN13</Data></Cell><Cell><Data ss:Type="String">HSA-MIR-96.MIMAT0000095</Data></Cell><Cell><Data ss:Type="String">CAPN11</Data></Cell><Cell><Data ss:Type="String">MLPH</Data></Cell><Cell><Data ss:Type="String">RPS6KB1</Data></Cell><Cell><Data ss:Type="String">ATP13A4</Data></Cell><Cell><Data ss:Type="String">FSIP1</Data></Cell><Cell><Data ss:Type="String">HSA-MIR-99B.MIMAT0000689</Data></Cell><Cell><Data ss:Type="String">ADAMDEC1</Data></Cell><Cell><Data ss:Type="String">HSA-MIR-423.MIMAT0004748</Data></Cell><Cell><Data ss:Type="String">HSA-MIR-607.MIMAT0003275</Data></Cell><Cell><Data ss:Type="String">LIPA</Data></Cell><Cell><Data ss:Type="String">PREX2</Data></Cell><Cell><Data ss:Type="String">PREX1</Data></Cell><Cell><Data ss:Type="String">IL4I1</Data></Cell><Cell><Data ss:Type="String">UBASH3B</Data></Cell><Cell><Data ss:Type="String">LIPH</Data></Cell><Cell><Data ss:Type="String">LIPG</Data></Cell><Cell><Data ss:Type="String">UBASH3A</Data></Cell><Cell><Data ss:Type="String">SAMD11</Data></Cell><Cell><Data ss:Type="String">GBP6</Data></Cell></Row><Row ss:Height="12.816"><Cell><Data ss:Type="String">GBP5</Data></Cell><Cell ss:StyleID="Default"><Data ss:Type="String">HSA-MIR-106B.MIMAT0000680</Data></Cell><Cell ss:StyleID="Default"><Data ss:Type="String">STARD8</Data></Cell><Cell><Data ss:Type="String">FLJ45983</Data></Cell><Cell><Data ss:Type="String">RNASE6</Data></Cell><Cell><Data ss:Type="String">RNASE4</Data></Cell><Cell><Data ss:Type="String">EML1</Data></Cell><Cell><Data ss:Type="String">HSPG2</Data></Cell><Cell><Data ss:Type="String">HSA-MIR-499A.MIMAT0002870</Data></Cell><Cell><Data ss:Type="String">SLC5A6</Data></Cell><Cell><Data ss:Type="String">EML4</Data></Cell><Cell><Data ss:Type="String">RBP4</Data></Cell><Cell><Data ss:Type="String">RBP5</Data></Cell><Cell><Data ss:Type="String">PADI2</Data></Cell><Cell><Data ss:Type="String">SHOX2</Data></Cell><Cell><Data ss:Type="String">MTMR9</Data></Cell><Cell><Data ss:Type="String">FPR3</Data></Cell><Cell><Data ss:Type="String">SLCO5A1</Data></Cell><Cell><Data ss:Type="String">THY1</Data></Cell><Cell><Data ss:Type="String">LY9</Data></Cell><Cell><Data ss:Type="String">C2</Data></Cell><Cell><Data ss:Type="String">C3</Data></Cell><Cell><Data ss:Type="String">C6</Data></Cell><Cell><Data ss:Type="String">KLRK1</Data></Cell><Cell><Data ss:Type="String">C7</Data></Cell><Cell><Data ss:Type="String">HSA-MIR-223.MIMAT0004570</Data></Cell><Cell><Data ss:Type="String">PPARGC1A</Data></Cell><Cell><Data ss:Type="String">PPARGC1B</Data></Cell><Cell><Data ss:Type="String">GPIHBP1</Data></Cell><Cell><Data ss:Type="String">HSA-MIR-3680.MIMAT0018107</Data></Cell><Cell><Data ss:Type="String">LYN</Data></Cell><Cell><Data ss:Type="String">NGFR</Data></Cell><Cell><Data ss:Type="String">NAPSB</Data></Cell><Cell><Data ss:Type="String">NETO2</Data></Cell><Cell><Data ss:Type="String">LYZ</Data></Cell><Cell><Data ss:Type="String">COL1A1</Data></Cell><Cell><Data ss:Type="String">PCDHGA11</Data></Cell><Cell><Data ss:Type="String">UCK2</Data></Cell><Cell><Data ss:Type="String">PCDHGA12</Data></Cell><Cell><Data ss:Type="String">COL1A2</Data></Cell><Cell><Data ss:Type="String">NOX4</Data></Cell><Cell><Data ss:Type="String">DCHS1</Data></Cell><Cell><Data ss:Type="String">LACRT</Data></Cell><Cell><Data ss:Type="String">TUBA1C</Data></Cell><Cell><Data ss:Type="String">TUBA1B</Data></Cell><Cell><Data ss:Type="String">HEY1</Data></Cell><Cell><Data ss:Type="String">HSA-MIR-10A.MIMAT0004555</Data></Cell><Cell><Data ss:Type="String">HEY2</Data></Cell><Cell><Data ss:Type="String">FLVCR2</Data></Cell><Cell><Data ss:Type="String">HLA-DPA1</Data></Cell><Cell><Data ss:Type="String">IKBIP</Data></Cell><Cell><Data ss:Type="String">C11ORF41</Data></Cell><Cell><Data ss:Type="String">FGFBP1</Data></Cell><Cell><Data ss:Type="String">FGFBP2</Data></Cell><Cell><Data ss:Type="String">NSUN5</Data></Cell><Cell><Data ss:Type="String">ELOVL5</Data></Cell><Cell><Data ss:Type="String">RIPK4</Data></Cell><Cell><Data ss:Type="String">EMP3</Data></Cell><Cell><Data ss:Type="String">F5</Data></Cell><Cell><Data ss:Type="String">HSA-MIR-451A.MIMAT0001631</Data></Cell><Cell><Data ss:Type="String">GPRC5B</Data></Cell><Cell><Data ss:Type="String">RILPL2</Data></Cell><Cell><Data ss:Type="String">CDC42EP5</Data></Cell><Cell><Data ss:Type="String">CDC42EP1</Data></Cell><Cell><Data ss:Type="String">HSA-MIR-2277.MIMAT0011777</Data></Cell><Cell><Data ss:Type="String">HSA-MIR-1.MIMAT0000416</Data></Cell><Cell><Data ss:Type="String">HSA-MIR-590.MIMAT0003258</Data></Cell><Cell><Data ss:Type="String">HSA-MIR-584.MIMAT0003249</Data></Cell><Cell><Data ss:Type="String">CCNDBP1</Data></Cell><Cell><Data ss:Type="String">FSTL1</Data></Cell><Cell><Data ss:Type="String">FSTL3</Data></Cell><Cell><Data ss:Type="String">UNG</Data></Cell><Cell><Data ss:Type="String">RECQL4</Data></Cell><Cell><Data ss:Type="String">MYCT1</Data></Cell><Cell><Data ss:Type="String">FOXS1</Data></Cell><Cell><Data ss:Type="String">HLA-DMA</Data></Cell><Cell><Data ss:Type="String">HLA-DMB</Data></Cell><Cell><Data ss:Type="String">GLRA3</Data></Cell><Cell><Data ss:Type="String">STAT4</Data></Cell><Cell><Data ss:Type="String">C10ORF2</Data></Cell><Cell><Data ss:Type="String">STAT6</Data></Cell><Cell><Data ss:Type="String">DMD</Data></Cell><Cell><Data ss:Type="String">HSA-MIR-185.MIMAT0000455</Data></Cell><Cell><Data ss:Type="String">CSMD2</Data></Cell><Cell><Data ss:Type="String">CSMD1</Data></Cell><Cell><Data ss:Type="String">EVC2</Data></Cell><Cell><Data ss:Type="String">P2RY13</Data></Cell><Cell><Data ss:Type="String">P2RY10</Data></Cell><Cell><Data ss:Type="String">MDH1</Data></Cell><Cell><Data ss:Type="String">STAT1</Data></Cell><Cell><Data ss:Type="String">STAT2</Data></Cell><Cell><Data ss:Type="String">P2RY14</Data></Cell><Cell><Data ss:Type="String">HSA-LET-7E.MIMAT0000066</Data></Cell><Cell><Data ss:Type="String">EMR2</Data></Cell><Cell><Data ss:Type="String">HEYL</Data></Cell><Cell><Data ss:Type="String">TTLL4</Data></Cell><Cell><Data ss:Type="String">HSA-MIR-224.MIMAT0009198</Data></Cell><Cell><Data ss:Type="String">C4ORF7</Data></Cell><Cell><Data ss:Type="String">SERBP1</Data></Cell><Cell><Data ss:Type="String">HLA-DPB1</Data></Cell><Cell><Data ss:Type="String">ZNF696</Data></Cell><Cell><Data ss:Type="String">HSA-MIR-23B.MIMAT0000418</Data></Cell><Cell><Data ss:Type="String">C11ORF75</Data></Cell><Cell><Data ss:Type="String">FAM13C</Data></Cell><Cell><Data ss:Type="String">CSE1L</Data></Cell><Cell><Data ss:Type="String">HP</Data></Cell><Cell><Data ss:Type="String">MUM1</Data></Cell><Cell><Data ss:Type="String">HSA-MIR-379.MIMAT0004690</Data></Cell><Cell><Data ss:Type="String">DEFB1</Data></Cell><Cell><Data ss:Type="String">HNMT</Data></Cell><Cell><Data ss:Type="String">CXCL13</Data></Cell><Cell><Data ss:Type="String">HSA-MIR-19A.MIMAT0000073</Data></Cell><Cell><Data ss:Type="String">MYLK4</Data></Cell><Cell><Data ss:Type="String">CXCL16</Data></Cell><Cell><Data ss:Type="String">FOXQ1</Data></Cell><Cell><Data ss:Type="String">STK10</Data></Cell><Cell><Data ss:Type="String">HPGDS</Data></Cell><Cell><Data ss:Type="String">SLC16A6</Data></Cell><Cell><Data ss:Type="String">PABPC4L</Data></Cell><Cell><Data ss:Type="String">HSA-MIR-516A.MIMAT0004770</Data></Cell><Cell><Data ss:Type="String">KPNA2</Data></Cell><Cell><Data ss:Type="String">HLA-DOA</Data></Cell><Cell><Data ss:Type="String">PITX2</Data></Cell><Cell><Data ss:Type="String">HLA-DOB</Data></Cell><Cell><Data ss:Type="String">SLC16A5</Data></Cell><Cell><Data ss:Type="String">PPP1R16B</Data></Cell><Cell><Data ss:Type="String">CPA3</Data></Cell><Cell><Data ss:Type="String">ZNF683</Data></Cell><Cell><Data ss:Type="String">IK</Data></Cell><Cell><Data ss:Type="String">LAG3</Data></Cell><Cell><Data ss:Type="String">C11ORF83</Data></Cell><Cell><Data ss:Type="String">UBE2E3</Data></Cell><Cell><Data ss:Type="String">PPP1R16A</Data></Cell><Cell><Data ss:Type="String">COX4NB</Data></Cell><Cell><Data ss:Type="String">HSA-MIR-92A.MIMAT0000092</Data></Cell><Cell><Data ss:Type="String">FOXP3</Data></Cell><Cell><Data ss:Type="String">FOXP2</Data></Cell><Cell><Data ss:Type="String">FOXP1</Data></Cell><Cell><Data ss:Type="String">ACAP1</Data></Cell><Cell><Data ss:Type="String">MAF</Data></Cell><Cell><Data ss:Type="String">MAL</Data></Cell><Cell><Data ss:Type="String">UTRN</Data></Cell><Cell><Data ss:Type="String">ZNF676</Data></Cell><Cell><Data ss:Type="String">KIAA1737</Data></Cell><Cell><Data ss:Type="String">DSC2</Data></Cell><Cell><Data ss:Type="String">KIAA0408</Data></Cell><Cell><Data ss:Type="String">PECI</Data></Cell><Cell><Data ss:Type="String">DSC3</Data></Cell><Cell><Data ss:Type="String">ZNF671</Data></Cell><Cell><Data ss:Type="String">PFKFB4</Data></Cell><Cell><Data ss:Type="String">RNASEH2A</Data></Cell><Cell><Data ss:Type="String">C11ORF92</Data></Cell><Cell><Data ss:Type="String">ARL3</Data></Cell><Cell><Data ss:Type="String">TROAP</Data></Cell><Cell><Data ss:Type="String">C11ORF93</Data></Cell><Cell><Data ss:Type="String">GLIS3</Data></Cell><Cell><Data ss:Type="String">ECSCR</Data></Cell><Cell><Data ss:Type="String">DPT</Data></Cell><Cell><Data ss:Type="String">TNFRSF11A</Data></Cell><Cell><Data ss:Type="String">FOXO4</Data></Cell><Cell><Data ss:Type="String">GLIS1</Data></Cell><Cell><Data ss:Type="String">FOXO1</Data></Cell><Cell><Data ss:Type="String">GLIS2</Data></Cell><Cell><Data ss:Type="String">HSA-MIR-574.MIMAT0003239</Data></Cell><Cell><Data ss:Type="String">HSA-MIR-107.MIMAT0000104</Data></Cell><Cell><Data ss:Type="String">HSA-MIR-30D.MIMAT0004551</Data></Cell><Cell><Data ss:Type="String">SOCS3</Data></Cell><Cell><Data ss:Type="String">SOCS1</Data></Cell><Cell><Data ss:Type="String">DSEL</Data></Cell><Cell><Data ss:Type="String">STK38</Data></Cell><Cell><Data ss:Type="String">ZNF667</Data></Cell><Cell><Data ss:Type="String">HSA-MIR-548S.MIMAT0014987</Data></Cell><Cell><Data ss:Type="String">MBP</Data></Cell><Cell><Data ss:Type="String">BCL2L14</Data></Cell><Cell><Data ss:Type="String">FLJ44606</Data></Cell><Cell><Data ss:Type="String">CPA4</Data></Cell><Cell><Data ss:Type="String">KL</Data></Cell><Cell><Data ss:Type="String">BRPF1</Data></Cell><Cell><Data ss:Type="String">HSA-MIR-518F.MIMAT0002841</Data></Cell><Cell><Data ss:Type="String">KIRREL</Data></Cell><Cell><Data ss:Type="String">SRD5A1</Data></Cell><Cell><Data ss:Type="String">GFPT2</Data></Cell><Cell><Data ss:Type="String">BCDIN3D</Data></Cell><Cell><Data ss:Type="String">TMEM90B</Data></Cell><Cell><Data ss:Type="String">KIAA1755</Data></Cell><Cell><Data ss:Type="String">CXCL10</Data></Cell><Cell><Data ss:Type="String">CXCL11</Data></Cell><Cell><Data ss:Type="String">CXCL12</Data></Cell><Cell><Data ss:Type="String">ANXA2P1</Data></Cell><Cell><Data ss:Type="String">HLA-DRA</Data></Cell><Cell><Data ss:Type="String">ANXA2P2</Data></Cell><Cell><Data ss:Type="String">LIMS3-LOC440895</Data></Cell><Cell><Data ss:Type="String">MYD88</Data></Cell><Cell><Data ss:Type="String">ARHGAP11A</Data></Cell><Cell><Data ss:Type="String">MOXD1</Data></Cell><Cell><Data ss:Type="String">ST6GALNAC1</Data></Cell><Cell><Data ss:Type="String">CNTNAP1</Data></Cell><Cell><Data ss:Type="String">COX4I1</Data></Cell><Cell><Data ss:Type="String">CELF2</Data></Cell><Cell><Data ss:Type="String">COX4I2</Data></Cell><Cell><Data ss:Type="String">FHL1</Data></Cell><Cell><Data ss:Type="String">PIK3CD</Data></Cell><Cell><Data ss:Type="String">MCM10</Data></Cell><Cell><Data ss:Type="String">LRMP</Data></Cell><Cell><Data ss:Type="String">HSA-MIR-199B.MIMAT0000263</Data></Cell><Cell><Data ss:Type="String">FHL5</Data></Cell><Cell><Data ss:Type="String">FOXM1</Data></Cell><Cell><Data ss:Type="String">PIK3CG</Data></Cell><Cell><Data ss:Type="String">WISP1</Data></Cell><Cell><Data ss:Type="String">WISP2</Data></Cell><Cell><Data ss:Type="String">IQUB</Data></Cell><Cell><Data ss:Type="String">DSE</Data></Cell><Cell><Data ss:Type="String">SUMO2</Data></Cell><Cell><Data ss:Type="String">SLFN12L</Data></Cell><Cell><Data ss:Type="String">EMX2</Data></Cell><Cell><Data ss:Type="String">HSA-MIR-101.MIMAT0000099</Data></Cell><Cell><Data ss:Type="String">PVRIG</Data></Cell><Cell><Data ss:Type="String">SH2D3C</Data></Cell><Cell><Data ss:Type="String">VPS37A</Data></Cell><Cell><Data ss:Type="String">HSA-MIR-377.MIMAT0004689</Data></Cell><Cell><Data ss:Type="String">DBF4</Data></Cell><Cell><Data ss:Type="String">SLC25A19</Data></Cell><Cell><Data ss:Type="String">DSG3</Data></Cell><Cell><Data ss:Type="String">ST6GALNAC3</Data></Cell><Cell><Data ss:Type="String">SLC25A12</Data></Cell><Cell><Data ss:Type="String">PPP1R12B</Data></Cell><Cell><Data ss:Type="String">DTL</Data></Cell><Cell><Data ss:Type="String">MET</Data></Cell><Cell><Data ss:Type="String">PPP1R15A</Data></Cell><Cell><Data ss:Type="String">COL15A1</Data></Cell><Cell><Data ss:Type="String">LRP1</Data></Cell><Cell><Data ss:Type="String">LRP4</Data></Cell><Cell><Data ss:Type="String">FOXK2</Data></Cell><Cell><Data ss:Type="String">HSD17B11</Data></Cell><Cell><Data ss:Type="String">LRP8</Data></Cell><Cell><Data ss:Type="String">CECR1</Data></Cell><Cell><Data ss:Type="String">CNNM1</Data></Cell><Cell><Data ss:Type="String">PTPRZ1</Data></Cell><Cell><Data ss:Type="String">PCBD2</Data></Cell><Cell><Data ss:Type="String">CNNM4</Data></Cell><Cell><Data ss:Type="String">CTHRC1</Data></Cell><Cell><Data ss:Type="String">FAM18A</Data></Cell><Cell><Data ss:Type="String">PPP1R14C</Data></Cell><Cell><Data ss:Type="String">MMAB</Data></Cell><Cell><Data ss:Type="String">TIE1</Data></Cell><Cell><Data ss:Type="String">DHODH</Data></Cell><Cell><Data ss:Type="String">HSA-MIR-532.MIMAT0002888</Data></Cell><Cell><Data ss:Type="String">SLC25A37</Data></Cell><Cell><Data ss:Type="String">SNRK</Data></Cell><Cell><Data ss:Type="String">CDR2L</Data></Cell><Cell><Data ss:Type="String">PVRL3</Data></Cell><Cell><Data ss:Type="String">HSA-MIR-26A-2.MIMAT0004681</Data></Cell><Cell><Data ss:Type="String">EPHB6</Data></Cell><Cell><Data ss:Type="String">SPON2</Data></Cell><Cell><Data ss:Type="String">SPON1</Data></Cell></Row><Row ss:Height="12.816"><Cell><Data ss:Type="String">ULK4</Data></Cell><Cell ss:StyleID="Default"><Data ss:Type="String">TXNDC16</Data></Cell><Cell ss:StyleID="Default"><Data ss:Type="String">MGC45800</Data></Cell><Cell><Data ss:Type="String">TCL1A</Data></Cell><Cell><Data ss:Type="String">EPHB2</Data></Cell><Cell><Data ss:Type="String">EPHA4</Data></Cell><Cell><Data ss:Type="String">HSA-MIR-708.MIMAT0004926</Data></Cell><Cell><Data ss:Type="String">HSA-MIR-708.MIMAT0004927</Data></Cell><Cell><Data ss:Type="String">MIA</Data></Cell><Cell><Data ss:Type="String">ENTPD4</Data></Cell><Cell><Data ss:Type="String">DHX40</Data></Cell><Cell><Data ss:Type="String">SFRP4</Data></Cell><Cell><Data ss:Type="String">SFRP1</Data></Cell><Cell><Data ss:Type="String">SFRP2</Data></Cell><Cell><Data ss:Type="String">FNDC4</Data></Cell><Cell><Data ss:Type="String">FNDC1</Data></Cell><Cell><Data ss:Type="String">THAP9</Data></Cell><Cell><Data ss:Type="String">MXRA8</Data></Cell><Cell><Data ss:Type="String">MXRA7</Data></Cell><Cell><Data ss:Type="String">LAP3</Data></Cell><Cell><Data ss:Type="String">PEX11G</Data></Cell><Cell><Data ss:Type="String">HSA-LET-7I.MIMAT0000415</Data></Cell><Cell><Data ss:Type="String">MXRA5</Data></Cell><Cell><Data ss:Type="String">EPHA3</Data></Cell><Cell><Data ss:Type="String">PEX11A</Data></Cell><Cell><Data ss:Type="String">PIK3R1</Data></Cell><Cell><Data ss:Type="String">ART3</Data></Cell><Cell><Data ss:Type="String">PIK3R5</Data></Cell><Cell><Data ss:Type="String">DSN1</Data></Cell><Cell><Data ss:Type="String">ZNF707</Data></Cell><Cell><Data ss:Type="String">SFRS9</Data></Cell><Cell><Data ss:Type="String">ZNF703</Data></Cell><Cell><Data ss:Type="String">PENK</Data></Cell><Cell><Data ss:Type="String">ARSI</Data></Cell><Cell><Data ss:Type="String">ZBED1</Data></Cell><Cell><Data ss:Type="String">ARSG</Data></Cell><Cell><Data ss:Type="String">ARSE</Data></Cell><Cell><Data ss:Type="String">FOXF2</Data></Cell><Cell><Data ss:Type="String">INTS2</Data></Cell><Cell><Data ss:Type="String">MICAL2</Data></Cell><Cell><Data ss:Type="String">HSA-MIR-1307.MIMAT0005951</Data></Cell><Cell><Data ss:Type="String">PILRA</Data></Cell><Cell><Data ss:Type="String">SFRS2</Data></Cell><Cell><Data ss:Type="String">SFRS3</Data></Cell><Cell><Data ss:Type="String">SFRS1</Data></Cell><Cell><Data ss:Type="String">SUV39H2</Data></Cell><Cell><Data ss:Type="String">FKBP14</Data></Cell><Cell><Data ss:Type="String">CCDC125</Data></Cell><Cell><Data ss:Type="String">HSA-MIR-361.MIMAT0004682</Data></Cell><Cell><Data ss:Type="String">PCSK7</Data></Cell><Cell><Data ss:Type="String">DOC2B</Data></Cell><Cell><Data ss:Type="String">PCSK5</Data></Cell><Cell><Data ss:Type="String">CHRDL1</Data></Cell><Cell><Data ss:Type="String">PCSK4</Data></Cell><Cell><Data ss:Type="String">GGTA1</Data></Cell><Cell><Data ss:Type="String">GNGT2</Data></Cell><Cell><Data ss:Type="String">DHX16</Data></Cell><Cell><Data ss:Type="String">HSA-MIR-934.MIMAT0004977</Data></Cell><Cell><Data ss:Type="String">DIRC3</Data></Cell><Cell><Data ss:Type="String">KIAA1704</Data></Cell><Cell><Data ss:Type="String">AASS</Data></Cell><Cell><Data ss:Type="String">TMEM150B</Data></Cell><Cell><Data ss:Type="String">WARS</Data></Cell><Cell><Data ss:Type="String">MME</Data></Cell><Cell><Data ss:Type="String">COMMD2</Data></Cell><Cell><Data ss:Type="String">HSA-MIR-206.MIMAT0000462</Data></Cell><Cell><Data ss:Type="String">OSMR</Data></Cell><Cell><Data ss:Type="String">MRPS5</Data></Cell><Cell><Data ss:Type="String">COMMD5</Data></Cell><Cell><Data ss:Type="String">LAT2</Data></Cell><Cell><Data ss:Type="String">MN1</Data></Cell><Cell><Data ss:Type="String">VSNL1</Data></Cell><Cell><Data ss:Type="String">BANK1</Data></Cell><Cell><Data ss:Type="String">NCOA7</Data></Cell><Cell><Data ss:Type="String">HSA-MIR-369.MIMAT0001621</Data></Cell><Cell><Data ss:Type="String">FOXC1</Data></Cell><Cell><Data ss:Type="String">CCDC103</Data></Cell><Cell><Data ss:Type="String">HSA-MIR-200C.MIMAT0000617</Data></Cell><Cell><Data ss:Type="String">CCDC106</Data></Cell><Cell><Data ss:Type="String">HSA-MIR-449A.MIMAT0001541</Data></Cell><Cell><Data ss:Type="String">HSA-MIR-20B.MIMAT0001413</Data></Cell><Cell><Data ss:Type="String">PLEKHG4B</Data></Cell><Cell><Data ss:Type="String">C22ORF25</Data></Cell><Cell><Data ss:Type="String">C22ORF26</Data></Cell><Cell><Data ss:Type="String">YIPF1</Data></Cell><Cell><Data ss:Type="String">YIPF5</Data></Cell><Cell><Data ss:Type="String">KLK13</Data></Cell><Cell><Data ss:Type="String">UBE2G2</Data></Cell><Cell><Data ss:Type="String">KLK10</Data></Cell><Cell><Data ss:Type="String">KLK11</Data></Cell><Cell><Data ss:Type="String">XG</Data></Cell><Cell><Data ss:Type="String">HSA-MIR-125B-2.MIMAT0004603</Data></Cell><Cell><Data ss:Type="String">CSDC2</Data></Cell><Cell><Data ss:Type="String">NEDD4</Data></Cell><Cell><Data ss:Type="String">CCNG2</Data></Cell><Cell><Data ss:Type="String">FKBP1B</Data></Cell><Cell><Data ss:Type="String">YIPF6</Data></Cell><Cell><Data ss:Type="String">ESYT3</Data></Cell><Cell><Data ss:Type="String">MAD2L1</Data></Cell><Cell><Data ss:Type="String">FOXA1</Data></Cell><Cell><Data ss:Type="String">PLVAP</Data></Cell><Cell><Data ss:Type="String">SAMD9L</Data></Cell><Cell><Data ss:Type="String">HSA-MIR-3615.MIMAT0017994</Data></Cell><Cell><Data ss:Type="String">MPI</Data></Cell><Cell><Data ss:Type="String">IFI44L</Data></Cell><Cell><Data ss:Type="String">CAPN8</Data></Cell><Cell><Data ss:Type="String">CCND2</Data></Cell><Cell><Data ss:Type="String">CAPN6</Data></Cell><Cell><Data ss:Type="String">FAM174B</Data></Cell><Cell><Data ss:Type="String">FAM174A</Data></Cell><Cell><Data ss:Type="String">CAPN5</Data></Cell><Cell><Data ss:Type="String">PAMR1</Data></Cell><Cell><Data ss:Type="String">CCDC160</Data></Cell><Cell><Data ss:Type="String">ZBP1</Data></Cell><Cell><Data ss:Type="String">PDGFRB</Data></Cell><Cell><Data ss:Type="String">EOMES</Data></Cell><Cell><Data ss:Type="String">PDGFRA</Data></Cell><Cell><Data ss:Type="String">HSA-MIR-378A.MIMAT0000732</Data></Cell><Cell><Data ss:Type="String">HSA-MIR-378A.MIMAT0000731</Data></Cell><Cell><Data ss:Type="String">OSR1</Data></Cell><Cell><Data ss:Type="String">THEMIS</Data></Cell><Cell><Data ss:Type="String">CYBB</Data></Cell><Cell><Data ss:Type="String">PCOLCE</Data></Cell><Cell><Data ss:Type="String">NPNT</Data></Cell><Cell><Data ss:Type="String">LAX1</Data></Cell><Cell><Data ss:Type="String">PDGFRL</Data></Cell><Cell><Data ss:Type="String">SGK269</Data></Cell><Cell><Data ss:Type="String">CCNE2</Data></Cell><Cell><Data ss:Type="String">DKC1</Data></Cell><Cell><Data ss:Type="String">CCNE1</Data></Cell><Cell><Data ss:Type="String">DPEP2</Data></Cell><Cell><Data ss:Type="String">HSA-MIR-3622A.MIMAT0018004</Data></Cell><Cell><Data ss:Type="String">VCL</Data></Cell><Cell><Data ss:Type="String">HSA-MIR-3188.MIMAT0015070</Data></Cell><Cell><Data ss:Type="String">RBM8A</Data></Cell><Cell><Data ss:Type="String">KLHL14</Data></Cell><Cell><Data ss:Type="String">NPR1</Data></Cell><Cell><Data ss:Type="String">NPR2</Data></Cell><Cell><Data ss:Type="String">UTP23</Data></Cell><Cell><Data ss:Type="String">HSA-MIR-10A.MIMAT0000253</Data></Cell><Cell><Data ss:Type="String">NDRG2</Data></Cell><Cell><Data ss:Type="String">ACACB</Data></Cell><Cell><Data ss:Type="String">FAM176A</Data></Cell><Cell><Data ss:Type="String">CCNB2</Data></Cell><Cell><Data ss:Type="String">CCNB1</Data></Cell><Cell><Data ss:Type="String">C16ORF57</Data></Cell><Cell><Data ss:Type="String">C16ORF59</Data></Cell><Cell><Data ss:Type="String">MSC</Data></Cell><Cell><Data ss:Type="String">TAC1</Data></Cell><Cell><Data ss:Type="String">C16ORF54</Data></Cell><Cell><Data ss:Type="String">KLHL29</Data></Cell><Cell><Data ss:Type="String">ECD</Data></Cell><Cell><Data ss:Type="String">HMGA1</Data></Cell><Cell><Data ss:Type="String">LAYN</Data></Cell><Cell><Data ss:Type="String">ZFHX4</Data></Cell><Cell><Data ss:Type="String">BMP7</Data></Cell><Cell><Data ss:Type="String">BMP6</Data></Cell><Cell><Data ss:Type="String">GULP1</Data></Cell><Cell><Data ss:Type="String">BMP4</Data></Cell><Cell><Data ss:Type="String">BMP2</Data></Cell><Cell><Data ss:Type="String">BMP1</Data></Cell><Cell><Data ss:Type="String">APPBP2</Data></Cell><Cell><Data ss:Type="String">CPS1</Data></Cell><Cell><Data ss:Type="String">PQLC3</Data></Cell><Cell><Data ss:Type="String">TAF4B</Data></Cell><Cell><Data ss:Type="String">C16ORF45</Data></Cell><Cell><Data ss:Type="String">HSA-MIR-141.MIMAT0000432</Data></Cell><Cell><Data ss:Type="String">HSA-MIR-15B.MIMAT0000417</Data></Cell><Cell><Data ss:Type="String">CNRIP1</Data></Cell><Cell><Data ss:Type="String">LAMC3</Data></Cell><Cell><Data ss:Type="String">HMGB2</Data></Cell><Cell><Data ss:Type="String">HMGB3</Data></Cell><Cell><Data ss:Type="String">LAMC1</Data></Cell><Cell><Data ss:Type="String">SOBP</Data></Cell><Cell><Data ss:Type="String">UBE2Q1</Data></Cell><Cell><Data ss:Type="String">YWHAQ</Data></Cell><Cell><Data ss:Type="String">LRRFIP1</Data></Cell><Cell><Data ss:Type="String">ZNF385D</Data></Cell><Cell><Data ss:Type="String">YWHAH</Data></Cell><Cell><Data ss:Type="String">KRT222</Data></Cell><Cell><Data ss:Type="String">RBM17</Data></Cell><Cell><Data ss:Type="String">MMP7</Data></Cell><Cell><Data ss:Type="String">ARHGEF15</Data></Cell><Cell><Data ss:Type="String">ARHGEF17</Data></Cell><Cell><Data ss:Type="String">MMP2</Data></Cell><Cell><Data ss:Type="String">UBE2QL1</Data></Cell><Cell><Data ss:Type="String">TBC1D9</Data></Cell><Cell><Data ss:Type="String">BEAN</Data></Cell><Cell><Data ss:Type="String">RCN3</Data></Cell><Cell><Data ss:Type="String">CCNA2</Data></Cell><Cell><Data ss:Type="String">CCNA1</Data></Cell><Cell><Data ss:Type="String">PSRC1</Data></Cell><Cell><Data ss:Type="String">HSA-MIR-539.MIMAT0003163</Data></Cell><Cell><Data ss:Type="String">MMRN1</Data></Cell><Cell><Data ss:Type="String">UBE2R2</Data></Cell><Cell><Data ss:Type="String">IRF4</Data></Cell><Cell><Data ss:Type="String">IRF1</Data></Cell><Cell><Data ss:Type="String">CDHR1</Data></Cell><Cell><Data ss:Type="String">HSA-LET-7G.MIMAT0000414</Data></Cell><Cell><Data ss:Type="String">MMRN2</Data></Cell><Cell><Data ss:Type="String">TBC1D7</Data></Cell><Cell><Data ss:Type="String">FAM96B</Data></Cell><Cell><Data ss:Type="String">IRF8</Data></Cell><Cell><Data ss:Type="String">HSA-MIR-223.MIMAT0000280</Data></Cell><Cell><Data ss:Type="String">MVD</Data></Cell><Cell><Data ss:Type="String">HSA-MIR-629.MIMAT0003298</Data></Cell><Cell><Data ss:Type="String">LPHN2</Data></Cell><Cell><Data ss:Type="String">LPHN3</Data></Cell><Cell><Data ss:Type="String">PNLIPRP3</Data></Cell><Cell><Data ss:Type="String">RBM22</Data></Cell><Cell><Data ss:Type="String">ASAM</Data></Cell><Cell><Data ss:Type="String">LAMA2</Data></Cell><Cell><Data ss:Type="String">LAMA4</Data></Cell><Cell><Data ss:Type="String">TAF9</Data></Cell><Cell><Data ss:Type="String">CYGB</Data></Cell><Cell><Data ss:Type="String">HSA-MIR-589.MIMAT0004799</Data></Cell><Cell><Data ss:Type="String">TAF1D</Data></Cell><Cell><Data ss:Type="String">TNKS2</Data></Cell><Cell><Data ss:Type="String">MARVELD1</Data></Cell><Cell><Data ss:Type="String">HSA-MIR-30B.MIMAT0004589</Data></Cell><Cell><Data ss:Type="String">MDH1B</Data></Cell><Cell><Data ss:Type="String">RBM38</Data></Cell><Cell><Data ss:Type="String">CHGA</Data></Cell><Cell><Data ss:Type="String">LAMB2</Data></Cell><Cell><Data ss:Type="String">MX2</Data></Cell><Cell><Data ss:Type="String">TAF11</Data></Cell><Cell><Data ss:Type="String">MX1</Data></Cell><Cell><Data ss:Type="String">LAMB1</Data></Cell><Cell><Data ss:Type="String">LEPREL1</Data></Cell><Cell><Data ss:Type="String">SOD2</Data></Cell><Cell><Data ss:Type="String">SOD3</Data></Cell><Cell><Data ss:Type="String">ACVR2A</Data></Cell><Cell><Data ss:Type="String">BCL6B</Data></Cell><Cell><Data ss:Type="String">VIM</Data></Cell><Cell><Data ss:Type="String">TAF5</Data></Cell><Cell><Data ss:Type="String">ASB2</Data></Cell><Cell><Data ss:Type="String">CPVL</Data></Cell><Cell><Data ss:Type="String">RBM43</Data></Cell><Cell><Data ss:Type="String">TAF2</Data></Cell><Cell><Data ss:Type="String">VIT</Data></Cell><Cell><Data ss:Type="String">RPL30</Data></Cell><Cell><Data ss:Type="String">MAML2</Data></Cell><Cell><Data ss:Type="String">TMEM200A</Data></Cell><Cell><Data ss:Type="String">TMEM200C</Data></Cell><Cell><Data ss:Type="String">ABAT</Data></Cell><Cell><Data ss:Type="String">ENO2</Data></Cell><Cell><Data ss:Type="String">C15ORF23</Data></Cell><Cell><Data ss:Type="String">HSA-MIR-3200.MIMAT0015085</Data></Cell><Cell><Data ss:Type="String">GPR174</Data></Cell><Cell><Data ss:Type="String">MYC</Data></Cell><Cell><Data ss:Type="String">CREB3L1</Data></Cell><Cell><Data ss:Type="String">GPR171</Data></Cell><Cell><Data ss:Type="String">MYB</Data></Cell><Cell><Data ss:Type="String">CYP1B1</Data></Cell><Cell><Data ss:Type="String">PIP4K2B</Data></Cell></Row><Row ss:Height="12.816"><Cell><Data ss:Type="String">RNF111</Data></Cell><Cell ss:StyleID="Default"><Data ss:Type="String">CHGB</Data></Cell><Cell ss:StyleID="Default"><Data ss:Type="String">HSA-MIR-3920.MIMAT0018195</Data></Cell><Cell><Data ss:Type="String">WSB1</Data></Cell><Cell><Data ss:Type="String">NHLRC4</Data></Cell><Cell><Data ss:Type="String">DKK1</Data></Cell><Cell><Data ss:Type="String">DKK3</Data></Cell><Cell><Data ss:Type="String">ABCA10</Data></Cell><Cell><Data ss:Type="String">IFT88</Data></Cell><Cell><Data ss:Type="String">RNF125</Data></Cell><Cell><Data ss:Type="String">GPR161</Data></Cell><Cell><Data ss:Type="String">GPR160</Data></Cell><Cell><Data ss:Type="String">PIH1D2</Data></Cell><Cell><Data ss:Type="String">MEG3</Data></Cell><Cell><Data ss:Type="String">SLAIN1</Data></Cell><Cell><Data ss:Type="String">HSA-MIR-3664.MIMAT0018086</Data></Cell><Cell><Data ss:Type="String">PRDX3</Data></Cell><Cell><Data ss:Type="String">PRDX4</Data></Cell><Cell><Data ss:Type="String">HSA-MIR-372.MIMAT0000724</Data></Cell><Cell><Data ss:Type="String">PLCG2</Data></Cell><Cell><Data ss:Type="String">HSA-MIR-32.MIMAT0000090</Data></Cell><Cell><Data ss:Type="String">GSDMC</Data></Cell><Cell><Data ss:Type="String">WNT10A</Data></Cell><Cell><Data ss:Type="String">FZD2</Data></Cell><Cell><Data ss:Type="String">FZD4</Data></Cell><Cell><Data ss:Type="String">PNO1</Data></Cell><Cell><Data ss:Type="String">SLC16A12</Data></Cell><Cell><Data ss:Type="String">FZD9</Data></Cell><Cell><Data ss:Type="String">PA2G4</Data></Cell><Cell><Data ss:Type="String">HSA-MIR-3117.MIMAT0014979</Data></Cell><Cell><Data ss:Type="String">LASS3</Data></Cell><Cell><Data ss:Type="String">GIPC3</Data></Cell><Cell><Data ss:Type="String">GPR183</Data></Cell><Cell><Data ss:Type="String">LOC728264</Data></Cell><Cell><Data ss:Type="String">GIPC2</Data></Cell><Cell><Data ss:Type="String">CPEB2</Data></Cell><Cell><Data ss:Type="String">CDK16</Data></Cell><Cell><Data ss:Type="String">ORC1L</Data></Cell><Cell><Data ss:Type="String">MEI1</Data></Cell><Cell><Data ss:Type="String">TGFB1I1</Data></Cell><Cell><Data ss:Type="String">ELN</Data></Cell><Cell><Data ss:Type="String">TMEM180</Data></Cell><Cell><Data ss:Type="String">HSA-MIR-375.MIMAT0000728</Data></Cell><Cell><Data ss:Type="String">C9ORF98</Data></Cell><Cell><Data ss:Type="String">HRCT1</Data></Cell><Cell><Data ss:Type="String">SLC6A1</Data></Cell><Cell><Data ss:Type="String">HSA-MIR-642A.MIMAT0003312</Data></Cell><Cell><Data ss:Type="String">GLI1</Data></Cell><Cell><Data ss:Type="String">SLC6A2</Data></Cell><Cell><Data ss:Type="String">VSIG10L</Data></Cell><Cell><Data ss:Type="String">MS4A4A</Data></Cell><Cell><Data ss:Type="String">GLI2</Data></Cell><Cell><Data ss:Type="String">GPR132</Data></Cell><Cell><Data ss:Type="String">CHL1</Data></Cell><Cell><Data ss:Type="String">HSA-MIR-2115.MIMAT0011158</Data></Cell><Cell><Data ss:Type="String">HSA-MIR-106A.MIMAT0000103</Data></Cell><Cell><Data ss:Type="String">RIOK1</Data></Cell><Cell><Data ss:Type="String">GPRASP1</Data></Cell><Cell><Data ss:Type="String">C16ORF75</Data></Cell><Cell><Data ss:Type="String">GPR133</Data></Cell><Cell><Data ss:Type="String">SLC2A14</Data></Cell><Cell><Data ss:Type="String">ZC3H10</Data></Cell><Cell><Data ss:Type="String">SLC2A10</Data></Cell><Cell><Data ss:Type="String">HSA-MIR-133A.MIMAT0000427</Data></Cell><Cell><Data ss:Type="String">SLC2A12</Data></Cell><Cell><Data ss:Type="String">EN1</Data></Cell><Cell><Data ss:Type="String">TACR1</Data></Cell><Cell><Data ss:Type="String">FAM101B</Data></Cell><Cell><Data ss:Type="String">MS4A6A</Data></Cell><Cell><Data ss:Type="String">TMEM178</Data></Cell><Cell><Data ss:Type="String">FCER2</Data></Cell><Cell><Data ss:Type="String">C16ORF62</Data></Cell><Cell><Data ss:Type="String">C16ORF61</Data></Cell><Cell><Data ss:Type="String">SLCO4A1</Data></Cell><Cell><Data ss:Type="String">TAL1</Data></Cell><Cell><Data ss:Type="String">LOC389333</Data></Cell><Cell><Data ss:Type="String">GPR128</Data></Cell><Cell><Data ss:Type="String">PLCB2</Data></Cell><Cell><Data ss:Type="String">GPR124</Data></Cell><Cell><Data ss:Type="String">ENG</Data></Cell><Cell><Data ss:Type="String">OCA2</Data></Cell><Cell><Data ss:Type="String">GLT25D2</Data></Cell><Cell><Data ss:Type="String">FIGF</Data></Cell><Cell><Data ss:Type="String">C6ORF174</Data></Cell><Cell><Data ss:Type="String">HOXD10</Data></Cell><Cell><Data ss:Type="String">MIPOL1</Data></Cell><Cell><Data ss:Type="String">HSA-MIR-331.MIMAT0000760</Data></Cell><Cell><Data ss:Type="String">C6ORF168</Data></Cell><Cell><Data ss:Type="String">TMEM169</Data></Cell><Cell><Data ss:Type="String">CHN1</Data></Cell><Cell><Data ss:Type="String">GCNT4</Data></Cell><Cell><Data ss:Type="String">CHML</Data></Cell><Cell><Data ss:Type="String">RPL18</Data></Cell><Cell><Data ss:Type="String">ANKRD50</Data></Cell><Cell><Data ss:Type="String">DTD1</Data></Cell><Cell><Data ss:Type="String">ZDHHC8P1</Data></Cell><Cell><Data ss:Type="String">F10</Data></Cell><Cell><Data ss:Type="String">CARD9</Data></Cell><Cell><Data ss:Type="String">GRRP1</Data></Cell><Cell><Data ss:Type="String">LAPTM5</Data></Cell><Cell><Data ss:Type="String">CARD6</Data></Cell><Cell><Data ss:Type="String">TRMT1</Data></Cell><Cell><Data ss:Type="String">SULF1</Data></Cell><Cell><Data ss:Type="String">TMEM156</Data></Cell><Cell><Data ss:Type="String">C6ORF155</Data></Cell><Cell><Data ss:Type="String">TMEM158</Data></Cell><Cell><Data ss:Type="String">ABI3</Data></Cell><Cell><Data ss:Type="String">RFWD3</Data></Cell><Cell><Data ss:Type="String">TRMT6</Data></Cell><Cell><Data ss:Type="String">HSA-MIR-210.MIMAT0000267</Data></Cell><Cell><Data ss:Type="String">MSRB3</Data></Cell><Cell><Data ss:Type="String">C16ORF89</Data></Cell><Cell><Data ss:Type="String">FILIP1</Data></Cell><Cell><Data ss:Type="String">GPR146</Data></Cell><Cell><Data ss:Type="String">PHLDB1</Data></Cell><Cell><Data ss:Type="String">COL16A1</Data></Cell><Cell><Data ss:Type="String">ANKRD35</Data></Cell><Cell><Data ss:Type="String">HSA-MIR-3667.MIMAT0018089</Data></Cell><Cell><Data ss:Type="String">CHPF</Data></Cell><Cell><Data ss:Type="String">HJURP</Data></Cell><Cell><Data ss:Type="String">FAM107A</Data></Cell><Cell><Data ss:Type="String">C6ORF153</Data></Cell><Cell><Data ss:Type="String">HSA-MIR-22.MIMAT0000077</Data></Cell><Cell><Data ss:Type="String">ZFP36</Data></Cell><Cell><Data ss:Type="String">DACH1</Data></Cell><Cell><Data ss:Type="String">GRAP2</Data></Cell><Cell><Data ss:Type="String">HSA-MIR-335.MIMAT0004703</Data></Cell><Cell><Data ss:Type="String">PHLDA1</Data></Cell><Cell><Data ss:Type="String">LZTS1</Data></Cell><Cell><Data ss:Type="String">TMSB10</Data></Cell><Cell><Data ss:Type="String">PHLDA3</Data></Cell><Cell><Data ss:Type="String">HSA-MIR-937.MIMAT0004980</Data></Cell><Cell><Data ss:Type="String">F2R</Data></Cell><Cell><Data ss:Type="String">CD180</Data></Cell><Cell><Data ss:Type="String">TAP2</Data></Cell><Cell><Data ss:Type="String">FLJ10357</Data></Cell><Cell><Data ss:Type="String">TAP1</Data></Cell><Cell><Data ss:Type="String">CYS1</Data></Cell><Cell><Data ss:Type="String">SYPL2</Data></Cell><Cell><Data ss:Type="String">CLIP3</Data></Cell><Cell><Data ss:Type="String">MELK</Data></Cell><Cell><Data ss:Type="String">NCL</Data></Cell><Cell><Data ss:Type="String">CLIP4</Data></Cell><Cell><Data ss:Type="String">ANKRD42</Data></Cell><Cell><Data ss:Type="String">ERG</Data></Cell><Cell><Data ss:Type="String">ZNF552</Data></Cell><Cell><Data ss:Type="String">IQCA1</Data></Cell><Cell><Data ss:Type="String">CSF1R</Data></Cell><Cell><Data ss:Type="String">CALCRL</Data></Cell><Cell><Data ss:Type="String">ABHD4</Data></Cell><Cell><Data ss:Type="String">RNF180</Data></Cell><Cell><Data ss:Type="String">ABHD8</Data></Cell><Cell><Data ss:Type="String">CHRD</Data></Cell><Cell><Data ss:Type="String">HSA-MIR-382.MIMAT0000737</Data></Cell><Cell><Data ss:Type="String">TARS</Data></Cell><Cell><Data ss:Type="String">KRBA1</Data></Cell><Cell><Data ss:Type="String">HSA-MIR-486.MIMAT0002177</Data></Cell><Cell><Data ss:Type="String">TARP</Data></Cell><Cell><Data ss:Type="String">HSA-MIR-541.MIMAT0004920</Data></Cell><Cell><Data ss:Type="String">KIAA1644</Data></Cell><Cell><Data ss:Type="String">ABL1</Data></Cell><Cell><Data ss:Type="String">GPR116</Data></Cell><Cell><Data ss:Type="String">NDN</Data></Cell><Cell><Data ss:Type="String">ZNF544</Data></Cell><Cell><Data ss:Type="String">SLC15A3</Data></Cell><Cell><Data ss:Type="String">RNF175</Data></Cell><Cell><Data ss:Type="String">GPR114</Data></Cell><Cell><Data ss:Type="String">STRA6</Data></Cell><Cell><Data ss:Type="String">WDTC1</Data></Cell><Cell><Data ss:Type="String">HSA-MIR-3913.MIMAT0018187</Data></Cell><Cell><Data ss:Type="String">CD163</Data></Cell><Cell><Data ss:Type="String">ANKRD24</Data></Cell><Cell><Data ss:Type="String">ZG16B</Data></Cell><Cell><Data ss:Type="String">FAM26E</Data></Cell><Cell><Data ss:Type="String">CD160</Data></Cell><Cell><Data ss:Type="String">ASNS</Data></Cell><Cell><Data ss:Type="String">CYBRD1</Data></Cell><Cell><Data ss:Type="String">MARCH8</Data></Cell><Cell><Data ss:Type="String">HSA-MIR-489.MIMAT0002805</Data></Cell><Cell><Data ss:Type="String">MARCH6</Data></Cell><Cell><Data ss:Type="String">MARCH1</Data></Cell><Cell><Data ss:Type="String">CNOT7</Data></Cell><Cell><Data ss:Type="String">YEATS2</Data></Cell><Cell><Data ss:Type="String">C6ORF115</Data></Cell><Cell><Data ss:Type="String">SPIRE2</Data></Cell><Cell><Data ss:Type="String">RNF181</Data></Cell><Cell><Data ss:Type="String">FAM26F</Data></Cell><Cell><Data ss:Type="String">CNOT8</Data></Cell><Cell><Data ss:Type="String">NES</Data></Cell><Cell><Data ss:Type="String">ZNF532</Data></Cell><Cell><Data ss:Type="String">HSA-MIR-509.MIMAT0002881</Data></Cell><Cell><Data ss:Type="String">BNC2</Data></Cell><Cell><Data ss:Type="String">BNC1</Data></Cell><Cell><Data ss:Type="String">HSA-MIR-30D.MIMAT0000245</Data></Cell><Cell><Data ss:Type="String">LSP1</Data></Cell><Cell><Data ss:Type="String">TREM1</Data></Cell><Cell><Data ss:Type="String">C15ORF59</Data></Cell><Cell><Data ss:Type="String">SGCD</Data></Cell><Cell><Data ss:Type="String">C6ORF105</Data></Cell><Cell><Data ss:Type="String">DNMT3B</Data></Cell><Cell><Data ss:Type="String">CNGA1</Data></Cell><Cell><Data ss:Type="String">HSA-MIR-493.MIMAT0002813</Data></Cell><Cell><Data ss:Type="String">C3ORF54</Data></Cell><Cell><Data ss:Type="String">HIF1AN</Data></Cell><Cell><Data ss:Type="String">PGPEP1</Data></Cell><Cell><Data ss:Type="String">ZNF521</Data></Cell><Cell><Data ss:Type="String">GRASP</Data></Cell><Cell><Data ss:Type="String">VWF</Data></Cell><Cell><Data ss:Type="String">LOC654342</Data></Cell><Cell><Data ss:Type="String">KCNAB2</Data></Cell><Cell><Data ss:Type="String">ASPN</Data></Cell><Cell><Data ss:Type="String">ADRA2A</Data></Cell><Cell><Data ss:Type="String">ASPM</Data></Cell><Cell><Data ss:Type="String">EVC</Data></Cell><Cell><Data ss:Type="String">ESRP2</Data></Cell><Cell><Data ss:Type="String">ZNF516</Data></Cell><Cell><Data ss:Type="String">IL3RA</Data></Cell><Cell><Data ss:Type="String">HSA-LET-7A-2.MIMAT0010195</Data></Cell><Cell><Data ss:Type="String">EVL</Data></Cell><Cell><Data ss:Type="String">SNRPA1</Data></Cell><Cell><Data ss:Type="String">HSA-MIR-181C.MIMAT0004559</Data></Cell><Cell><Data ss:Type="String">SMPDL3B</Data></Cell><Cell><Data ss:Type="String">ASPA</Data></Cell><Cell><Data ss:Type="String">NLGN3</Data></Cell><Cell><Data ss:Type="String">MIR155HG</Data></Cell><Cell><Data ss:Type="String">HSA-MIR-409.MIMAT0001639</Data></Cell><Cell><Data ss:Type="String">HSA-MIR-409.MIMAT0001638</Data></Cell><Cell><Data ss:Type="String">C15ORF42</Data></Cell><Cell><Data ss:Type="String">HSA-MIR-22.MIMAT0004495</Data></Cell><Cell><Data ss:Type="String">C15ORF38</Data></Cell><Cell><Data ss:Type="String">PUF60</Data></Cell><Cell><Data ss:Type="String">NHS</Data></Cell><Cell><Data ss:Type="String">MEST</Data></Cell><Cell><Data ss:Type="String">WASF2</Data></Cell><Cell><Data ss:Type="String">C3ORF37</Data></Cell><Cell><Data ss:Type="String">IRX1</Data></Cell><Cell><Data ss:Type="String">RPH3AL</Data></Cell><Cell><Data ss:Type="String">KCNJ11</Data></Cell><Cell><Data ss:Type="String">KCNIP2</Data></Cell><Cell><Data ss:Type="String">KCNJ12</Data></Cell><Cell><Data ss:Type="String">IRX3</Data></Cell><Cell><Data ss:Type="String">PLCL2</Data></Cell><Cell><Data ss:Type="String">KCNJ15</Data></Cell><Cell><Data ss:Type="String">ORC6L</Data></Cell><Cell><Data ss:Type="String">KCNJ16</Data></Cell><Cell><Data ss:Type="String">HSA-MIR-628.MIMAT0004809</Data></Cell><Cell><Data ss:Type="String">HSA-MIR-3928.MIMAT0018205</Data></Cell><Cell><Data ss:Type="String">GLRB</Data></Cell><Cell><Data ss:Type="String">MNDA</Data></Cell><Cell><Data ss:Type="String">RHEBL1</Data></Cell><Cell><Data ss:Type="String">CBLN4</Data></Cell><Cell><Data ss:Type="String">LST1</Data></Cell><Cell><Data ss:Type="String">GDE1</Data></Cell><Cell><Data ss:Type="String">ACSM5</Data></Cell><Cell><Data ss:Type="String">EDNRA</Data></Cell></Row><Row ss:Height="12.816"><Cell><Data ss:Type="String">C3ORF18</Data></Cell><Cell ss:StyleID="Default"><Data ss:Type="String">EDNRB</Data></Cell><Cell ss:StyleID="Default"><Data ss:Type="String">C10ORF72</Data></Cell><Cell><Data ss:Type="String">CHEK2</Data></Cell><Cell><Data ss:Type="String">GOLGA1</Data></Cell><Cell><Data ss:Type="String">CHEK1</Data></Cell><Cell><Data ss:Type="String">HSA-MIR-944.MIMAT0004987</Data></Cell><Cell><Data ss:Type="String">GLUL</Data></Cell><Cell><Data ss:Type="String">AGFG1</Data></Cell><Cell><Data ss:Type="String">ABT1</Data></Cell><Cell><Data ss:Type="String">HSA-MIR-520F.MIMAT0002830</Data></Cell><Cell><Data ss:Type="String">MCCC2</Data></Cell><Cell><Data ss:Type="String">C10ORF54</Data></Cell><Cell><Data ss:Type="String">MTUS1</Data></Cell><Cell><Data ss:Type="String">ACSL5</Data></Cell><Cell><Data ss:Type="String">C10ORF55</Data></Cell><Cell><Data ss:Type="String">ACSL4</Data></Cell><Cell><Data ss:Type="String">HSA-MIR-3620.MIMAT0018001</Data></Cell><Cell><Data ss:Type="String">HSA-MIR-486.MIMAT0004762</Data></Cell><Cell><Data ss:Type="String">HSA-MIR-324.MIMAT0000762</Data></Cell><Cell><Data ss:Type="String">HSA-MIR-324.MIMAT0000761</Data></Cell><Cell><Data ss:Type="String">HSA-MIR-542.MIMAT0003340</Data></Cell><Cell><Data ss:Type="String">COL8A2</Data></Cell><Cell><Data ss:Type="String">COL8A1</Data></Cell><Cell><Data ss:Type="String">ANKRA2</Data></Cell><Cell><Data ss:Type="String">HSA-MIR-891A.MIMAT0004902</Data></Cell><Cell><Data ss:Type="String">ZFPM2</Data></Cell><Cell><Data ss:Type="String">HSA-MIR-577.MIMAT0003242</Data></Cell><Cell><Data ss:Type="String">NECAB1</Data></Cell><Cell><Data ss:Type="String">NECAB3</Data></Cell><Cell><Data ss:Type="String">TSHZ3</Data></Cell><Cell><Data ss:Type="String">PDE1C</Data></Cell><Cell><Data ss:Type="String">PDE1B</Data></Cell><Cell><Data ss:Type="String">PDE1A</Data></Cell><Cell><Data ss:Type="String">TSHZ2</Data></Cell><Cell><Data ss:Type="String">EIF5A2</Data></Cell><Cell><Data ss:Type="String">NUAK1</Data></Cell><Cell><Data ss:Type="String">FAM180A</Data></Cell><Cell><Data ss:Type="String">PATZ1</Data></Cell><Cell><Data ss:Type="String">GPM6B</Data></Cell><Cell><Data ss:Type="String">NMB</Data></Cell><Cell><Data ss:Type="String">PTPRN2</Data></Cell><Cell><Data ss:Type="String">SIAH2</Data></Cell><Cell><Data ss:Type="String">PDE2A</Data></Cell><Cell><Data ss:Type="String">C10ORF32</Data></Cell><Cell><Data ss:Type="String">SNHG6</Data></Cell><Cell><Data ss:Type="String">NMI</Data></Cell><Cell><Data ss:Type="String">PARP14</Data></Cell><Cell><Data ss:Type="String">GDF6</Data></Cell><Cell><Data ss:Type="String">PARP15</Data></Cell><Cell><Data ss:Type="String">ACADSB</Data></Cell><Cell><Data ss:Type="String">GNG11</Data></Cell><Cell><Data ss:Type="String">ZWINT</Data></Cell><Cell><Data ss:Type="String">PARP12</Data></Cell><Cell><Data ss:Type="String">SNHG3</Data></Cell><Cell><Data ss:Type="String">CCDC88B</Data></Cell><Cell><Data ss:Type="String">HSA-MIR-1185.MIMAT0005798</Data></Cell><Cell><Data ss:Type="String">PDE3A</Data></Cell><Cell><Data ss:Type="String">MEIS3P1</Data></Cell><Cell><Data ss:Type="String">ITM2A</Data></Cell><Cell><Data ss:Type="String">ITM2B</Data></Cell><Cell><Data ss:Type="String">ITM2C</Data></Cell><Cell><Data ss:Type="String">ACVRL1</Data></Cell><Cell><Data ss:Type="String">CLIC5</Data></Cell><Cell><Data ss:Type="String">SH3KBP1</Data></Cell><Cell><Data ss:Type="String">KRT23</Data></Cell><Cell><Data ss:Type="String">CX3CL1</Data></Cell><Cell><Data ss:Type="String">GLIPR1</Data></Cell><Cell><Data ss:Type="String">GLIPR2</Data></Cell><Cell><Data ss:Type="String">HSA-MIR-483.MIMAT0004761</Data></Cell><Cell><Data ss:Type="String">STAB1</Data></Cell><Cell><Data ss:Type="String">HSA-MIR-342.MIMAT0004694</Data></Cell><Cell><Data ss:Type="String">TNFAIP8L2</Data></Cell><Cell><Data ss:Type="String">CLIC2</Data></Cell><Cell><Data ss:Type="String">ANKRD6</Data></Cell><Cell><Data ss:Type="String">MAP4K1</Data></Cell><Cell><Data ss:Type="String">HSA-MIR-339.MIMAT0000764</Data></Cell><Cell><Data ss:Type="String">AMPD3</Data></Cell><Cell><Data ss:Type="String">AVPR1A</Data></Cell><Cell><Data ss:Type="String">NAALADL1</Data></Cell><Cell><Data ss:Type="String">MDFIC</Data></Cell><Cell><Data ss:Type="String">NOV</Data></Cell><Cell><Data ss:Type="String">B3GNT5</Data></Cell><Cell><Data ss:Type="String">MPPED2</Data></Cell><Cell><Data ss:Type="String">HSA-MIR-33A.MIMAT0000091</Data></Cell><Cell><Data ss:Type="String">FAM20A</Data></Cell><Cell><Data ss:Type="String">SGK1</Data></Cell><Cell><Data ss:Type="String">TOMM40</Data></Cell><Cell><Data ss:Type="String">HSA-MIR-144.MIMAT0000436</Data></Cell><Cell><Data ss:Type="String">CXCR5</Data></Cell><Cell><Data ss:Type="String">WAS</Data></Cell><Cell><Data ss:Type="String">CXCR6</Data></Cell><Cell><Data ss:Type="String">NPL</Data></Cell><Cell><Data ss:Type="String">LILRA4</Data></Cell><Cell><Data ss:Type="String">LILRA5</Data></Cell><Cell><Data ss:Type="String">FAM184A</Data></Cell><Cell><Data ss:Type="String">CXCR3</Data></Cell><Cell><Data ss:Type="String">KIAA1609</Data></Cell><Cell><Data ss:Type="String">MAP4K5</Data></Cell><Cell><Data ss:Type="String">CORIN</Data></Cell><Cell><Data ss:Type="String">MPZL2</Data></Cell><Cell><Data ss:Type="String">CA12</Data></Cell><Cell><Data ss:Type="String">HSA-MIR-532.MIMAT0004780</Data></Cell><Cell><Data ss:Type="String">HSA-MIR-455.MIMAT0003150</Data></Cell><Cell><Data ss:Type="String">HSA-MIR-410.MIMAT0002171</Data></Cell><Cell><Data ss:Type="String">C10ORF76</Data></Cell><Cell><Data ss:Type="String">LILRB1</Data></Cell><Cell><Data ss:Type="String">LILRB2</Data></Cell><Cell><Data ss:Type="String">C10ORF79</Data></Cell><Cell><Data ss:Type="String">PODN</Data></Cell><Cell><Data ss:Type="String">LILRB3</Data></Cell><Cell><Data ss:Type="String">LILRB4</Data></Cell><Cell><Data ss:Type="String">LILRB5</Data></Cell><Cell><Data ss:Type="String">TJP1</Data></Cell><Cell><Data ss:Type="String">KRT17</Data></Cell><Cell><Data ss:Type="String">FAP</Data></Cell><Cell><Data ss:Type="String">KRT16</Data></Cell><Cell><Data ss:Type="String">DLC1</Data></Cell><Cell><Data ss:Type="String">KRT14</Data></Cell><Cell><Data ss:Type="String">FAM22D</Data></Cell><Cell><Data ss:Type="String">FAS</Data></Cell><Cell><Data ss:Type="String">TRIP13</Data></Cell><Cell><Data ss:Type="String">NRK</Data></Cell><Cell><Data ss:Type="String">SIRPG</Data></Cell><Cell><Data ss:Type="String">TMEM140</Data></Cell><Cell><Data ss:Type="String">TMEM144</Data></Cell><Cell><Data ss:Type="String">FBL</Data></Cell><Cell><Data ss:Type="String">PTTG1</Data></Cell><Cell><Data ss:Type="String">TMEM149</Data></Cell><Cell><Data ss:Type="String">NUSAP1</Data></Cell><Cell><Data ss:Type="String">SIRPA</Data></Cell><Cell><Data ss:Type="String">PDE8B</Data></Cell><Cell><Data ss:Type="String">PDE8A</Data></Cell><Cell><Data ss:Type="String">KRT6C</Data></Cell><Cell><Data ss:Type="String">KRT6B</Data></Cell><Cell><Data ss:Type="String">HSA-MIR-765.MIMAT0003945</Data></Cell><Cell><Data ss:Type="String">CD300A</Data></Cell><Cell><Data ss:Type="String">SPNS2</Data></Cell><Cell><Data ss:Type="String">WRNIP1</Data></Cell><Cell><Data ss:Type="String">CGRRF1</Data></Cell><Cell><Data ss:Type="String">TMEM130</Data></Cell><Cell><Data ss:Type="String">HSA-MIR-301A.MIMAT0000688</Data></Cell><Cell><Data ss:Type="String">HSA-MIR-499A.MIMAT0004772</Data></Cell><Cell><Data ss:Type="String">HSA-MIR-25.MIMAT0004498</Data></Cell><Cell><Data ss:Type="String">FAM185A</Data></Cell><Cell><Data ss:Type="String">HSA-MIR-500B.MIMAT0016925</Data></Cell><Cell><Data ss:Type="String">ELMO1</Data></Cell><Cell><Data ss:Type="String">LMX1B</Data></Cell><Cell><Data ss:Type="String">CD300C</Data></Cell><Cell><Data ss:Type="String">PDE9A</Data></Cell><Cell><Data ss:Type="String">RAI14</Data></Cell><Cell><Data ss:Type="String">AKNA</Data></Cell><Cell><Data ss:Type="String">H6PD</Data></Cell><Cell><Data ss:Type="String">KLRB1</Data></Cell><Cell><Data ss:Type="String">HSA-MIR-200A.MIMAT0001620</Data></Cell><Cell><Data ss:Type="String">CTTNBP2</Data></Cell><Cell><Data ss:Type="String">NTM</Data></Cell><Cell><Data ss:Type="String">LTBP4</Data></Cell><Cell><Data ss:Type="String">NCF1B</Data></Cell><Cell><Data ss:Type="String">NCF1C</Data></Cell><Cell><Data ss:Type="String">LTBP2</Data></Cell><Cell><Data ss:Type="String">DTX3</Data></Cell><Cell><Data ss:Type="String">NID1</Data></Cell><Cell><Data ss:Type="String">NID2</Data></Cell><Cell><Data ss:Type="String">LTBP1</Data></Cell><Cell><Data ss:Type="String">CPLX1</Data></Cell><Cell><Data ss:Type="String">SEL1L3</Data></Cell><Cell><Data ss:Type="String">HSA-MIR-3944.MIMAT0018360</Data></Cell><Cell><Data ss:Type="String">HSA-MIR-496.MIMAT0002818</Data></Cell><Cell><Data ss:Type="String">PODXL</Data></Cell><Cell><Data ss:Type="String">TMEM127</Data></Cell><Cell><Data ss:Type="String">ZC3H18</Data></Cell><Cell><Data ss:Type="String">HSA-MIR-195.MIMAT0000461</Data></Cell><Cell><Data ss:Type="String">ACBD7</Data></Cell><Cell><Data ss:Type="String">BTNL9</Data></Cell><Cell><Data ss:Type="String">HSA-MIR-625.MIMAT0004808</Data></Cell><Cell><Data ss:Type="String">TGFB1</Data></Cell><Cell><Data ss:Type="String">TGFB3</Data></Cell><Cell><Data ss:Type="String">PTCH1</Data></Cell><Cell><Data ss:Type="String">EPHX2</Data></Cell><Cell><Data ss:Type="String">PTCH2</Data></Cell><Cell><Data ss:Type="String">DNAJC12</Data></Cell><Cell><Data ss:Type="String">HSA-MIR-654.MIMAT0004814</Data></Cell><Cell><Data ss:Type="String">HSA-MIR-193B.MIMAT0002819</Data></Cell><Cell><Data ss:Type="String">HSA-MIR-346.MIMAT0000773</Data></Cell><Cell><Data ss:Type="String">TMEM119</Data></Cell><Cell><Data ss:Type="String">KLRD1</Data></Cell><Cell><Data ss:Type="String">TGFBI</Data></Cell><Cell><Data ss:Type="String">NFKBIE</Data></Cell><Cell><Data ss:Type="String">CXCL6</Data></Cell><Cell><Data ss:Type="String">CXCL9</Data></Cell><Cell><Data ss:Type="String">MCTP1</Data></Cell><Cell><Data ss:Type="String">HSPB6</Data></Cell><Cell><Data ss:Type="String">HSA-MIR-1275.MIMAT0005929</Data></Cell><Cell><Data ss:Type="String">DOCK8</Data></Cell><Cell><Data ss:Type="String">HSPB7</Data></Cell><Cell><Data ss:Type="String">PDE3B</Data></Cell><Cell><Data ss:Type="String">HSA-MIR-3605.MIMAT0017982</Data></Cell><Cell><Data ss:Type="String">HSPB2</Data></Cell><Cell><Data ss:Type="String">LMOD1</Data></Cell><Cell><Data ss:Type="String">CXCL1</Data></Cell><Cell><Data ss:Type="String">ELAVL1</Data></Cell><Cell><Data ss:Type="String">CXCL2</Data></Cell><Cell><Data ss:Type="String">TMEM100</Data></Cell><Cell><Data ss:Type="String">TMEM101</Data></Cell><Cell><Data ss:Type="String">TMEM109</Data></Cell><Cell><Data ss:Type="String">HSA-MIR-25.MIMAT0000081</Data></Cell><Cell><Data ss:Type="String">SCYL2</Data></Cell><Cell><Data ss:Type="String">EGFL6</Data></Cell><Cell><Data ss:Type="String">HSA-LET-7E.MIMAT0004485</Data></Cell><Cell><Data ss:Type="String">FGR</Data></Cell><Cell><Data ss:Type="String">HSA-MIR-542.MIMAT0003389</Data></Cell><Cell><Data ss:Type="String">LATS2</Data></Cell><Cell><Data ss:Type="String">HSA-MIR-483.MIMAT0002173</Data></Cell><Cell><Data ss:Type="String">PALLD</Data></Cell><Cell><Data ss:Type="String">PDE5A</Data></Cell><Cell><Data ss:Type="String">LALBA</Data></Cell><Cell><Data ss:Type="String">DOCK2</Data></Cell><Cell><Data ss:Type="String">MCTP2</Data></Cell><Cell><Data ss:Type="String">DOCK1</Data></Cell><Cell><Data ss:Type="String">RGS18</Data></Cell><Cell><Data ss:Type="String">SASH3</Data></Cell><Cell><Data ss:Type="String">NXN</Data></Cell><Cell><Data ss:Type="String">PALM2</Data></Cell><Cell><Data ss:Type="String">LCAT</Data></Cell><Cell><Data ss:Type="String">PRELP</Data></Cell><Cell><Data ss:Type="String">KRT86</Data></Cell><Cell><Data ss:Type="String">LTC4S</Data></Cell><Cell><Data ss:Type="String">DLL1</Data></Cell><Cell><Data ss:Type="String">HSPD1</Data></Cell><Cell><Data ss:Type="String">C9ORF30</Data></Cell><Cell><Data ss:Type="String">DLL4</Data></Cell><Cell><Data ss:Type="String">PALMD</Data></Cell><Cell><Data ss:Type="String">NRIP2</Data></Cell><Cell><Data ss:Type="String">RGS22</Data></Cell><Cell><Data ss:Type="String">KLRG1</Data></Cell><Cell><Data ss:Type="String">CMTM7</Data></Cell><Cell><Data ss:Type="String">POLQ</Data></Cell><Cell><Data ss:Type="String">HSA-MIR-518C.MIMAT0002847</Data></Cell><Cell><Data ss:Type="String">HSA-MIR-518C.MIMAT0002848</Data></Cell><Cell><Data ss:Type="String">CMTM3</Data></Cell><Cell><Data ss:Type="String">DYX1C1</Data></Cell><Cell><Data ss:Type="String">CMTM5</Data></Cell><Cell><Data ss:Type="String">LCA5</Data></Cell><Cell><Data ss:Type="String">C9ORF46</Data></Cell><Cell><Data ss:Type="String">MEIS3</Data></Cell><Cell><Data ss:Type="String">C9ORF40</Data></Cell><Cell><Data ss:Type="String">MEIS2</Data></Cell><Cell><Data ss:Type="String">HSA-MIR-135B.MIMAT0000758</Data></Cell><Cell><Data ss:Type="String">PDE7B</Data></Cell><Cell><Data ss:Type="String">HSA-MIR-744.MIMAT0004946</Data></Cell><Cell><Data ss:Type="String">SPI1</Data></Cell><Cell><Data ss:Type="String">POP7</Data></Cell><Cell><Data ss:Type="String">POP1</Data></Cell><Cell><Data ss:Type="String">GMFG</Data></Cell></Row><Row ss:Index="23" ss:Height="12.816"><Cell><Data ss:Type="String">ATP5C1</Data></Cell><Cell ss:StyleID="Default"><Data ss:Type="String">ISM1</Data></Cell><Cell ss:StyleID="Default"><Data ss:Type="String">LOC642846</Data></Cell><Cell><Data ss:Type="String">SPIB</Data></Cell><Cell><Data ss:Type="String">NDST1</Data></Cell><Cell><Data ss:Type="String">ISLR</Data></Cell><Cell><Data ss:Type="String">AKT3</Data></Cell><Cell><Data ss:Type="String">C3AR1</Data></Cell><Cell><Data ss:Type="String">GTSE1</Data></Cell><Cell><Data ss:Type="String">HSA-MIR-186.MIMAT0000456</Data></Cell><Cell><Data ss:Type="String">WLS</Data></Cell><Cell><Data ss:Type="String">HSA-MIR-548D.MIMAT0003323</Data></Cell><Cell><Data ss:Type="String">HSA-MIR-100.MIMAT0000098</Data></Cell><Cell><Data ss:Type="String">HSA-MIR-155.MIMAT0004658</Data></Cell><Cell><Data ss:Type="String">ACE2</Data></Cell><Cell><Data ss:Type="String">ATF7</Data></Cell><Cell><Data ss:Type="String">CDCA2</Data></Cell><Cell><Data ss:Type="String">CDCA3</Data></Cell><Cell><Data ss:Type="String">CDCA4</Data></Cell><Cell><Data ss:Type="String">CDCA5</Data></Cell><Cell><Data ss:Type="String">PDGFB</Data></Cell><Cell><Data ss:Type="String">GATA6</Data></Cell><Cell><Data ss:Type="String">CDCA7</Data></Cell><Cell><Data ss:Type="String">C6ORF97</Data></Cell><Cell><Data ss:Type="String">CDCA8</Data></Cell><Cell><Data ss:Type="String">HSA-MIR-675.MIMAT0004284</Data></Cell><Cell><Data ss:Type="String">GATA3</Data></Cell><Cell><Data ss:Type="String">PLA2G5</Data></Cell><Cell><Data ss:Type="String">GATA2</Data></Cell><Cell><Data ss:Type="String">PLA2G7</Data></Cell><Cell><Data ss:Type="String">HSA-MIR-3065.MIMAT0015378</Data></Cell><Cell><Data ss:Type="String">EPB41L2</Data></Cell><Cell><Data ss:Type="String">PDGFD</Data></Cell><Cell><Data ss:Type="String">PDGFC</Data></Cell><Cell><Data ss:Type="String">C19ORF36</Data></Cell><Cell><Data ss:Type="String">HSA-LET-7F.MIMAT0000067</Data></Cell><Cell><Data ss:Type="String">TSLP</Data></Cell><Cell><Data ss:Type="String">FN1</Data></Cell><Cell><Data ss:Type="String">HSA-MIR-493.MIMAT0003161</Data></Cell><Cell><Data ss:Type="String">NR2F1</Data></Cell><Cell><Data ss:Type="String">C12ORF72</Data></Cell><Cell><Data ss:Type="String">AIF1L</Data></Cell><Cell><Data ss:Type="String">C12ORF68</Data></Cell><Cell><Data ss:Type="String">CILP</Data></Cell><Cell><Data ss:Type="String">FAT1</Data></Cell><Cell><Data ss:Type="String">FAT2</Data></Cell><Cell><Data ss:Type="String">FAT3</Data></Cell><Cell><Data ss:Type="String">FAT4</Data></Cell><Cell><Data ss:Type="String">HSA-MIR-20A.MIMAT0004493</Data></Cell><Cell><Data ss:Type="String">ARHGAP9</Data></Cell><Cell><Data ss:Type="String">ACHE</Data></Cell><Cell><Data ss:Type="String">MTMR10</Data></Cell><Cell><Data ss:Type="String">SIGLEC9</Data></Cell><Cell><Data ss:Type="String">BHLHE41</Data></Cell><Cell><Data ss:Type="String">ARHGAP1</Data></Cell><Cell><Data ss:Type="String">C20ORF160</Data></Cell><Cell><Data ss:Type="String">PEAR1</Data></Cell><Cell><Data ss:Type="String">ARHGAP6</Data></Cell><Cell><Data ss:Type="String">ANXA8L2</Data></Cell><Cell><Data ss:Type="String">ARHGAP4</Data></Cell><Cell><Data ss:Type="String">SMPD3</Data></Cell><Cell><Data ss:Type="String">SULT1C3</Data></Cell><Cell><Data ss:Type="String">C12ORF35</Data></Cell><Cell><Data ss:Type="String">MED13</Data></Cell><Cell><Data ss:Type="String">MECOM</Data></Cell><Cell><Data ss:Type="String">SMPD1</Data></Cell><Cell><Data ss:Type="String">C19ORF12</Data></Cell><Cell><Data ss:Type="String">TPSAB1</Data></Cell><Cell><Data ss:Type="String">ENOPH1</Data></Cell><Cell><Data ss:Type="String">DLGAP5</Data></Cell><Cell><Data ss:Type="String">SULT1C4</Data></Cell><Cell><Data ss:Type="String">HSA-MIR-150.MIMAT0000451</Data></Cell><Cell><Data ss:Type="String">CNOT6L</Data></Cell><Cell><Data ss:Type="String">HSA-MIR-323B.MIMAT0015050</Data></Cell><Cell><Data ss:Type="String">RAB3IL1</Data></Cell><Cell><Data ss:Type="String">FOS</Data></Cell><Cell><Data ss:Type="String">HSA-MIR-154.MIMAT0000452</Data></Cell><Cell><Data ss:Type="String">JOSD1</Data></Cell><Cell><Data ss:Type="String">MED26</Data></Cell><Cell><Data ss:Type="String">PHF20L1</Data></Cell><Cell><Data ss:Type="String">SLC7A4</Data></Cell><Cell><Data ss:Type="String">SLC7A5</Data></Cell><Cell><Data ss:Type="String">C12ORF48</Data></Cell><Cell><Data ss:Type="String">SLC7A7</Data></Cell><Cell><Data ss:Type="String">MED24</Data></Cell><Cell><Data ss:Type="String">SLC7A8</Data></Cell><Cell><Data ss:Type="String">OAF</Data></Cell><Cell><Data ss:Type="String">CYP21A2</Data></Cell><Cell><Data ss:Type="String">HSA-MIR-187.MIMAT0000262</Data></Cell><Cell><Data ss:Type="String">PXDN</Data></Cell><Cell><Data ss:Type="String">HSA-MIR-518A.MIMAT0005457</Data></Cell><Cell><Data ss:Type="String">SAMD5</Data></Cell><Cell><Data ss:Type="String">CRB2</Data></Cell><Cell><Data ss:Type="String">HSA-MIR-20A.MIMAT0000075</Data></Cell><Cell><Data ss:Type="String">SAMD9</Data></Cell><Cell><Data ss:Type="String">NIP7</Data></Cell><Cell><Data ss:Type="String">ODC1</Data></Cell><Cell><Data ss:Type="String">HSA-MIR-7.MIMAT0000252</Data></Cell><Cell><Data ss:Type="String">CENPA</Data></Cell><Cell><Data ss:Type="String">SLC7A1</Data></Cell><Cell><Data ss:Type="String">SFRS13B</Data></Cell><Cell><Data ss:Type="String">EGFR</Data></Cell><Cell><Data ss:Type="String">FRZB</Data></Cell><Cell><Data ss:Type="String">SPP1</Data></Cell><Cell><Data ss:Type="String">ZNF469</Data></Cell><Cell><Data ss:Type="String">IL12RB1</Data></Cell><Cell><Data ss:Type="String">ZSWIM4</Data></Cell><Cell><Data ss:Type="String">P4HTM</Data></Cell><Cell><Data ss:Type="String">SAMD3</Data></Cell><Cell><Data ss:Type="String">IL12RB2</Data></Cell><Cell><Data ss:Type="String">ZNF462</Data></Cell><Cell><Data ss:Type="String">CENPW</Data></Cell><Cell><Data ss:Type="String">NOC3L</Data></Cell><Cell><Data ss:Type="String">WTIP</Data></Cell><Cell><Data ss:Type="String">C12ORF24</Data></Cell><Cell><Data ss:Type="String">CENPE</Data></Cell><Cell><Data ss:Type="String">C12ORF23</Data></Cell><Cell><Data ss:Type="String">CENPF</Data></Cell><Cell><Data ss:Type="String">COL3A1</Data></Cell><Cell><Data ss:Type="String">TTC30B</Data></Cell><Cell><Data ss:Type="String">SLCO3A1</Data></Cell><Cell><Data ss:Type="String">CENPH</Data></Cell><Cell><Data ss:Type="String">CENPI</Data></Cell><Cell><Data ss:Type="String">TTC30A</Data></Cell><Cell><Data ss:Type="String">CENPK</Data></Cell><Cell><Data ss:Type="String">CENPL</Data></Cell><Cell><Data ss:Type="String">CENPM</Data></Cell><Cell><Data ss:Type="String">CENPN</Data></Cell><Cell><Data ss:Type="String">SIGLEC1</Data></Cell><Cell><Data ss:Type="String">CENPO</Data></Cell><Cell><Data ss:Type="String">YPEL4</Data></Cell><Cell><Data ss:Type="String">SIGLEC7</Data></Cell><Cell><Data ss:Type="String">SIGLEC6</Data></Cell><Cell><Data ss:Type="String">ZNF454</Data></Cell><Cell><Data ss:Type="String">LIMS2</Data></Cell><Cell><Data ss:Type="String">CRLF1</Data></Cell><Cell><Data ss:Type="String">YPEL2</Data></Cell><Cell><Data ss:Type="String">CDKN3</Data></Cell><Cell><Data ss:Type="String">SLC27A1</Data></Cell><Cell><Data ss:Type="String">EXOC3L2</Data></Cell><Cell><Data ss:Type="String">OLFML2B</Data></Cell><Cell><Data ss:Type="String">GMNN</Data></Cell><Cell><Data ss:Type="String">CASC5</Data></Cell><Cell><Data ss:Type="String">PLOD2</Data></Cell><Cell><Data ss:Type="String">CASC2</Data></Cell><Cell><Data ss:Type="String">OLFML2A</Data></Cell><Cell><Data ss:Type="String">CASC1</Data></Cell><Cell><Data ss:Type="String">NUDT11</Data></Cell><Cell><Data ss:Type="String">NUDT10</Data></Cell><Cell><Data ss:Type="String">HHAT</Data></Cell><Cell><Data ss:Type="String">ZNF446</Data></Cell><Cell><Data ss:Type="String">ZNF444</Data></Cell><Cell><Data ss:Type="String">SYBU</Data></Cell><Cell><Data ss:Type="String">NUDT12</Data></Cell><Cell><Data ss:Type="String">BNIP3L</Data></Cell><Cell><Data ss:Type="String">FST</Data></Cell><Cell><Data ss:Type="String">ADIPOQ</Data></Cell><Cell><Data ss:Type="String">CDC25A</Data></Cell><Cell><Data ss:Type="String">CDC25B</Data></Cell><Cell><Data ss:Type="String">TPST2</Data></Cell><Cell><Data ss:Type="String">TPST1</Data></Cell><Cell><Data ss:Type="String">MFNG</Data></Cell><Cell><Data ss:Type="String">SLC27A6</Data></Cell><Cell><Data ss:Type="String">PLA2R1</Data></Cell><Cell><Data ss:Type="String">IL6ST</Data></Cell><Cell><Data ss:Type="String">SLC27A2</Data></Cell><Cell><Data ss:Type="String">SHC4</Data></Cell><Cell><Data ss:Type="String">COL17A1</Data></Cell><Cell><Data ss:Type="String">CD274</Data></Cell><Cell><Data ss:Type="String">SHC1</Data></Cell><Cell><Data ss:Type="String">AGAP11</Data></Cell><Cell><Data ss:Type="String">GMPS</Data></Cell><Cell><Data ss:Type="String">LIN7A</Data></Cell><Cell><Data ss:Type="String">CORO1A</Data></Cell><Cell><Data ss:Type="String">CORO1C</Data></Cell><Cell><Data ss:Type="String">ACN9</Data></Cell><Cell><Data ss:Type="String">PGK1</Data></Cell><Cell><Data ss:Type="String">HSA-MIR-760.MIMAT0004957</Data></Cell><Cell><Data ss:Type="String">BAT2L2</Data></Cell><Cell><Data ss:Type="String">SMYD1</Data></Cell><Cell><Data ss:Type="String">BRIX1</Data></Cell><Cell><Data ss:Type="String">NAE1</Data></Cell><Cell><Data ss:Type="String">HSA-MIR-3919.MIMAT0018193</Data></Cell><Cell><Data ss:Type="String">ZNF423</Data></Cell><Cell><Data ss:Type="String">CD276</Data></Cell><Cell><Data ss:Type="String">SLC14A1</Data></Cell><Cell><Data ss:Type="String">SLMO2</Data></Cell><Cell><Data ss:Type="String">GPR109A</Data></Cell><Cell><Data ss:Type="String">HSA-MIR-27B.MIMAT0004588</Data></Cell><Cell><Data ss:Type="String">CORO2B</Data></Cell><Cell><Data ss:Type="String">TMPRSS13</Data></Cell><Cell><Data ss:Type="String">NDC80</Data></Cell><Cell><Data ss:Type="String">IGSF10</Data></Cell><Cell><Data ss:Type="String">DMXL1</Data></Cell><Cell><Data ss:Type="String">OGN</Data></Cell><Cell><Data ss:Type="String">HSA-MIR-181C.MIMAT0000258</Data></Cell><Cell><Data ss:Type="String">HPSE</Data></Cell><Cell><Data ss:Type="String">ITGB1</Data></Cell><Cell><Data ss:Type="String">CIITA</Data></Cell><Cell><Data ss:Type="String">ITGAM</Data></Cell><Cell><Data ss:Type="String">ITGB5</Data></Cell><Cell><Data ss:Type="String">ITGB2</Data></Cell><Cell><Data ss:Type="String">ITGAL</Data></Cell><Cell><Data ss:Type="String">TSPAN11</Data></Cell><Cell><Data ss:Type="String">EXO1</Data></Cell><Cell><Data ss:Type="String">TAGAP</Data></Cell><Cell><Data ss:Type="String">C6ORF225</Data></Cell><Cell><Data ss:Type="String">ITGAX</Data></Cell><Cell><Data ss:Type="String">ITGB7</Data></Cell><Cell><Data ss:Type="String">ITGAV</Data></Cell><Cell><Data ss:Type="String">PGM5</Data></Cell><Cell><Data ss:Type="String">ITGA4</Data></Cell><Cell><Data ss:Type="String">HSA-MIR-548Y.MIMAT0018354</Data></Cell><Cell><Data ss:Type="String">COMMD10</Data></Cell><Cell><Data ss:Type="String">ITGA1</Data></Cell><Cell><Data ss:Type="String">NRG1</Data></Cell><Cell><Data ss:Type="String">NRG2</Data></Cell><Cell><Data ss:Type="String">HSA-MIR-452.MIMAT0001636</Data></Cell><Cell><Data ss:Type="String">C6ORF211</Data></Cell><Cell><Data ss:Type="String">HSA-MIR-15B.MIMAT0004586</Data></Cell><Cell><Data ss:Type="String">HSA-MIR-452.MIMAT0001635</Data></Cell><Cell><Data ss:Type="String">MFRP</Data></Cell><Cell><Data ss:Type="String">TMBIM4</Data></Cell><Cell><Data ss:Type="String">HAND2</Data></Cell><Cell><Data ss:Type="String">TMBIM1</Data></Cell><Cell><Data ss:Type="String">ITGA7</Data></Cell><Cell><Data ss:Type="String">LCP2</Data></Cell><Cell><Data ss:Type="String">LCP1</Data></Cell><Cell><Data ss:Type="String">ITGA5</Data></Cell><Cell><Data ss:Type="String">HSA-MIR-877.MIMAT0004949</Data></Cell><Cell><Data ss:Type="String">ITGA9</Data></Cell><Cell><Data ss:Type="String">CYP4Z2P</Data></Cell><Cell><Data ss:Type="String">HSA-MIR-424.MIMAT0004749</Data></Cell><Cell><Data ss:Type="String">BECN1</Data></Cell><Cell><Data ss:Type="String">HSA-MIR-19B.MIMAT0000074</Data></Cell><Cell><Data ss:Type="String">FYB</Data></Cell><Cell><Data ss:Type="String">LRRC16B</Data></Cell><Cell><Data ss:Type="String">CDC45</Data></Cell><Cell><Data ss:Type="String">PHKG1</Data></Cell><Cell><Data ss:Type="String">C6ORF203</Data></Cell><Cell><Data ss:Type="String">NFKBIL2</Data></Cell><Cell><Data ss:Type="String">FYN</Data></Cell><Cell><Data ss:Type="String">HSA-MIR-454.MIMAT0003884</Data></Cell><Cell><Data ss:Type="String">HSA-MIR-454.MIMAT0003885</Data></Cell><Cell><Data ss:Type="String">WHAMM</Data></Cell><Cell><Data ss:Type="String">IGF2BP2</Data></Cell><Cell><Data ss:Type="String">NTRK2</Data></Cell><Cell><Data ss:Type="String">HNRNPA3</Data></Cell><Cell><Data ss:Type="String">PCDH7</Data></Cell><Cell><Data ss:Type="String">NTRK3</Data></Cell><Cell><Data ss:Type="String">HSA-MIR-501.MIMAT0002872</Data></Cell><Cell><Data ss:Type="String">SYT15</Data></Cell><Cell><Data ss:Type="String">TBX5</Data></Cell><Cell><Data ss:Type="String">MYO19</Data></Cell><Cell><Data ss:Type="String">HNRNPAB</Data></Cell></Row><Row ss:Height="12.816"><Cell><Data ss:Type="String">REC8</Data></Cell><Cell ss:StyleID="Default"><Data ss:Type="String">TBX2</Data></Cell><Cell ss:StyleID="Default"><Data ss:Type="String">MYO1D</Data></Cell><Cell><Data ss:Type="String">MYO1E</Data></Cell><Cell><Data ss:Type="String">SYT11</Data></Cell><Cell><Data ss:Type="String">TSPAN18</Data></Cell><Cell><Data ss:Type="String">POU2AF1</Data></Cell><Cell><Data ss:Type="String">CD248</Data></Cell><Cell><Data ss:Type="String">EIF3E</Data></Cell><Cell><Data ss:Type="String">CD247</Data></Cell><Cell><Data ss:Type="String">PIK3AP1</Data></Cell><Cell><Data ss:Type="String">RECK</Data></Cell><Cell><Data ss:Type="String">CD244</Data></Cell><Cell><Data ss:Type="String">MYO1F</Data></Cell><Cell><Data ss:Type="String">MYO1G</Data></Cell><Cell><Data ss:Type="String">CPNE8</Data></Cell><Cell><Data ss:Type="String">CPNE5</Data></Cell><Cell><Data ss:Type="String">HSA-MIR-517.MIMAT0002851</Data></Cell><Cell><Data ss:Type="String">LDLRAD2</Data></Cell><Cell><Data ss:Type="String">IL27RA</Data></Cell><Cell><Data ss:Type="String">NUDT4</Data></Cell><Cell><Data ss:Type="String">CDC20</Data></Cell><Cell><Data ss:Type="String">HERC5</Data></Cell><Cell><Data ss:Type="String">SNRPD1</Data></Cell><Cell><Data ss:Type="String">CCDC96</Data></Cell><Cell><Data ss:Type="String">CCDC99</Data></Cell><Cell><Data ss:Type="String">KIAA1908</Data></Cell><Cell><Data ss:Type="String">PTGFRN</Data></Cell><Cell><Data ss:Type="String">TBC1D22B</Data></Cell><Cell><Data ss:Type="String">HERC6</Data></Cell><Cell><Data ss:Type="String">ATP6V1G2</Data></Cell><Cell><Data ss:Type="String">SMARCC2</Data></Cell><Cell><Data ss:Type="String">HSA-MIR-146B.MIMAT0004766</Data></Cell><Cell><Data ss:Type="String">EGOT</Data></Cell><Cell><Data ss:Type="String">OMD</Data></Cell><Cell><Data ss:Type="String">CIRBP</Data></Cell><Cell><Data ss:Type="String">ALG3</Data></Cell><Cell><Data ss:Type="String">ISLR2</Data></Cell><Cell><Data ss:Type="String">KCNK15</Data></Cell><Cell><Data ss:Type="String">ALG1</Data></Cell><Cell><Data ss:Type="String">MYO7A</Data></Cell><Cell><Data ss:Type="String">HSA-LET-7B.MIMAT0004482</Data></Cell><Cell><Data ss:Type="String">HSA-MIR-196B.MIMAT0009201</Data></Cell><Cell><Data ss:Type="String">CCDC80</Data></Cell><Cell><Data ss:Type="String">CD226</Data></Cell><Cell><Data ss:Type="String">CCDC87</Data></Cell><Cell><Data ss:Type="String">KCTD12</Data></Cell><Cell><Data ss:Type="String">CCDC82</Data></Cell><Cell><Data ss:Type="String">HSA-MIR-26A.MIMAT0000082</Data></Cell><Cell><Data ss:Type="String">NRN1</Data></Cell><Cell><Data ss:Type="String">EPAS1</Data></Cell><Cell><Data ss:Type="String">USHBP1</Data></Cell><Cell><Data ss:Type="String">LPAR4</Data></Cell><Cell><Data ss:Type="String">HSA-MIR-93.MIMAT0000093</Data></Cell><Cell><Data ss:Type="String">BRIP1</Data></Cell><Cell><Data ss:Type="String">FLJ42709</Data></Cell><Cell><Data ss:Type="String">ATP6V1C2</Data></Cell><Cell><Data ss:Type="String">STAT5A</Data></Cell><Cell><Data ss:Type="String">EGR1</Data></Cell><Cell><Data ss:Type="String">EGR2</Data></Cell><Cell><Data ss:Type="String">EGR3</Data></Cell><Cell><Data ss:Type="String">FAM78A</Data></Cell><Cell><Data ss:Type="String">GREB1</Data></Cell><Cell><Data ss:Type="String">RAB27B</Data></Cell><Cell><Data ss:Type="String">IFFO1</Data></Cell><Cell><Data ss:Type="String">CD209</Data></Cell><Cell><Data ss:Type="String">HSA-MIR-589.MIMAT0003256</Data></Cell><Cell><Data ss:Type="String">NOL11</Data></Cell><Cell><Data ss:Type="String">CD200</Data></Cell><Cell><Data ss:Type="String">DHRS13</Data></Cell><Cell><Data ss:Type="String">NRP1</Data></Cell><Cell><Data ss:Type="String">CSRNP1</Data></Cell><Cell><Data ss:Type="String">ACY3</Data></Cell><Cell><Data ss:Type="String">SYNM</Data></Cell><Cell><Data ss:Type="String">NRP2</Data></Cell><Cell><Data ss:Type="String">HSA-MIR-134.MIMAT0000447</Data></Cell><Cell><Data ss:Type="String">CSRNP3</Data></Cell><Cell><Data ss:Type="String">MLF1IP</Data></Cell><Cell><Data ss:Type="String">AKAP12</Data></Cell><Cell><Data ss:Type="String">THTPA</Data></Cell><Cell><Data ss:Type="String">C1ORF203</Data></Cell><Cell><Data ss:Type="String">CRTAC1</Data></Cell><Cell><Data ss:Type="String">FLJ36031</Data></Cell><Cell><Data ss:Type="String">KIAA1949</Data></Cell><Cell><Data ss:Type="String">OXGR1</Data></Cell><Cell><Data ss:Type="String">IL10</Data></Cell><Cell><Data ss:Type="String">IL15</Data></Cell><Cell><Data ss:Type="String">PABPC5</Data></Cell><Cell><Data ss:Type="String">IL16</Data></Cell><Cell><Data ss:Type="String">SYN2</Data></Cell><Cell><Data ss:Type="String">NBPF16</Data></Cell><Cell><Data ss:Type="String">HSA-MIR-183.MIMAT0000261</Data></Cell><Cell><Data ss:Type="String">DEPDC7</Data></Cell><Cell><Data ss:Type="String">HSA-MIR-556.MIMAT0004793</Data></Cell><Cell><Data ss:Type="String">GAN</Data></Cell><Cell><Data ss:Type="String">DEPDC1</Data></Cell><Cell><Data ss:Type="String">PABPC3</Data></Cell><Cell><Data ss:Type="String">PABPC1</Data></Cell><Cell><Data ss:Type="String">SYNC</Data></Cell><Cell><Data ss:Type="String">DDR2</Data></Cell><Cell><Data ss:Type="String">TAGLN</Data></Cell><Cell><Data ss:Type="String">HSD17B4</Data></Cell><Cell><Data ss:Type="String">HSD17B6</Data></Cell><Cell><Data ss:Type="String">ARNTL2</Data></Cell><Cell><Data ss:Type="String">RELB</Data></Cell><Cell><Data ss:Type="String">MGC29506</Data></Cell><Cell><Data ss:Type="String">REM1</Data></Cell><Cell><Data ss:Type="String">RELN</Data></Cell><Cell><Data ss:Type="String">HSD17B1</Data></Cell><Cell><Data ss:Type="String">MGAT3</Data></Cell><Cell><Data ss:Type="String">MGAT1</Data></Cell><Cell><Data ss:Type="String">TCEB1</Data></Cell><Cell><Data ss:Type="String">IL32</Data></Cell><Cell><Data ss:Type="String">IL33</Data></Cell><Cell><Data ss:Type="String">IL34</Data></Cell><Cell><Data ss:Type="String">PCDHB15</Data></Cell><Cell><Data ss:Type="String">VEGFC</Data></Cell><Cell><Data ss:Type="String">TTC1</Data></Cell><Cell><Data ss:Type="String">PCDHB14</Data></Cell><Cell><Data ss:Type="String">PCDHB13</Data></Cell><Cell><Data ss:Type="String">PNMA3</Data></Cell><Cell><Data ss:Type="String">PCDHB12</Data></Cell><Cell><Data ss:Type="String">PCDHB11</Data></Cell><Cell><Data ss:Type="String">SRCRB4D</Data></Cell><Cell><Data ss:Type="String">PCDHB10</Data></Cell><Cell><Data ss:Type="String">SH3RF3</Data></Cell><Cell><Data ss:Type="String">PCDHB18</Data></Cell><Cell><Data ss:Type="String">PCDHB16</Data></Cell><Cell><Data ss:Type="String">AGGF1</Data></Cell><Cell><Data ss:Type="String">PNPLA4</Data></Cell><Cell><Data ss:Type="String">HSA-MIR-517A.MIMAT0002852</Data></Cell><Cell><Data ss:Type="String">HSA-MIR-139.MIMAT0000250</Data></Cell><Cell><Data ss:Type="String">UBXN2A</Data></Cell><Cell><Data ss:Type="String">SNORD1C</Data></Cell><Cell><Data ss:Type="String">BUB1B</Data></Cell><Cell><Data ss:Type="String">TTF2</Data></Cell><Cell><Data ss:Type="String">NR3C1</Data></Cell><Cell><Data ss:Type="String">LOXL1</Data></Cell><Cell><Data ss:Type="String">ACTG2</Data></Cell><Cell><Data ss:Type="String">LOXL2</Data></Cell><Cell><Data ss:Type="String">NR3C2</Data></Cell><Cell><Data ss:Type="String">HSA-MIR-194.MIMAT0000460</Data></Cell><Cell><Data ss:Type="String">IL6R</Data></Cell><Cell><Data ss:Type="String">GEN1</Data></Cell><Cell><Data ss:Type="String">TMSL3</Data></Cell><Cell><Data ss:Type="String">IL4R</Data></Cell><Cell><Data ss:Type="String">TBC1D2B</Data></Cell><Cell><Data ss:Type="String">GEM</Data></Cell><Cell><Data ss:Type="String">MAP7D3</Data></Cell><Cell><Data ss:Type="String">TBC1D20</Data></Cell><Cell><Data ss:Type="String">MAP7D2</Data></Cell><Cell><Data ss:Type="String">HHIPL1</Data></Cell><Cell><Data ss:Type="String">WDFY4</Data></Cell><Cell><Data ss:Type="String">SIDT2</Data></Cell><Cell><Data ss:Type="String">PPIC</Data></Cell><Cell><Data ss:Type="String">FBN2</Data></Cell><Cell><Data ss:Type="String">TBC1D19</Data></Cell><Cell><Data ss:Type="String">PKDCC</Data></Cell><Cell><Data ss:Type="String">TCF7</Data></Cell><Cell><Data ss:Type="String">BHLHE22</Data></Cell><Cell><Data ss:Type="String">CACNA1C</Data></Cell><Cell><Data ss:Type="String">HIGD1B</Data></Cell><Cell><Data ss:Type="String">CACNA1H</Data></Cell><Cell><Data ss:Type="String">CACNA1G</Data></Cell><Cell><Data ss:Type="String">SYCE1</Data></Cell><Cell><Data ss:Type="String">SHARPIN</Data></Cell><Cell><Data ss:Type="String">IRAK2</Data></Cell><Cell><Data ss:Type="String">C3ORF1</Data></Cell><Cell><Data ss:Type="String">VILL</Data></Cell><Cell><Data ss:Type="String">YARS</Data></Cell><Cell><Data ss:Type="String">CRTAP</Data></Cell><Cell><Data ss:Type="String">VCAM1</Data></Cell><Cell><Data ss:Type="String">UBE2C</Data></Cell><Cell><Data ss:Type="String">CAV2</Data></Cell><Cell><Data ss:Type="String">RARRES2</Data></Cell><Cell><Data ss:Type="String">CAV1</Data></Cell><Cell><Data ss:Type="String">CRTAM</Data></Cell><Cell><Data ss:Type="String">RARRES1</Data></Cell><Cell><Data ss:Type="String">HSA-LET-7B.MIMAT0000063</Data></Cell><Cell><Data ss:Type="String">SYT8</Data></Cell><Cell><Data ss:Type="String">GNAL</Data></Cell><Cell><Data ss:Type="String">NASP</Data></Cell><Cell><Data ss:Type="String">NAT1</Data></Cell><Cell><Data ss:Type="String">FAM151B</Data></Cell><Cell><Data ss:Type="String">UBE2S</Data></Cell><Cell><Data ss:Type="String">UBXN10</Data></Cell><Cell><Data ss:Type="String">UBE2T</Data></Cell><Cell><Data ss:Type="String">GNAQ</Data></Cell><Cell><Data ss:Type="String">TCF4</Data></Cell><Cell><Data ss:Type="String">MANSC1</Data></Cell><Cell><Data ss:Type="String">AMOTL1</Data></Cell><Cell><Data ss:Type="String">DEGS2</Data></Cell><Cell><Data ss:Type="String">IL7R</Data></Cell><Cell><Data ss:Type="String">FAM70B</Data></Cell><Cell><Data ss:Type="String">FAM70A</Data></Cell><Cell><Data ss:Type="String">MXD3</Data></Cell><Cell><Data ss:Type="String">DNAL1</Data></Cell><Cell><Data ss:Type="String">FBN1</Data></Cell><Cell><Data ss:Type="String">GALK1</Data></Cell><Cell><Data ss:Type="String">PHTF2</Data></Cell><Cell><Data ss:Type="String">HSA-MIR-33B.MIMAT0003301</Data></Cell><Cell><Data ss:Type="String">ODZ2</Data></Cell><Cell><Data ss:Type="String">ODZ3</Data></Cell><Cell><Data ss:Type="String">ODZ4</Data></Cell><Cell><Data ss:Type="String">LDB2</Data></Cell><Cell><Data ss:Type="String">RERG</Data></Cell><Cell><Data ss:Type="String">TMEM220</Data></Cell><Cell><Data ss:Type="String">ADAL</Data></Cell><Cell><Data ss:Type="String">SGOL2</Data></Cell><Cell><Data ss:Type="String">SGOL1</Data></Cell><Cell><Data ss:Type="String">RASGEF1B</Data></Cell><Cell><Data ss:Type="String">FAM154B</Data></Cell><Cell><Data ss:Type="String">DACT3</Data></Cell><Cell><Data ss:Type="String">MAN1A1</Data></Cell><Cell><Data ss:Type="String">WHSC1</Data></Cell><Cell><Data ss:Type="String">DACT1</Data></Cell><Cell><Data ss:Type="String">MYOCD</Data></Cell><Cell><Data ss:Type="String">HSA-MIR-19B-1.MIMAT0004491</Data></Cell><Cell><Data ss:Type="String">IRAK3</Data></Cell><Cell><Data ss:Type="String">ACTA2</Data></Cell><Cell><Data ss:Type="String">EPN3</Data></Cell><Cell><Data ss:Type="String">GREM1</Data></Cell><Cell><Data ss:Type="String">GREM2</Data></Cell><Cell><Data ss:Type="String">CRY2</Data></Cell><Cell><Data ss:Type="String">TMEM217</Data></Cell><Cell><Data ss:Type="String">CHI3L1</Data></Cell><Cell><Data ss:Type="String">GNB1L</Data></Cell><Cell><Data ss:Type="String">MS4A2</Data></Cell><Cell><Data ss:Type="String">FAM72D</Data></Cell><Cell><Data ss:Type="String">MS4A1</Data></Cell><Cell><Data ss:Type="String">FBP1</Data></Cell><Cell><Data ss:Type="String">FAM72B</Data></Cell><Cell><Data ss:Type="String">DNAH7</Data></Cell><Cell><Data ss:Type="String">LOC100130093</Data></Cell><Cell><Data ss:Type="String">REP15</Data></Cell><Cell><Data ss:Type="String">HSA-MIR-212.MIMAT0000269</Data></Cell><Cell><Data ss:Type="String">ASB13</Data></Cell><Cell><Data ss:Type="String">DNAH9</Data></Cell><Cell><Data ss:Type="String">AGPAT4</Data></Cell><Cell><Data ss:Type="String">TMEM201</Data></Cell><Cell><Data ss:Type="String">GNG2</Data></Cell><Cell><Data ss:Type="String">C20ORF103</Data></Cell><Cell><Data ss:Type="String">C19ORF76</Data></Cell><Cell><Data ss:Type="String">TMEM204</Data></Cell><Cell><Data ss:Type="String">SPOCK2</Data></Cell><Cell><Data ss:Type="String">TMEM205</Data></Cell><Cell><Data ss:Type="String">SPOCK1</Data></Cell><Cell><Data ss:Type="String">CRYM</Data></Cell><Cell><Data ss:Type="String">EYA4</Data></Cell><Cell><Data ss:Type="String">SSRP1</Data></Cell><Cell><Data ss:Type="String">HSA-MIR-618.MIMAT0003287</Data></Cell><Cell><Data ss:Type="String">C20ORF114</Data></Cell><Cell><Data ss:Type="String">C20ORF118</Data></Cell><Cell><Data ss:Type="String">SNTB2</Data></Cell><Cell><Data ss:Type="String">ANKLE1</Data></Cell></Row><Row ss:Height="12.816"><Cell><Data ss:Type="String">C2ORF89</Data></Cell><Cell ss:StyleID="Default"><Data ss:Type="String">C2ORF88</Data></Cell><Cell ss:StyleID="Default"><Data ss:Type="String">PNMAL2</Data></Cell><Cell><Data ss:Type="String">ADARB1</Data></Cell><Cell><Data ss:Type="String">LOC100129034</Data></Cell><Cell><Data ss:Type="String">CMKLR1</Data></Cell><Cell><Data ss:Type="String">DDX11</Data></Cell><Cell><Data ss:Type="String">DDX12</Data></Cell><Cell><Data ss:Type="String">EPR1</Data></Cell><Cell><Data ss:Type="String">SCRIB</Data></Cell><Cell><Data ss:Type="String">GTPBP8</Data></Cell><Cell><Data ss:Type="String">GTPBP2</Data></Cell><Cell><Data ss:Type="String">ATG12</Data></Cell><Cell><Data ss:Type="String">GTPBP4</Data></Cell><Cell><Data ss:Type="String">HSA-MIR-1266.MIMAT0005920</Data></Cell><Cell><Data ss:Type="String">ADPRH</Data></Cell><Cell><Data ss:Type="String">MAP1A</Data></Cell><Cell><Data ss:Type="String">ASTN1</Data></Cell><Cell><Data ss:Type="String">HSA-MIR-3129.MIMAT0014992</Data></Cell><Cell><Data ss:Type="String">PROL1</Data></Cell><Cell><Data ss:Type="String">ZNF395</Data></Cell><Cell><Data ss:Type="String">XPA</Data></Cell><Cell><Data ss:Type="String">FAM82A1</Data></Cell><Cell><Data ss:Type="String">RPS4Y1</Data></Cell><Cell><Data ss:Type="String">HSA-MIR-30A.MIMAT0000087</Data></Cell><Cell><Data ss:Type="String">LOC283392</Data></Cell><Cell><Data ss:Type="String">LDHA</Data></Cell><Cell><Data ss:Type="String">FLRT2</Data></Cell><Cell><Data ss:Type="String">HSA-MIR-30A.MIMAT0000088</Data></Cell><Cell><Data ss:Type="String">NCKAP1L</Data></Cell><Cell><Data ss:Type="String">ICOS</Data></Cell><Cell><Data ss:Type="String">PROM1</Data></Cell><Cell><Data ss:Type="String">BARD1</Data></Cell><Cell><Data ss:Type="String">STARD13</Data></Cell><Cell><Data ss:Type="String">HSA-MIR-130B.MIMAT0004680</Data></Cell><Cell><Data ss:Type="String">AFAP1L1</Data></Cell><Cell><Data ss:Type="String">TPRG1</Data></Cell><Cell><Data ss:Type="String">SNAI3</Data></Cell><Cell><Data ss:Type="String">STARD10</Data></Cell><Cell><Data ss:Type="String">EPT1</Data></Cell><Cell><Data ss:Type="String">NFATC1</Data></Cell><Cell><Data ss:Type="String">NFATC4</Data></Cell><Cell><Data ss:Type="String">FOSL1</Data></Cell><Cell><Data ss:Type="String">EHD1</Data></Cell><Cell><Data ss:Type="String">HSA-MIR-1227.MIMAT0005580</Data></Cell><Cell><Data ss:Type="String">H19</Data></Cell><Cell><Data ss:Type="String">EHD2</Data></Cell><Cell><Data ss:Type="String">TCN2</Data></Cell><Cell><Data ss:Type="String">PCDHB6</Data></Cell><Cell><Data ss:Type="String">HNRNPD</Data></Cell><Cell><Data ss:Type="String">HSA-MIR-1277.MIMAT0005933</Data></Cell><Cell><Data ss:Type="String">PCDHB5</Data></Cell><Cell><Data ss:Type="String">SNAI2</Data></Cell><Cell><Data ss:Type="String">PCDHB4</Data></Cell><Cell><Data ss:Type="String">PCDHB9</Data></Cell><Cell><Data ss:Type="String">PCDHB7</Data></Cell><Cell><Data ss:Type="String">SERPINA11</Data></Cell><Cell><Data ss:Type="String">GABRB2</Data></Cell><Cell><Data ss:Type="String">ARPC1A</Data></Cell><Cell><Data ss:Type="String">PYGM</Data></Cell><Cell><Data ss:Type="String">C1QTNF3</Data></Cell><Cell><Data ss:Type="String">C1QTNF1</Data></Cell><Cell><Data ss:Type="String">RPSAP58</Data></Cell><Cell><Data ss:Type="String">C1QTNF7</Data></Cell><Cell><Data ss:Type="String">TCTN3</Data></Cell><Cell><Data ss:Type="String">GNLY</Data></Cell><Cell><Data ss:Type="String">C1QTNF6</Data></Cell><Cell><Data ss:Type="String">TCTN2</Data></Cell><Cell><Data ss:Type="String">TCTN1</Data></Cell><Cell><Data ss:Type="String">PBK</Data></Cell><Cell><Data ss:Type="String">TIMP2</Data></Cell><Cell><Data ss:Type="String">COL10A1</Data></Cell><Cell><Data ss:Type="String">TIMP3</Data></Cell><Cell><Data ss:Type="String">ZNF367</Data></Cell><Cell><Data ss:Type="String">CEP55</Data></Cell><Cell><Data ss:Type="String">TIMP4</Data></Cell><Cell><Data ss:Type="String">ZNF366</Data></Cell><Cell><Data ss:Type="String">ZNF365</Data></Cell><Cell><Data ss:Type="String">CEP68</Data></Cell><Cell><Data ss:Type="String">NUTF2</Data></Cell><Cell><Data ss:Type="String">TERF2</Data></Cell><Cell><Data ss:Type="String">APBB1IP</Data></Cell><Cell><Data ss:Type="String">HSA-MIR-330.MIMAT0000751</Data></Cell><Cell><Data ss:Type="String">ZEB2</Data></Cell><Cell><Data ss:Type="String">TUBB2B</Data></Cell><Cell><Data ss:Type="String">ZEB1</Data></Cell><Cell><Data ss:Type="String">TMSB15B</Data></Cell><Cell><Data ss:Type="String">PLEKHO1</Data></Cell><Cell><Data ss:Type="String">PLEKHO2</Data></Cell><Cell><Data ss:Type="String">GRAMD1B</Data></Cell><Cell><Data ss:Type="String">CDC123</Data></Cell><Cell><Data ss:Type="String">GRP</Data></Cell><Cell><Data ss:Type="String">APOLD1</Data></Cell><Cell><Data ss:Type="String">EPCAM</Data></Cell><Cell><Data ss:Type="String">ALOX5</Data></Cell><Cell><Data ss:Type="String">ABI3BP</Data></Cell><Cell><Data ss:Type="String">HSA-MIR-125B-1.MIMAT0004592</Data></Cell><Cell><Data ss:Type="String">HSA-MIR-299.MIMAT0002890</Data></Cell><Cell><Data ss:Type="String">RUNX1T1</Data></Cell><Cell><Data ss:Type="String">FARP1</Data></Cell><Cell><Data ss:Type="String">GSN</Data></Cell><Cell><Data ss:Type="String">HSA-MIR-505.MIMAT0004776</Data></Cell><Cell><Data ss:Type="String">KIAA1045</Data></Cell><Cell><Data ss:Type="String">SYNJ2BP</Data></Cell><Cell><Data ss:Type="String">HSA-MIR-501.MIMAT0004774</Data></Cell><Cell><Data ss:Type="String">DEF6</Data></Cell><Cell><Data ss:Type="String">DHRS3</Data></Cell><Cell><Data ss:Type="String">SMOC2</Data></Cell><Cell><Data ss:Type="String">CSDA</Data></Cell><Cell><Data ss:Type="String">DHRS9</Data></Cell><Cell><Data ss:Type="String">NUCB1</Data></Cell><Cell><Data ss:Type="String">HSA-MIR-200C.MIMAT0004657</Data></Cell><Cell><Data ss:Type="String">NUCB2</Data></Cell><Cell><Data ss:Type="String">TXNL4B</Data></Cell><Cell><Data ss:Type="String">HSA-MIR-143.MIMAT0004599</Data></Cell><Cell><Data ss:Type="String">PROS1</Data></Cell><Cell><Data ss:Type="String">HSA-MIR-3926.MIMAT0018201</Data></Cell><Cell><Data ss:Type="String">BZRAP1</Data></Cell><Cell><Data ss:Type="String">HMGN4</Data></Cell><Cell><Data ss:Type="String">SALL1</Data></Cell><Cell><Data ss:Type="String">RAB42</Data></Cell><Cell><Data ss:Type="String">CYSLTR2</Data></Cell><Cell><Data ss:Type="String">SALL2</Data></Cell><Cell><Data ss:Type="String">SLCO2B1</Data></Cell><Cell><Data ss:Type="String">LAMP3</Data></Cell><Cell><Data ss:Type="String">SLC39A6</Data></Cell><Cell><Data ss:Type="String">PLXNC1</Data></Cell><Cell><Data ss:Type="String">HSA-MIR-99A.MIMAT0004511</Data></Cell><Cell><Data ss:Type="String">TLE4</Data></Cell><Cell><Data ss:Type="String">TLE3</Data></Cell><Cell><Data ss:Type="String">HSA-MIR-3923.MIMAT0018198</Data></Cell><Cell><Data ss:Type="String">FRMD4B</Data></Cell><Cell><Data ss:Type="String">ILF2</Data></Cell><Cell><Data ss:Type="String">NRBP1</Data></Cell><Cell><Data ss:Type="String">HIC1</Data></Cell><Cell><Data ss:Type="String">CTSL1</Data></Cell><Cell><Data ss:Type="String">RAB32</Data></Cell><Cell><Data ss:Type="String">RAB30</Data></Cell><Cell><Data ss:Type="String">EBNA1BP2</Data></Cell><Cell><Data ss:Type="String">RAB31</Data></Cell><Cell><Data ss:Type="String">SLCO2A1</Data></Cell><Cell><Data ss:Type="String">PGR</Data></Cell><Cell><Data ss:Type="String">STAMBP</Data></Cell><Cell><Data ss:Type="String">SNRPA</Data></Cell><Cell><Data ss:Type="String">CTSL2</Data></Cell><Cell><Data ss:Type="String">MAGEL2</Data></Cell><Cell><Data ss:Type="String">EIF2C4</Data></Cell><Cell><Data ss:Type="String">CBFB</Data></Cell><Cell><Data ss:Type="String">CCDC24</Data></Cell><Cell><Data ss:Type="String">FAM114A2</Data></Cell><Cell><Data ss:Type="String">HSA-MIR-432.MIMAT0002814</Data></Cell><Cell><Data ss:Type="String">AEBP1</Data></Cell><Cell><Data ss:Type="String">HSA-MIR-1258.MIMAT0005909</Data></Cell><Cell><Data ss:Type="String">HSA-MIR-3942.MIMAT0018358</Data></Cell><Cell><Data ss:Type="String">PI3</Data></Cell><Cell><Data ss:Type="String">HSA-MIR-425.MIMAT0003393</Data></Cell><Cell><Data ss:Type="String">CLCA4</Data></Cell><Cell><Data ss:Type="String">TMEM132C</Data></Cell><Cell><Data ss:Type="String">CCDC18</Data></Cell><Cell><Data ss:Type="String">HSA-MIR-100.MIMAT0004512</Data></Cell><Cell><Data ss:Type="String">GFAP</Data></Cell><Cell><Data ss:Type="String">LRFN5</Data></Cell><Cell><Data ss:Type="String">REEP5</Data></Cell><Cell><Data ss:Type="String">P4HA3</Data></Cell><Cell><Data ss:Type="String">PIR</Data></Cell><Cell><Data ss:Type="String">HSA-MIR-215.MIMAT0000272</Data></Cell><Cell><Data ss:Type="String">CSPG5</Data></Cell><Cell><Data ss:Type="String">CCDC21</Data></Cell><Cell><Data ss:Type="String">REEP6</Data></Cell><Cell><Data ss:Type="String">EIF2C2</Data></Cell><Cell><Data ss:Type="String">CNIH3</Data></Cell><Cell><Data ss:Type="String">PLEKHF1</Data></Cell><Cell><Data ss:Type="String">CCDC46</Data></Cell><Cell><Data ss:Type="String">AMD1</Data></Cell><Cell><Data ss:Type="String">WDR4</Data></Cell><Cell><Data ss:Type="String">CCDC48</Data></Cell><Cell><Data ss:Type="String">HSA-MIR-376C.MIMAT0000720</Data></Cell><Cell><Data ss:Type="String">CYR61</Data></Cell><Cell><Data ss:Type="String">ADAMTS5</Data></Cell><Cell><Data ss:Type="String">ADAMTS2</Data></Cell><Cell><Data ss:Type="String">PSTPIP1</Data></Cell><Cell><Data ss:Type="String">HSA-MIR-320A.MIMAT0000510</Data></Cell><Cell><Data ss:Type="String">ADAMTS3</Data></Cell><Cell><Data ss:Type="String">PIP5KL1</Data></Cell><Cell><Data ss:Type="String">EMILIN2</Data></Cell><Cell><Data ss:Type="String">HSA-MIR-1294.MIMAT0005884</Data></Cell><Cell><Data ss:Type="String">EMILIN1</Data></Cell><Cell><Data ss:Type="String">CCDC55</Data></Cell><Cell><Data ss:Type="String">ADAMTS9</Data></Cell><Cell><Data ss:Type="String">ADAMTS6</Data></Cell><Cell><Data ss:Type="String">TTC23L</Data></Cell><Cell><Data ss:Type="String">LOC100130872</Data></Cell><Cell><Data ss:Type="String">ADAMTS7</Data></Cell><Cell><Data ss:Type="String">RFC5</Data></Cell><Cell><Data ss:Type="String">ADSL</Data></Cell><Cell><Data ss:Type="String">PLEKHG1</Data></Cell><Cell><Data ss:Type="String">RFC4</Data></Cell><Cell><Data ss:Type="String">TRPC6</Data></Cell><Cell><Data ss:Type="String">RFC2</Data></Cell><Cell><Data ss:Type="String">CCDC36</Data></Cell><Cell><Data ss:Type="String">TRPC1</Data></Cell><Cell><Data ss:Type="String">FAAH2</Data></Cell><Cell><Data ss:Type="String">HSA-MIR-675.MIMAT0006790</Data></Cell><Cell><Data ss:Type="String">TFDP1</Data></Cell><Cell><Data ss:Type="String">KIAA0564</Data></Cell><Cell><Data ss:Type="String">CCDC74B</Data></Cell><Cell><Data ss:Type="String">CCDC74A</Data></Cell><Cell><Data ss:Type="String">POLR1C</Data></Cell><Cell><Data ss:Type="String">PECAM1</Data></Cell><Cell><Data ss:Type="String">HSA-MIR-139.MIMAT0004552</Data></Cell><Cell><Data ss:Type="String">AQP7P1</Data></Cell><Cell><Data ss:Type="String">PLEKHH3</Data></Cell><Cell><Data ss:Type="String">NUFIP2</Data></Cell><Cell><Data ss:Type="String">CCDC68</Data></Cell><Cell><Data ss:Type="String">CCDC69</Data></Cell><Cell><Data ss:Type="String">NLRC5</Data></Cell><Cell><Data ss:Type="String">NLRC3</Data></Cell><Cell><Data ss:Type="String">NLRC4</Data></Cell><Cell><Data ss:Type="String">THSD1</Data></Cell><Cell><Data ss:Type="String">THSD4</Data></Cell><Cell><Data ss:Type="String">NSL1</Data></Cell><Cell><Data ss:Type="String">P2RY8</Data></Cell><Cell><Data ss:Type="String">P2RY6</Data></Cell><Cell><Data ss:Type="String">PLN</Data></Cell><Cell><Data ss:Type="String">RAB23</Data></Cell><Cell><Data ss:Type="String">POLR2D</Data></Cell><Cell><Data ss:Type="String">CEACAM21</Data></Cell><Cell><Data ss:Type="String">CCDC77</Data></Cell><Cell><Data ss:Type="String">JAZF1</Data></Cell><Cell><Data ss:Type="String">CCDC58</Data></Cell><Cell><Data ss:Type="String">FBXL14</Data></Cell><Cell><Data ss:Type="String">PML</Data></Cell><Cell><Data ss:Type="String">P2RX5</Data></Cell><Cell><Data ss:Type="String">FRAS1</Data></Cell><Cell><Data ss:Type="String">PSAT1</Data></Cell><Cell><Data ss:Type="String">P2RX1</Data></Cell><Cell><Data ss:Type="String">HSA-MIR-193B.MIMAT0004767</Data></Cell><Cell><Data ss:Type="String">POLR3G</Data></Cell><Cell><Data ss:Type="String">TLL1</Data></Cell><Cell><Data ss:Type="String">RAB17</Data></Cell><Cell><Data ss:Type="String">PI16</Data></Cell><Cell><Data ss:Type="String">HSA-MIR-148B.MIMAT0004699</Data></Cell><Cell><Data ss:Type="String">HSA-MIR-362.MIMAT0000705</Data></Cell><Cell><Data ss:Type="String">PPIL5</Data></Cell><Cell><Data ss:Type="String">TRAF3IP3</Data></Cell><Cell><Data ss:Type="String">FAM89A</Data></Cell><Cell><Data ss:Type="String">GFI1</Data></Cell><Cell><Data ss:Type="String">HSA-MIR-520H.MIMAT0002867</Data></Cell><Cell><Data ss:Type="String">CISD2</Data></Cell><Cell><Data ss:Type="String">CSN3</Data></Cell><Cell><Data ss:Type="String">CALML3</Data></Cell><Cell><Data ss:Type="String">LOC541471</Data></Cell><Cell><Data ss:Type="String">FRAT1</Data></Cell><Cell><Data ss:Type="String">PNP</Data></Cell><Cell><Data ss:Type="String">RPL18A</Data></Cell></Row><Row ss:Height="12.816"><Cell><Data ss:Type="String">C10ORF128</Data></Cell><Cell ss:StyleID="Default"><Data ss:Type="String">HSA-MIR-378C.MIMAT0016847</Data></Cell><Cell ss:StyleID="Default"><Data ss:Type="String">MGC16121</Data></Cell><Cell><Data ss:Type="String">TBC1D10C</Data></Cell><Cell><Data ss:Type="String">HSA-MIR-29B.MIMAT0000100</Data></Cell><Cell><Data ss:Type="String">HSA-MIR-654.MIMAT0003330</Data></Cell><Cell><Data ss:Type="String">IL15RA</Data></Cell><Cell><Data ss:Type="String">ATP6V0E1</Data></Cell><Cell><Data ss:Type="String">FLT3LG</Data></Cell><Cell><Data ss:Type="String">KRT5</Data></Cell><Cell><Data ss:Type="String">ESCO2</Data></Cell><Cell><Data ss:Type="String">CIRH1A</Data></Cell><Cell><Data ss:Type="String">CYP2U1</Data></Cell><Cell><Data ss:Type="String">KARS</Data></Cell><Cell><Data ss:Type="String">C10ORF116</Data></Cell><Cell><Data ss:Type="String">HSA-MIR-205.MIMAT0009197</Data></Cell><Cell><Data ss:Type="String">SIK2</Data></Cell><Cell><Data ss:Type="String">DNA2</Data></Cell><Cell><Data ss:Type="String">NBL1</Data></Cell><Cell><Data ss:Type="String">DCUN1D3</Data></Cell><Cell><Data ss:Type="String">FUT11</Data></Cell><Cell><Data ss:Type="String">TWIST2</Data></Cell><Cell><Data ss:Type="String">TWIST1</Data></Cell><Cell><Data ss:Type="String">HSA-MIR-337.MIMAT0000754</Data></Cell><Cell><Data ss:Type="String">UGCG</Data></Cell><Cell><Data ss:Type="String">C2ORF27A</Data></Cell><Cell><Data ss:Type="String">ZNHIT3</Data></Cell><Cell><Data ss:Type="String">HSA-MIR-429.MIMAT0001536</Data></Cell><Cell><Data ss:Type="String">TRPM7</Data></Cell><Cell><Data ss:Type="String">KIAA1804</Data></Cell><Cell><Data ss:Type="String">TRPM6</Data></Cell><Cell><Data ss:Type="String">SPTBN1</Data></Cell><Cell><Data ss:Type="String">HSA-MIR-374A.MIMAT0004688</Data></Cell><Cell><Data ss:Type="String">PM20D2</Data></Cell><Cell><Data ss:Type="String">CYP2S1</Data></Cell><Cell><Data ss:Type="String">MAGED4</Data></Cell><Cell><Data ss:Type="String">D4S234E</Data></Cell><Cell><Data ss:Type="String">HSA-MIR-3130.MIMAT0014994</Data></Cell><Cell><Data ss:Type="String">MAGED2</Data></Cell><Cell><Data ss:Type="String">SIM1</Data></Cell><Cell><Data ss:Type="String">HSA-MIR-183.MIMAT0004560</Data></Cell><Cell><Data ss:Type="String">TOP2A</Data></Cell><Cell><Data ss:Type="String">COL18A1</Data></Cell><Cell><Data ss:Type="String">ROBO3</Data></Cell><Cell><Data ss:Type="String">ROBO4</Data></Cell><Cell><Data ss:Type="String">SLC44A4</Data></Cell><Cell><Data ss:Type="String">HBB</Data></Cell><Cell><Data ss:Type="String">OBFC2A</Data></Cell><Cell><Data ss:Type="String">LIMD2</Data></Cell><Cell><Data ss:Type="String">SH3PXD2A</Data></Cell><Cell><Data ss:Type="String">CHMP1A</Data></Cell><Cell><Data ss:Type="String">XPO5</Data></Cell><Cell><Data ss:Type="String">SH3PXD2B</Data></Cell><Cell><Data ss:Type="String">DNER</Data></Cell><Cell><Data ss:Type="String">HSA-MIR-29C.MIMAT0000681</Data></Cell><Cell><Data ss:Type="String">SOSTDC1</Data></Cell><Cell><Data ss:Type="String">RALGPS2</Data></Cell><Cell><Data ss:Type="String">CBR1</Data></Cell><Cell><Data ss:Type="String">HSA-MIR-488.MIMAT0004763</Data></Cell><Cell><Data ss:Type="String">HSA-MIR-127.MIMAT0000446</Data></Cell><Cell><Data ss:Type="String">HSA-MIR-138.MIMAT0000430</Data></Cell><Cell><Data ss:Type="String">BHMT2</Data></Cell><Cell><Data ss:Type="String">TUBB</Data></Cell><Cell><Data ss:Type="String">GFRA1</Data></Cell><Cell><Data ss:Type="String">GFRA3</Data></Cell><Cell><Data ss:Type="String">LIME1</Data></Cell><Cell><Data ss:Type="String">GFRA2</Data></Cell><Cell><Data ss:Type="String">HSA-MIR-204.MIMAT0000265</Data></Cell><Cell><Data ss:Type="String">VAV1</Data></Cell><Cell><Data ss:Type="String">TLR1</Data></Cell><Cell><Data ss:Type="String">CLDN11</Data></Cell><Cell><Data ss:Type="String">HCK</Data></Cell><Cell><Data ss:Type="String">CLDN15</Data></Cell><Cell><Data ss:Type="String">MIR17HG</Data></Cell><Cell><Data ss:Type="String">CLDN19</Data></Cell><Cell><Data ss:Type="String">TLR9</Data></Cell><Cell><Data ss:Type="String">TLR8</Data></Cell><Cell><Data ss:Type="String">TLR7</Data></Cell><Cell><Data ss:Type="String">HNRNPH2</Data></Cell><Cell><Data ss:Type="String">RGS7BP</Data></Cell><Cell><Data ss:Type="String">TLR6</Data></Cell><Cell><Data ss:Type="String">VGLL1</Data></Cell><Cell><Data ss:Type="String">TLR4</Data></Cell><Cell><Data ss:Type="String">VGLL3</Data></Cell><Cell><Data ss:Type="String">TLR2</Data></Cell><Cell><Data ss:Type="String">C1QB</Data></Cell><Cell><Data ss:Type="String">PTGER4</Data></Cell><Cell><Data ss:Type="String">C1QA</Data></Cell><Cell><Data ss:Type="String">CSTA</Data></Cell><Cell><Data ss:Type="String">ADH1C</Data></Cell><Cell><Data ss:Type="String">ADH1B</Data></Cell><Cell><Data ss:Type="String">ADH1A</Data></Cell><Cell><Data ss:Type="String">HDC</Data></Cell><Cell><Data ss:Type="String">SAA4</Data></Cell><Cell><Data ss:Type="String">ZNF3</Data></Cell><Cell><Data ss:Type="String">PTN</Data></Cell><Cell><Data ss:Type="String">CST7</Data></Cell><Cell><Data ss:Type="String">PHYHIP</Data></Cell><Cell><Data ss:Type="String">NKD2</Data></Cell><Cell><Data ss:Type="String">LIMA1</Data></Cell><Cell><Data ss:Type="String">HIRA</Data></Cell><Cell><Data ss:Type="String">NT5E</Data></Cell><Cell><Data ss:Type="String">C10ORF107</Data></Cell><Cell><Data ss:Type="String">UBTD2</Data></Cell><Cell><Data ss:Type="String">UBTD1</Data></Cell><Cell><Data ss:Type="String">APBB2</Data></Cell><Cell><Data ss:Type="String">GABRE</Data></Cell><Cell><Data ss:Type="String">FLJ42627</Data></Cell><Cell><Data ss:Type="String">MPP1</Data></Cell><Cell><Data ss:Type="String">LMLN</Data></Cell><Cell><Data ss:Type="String">GABRP</Data></Cell><Cell><Data ss:Type="String">HSA-MIR-1976.MIMAT0009451</Data></Cell><Cell><Data ss:Type="String">HSA-MIR-3677.MIMAT0018101</Data></Cell><Cell><Data ss:Type="String">HSA-MIR-889.MIMAT0004921</Data></Cell><Cell><Data ss:Type="String">LSAMP</Data></Cell><Cell><Data ss:Type="String">PA2G4P4</Data></Cell><Cell><Data ss:Type="String">CT62</Data></Cell><Cell><Data ss:Type="String">NBR1</Data></Cell><Cell><Data ss:Type="String">SAA1</Data></Cell><Cell><Data ss:Type="String">SAA2</Data></Cell><Cell><Data ss:Type="String">APBA2</Data></Cell><Cell><Data ss:Type="String">KBTBD8</Data></Cell><Cell><Data ss:Type="String">HSA-MIR-140.MIMAT0004597</Data></Cell><Cell><Data ss:Type="String">C1QC</Data></Cell><Cell><Data ss:Type="String">FCN1</Data></Cell><Cell><Data ss:Type="String">GUCY1B3</Data></Cell><Cell><Data ss:Type="String">TPSB2</Data></Cell><Cell><Data ss:Type="String">HSA-MIR-138-1.MIMAT0004607</Data></Cell><Cell><Data ss:Type="String">MRFAP1</Data></Cell><Cell><Data ss:Type="String">HSA-MIR-301B.MIMAT0004958</Data></Cell><Cell><Data ss:Type="String">HOXA11</Data></Cell><Cell><Data ss:Type="String">HOXA10</Data></Cell><Cell><Data ss:Type="String">TATDN1</Data></Cell><Cell><Data ss:Type="String">HSA-MIR-487B.MIMAT0003180</Data></Cell><Cell><Data ss:Type="String">FAM162B</Data></Cell><Cell><Data ss:Type="String">SIT1</Data></Cell><Cell><Data ss:Type="String">HSA-MIR-381.MIMAT0000736</Data></Cell><Cell><Data ss:Type="String">C1RL</Data></Cell><Cell><Data ss:Type="String">COTL1</Data></Cell><Cell><Data ss:Type="String">GUCY1A2</Data></Cell><Cell><Data ss:Type="String">KDM2B</Data></Cell><Cell><Data ss:Type="String">WNT5B</Data></Cell><Cell><Data ss:Type="String">LMO4</Data></Cell><Cell><Data ss:Type="String">HGF</Data></Cell><Cell><Data ss:Type="String">LMO2</Data></Cell><Cell><Data ss:Type="String">WNT5A</Data></Cell><Cell><Data ss:Type="String">HMHA1</Data></Cell><Cell><Data ss:Type="String">SHISA6</Data></Cell><Cell><Data ss:Type="String">FANCD2</Data></Cell><Cell><Data ss:Type="String">CHMP4C</Data></Cell><Cell><Data ss:Type="String">AMPH</Data></Cell><Cell><Data ss:Type="String">FAM161B</Data></Cell><Cell><Data ss:Type="String">HSA-MIR-93.MIMAT0004509</Data></Cell><Cell><Data ss:Type="String">RASL12</Data></Cell><Cell><Data ss:Type="String">CHRNA5</Data></Cell><Cell><Data ss:Type="String">IDI2</Data></Cell><Cell><Data ss:Type="String">FBLN1</Data></Cell><Cell><Data ss:Type="String">FBLN2</Data></Cell><Cell><Data ss:Type="String">FBLN5</Data></Cell><Cell><Data ss:Type="String">SCUBE2</Data></Cell><Cell><Data ss:Type="String">EFNB2</Data></Cell><Cell><Data ss:Type="String">HRH1</Data></Cell><Cell><Data ss:Type="String">HSA-MIR-487A.MIMAT0002178</Data></Cell><Cell><Data ss:Type="String">NLRP5</Data></Cell><Cell><Data ss:Type="String">NLRP3</Data></Cell><Cell><Data ss:Type="String">HSA-MIR-370.MIMAT0000722</Data></Cell><Cell><Data ss:Type="String">NLRP1</Data></Cell><Cell><Data ss:Type="String">CLSPN</Data></Cell><Cell><Data ss:Type="String">FAM83D</Data></Cell><Cell><Data ss:Type="String">KLHDC2</Data></Cell><Cell><Data ss:Type="String">KLHDC3</Data></Cell><Cell><Data ss:Type="String">CBX7</Data></Cell><Cell><Data ss:Type="String">HSA-MIR-144.MIMAT0004600</Data></Cell><Cell><Data ss:Type="String">HSA-MIR-508.MIMAT0004778</Data></Cell><Cell><Data ss:Type="String">CBX3</Data></Cell><Cell><Data ss:Type="String">CBX2</Data></Cell><Cell><Data ss:Type="String">KLHDC1</Data></Cell><Cell><Data ss:Type="String">TRPV2</Data></Cell><Cell><Data ss:Type="String">NKG7</Data></Cell><Cell><Data ss:Type="String">POU2F2</Data></Cell><Cell><Data ss:Type="String">EIF2S2</Data></Cell><Cell><Data ss:Type="String">LST-3TM12</Data></Cell><Cell><Data ss:Type="String">TRPV6</Data></Cell><Cell><Data ss:Type="String">PRPH2</Data></Cell><Cell><Data ss:Type="String">CASS4</Data></Cell><Cell><Data ss:Type="String">DYNLRB2</Data></Cell><Cell><Data ss:Type="String">HSA-MIR-211.MIMAT0000268</Data></Cell><Cell><Data ss:Type="String">KLHDC9</Data></Cell><Cell><Data ss:Type="String">KDM5D</Data></Cell><Cell><Data ss:Type="String">C2ORF40</Data></Cell><Cell><Data ss:Type="String">YBX1</Data></Cell><Cell><Data ss:Type="String">HAPLN3</Data></Cell><Cell><Data ss:Type="String">SEPT8</Data></Cell><Cell><Data ss:Type="String">HK3</Data></Cell><Cell><Data ss:Type="String">SEPT6</Data></Cell><Cell><Data ss:Type="String">SIX4</Data></Cell><Cell><Data ss:Type="String">POM121L9P</Data></Cell><Cell><Data ss:Type="String">CASP3</Data></Cell><Cell><Data ss:Type="String">MGC3771</Data></Cell><Cell><Data ss:Type="String">CASP1</Data></Cell><Cell><Data ss:Type="String">AMICA1</Data></Cell><Cell><Data ss:Type="String">HSA-MIR-942.MIMAT0004985</Data></Cell><Cell><Data ss:Type="String">SRGN</Data></Cell><Cell><Data ss:Type="String">H2AFZ</Data></Cell><Cell><Data ss:Type="String">SEPT1</Data></Cell><Cell><Data ss:Type="String">SEPT4</Data></Cell><Cell><Data ss:Type="String">POMGNT1</Data></Cell><Cell><Data ss:Type="String">SEPT2</Data></Cell><Cell><Data ss:Type="String">DNM1</Data></Cell><Cell><Data ss:Type="String">SEPT3</Data></Cell><Cell><Data ss:Type="String">DNM3</Data></Cell><Cell><Data ss:Type="String">HSA-MIR-525.MIMAT0002838</Data></Cell><Cell><Data ss:Type="String">RASA3</Data></Cell><Cell><Data ss:Type="String">IGDCC4</Data></Cell><Cell><Data ss:Type="String">CASQ2</Data></Cell><Cell><Data ss:Type="String">RBMS1</Data></Cell><Cell><Data ss:Type="String">PFDN5</Data></Cell><Cell><Data ss:Type="String">RBMS3</Data></Cell><Cell><Data ss:Type="String">MYH7</Data></Cell><Cell><Data ss:Type="String">HSA-MIR-142.MIMAT0000434</Data></Cell><Cell><Data ss:Type="String">HSA-MIR-142.MIMAT0000433</Data></Cell><Cell><Data ss:Type="String">HSA-MIR-195.MIMAT0004615</Data></Cell><Cell><Data ss:Type="String">LEF1</Data></Cell><Cell><Data ss:Type="String">THBS2</Data></Cell><Cell><Data ss:Type="String">THBS1</Data></Cell><Cell><Data ss:Type="String">THBS4</Data></Cell><Cell><Data ss:Type="String">TBRG4</Data></Cell><Cell><Data ss:Type="String">RASD2</Data></Cell><Cell><Data ss:Type="String">GNA15</Data></Cell><Cell><Data ss:Type="String">HLX</Data></Cell><Cell><Data ss:Type="String">C17ORF103</Data></Cell><Cell><Data ss:Type="String">HSA-MIR-4286.MIMAT0016916</Data></Cell><Cell><Data ss:Type="String">CYYR1</Data></Cell><Cell><Data ss:Type="String">VAT1L</Data></Cell><Cell><Data ss:Type="String">TCF7L2</Data></Cell><Cell><Data ss:Type="String">KDM4B</Data></Cell><Cell><Data ss:Type="String">TMEM30B</Data></Cell><Cell><Data ss:Type="String">C2ORF77</Data></Cell><Cell><Data ss:Type="String">CYHR1</Data></Cell><Cell><Data ss:Type="String">PPP2R2B</Data></Cell><Cell><Data ss:Type="String">HSA-MIR-133B.MIMAT0000770</Data></Cell><Cell><Data ss:Type="String">LPIN1</Data></Cell><Cell><Data ss:Type="String">LOC400759</Data></Cell><Cell><Data ss:Type="String">FZD10</Data></Cell><Cell><Data ss:Type="String">CLDN1</Data></Cell><Cell><Data ss:Type="String">MYLK</Data></Cell><Cell><Data ss:Type="String">FAM134C</Data></Cell><Cell><Data ss:Type="String">FAM134B</Data></Cell><Cell><Data ss:Type="String">AS3MT</Data></Cell><Cell><Data ss:Type="String">RRN3P2</Data></Cell><Cell><Data ss:Type="String">HSA-MIR-337.MIMAT0004695</Data></Cell><Cell><Data ss:Type="String">RRN3P1</Data></Cell><Cell><Data ss:Type="String">PSMD7</Data></Cell><Cell><Data ss:Type="String">TMEM88</Data></Cell><Cell><Data ss:Type="String">PSMD3</Data></Cell></Row><Row ss:Height="12.816"><Cell><Data ss:Type="String">HSA-MIR-188.MIMAT0004613</Data></Cell><Cell ss:StyleID="Default"><Data ss:Type="String">C5ORF20</Data></Cell><Cell ss:StyleID="Default"><Data ss:Type="String">ZNF287</Data></Cell><Cell><Data ss:Type="String">WDHD1</Data></Cell><Cell><Data ss:Type="String">MEF2C</Data></Cell><Cell><Data ss:Type="String">C5ORF13</Data></Cell><Cell><Data ss:Type="String">ZNF281</Data></Cell><Cell><Data ss:Type="String">TMEM84</Data></Cell><Cell><Data ss:Type="String">PDZK1</Data></Cell><Cell><Data ss:Type="String">HDHD2</Data></Cell><Cell><Data ss:Type="String">HSA-MIR-1247.MIMAT0005899</Data></Cell><Cell><Data ss:Type="String">CLDN5</Data></Cell><Cell><Data ss:Type="String">RFX8</Data></Cell><Cell><Data ss:Type="String">SPARCL1</Data></Cell><Cell><Data ss:Type="String">HSA-MIR-519A-1.MIMAT0005452</Data></Cell><Cell><Data ss:Type="String">MYL9</Data></Cell><Cell><Data ss:Type="String">IDO1</Data></Cell><Cell><Data ss:Type="String">C5ORF46</Data></Cell><Cell><Data ss:Type="String">ABCB1</Data></Cell><Cell><Data ss:Type="String">HSA-MIR-431.MIMAT0001625</Data></Cell><Cell><Data ss:Type="String">ABCB4</Data></Cell><Cell><Data ss:Type="String">ABCB5</Data></Cell><Cell><Data ss:Type="String">HPN</Data></Cell><Cell><Data ss:Type="String">AGAP2</Data></Cell><Cell><Data ss:Type="String">IL20RB</Data></Cell><Cell><Data ss:Type="String">NCAPG</Data></Cell><Cell><Data ss:Type="String">FIGNL2</Data></Cell><Cell><Data ss:Type="String">IQGAP2</Data></Cell><Cell><Data ss:Type="String">KIAA1370</Data></Cell><Cell><Data ss:Type="String">IQGAP3</Data></Cell><Cell><Data ss:Type="String">MRPL13</Data></Cell><Cell><Data ss:Type="String">NCAPH</Data></Cell><Cell><Data ss:Type="String">KIAA0040</Data></Cell><Cell><Data ss:Type="String">GIGYF2</Data></Cell><Cell><Data ss:Type="String">IL22RA2</Data></Cell><Cell><Data ss:Type="String">HSD11B1</Data></Cell><Cell><Data ss:Type="String">UGT8</Data></Cell><Cell><Data ss:Type="String">HPX</Data></Cell><Cell><Data ss:Type="String">CYB5R1</Data></Cell><Cell><Data ss:Type="String">KCNMB1</Data></Cell><Cell><Data ss:Type="String">KCNMB4</Data></Cell><Cell><Data ss:Type="String">AMZ2</Data></Cell><Cell><Data ss:Type="String">RHBDL1</Data></Cell><Cell><Data ss:Type="String">C5ORF41</Data></Cell><Cell><Data ss:Type="String">CADM3</Data></Cell><Cell><Data ss:Type="String">C5ORF34</Data></Cell><Cell><Data ss:Type="String">GPR12</Data></Cell><Cell><Data ss:Type="String">COL24A1</Data></Cell><Cell><Data ss:Type="String">ABCA6</Data></Cell><Cell><Data ss:Type="String">C5ORF36</Data></Cell><Cell><Data ss:Type="String">C5ORF39</Data></Cell><Cell><Data ss:Type="String">ABCA9</Data></Cell><Cell><Data ss:Type="String">C20ORF26</Data></Cell><Cell><Data ss:Type="String">HSA-MIR-146B.MIMAT0002809</Data></Cell><Cell><Data ss:Type="String">ABCA8</Data></Cell><Cell><Data ss:Type="String">FAM136A</Data></Cell><Cell><Data ss:Type="String">FLI1</Data></Cell><Cell><Data ss:Type="String">C20ORF20</Data></Cell><Cell><Data ss:Type="String">FERMT1</Data></Cell><Cell><Data ss:Type="String">HSA-MIR-1295A.MIMAT0005885</Data></Cell><Cell><Data ss:Type="String">HRC</Data></Cell><Cell><Data ss:Type="String">NOSTRIN</Data></Cell><Cell><Data ss:Type="String">HNRNPA3P1</Data></Cell><Cell><Data ss:Type="String">PSMG1</Data></Cell><Cell><Data ss:Type="String">ZNF259</Data></Cell><Cell><Data ss:Type="String">FERMT2</Data></Cell><Cell><Data ss:Type="String">EZH1</Data></Cell><Cell><Data ss:Type="String">GPR18</Data></Cell><Cell><Data ss:Type="String">FERMT3</Data></Cell><Cell><Data ss:Type="String">EZH2</Data></Cell><Cell><Data ss:Type="String">C5ORF30</Data></Cell><Cell><Data ss:Type="String">PIGS</Data></Cell><Cell><Data ss:Type="String">SRPX</Data></Cell><Cell><Data ss:Type="String">ZNF252</Data></Cell><Cell><Data ss:Type="String">PIGO</Data></Cell><Cell><Data ss:Type="String">SRPR</Data></Cell><Cell><Data ss:Type="String">TMEM51</Data></Cell><Cell><Data ss:Type="String">LRRC6</Data></Cell><Cell><Data ss:Type="String">CTCF</Data></Cell><Cell><Data ss:Type="String">PTH1R</Data></Cell><Cell><Data ss:Type="String">RCSD1</Data></Cell><Cell><Data ss:Type="String">LRRC32</Data></Cell><Cell><Data ss:Type="String">LRRC33</Data></Cell><Cell><Data ss:Type="String">LRRC2</Data></Cell><Cell><Data ss:Type="String">TMEM47</Data></Cell><Cell><Data ss:Type="String">JPH2</Data></Cell><Cell><Data ss:Type="String">TMEM43</Data></Cell><Cell><Data ss:Type="String">CTLA4</Data></Cell><Cell><Data ss:Type="String">C5ORF62</Data></Cell><Cell><Data ss:Type="String">CGNL1</Data></Cell><Cell><Data ss:Type="String">LRRC48</Data></Cell><Cell><Data ss:Type="String">C5ORF56</Data></Cell><Cell><Data ss:Type="String">HSA-MIR-221.MIMAT0004568</Data></Cell><Cell><Data ss:Type="String">MYOF</Data></Cell><Cell><Data ss:Type="String">HSA-MIR-27B.MIMAT0000419</Data></Cell><Cell><Data ss:Type="String">TMC8</Data></Cell><Cell><Data ss:Type="String">MRPL45</Data></Cell><Cell><Data ss:Type="String">TMC5</Data></Cell><Cell><Data ss:Type="String">HSA-MIR-3684.MIMAT0018112</Data></Cell><Cell><Data ss:Type="String">TMC4</Data></Cell><Cell><Data ss:Type="String">PTGR2</Data></Cell><Cell><Data ss:Type="String">C20ORF96</Data></Cell><Cell><Data ss:Type="String">MBLAC2</Data></Cell><Cell><Data ss:Type="String">TMEM35</Data></Cell><Cell><Data ss:Type="String">C18ORF10</Data></Cell><Cell><Data ss:Type="String">PELI1</Data></Cell><Cell><Data ss:Type="String">CKS2</Data></Cell><Cell><Data ss:Type="String">TLR10</Data></Cell><Cell><Data ss:Type="String">VAMP5</Data></Cell><Cell><Data ss:Type="String">VAMP2</Data></Cell><Cell><Data ss:Type="String">C5ORF53</Data></Cell><Cell><Data ss:Type="String">KANK2</Data></Cell><Cell><Data ss:Type="String">LRRC14</Data></Cell><Cell><Data ss:Type="String">LRRC15</Data></Cell><Cell><Data ss:Type="String">COL11A1</Data></Cell><Cell><Data ss:Type="String">LRRC17</Data></Cell><Cell><Data ss:Type="String">PELI2</Data></Cell><Cell><Data ss:Type="String">HSA-MIR-103A-2.MIMAT0009196</Data></Cell><Cell><Data ss:Type="String">PRAM1</Data></Cell><Cell><Data ss:Type="String">PSMA7</Data></Cell><Cell><Data ss:Type="String">TMEM71</Data></Cell><Cell><Data ss:Type="String">PTGS1</Data></Cell><Cell><Data ss:Type="String">SRPX2</Data></Cell><Cell><Data ss:Type="String">PSMB2</Data></Cell><Cell><Data ss:Type="String">MICALL1</Data></Cell><Cell><Data ss:Type="String">LEO1</Data></Cell><Cell><Data ss:Type="String">HAS2</Data></Cell><Cell><Data ss:Type="String">FLNA</Data></Cell><Cell><Data ss:Type="String">FLNC</Data></Cell><Cell><Data ss:Type="String">LEFTY2</Data></Cell><Cell><Data ss:Type="String">LRRC25</Data></Cell><Cell><Data ss:Type="String">GPR56</Data></Cell><Cell><Data ss:Type="String">HSA-MIR-125B.MIMAT0000423</Data></Cell><Cell><Data ss:Type="String">SMAGP</Data></Cell><Cell><Data ss:Type="String">LRRC27</Data></Cell><Cell><Data ss:Type="String">GPR55</Data></Cell><Cell><Data ss:Type="String">NCRNA00152</Data></Cell><Cell><Data ss:Type="String">PLXDC1</Data></Cell><Cell><Data ss:Type="String">PSMB8</Data></Cell><Cell><Data ss:Type="String">PSMB9</Data></Cell><Cell><Data ss:Type="String">SPSB1</Data></Cell><Cell><Data ss:Type="String">FABP4</Data></Cell><Cell><Data ss:Type="String">PSMC4</Data></Cell><Cell><Data ss:Type="String">FABP7</Data></Cell><Cell><Data ss:Type="String">ZNF215</Data></Cell><Cell><Data ss:Type="String">ZNF214</Data></Cell><Cell><Data ss:Type="String">SPSB4</Data></Cell><Cell><Data ss:Type="String">HSA-MIR-940.MIMAT0004983</Data></Cell><Cell><Data ss:Type="String">NCF1</Data></Cell><Cell><Data ss:Type="String">NCF2</Data></Cell><Cell><Data ss:Type="String">GPR65</Data></Cell><Cell><Data ss:Type="String">NCF4</Data></Cell><Cell><Data ss:Type="String">GPR63</Data></Cell><Cell><Data ss:Type="String">F13A1</Data></Cell><Cell><Data ss:Type="String">RORA</Data></Cell><Cell><Data ss:Type="String">LRRC70</Data></Cell><Cell><Data ss:Type="String">CTGF</Data></Cell><Cell><Data ss:Type="String">RUVBL1</Data></Cell><Cell><Data ss:Type="String">ZNF208</Data></Cell><Cell><Data ss:Type="String">PIM1</Data></Cell><Cell><Data ss:Type="String">PIM2</Data></Cell><Cell><Data ss:Type="String">HSA-MIR-150.MIMAT0004610</Data></Cell><Cell><Data ss:Type="String">GPR77</Data></Cell><Cell><Data ss:Type="String">OLFM4</Data></Cell><Cell><Data ss:Type="String">FTSJ2</Data></Cell><Cell><Data ss:Type="String">SAP30</Data></Cell><Cell><Data ss:Type="String">FRMD3</Data></Cell><Cell><Data ss:Type="String">FRMD6</Data></Cell><Cell><Data ss:Type="String">HSA-MIR-450B.MIMAT0004909</Data></Cell><Cell><Data ss:Type="String">SLC9A9</Data></Cell><Cell><Data ss:Type="String">HSA-MIR-455.MIMAT0004784</Data></Cell><Cell><Data ss:Type="String">ROR1</Data></Cell><Cell><Data ss:Type="String">S100A4</Data></Cell><Cell><Data ss:Type="String">MAPKAPK5</Data></Cell><Cell><Data ss:Type="String">ROR2</Data></Cell><Cell><Data ss:Type="String">IGFALS</Data></Cell><Cell><Data ss:Type="String">S100A3</Data></Cell><Cell><Data ss:Type="String">S100A9</Data></Cell><Cell><Data ss:Type="String">S100A8</Data></Cell><Cell><Data ss:Type="String">KANK4</Data></Cell><Cell><Data ss:Type="String">KANK3</Data></Cell><Cell><Data ss:Type="String">LOC100233209</Data></Cell><Cell><Data ss:Type="String">GPR87</Data></Cell><Cell><Data ss:Type="String">HSA-MIR-433.MIMAT0001627</Data></Cell><Cell><Data ss:Type="String">GPR84</Data></Cell><Cell><Data ss:Type="String">GPR81</Data></Cell><Cell><Data ss:Type="String">SLC9A1</Data></Cell><Cell><Data ss:Type="String">TMEM26</Data></Cell><Cell><Data ss:Type="String">TMEM22</Data></Cell><Cell><Data ss:Type="String">HSA-MIR-99B.MIMAT0004678</Data></Cell><Cell><Data ss:Type="String">SLC38A4</Data></Cell><Cell><Data ss:Type="String">RBPMS</Data></Cell><Cell><Data ss:Type="String">GOT1</Data></Cell><Cell><Data ss:Type="String">HSA-MIR-3158.MIMAT0015032</Data></Cell><Cell><Data ss:Type="String">NFKB2</Data></Cell><Cell><Data ss:Type="String">PTPRD</Data></Cell><Cell><Data ss:Type="String">PTPRE</Data></Cell><Cell><Data ss:Type="String">PTPRB</Data></Cell><Cell><Data ss:Type="String">PTPRC</Data></Cell><Cell><Data ss:Type="String">NFE2L3</Data></Cell><Cell><Data ss:Type="String">RASGRF2</Data></Cell><Cell><Data ss:Type="String">FLT4</Data></Cell><Cell><Data ss:Type="String">HSA-MIR-136.MIMAT0004606</Data></Cell><Cell><Data ss:Type="String">RASGRF1</Data></Cell><Cell><Data ss:Type="String">LRRK1</Data></Cell><Cell><Data ss:Type="String">HSA-MIR-145.MIMAT0000437</Data></Cell><Cell><Data ss:Type="String">FASLG</Data></Cell><Cell><Data ss:Type="String">ARRB2</Data></Cell><Cell><Data ss:Type="String">FCGR3A</Data></Cell><Cell><Data ss:Type="String">HSA-MIR-192.MIMAT0004543</Data></Cell><Cell><Data ss:Type="String">NCK2</Data></Cell><Cell><Data ss:Type="String">PMEPA1</Data></Cell><Cell><Data ss:Type="String">UPP1</Data></Cell><Cell><Data ss:Type="String">HSA-MIR-17.MIMAT0000071</Data></Cell><Cell><Data ss:Type="String">EDIL3</Data></Cell><Cell><Data ss:Type="String">DIS3L2</Data></Cell><Cell><Data ss:Type="String">HSA-MIR-576.MIMAT0003241</Data></Cell><Cell><Data ss:Type="String">HSA-MIR-17.MIMAT0000070</Data></Cell><Cell><Data ss:Type="String">HSA-MIR-18A.MIMAT0000072</Data></Cell><Cell><Data ss:Type="String">PPM1A</Data></Cell><Cell><Data ss:Type="String">HSA-MIR-625.MIMAT0003294</Data></Cell><Cell><Data ss:Type="String">BIRC5</Data></Cell><Cell><Data ss:Type="String">L3MBTL4</Data></Cell><Cell><Data ss:Type="String">AHDC1</Data></Cell><Cell><Data ss:Type="String">BIRC3</Data></Cell><Cell><Data ss:Type="String">ITIH5</Data></Cell><Cell><Data ss:Type="String">SEC23A</Data></Cell><Cell><Data ss:Type="String">PCOLCE2</Data></Cell><Cell><Data ss:Type="String">ZBTB47</Data></Cell><Cell><Data ss:Type="String">PPM1M</Data></Cell><Cell><Data ss:Type="String">NTN4</Data></Cell><Cell><Data ss:Type="String">ZBTB42</Data></Cell><Cell><Data ss:Type="String">CXXC5</Data></Cell><Cell><Data ss:Type="String">PPM1F</Data></Cell><Cell><Data ss:Type="String">HSA-MIR-99A.MIMAT0000097</Data></Cell><Cell><Data ss:Type="String">PARD6B</Data></Cell><Cell><Data ss:Type="String">CCL8</Data></Cell><Cell><Data ss:Type="String">SH3BP1</Data></Cell><Cell><Data ss:Type="String">IFI16</Data></Cell><Cell><Data ss:Type="String">CCL5</Data></Cell><Cell><Data ss:Type="String">CCL4</Data></Cell><Cell><Data ss:Type="String">LRRC8C</Data></Cell><Cell><Data ss:Type="String">BEND3</Data></Cell><Cell><Data ss:Type="String">LRRC8D</Data></Cell><Cell><Data ss:Type="String">CCL2</Data></Cell><Cell><Data ss:Type="String">FCGR1A</Data></Cell><Cell><Data ss:Type="String">ATP9B</Data></Cell><Cell><Data ss:Type="String">FCGR1B</Data></Cell><Cell><Data ss:Type="String">SH2B3</Data></Cell><Cell><Data ss:Type="String">FCGR1C</Data></Cell><Cell><Data ss:Type="String">BEND6</Data></Cell><Cell><Data ss:Type="String">CYB5A</Data></Cell><Cell><Data ss:Type="String">HSA-MIR-550A.MIMAT0004800</Data></Cell><Cell><Data ss:Type="String">SLC12A4</Data></Cell><Cell><Data ss:Type="String">NDUFA6</Data></Cell></Row><Row ss:Height="12.816"><Cell><Data ss:Type="String">PRRX1</Data></Cell><Cell ss:StyleID="Default"><Data ss:Type="String">NDUFA5</Data></Cell><Cell ss:StyleID="Default"><Data ss:Type="String">DONSON</Data></Cell><Cell><Data ss:Type="String">MCOLN2</Data></Cell><Cell><Data ss:Type="String">PRC1</Data></Cell><Cell><Data ss:Type="String">NOVA1</Data></Cell><Cell><Data ss:Type="String">PTPN6</Data></Cell><Cell><Data ss:Type="String">PTPN7</Data></Cell><Cell><Data ss:Type="String">HSA-MIR-500A.MIMAT0004773</Data></Cell><Cell><Data ss:Type="String">PTPN2</Data></Cell><Cell><Data ss:Type="String">CCNH</Data></Cell><Cell><Data ss:Type="String">GPR172A</Data></Cell><Cell><Data ss:Type="String">CCNF</Data></Cell><Cell><Data ss:Type="String">PRF1</Data></Cell><Cell><Data ss:Type="String">IFI30</Data></Cell><Cell><Data ss:Type="String">LOC96610</Data></Cell><Cell><Data ss:Type="String">CYB5D2</Data></Cell><Cell><Data ss:Type="String">CYB5D1</Data></Cell><Cell><Data ss:Type="String">HSA-MIR-369.MIMAT0000721</Data></Cell><Cell><Data ss:Type="String">HSA-MIR-874.MIMAT0004911</Data></Cell><Cell><Data ss:Type="String">RASSF2</Data></Cell><Cell><Data ss:Type="String">RASSF4</Data></Cell><Cell><Data ss:Type="String">RASSF5</Data></Cell><Cell><Data ss:Type="String">C7ORF31</Data></Cell><Cell><Data ss:Type="String">KIF21A</Data></Cell><Cell><Data ss:Type="String">KIF21B</Data></Cell><Cell><Data ss:Type="String">HSA-MIR-3678.MIMAT0018102</Data></Cell><Cell><Data ss:Type="String">SEC62</Data></Cell><Cell><Data ss:Type="String">TMPO</Data></Cell><Cell><Data ss:Type="String">ACVR1</Data></Cell><Cell><Data ss:Type="String">ST6GAL2</Data></Cell><Cell><Data ss:Type="String">C13ORF18</Data></Cell><Cell><Data ss:Type="String">RSAD2</Data></Cell><Cell><Data ss:Type="String">HSA-MIR-18B.MIMAT0004751</Data></Cell><Cell><Data ss:Type="String">HSA-MIR-9.MIMAT0000441</Data></Cell><Cell><Data ss:Type="String">HSA-MIR-9.MIMAT0000442</Data></Cell><Cell><Data ss:Type="String">HSA-MIR-205.MIMAT0000266</Data></Cell><Cell><Data ss:Type="String">ANK2</Data></Cell><Cell><Data ss:Type="String">CTPS</Data></Cell><Cell><Data ss:Type="String">ANK1</Data></Cell><Cell><Data ss:Type="String">EREG</Data></Cell><Cell><Data ss:Type="String">PPP1R3G</Data></Cell><Cell><Data ss:Type="String">STX1B</Data></Cell><Cell><Data ss:Type="String">SPATA17</Data></Cell><Cell><Data ss:Type="String">IFI27</Data></Cell><Cell><Data ss:Type="String">PPP1R3C</Data></Cell><Cell><Data ss:Type="String">PPP1R3B</Data></Cell><Cell><Data ss:Type="String">C7ORF42</Data></Cell><Cell><Data ss:Type="String">ALPK2</Data></Cell><Cell><Data ss:Type="String">KIF20A</Data></Cell><Cell><Data ss:Type="String">KIF20B</Data></Cell><Cell><Data ss:Type="String">SPATA18</Data></Cell><Cell><Data ss:Type="String">CCNO</Data></Cell><Cell><Data ss:Type="String">PLA1A</Data></Cell><Cell><Data ss:Type="String">HSA-MIR-508.MIMAT0002880</Data></Cell><Cell><Data ss:Type="String">C13ORF27</Data></Cell><Cell><Data ss:Type="String">WNK4</Data></Cell><Cell><Data ss:Type="String">C7ORF58</Data></Cell><Cell><Data ss:Type="String">CD1E</Data></Cell><Cell><Data ss:Type="String">PCDH12</Data></Cell><Cell><Data ss:Type="String">CD1D</Data></Cell><Cell><Data ss:Type="String">PCDH19</Data></Cell><Cell><Data ss:Type="String">CD1C</Data></Cell><Cell><Data ss:Type="String">PCDH18</Data></Cell><Cell><Data ss:Type="String">TSPAN8</Data></Cell><Cell><Data ss:Type="String">TSPAN9</Data></Cell><Cell><Data ss:Type="String">CD19</Data></Cell><Cell><Data ss:Type="String">TSPAN7</Data></Cell><Cell><Data ss:Type="String">SLAMF8</Data></Cell><Cell><Data ss:Type="String">C13ORF33</Data></Cell><Cell><Data ss:Type="String">ST8SIA4</Data></Cell><Cell><Data ss:Type="String">SLAMF7</Data></Cell><Cell><Data ss:Type="String">C13ORF34</Data></Cell><Cell><Data ss:Type="String">SLAMF6</Data></Cell><Cell><Data ss:Type="String">ST8SIA6</Data></Cell><Cell><Data ss:Type="String">HSA-MIR-520G.MIMAT0002858</Data></Cell><Cell><Data ss:Type="String">A2M</Data></Cell><Cell><Data ss:Type="String">SCN3B</Data></Cell><Cell><Data ss:Type="String">TSPAN1</Data></Cell><Cell><Data ss:Type="String">SCN3A</Data></Cell><Cell><Data ss:Type="String">PAG1</Data></Cell><Cell><Data ss:Type="String">SLAMF1</Data></Cell><Cell><Data ss:Type="String">CCR1</Data></Cell><Cell><Data ss:Type="String">XRCC6</Data></Cell><Cell><Data ss:Type="String">HSA-MIR-518B.MIMAT0002844</Data></Cell><Cell><Data ss:Type="String">LRRN3</Data></Cell><Cell><Data ss:Type="String">C13ORF37</Data></Cell><Cell><Data ss:Type="String">IQSEC1</Data></Cell><Cell><Data ss:Type="String">ST8SIA1</Data></Cell><Cell><Data ss:Type="String">ST8SIA2</Data></Cell><Cell><Data ss:Type="String">XRCC2</Data></Cell><Cell><Data ss:Type="String">IFI44</Data></Cell><Cell><Data ss:Type="String">DCLK2</Data></Cell><Cell><Data ss:Type="String">PRG4</Data></Cell><Cell><Data ss:Type="String">RASSF9</Data></Cell><Cell><Data ss:Type="String">ERAL1</Data></Cell><Cell><Data ss:Type="String">HSPA12B</Data></Cell><Cell><Data ss:Type="String">PAICS</Data></Cell><Cell><Data ss:Type="String">DCLK1</Data></Cell><Cell><Data ss:Type="String">HSA-MIR-15A.MIMAT0004488</Data></Cell><Cell><Data ss:Type="String">ANLN</Data></Cell><Cell><Data ss:Type="String">C7ORF63</Data></Cell><Cell><Data ss:Type="String">ID4</Data></Cell><Cell><Data ss:Type="String">CD28</Data></Cell><Cell><Data ss:Type="String">CD27</Data></Cell><Cell><Data ss:Type="String">ID3</Data></Cell><Cell><Data ss:Type="String">RGL3</Data></Cell><Cell><Data ss:Type="String">RGL1</Data></Cell><Cell><Data ss:Type="String">HSA-MIR-217.MIMAT0000274</Data></Cell><Cell><Data ss:Type="String">SCN2B</Data></Cell><Cell><Data ss:Type="String">CD40</Data></Cell><Cell><Data ss:Type="String">DIRAS1</Data></Cell><Cell><Data ss:Type="String">PTPRO</Data></Cell><Cell><Data ss:Type="String">KIF14</Data></Cell><Cell><Data ss:Type="String">PTPRM</Data></Cell><Cell><Data ss:Type="String">CTSW</Data></Cell><Cell><Data ss:Type="String">CD3G</Data></Cell><Cell><Data ss:Type="String">KIF12</Data></Cell><Cell><Data ss:Type="String">MIA3</Data></Cell><Cell><Data ss:Type="String">KIF11</Data></Cell><Cell><Data ss:Type="String">CD3E</Data></Cell><Cell><Data ss:Type="String">CD3D</Data></Cell><Cell><Data ss:Type="String">CTSS</Data></Cell><Cell><Data ss:Type="String">PTPRF</Data></Cell><Cell><Data ss:Type="String">EDA2R</Data></Cell><Cell><Data ss:Type="String">PTPRG</Data></Cell><Cell><Data ss:Type="String">KIF15</Data></Cell><Cell><Data ss:Type="String">SCML2</Data></Cell><Cell><Data ss:Type="String">KIF19</Data></Cell><Cell><Data ss:Type="String">SCML4</Data></Cell><Cell><Data ss:Type="String">CTSK</Data></Cell><Cell><Data ss:Type="String">NCS1</Data></Cell><Cell><Data ss:Type="String">CD38</Data></Cell><Cell><Data ss:Type="String">CD37</Data></Cell><Cell><Data ss:Type="String">CCR7</Data></Cell><Cell><Data ss:Type="String">CTSG</Data></Cell><Cell><Data ss:Type="String">CCR6</Data></Cell><Cell><Data ss:Type="String">CCR5</Data></Cell><Cell><Data ss:Type="String">LMCD1</Data></Cell><Cell><Data ss:Type="String">CD34</Data></Cell><Cell><Data ss:Type="String">CCR4</Data></Cell><Cell><Data ss:Type="String">CTSC</Data></Cell><Cell><Data ss:Type="String">CD33</Data></Cell><Cell><Data ss:Type="String">CCR2</Data></Cell><Cell><Data ss:Type="String">CD53</Data></Cell><Cell><Data ss:Type="String">HSA-MIR-146A.MIMAT0000449</Data></Cell><Cell><Data ss:Type="String">CCT3</Data></Cell><Cell><Data ss:Type="String">CD52</Data></Cell><Cell><Data ss:Type="String">LEPRE1</Data></Cell><Cell><Data ss:Type="String">KIF23</Data></Cell><Cell><Data ss:Type="String">HBA2</Data></Cell><Cell><Data ss:Type="String">ANO6</Data></Cell><Cell><Data ss:Type="String">HBA1</Data></Cell><Cell><Data ss:Type="String">SORCS2</Data></Cell><Cell><Data ss:Type="String">RGMA</Data></Cell><Cell><Data ss:Type="String">CTU2</Data></Cell><Cell><Data ss:Type="String">NR5A2</Data></Cell><Cell><Data ss:Type="String">HSA-MIR-556.MIMAT0003220</Data></Cell><Cell><Data ss:Type="String">HSA-MIR-1468.MIMAT0006789</Data></Cell><Cell><Data ss:Type="String">KIF2C</Data></Cell><Cell><Data ss:Type="String">CD48</Data></Cell><Cell><Data ss:Type="String">CD46</Data></Cell><Cell><Data ss:Type="String">PDZRN4</Data></Cell><Cell><Data ss:Type="String">POPDC2</Data></Cell><Cell><Data ss:Type="String">STX12</Data></Cell><Cell><Data ss:Type="String">RAMP2</Data></Cell><Cell><Data ss:Type="String">RAMP3</Data></Cell><Cell><Data ss:Type="String">TMPRSS6</Data></Cell><Cell><Data ss:Type="String">SLC43A3</Data></Cell><Cell><Data ss:Type="String">STX19</Data></Cell><Cell><Data ss:Type="String">STX18</Data></Cell><Cell><Data ss:Type="String">DERL1</Data></Cell><Cell><Data ss:Type="String">PRKX</Data></Cell><Cell><Data ss:Type="String">STX11</Data></Cell><Cell><Data ss:Type="String">EXOSC5</Data></Cell><Cell><Data ss:Type="String">EXOSC4</Data></Cell><Cell><Data ss:Type="String">STAMBPL1</Data></Cell><Cell><Data ss:Type="String">C7ORF10</Data></Cell><Cell><Data ss:Type="String">HSF1</Data></Cell><Cell><Data ss:Type="String">PAK3</Data></Cell><Cell><Data ss:Type="String">GPC6</Data></Cell><Cell><Data ss:Type="String">EXOSC2</Data></Cell><Cell><Data ss:Type="String">CD55</Data></Cell><Cell><Data ss:Type="String">CCT5</Data></Cell><Cell><Data ss:Type="String">CCT4</Data></Cell><Cell><Data ss:Type="String">RFTN2</Data></Cell><Cell><Data ss:Type="String">CD74</Data></Cell><Cell><Data ss:Type="String">CD72</Data></Cell><Cell><Data ss:Type="String">CD70</Data></Cell><Cell><Data ss:Type="String">AKR1C1</Data></Cell><Cell><Data ss:Type="String">HSA-MIR-192.MIMAT0000222</Data></Cell><Cell><Data ss:Type="String">RFTN1</Data></Cell><Cell><Data ss:Type="String">AKR1C2</Data></Cell><Cell><Data ss:Type="String">RPA2</Data></Cell><Cell><Data ss:Type="String">AP2B1</Data></Cell><Cell><Data ss:Type="String">IGJ</Data></Cell><Cell><Data ss:Type="String">HSA-MIR-345.MIMAT0000772</Data></Cell><Cell><Data ss:Type="String">DPY19L1</Data></Cell><Cell><Data ss:Type="String">GPAM</Data></Cell><Cell><Data ss:Type="String">STK17A</Data></Cell><Cell><Data ss:Type="String">KIF26B</Data></Cell><Cell><Data ss:Type="String">RPA3</Data></Cell><Cell><Data ss:Type="String">CD69</Data></Cell><Cell><Data ss:Type="String">IL17D</Data></Cell><Cell><Data ss:Type="String">CD68</Data></Cell><Cell><Data ss:Type="String">SPC25</Data></Cell><Cell><Data ss:Type="String">CD86</Data></Cell><Cell><Data ss:Type="String">FHOD3</Data></Cell><Cell><Data ss:Type="String">DCLRE1B</Data></Cell><Cell><Data ss:Type="String">ERCC6L</Data></Cell><Cell><Data ss:Type="String">MIDN</Data></Cell><Cell><Data ss:Type="String">CD84</Data></Cell><Cell><Data ss:Type="String">DCLRE1C</Data></Cell><Cell><Data ss:Type="String">CD83</Data></Cell><Cell><Data ss:Type="String">HSA-MIR-143.MIMAT0000435</Data></Cell><Cell><Data ss:Type="String">HSA-MIR-431.MIMAT0004757</Data></Cell><Cell><Data ss:Type="String">GIMAP1</Data></Cell><Cell><Data ss:Type="String">GIMAP2</Data></Cell><Cell><Data ss:Type="String">GIMAP4</Data></Cell><Cell><Data ss:Type="String">GXYLT2</Data></Cell><Cell><Data ss:Type="String">GIMAP5</Data></Cell><Cell><Data ss:Type="String">GIMAP6</Data></Cell><Cell><Data ss:Type="String">GIMAP7</Data></Cell><Cell><Data ss:Type="String">GIMAP8</Data></Cell><Cell><Data ss:Type="String">RGS4</Data></Cell><Cell><Data ss:Type="String">RGS5</Data></Cell><Cell><Data ss:Type="String">HSA-MIR-495.MIMAT0002817</Data></Cell><Cell><Data ss:Type="String">PALM</Data></Cell><Cell><Data ss:Type="String">HSA-MIR-200A.MIMAT0000682</Data></Cell><Cell><Data ss:Type="String">CCRL1</Data></Cell><Cell><Data ss:Type="String">BAALC</Data></Cell><Cell><Data ss:Type="String">ARID2</Data></Cell><Cell><Data ss:Type="String">PRND</Data></Cell><Cell><Data ss:Type="String">PPFIA2</Data></Cell><Cell><Data ss:Type="String">CD97</Data></Cell><Cell><Data ss:Type="String">CD96</Data></Cell><Cell><Data ss:Type="String">HSA-MIR-191.MIMAT0001618</Data></Cell><Cell><Data ss:Type="String">CD93</Data></Cell><Cell><Data ss:Type="String">MGC2752</Data></Cell><Cell><Data ss:Type="String">SCARA5</Data></Cell><Cell><Data ss:Type="String">RUNDC3B</Data></Cell><Cell><Data ss:Type="String">MID1</Data></Cell><Cell><Data ss:Type="String">OSCAR</Data></Cell><Cell><Data ss:Type="String">DOK2</Data></Cell><Cell><Data ss:Type="String">DOK3</Data></Cell><Cell><Data ss:Type="String">CD8B</Data></Cell><Cell><Data ss:Type="String">CD8A</Data></Cell><Cell><Data ss:Type="String">DOK5</Data></Cell><Cell><Data ss:Type="String">DOK6</Data></Cell><Cell><Data ss:Type="String">GPD1</Data></Cell><Cell><Data ss:Type="String">HSA-MIR-106B.MIMAT0004672</Data></Cell><Cell><Data ss:Type="String">HSA-MIR-200B.MIMAT0000318</Data></Cell><Cell><Data ss:Type="String">NXPH3</Data></Cell><Cell><Data ss:Type="String">NXPH4</Data></Cell><Cell><Data ss:Type="String">SLC1A3</Data></Cell></Row><Row ss:Height="12.816"><Cell><Data ss:Type="String">HSA-MIR-1229.MIMAT0005584</Data></Cell><Cell ss:StyleID="Default"><Data ss:Type="String">SLC1A5</Data></Cell><Cell ss:StyleID="Default"><Data ss:Type="String">PSEN1</Data></Cell><Cell><Data ss:Type="String">RASGRP2</Data></Cell><Cell><Data ss:Type="String">RPF2</Data></Cell><Cell><Data ss:Type="String">SLC1A7</Data></Cell><Cell><Data ss:Type="String">SUPT6H</Data></Cell><Cell><Data ss:Type="String">WNT6</Data></Cell><Cell><Data ss:Type="String">FUT8</Data></Cell><Cell><Data ss:Type="String">HSA-MIR-380.MIMAT0000735</Data></Cell><Cell><Data ss:Type="String">CYP11A1</Data></Cell><Cell><Data ss:Type="String">CALD1</Data></Cell><Cell><Data ss:Type="String">NPHP1</Data></Cell><Cell><Data ss:Type="String">CAMTA2</Data></Cell><Cell><Data ss:Type="String">HSA-MIR-665.MIMAT0004952</Data></Cell><Cell><Data ss:Type="String">PRNP</Data></Cell><Cell><Data ss:Type="String">ISG15</Data></Cell><Cell><Data ss:Type="String">INHBA</Data></Cell><Cell><Data ss:Type="String">QDPR</Data></Cell><Cell><Data ss:Type="String">ISG20</Data></Cell><Cell><Data ss:Type="String">CLK1</Data></Cell><Cell><Data ss:Type="String">IL6</Data></Cell><Cell><Data ss:Type="String">COL5A1</Data></Cell><Cell><Data ss:Type="String">IL7</Data></Cell><Cell><Data ss:Type="String">COL5A3</Data></Cell><Cell><Data ss:Type="String">KIF4A</Data></Cell><Cell><Data ss:Type="String">COL5A2</Data></Cell><Cell><Data ss:Type="String">PHF15</Data></Cell><Cell><Data ss:Type="String">PHF19</Data></Cell><Cell><Data ss:Type="String">DDX3Y</Data></Cell><Cell><Data ss:Type="String">GTF2IRD2P1</Data></Cell><Cell><Data ss:Type="String">SNED1</Data></Cell><Cell><Data ss:Type="String">CPXM2</Data></Cell><Cell><Data ss:Type="String">PRR3</Data></Cell><Cell><Data ss:Type="String">HSA-MIR-497.MIMAT0002820</Data></Cell><Cell><Data ss:Type="String">SIRPB2</Data></Cell><Cell><Data ss:Type="String">ILK</Data></Cell><Cell><Data ss:Type="String">AFF3</Data></Cell><Cell><Data ss:Type="String">AFF4</Data></Cell><Cell><Data ss:Type="String">SIRPB1</Data></Cell><Cell><Data ss:Type="String">CALB2</Data></Cell><Cell><Data ss:Type="String">HSA-MIR-130A.MIMAT0000425</Data></Cell><Cell><Data ss:Type="String">HSA-MIR-516B.MIMAT0002859</Data></Cell><Cell><Data ss:Type="String">CPXM1</Data></Cell><Cell><Data ss:Type="String">SCARF2</Data></Cell><Cell><Data ss:Type="String">SCARF1</Data></Cell><Cell><Data ss:Type="String">DDX58</Data></Cell><Cell><Data ss:Type="String">DDX55</Data></Cell><Cell><Data ss:Type="String">PLA2G4A</Data></Cell><Cell><Data ss:Type="String">MASTL</Data></Cell><Cell><Data ss:Type="String">VCAN</Data></Cell><Cell><Data ss:Type="String">SCN4A</Data></Cell><Cell><Data ss:Type="String">SCN4B</Data></Cell><Cell><Data ss:Type="String">TMEM45A</Data></Cell><Cell><Data ss:Type="String">DDX28</Data></Cell><Cell><Data ss:Type="String">BCL2A1</Data></Cell><Cell><Data ss:Type="String">DCTN4</Data></Cell><Cell><Data ss:Type="String">SAMHD1</Data></Cell><Cell><Data ss:Type="String">AURKB</Data></Cell><Cell><Data ss:Type="String">AURKA</Data></Cell><Cell><Data ss:Type="String">HSA-MIR-582.MIMAT0003247</Data></Cell><Cell><Data ss:Type="String">PRTG</Data></Cell><Cell><Data ss:Type="String">MAT2A</Data></Cell><Cell><Data ss:Type="String">SH3TC2</Data></Cell><Cell><Data ss:Type="String">KDELC1</Data></Cell><Cell><Data ss:Type="String">SH3TC1</Data></Cell><Cell><Data ss:Type="String">ATOH8</Data></Cell><Cell><Data ss:Type="String">SCN7A</Data></Cell><Cell><Data ss:Type="String">PDLIM7</Data></Cell><Cell><Data ss:Type="String">GALNT7</Data></Cell><Cell><Data ss:Type="String">DDX39</Data></Cell><Cell><Data ss:Type="String">PLA2G2D</Data></Cell><Cell><Data ss:Type="String">GALNT5</Data></Cell><Cell><Data ss:Type="String">CHURC1</Data></Cell><Cell><Data ss:Type="String">GALNT1</Data></Cell><Cell><Data ss:Type="String">S100B</Data></Cell><Cell><Data ss:Type="String">UQCRHL</Data></Cell><Cell><Data ss:Type="String">RPIA</Data></Cell><Cell><Data ss:Type="String">CLCN6</Data></Cell><Cell><Data ss:Type="String">CLCN5</Data></Cell><Cell><Data ss:Type="String">CLCN4</Data></Cell><Cell><Data ss:Type="String">HSA-MIR-421.MIMAT0003339</Data></Cell><Cell><Data ss:Type="String">R3HDM1</Data></Cell><Cell><Data ss:Type="String">RAN</Data></Cell><Cell><Data ss:Type="String">ZNF177</Data></Cell><Cell><Data ss:Type="String">HSA-MIR-221.MIMAT0000278</Data></Cell><Cell><Data ss:Type="String">SERPINE2</Data></Cell><Cell><Data ss:Type="String">SERPINE1</Data></Cell><Cell><Data ss:Type="String">COL12A1</Data></Cell><Cell><Data ss:Type="String">STMN2</Data></Cell><Cell><Data ss:Type="String">RPL8</Data></Cell><Cell><Data ss:Type="String">BACH2</Data></Cell><Cell><Data ss:Type="String">HSA-MIR-21.MIMAT0004494</Data></Cell><Cell><Data ss:Type="String">RPL7</Data></Cell><Cell><Data ss:Type="String">HSA-MIR-331.MIMAT0004700</Data></Cell><Cell><Data ss:Type="String">NUB1</Data></Cell><Cell><Data ss:Type="String">HOXA9</Data></Cell><Cell><Data ss:Type="String">SOX17</Data></Cell><Cell><Data ss:Type="String">STMN1</Data></Cell><Cell><Data ss:Type="String">HOXA3</Data></Cell><Cell><Data ss:Type="String">HSA-MIR-376A.MIMAT0000729</Data></Cell><Cell><Data ss:Type="String">HOXA7</Data></Cell><Cell><Data ss:Type="String">HOXA5</Data></Cell><Cell><Data ss:Type="String">HOXA4</Data></Cell><Cell><Data ss:Type="String">HSA-LET-7I.MIMAT0004585</Data></Cell><Cell><Data ss:Type="String">TSPYL2</Data></Cell><Cell><Data ss:Type="String">TSPYL3</Data></Cell><Cell><Data ss:Type="String">DAPK1</Data></Cell><Cell><Data ss:Type="String">SERPINF1</Data></Cell><Cell><Data ss:Type="String">SERPINF2</Data></Cell><Cell><Data ss:Type="String">SOX12</Data></Cell><Cell><Data ss:Type="String">SYTL5</Data></Cell><Cell><Data ss:Type="String">SOX10</Data></Cell><Cell><Data ss:Type="String">SYTL4</Data></Cell><Cell><Data ss:Type="String">UNC13D</Data></Cell><Cell><Data ss:Type="String">SYTL2</Data></Cell><Cell><Data ss:Type="String">KIAA1217</Data></Cell><Cell><Data ss:Type="String">BIN2</Data></Cell><Cell><Data ss:Type="String">BIN1</Data></Cell><Cell><Data ss:Type="String">HSA-MIR-34C.MIMAT0000686</Data></Cell><Cell><Data ss:Type="String">FDX1</Data></Cell><Cell><Data ss:Type="String">PRR16</Data></Cell><Cell><Data ss:Type="String">HOXB4</Data></Cell><Cell><Data ss:Type="String">SERPING1</Data></Cell><Cell><Data ss:Type="String">PRR15</Data></Cell><Cell><Data ss:Type="String">HOXB3</Data></Cell><Cell><Data ss:Type="String">HOXB2</Data></Cell><Cell><Data ss:Type="String">HPRT1</Data></Cell><Cell><Data ss:Type="String">HOXB8</Data></Cell><Cell><Data ss:Type="String">PRR11</Data></Cell><Cell><Data ss:Type="String">HOXB6</Data></Cell><Cell><Data ss:Type="String">ACOT4</Data></Cell><Cell><Data ss:Type="String">HOXB5</Data></Cell><Cell><Data ss:Type="String">ASF1B</Data></Cell><Cell><Data ss:Type="String">C1ORF190</Data></Cell><Cell><Data ss:Type="String">C1ORF192</Data></Cell><Cell><Data ss:Type="String">GALNTL2</Data></Cell><Cell><Data ss:Type="String">NOLC1</Data></Cell><Cell><Data ss:Type="String">SKA3</Data></Cell><Cell><Data ss:Type="String">GVIN1</Data></Cell><Cell><Data ss:Type="String">SKA1</Data></Cell><Cell><Data ss:Type="String">SKA2</Data></Cell><Cell><Data ss:Type="String">FAM160B1</Data></Cell><Cell><Data ss:Type="String">PPP3R1</Data></Cell><Cell><Data ss:Type="String">LOC650368</Data></Cell><Cell><Data ss:Type="String">CHST11</Data></Cell><Cell><Data ss:Type="String">DDX26B</Data></Cell><Cell><Data ss:Type="String">RAD21</Data></Cell><Cell><Data ss:Type="String">SERPINH1</Data></Cell><Cell><Data ss:Type="String">SLC19A3</Data></Cell><Cell><Data ss:Type="String">CHST15</Data></Cell><Cell><Data ss:Type="String">HOXC8</Data></Cell><Cell><Data ss:Type="String">NXNL2</Data></Cell><Cell><Data ss:Type="String">SLC19A2</Data></Cell><Cell><Data ss:Type="String">HOXC6</Data></Cell><Cell><Data ss:Type="String">ST14</Data></Cell><Cell><Data ss:Type="String">UPF3B</Data></Cell><Cell><Data ss:Type="String">C1ORF186</Data></Cell><Cell><Data ss:Type="String">BRAF</Data></Cell><Cell><Data ss:Type="String">CDC7</Data></Cell><Cell><Data ss:Type="String">CDC6</Data></Cell><Cell><Data ss:Type="String">HSA-MIR-502.MIMAT0004775</Data></Cell><Cell><Data ss:Type="String">TNFSF4</Data></Cell><Cell><Data ss:Type="String">SSPN</Data></Cell><Cell><Data ss:Type="String">TNFSF9</Data></Cell><Cell><Data ss:Type="String">TNFSF8</Data></Cell><Cell><Data ss:Type="String">RLTPR</Data></Cell><Cell><Data ss:Type="String">HOXD3</Data></Cell><Cell><Data ss:Type="String">HOXD9</Data></Cell><Cell><Data ss:Type="String">HOXD8</Data></Cell><Cell><Data ss:Type="String">ADA</Data></Cell><Cell><Data ss:Type="String">ITK</Data></Cell><Cell><Data ss:Type="String">MYOM1</Data></Cell><Cell><Data ss:Type="String">ZNF132</Data></Cell><Cell><Data ss:Type="String">C1ORF38</Data></Cell><Cell><Data ss:Type="String">KIAA1274</Data></Cell><Cell><Data ss:Type="String">ADM</Data></Cell><Cell><Data ss:Type="String">HIF3A</Data></Cell><Cell><Data ss:Type="String">SERPINA6</Data></Cell><Cell><Data ss:Type="String">MYOM3</Data></Cell><Cell><Data ss:Type="String">FCRLA</Data></Cell><Cell><Data ss:Type="String">MRC2</Data></Cell><Cell><Data ss:Type="String">TRIM8</Data></Cell><Cell><Data ss:Type="String">LFNG</Data></Cell><Cell><Data ss:Type="String">CSRP2</Data></Cell><Cell><Data ss:Type="String">TRIM2</Data></Cell><Cell><Data ss:Type="String">MRC1</Data></Cell><Cell><Data ss:Type="String">TRIM3</Data></Cell><Cell><Data ss:Type="String">NUF2</Data></Cell><Cell><Data ss:Type="String">RSPO3</Data></Cell><Cell><Data ss:Type="String">ANXA8</Data></Cell><Cell><Data ss:Type="String">ANXA9</Data></Cell><Cell><Data ss:Type="String">RSPO1</Data></Cell><Cell><Data ss:Type="String">HAVCR2</Data></Cell><Cell><Data ss:Type="String">TCF19</Data></Cell><Cell><Data ss:Type="String">BATF2</Data></Cell><Cell><Data ss:Type="String">BATF3</Data></Cell><Cell><Data ss:Type="String">CNTD1</Data></Cell><Cell><Data ss:Type="String">TIGD5</Data></Cell><Cell><Data ss:Type="String">ANXA1</Data></Cell><Cell><Data ss:Type="String">ANXA2</Data></Cell><Cell><Data ss:Type="String">FCRL5</Data></Cell><Cell><Data ss:Type="String">HSA-MIR-425.MIMAT0001343</Data></Cell><Cell><Data ss:Type="String">TIGD6</Data></Cell><Cell><Data ss:Type="String">FCRL6</Data></Cell><Cell><Data ss:Type="String">FCRL3</Data></Cell><Cell><Data ss:Type="String">NFAM1</Data></Cell><Cell><Data ss:Type="String">TESC</Data></Cell><Cell><Data ss:Type="String">SERPINB9</Data></Cell><Cell><Data ss:Type="String">PRSS12</Data></Cell><Cell><Data ss:Type="String">SERPINB5</Data></Cell><Cell><Data ss:Type="String">MRAP</Data></Cell><Cell><Data ss:Type="String">CD200R1</Data></Cell><Cell><Data ss:Type="String">MRAS</Data></Cell><Cell><Data ss:Type="String">IVD</Data></Cell><Cell><Data ss:Type="String">PAX9</Data></Cell><Cell><Data ss:Type="String">TET3</Data></Cell><Cell><Data ss:Type="String">HSA-MIR-194-2.MIMAT0004671</Data></Cell><Cell><Data ss:Type="String">HCLS1</Data></Cell><Cell><Data ss:Type="String">HSA-MIR-224.MIMAT0000281</Data></Cell><Cell><Data ss:Type="String">HSA-MIR-411.MIMAT0004813</Data></Cell><Cell><Data ss:Type="String">CCL14</Data></Cell><Cell><Data ss:Type="String">CCL13</Data></Cell><Cell><Data ss:Type="String">AHNAK</Data></Cell><Cell><Data ss:Type="String">AOAH</Data></Cell><Cell><Data ss:Type="String">AG2</Data></Cell><Cell><Data ss:Type="String">HSPA14</Data></Cell><Cell><Data ss:Type="String">ATP6AP1L</Data></Cell><Cell><Data ss:Type="String">CCL19</Data></Cell><Cell><Data ss:Type="String">CCL18</Data></Cell><Cell><Data ss:Type="String">ZNF101</Data></Cell><Cell><Data ss:Type="String">AOC3</Data></Cell><Cell><Data ss:Type="String">CCL22</Data></Cell><Cell><Data ss:Type="String">CCL21</Data></Cell><Cell><Data ss:Type="String">C1ORF27</Data></Cell><Cell><Data ss:Type="String">GPR1</Data></Cell><Cell><Data ss:Type="String">WWP1</Data></Cell><Cell><Data ss:Type="String">GPR4</Data></Cell><Cell><Data ss:Type="String">FMO2</Data></Cell><Cell><Data ss:Type="String">C1ORF21</Data></Cell><Cell><Data ss:Type="String">HSA-MIR-488.MIMAT0002804</Data></Cell><Cell><Data ss:Type="String">FMO5</Data></Cell><Cell><Data ss:Type="String">AGBL5</Data></Cell><Cell><Data ss:Type="String">HSA-MIR-3065.MIMAT0015066</Data></Cell><Cell><Data ss:Type="String">THSD1P1</Data></Cell><Cell><Data ss:Type="String">FMOD</Data></Cell><Cell><Data ss:Type="String">SEMA5A</Data></Cell><Cell><Data ss:Type="String">DGKG</Data></Cell><Cell><Data ss:Type="String">GHDC</Data></Cell><Cell><Data ss:Type="String">CHRM3</Data></Cell><Cell><Data ss:Type="String">TUSC5</Data></Cell><Cell><Data ss:Type="String">ATP8A1</Data></Cell><Cell><Data ss:Type="String">CLSTN2</Data></Cell><Cell><Data ss:Type="String">RTKN2</Data></Cell><Cell><Data ss:Type="String">C1ORF130</Data></Cell></Row><Row ss:Height="12.816"><Cell><Data ss:Type="String">C1ORF135</Data></Cell><Cell ss:StyleID="Default"><Data ss:Type="String">CDH6</Data></Cell><Cell ss:StyleID="Default"><Data ss:Type="String">CDH5</Data></Cell><Cell><Data ss:Type="String">TUBB6</Data></Cell><Cell><Data ss:Type="String">CDH3</Data></Cell><Cell><Data ss:Type="String">CDH2</Data></Cell><Cell><Data ss:Type="String">CDH1</Data></Cell><Cell><Data ss:Type="String">MAF1</Data></Cell><Cell><Data ss:Type="String">STK32B</Data></Cell><Cell><Data ss:Type="String">LOC399959</Data></Cell><Cell><Data ss:Type="String">IGFBP4</Data></Cell><Cell><Data ss:Type="String">SEMA6D</Data></Cell><Cell><Data ss:Type="String">IGFBP3</Data></Cell><Cell><Data ss:Type="String">RPSA</Data></Cell><Cell><Data ss:Type="String">MITF</Data></Cell><Cell><Data ss:Type="String">TRAIP</Data></Cell><Cell><Data ss:Type="String">CLEC4A</Data></Cell><Cell><Data ss:Type="String">ADAM6</Data></Cell><Cell><Data ss:Type="String">HSA-MIR-671.MIMAT0003880</Data></Cell><Cell><Data ss:Type="String">CLEC4E</Data></Cell><Cell><Data ss:Type="String">CLEC4F</Data></Cell><Cell><Data ss:Type="String">DGKI</Data></Cell><Cell><Data ss:Type="String">DNMT1</Data></Cell><Cell><Data ss:Type="String">NOTCH4</Data></Cell><Cell><Data ss:Type="String">HVCN1</Data></Cell><Cell><Data ss:Type="String">HSA-MIR-21.MIMAT0000076</Data></Cell><Cell><Data ss:Type="String">RASAL1</Data></Cell><Cell><Data ss:Type="String">HSA-MIR-30C.MIMAT0000244</Data></Cell><Cell><Data ss:Type="String">VTCN1</Data></Cell><Cell><Data ss:Type="String">RASAL3</Data></Cell><Cell><Data ss:Type="String">RHOBTB2</Data></Cell><Cell><Data ss:Type="String">ITPRIPL2</Data></Cell><Cell><Data ss:Type="String">RAD51AP1</Data></Cell><Cell><Data ss:Type="String">C1ORF106</Data></Cell><Cell><Data ss:Type="String">ADAP2</Data></Cell><Cell><Data ss:Type="String">ITPRIPL1</Data></Cell><Cell><Data ss:Type="String">MUSTN1</Data></Cell><Cell><Data ss:Type="String">CLEC7A</Data></Cell><Cell><Data ss:Type="String">IGFBP7</Data></Cell><Cell><Data ss:Type="String">IGFBP6</Data></Cell><Cell><Data ss:Type="String">HSA-MIR-342.MIMAT0000753</Data></Cell><Cell><Data ss:Type="String">HSA-MIR-148A.MIMAT0000243</Data></Cell><Cell><Data ss:Type="String">MOAP1</Data></Cell><Cell><Data ss:Type="String">ATP8B2</Data></Cell><Cell><Data ss:Type="String">ATP8B1</Data></Cell><Cell><Data ss:Type="String">C1ORF64</Data></Cell><Cell><Data ss:Type="String">ABHD15</Data></Cell><Cell><Data ss:Type="String">RCAN1</Data></Cell><Cell><Data ss:Type="String">MAFB</Data></Cell><Cell><Data ss:Type="String">RCAN2</Data></Cell><Cell><Data ss:Type="String">ITGA10</Data></Cell><Cell><Data ss:Type="String">ITGA11</Data></Cell><Cell><Data ss:Type="String">CDK2</Data></Cell><Cell><Data ss:Type="String">CDK1</Data></Cell><Cell><Data ss:Type="String">HSA-MIR-141.MIMAT0004598</Data></Cell><Cell><Data ss:Type="String">HSA-MIR-218-1.MIMAT0004565</Data></Cell><Cell><Data ss:Type="String">ESAM</Data></Cell><Cell><Data ss:Type="String">NACAD</Data></Cell><Cell><Data ss:Type="String">XAF1</Data></Cell><Cell><Data ss:Type="String">TUBA8</Data></Cell><Cell><Data ss:Type="String">PTPN21</Data></Cell><Cell><Data ss:Type="String">PTPN22</Data></Cell><Cell><Data ss:Type="String">HSA-MIR-383.MIMAT0000738</Data></Cell><Cell><Data ss:Type="String">DNALI1</Data></Cell><Cell><Data ss:Type="String">SCPEP1</Data></Cell><Cell><Data ss:Type="String">CLEC1A</Data></Cell><Cell><Data ss:Type="String">SIN3A</Data></Cell><Cell><Data ss:Type="String">HSA-MIR-629.MIMAT0004810</Data></Cell><Cell><Data ss:Type="String">TAPT1</Data></Cell><Cell><Data ss:Type="String">SH3D19</Data></Cell><Cell><Data ss:Type="String">GPX2</Data></Cell><Cell><Data ss:Type="String">GPX3</Data></Cell><Cell><Data ss:Type="String">COL25A1</Data></Cell><Cell><Data ss:Type="String">HSA-MIR-126.MIMAT0000445</Data></Cell><Cell><Data ss:Type="String">LIX1L</Data></Cell><Cell><Data ss:Type="String">GPX8</Data></Cell><Cell><Data ss:Type="String">LOC145837</Data></Cell><Cell><Data ss:Type="String">HSA-MIR-126.MIMAT0000444</Data></Cell><Cell><Data ss:Type="String">HSA-MIR-27A.MIMAT0000084</Data></Cell><Cell><Data ss:Type="String">TRAF1</Data></Cell><Cell><Data ss:Type="String">C1ORF162</Data></Cell><Cell><Data ss:Type="String">C1ORF168</Data></Cell><Cell><Data ss:Type="String">HSA-LET-7A.MIMAT0004481</Data></Cell><Cell><Data ss:Type="String">INMT</Data></Cell><Cell><Data ss:Type="String">LOC644538</Data></Cell><Cell><Data ss:Type="String">PAPD7</Data></Cell><Cell><Data ss:Type="String">PAPD5</Data></Cell><Cell><Data ss:Type="String">EFHC1</Data></Cell><Cell><Data ss:Type="String">ANG</Data></Cell><Cell><Data ss:Type="String">HSA-MIR-3609.MIMAT0017986</Data></Cell><Cell><Data ss:Type="String">SLC24A1</Data></Cell><Cell><Data ss:Type="String">LUZP1</Data></Cell><Cell><Data ss:Type="String">C1ORF150</Data></Cell><Cell><Data ss:Type="String">SEMA3D</Data></Cell><Cell><Data ss:Type="String">LUZP2</Data></Cell><Cell><Data ss:Type="String">SEMA3B</Data></Cell><Cell><Data ss:Type="String">SEMA3G</Data></Cell><Cell><Data ss:Type="String">HSA-MIR-181A-2.MIMAT0004558</Data></Cell><Cell><Data ss:Type="String">PRR5L</Data></Cell><Cell><Data ss:Type="String">C1ORF96</Data></Cell><Cell><Data ss:Type="String">C1ORF95</Data></Cell><Cell><Data ss:Type="String">CLEC3B</Data></Cell><Cell><Data ss:Type="String">TIGIT</Data></Cell><Cell><Data ss:Type="String">FNIP1</Data></Cell><Cell><Data ss:Type="String">DCAF12</Data></Cell><Cell><Data ss:Type="String">LOC728613</Data></Cell><Cell><Data ss:Type="String">SEMA4D</Data></Cell><Cell><Data ss:Type="String">SPAG5</Data></Cell><Cell><Data ss:Type="String">AHNAK2</Data></Cell><Cell><Data ss:Type="String">SPAG4</Data></Cell><Cell><Data ss:Type="String">CFLAR</Data></Cell><Cell><Data ss:Type="String">PTPN12</Data></Cell><Cell><Data ss:Type="String">KLF2</Data></Cell><Cell><Data ss:Type="String">ENOX1</Data></Cell><Cell><Data ss:Type="String">RAD51</Data></Cell><Cell><Data ss:Type="String">CLEC2B</Data></Cell><Cell><Data ss:Type="String">EFHA2</Data></Cell><Cell><Data ss:Type="String">KLF9</Data></Cell><Cell><Data ss:Type="String">RUNDC1</Data></Cell><Cell><Data ss:Type="String">EFHA1</Data></Cell><Cell><Data ss:Type="String">FOLR2</Data></Cell><Cell><Data ss:Type="String">CDO1</Data></Cell><Cell><Data ss:Type="String">FOLR1</Data></Cell><Cell><Data ss:Type="String">CLEC2D</Data></Cell><Cell><Data ss:Type="String">SPARC</Data></Cell><Cell><Data ss:Type="String">HSA-MIR-136.MIMAT0000448</Data></Cell><Cell><Data ss:Type="String">CXORF21</Data></Cell><Cell><Data ss:Type="String">DIXDC1</Data></Cell><Cell><Data ss:Type="String">ANTXR2</Data></Cell><Cell><Data ss:Type="String">ANTXR1</Data></Cell><Cell><Data ss:Type="String">HSA-MIR-374C.MIMAT0018443</Data></Cell><Cell><Data ss:Type="String">MYOZ3</Data></Cell><Cell><Data ss:Type="String">CHAC2</Data></Cell><Cell><Data ss:Type="String">FAM65B</Data></Cell><Cell><Data ss:Type="String">VSIG4</Data></Cell><Cell><Data ss:Type="String">TNS4</Data></Cell><Cell><Data ss:Type="String">PTGDS</Data></Cell><Cell><Data ss:Type="String">B2M</Data></Cell><Cell><Data ss:Type="String">TNS1</Data></Cell><Cell><Data ss:Type="String">SKP1</Data></Cell><Cell><Data ss:Type="String">PTGDR</Data></Cell><Cell><Data ss:Type="String">HSA-MIR-127.MIMAT0004604</Data></Cell><Cell><Data ss:Type="String">SLC11A1</Data></Cell><Cell><Data ss:Type="String">SLC6A14</Data></Cell><Cell><Data ss:Type="String">EBF1</Data></Cell><Cell><Data ss:Type="String">EBF2</Data></Cell><Cell><Data ss:Type="String">SLC6A11</Data></Cell><Cell><Data ss:Type="String">EBF3</Data></Cell><Cell><Data ss:Type="String">CMBL</Data></Cell><Cell><Data ss:Type="String">HSA-MIR-519D.MIMAT0002853</Data></Cell><Cell><Data ss:Type="String">RUNX3</Data></Cell><Cell><Data ss:Type="String">RUNX2</Data></Cell><Cell><Data ss:Type="String">RUNX1</Data></Cell><Cell><Data ss:Type="String">CHIT1</Data></Cell><Cell><Data ss:Type="String">INPP4B</Data></Cell><Cell><Data ss:Type="String">BOLA3</Data></Cell><Cell><Data ss:Type="String">MALL</Data></Cell><Cell><Data ss:Type="String">TFAM</Data></Cell><Cell><Data ss:Type="String">FAM64A</Data></Cell><Cell><Data ss:Type="String">LOC728606</Data></Cell><Cell><Data ss:Type="String">HRASLS</Data></Cell><Cell><Data ss:Type="String">HSA-MIR-23C.MIMAT0018000</Data></Cell><Cell><Data ss:Type="String">PTGFR</Data></Cell><Cell><Data ss:Type="String">IGSF6</Data></Cell><Cell><Data ss:Type="String">GYPC</Data></Cell><Cell><Data ss:Type="String">MAOA</Data></Cell><Cell><Data ss:Type="String">HSA-MIR-2355.MIMAT0016895</Data></Cell><Cell><Data ss:Type="String">SP140</Data></Cell><Cell><Data ss:Type="String">EBI3</Data></Cell><Cell><Data ss:Type="String">KLK5</Data></Cell><Cell><Data ss:Type="String">NMD3</Data></Cell><Cell><Data ss:Type="String">TMTC1</Data></Cell><Cell><Data ss:Type="String">KLK8</Data></Cell><Cell><Data ss:Type="String">KLK7</Data></Cell><Cell><Data ss:Type="String">KLK6</Data></Cell><Cell><Data ss:Type="String">PTDSS1</Data></Cell><Cell><Data ss:Type="String">PRRC1</Data></Cell><Cell><Data ss:Type="String">HSA-MIR-877.MIMAT0004950</Data></Cell><Cell><Data ss:Type="String">INPP5D</Data></Cell><Cell><Data ss:Type="String">DPH2</Data></Cell><Cell><Data ss:Type="String">CDT1</Data></Cell><Cell><Data ss:Type="String">SIGLEC14</Data></Cell><Cell><Data ss:Type="String">BCL11B</Data></Cell><Cell><Data ss:Type="String">BCL11A</Data></Cell><Cell><Data ss:Type="String">STAC</Data></Cell><Cell><Data ss:Type="String">PYHIN1</Data></Cell><Cell><Data ss:Type="String">SIGLEC10</Data></Cell><Cell><Data ss:Type="String">CIDEA</Data></Cell><Cell><Data ss:Type="String">MEMO1</Data></Cell><Cell><Data ss:Type="String">HSA-MIR-339.MIMAT0004702</Data></Cell><Cell><Data ss:Type="String">CIDEC</Data></Cell><Cell><Data ss:Type="String">LRP2BP</Data></Cell><Cell><Data ss:Type="String">MARCO</Data></Cell><Cell><Data ss:Type="String">ANP32E</Data></Cell><Cell><Data ss:Type="String">SPATS2L</Data></Cell><Cell><Data ss:Type="String">TMCC2</Data></Cell><Cell><Data ss:Type="String">ANP32B</Data></Cell><Cell><Data ss:Type="String">HSA-MIR-517B.MIMAT0002857</Data></Cell><Cell><Data ss:Type="String">DAZAP2</Data></Cell><Cell><Data ss:Type="String">FEN1</Data></Cell><Cell><Data ss:Type="String">HCCS</Data></Cell><Cell><Data ss:Type="String">TRAM2</Data></Cell><Cell><Data ss:Type="String">SERP2</Data></Cell><Cell><Data ss:Type="String">HSA-MIR-527.MIMAT0002862</Data></Cell><Cell><Data ss:Type="String">HSA-MIR-191.MIMAT0000440</Data></Cell><Cell><Data ss:Type="String">KIF13B</Data></Cell><Cell><Data ss:Type="String">HSA-MIR-656.MIMAT0003332</Data></Cell><Cell><Data ss:Type="String">HSA-MIR-379.MIMAT0000733</Data></Cell><Cell><Data ss:Type="String">RFPL1S</Data></Cell><Cell><Data ss:Type="String">CDV3</Data></Cell><Cell><Data ss:Type="String">CAMLG</Data></Cell><Cell><Data ss:Type="String">HSA-MIR-335.MIMAT0000765</Data></Cell><Cell><Data ss:Type="String">HSA-MIR-182.MIMAT0000259</Data></Cell><Cell><Data ss:Type="String">NME2</Data></Cell><Cell><Data ss:Type="String">BTN3A3</Data></Cell><Cell><Data ss:Type="String">NME5</Data></Cell><Cell><Data ss:Type="String">RHOF</Data></Cell><Cell><Data ss:Type="String">TUBG2</Data></Cell><Cell><Data ss:Type="String">BTN3A2</Data></Cell><Cell><Data ss:Type="String">RHOC</Data></Cell><Cell><Data ss:Type="String">RHOB</Data></Cell><Cell><Data ss:Type="String">NME1</Data></Cell><Cell><Data ss:Type="String">RAD51C</Data></Cell><Cell><Data ss:Type="String">NME7</Data></Cell><Cell><Data ss:Type="String">MMP23B</Data></Cell><Cell><Data ss:Type="String">TFEC</Data></Cell><Cell><Data ss:Type="String">TNNT3</Data></Cell><Cell><Data ss:Type="String">RHOJ</Data></Cell><Cell><Data ss:Type="String">TFF3</Data></Cell><Cell><Data ss:Type="String">FIBIN</Data></Cell><Cell><Data ss:Type="String">TFF1</Data></Cell><Cell><Data ss:Type="String">MAPT</Data></Cell><Cell><Data ss:Type="String">DNASE1L3</Data></Cell><Cell><Data ss:Type="String">PRIM2</Data></Cell><Cell><Data ss:Type="String">TNXB</Data></Cell><Cell><Data ss:Type="String">PRIM1</Data></Cell><Cell><Data ss:Type="String">PAPLN</Data></Cell><Cell><Data ss:Type="String">IFI6</Data></Cell><Cell><Data ss:Type="String">HSA-MIR-151A.MIMAT0004697</Data></Cell><Cell><Data ss:Type="String">CUX2</Data></Cell><Cell><Data ss:Type="String">HSA-MIR-320E.MIMAT0015072</Data></Cell><Cell><Data ss:Type="String">RAD54L</Data></Cell><Cell><Data ss:Type="String">LCMT2</Data></Cell><Cell><Data ss:Type="String">CILP2</Data></Cell><Cell><Data ss:Type="String">GDF10</Data></Cell><Cell><Data ss:Type="String">RANBP1</Data></Cell><Cell><Data ss:Type="String">LYVE1</Data></Cell><Cell><Data ss:Type="String">HSA-MIR-149.MIMAT0004609</Data></Cell><Cell><Data ss:Type="String">HSA-MIR-512.MIMAT0002823</Data></Cell><Cell><Data ss:Type="String">HSA-MIR-328.MIMAT0000752</Data></Cell><Cell><Data ss:Type="String">HSA-LET-7A.MIMAT0000062</Data></Cell><Cell><Data ss:Type="String">AXL</Data></Cell><Cell><Data ss:Type="String">LY6G5C</Data></Cell><Cell><Data ss:Type="String">KIAA0748</Data></Cell><Cell><Data ss:Type="String">GALNT12</Data></Cell></Row><Row ss:Index="31" ss:Height="12.816"><Cell><Data ss:Type="String">GALNT13</Data></Cell><Cell ss:StyleID="Default"><Data ss:Type="String">HSA-MIR-548B.MIMAT0003254</Data></Cell><Cell ss:StyleID="Default"><Data ss:Type="String">NPY2R</Data></Cell><Cell><Data ss:Type="String">KIAA1199</Data></Cell><Cell><Data ss:Type="String">GALNT10</Data></Cell><Cell><Data ss:Type="String">SYDE1</Data></Cell><Cell><Data ss:Type="String">IL18RAP</Data></Cell><Cell><Data ss:Type="String">KNTC1</Data></Cell><Cell><Data ss:Type="String">HSA-MIR-16-2.MIMAT0004518</Data></Cell><Cell><Data ss:Type="String">HSA-MIR-365A.MIMAT0000710</Data></Cell><Cell><Data ss:Type="String">LOC339524</Data></Cell><Cell><Data ss:Type="String">CADPS2</Data></Cell><Cell><Data ss:Type="String">HSA-MIR-1910.MIMAT0007884</Data></Cell><Cell><Data ss:Type="String">MATK</Data></Cell><Cell><Data ss:Type="String">KCTD3</Data></Cell><Cell><Data ss:Type="String">IPCEF1</Data></Cell><Cell><Data ss:Type="String">HSA-MIR-3187.MIMAT0015069</Data></Cell><Cell><Data ss:Type="String">MPEG1</Data></Cell><Cell><Data ss:Type="String">PDIA5</Data></Cell><Cell><Data ss:Type="String">COL4A4</Data></Cell><Cell><Data ss:Type="String">COL4A3</Data></Cell><Cell><Data ss:Type="String">APLNR</Data></Cell><Cell><Data ss:Type="String">CMPK2</Data></Cell><Cell><Data ss:Type="String">SCG2</Data></Cell><Cell><Data ss:Type="String">ABCG2</Data></Cell><Cell><Data ss:Type="String">TMEM59L</Data></Cell><Cell><Data ss:Type="String">C5AR1</Data></Cell><Cell><Data ss:Type="String">CSF2RB</Data></Cell><Cell><Data ss:Type="String">ADRB2</Data></Cell><Cell><Data ss:Type="String">ARHGAP15</Data></Cell><Cell><Data ss:Type="String">PLCXD1</Data></Cell><Cell><Data ss:Type="String">NALCN</Data></Cell><Cell><Data ss:Type="String">COX7A1</Data></Cell><Cell><Data ss:Type="String">PLCXD2</Data></Cell><Cell><Data ss:Type="String">CSF2RA</Data></Cell><Cell><Data ss:Type="String">ARHGAP22</Data></Cell><Cell><Data ss:Type="String">DPP4</Data></Cell><Cell><Data ss:Type="String">ARHGAP20</Data></Cell><Cell><Data ss:Type="String">DPP8</Data></Cell><Cell><Data ss:Type="String">MYH11</Data></Cell><Cell><Data ss:Type="String">STIL</Data></Cell><Cell><Data ss:Type="String">MOSC2</Data></Cell><Cell><Data ss:Type="String">HSA-MIR-26A-1.MIMAT0004499</Data></Cell><Cell><Data ss:Type="String">WSCD1</Data></Cell><Cell><Data ss:Type="String">SMURF1</Data></Cell><Cell><Data ss:Type="String">ARHGAP28</Data></Cell><Cell><Data ss:Type="String">A2ML1</Data></Cell><Cell><Data ss:Type="String">SSC5D</Data></Cell><Cell><Data ss:Type="String">SMAD5</Data></Cell><Cell><Data ss:Type="String">ARHGAP25</Data></Cell><Cell><Data ss:Type="String">ESR1</Data></Cell><Cell><Data ss:Type="String">ARHGAP24</Data></Cell><Cell><Data ss:Type="String">KIF18A</Data></Cell><Cell><Data ss:Type="String">ARHGAP31</Data></Cell><Cell><Data ss:Type="String">PLCXD3</Data></Cell><Cell><Data ss:Type="String">NR4A3</Data></Cell><Cell><Data ss:Type="String">ARHGAP30</Data></Cell><Cell><Data ss:Type="String">KIF18B</Data></Cell><Cell><Data ss:Type="String">DNMBP</Data></Cell><Cell><Data ss:Type="String">HSA-MIR-3616.MIMAT0017996</Data></Cell><Cell><Data ss:Type="String">ULBP3</Data></Cell><Cell><Data ss:Type="String">ABCD2</Data></Cell><Cell><Data ss:Type="String">PCDHGB7</Data></Cell><Cell><Data ss:Type="String">PCDHGB6</Data></Cell><Cell><Data ss:Type="String">HSA-MIR-320B.MIMAT0005792</Data></Cell><Cell><Data ss:Type="String">PCDHGB4</Data></Cell><Cell><Data ss:Type="String">SLC2A3</Data></Cell><Cell><Data ss:Type="String">PKD2</Data></Cell><Cell><Data ss:Type="String">SLC2A6</Data></Cell><Cell><Data ss:Type="String">CKS1B</Data></Cell><Cell><Data ss:Type="String">HSA-MIR-24-1.MIMAT0000079</Data></Cell><Cell><Data ss:Type="String">GMPPA</Data></Cell><Cell><Data ss:Type="String">AOX1</Data></Cell><Cell><Data ss:Type="String">PCDHGA6</Data></Cell><Cell><Data ss:Type="String">PTGIR</Data></Cell><Cell><Data ss:Type="String">HSA-MIR-592.MIMAT0003260</Data></Cell><Cell><Data ss:Type="String">PCDHGA5</Data></Cell><Cell><Data ss:Type="String">ABCC8</Data></Cell><Cell><Data ss:Type="String">PCDHGA3</Data></Cell><Cell><Data ss:Type="String">PCDHGA2</Data></Cell><Cell><Data ss:Type="String">ARAP3</Data></Cell><Cell><Data ss:Type="String">HSA-MIR-660.MIMAT0003338</Data></Cell><Cell><Data ss:Type="String">ABCC9</Data></Cell><Cell><Data ss:Type="String">CKAP4</Data></Cell><Cell><Data ss:Type="String">TGFBR2</Data></Cell><Cell><Data ss:Type="String">PCDHGA9</Data></Cell><Cell><Data ss:Type="String">FAM60A</Data></Cell><Cell><Data ss:Type="String">HCN3</Data></Cell><Cell><Data ss:Type="String">USP10</Data></Cell><Cell><Data ss:Type="String">TFPI</Data></Cell><Cell><Data ss:Type="String">USP18</Data></Cell><Cell><Data ss:Type="String">UACA</Data></Cell><Cell><Data ss:Type="String">ERBB4</Data></Cell><Cell><Data ss:Type="String">NT5DC2</Data></Cell><Cell><Data ss:Type="String">HSA-MIR-181D.MIMAT0002821</Data></Cell><Cell><Data ss:Type="String">S1PR1</Data></Cell><Cell><Data ss:Type="String">LRIG1</Data></Cell><Cell><Data ss:Type="String">FAM63A</Data></Cell><Cell><Data ss:Type="String">LRIG3</Data></Cell><Cell><Data ss:Type="String">S1PR3</Data></Cell><Cell><Data ss:Type="String">S1PR2</Data></Cell><Cell><Data ss:Type="String">S1PR4</Data></Cell><Cell><Data ss:Type="String">MCART6</Data></Cell><Cell><Data ss:Type="String">HSA-MIR-505.MIMAT0002876</Data></Cell><Cell><Data ss:Type="String">NEGR1</Data></Cell><Cell><Data ss:Type="String">TRAT1</Data></Cell><Cell><Data ss:Type="String">LGI4</Data></Cell><Cell><Data ss:Type="String">B3GAT1</Data></Cell><Cell><Data ss:Type="String">PCDHGC3</Data></Cell><Cell><Data ss:Type="String">LGI2</Data></Cell><Cell><Data ss:Type="String">NAP1L3</Data></Cell><Cell><Data ss:Type="String">SCLT1</Data></Cell><Cell><Data ss:Type="String">SHCBP1</Data></Cell><Cell><Data ss:Type="String">FMNL3</Data></Cell><Cell><Data ss:Type="String">FMNL1</Data></Cell><Cell><Data ss:Type="String">FMNL2</Data></Cell><Cell><Data ss:Type="String">XPNPEP2</Data></Cell><Cell><Data ss:Type="String">SPRY3</Data></Cell><Cell><Data ss:Type="String">CXORF36</Data></Cell><Cell><Data ss:Type="String">SPRY1</Data></Cell><Cell ss:Index="255"/></Row><Row ss:Height="12.816"><Cell ss:Index="2" ss:StyleID="Default"/><Cell ss:StyleID="Default"/><Cell ss:Index="255"/></Row><Row ss:Height="12.816"><Cell><Data ss:Type="String">No annotations were retrieved for the following entities:</Data></Cell><Cell ss:StyleID="Default"/><Cell ss:StyleID="Default"/><Cell ss:Index="255"/></Row><Row ss:Height="12.816"><Cell><Data ss:Type="String">LOC400759</Data></Cell><Cell ss:StyleID="Default"><Data ss:Type="String">HSA-MIR-221.MIMAT0000278</Data></Cell><Cell ss:StyleID="Default"><Data ss:Type="String">HSA-MIR-30C-2.MIMAT0004550</Data></Cell><Cell><Data ss:Type="String">ANKLE1</Data></Cell><Cell><Data ss:Type="String">HSA-MIR-423.MIMAT0004748</Data></Cell><Cell><Data ss:Type="String">HSA-MIR-607.MIMAT0003275</Data></Cell><Cell><Data ss:Type="String">PNMAL2</Data></Cell><Cell><Data ss:Type="String">NBLA00301</Data></Cell><Cell><Data ss:Type="String">HSA-MIR-3200.MIMAT0015085</Data></Cell><Cell><Data ss:Type="String">LOC642846</Data></Cell><Cell><Data ss:Type="String">HSA-MIR-21.MIMAT0004494</Data></Cell><Cell><Data ss:Type="String">FAM122B</Data></Cell><Cell><Data ss:Type="String">HSA-MIR-331.MIMAT0004700</Data></Cell><Cell><Data ss:Type="String">LOC134466</Data></Cell><Cell><Data ss:Type="String">RRN3P2</Data></Cell><Cell><Data ss:Type="String">HSA-MIR-337.MIMAT0004695</Data></Cell><Cell><Data ss:Type="String">RRN3P1</Data></Cell><Cell><Data ss:Type="String">LOC100129034</Data></Cell><Cell><Data ss:Type="String">WDR93</Data></Cell><Cell><Data ss:Type="String">WDR91</Data></Cell><Cell><Data ss:Type="String">EPSTI1</Data></Cell><Cell><Data ss:Type="String">HSA-MIR-188.MIMAT0004613</Data></Cell><Cell><Data ss:Type="String">HSA-MIR-376A.MIMAT0000729</Data></Cell><Cell><Data ss:Type="String">HSA-MIR-186.MIMAT0000456</Data></Cell><Cell><Data ss:Type="String">HSA-MIR-3920.MIMAT0018195</Data></Cell><Cell><Data ss:Type="String">HSA-LET-7I.MIMAT0004585</Data></Cell><Cell><Data ss:Type="String">HSA-MIR-106B.MIMAT0000680</Data></Cell><Cell><Data ss:Type="String">HSA-MIR-548D.MIMAT0003323</Data></Cell><Cell><Data ss:Type="String">HSA-MIR-100.MIMAT0000098</Data></Cell><Cell><Data ss:Type="String">NHLRC4</Data></Cell><Cell><Data ss:Type="String">FLJ45983</Data></Cell><Cell><Data ss:Type="String">KIAA1462</Data></Cell><Cell><Data ss:Type="String">HSA-MIR-155.MIMAT0004658</Data></Cell><Cell><Data ss:Type="String">HSA-MIR-423.MIMAT0001340</Data></Cell><Cell><Data ss:Type="String">EPR1</Data></Cell><Cell><Data ss:Type="String">WDR73</Data></Cell><Cell><Data ss:Type="String">WDR76</Data></Cell><Cell><Data ss:Type="String">HSA-MIR-1247.MIMAT0005899</Data></Cell><Cell><Data ss:Type="String">HSA-MIR-499A.MIMAT0002870</Data></Cell><Cell><Data ss:Type="String">HSA-MIR-1266.MIMAT0005920</Data></Cell><Cell><Data ss:Type="String">KIAA0125</Data></Cell><Cell><Data ss:Type="String">HSA-MIR-34C.MIMAT0000686</Data></Cell><Cell><Data ss:Type="String">PRR16</Data></Cell><Cell><Data ss:Type="String">PIH1D2</Data></Cell><Cell><Data ss:Type="String">HSA-MIR-519A-1.MIMAT0005452</Data></Cell><Cell><Data ss:Type="String">PRR11</Data></Cell><Cell><Data ss:Type="String">HSA-MIR-3129.MIMAT0014992</Data></Cell><Cell><Data ss:Type="String">MEG3</Data></Cell><Cell><Data ss:Type="String">C1ORF190</Data></Cell><Cell><Data ss:Type="String">HSA-MIR-190B.MIMAT0004929</Data></Cell><Cell><Data ss:Type="String">HSA-MIR-431.MIMAT0001625</Data></Cell><Cell><Data ss:Type="String">C1ORF192</Data></Cell><Cell><Data ss:Type="String">C6ORF97</Data></Cell><Cell><Data ss:Type="String">HSA-MIR-675.MIMAT0004284</Data></Cell><Cell><Data ss:Type="String">HSA-MIR-129-2.MIMAT0004605</Data></Cell><Cell><Data ss:Type="String">WDR62</Data></Cell><Cell><Data ss:Type="String">SLAIN1</Data></Cell><Cell><Data ss:Type="String">KIAA1370</Data></Cell><Cell><Data ss:Type="String">HSA-MIR-3065.MIMAT0015378</Data></Cell><Cell><Data ss:Type="String">KIAA0040</Data></Cell><Cell><Data ss:Type="String">HSA-MIR-3664.MIMAT0018086</Data></Cell><Cell><Data ss:Type="String">HSA-MIR-30A.MIMAT0000087</Data></Cell><Cell><Data ss:Type="String">FAM160B1</Data></Cell><Cell><Data ss:Type="String">LOC283392</Data></Cell><Cell><Data ss:Type="String">LOC650368</Data></Cell><Cell><Data ss:Type="String">HSA-MIR-3652.MIMAT0018072</Data></Cell><Cell><Data ss:Type="String">DDX26B</Data></Cell><Cell><Data ss:Type="String">HSA-MIR-223.MIMAT0004570</Data></Cell><Cell><Data ss:Type="String">HSA-MIR-372.MIMAT0000724</Data></Cell><Cell><Data ss:Type="String">HSA-MIR-30A.MIMAT0000088</Data></Cell><Cell><Data ss:Type="String">HSA-MIR-32.MIMAT0000090</Data></Cell><Cell><Data ss:Type="String">HSA-MIR-340.MIMAT0000750</Data></Cell><Cell><Data ss:Type="String">NXNL2</Data></Cell><Cell><Data ss:Type="String">HSA-MIR-3680.MIMAT0018107</Data></Cell><Cell><Data ss:Type="String">HLA-DRB6</Data></Cell><Cell><Data ss:Type="String">HSA-LET-7F.MIMAT0000067</Data></Cell><Cell><Data ss:Type="String">HSA-MIR-130B.MIMAT0004680</Data></Cell><Cell><Data ss:Type="String">HSA-MIR-188.MIMAT0000457</Data></Cell><Cell><Data ss:Type="String">C5ORF34</Data></Cell><Cell><Data ss:Type="String">NAPSB</Data></Cell><Cell><Data ss:Type="String">C5ORF36</Data></Cell><Cell><Data ss:Type="String">STARD10</Data></Cell><Cell><Data ss:Type="String">C14ORF174</Data></Cell><Cell><Data ss:Type="String">HSA-MIR-493.MIMAT0003161</Data></Cell><Cell><Data ss:Type="String">C20ORF26</Data></Cell><Cell><Data ss:Type="String">HSA-MIR-146B.MIMAT0002809</Data></Cell><Cell><Data ss:Type="String">HSA-MIR-502.MIMAT0004775</Data></Cell><Cell><Data ss:Type="String">HSA-MIR-199A.MIMAT0000231</Data></Cell><Cell><Data ss:Type="String">LOC606724</Data></Cell><Cell><Data ss:Type="String">HSA-MIR-199A.MIMAT0000232</Data></Cell><Cell><Data ss:Type="String">DHFR</Data></Cell><Cell><Data ss:Type="String">HSA-MIR-1227.MIMAT0005580</Data></Cell><Cell><Data ss:Type="String">H19</Data></Cell><Cell><Data ss:Type="String">HSA-MIR-3117.MIMAT0014979</Data></Cell><Cell><Data ss:Type="String">WDR60</Data></Cell><Cell><Data ss:Type="String">LOC728264</Data></Cell><Cell><Data ss:Type="String">HSA-MIR-1295A.MIMAT0005885</Data></Cell><Cell><Data ss:Type="String">WDR5B</Data></Cell><Cell><Data ss:Type="String">HSA-MIR-1277.MIMAT0005933</Data></Cell><Cell><Data ss:Type="String">HNRNPA3P1</Data></Cell><Cell><Data ss:Type="String">RLTPR</Data></Cell><Cell><Data ss:Type="String">HSA-MIR-20A.MIMAT0004493</Data></Cell><Cell><Data ss:Type="String">HSA-MIR-1301.MIMAT0005797</Data></Cell><Cell><Data ss:Type="String">C5ORF30</Data></Cell><Cell><Data ss:Type="String">DENND1C</Data></Cell><Cell><Data ss:Type="String">HSA-MIR-664A.MIMAT0005949</Data></Cell><Cell><Data ss:Type="String">ZNF252</Data></Cell><Cell><Data ss:Type="String">CSDAP1</Data></Cell><Cell><Data ss:Type="String">C20ORF160</Data></Cell><Cell><Data ss:Type="String">HSA-MIR-375.MIMAT0000728</Data></Cell><Cell><Data ss:Type="String">KIAA1274</Data></Cell><Cell><Data ss:Type="String">HSA-MIR-642A.MIMAT0003312</Data></Cell><Cell><Data ss:Type="String">RCSD1</Data></Cell><Cell><Data ss:Type="String">FAM127A</Data></Cell><Cell><Data ss:Type="String">HSA-MIR-664A.MIMAT0005948</Data></Cell><Cell><Data ss:Type="String">MYOM3</Data></Cell><Cell><Data ss:Type="String">C12ORF35</Data></Cell><Cell><Data ss:Type="String">HSA-MIR-196B.MIMAT0001080</Data></Cell><Cell><Data ss:Type="String">NHSL2</Data></Cell><Cell><Data ss:Type="String">RPSAP58</Data></Cell><Cell><Data ss:Type="String">HSA-MIR-10A.MIMAT0004555</Data></Cell><Cell><Data ss:Type="String">HSA-MIR-2115.MIMAT0011158</Data></Cell><Cell><Data ss:Type="String">HSA-MIR-106A.MIMAT0000103</Data></Cell><Cell><Data ss:Type="String">HSA-MIR-222.MIMAT0004569</Data></Cell><Cell><Data ss:Type="String">HSA-MIR-150.MIMAT0000451</Data></Cell><Cell><Data ss:Type="String">CNTD1</Data></Cell><Cell><Data ss:Type="String">C5ORF56</Data></Cell><Cell><Data ss:Type="String">HSA-MIR-425.MIMAT0001343</Data></Cell><Cell><Data ss:Type="String">IFT140</Data></Cell><Cell><Data ss:Type="String">HSA-MIR-133A.MIMAT0000427</Data></Cell><Cell><Data ss:Type="String">HSA-MIR-323B.MIMAT0015050</Data></Cell><Cell><Data ss:Type="String">HSA-MIR-221.MIMAT0004568</Data></Cell><Cell><Data ss:Type="String">HSA-MIR-27B.MIMAT0000419</Data></Cell><Cell><Data ss:Type="String">HSA-MIR-939.MIMAT0004982</Data></Cell><Cell><Data ss:Type="String">HSA-MIR-154.MIMAT0000452</Data></Cell><Cell><Data ss:Type="String">JOSD1</Data></Cell><Cell><Data ss:Type="String">HSA-MIR-3684.MIMAT0018112</Data></Cell><Cell><Data ss:Type="String">HSA-MIR-1179.MIMAT0005824</Data></Cell><Cell><Data ss:Type="String">HSA-MIR-451A.MIMAT0001631</Data></Cell><Cell><Data ss:Type="String">FAM101B</Data></Cell><Cell><Data ss:Type="String">HSA-MIR-330.MIMAT0000751</Data></Cell><Cell><Data ss:Type="String">C20ORF96</Data></Cell><Cell><Data ss:Type="String">HSA-MIR-1304.MIMAT0005892</Data></Cell><Cell><Data ss:Type="String">GPRC5B</Data></Cell><Cell><Data ss:Type="String">C16ORF61</Data></Cell><Cell><Data ss:Type="String">OAF</Data></Cell><Cell><Data ss:Type="String">HSA-MIR-187.MIMAT0000262</Data></Cell><Cell><Data ss:Type="String">HSA-MIR-194-2.MIMAT0004671</Data></Cell><Cell><Data ss:Type="String">HSA-MIR-3127.MIMAT0014990</Data></Cell><Cell><Data ss:Type="String">LOC389333</Data></Cell><Cell><Data ss:Type="String">HSA-MIR-518A.MIMAT0005457</Data></Cell><Cell><Data ss:Type="String">PLEKHO2</Data></Cell><Cell><Data ss:Type="String">HSA-MIR-224.MIMAT0000281</Data></Cell><Cell><Data ss:Type="String">RCCD1</Data></Cell><Cell><Data ss:Type="String">HSA-MIR-2277.MIMAT0011777</Data></Cell><Cell><Data ss:Type="String">HSA-MIR-411.MIMAT0004813</Data></Cell><Cell><Data ss:Type="String">SAMD5</Data></Cell><Cell><Data ss:Type="String">KANK2</Data></Cell><Cell><Data ss:Type="String">EMX2OS</Data></Cell><Cell><Data ss:Type="String">WDR25</Data></Cell><Cell><Data ss:Type="String">HSA-MIR-20A.MIMAT0000075</Data></Cell><Cell><Data ss:Type="String">HSA-MIR-500A.MIMAT0002871</Data></Cell><Cell><Data ss:Type="String">HSA-MIR-1.MIMAT0000416</Data></Cell><Cell><Data ss:Type="String">HSA-MIR-10B.MIMAT0004556</Data></Cell><Cell><Data ss:Type="String">HSA-MIR-590.MIMAT0003258</Data></Cell><Cell><Data ss:Type="String">HSA-MIR-7.MIMAT0000252</Data></Cell><Cell><Data ss:Type="String">HSA-MIR-584.MIMAT0003249</Data></Cell><Cell><Data ss:Type="String">HSA-MIR-103A.MIMAT0000101</Data></Cell><Cell><Data ss:Type="String">HSA-MIR-103A-2.MIMAT0009196</Data></Cell><Cell><Data ss:Type="String">MIPOL1</Data></Cell><Cell><Data ss:Type="String">HSA-MIR-331.MIMAT0000760</Data></Cell><Cell><Data ss:Type="String">C6ORF168</Data></Cell><Cell><Data ss:Type="String">LOC643763</Data></Cell><Cell><Data ss:Type="String">HSA-MIR-125B-1.MIMAT0004592</Data></Cell><Cell><Data ss:Type="String">LOC388692</Data></Cell><Cell><Data ss:Type="String">HSA-MIR-299.MIMAT0002890</Data></Cell><Cell><Data ss:Type="String">HSA-MIR-185.MIMAT0000455</Data></Cell><Cell><Data ss:Type="String">ANKRD50</Data></Cell><Cell><Data ss:Type="String">HSA-MIR-374A.MIMAT0000727</Data></Cell><Cell><Data ss:Type="String">SAMD3</Data></Cell><Cell><Data ss:Type="String">HSA-MIR-145.MIMAT0004601</Data></Cell><Cell><Data ss:Type="String">HSA-MIR-505.MIMAT0004776</Data></Cell><Cell><Data ss:Type="String">ZDHHC8P1</Data></Cell><Cell><Data ss:Type="String">HSA-MIR-125B.MIMAT0000423</Data></Cell><Cell><Data ss:Type="String">HSA-LET-7E.MIMAT0000066</Data></Cell><Cell><Data ss:Type="String">GRRP1</Data></Cell><Cell><Data ss:Type="String">C1ORF21</Data></Cell><Cell><Data ss:Type="String">NCRNA00152</Data></Cell><Cell><Data ss:Type="String">HSA-MIR-488.MIMAT0002804</Data></Cell><Cell><Data ss:Type="String">HSA-MIR-501.MIMAT0004774</Data></Cell><Cell><Data ss:Type="String">C12ORF24</Data></Cell><Cell><Data ss:Type="String">HSA-MIR-151A.MIMAT0000757</Data></Cell><Cell><Data ss:Type="String">HSA-MIR-3065.MIMAT0015066</Data></Cell><Cell><Data ss:Type="String">HSA-MIR-224.MIMAT0009198</Data></Cell><Cell><Data ss:Type="String">C6ORF155</Data></Cell><Cell><Data ss:Type="String">THSD1P1</Data></Cell><Cell><Data ss:Type="String">HSA-MIR-616.MIMAT0003284</Data></Cell><Cell><Data ss:Type="String">HSA-MIR-3157.MIMAT0015031</Data></Cell><Cell><Data ss:Type="String">HSA-MIR-1226.MIMAT0005577</Data></Cell><Cell><Data ss:Type="String">GATS</Data></Cell><Cell><Data ss:Type="String">HSA-MIR-210.MIMAT0000267</Data></Cell><Cell><Data ss:Type="String">HSA-MIR-2116.MIMAT0011160</Data></Cell><Cell><Data ss:Type="String">FILIP1</Data></Cell><Cell><Data ss:Type="String">HSA-MIR-2116.MIMAT0011161</Data></Cell><Cell><Data ss:Type="String">HSA-MIR-200C.MIMAT0004657</Data></Cell><Cell><Data ss:Type="String">LOC100128191</Data></Cell><Cell><Data ss:Type="String">HSA-MIR-140.MIMAT0000431</Data></Cell><Cell><Data ss:Type="String">HSA-MIR-940.MIMAT0004983</Data></Cell><Cell><Data ss:Type="String">C8ORF47</Data></Cell><Cell><Data ss:Type="String">PHLDB1</Data></Cell><Cell><Data ss:Type="String">EXOC3L2</Data></Cell><Cell><Data ss:Type="String">HSA-MIR-23B.MIMAT0000418</Data></Cell><Cell><Data ss:Type="String">RASL11B</Data></Cell><Cell><Data ss:Type="String">ANKRD35</Data></Cell><Cell><Data ss:Type="String">HSA-MIR-3667.MIMAT0018089</Data></Cell><Cell><Data ss:Type="String">HSA-MIR-143.MIMAT0004599</Data></Cell><Cell><Data ss:Type="String">FAM13C</Data></Cell><Cell><Data ss:Type="String">HSA-MIR-379.MIMAT0004690</Data></Cell><Cell><Data ss:Type="String">CASC2</Data></Cell><Cell><Data ss:Type="String">HSA-MIR-19A.MIMAT0000073</Data></Cell><Cell><Data ss:Type="String">CASC1</Data></Cell><Cell><Data ss:Type="String">C1ORF135</Data></Cell><Cell><Data ss:Type="String">HSA-MIR-3926.MIMAT0018201</Data></Cell><Cell><Data ss:Type="String">HSA-MIR-22.MIMAT0000077</Data></Cell><Cell><Data ss:Type="String">HSA-MIR-31.MIMAT0004504</Data></Cell><Cell><Data ss:Type="String">HSA-MIR-511.MIMAT0002808</Data></Cell><Cell><Data ss:Type="String">HSA-MIR-335.MIMAT0004703</Data></Cell><Cell><Data ss:Type="String">HSA-MIR-23A.MIMAT0000078</Data></Cell><Cell><Data ss:Type="String">HSA-MIR-516A.MIMAT0004770</Data></Cell><Cell><Data ss:Type="String">HSA-MIR-28.MIMAT0004502</Data></Cell><Cell><Data ss:Type="String">HSA-MIR-99A.MIMAT0004511</Data></Cell><Cell><Data ss:Type="String">LOC399959</Data></Cell><Cell><Data ss:Type="String">HSA-MIR-937.MIMAT0004980</Data></Cell><Cell><Data ss:Type="String">C8ORF58</Data></Cell><Cell><Data ss:Type="String">HSA-MIR-150.MIMAT0004610</Data></Cell><Cell><Data ss:Type="String">HSA-MIR-3923.MIMAT0018198</Data></Cell><Cell><Data ss:Type="String">FAM91A1</Data></Cell><Cell><Data ss:Type="String">HSA-MIR-92A.MIMAT0000092</Data></Cell><Cell><Data ss:Type="String">ADAM6</Data></Cell><Cell><Data ss:Type="String">FLJ40330</Data></Cell><Cell><Data ss:Type="String">HSA-MIR-450B.MIMAT0004909</Data></Cell><Cell><Data ss:Type="String">ANKRD42</Data></Cell><Cell><Data ss:Type="String">HSA-MIR-671.MIMAT0003880</Data></Cell><Cell><Data ss:Type="String">HSA-MIR-455.MIMAT0004784</Data></Cell><Cell><Data ss:Type="String">HSA-MIR-1234.MIMAT0005589</Data></Cell><Cell><Data ss:Type="String">KIAA1737</Data></Cell><Cell><Data ss:Type="String">KANK4</Data></Cell><Cell><Data ss:Type="String">KANK3</Data></Cell><Cell><Data ss:Type="String">LOC100233209</Data></Cell><Cell><Data ss:Type="String">CCDC24</Data></Cell><Cell><Data ss:Type="String">C11ORF93</Data></Cell><Cell><Data ss:Type="String">HSA-MIR-432.MIMAT0002814</Data></Cell><Cell><Data ss:Type="String">LOC283663</Data></Cell><Cell><Data ss:Type="String">HSA-MIR-433.MIMAT0001627</Data></Cell><Cell><Data ss:Type="String">LOC642587</Data></Cell></Row><Row ss:Height="12.816"><Cell><Data ss:Type="String">HSA-MIR-382.MIMAT0000737</Data></Cell><Cell ss:StyleID="Default"><Data ss:Type="String">HSA-MIR-21.MIMAT0000076</Data></Cell><Cell ss:StyleID="Default"><Data ss:Type="String">HSA-MIR-30C.MIMAT0000244</Data></Cell><Cell><Data ss:Type="String">HSA-MIR-1258.MIMAT0005909</Data></Cell><Cell><Data ss:Type="String">HSA-MIR-486.MIMAT0002177</Data></Cell><Cell><Data ss:Type="String">TARP</Data></Cell><Cell><Data ss:Type="String">HSA-MIR-574.MIMAT0003239</Data></Cell><Cell><Data ss:Type="String">HSA-MIR-107.MIMAT0000104</Data></Cell><Cell><Data ss:Type="String">HSA-MIR-30D.MIMAT0004551</Data></Cell><Cell><Data ss:Type="String">HSA-MIR-541.MIMAT0004920</Data></Cell><Cell><Data ss:Type="String">LOC100129534</Data></Cell><Cell><Data ss:Type="String">C1ORF106</Data></Cell><Cell><Data ss:Type="String">HSA-MIR-3942.MIMAT0018358</Data></Cell><Cell><Data ss:Type="String">HSA-MIR-760.MIMAT0004957</Data></Cell><Cell><Data ss:Type="String">HSA-MIR-548S.MIMAT0014987</Data></Cell><Cell><Data ss:Type="String">HSA-MIR-3919.MIMAT0018193</Data></Cell><Cell><Data ss:Type="String">HSA-MIR-425.MIMAT0003393</Data></Cell><Cell><Data ss:Type="String">HSA-MIR-494.MIMAT0002816</Data></Cell><Cell><Data ss:Type="String">HSA-MIR-99B.MIMAT0004678</Data></Cell><Cell><Data ss:Type="String">HSA-MIR-342.MIMAT0000753</Data></Cell><Cell><Data ss:Type="String">HSA-MIR-148A.MIMAT0000243</Data></Cell><Cell><Data ss:Type="String">HSA-MIR-3913.MIMAT0018187</Data></Cell><Cell><Data ss:Type="String">CCDC18</Data></Cell><Cell><Data ss:Type="String">HSA-MIR-518F.MIMAT0002841</Data></Cell><Cell><Data ss:Type="String">ANKRD24</Data></Cell><Cell><Data ss:Type="String">HSA-MIR-3158.MIMAT0015032</Data></Cell><Cell><Data ss:Type="String">HSA-MIR-489.MIMAT0002805</Data></Cell><Cell><Data ss:Type="String">HSA-MIR-27B.MIMAT0004588</Data></Cell><Cell><Data ss:Type="String">C1ORF64</Data></Cell><Cell><Data ss:Type="String">HSA-MIR-100.MIMAT0004512</Data></Cell><Cell><Data ss:Type="String">HSA-MIR-363.MIMAT0000707</Data></Cell><Cell><Data ss:Type="String">KIAA1755</Data></Cell><Cell><Data ss:Type="String">DMXL1</Data></Cell><Cell><Data ss:Type="String">C6ORF115</Data></Cell><Cell><Data ss:Type="String">C21ORF82</Data></Cell><Cell><Data ss:Type="String">ANXA2P1</Data></Cell><Cell><Data ss:Type="String">HSA-MIR-215.MIMAT0000272</Data></Cell><Cell><Data ss:Type="String">HSA-MIR-141.MIMAT0004598</Data></Cell><Cell><Data ss:Type="String">HSA-MIR-181C.MIMAT0000258</Data></Cell><Cell><Data ss:Type="String">HSA-MIR-202.MIMAT0002810</Data></Cell><Cell><Data ss:Type="String">CCDC21</Data></Cell><Cell><Data ss:Type="String">HSA-MIR-218-1.MIMAT0004565</Data></Cell><Cell><Data ss:Type="String">LIMS3-LOC440895</Data></Cell><Cell><Data ss:Type="String">HSA-MIR-1538.MIMAT0007400</Data></Cell><Cell><Data ss:Type="String">C8ORF33</Data></Cell><Cell><Data ss:Type="String">C8ORF34</Data></Cell><Cell><Data ss:Type="String">HSA-MIR-509.MIMAT0002881</Data></Cell><Cell><Data ss:Type="String">HSA-MIR-676.MIMAT0018203</Data></Cell><Cell><Data ss:Type="String">CCDC46</Data></Cell><Cell><Data ss:Type="String">CCDC48</Data></Cell><Cell><Data ss:Type="String">HSA-MIR-136.MIMAT0004606</Data></Cell><Cell><Data ss:Type="String">HSA-MIR-30D.MIMAT0000245</Data></Cell><Cell><Data ss:Type="String">HSA-MIR-145.MIMAT0000437</Data></Cell><Cell><Data ss:Type="String">HSA-MIR-199B.MIMAT0000263</Data></Cell><Cell><Data ss:Type="String">HSA-MIR-383.MIMAT0000738</Data></Cell><Cell><Data ss:Type="String">HSA-MIR-155.MIMAT0000646</Data></Cell><Cell><Data ss:Type="String">HSA-MIR-376C.MIMAT0000720</Data></Cell><Cell><Data ss:Type="String">C15ORF59</Data></Cell><Cell><Data ss:Type="String">HSA-MIR-320A.MIMAT0000510</Data></Cell><Cell><Data ss:Type="String">IQUB</Data></Cell><Cell><Data ss:Type="String">C6ORF225</Data></Cell><Cell><Data ss:Type="String">HSA-MIR-192.MIMAT0004543</Data></Cell><Cell><Data ss:Type="String">HSA-MIR-493.MIMAT0002813</Data></Cell><Cell><Data ss:Type="String">C21ORF91</Data></Cell><Cell><Data ss:Type="String">C3ORF54</Data></Cell><Cell><Data ss:Type="String">HSA-MIR-1294.MIMAT0005884</Data></Cell><Cell><Data ss:Type="String">HSA-MIR-29A.MIMAT0000086</Data></Cell><Cell><Data ss:Type="String">HSA-MIR-197.MIMAT0000227</Data></Cell><Cell><Data ss:Type="String">HSA-MIR-17.MIMAT0000071</Data></Cell><Cell><Data ss:Type="String">ZNF521</Data></Cell><Cell><Data ss:Type="String">HSA-MIR-629.MIMAT0004810</Data></Cell><Cell><Data ss:Type="String">TTC23L</Data></Cell><Cell><Data ss:Type="String">LOC100130872</Data></Cell><Cell><Data ss:Type="String">HSA-LET-7G.MIMAT0004584</Data></Cell><Cell><Data ss:Type="String">HSA-MIR-576.MIMAT0003241</Data></Cell><Cell><Data ss:Type="String">HSA-MIR-323A.MIMAT0000755</Data></Cell><Cell><Data ss:Type="String">HSA-MIR-17.MIMAT0000070</Data></Cell><Cell><Data ss:Type="String">HSA-MIR-18A.MIMAT0000072</Data></Cell><Cell><Data ss:Type="String">HSA-MIR-101.MIMAT0000099</Data></Cell><Cell><Data ss:Type="String">LOC654342</Data></Cell><Cell><Data ss:Type="String">CKAP2L</Data></Cell><Cell><Data ss:Type="String">HSA-MIR-548Y.MIMAT0018354</Data></Cell><Cell><Data ss:Type="String">HSA-MIR-148A.MIMAT0004549</Data></Cell><Cell><Data ss:Type="String">CCDC36</Data></Cell><Cell><Data ss:Type="String">HSA-MIR-126.MIMAT0000445</Data></Cell><Cell><Data ss:Type="String">LIX1L</Data></Cell><Cell><Data ss:Type="String">LOC145837</Data></Cell><Cell><Data ss:Type="String">HSA-MIR-424.MIMAT0001341</Data></Cell><Cell><Data ss:Type="String">HSA-MIR-675.MIMAT0006790</Data></Cell><Cell><Data ss:Type="String">HSA-MIR-126.MIMAT0000444</Data></Cell><Cell><Data ss:Type="String">HSA-MIR-27A.MIMAT0000084</Data></Cell><Cell><Data ss:Type="String">HSA-MIR-125A.MIMAT0000443</Data></Cell><Cell><Data ss:Type="String">HSA-MIR-758.MIMAT0003879</Data></Cell><Cell><Data ss:Type="String">C1ORF168</Data></Cell><Cell><Data ss:Type="String">HSA-LET-7A.MIMAT0004481</Data></Cell><Cell><Data ss:Type="String">LOC644538</Data></Cell><Cell><Data ss:Type="String">LOC100130522</Data></Cell><Cell><Data ss:Type="String">HSA-MIR-452.MIMAT0001636</Data></Cell><Cell><Data ss:Type="String">HSA-MIR-15B.MIMAT0004586</Data></Cell><Cell><Data ss:Type="String">HSA-MIR-452.MIMAT0001635</Data></Cell><Cell><Data ss:Type="String">HSA-MIR-377.MIMAT0004689</Data></Cell><Cell><Data ss:Type="String">HSA-MIR-625.MIMAT0003294</Data></Cell><Cell><Data ss:Type="String">CCDC74B</Data></Cell><Cell><Data ss:Type="String">CCDC74A</Data></Cell><Cell><Data ss:Type="String">HSA-LET-7A-2.MIMAT0010195</Data></Cell><Cell><Data ss:Type="String">HSA-MIR-139.MIMAT0004552</Data></Cell><Cell><Data ss:Type="String">HSA-MIR-181C.MIMAT0004559</Data></Cell><Cell><Data ss:Type="String">HSA-MIR-3609.MIMAT0017986</Data></Cell><Cell><Data ss:Type="String">AQP7P1</Data></Cell><Cell><Data ss:Type="String">HSA-MIR-877.MIMAT0004949</Data></Cell><Cell><Data ss:Type="String">MIR155HG</Data></Cell><Cell><Data ss:Type="String">HSA-MIR-424.MIMAT0004749</Data></Cell><Cell><Data ss:Type="String">HSA-MIR-409.MIMAT0001639</Data></Cell><Cell><Data ss:Type="String">HSA-MIR-409.MIMAT0001638</Data></Cell><Cell><Data ss:Type="String">C1ORF150</Data></Cell><Cell><Data ss:Type="String">CCDC68</Data></Cell><Cell><Data ss:Type="String">CCDC69</Data></Cell><Cell><Data ss:Type="String">HSA-MIR-19B.MIMAT0000074</Data></Cell><Cell><Data ss:Type="String">HSA-MIR-181A-2.MIMAT0004558</Data></Cell><Cell><Data ss:Type="String">C1ORF96</Data></Cell><Cell><Data ss:Type="String">HSA-MIR-22.MIMAT0004495</Data></Cell><Cell><Data ss:Type="String">HSA-MIR-31.MIMAT0000089</Data></Cell><Cell><Data ss:Type="String">LRRC16B</Data></Cell><Cell><Data ss:Type="String">HSA-MIR-23A.MIMAT0004496</Data></Cell><Cell><Data ss:Type="String">C15ORF38</Data></Cell><Cell><Data ss:Type="String">HSA-MIR-99A.MIMAT0000097</Data></Cell><Cell><Data ss:Type="String">HSA-MIR-1914.MIMAT0007889</Data></Cell><Cell><Data ss:Type="String">HSA-MIR-28.MIMAT0000085</Data></Cell><Cell><Data ss:Type="String">BEND3</Data></Cell><Cell><Data ss:Type="String">HSA-MIR-454.MIMAT0003884</Data></Cell><Cell><Data ss:Type="String">HSA-MIR-216A.MIMAT0000273</Data></Cell><Cell><Data ss:Type="String">HSA-MIR-454.MIMAT0003885</Data></Cell><Cell><Data ss:Type="String">CCDC77</Data></Cell><Cell><Data ss:Type="String">C3ORF37</Data></Cell><Cell><Data ss:Type="String">BEND6</Data></Cell><Cell><Data ss:Type="String">LOC728613</Data></Cell><Cell><Data ss:Type="String">HSA-MIR-550A.MIMAT0004800</Data></Cell><Cell><Data ss:Type="String">HCG26</Data></Cell><Cell><Data ss:Type="String">HSA-MIR-501.MIMAT0002872</Data></Cell><Cell><Data ss:Type="String">HSA-MIR-628.MIMAT0004809</Data></Cell><Cell><Data ss:Type="String">HSA-MIR-3928.MIMAT0018205</Data></Cell><Cell><Data ss:Type="String">HSA-MIR-532.MIMAT0002888</Data></Cell><Cell><Data ss:Type="String">HSA-MIR-200B.MIMAT0004571</Data></Cell><Cell><Data ss:Type="String">CDKN2AIPNL</Data></Cell><Cell><Data ss:Type="String">HSA-MIR-3193.MIMAT0015077</Data></Cell><Cell><Data ss:Type="String">HSA-MIR-193B.MIMAT0004767</Data></Cell><Cell><Data ss:Type="String">RUNDC1</Data></Cell><Cell><Data ss:Type="String">CDR2L</Data></Cell><Cell><Data ss:Type="String">HSA-MIR-500A.MIMAT0004773</Data></Cell><Cell><Data ss:Type="String">HSA-MIR-148B.MIMAT0004699</Data></Cell><Cell><Data ss:Type="String">HSA-MIR-362.MIMAT0000705</Data></Cell><Cell><Data ss:Type="String">HSA-MIR-26A-2.MIMAT0004681</Data></Cell><Cell><Data ss:Type="String">CPNE8</Data></Cell><Cell><Data ss:Type="String">HSA-MIR-3607.MIMAT0017985</Data></Cell><Cell><Data ss:Type="String">FAM89A</Data></Cell><Cell><Data ss:Type="String">HSA-MIR-136.MIMAT0000448</Data></Cell><Cell><Data ss:Type="String">HSA-MIR-26B.MIMAT0000083</Data></Cell><Cell><Data ss:Type="String">HSA-MIR-517.MIMAT0002851</Data></Cell><Cell><Data ss:Type="String">HSA-MIR-520H.MIMAT0002867</Data></Cell><Cell><Data ss:Type="String">CXORF21</Data></Cell><Cell><Data ss:Type="String">LOC96610</Data></Cell><Cell><Data ss:Type="String">LOC541471</Data></Cell><Cell><Data ss:Type="String">MGC45800</Data></Cell><Cell><Data ss:Type="String">HSA-MIR-369.MIMAT0000721</Data></Cell><Cell><Data ss:Type="String">HSA-MIR-874.MIMAT0004911</Data></Cell><Cell><Data ss:Type="String">HSA-MIR-374C.MIMAT0018443</Data></Cell><Cell><Data ss:Type="String">C7ORF31</Data></Cell><Cell><Data ss:Type="String">HSA-MIR-378C.MIMAT0016847</Data></Cell><Cell><Data ss:Type="String">MGC16121</Data></Cell><Cell><Data ss:Type="String">PART1</Data></Cell><Cell><Data ss:Type="String">CCDC96</Data></Cell><Cell><Data ss:Type="String">HSA-MIR-944.MIMAT0004987</Data></Cell><Cell><Data ss:Type="String">KIAA1908</Data></Cell><Cell><Data ss:Type="String">HSA-MIR-29B.MIMAT0000100</Data></Cell><Cell><Data ss:Type="String">HSA-MIR-3678.MIMAT0018102</Data></Cell><Cell><Data ss:Type="String">HSA-MIR-654.MIMAT0003330</Data></Cell><Cell><Data ss:Type="String">C17ORF44</Data></Cell><Cell><Data ss:Type="String">HSA-MIR-520F.MIMAT0002830</Data></Cell><Cell><Data ss:Type="String">HSA-MIR-146A.MIMAT0004608</Data></Cell><Cell><Data ss:Type="String">SRRM3</Data></Cell><Cell><Data ss:Type="String">HSA-MIR-708.MIMAT0004926</Data></Cell><Cell><Data ss:Type="String">SIGLECP3</Data></Cell><Cell><Data ss:Type="String">HSA-MIR-708.MIMAT0004927</Data></Cell><Cell><Data ss:Type="String">C13ORF18</Data></Cell><Cell><Data ss:Type="String">HSA-MIR-18B.MIMAT0004751</Data></Cell><Cell><Data ss:Type="String">HSA-MIR-9.MIMAT0000441</Data></Cell><Cell><Data ss:Type="String">HSA-MIR-127.MIMAT0004604</Data></Cell><Cell><Data ss:Type="String">HSA-MIR-146B.MIMAT0004766</Data></Cell><Cell><Data ss:Type="String">EGOT</Data></Cell><Cell><Data ss:Type="String">HSA-MIR-9.MIMAT0000442</Data></Cell><Cell><Data ss:Type="String">HSA-MIR-205.MIMAT0000266</Data></Cell><Cell><Data ss:Type="String">C10ORF55</Data></Cell><Cell><Data ss:Type="String">HSA-LET-7B.MIMAT0004482</Data></Cell><Cell><Data ss:Type="String">HSA-MIR-519D.MIMAT0002853</Data></Cell><Cell><Data ss:Type="String">HSA-MIR-3620.MIMAT0018001</Data></Cell><Cell><Data ss:Type="String">HSA-MIR-486.MIMAT0004762</Data></Cell><Cell><Data ss:Type="String">HSA-MIR-324.MIMAT0000762</Data></Cell><Cell><Data ss:Type="String">HSA-MIR-196B.MIMAT0009201</Data></Cell><Cell><Data ss:Type="String">PPP1R3G</Data></Cell><Cell><Data ss:Type="String">LOC645431</Data></Cell><Cell><Data ss:Type="String">HSA-MIR-324.MIMAT0000761</Data></Cell><Cell><Data ss:Type="String">SNHG12</Data></Cell><Cell><Data ss:Type="String">HSA-MIR-542.MIMAT0003340</Data></Cell><Cell><Data ss:Type="String">HSA-MIR-205.MIMAT0009197</Data></Cell><Cell><Data ss:Type="String">CCDC87</Data></Cell><Cell><Data ss:Type="String">LOC728606</Data></Cell><Cell><Data ss:Type="String">HSA-LET-7I.MIMAT0000415</Data></Cell><Cell><Data ss:Type="String">HSA-MIR-891A.MIMAT0004902</Data></Cell><Cell><Data ss:Type="String">HSA-MIR-577.MIMAT0003242</Data></Cell><Cell><Data ss:Type="String">HSA-MIR-23C.MIMAT0018000</Data></Cell><Cell><Data ss:Type="String">HSA-MIR-26A.MIMAT0000082</Data></Cell><Cell><Data ss:Type="String">HSA-MIR-508.MIMAT0002880</Data></Cell><Cell><Data ss:Type="String">LOC554202</Data></Cell><Cell><Data ss:Type="String">HSA-MIR-2355.MIMAT0016895</Data></Cell><Cell><Data ss:Type="String">HSA-MIR-551A.MIMAT0003214</Data></Cell><Cell><Data ss:Type="String">HSA-MIR-362.MIMAT0004683</Data></Cell><Cell><Data ss:Type="String">HSA-MIR-93.MIMAT0000093</Data></Cell><Cell><Data ss:Type="String">HSA-MIR-337.MIMAT0000754</Data></Cell><Cell><Data ss:Type="String">HSA-MIR-887.MIMAT0004951</Data></Cell><Cell><Data ss:Type="String">C2ORF27A</Data></Cell><Cell><Data ss:Type="String">HSA-MIR-877.MIMAT0004950</Data></Cell><Cell><Data ss:Type="String">FLJ42709</Data></Cell><Cell><Data ss:Type="String">C13ORF33</Data></Cell><Cell><Data ss:Type="String">HSA-MIR-429.MIMAT0001536</Data></Cell><Cell><Data ss:Type="String">HSA-MIR-520G.MIMAT0002858</Data></Cell><Cell><Data ss:Type="String">HSA-MIR-149.MIMAT0000450</Data></Cell><Cell><Data ss:Type="String">HSA-MIR-518B.MIMAT0002844</Data></Cell><Cell><Data ss:Type="String">FAM78A</Data></Cell><Cell><Data ss:Type="String">HSA-MIR-374A.MIMAT0004688</Data></Cell><Cell><Data ss:Type="String">C10ORF32</Data></Cell><Cell><Data ss:Type="String">HSA-MIR-1307.MIMAT0005951</Data></Cell><Cell><Data ss:Type="String">SNHG6</Data></Cell><Cell><Data ss:Type="String">HSA-MIR-339.MIMAT0004702</Data></Cell><Cell><Data ss:Type="String">HSA-MIR-766.MIMAT0003888</Data></Cell><Cell><Data ss:Type="String">SNHG3</Data></Cell><Cell><Data ss:Type="String">CCDC88B</Data></Cell><Cell><Data ss:Type="String">HSA-MIR-92B.MIMAT0003218</Data></Cell><Cell><Data ss:Type="String">HSA-MIR-15A.MIMAT0004488</Data></Cell><Cell><Data ss:Type="String">HSA-MIR-1185.MIMAT0005798</Data></Cell><Cell><Data ss:Type="String">HSA-MIR-589.MIMAT0003256</Data></Cell><Cell><Data ss:Type="String">HSA-MIR-330.MIMAT0004693</Data></Cell><Cell><Data ss:Type="String">MAGED4</Data></Cell><Cell><Data ss:Type="String">SPATS2L</Data></Cell><Cell><Data ss:Type="String">HSA-MIR-3130.MIMAT0014994</Data></Cell><Cell><Data ss:Type="String">MAGED2</Data></Cell><Cell><Data ss:Type="String">HSA-MIR-183.MIMAT0004560</Data></Cell><Cell><Data ss:Type="String">HSA-MIR-217.MIMAT0000274</Data></Cell><Cell><Data ss:Type="String">HSA-MIR-517B.MIMAT0002857</Data></Cell><Cell><Data ss:Type="String">HSA-MIR-134.MIMAT0000447</Data></Cell><Cell><Data ss:Type="String">CCDC125</Data></Cell><Cell><Data ss:Type="String">HSA-MIR-361.MIMAT0004682</Data></Cell><Cell><Data ss:Type="String">PPPDE2</Data></Cell><Cell><Data ss:Type="String">C1ORF203</Data></Cell><Cell><Data ss:Type="String">HSA-MIR-527.MIMAT0002862</Data></Cell><Cell><Data ss:Type="String">HSA-MIR-483.MIMAT0004761</Data></Cell></Row><Row ss:Height="12.816"><Cell><Data ss:Type="String">HSA-MIR-191.MIMAT0000440</Data></Cell><Cell ss:StyleID="Default"><Data ss:Type="String">HSA-MIR-342.MIMAT0004694</Data></Cell><Cell ss:StyleID="Default"><Data ss:Type="String">HSA-MIR-29C.MIMAT0000681</Data></Cell><Cell><Data ss:Type="String">HSA-MIR-656.MIMAT0003332</Data></Cell><Cell><Data ss:Type="String">HSA-MIR-934.MIMAT0004977</Data></Cell><Cell><Data ss:Type="String">LOC400043</Data></Cell><Cell><Data ss:Type="String">DIRC3</Data></Cell><Cell><Data ss:Type="String">KIAA1704</Data></Cell><Cell><Data ss:Type="String">FLJ36031</Data></Cell><Cell><Data ss:Type="String">HSA-MIR-379.MIMAT0000733</Data></Cell><Cell><Data ss:Type="String">RFPL1S</Data></Cell><Cell><Data ss:Type="String">HSA-MIR-146A.MIMAT0000449</Data></Cell><Cell><Data ss:Type="String">C17ORF86</Data></Cell><Cell><Data ss:Type="String">HSA-MIR-488.MIMAT0004763</Data></Cell><Cell><Data ss:Type="String">TMED8</Data></Cell><Cell><Data ss:Type="String">HSA-MIR-339.MIMAT0000764</Data></Cell><Cell><Data ss:Type="String">HSA-MIR-127.MIMAT0000446</Data></Cell><Cell><Data ss:Type="String">HSA-MIR-138.MIMAT0000430</Data></Cell><Cell><Data ss:Type="String">HSA-MIR-335.MIMAT0000765</Data></Cell><Cell><Data ss:Type="String">HSA-MIR-18A.MIMAT0002891</Data></Cell><Cell><Data ss:Type="String">HSA-MIR-182.MIMAT0000259</Data></Cell><Cell><Data ss:Type="String">HSA-MIR-206.MIMAT0000462</Data></Cell><Cell><Data ss:Type="String">GAB3</Data></Cell><Cell><Data ss:Type="String">HBA1</Data></Cell><Cell><Data ss:Type="String">HSA-MIR-204.MIMAT0000265</Data></Cell><Cell><Data ss:Type="String">HSA-MIR-183.MIMAT0000261</Data></Cell><Cell><Data ss:Type="String">HSA-MIR-16.MIMAT0000069</Data></Cell><Cell><Data ss:Type="String">HSA-MIR-556.MIMAT0004793</Data></Cell><Cell><Data ss:Type="String">HSA-MIR-556.MIMAT0003220</Data></Cell><Cell><Data ss:Type="String">MIR17HG</Data></Cell><Cell><Data ss:Type="String">HSA-MIR-1468.MIMAT0006789</Data></Cell><Cell><Data ss:Type="String">HSA-MIR-33A.MIMAT0000091</Data></Cell><Cell><Data ss:Type="String">HSA-MIR-369.MIMAT0001621</Data></Cell><Cell><Data ss:Type="String">C17ORF53</Data></Cell><Cell><Data ss:Type="String">CCDC103</Data></Cell><Cell><Data ss:Type="String">HSA-MIR-514A.MIMAT0002883</Data></Cell><Cell><Data ss:Type="String">HSA-MIR-200C.MIMAT0000617</Data></Cell><Cell><Data ss:Type="String">HSA-MIR-144.MIMAT0000436</Data></Cell><Cell><Data ss:Type="String">HSA-MIR-151A.MIMAT0004697</Data></Cell><Cell><Data ss:Type="String">HSA-MIR-199B.MIMAT0004563</Data></Cell><Cell><Data ss:Type="String">C17ORF51</Data></Cell><Cell><Data ss:Type="String">C9ORF129</Data></Cell><Cell><Data ss:Type="String">HSA-MIR-449A.MIMAT0001541</Data></Cell><Cell><Data ss:Type="String">HSA-MIR-30E.MIMAT0000692</Data></Cell><Cell><Data ss:Type="String">FAM184A</Data></Cell><Cell><Data ss:Type="String">HSA-MIR-320E.MIMAT0015072</Data></Cell><Cell><Data ss:Type="String">FAM196A</Data></Cell><Cell><Data ss:Type="String">HSA-MIR-20B.MIMAT0001413</Data></Cell><Cell><Data ss:Type="String">C10ORF107</Data></Cell><Cell><Data ss:Type="String">UBTD1</Data></Cell><Cell><Data ss:Type="String">C22ORF25</Data></Cell><Cell><Data ss:Type="String">C22ORF26</Data></Cell><Cell><Data ss:Type="String">HSA-MIR-655.MIMAT0003331</Data></Cell><Cell><Data ss:Type="String">HSA-MIR-29B-2.MIMAT0004515</Data></Cell><Cell><Data ss:Type="String">FLJ42627</Data></Cell><Cell><Data ss:Type="String">C21ORF34</Data></Cell><Cell><Data ss:Type="String">SPRYD3</Data></Cell><Cell><Data ss:Type="String">HSA-MIR-532.MIMAT0004780</Data></Cell><Cell><Data ss:Type="String">HSA-MIR-455.MIMAT0003150</Data></Cell><Cell><Data ss:Type="String">HSA-MIR-1976.MIMAT0009451</Data></Cell><Cell><Data ss:Type="String">HSA-MIR-503.MIMAT0002874</Data></Cell><Cell><Data ss:Type="String">HSA-MIR-3677.MIMAT0018101</Data></Cell><Cell><Data ss:Type="String">HSA-MIR-192.MIMAT0000222</Data></Cell><Cell><Data ss:Type="String">HSA-MIR-410.MIMAT0002171</Data></Cell><Cell><Data ss:Type="String">HSA-MIR-889.MIMAT0004921</Data></Cell><Cell><Data ss:Type="String">HSA-MIR-30E.MIMAT0000693</Data></Cell><Cell><Data ss:Type="String">C10ORF79</Data></Cell><Cell><Data ss:Type="String">C9ORF116</Data></Cell><Cell><Data ss:Type="String">PA2G4P4</Data></Cell><Cell><Data ss:Type="String">HSA-MIR-345.MIMAT0000772</Data></Cell><Cell><Data ss:Type="String">HSA-MIR-149.MIMAT0004609</Data></Cell><Cell><Data ss:Type="String">HSA-MIR-512.MIMAT0002823</Data></Cell><Cell><Data ss:Type="String">HSA-MIR-328.MIMAT0000752</Data></Cell><Cell><Data ss:Type="String">HSA-LET-7A.MIMAT0000062</Data></Cell><Cell><Data ss:Type="String">CYP2B7P1</Data></Cell><Cell><Data ss:Type="String">CT62</Data></Cell><Cell><Data ss:Type="String">HSA-MIR-125B-2.MIMAT0004603</Data></Cell><Cell><Data ss:Type="String">HSA-MIR-214.MIMAT0000271</Data></Cell><Cell><Data ss:Type="String">FAM22D</Data></Cell><Cell><Data ss:Type="String">HSA-MIR-517A.MIMAT0002852</Data></Cell><Cell><Data ss:Type="String">HSA-MIR-139.MIMAT0000250</Data></Cell><Cell><Data ss:Type="String">KIAA0748</Data></Cell><Cell><Data ss:Type="String">HSA-MIR-140.MIMAT0004597</Data></Cell><Cell><Data ss:Type="String">HSA-MIR-218.MIMAT0000275</Data></Cell><Cell><Data ss:Type="String">SAMD9L</Data></Cell><Cell><Data ss:Type="String">HSA-MIR-3615.MIMAT0017994</Data></Cell><Cell><Data ss:Type="String">HSA-MIR-20B.MIMAT0004752</Data></Cell><Cell><Data ss:Type="String">HSA-MIR-138-1.MIMAT0004607</Data></Cell><Cell><Data ss:Type="String">UBXN2A</Data></Cell><Cell><Data ss:Type="String">HSA-MIR-143.MIMAT0000435</Data></Cell><Cell><Data ss:Type="String">HSA-MIR-548B.MIMAT0003254</Data></Cell><Cell><Data ss:Type="String">SNORD1C</Data></Cell><Cell><Data ss:Type="String">HSA-MIR-431.MIMAT0004757</Data></Cell><Cell><Data ss:Type="String">HSA-MIR-301B.MIMAT0004958</Data></Cell><Cell><Data ss:Type="String">HSA-MIR-485.MIMAT0002176</Data></Cell><Cell><Data ss:Type="String">HSA-MIR-485.MIMAT0002175</Data></Cell><Cell><Data ss:Type="String">MAGED4B</Data></Cell><Cell><Data ss:Type="String">HSA-MIR-495.MIMAT0002817</Data></Cell><Cell><Data ss:Type="String">HSA-MIR-487B.MIMAT0003180</Data></Cell><Cell><Data ss:Type="String">HSA-MIR-381.MIMAT0000736</Data></Cell><Cell><Data ss:Type="String">HSA-MIR-194.MIMAT0000460</Data></Cell><Cell><Data ss:Type="String">HSA-MIR-200A.MIMAT0000682</Data></Cell><Cell><Data ss:Type="String">HSA-MIR-18B.MIMAT0001412</Data></Cell><Cell><Data ss:Type="String">HSA-MIR-16-2.MIMAT0004518</Data></Cell><Cell><Data ss:Type="String">HSA-MIR-24-2.MIMAT0004497</Data></Cell><Cell><Data ss:Type="String">CCDC160</Data></Cell><Cell><Data ss:Type="String">HSA-MIR-365A.MIMAT0000710</Data></Cell><Cell><Data ss:Type="String">HSA-MIR-378A.MIMAT0000732</Data></Cell><Cell><Data ss:Type="String">HSA-MIR-765.MIMAT0003945</Data></Cell><Cell><Data ss:Type="String">HSA-MIR-191.MIMAT0001618</Data></Cell><Cell><Data ss:Type="String">HSA-MIR-1910.MIMAT0007884</Data></Cell><Cell><Data ss:Type="String">HSA-MIR-378A.MIMAT0000731</Data></Cell><Cell><Data ss:Type="String">MGC2752</Data></Cell><Cell><Data ss:Type="String">RUNDC3B</Data></Cell><Cell><Data ss:Type="String">HSA-MIR-3187.MIMAT0015069</Data></Cell><Cell><Data ss:Type="String">HSA-MIR-301A.MIMAT0000688</Data></Cell><Cell><Data ss:Type="String">HSA-MIR-499A.MIMAT0004772</Data></Cell><Cell><Data ss:Type="String">MAP7D3</Data></Cell><Cell><Data ss:Type="String">HSA-MIR-25.MIMAT0004498</Data></Cell><Cell><Data ss:Type="String">FAM185A</Data></Cell><Cell><Data ss:Type="String">HSA-MIR-500B.MIMAT0016925</Data></Cell><Cell><Data ss:Type="String">MAP7D2</Data></Cell><Cell><Data ss:Type="String">HSA-MIR-3622A.MIMAT0018004</Data></Cell><Cell><Data ss:Type="String">FAM161B</Data></Cell><Cell><Data ss:Type="String">HSA-MIR-93.MIMAT0004509</Data></Cell><Cell><Data ss:Type="String">HSA-MIR-29C.MIMAT0004673</Data></Cell><Cell><Data ss:Type="String">HSA-MIR-3614.MIMAT0017993</Data></Cell><Cell><Data ss:Type="String">HSA-MIR-3614.MIMAT0017992</Data></Cell><Cell><Data ss:Type="String">HSA-MIR-106B.MIMAT0004672</Data></Cell><Cell><Data ss:Type="String">C17ORF97</Data></Cell><Cell><Data ss:Type="String">HSA-MIR-3188.MIMAT0015070</Data></Cell><Cell><Data ss:Type="String">HSA-MIR-376A-1.MIMAT0003386</Data></Cell><Cell><Data ss:Type="String">HSA-MIR-200A.MIMAT0001620</Data></Cell><Cell><Data ss:Type="String">HSA-MIR-200B.MIMAT0000318</Data></Cell><Cell><Data ss:Type="String">C17ORF91</Data></Cell><Cell><Data ss:Type="String">HSA-MIR-10A.MIMAT0000253</Data></Cell><Cell><Data ss:Type="String">HSA-MIR-1229.MIMAT0005584</Data></Cell><Cell><Data ss:Type="String">HSA-MIR-26B.MIMAT0004500</Data></Cell><Cell><Data ss:Type="String">HSA-MIR-3944.MIMAT0018360</Data></Cell><Cell><Data ss:Type="String">HSA-MIR-496.MIMAT0002818</Data></Cell><Cell><Data ss:Type="String">HSA-MIR-380.MIMAT0000735</Data></Cell><Cell><Data ss:Type="String">HSA-MIR-487A.MIMAT0002178</Data></Cell><Cell><Data ss:Type="String">C16ORF59</Data></Cell><Cell><Data ss:Type="String">HSA-MIR-195.MIMAT0000461</Data></Cell><Cell><Data ss:Type="String">HSA-MIR-185.MIMAT0004611</Data></Cell><Cell><Data ss:Type="String">HSA-MIR-370.MIMAT0000722</Data></Cell><Cell><Data ss:Type="String">HSA-MIR-665.MIMAT0004952</Data></Cell><Cell><Data ss:Type="String">HSA-MIR-625.MIMAT0004808</Data></Cell><Cell><Data ss:Type="String">HSA-MIR-520A.MIMAT0002834</Data></Cell><Cell><Data ss:Type="String">HSA-MIR-144.MIMAT0004600</Data></Cell><Cell><Data ss:Type="String">HSA-MIR-520A.MIMAT0002833</Data></Cell><Cell><Data ss:Type="String">HSA-MIR-508.MIMAT0004778</Data></Cell><Cell><Data ss:Type="String">HSA-MIR-26A-1.MIMAT0004499</Data></Cell><Cell><Data ss:Type="String">HSA-LET-7D.MIMAT0000065</Data></Cell><Cell><Data ss:Type="String">HSA-LET-7B.MIMAT0000063</Data></Cell><Cell><Data ss:Type="String">HSA-MIR-654.MIMAT0004814</Data></Cell><Cell><Data ss:Type="String">HSA-MIR-128.MIMAT0000424</Data></Cell><Cell><Data ss:Type="String">HSA-MIR-450A.MIMAT0001545</Data></Cell><Cell><Data ss:Type="String">HSA-MIR-193B.MIMAT0002819</Data></Cell><Cell><Data ss:Type="String">HSA-MIR-3691.MIMAT0018120</Data></Cell><Cell><Data ss:Type="String">HSA-MIR-346.MIMAT0000773</Data></Cell><Cell><Data ss:Type="String">LST-3TM12</Data></Cell><Cell><Data ss:Type="String">HSA-MIR-590.MIMAT0004801</Data></Cell><Cell><Data ss:Type="String">FAM151B</Data></Cell><Cell><Data ss:Type="String">UBXN10</Data></Cell><Cell><Data ss:Type="String">HSA-MIR-615.MIMAT0004804</Data></Cell><Cell><Data ss:Type="String">HSA-MIR-211.MIMAT0000268</Data></Cell><Cell><Data ss:Type="String">HSA-MIR-3616.MIMAT0017996</Data></Cell><Cell><Data ss:Type="String">HSA-MIR-141.MIMAT0000432</Data></Cell><Cell><Data ss:Type="String">KLHDC9</Data></Cell><Cell><Data ss:Type="String">GTF2IRD2P1</Data></Cell><Cell><Data ss:Type="String">TTC26</Data></Cell><Cell><Data ss:Type="String">HSA-MIR-15B.MIMAT0000417</Data></Cell><Cell><Data ss:Type="String">HSA-MIR-33B.MIMAT0003301</Data></Cell><Cell><Data ss:Type="String">HSA-MIR-1275.MIMAT0005929</Data></Cell><Cell><Data ss:Type="String">HSA-MIR-320B.MIMAT0005792</Data></Cell><Cell><Data ss:Type="String">HSA-MIR-3605.MIMAT0017982</Data></Cell><Cell><Data ss:Type="String">HSA-MIR-497.MIMAT0002820</Data></Cell><Cell><Data ss:Type="String">HSA-MIR-214.MIMAT0004564</Data></Cell><Cell><Data ss:Type="String">HSA-MIR-10B.MIMAT0000254</Data></Cell><Cell><Data ss:Type="String">HSA-MIR-582.MIMAT0004797</Data></Cell><Cell><Data ss:Type="String">HSA-MIR-130A.MIMAT0000425</Data></Cell><Cell><Data ss:Type="String">HSA-MIR-153.MIMAT0000439</Data></Cell><Cell><Data ss:Type="String">POM121L9P</Data></Cell><Cell><Data ss:Type="String">HSA-MIR-24-1.MIMAT0000079</Data></Cell><Cell><Data ss:Type="String">HSA-MIR-516B.MIMAT0002859</Data></Cell><Cell><Data ss:Type="String">FAM154B</Data></Cell><Cell><Data ss:Type="String">MGC3771</Data></Cell><Cell><Data ss:Type="String">HSA-MIR-130B.MIMAT0000691</Data></Cell><Cell><Data ss:Type="String">DACT3</Data></Cell><Cell><Data ss:Type="String">GUSBP3</Data></Cell><Cell><Data ss:Type="String">HSA-MIR-942.MIMAT0004985</Data></Cell><Cell><Data ss:Type="String">HSA-MIR-25.MIMAT0000081</Data></Cell><Cell><Data ss:Type="String">TTC36</Data></Cell><Cell><Data ss:Type="String">HSA-MIR-548Q.MIMAT0011163</Data></Cell><Cell><Data ss:Type="String">HSA-MIR-19B-1.MIMAT0004491</Data></Cell><Cell><Data ss:Type="String">HSA-MIR-592.MIMAT0003260</Data></Cell><Cell><Data ss:Type="String">C14ORF45</Data></Cell><Cell><Data ss:Type="String">HSA-LET-7E.MIMAT0004485</Data></Cell><Cell><Data ss:Type="String">HSA-MIR-548K.MIMAT0005882</Data></Cell><Cell><Data ss:Type="String">HSA-LET-7D.MIMAT0004484</Data></Cell><Cell><Data ss:Type="String">HSA-MIR-34B.MIMAT0004676</Data></Cell><Cell><Data ss:Type="String">HSA-MIR-660.MIMAT0003338</Data></Cell><Cell><Data ss:Type="String">HSA-MIR-542.MIMAT0003389</Data></Cell><Cell><Data ss:Type="String">HSA-MIR-525.MIMAT0002838</Data></Cell><Cell><Data ss:Type="String">HSA-MIR-539.MIMAT0003163</Data></Cell><Cell><Data ss:Type="String">HSA-MIR-483.MIMAT0002173</Data></Cell><Cell><Data ss:Type="String">HSA-MIR-148B.MIMAT0000759</Data></Cell><Cell><Data ss:Type="String">HSA-LET-7G.MIMAT0000414</Data></Cell><Cell><Data ss:Type="String">HSA-MIR-579.MIMAT0003244</Data></Cell><Cell><Data ss:Type="String">HSA-MIR-223.MIMAT0000280</Data></Cell><Cell><Data ss:Type="String">HSA-MIR-629.MIMAT0003298</Data></Cell><Cell><Data ss:Type="String">FAM72D</Data></Cell><Cell><Data ss:Type="String">HSA-MIR-411.MIMAT0003329</Data></Cell><Cell><Data ss:Type="String">FAM72B</Data></Cell><Cell><Data ss:Type="String">FAM60A</Data></Cell><Cell><Data ss:Type="String">SASH3</Data></Cell><Cell><Data ss:Type="String">HSA-MIR-142.MIMAT0000434</Data></Cell><Cell><Data ss:Type="String">HSA-MIR-132.MIMAT0000426</Data></Cell><Cell><Data ss:Type="String">HSA-MIR-222.MIMAT0000279</Data></Cell><Cell><Data ss:Type="String">HSA-MIR-142.MIMAT0000433</Data></Cell><Cell><Data ss:Type="String">HSA-MIR-195.MIMAT0004615</Data></Cell><Cell><Data ss:Type="String">C14ORF79</Data></Cell><Cell><Data ss:Type="String">LOC100130093</Data></Cell><Cell><Data ss:Type="String">HSA-MIR-212.MIMAT0000269</Data></Cell><Cell><Data ss:Type="String">HSA-MIR-582.MIMAT0003247</Data></Cell><Cell><Data ss:Type="String">HSA-MIR-589.MIMAT0004799</Data></Cell><Cell><Data ss:Type="String">C17ORF103</Data></Cell><Cell><Data ss:Type="String">HSA-MIR-30B.MIMAT0004589</Data></Cell><Cell><Data ss:Type="String">HSA-MIR-181D.MIMAT0002821</Data></Cell><Cell><Data ss:Type="String">HSA-MIR-4286.MIMAT0016916</Data></Cell><Cell><Data ss:Type="String">HSA-MIR-152.MIMAT0000438</Data></Cell><Cell><Data ss:Type="String">HSA-MIR-24.MIMAT0000080</Data></Cell><Cell><Data ss:Type="String">C14ORF64</Data></Cell><Cell><Data ss:Type="String">HSA-MIR-636.MIMAT0003306</Data></Cell><Cell><Data ss:Type="String">HSA-MIR-505.MIMAT0002876</Data></Cell><Cell><Data ss:Type="String">HSA-MIR-518C.MIMAT0002847</Data></Cell><Cell><Data ss:Type="String">HSA-MIR-519C.MIMAT0002832</Data></Cell><Cell><Data ss:Type="String">C14ORF139</Data></Cell><Cell><Data ss:Type="String">HSA-MIR-518C.MIMAT0002848</Data></Cell><Cell><Data ss:Type="String">SUGT1L1</Data></Cell><Cell><Data ss:Type="String">C2ORF77</Data></Cell><Cell><Data ss:Type="String">HSA-MIR-33A.MIMAT0004506</Data></Cell><Cell><Data ss:Type="String">HSA-LET-7C.MIMAT0000064</Data></Cell><Cell><Data ss:Type="String">C9ORF40</Data></Cell><Cell><Data ss:Type="String">UQCRHL</Data></Cell><Cell><Data ss:Type="String">HSA-MIR-135B.MIMAT0000758</Data></Cell><Cell><Data ss:Type="String">HSA-MIR-618.MIMAT0003287</Data></Cell><Cell><Data ss:Type="String">HSA-MIR-96.MIMAT0000095</Data></Cell><Cell><Data ss:Type="String">C20ORF118</Data></Cell><Cell><Data ss:Type="String">HSA-MIR-133B.MIMAT0000770</Data></Cell><Cell><Data ss:Type="String">HSA-MIR-421.MIMAT0003339</Data></Cell><Cell><Data ss:Type="String">HSA-MIR-744.MIMAT0004946</Data></Cell><Cell><Data ss:Type="String">HSA-MIR-99B.MIMAT0000689</Data></Cell><Cell ss:Index="255"/></Row><Row ss:Height="12.816"><Cell ss:Index="2" ss:StyleID="Default"/><Cell ss:StyleID="Default"/><Cell ss:Index="255"/></Row><Row ss:Index="38" ss:Height="12.816"><Cell><Data ss:Type="String">GO-ID</Data></Cell><Cell ss:StyleID="Default"><Data ss:Type="String">p-value</Data></Cell><Cell ss:StyleID="Default"><Data ss:Type="String">corr p-value</Data></Cell><Cell><Data ss:Type="String">x</Data></Cell><Cell><Data ss:Type="String">n</Data></Cell><Cell><Data ss:Type="String">X</Data></Cell><Cell><Data ss:Type="String">N</Data></Cell><Cell><Data ss:Type="String">Description</Data></Cell><Cell><Data ss:Type="String">Genes in test set</Data></Cell><Cell ss:Index="255"/></Row><Row ss:Height="12.816"><Cell><Data ss:Type="Number">2376</Data></Cell><Cell ss:StyleID="ce1"><Data ss:Type="Number">1.6364E-060</Data></Cell><Cell ss:StyleID="ce1"><Data ss:Type="Number">1.3985E-056</Data></Cell><Cell><Data ss:Type="Number">398</Data></Cell><Cell><Data ss:Type="Number">948</Data></Cell><Cell><Data ss:Type="Number">3436</Data></Cell><Cell><Data ss:Type="Number">17655</Data></Cell><Cell><Data ss:Type="String">immune system process</Data></Cell><Cell><Data ss:Type="String">POP1|CLEC10A|SLA2|SPIB|PREX1|NUB1|C3AR1|HOXA3|CMKLR1|PRKCB|PRKCD|PRKCA|UNC13D|HOXB4|SERPING1|HOXB3|CFH|CFI|PDGFB|IL20RB|THY1|CFP|LY9|C2|C3|PRDX3|C6|KLRK1|C7|NUP85|PLCG2|ICOS|HLA-DQA2|HLA-DQA1|LYN|HLA-DRB5|JAG1|GPR183|TNFSF4|TNFSF9|TNFSF8|HLA-DRB1|ADA|GAPT|IL18BP|IFIH1|MECOM|CTLA4|HLA-DPA1|HELLS|NFAM1|SERPINB9|ZEB1|TAL1|PXDN|HCLS1|TLR10|HLA-DQB1|CCL14|CCL13|PTAFR|LRRC17|FSTL3|UNG|HLA-DMA|HLA-DMB|CCL19|APOL1|CCL18|CDKN2B|CCL22|CCL21|P2RY14|CARD9|PSMB9|HLA-DPB1|NCF1|NCF2|GPR65|NCF4|RTKN2|LY75|MUM1|DEFB1|CXCL13|CXCL16|CYSLTR2|HLA-DOA|HLA-DOB|BNIP3L|IK|FST|CD180|TAP2|TAP1|FOXP3|ILF2|MSH6|CLEC4A|MAL|S100A9|CD274|BLM|NOTCH4|LY96|TNFRSF11A|CORO1A|CLEC7A|MBP|CD276|LY86|GPR109A|FANCC|FANCB|NFKB2|CXCL10|CXCL11|CXCL12|PTPRC|BCL2|HLA-DRA|LAT|MYD88|ITGB1|CIITA|ITGAM|FHL1|ITGB2|FASLG|FHL5|ITGAL|TREM1|TNFSF13B|SPN|FCGR3A|EXO1|NCK2|CR2|CR1|ITGA4|ITGA1|TNFRSF1B|LCK|XCL2|PECAM1|XCL1|BPI|LCP2|LCP1|DTL|C1S|C1R|NLRC3|IL2RG|FYB|CCL8|IFI16|CCL5|CCL4|IL21R|CCL2|FYN|FCGR1A|FCGR1B|SH2B3|KCNJ8|SEMA4D|GZMA|PML|MYO1E|SNRK|IL2RA|POU2AF1|PDCD1|CD247|IFITM3|SPON2|IFITM2|AQP9|LST1|IKZF1|IFI30|ICAM1|IL27RA|HERC5|C4A|EDNRB|PNP|RPS19|KDR|VSIG4|B2M|TRIM22|HLA-H|RSAD2|IL1R2|SLC11A1|HLA-B|HLA-C|HLA-A|HLA-F|HLA-E|RUNX1|CHIT1|TWSG1|IGSF6|EPAS1|EBI3|CD1E|CD1D|CD1C|CD79B|CD79A|CD19|INPP5D|SLAMF7|PATZ1|SLAMF1|STAT5A|CCR1|EGR1|XBP1|XRCC6|APOBEC3F|APOBEC3G|BCL11B|BCL11A|TNFSF12|SH2D1A|LIF|PRG4|MARCO|VNN1|CD209|CD28|CD27|CD40|CTSW|CD3G|CD3E|CD3D|CX3CL1|CTSS|KIF13B|CCR7|CTSG|TNFAIP8L2|CCR6|CCR5|CD34|CCR4|CTSC|CCR2|IL10|EDN3|IL15|TUBB|IL16|PDCD1LG2|VAV1|LAT2|TLR1|BANK1|KIT|TLR9|TLR8|TLR7|CD48|TLR6|CD46|TLR4|TLR2|C1QB|PTGER4|C1QA|SELPLG|CXCR5|WAS|IFI6|ZNF3|CST7|LILRA5|RELB|CD55|IL32|CD74|CD70|SUSD2|LILRB2|IGJ|CD40LG|GPAM|KLHL6|FKBP1B|TACC3|SAA1|FAS|SAA2|IL18R1|C1QC|FCN1|CD86|DCLRE1C|CD83|GIMAP5|ETS1|IFI44L|IGF1R|IL18RAP|ARHGDIB|C1RL|ENPP2|CCRL1|IL6R|EOMES|CD97|CD96|IL4R|CD93|HGF|LMO2|WNT5A|THEMIS|CYBB|LAX1|GEM|CD8B|CD8A|SCG2|CARD11|TCF7|C5AR1|NCF1B|PSEN1|DPP4|CCNB2|THPO|DPP8|PODXL|IRAK2|UBD|NLRP3|TGFB1|VCAM1|CAV1|INHBA|POU2F2|SELE|BMP6|SELP|BMP4|IL6|IL7|IL7R|FGF10|ULBP3|CXCL6|CXCL9|PLEK|HMGB2|CXCL1|ODZ3|TNFAIP1|CXCL2|OASL|SIX4|CASP3|BLNK|CASP1|SCYL2|DDX58|IRAK3|ABCC9|TGFBR2|ZAP70|AIM2|OAS1|OAS2|IRF4|OAS3|IRF1|IRF8|LTB|DOCK2|MS4A2|MS4A1|SAMHD1|DLL1|THBS1|HSPD1|IL1RL1|IL1RL2|S1PR4|SOD2|CD2|CD4|CD5|CD7</Data></Cell><Cell ss:Index="255"/></Row><Row ss:Height="12.816"><Cell><Data ss:Type="Number">44421</Data></Cell><Cell ss:StyleID="ce1"><Data ss:Type="Number">1.7225E-053</Data></Cell><Cell ss:StyleID="ce1"><Data ss:Type="Number">7.3601E-050</Data></Cell><Cell><Data ss:Type="Number">395</Data></Cell><Cell><Data ss:Type="Number">987</Data></Cell><Cell><Data ss:Type="Number">3436</Data></Cell><Cell><Data ss:Type="Number">17655</Data></Cell><Cell><Data ss:Type="String">extracellular region part</Data></Cell><Cell><Data ss:Type="String">VIT|SERPINE2|SERPINE1|COL12A1|SMC3|LIPA|LIPH|LIPG|SERPINF1|SERPINF2|RNASE4|HSPG2|DKK3|ACE2|RBP4|SPARCL1|FREM1|CFH|CFI|ADAMTS12|CFP|PLA2G7|ADAMTS10|C2|IL22RA2|ADAMTS16|C3|ADAMTS15|HPX|ADAMTS14|C6|PRDX4|C7|FLRT2|ADAMTS18|PDGFC|SFN|GPIHBP1|WNT10A|ST14|TSLP|COL24A1|FN1|LYZ|COL1A1|COL1A2|TCN2|CILP|TNFSF4|TNFSF9|TNFSF8|ADA|ACHE|ELN|ADM|SERPINA6|ADAMTSL1|MMP25|C1QTNF1|ADAMTSL5|CHL1|C1QTNF7|GNLY|SMPD1|MMP28|ADAMTSL2|TIMP2|COL10A1|TIMP3|RSPO1|TPSAB1|TIMP4|FGFBP1|FGFBP2|ANXA2|MAMDC2|BGN|SERPINB9|PRSS12|SERPINB5|MMP11|MMP14|MMP16|PXDN|MMP19|ANGPTL2|GAS6|ANGPTL1|ENG|CCL14|CCL13|FIGF|GRP|COL11A1|LRRC17|FSTL1|EGFR|FSTL3|FRZB|ABI3BP|SPP1|CCL19|APOL1|CCL18|LEFTY2|GSN|CCL22|CCL21|BMP8A|SULF1|DEF6|SMOC2|COL3A1|NUCB1|FMOD|CRLF1|NUCB2|COL16A1|TNC|HP|FGF1|CXCL13|OLFML2A|FGF2|CXCL16|CTGF|EFEMP2|FGF7|EFEMP1|PODNL1|TNN|IFNAR2|IK|COL27A1|IGFBP4|IGFBP3|ADIPOQ|KERA|OLFM4|MFNG|IGFALS|PLA2R1|IL6ST|COL17A1|CHRD|LY96|DPT|AEBP1|MBP|IGFBP7|PI3|IGFBP6|GRIA3|KL|LY86|CXCL10|CXCL11|CXCL12|OGN|ANXA2P2|COL14A1|FHL1|FASLG|CPZ|TNFSF13B|SPN|ADAMTS5|ADAMTS2|ADAMTS3|EMILIN2|EMILIN1|ADAMTS9|ADAMTS6|ADAMTS7|VWF|GPX3|COL25A1|NRG1|ASPN|XCL2|PECAM1|XCL1|ANG|SMPDL3B|DTL|COL15A1|FGL2|NTN4|LRP8|THSD4|CECR1|CLEC3B|CCL8|PTPRZ1|CCL5|CCL4|CCL2|CTHRC1|ENOX1|MFAP5|MFAP4|LEP|MFAP2|CD248|SPON2|SPON1|SPARC|ICAM1|C4A|LGALS2|LGALS1|HMCN1|B2M|IL15RA|MIA|OMD|FLT3LG|EREG|CHIT1|SFRP4|TWSG1|SFRP1|CCDC80|CRISPLD2|COL8A2|COL8A1|EBI3|KLK5|KLK8|APOD|ARSG|A2M|NTNG2|TNFSF12|IGF2|LIF|IGF1|GDF6|COL18A1|ECM2|PCSK5|CX3CL1|PTPRG|CRTAC1|CTSK|CTSG|LMCD1|IL10|EDN3|MME|IL15|LEPRE1|IL16|NOV|MMP23B|KIT|TFF3|TFF1|MATN3|MATN2|C1QB|C1QA|TNXB|SAA4|PAPLN|PTN|EGFLAM|RELN|CILP2|GPC6|IL32|GDF10|IL33|CD70|IL34|KLK13|VEGFC|PODN|CD40LG|FAP|SAA1|SAA2|HDGF|IL17D|FCN1|PLAT|LOXL1|LOXL2|COMP|BMPER|PLAU|C1RL|IL6R|CD97|POSTN|WNT5B|HGF|WNT5A|PCOLCE|CARTPT|NPNT|LOX|COL4A4|COL4A3|SCG2|FBN2|HTRA1|LTBP4|SLC1A3|LTBP2|FBLN1|NID1|NID2|LTBP1|FBLN2|FBLN5|WNT6|THPO|CYTL1|TAC1|YARS|CRTAP|TGFB1|VCAM1|TGFB3|ISG15|A2ML1|INHBA|SELE|BMP7|BMP6|SELP|BMP4|BMP2|IL6|BMP1|COL5A1|IL7|COL5A3|FGF18|COL5A2|TGFBI|FGF10|FBN1|CXCL6|CXCL9|LAMC3|CPXM2|HMGB2|CXCL1|LAMC1|HAPLN3|CXCL2|CPXM1|SCYL2|SRGN|MMP7|EGFL6|MMP2|LSR|DCN|GREM1|GREM2|VCAN|COL6A2|COL6A1|MMRN2|COL6A3|CDH13|CHI3L1|LTB|LALBA|LAMA2|LAMA4|LCAT|PRELP|TFPI|C4ORF31|THBS1|THBS4|HSPD1|IL1RL1|SPOCK2|SPOCK1|SLIT3|SLIT2|CMTM7|CMTM3|LUM|LAMB2|LGI4|CMTM5|LAMB1|SOD3|C20ORF114</Data></Cell><Cell ss:Index="255"/></Row><Row ss:Height="12.816"><Cell><Data ss:Type="Number">6955</Data></Cell><Cell ss:StyleID="ce1"><Data ss:Type="Number">6.9519E-048</Data></Cell><Cell ss:StyleID="ce1"><Data ss:Type="Number">1.9804E-044</Data></Cell><Cell><Data ss:Type="Number">276</Data></Cell><Cell><Data ss:Type="Number">618</Data></Cell><Cell><Data ss:Type="Number">3436</Data></Cell><Cell><Data ss:Type="Number">17655</Data></Cell><Cell><Data ss:Type="String">immune response</Data></Cell><Cell><Data ss:Type="String">IFITM3|SPON2|IFITM2|POP1|CLEC10A|AQP9|LST1|SLA2|ICAM1|IL27RA|HERC5|C4A|NUB1|PNP|VSIG4|B2M|TRIM22|CMKLR1|HLA-H|RSAD2|IL1R2|SLC11A1|PRKCD|HLA-B|HLA-C|HLA-A|HLA-F|UNC13D|HLA-E|CHIT1|SERPING1|IGSF6|CFH|CFI|EBI3|IL20RB|CD1E|CFP|CD1C|LY9|C2|CD79B|C3|C6|C7|INPP5D|PLCG2|SLAMF7|ICOS|HLA-DQA2|HLA-DQA1|CCR1|HLA-DRB5|XBP1|APOBEC3F|APOBEC3G|TNFSF12|SH2D1A|LIF|PRG4|MARCO|VNN1|CD209|GPR183|TNFSF4|CD28|CD27|TNFSF9|TNFSF8|HLA-DRB1|ADA|CTSW|CX3CL1|CTSS|IL18BP|IFIH1|CTLA4|CCR7|CTSG|TNFAIP8L2|CCR6|CCR5|CCR4|CTSC|HLA-DPA1|CCR2|IL10|IL15|TUBB|IL16|SERPINB9|PDCD1LG2|VAV1|LAT2|TLR1|ZEB1|PXDN|TLR9|TLR8|TLR7|TLR10|TLR6|CD46|TLR4|HLA-DQB1|TLR2|C1QB|PTGER4|CCL14|C1QA|CCL13|PTAFR|WAS|IFI6|CST7|UNG|LILRA5|RELB|HLA-DMA|HLA-DMB|CCL19|APOL1|CCL18|CD55|IL32|CD74|CCL22|CCL21|CD70|SUSD2|P2RY14|CARD9|LILRB2|IGJ|CD40LG|GPAM|KLHL6|HLA-DPB1|FAS|IL18R1|C1QC|FCN1|CD86|CD83|NCF1|NCF2|GPR65|NCF4|LY75|DEFB1|CXCL13|ETS1|IFI44L|IGF1R|CXCL16|CYSLTR2|IL18RAP|ARHGDIB|C1RL|ENPP2|CCRL1|HLA-DOA|HLA-DOB|IL6R|EOMES|CD97|BNIP3L|CD96|IK|IL4R|HGF|CD180|WNT5A|CYBB|LAX1|ILF2|GEM|MSH6|CLEC4A|CD8B|CD8A|MAL|CD274|TCF7|C5AR1|NCF1B|LY96|TNFRSF11A|PSEN1|CORO1A|DPP8|CLEC7A|UBD|NLRP3|MBP|CD276|TGFB1|LY86|POU2F2|BMP6|NFKB2|CXCL10|CXCL11|IL6|CXCL12|PTPRC|IL7|BCL2|HLA-DRA|IL7R|LAT|MYD88|ULBP3|CXCL6|CXCL9|CIITA|FHL1|CXCL1|ODZ3|FASLG|TNFAIP1|FHL5|ITGAL|TREM1|CXCL2|TNFSF13B|OASL|SPN|FCGR3A|EXO1|BLNK|SCYL2|CR2|CR1|DDX58|ABCC9|TNFRSF1B|ZAP70|AIM2|OAS1|OAS2|OAS3|XCL2|XCL1|IRF8|BPI|LCP2|LTB|LCP1|MS4A2|DTL|MS4A1|C1S|C1R|IL2RG|SAMHD1|THBS1|FYB|HSPD1|IL1RL1|IL1RL2|CCL8|CCL5|CCL4|CCL2|FCGR1A|FCGR1B|S1PR4|KCNJ8|SEMA4D|GZMA|CD4|IL2RA|POU2AF1|CD7|PDCD1</Data></Cell><Cell ss:Index="255"/></Row><Row ss:Height="12.816"><Cell><Data ss:Type="Number">2682</Data></Cell><Cell ss:StyleID="ce1"><Data ss:Type="Number">1.9167E-047</Data></Cell><Cell ss:StyleID="ce1"><Data ss:Type="Number">4.0949E-044</Data></Cell><Cell><Data ss:Type="Number">217</Data></Cell><Cell><Data ss:Type="Number">434</Data></Cell><Cell><Data ss:Type="Number">3436</Data></Cell><Cell><Data ss:Type="Number">17655</Data></Cell><Cell><Data ss:Type="String">regulation of immune system process</Data></Cell><Cell><Data ss:Type="String">SPI1|LST1|SERPINE1|IKZF1|SLA2|ICAM1|IL27RA|C4A|PNP|C3AR1|UBASH3A|VSIG4|HOXA7|B2M|HOXA5|PRKCB|SLC11A1|UNC13D|EREG|RUNX1|RBP4|SERPING1|PRKCQ|CD226|IDO1|CFH|CFI|EBI3|IL20RB|THY1|CD1D|CFP|C2|C3|CD79A|HPX|C6|KLRK1|C7|CD19|INPP5D|PLCG2|SLAMF7|ICOS|A2M|PAG1|STAT5A|JAG1|APOBEC3F|APOBEC3G|SH2D1A|LIF|VNN1|TNFSF4|CD28|CD27|ADA|CD40|MIA3|CD3E|FCER1A|CTLA4|CD38|CD37|CTSG|IL10|EDN3|IL15|NFAM1|TESC|NME2|PDCD1LG2|TACR1|NME1|LAT2|FCER2|ZEB1|TAL1|RARA|TLR9|PELI1|TLR8|TLR7|TLR6|CD46|TLR4|TLR2|C1QB|C1QA|FIGF|LRRC17|PRAM1|FSTL3|MGC29506|STAT6|CD55|MPP1|CD74|CARD9|GPR55|VEGFC|AP2B1|COL3A1|CD40LG|FAP|GPAM|KLHL6|C1QC|CD86|CD83|SIRPG|MUM1|RORA|GIMAP5|ETS1|ZFP36|SIT1|C1RL|HLA-DOA|IL6R|IL13RA1|LAG3|IL4R|HGF|ADIPOQ|LMO2|WNT5A|THEMIS|TAP1|MITF|CARTPT|FOXP3|LAX1|CD8B|CLIP4|ROR1|ROR2|IL6ST|CARD11|CD274|BLM|C5AR1|PSEN1|CORO1A|DPP4|IRAK2|CLEC7A|BTLA|MBP|TAC1|CD276|TGFB1|VCAM1|CAV1|CRTAM|GPR109A|INHBA|SELE|SELP|CXCL10|PTPRE|IL6|CXCL12|PTPRC|MAFB|IL7|IL7R|LAT|FGF10|FHL1|HMGB2|SIRPB2|PTPN22|FHL5|ARRB2|TNFSF13B|SPN|CASP3|NCK2|CR2|GPX2|CR1|DDX58|IRAK3|TGFBR2|GREM1|ZAP70|LCK|IRF4|BPI|MS4A2|DTL|MS4A1|C1S|C1R|SAMHD1|THBS1|THBS4|HSPD1|CNR1|HLX|TBX21|CCL5|CCL2|FYN|SLIT2|TIGIT|TRAT1|ACVR2A|PML|CD2|CD4|CD5|IL2RA|LEP|POLR3G|CD247</Data></Cell><Cell ss:Index="255"/></Row><Row ss:Height="12.816"><Cell><Data ss:Type="Number">23052</Data></Cell><Cell ss:StyleID="ce1"><Data ss:Type="Number">1.806E-043</Data></Cell><Cell ss:StyleID="ce1"><Data ss:Type="Number">3.0868E-040</Data></Cell><Cell><Data ss:Type="Number">896</Data></Cell><Cell><Data ss:Type="Number">3125</Data></Cell><Cell><Data ss:Type="Number">3436</Data></Cell><Cell><Data ss:Type="Number">17655</Data></Cell><Cell><Data ss:Type="String">signaling</Data></Cell><Cell><Data ss:Type="String">ADAMDEC1|POP1|ITSN1|FZD10|SLA2|CLDN1|PREX2|NDST1|HTR7|DPYSL3|AKT3|C3AR1|GTSE1|WLS|UNC5B|STARD8|UNC5C|PRKAB1|RBP5|AGTR1|TXNIP|SPARCL1|PDGFB|AGAP2|IL20RB|FPR3|THY1|IQGAP2|IQGAP3|C3|KLRK1|C7|KCNMB1|PDGFC|KCNMB4|SFN|PPARGC1A|PPARGC1B|RHBDL1|LYN|CREBBP|JAG1|GPR12|NR2F1|COL1A2|FAT1|ZNF259|LACRT|HLA-DRB1|GPR18|ARHGAP9|ACHE|SIGLEC9|ARHGAP1|PTH1R|ARHGAP6|ARHGAP4|SMPD3|MED13|HEY1|SMPD1|JAK3|DLGAP5|JAK1|DUSP2|FGFBP1|KCND2|FOS|MED24|CDC42EP5|RAPGEF1|CKS2|RAPGEF2|CDC42EP1|TLR10|CRYAB|KCNA1|PTAFR|FSTL1|EGFR|PRAM1|GLRA3|STAT4|FLNA|STAT6|DMD|IL12RB1|LEFTY2|IL12RB2|RIC3|GPR56|STAT1|STAT2|P2RY14|GPR55|EMR2|HEYL|CENPE|CENPF|COL3A1|SPSB1|CENPI|SIGLEC6|SPSB4|GPR65|HP|DEFB1|RORA|CXCL13|CTGF|HPGDS|TNFRSF8|MAP3K8|PPP1R16B|KCNH3|IK|LAG3|KCNH8|FST|ADIPOQ|MSH6|ACAP1|PKP1|MAL|ROR1|MAPKAPK5|ROR2|IGFALS|IL6ST|S100A9|BLK|GRIA1|CD274|BLM|SHC1|ARL3|LY96|LIN7A|TNFRSF11A|FOXO4|FOXO1|CORO1C|SLC9A1|SOCS3|SOCS1|STK38|TNFRSF17|MBP|NAE1|GRIA3|GRIA4|KL|HTR1F|BMX|NDC80|NFKB2|PTPRD|CXCL10|PTPRE|CXCL11|CXCL12|PTPRC|MYD88|ARHGAP11A|ITGB1|CNTNAP1|ITGAM|ITGB5|FLT4|ITGB2|RASGRF1|LRRK1|HTR2B|PIK3CD|FASLG|ECE2|ARRB2|ITGAL|PIK3CG|WISP1|TNFSF13B|WISP2|SPN|TAGAP|ITGAX|NCK2|PMEPA1|ITGB7|ITGAV|ITGA4|TNFRSF19|SH2D3C|ITGA1|NRG1|NRG2|TNFRSF1B|TNFRSF1A|ARL4C|PPM1A|ITGA7|TNFRSF25|LCP2|ITGA5|PPP1R12B|DTL|MET|ITGA9|BIRC3|PPP1R15A|COL15A1|LRP1|NTN4|IL2RG|LRP8|FYB|CDC45|CCL8|SH3BP1|IFI16|CCL5|CCL4|CCL2|FYN|FCGR1A|SH2B3|NTRK2|TIE1|NTRK3|TBX5|REC8|MYO1E|NOVA1|IL2RA|IL2RB|PTPN6|CD247|CD244|PTPN2|EPHB6|IL27RA|NUDT4|RASSF2|RASSF4|RASSF5|KDR|EPHB2|TP63|TRIM23|ACVR1|EPHA4|ANK2|ANK1|EREG|SFRP4|STX1B|SFRP1|SFRP2|BTK|CD226|LAP3|RIN2|ROPN1|EPHA3|GIPR|EPAS1|PEX11A|WNK4|PIK3R1|LPAR4|BRIP1|RACGAP1|CD19|PENK|PAG1|STAT5A|CCR1|EGR2|EGR3|LRRN3|TNFSF12|IGF2|RAB27B|RASSF9|IGF1|PILRA|PTK2|PTK7|CD209|CD28|ITGBL1|CD27|RGL3|GRAP|RGL1|SCN2B|NRP1|CSRNP1|CD40|DIRAS1|PTPRO|PTPRM|CD3G|DOC2B|CD3E|PCSK5|CHRDL1|CD3D|PTPRF|PTPRG|AKAP12|GNGT2|NCS1|RAC2|FCER1A|CD38|CCR6|CCR5|CD33|OXGR1|CCR2|IL10|CD53|FCER1G|MME|IL15|OSMR|SYN2|SORCS2|LAT2|RAP2B|KIT|DEPDC1|ARHGEF4|CD48|DDR2|FOXC1|PCNA|TMPRSS6|DERL1|REM1|MSX1|PAK3|CD74|CD70|VEGFC|PCDHB14|PCDHB13|PCDHB11|PCDHB10|KLHL6|STK17A|NEDD4|FKBP1B|PCDHB16|RAD1|HDGF|IL18R1|NEK11|MAD2L1|FOXA1|CD86|CD83|BUB1B|PLAT|NR3C1|IGF1R|NR3C2|RGS4|PLAU|CAPN5|ENPP2|CCRL1|IL6R|PDGFRB|CD97|PDGFRA|IL4R|MSX2|OSR1|THEMIS|CARTPT|LAX1|GEM|DOK2|TYROBP|DOK3|CD8B|CCNE1|CD8A|DOK5|CARD11|PPIC|NPR1|NXPH3|HTRA3|NPR2|NXPH4|TCF7|SLC1A3|PSEN1|PLD1|NDRG2|RASGRP2|WNT6|CCNB1|FUT8|GRK5|IRAK2|NPHP1|LPXN|CYTL1|TAC1|UBE2C|CAV2|CAV1|ISG15|INHBA|BMP7|BMP6|BMP4|BMP2|IL6|FGF14|GNAL|NAT1|IL7|GNAQ|FGF18|CNTN1|TCF4|IL7R|FGF10|TNFAIP6|PLEK|HMGB2|ODZ2|SIRPB2|ILK|ODZ3|ODZ4|RERG|SIRPB1|YWHAQ|YWHAH|DACT1|HUNK|IRAK3|RCN3|CCNA2|GREM1|GREM2|GNB1L|LPHN2|MS4A2|LPHN3|MS4A1|AURKA|IL1RL1|IL1RL2|GNG2|CNR1|SPOCK2|PTK2B|SPOCK1|SLIT3|SLIT2|RBM38|MX1|ACVR2A|CD2|CLCN6|CD4|CD7|TEK|ASB2|RAN|MAML2|STMN2|ABAT|SMC3|GRPR|ELK3|GJA1|ALCAM|GJA5|GJA4|GPR171|STMN1|PIP4K2B|HOXA5|CMKLR1|PRKCB|DAPK1|PRKCD|PRKCA|BCAM|DEPDC1B|IFT88|PRKCQ|PRKD1|XPA|PRDX4|PLCG2|WNT10A|STARD13|FZD2|FZD4|PLK1|FZD9|NFATC1|BRAF|CDC6|FAM123B|GJB2|GJB1|GPR183|TNFSF4|PCDHB6|PCDHB5|SNAI2|TNFSF9|PCDHB4|TNFSF8|HOXD3|PCDHB9|GABRB2|ITK|TGFB1I1|ADM|SLC6A1|GLI1|SLC6A2|GLI2|CHL1|RSPO3|RSPO1|GPR133|ANXA1|NFAM1|TACR1|APBB1IP|MRAS|RARA|ANGPTL2|HCLS1|GPR128|GAS6|ANGPTL1|GPR124|ENG|CCL13|FIGF|GRP|ADCY4|ADCY1|ADCY7|ADCY5|CHN1|SLC17A7|CCL19|CCL18|CDKN2B|GSN|CCL22|CCL21|GPR1|WWP1|GPR4|RFWD3|PLP1|FMOD|RERGL|SEMA5A|DGKG|CHRM3|COL16A1|RTKN2|TNC|FGF1|FGF2|FGF7|ZFP36|SALL1|RAB42|TNN|CDH1|GRAP2|PLXNC1|IL13RA1|PHLDA3|IFNAR2|TLE4|TLE3|IGFBP4|F2R|MITF|TRAIP|RAB32|CLEC4A|RAB30|RAB31|PGR|ERG|STAMBP|DGKI|CSF1R|CALCRL|NOTCH4|CHRD|RASAL1|RASAL3|RHOBTB2|CLEC7A|BTLA|ABL1|GPR116|NDN|IGFBP6|MAP2K5|GPR114|CD160|FANCB|RCAN1|CNOT7|RCAN2|ITGA10|ITGA11|CDK2|CDK1|CPE|CNIH3|LAT|BNC1|PTPN22|CPZ|TREM1|PSTPIP1|CLEC1A|PRKG2|GRASP|PRKG1|RFC4|AVPR2|TRAF1|ADRA2A|PPAP2B|PPAP2A|XCL2|PECAM1|XCL1|EVL|NLGN3|PLEKHH3|FGL2|SEMA3B|TTK|NOD1|C15ORF42|NLRC3|P2RY6|RAB23|CSK|WASF2|SPAG5|KCNIP2|PML|MFAP4|P2RX5|CLEC2B|GLRB|LEP|P2RX1|KLF9|RAB17|RHEBL1|CLEC2D|IFITM1|DIXDC1|CSN3|RPS6KA4|EDNRA|FRAT1|EDNRB|RPS6KA2|CHEK2|CHEK1|PDK4|BTRC|PDK1|PTGDR|IL15RA|FLT3LG|TIAM2|INPP4B|SIK2|PTGFR|IGSF6|PDE1C|PDE1B|MAOA|TXK|SH2D2A|PDE1A|ELTD1|KLK8|KLK7|KLK6|CD79B|CD79A|INPP5D|KIAA1804|SPTBN1|CDT1|NMB|STAC|SIAH2|SH2D1A|PDE2A|LIF|CIDEA|NMI|GDF6|GNG11|ZWINT|MARCO|PDE3A|D4S234E|ACVRL1|TOP2A|FEN1|SH3KBP1|CX3CL1|GSG2|STAB1|DNER|KIF13B|SOSTDC1|CLIC2|RALGPS2|MAP4K1|EDN3|CAMLG|GP1BA|GFRA1|AVPR1A|RHOF|GFRA3|RHOC|GFRA2|VAV1|RHOB|TLR1|CLDN11|MDFIC|NOV|RHOJ|CLDN19|TLR9|TLR8|TLR7|RGS7BP|TLR6|TLR4|TLR2|PTGER4|C1QA|TNXB|CXCR5|CXCR6|PTN|TYMS|NKD2|PPP2CA|WIF1|PDPN|APBB2|MAP4K5|GABRE|MPP1|GDF10|RANBP1|LILRB2|LILRB3|LILRB4|LILRB5|AXL|DLC1|FAS|APBA2|FCN1|GUCY1B3|SIRPG|NPY2R|HOXA11|SYDE1|IL18RAP|SIT1|ARHGDIB|KNTC1|PDE8B|PDE8A|GUCY1A2|WNT5B|HGF|WNT5A|MATK|HMHA1|LIFR|COL4A3|ELMO1|APLNR|AMPH|SCG2|PDE9A|RASL12|KLRB1|CHRNA5|C5AR1|LTBP4|LTBP2|CSF2RB|DTX3|ADRB2|ARHGAP15|PLCXD1|CPLX1|EFNB2|ARHGAP22|HRH1|ARHGAP20|NLRP3|CLSPN|TGFB1|TGFB3|SMURF1|PTCH1|ARHGAP28|SELE|SMAD5|ARHGAP25|ESR1|ARHGAP24|ARHGAP31|ARHGAP30|CASS4|KLRD1|GPSM2|CXCL6|CXCL9|MCTP1|PDE3B|CXCL1|PKD2|BLNK|CASP1|GPSM3|PTGIR|PLAUR|ARAP3|TGFBR2|ZAP70|LATS2|RASA3|ALDH1A2|CDH13|PDE5A|LTB|LALBA|MCTP2|DOCK1|NXN|USP10|LEF1|NRXN2|ATP1A2|DLL1|THBS1|UACA|HSPD1|DLL4|RASD2|GNA15|ERBB4|S1PR1|S1PR3|S1PR2|BUB1|S1PR4|KLRG1|TCF7L2|TRAT1|LGI4|RPS6KB1|PPP2R2B|SPRY1|PDE7B</Data></Cell><Cell ss:Index="255"/></Row><Row ss:Height="12.816"><Cell><Data ss:Type="Number">7155</Data></Cell><Cell ss:StyleID="ce1"><Data ss:Type="Number">1.4623E-040</Data></Cell><Cell ss:StyleID="ce1"><Data ss:Type="Number">2.0828E-037</Data></Cell><Cell><Data ss:Type="Number">289</Data></Cell><Cell><Data ss:Type="Number">710</Data></Cell><Cell><Data ss:Type="Number">3436</Data></Cell><Cell><Data ss:Type="Number">17655</Data></Cell><Cell><Data ss:Type="String">cell adhesion</Data></Cell><Cell><Data ss:Type="String">SPON2|SPON1|POP1|COL12A1|ICAM2|ICAM3|CLDN1|ANTXR1|ICAM1|ISLR|ALCAM|PDK1|OMD|SCRIB|HSPG2|CLDN5|BCAM|CFDP1|FEZ1|NINJ2|COL8A2|COL8A1|CD226|FREM1|ASTN1|THY1|PCDH12|PCDH19|LY9|PCDH18|FLRT2|SLAMF7|TRPM7|CCR1|NMB|CADM3|SIGLEC14|COL24A1|SIGLEC10|FN1|PARVA|PCDHGA11|FERMT1|PPFIBP1|PCDHGA12|VNN1|PARVG|PTK7|CD209|FAT1|PCDHB6|SSPN|ITGBL1|FAT2|PCDHB5|DCHS1|FAT3|PCDHB4|FAT4|HOXD3|PCDHB9|FERMT2|ADA|PCDHB7|FERMT3|ACHE|NRP1|COL18A1|SRPX|NRP2|ECM2|SIGLEC9|C1ORF38|TGFB1I1|PTPRO|PTPRM|CX3CL1|PTPRF|CHL1|STAB1|ANXA9|CD34|CD33|NME2|GP1BA|F5|RHOB|CLDN11|CLDN15|CLDN19|ENG|DDR2|SELPLG|TNXB|COL11A1|EGFR|RELN|SRPX2|CXCR3|ADAM23|PDPN|SPP1|JAM2|MPZL2|IL32|LMLN|AOC3|CD72|GPR56|PCDHB15|LSAMP|PCDHB14|PCDHB13|PCDHB12|PCDHB11|PCDHB10|LYVE1|COL3A1|CD40LG|PCDHB18|DLC1|PCDHB16|AGGF1|SIGLEC1|SIGLEC7|SIGLEC6|SEMA5A|CD84|COL16A1|CLSTN2|SIRPG|TNC|HP|LOXL2|CTGF|COMP|CDH6|CDH5|CDH3|CDH2|TNN|CDH1|CCRL1|SIRPA|SVEP1|PLXNC1|PPFIA2|CD97|CD96|POSTN|COL27A1|CD93|CD300A|RPSA|NPNT|OLFM4|CLEC4A|ADAM12|COL4A3|CERCAM|PKP1|ROR2|IGFALS|DSC2|VCL|DSC3|COL17A1|TROAP|NTM|DPT|AEBP1|PSEN1|NID1|NID2|CORO1A|FBLN5|DPP4|CLEC7A|NPHP1|CDH23|ABL1|LPXN|IGFBP7|VCAM1|SELE|SELP|CXCL12|BMP1|SELL|COL5A1|PRPH2|COL5A3|ITGA10|ITGA11|CNTN1|BCL2|CASS4|CNTN3|ESAM|ITGB1|SNED1|CNTNAP1|PCDHGB7|ITGAM|PCDHGB6|TNFAIP6|ITGB5|COL14A1|LAMC3|CPXM2|PCDHGB4|PRR3|PLEK|ITGB2|PIK3CD|SIRPB2|ILK|LAMC1|ITGAL|HAPLN3|PKD2|WISP1|CYR61|WISP2|TRO|PSTPIP1|BOC|ITGAX|EMILIN2|ITGB7|ITGAV|PGM5|EMILIN1|CPXM1|AMICA1|SCARF2|EDIL3|SCARF1|PCDHGA6|EGFL6|PCDHGA5|VWF|ITGA4|PCDHGA3|PCDHGA2|ITGA1|PCDHGA9|VCAN|MMRN1|PPAP2B|COL6A2|CDHR1|CDH11|COL6A1|PECAM1|COL6A3|CDH13|ITGA7|DSG3|ITGA5|CDH19|ITGA9|NLGN3|COL15A1|LEF1|NRXN2|THBS2|THBS1|THBS4|CNR1|CCL5|CCL4|S1PR1|PTK2B|SPOCK1|CCL2|SLIT2|OPCML|SEMA4D|NEGR1|LAMB2|PCDH7|PCDHGC3|LAMB1|CD2|MFAP4|CD4|CD6|PVRL3</Data></Cell><Cell ss:Index="255"/></Row><Row ss:Height="12.816"><Cell><Data ss:Type="Number">22610</Data></Cell><Cell ss:StyleID="ce1"><Data ss:Type="Number">2.0086E-040</Data></Cell><Cell ss:StyleID="ce1"><Data ss:Type="Number">2.4522E-037</Data></Cell><Cell><Data ss:Type="Number">289</Data></Cell><Cell><Data ss:Type="Number">711</Data></Cell><Cell><Data ss:Type="Number">3436</Data></Cell><Cell><Data ss:Type="Number">17655</Data></Cell><Cell><Data ss:Type="String">biological adhesion</Data></Cell><Cell><Data ss:Type="String">SPON2|SPON1|POP1|COL12A1|ICAM2|ICAM3|CLDN1|ANTXR1|ICAM1|ISLR|ALCAM|PDK1|OMD|SCRIB|HSPG2|CLDN5|BCAM|CFDP1|FEZ1|NINJ2|COL8A2|COL8A1|CD226|FREM1|ASTN1|THY1|PCDH12|PCDH19|LY9|PCDH18|FLRT2|SLAMF7|TRPM7|CCR1|NMB|CADM3|SIGLEC14|COL24A1|SIGLEC10|FN1|PARVA|PCDHGA11|FERMT1|PPFIBP1|PCDHGA12|VNN1|PARVG|PTK7|CD209|FAT1|PCDHB6|SSPN|ITGBL1|FAT2|PCDHB5|DCHS1|FAT3|PCDHB4|FAT4|HOXD3|PCDHB9|FERMT2|ADA|PCDHB7|FERMT3|ACHE|NRP1|COL18A1|SRPX|NRP2|ECM2|SIGLEC9|C1ORF38|TGFB1I1|PTPRO|PTPRM|CX3CL1|PTPRF|CHL1|STAB1|ANXA9|CD34|CD33|NME2|GP1BA|F5|RHOB|CLDN11|CLDN15|CLDN19|ENG|DDR2|SELPLG|TNXB|COL11A1|EGFR|RELN|SRPX2|CXCR3|ADAM23|PDPN|SPP1|JAM2|MPZL2|IL32|LMLN|AOC3|CD72|GPR56|PCDHB15|LSAMP|PCDHB14|PCDHB13|PCDHB12|PCDHB11|PCDHB10|LYVE1|COL3A1|CD40LG|PCDHB18|DLC1|PCDHB16|AGGF1|SIGLEC1|SIGLEC7|SIGLEC6|SEMA5A|CD84|COL16A1|CLSTN2|SIRPG|TNC|HP|LOXL2|CTGF|COMP|CDH6|CDH5|CDH3|CDH2|TNN|CDH1|CCRL1|SIRPA|SVEP1|PLXNC1|PPFIA2|CD97|CD96|POSTN|COL27A1|CD93|CD300A|RPSA|NPNT|OLFM4|CLEC4A|ADAM12|COL4A3|CERCAM|PKP1|ROR2|IGFALS|DSC2|VCL|DSC3|COL17A1|TROAP|NTM|DPT|AEBP1|PSEN1|NID1|NID2|CORO1A|FBLN5|DPP4|CLEC7A|NPHP1|CDH23|ABL1|LPXN|IGFBP7|VCAM1|SELE|SELP|CXCL12|BMP1|SELL|COL5A1|PRPH2|COL5A3|ITGA10|ITGA11|CNTN1|BCL2|CASS4|CNTN3|ESAM|ITGB1|SNED1|CNTNAP1|PCDHGB7|ITGAM|PCDHGB6|TNFAIP6|ITGB5|COL14A1|LAMC3|CPXM2|PCDHGB4|PRR3|PLEK|ITGB2|PIK3CD|SIRPB2|ILK|LAMC1|ITGAL|HAPLN3|PKD2|WISP1|CYR61|WISP2|TRO|PSTPIP1|BOC|ITGAX|EMILIN2|ITGB7|ITGAV|PGM5|EMILIN1|CPXM1|AMICA1|SCARF2|EDIL3|SCARF1|PCDHGA6|EGFL6|PCDHGA5|VWF|ITGA4|PCDHGA3|PCDHGA2|ITGA1|PCDHGA9|VCAN|MMRN1|PPAP2B|COL6A2|CDHR1|CDH11|COL6A1|PECAM1|COL6A3|CDH13|ITGA7|DSG3|ITGA5|CDH19|ITGA9|NLGN3|COL15A1|LEF1|NRXN2|THBS2|THBS1|THBS4|CNR1|CCL5|CCL4|S1PR1|PTK2B|SPOCK1|CCL2|SLIT2|OPCML|SEMA4D|NEGR1|LAMB2|PCDH7|PCDHGC3|LAMB1|CD2|MFAP4|CD4|CD6|PVRL3</Data></Cell><Cell ss:Index="255"/></Row><Row ss:Index="46" ss:Height="12.816"><Cell><Data ss:Type="Number">31012</Data></Cell><Cell ss:StyleID="ce1"><Data ss:Type="Number">3.1083E-039</Data></Cell><Cell ss:StyleID="ce1"><Data ss:Type="Number">3.3204E-036</Data></Cell><Cell><Data ss:Type="Number">173</Data></Cell><Cell><Data ss:Type="Number">340</Data></Cell><Cell><Data ss:Type="Number">3436</Data></Cell><Cell><Data ss:Type="Number">17655</Data></Cell><Cell><Data ss:Type="String">extracellular matrix</Data></Cell><Cell><Data ss:Type="String">VIT|SPON2|SPON1|COL16A1|SPARC|SERPINE2|SERPINE1|COL12A1|TNC|SMC3|FGF1|OLFML2A|LOXL1|CTGF|COMP|EFEMP2|LGALS2|EFEMP1|LGALS1|PODNL1|TNN|HMCN1|POSTN|COL27A1|WNT5B|OMD|WNT5A|KERA|RNASE4|NPNT|HSPG2|SFRP1|CCDC80|LOX|CRISPLD2|COL4A4|COL4A3|COL8A2|COL8A1|SPARCL1|FREM1|COL17A1|FBN2|LTBP4|DPT|SLC1A3|LTBP2|FBLN1|ADAMTS12|NID1|NID2|LTBP1|FBLN2|ADAMTS10|FBLN5|ADAMTS16|ADAMTS15|WNT6|ADAMTS14|FLRT2|ADAMTS18|PI3|GRIA3|NTNG2|WNT10A|CRTAP|TGFB1|COL24A1|TGFB3|FN1|BMP7|COL1A1|BMP4|COL1A2|COL5A1|CILP|COL5A3|OGN|COL5A2|ANXA2P2|TGFBI|FBN1|ACHE|COL18A1|ECM2|COL14A1|LAMC3|ELN|LAMC1|CPZ|HAPLN3|SPN|ADAMTSL1|ADAMTS5|MMP25|ADAMTS2|ADAMTS3|ADAMTSL5|CHL1|CRTAC1|MMP28|ADAMTSL2|TIMP2|COL10A1|TIMP3|EMILIN2|EMILIN1|ADAMTS9|TIMP4|ADAMTS6|ADAMTS7|MMP7|EGFL6|MME|VWF|ANXA2|LEPRE1|MMP2|MAMDC2|BGN|PRSS12|DCN|ASPN|MMP11|MMP14|VCAN|MMP16|NOV|COL6A2|MMP23B|COL6A1|MMRN2|PXDN|TFF3|MMP19|ANGPTL2|COL6A3|CHI3L1|ANG|MATN3|MATN2|COL15A1|TNXB|LAMA2|GRP|LAMA4|COL11A1|PAPLN|NTN4|PRELP|C4ORF31|THBS1|THSD4|THBS4|EGFLAM|RELN|PTPRZ1|SPOCK2|SPOCK1|CILP2|GPC6|CTHRC1|LUM|LAMB2|LAMB1|PODN|MFAP5|MFAP4|SMOC2|COL3A1|MFAP2|CD248|FMOD</Data></Cell><Cell ss:Index="255"/></Row><Row ss:Height="12.816"><Cell><Data ss:Type="Number">5578</Data></Cell><Cell ss:StyleID="ce1"><Data ss:Type="Number">6.8589E-037</Data></Cell><Cell ss:StyleID="ce1"><Data ss:Type="Number">6.5129E-034</Data></Cell><Cell><Data ss:Type="Number">160</Data></Cell><Cell><Data ss:Type="Number">312</Data></Cell><Cell><Data ss:Type="Number">3436</Data></Cell><Cell><Data ss:Type="Number">17655</Data></Cell><Cell><Data ss:Type="String">proteinaceous extracellular matrix</Data></Cell><Cell><Data ss:Type="String">VIT|SPON2|SPON1|COL16A1|SPARC|COL12A1|TNC|SMC3|FGF1|LOXL1|CTGF|COMP|EFEMP2|LGALS2|EFEMP1|LGALS1|PODNL1|TNN|HMCN1|POSTN|COL27A1|WNT5B|OMD|WNT5A|KERA|RNASE4|NPNT|HSPG2|CCDC80|LOX|COL4A4|COL4A3|COL8A2|COL8A1|SPARCL1|FREM1|COL17A1|FBN2|LTBP4|DPT|SLC1A3|LTBP2|FBLN1|ADAMTS12|NID1|NID2|LTBP1|FBLN2|ADAMTS10|FBLN5|ADAMTS16|ADAMTS15|WNT6|ADAMTS14|FLRT2|ADAMTS18|PI3|NTNG2|WNT10A|CRTAP|TGFB1|COL24A1|FN1|COL1A1|BMP4|COL1A2|COL5A1|CILP|COL5A3|OGN|COL5A2|ANXA2P2|TGFBI|FBN1|ACHE|COL18A1|ECM2|COL14A1|LAMC3|ELN|LAMC1|CPZ|HAPLN3|SPN|ADAMTSL1|ADAMTS5|MMP25|ADAMTS2|ADAMTS3|ADAMTSL5|CHL1|CRTAC1|MMP28|ADAMTSL2|TIMP2|COL10A1|TIMP3|EMILIN2|EMILIN1|ADAMTS9|TIMP4|ADAMTS6|ADAMTS7|MMP7|EGFL6|MME|VWF|ANXA2|LEPRE1|MMP2|MAMDC2|BGN|DCN|ASPN|MMP11|VCAN|MMP16|COL6A2|MMP23B|COL6A1|MMRN2|PXDN|TFF3|MMP19|ANGPTL2|COL6A3|CHI3L1|ANG|MATN3|MATN2|COL15A1|TNXB|LAMA2|GRP|LAMA4|COL11A1|PAPLN|NTN4|PRELP|THSD4|THBS4|EGFLAM|RELN|PTPRZ1|SPOCK2|SPOCK1|CILP2|GPC6|CTHRC1|LUM|LAMB2|LAMB1|PODN|MFAP5|MFAP4|SMOC2|COL3A1|MFAP2|CD248|FMOD</Data></Cell><Cell ss:Index="255"/></Row><Row ss:Height="12.816"><Cell><Data ss:Type="Number">48518</Data></Cell><Cell ss:StyleID="ce1"><Data ss:Type="Number">8.0556E-037</Data></Cell><Cell ss:StyleID="ce1"><Data ss:Type="Number">6.8843E-034</Data></Cell><Cell><Data ss:Type="Number">662</Data></Cell><Cell><Data ss:Type="Number">2215</Data></Cell><Cell><Data ss:Type="Number">3436</Data></Cell><Cell><Data ss:Type="Number">17655</Data></Cell><Cell><Data ss:Type="String">positive regulation of biological process</Data></Cell><Cell><Data ss:Type="String">SPI1|MAML2|SERPINE2|POP1|ITSN1|SERPINE1|STMN2|SLA2|PREX1|GJA1|PSMD7|TFG|SOX17|MYC|LIPG|PSMD3|C3AR1|HOXA3|HOXA7|GTSE1|HOXA5|WLS|MEF2C|PRKCB|DAPK1|DDX11|SERPINF1|CLEC11A|SERPINF2|PRKCA|RNASE4|SCRIB|PDZK1|SOX10|UNC13D|WDR77|SYTL2|RBP4|IFT88|FEZ1|AGTR1|TXNIP|SERPING1|PRKCQ|HPRT1|IDO1|CFH|CFI|PDGFB|GATA6|XPA|IL20RB|THY1|CFP|GATA2|C2|C3|PRDX3|HPX|PPP3R1|C6|KLRK1|C7|PDGFD|PDGFC|PLCG2|SFN|PPARGC1A|PPARGC1B|GPIHBP1|PLK4|LYN|BARD1|NGFR|CREBBP|JAG1|PLK1|BRAF|CDC7|FOSL1|EHD1|TNFSF4|TNFSF8|HOXD3|LACRT|HOXD9|ADA|ACHE|BTG2|TGFB1I1|ADM|CTCF|GLI1|GLI2|ARHGAP4|MED13|MECOM|CASP10|CHL1|SMPD1|HEY2|DLGAP5|IKBIP|FGFBP1|ANXA1|ANXA2|DUSP1|NFAM1|TESC|TACR1|FOS|TERF2|MRAP|FCER2|ZEB2|ZEB1|CDC42EP5|TAL1|PAX9|RARA|PELI1|ANGPTL2|GAS1|CDC42EP1|HCLS1|CHST3|ENG|CCL14|FIGF|CDC123|ODC1|ADCY7|HOXD10|EGFR|PSMA7|FGD2|FSTL3|PTGS1|RECQL4|FOXS1|SRPX2|PSMB2|PLAGL1|ALOX5|SPP1|FLNA|STAT6|BID|IL12RB1|APOL3|IL12RB2|ZNF462|CDKN2B|F10|STAT1|CARD9|GPR55|PSMB8|PSMB9|CENPE|CSDA|FABP4|PSMC4|CHRM3|SLC27A1|GPR65|RTKN2|HP|MUM1|RORA|FGF1|FGF2|CXCL16|CTGF|FGF7|ZFP36|SALL1|CDH1|PIM1|TNFRSF8|PIM2|PHLDA1|IL13RA1|PHLDA3|BNIP3L|LAG3|FST|IGFBP3|F2R|ADIPOQ|DIO3|TAP1|MITF|FOXP3|ILF2|CDC25B|TRAIP|MSH6|MAL|PGR|ROR1|S100A4|STAMBP|ROR2|UTRN|IL6ST|BLM|DNMT1|CALCRL|SHC1|RNF180|NOTCH4|GLIS3|CHRD|TNFRSF11A|CORO1A|GLIS1|FOXO1|GLIS2|SLC9A1|SOCS3|CLEC7A|ABL1|MBP|ZNF423|MAP2K5|GRIA4|CD276|KL|BRPF1|RBPMS|GOT1|GPR109A|ASNS|FANCB|CXCL10|CXCL12|CNOT7|PTPRC|MAFB|CDK2|BCL2|CDK1|MAP3K14|MYD88|PIWIL2|CIITA|PLEKHF1|BNC1|RASGRF2|FLT4|FHL1|RASGRF1|HTR2B|FASLG|ARRB2|FOXM1|CYR61|TNFSF13B|SPN|BOC|SUMO2|DNMT3B|NCK2|EMILIN1|EDIL3|SH3D19|CR2|CR1|TRPC1|TNFRSF19|AVPR2|ITGA1|NRG1|TRAF1|ADRA2A|TNFRSF1A|PPM1A|ESPL1|LCK|HAND2|BIRC5|TNFRSF25|ANG|ITGA5|DTL|BECN1|C1S|LRP1|C1R|SRF|TTK|NOD1|NLRC4|CXXC5|P2RY6|ABLIM3|IFI16|CCL5|E2F1|CCL2|E2F3|FYN|PCBD2|TIGIT|PRRX1|SEMA4D|NTRK3|CFLAR|TBX5|HNRNPAB|REC8|PML|DHODH|TBX2|P2RX5|RAD51|ST5|IL2RA|LEP|MAB21L1|P2RX1|IL2RB|POLR3G|CD247|CCNH|GFI1|IKZF1|ICAM1|AQP1|IL27RA|CDC20|C4A|EDNRA|LGALS1|PNP|RPS19|CHEK2|KDR|FBXO5|LGALS9|VSIG4|BTRC|SYNPO|EPHB2|TRIM21|B2M|TP63|PDK1|SKP1|ACVR1|SMARCC2|SLC11A1|CIRBP|EBF1|ACSL5|ISLR2|FLT3LG|EBF2|EBF3|RUNX3|EREG|RUNX1|TIAM2|TWSG1|CCDC80|IFI27|BTK|CD226|DNA2|ZFPM2|SLC22A5|TSHZ3|GIPR|EPAS1|DCUN1D3|EIF5A2|EBI3|KLK5|PIK3R1|CD1D|KLK7|KLK6|CD79A|CD19|INPP5D|SLAMF7|KCNN4|SLAMF1|STAT5A|EGR1|EGR2|XRCC6|FOXF2|BCL11B|ST8SIA1|TNFSF12|XRCC2|SH2D1A|IGF2|LIF|CIDEA|IGF1|GDF6|CIDEC|VNN1|ID4|CD28|CD27|ID3|ITM2B|ACVRL1|TOP2A|NRP1|CSRNP1|COL18A1|CD40|ECM2|CSRNP3|HBB|MIA3|DOC2B|CD3E|CX3CL1|PTPRF|EDA2R|AKAP12|SH3PXD2B|NCS1|RAC2|FCER1A|CD38|CD37|CTSG|LMCD1|CCR4|BBS4|IL10|EDN3|MME|IL15|TUBB|NME2|IL16|PDCD1LG2|AVPR1A|OSMR|RHOC|VAV1|RHOB|NME1|LAT2|TLR1|NR5A2|MDFIC|KIT|TLR9|ARHGEF4|TLR8|TLR7|TLR6|MAPT|CD46|TLR4|DDR2|TLR2|C1QB|C1QA|FOXC1|PTN|RELB|MGC29506|PPP2CA|EGFLAM|RELN|PDPN|HSF1|MSX1|PAK3|CD55|GDF10|CD74|CD70|NFYC|IL34|VEGFC|CD40LG|FAP|GPAM|KLHL6|STK17A|NEDD4|DLC1|SAA1|FAS|AGGF1|SAA2|C1QC|FOXA1|CD86|CD83|SIRPG|PRDM1|TTF2|GIMAP5|ETS1|ETS2|IGF1R|HOXA11|CCND2|BMPER|C1RL|NUSAP1|KRT6C|IL6R|PDGFRB|PDGFRA|CADPS2|IL4R|MSX2|WNT5B|OSR1|HGF|WNT5A|THEMIS|MATK|LIFR|CARTPT|LAX1|MID1|CCNE1|CD8A|COL4A3|TIMELESS|LMX1B|SCG2|CARD11|PKDCC|NPR1|NOP2|C5AR1|SLC1A3|PSEN1|ADRB2|PLD1|NID1|CACNA1G|DPP4|WNT6|CCNB1|HRH1|THPO|PODXL|IRAK2|UBD|NLRP3|CYTL1|CAMTA2|NLRP1|ECT2|TAC1|TGFB1|VCAM1|TGFB3|UBE2C|CAV2|SMURF1|EPHX2|CAV1|CRTAM|HMGA1|INHBA|SELE|BMP7|ESR1|BMP6|SELP|BMP4|BMP2|IL6|BMP1|NR4A3|CPS1|UBE2S|IL7|FGF18|TCF4|IL7R|FGF10|PLEK|HMGB2|SIRPB2|ILK|LAMC1|RPS4X|TMEM101|SIX4|CASP3|CASP1|SCYL2|YWHAH|MYOCD|DDX58|ARHGEF17|PLA2G4A|IRAK3|TGFBR2|CCNA2|ZAP70|PSRC1|IRF4|ALDH1A2|IRF1|CDH13|IRF8|MVD|PDE5A|LTB|LALBA|MS4A2|MS4A1|TAF9|LEF1|C4ORF31|THBS1|UACA|THBS4|HSPD1|TBRG4|CYTH3|RASD2|TNKS2|CNR1|HLX|ERBB4|TBX21|PTK2B|S1PR3|SLIT2|S1PR2|PDLIM7|RBM38|TCF7L2|LAMB2|TRAT1|TAF11|MX1|LAMB1|SOD2|S100B|TBX19|MEIS2|TBX18|ACVR2A|CD2|CD4|RPS6KB1|CD5|SPRY1|TEK|TAF2|RAN</Data></Cell><Cell ss:Index="255"/></Row><Row ss:Height="12.816"><Cell><Data ss:Type="Number">5576</Data></Cell><Cell ss:StyleID="ce1"><Data ss:Type="Number">2.868E-035</Data></Cell><Cell ss:StyleID="ce1"><Data ss:Type="Number">2.2282E-032</Data></Cell><Cell><Data ss:Type="Number">611</Data></Cell><Cell><Data ss:Type="Number">2022</Data></Cell><Cell><Data ss:Type="Number">3436</Data></Cell><Cell><Data ss:Type="Number">17655</Data></Cell><Cell><Data ss:Type="String">extracellular region</Data></Cell><Cell><Data ss:Type="String">VIT|ADAMDEC1|SERPINE2|C2ORF88|SERPINE1|COL12A1|SMC3|ISM1|LIPA|ISLR|LIPH|LIPG|CHGB|SERPINF1|CLEC11A|SERPINF2|RNASE6|RNASE4|HSPG2|DKK1|DKK3|ACE2|RBP4|SPARCL1|SERPING1|FREM1|PROL1|C5ORF46|CFH|CFI|PDGFB|PLA2G5|ADAMTS12|CFP|PLA2G7|ADAMTS10|C2|IL22RA2|ADAMTS16|C3|ADAMTS15|PLAC9|HPX|ADAMTS14|C6|PRDX4|C7|FLRT2|ADAMTS18|PDGFD|PDGFC|C19ORF36|SFN|ICOS|ST3GAL2|GPIHBP1|WNT10A|ST14|JAG1|TSLP|COL24A1|FN1|LYZ|COL1A1|COL1A2|TCN2|CILP|TNFSF4|TNFSF9|TNFSF8|LACRT|ADA|SERPINA11|ACHE|ELN|ADM|SERPINA6|IL18BP|ADAMTSL1|FCRLA|LFNG|C1QTNF3|MMP25|C1QTNF1|ADAMTSL5|CHL1|C1QTNF7|GNLY|SMPD1|C1QTNF6|MMP28|ADAMTSL2|TCTN1|TIMP2|COL10A1|TIMP3|RSPO3|RSPO1|TPSAB1|TIMP4|CHST9|FGFBP1|FGFBP2|ANXA1|ANXA2|MAMDC2|BGN|SERPINB9|PRSS12|SERPINB5|F5|MMP11|FCER2|MMP14|CD200R1|MMP16|PXDN|MMP19|ANGPTL2|PLIN2|GAS6|ANGPTL1|C5ORF53|ENG|CRB2|CCL14|CCL13|FIGF|GRP|COL11A1|LRRC17|AOAH|AG2|FSTL1|EGFR|APOLD1|FSTL3|ADAM28|APOL6|SRPX2|OLFML3|FRZB|ABI3BP|ADAM23|OLFML1|AGR2|SPP1|AGR3|FLNA|CCL19|APOL1|CCL18|LEFTY2|APOL3|APOL2|GSN|CCL22|F10|CCL21|BMP8A|SULF1|PLXDC1|DEF6|SMOC2|COL3A1|C4ORF7|C16ORF89|NUCB1|CCDC3|SIGLEC1|FMOD|SIGLEC6|CRLF1|NUCB2|COL16A1|OLFML2B|PROS1|TNC|HP|F13A1|DEFB1|FGF1|CXCL13|OLFML2A|FGF2|CXCL16|CTGF|EFEMP2|FGF7|EFEMP1|PODNL1|TNN|IFNAR2|CPA3|IK|COL27A1|IGFBP4|C11ORF83|FST|IGFBP3|ADIPOQ|KERA|OLFM4|CTSL1|MFNG|MAL|IGFALS|PLA2R1|IL6ST|S100A9|S100A8|COL17A1|CHRD|LY96|DPT|AEBP1|MBP|IGFBP7|PI3|IGFBP6|PLTP|GRIA3|CLCA4|CPA4|KL|CD163|ZG16B|LY86|ABHD15|CXCL10|IGSF10|CXCL11|CXCL12|OGN|CPE|ANXA2P2|HPSE|COL14A1|FHL1|PIK3CD|FASLG|CPZ|TREM1|WISP1|CYR61|TNFSF13B|WISP2|SPN|ADAMTS5|SCPEP1|ADAMTS2|FCGR3A|ADAMTS3|EMILIN2|EMILIN1|ADAMTS9|EDIL3|ADAMTS6|ADAMTS7|VWF|GPX3|COL25A1|NRG1|NRG2|TNFRSF1B|ASPN|TNFRSF1A|KIAA0564|XCL2|PECAM1|XCL1|BPI|TNFRSF25|ANG|SMPDL3B|DTL|ITIH5|COL15A1|C1S|PCOLCE2|C1R|SEMA3D|LUZP2|FGL2|SEMA3B|NTN4|SEMA3G|HSD17B11|LRP8|THSD1|THSD4|CECR1|CLEC3B|CCL8|PTPRZ1|CCL5|CCL4|CCL2|CTHRC1|GZMA|ENOX1|GZMK|MFAP5|MFAP4|GZMM|LEP|MFAP2|CD248|TLL1|PI16|CBLN4|FOLR2|FOLR1|EPHB6|SPON2|SPON1|SPARC|PRF1|CSN3|IFI30|ANTXR2|TXNDC16|CYB5D2|ICAM1|C4A|LGALS2|LGALS1|PNP|LGALS9|HMCN1|PTGDS|B2M|IL15RA|MIA|OMD|HLA-C|FLT3LG|EREG|CHIT1|SFRP4|TWSG1|SFRP1|SFRP2|CCDC80|FNDC1|KARS|CRISPLD2|BOLA3|COL8A2|COL8A1|MXRA5|NBL1|EPHA3|PLA1A|PTGFR|EBI3|KLK5|KLK8|KLK7|KLK6|PENK|ARSI|FAM180A|APOD|ARSG|A2M|NTNG2|NMB|TNFSF12|SIGLEC10|IGF2|LIF|PRG4|IGF1|PILRA|GDF6|CD209|ITGBL1|CD27|DHRS13|NRP1|COL18A1|NRP2|CD40|ECM2|PCSK5|CHRDL1|CX3CL1|CTSS|PTPRG|GLIPR1|GNGT2|GLIPR2|CRTAC1|CTSK|SOSTDC1|CTSG|LMCD1|IL10|EDN3|MME|IL15|LEPRE1|HEG1|IL16|PDCD1LG2|NOV|MMP23B|KIT|TLR9|TFF3|FIBIN|TFF1|FAM20A|MATN3|MATN2|C1QB|C1QA|TNXB|SAA4|PAPLN|PTN|CST7|LILRA5|EGFLAM|RELN|WIF1|CILP2|GPC6|IL32|GDF10|IL33|CD70|IL34|KLK13|VEGFC|PODN|KLK10|SRCRB4D|IGJ|KLK11|CD40LG|FAP|SAA1|FAS|AGGF1|SAA2|HDGF|IL17D|LY6G5C|C1QC|FCN1|TPSB2|MPI|PLAT|LOXL1|LOXL2|COMP|BMPER|PLAU|C1RL|ENPP2|FAM3D|SVEP1|ENPP6|ENPP5|PAMR1|IL6R|CD97|POSTN|IL4R|WNT5B|HGF|WNT5A|LIFR|PCOLCE|CARTPT|NPNT|PDGFRL|EMCN|LOX|CD8B|CD8A|COL4A4|ADAM12|COL4A3|HHIPL1|SCG2|VCL|FBN2|NXPH3|HTRA3|NXPH4|HTRA1|LTBP4|SLC1A3|LTBP2|FBLN1|NID1|NID2|LTBP1|FBLN2|CSF2RA|FBLN5|SCUBE2|DPP4|WNT6|THPO|CYTL1|TAC1|YARS|CRTAP|TGFB1|VCAM1|TGFB3|RARRES2|ISG15|A2ML1|SSC5D|INHBA|SELE|BMP7|BMP6|SELP|BMP4|CLK1|BMP2|IL6|BMP1|CPS1|COL5A1|IL7|COL5A3|FGF18|COL5A2|TGFBI|IL7R|FGF10|FBN1|CXCL6|SNED1|CXCL9|C2ORF40|LAMC3|CPXM2|PLEK|HMGB2|CXCL1|ODZ3|LAMC1|HAPLN3|CXCL2|HK3|CASP1|CA6|CPXM1|SCYL2|SRGN|MMP7|EGFL6|MMP2|PLAUR|LSR|DCN|GREM1|GREM2|VCAN|MMRN1|COL6A2|COL6A1|MMRN2|COL6A3|CDH13|CHI3L1|LTB|LALBA|PNLIPRP3|LAMA2|LAMA4|LCAT|PRELP|THBS2|TFPI|C4ORF31|DLL1|THBS1|UACA|THBS4|HSPD1|IL1RL1|MUC1|C19ORF76|SPOCK2|SPOCK1|SLIT3|SLIT2|CHGA|CMTM7|PLA2G2D|CMTM3|LUM|LAMB2|LGI4|CMTM5|GALNT1|LGI2|LAMB1|SOD3|CD2|C20ORF114|CXORF36</Data></Cell><Cell ss:Index="255"/></Row><Row ss:Height="12.816"><Cell><Data ss:Type="Number">2684</Data></Cell><Cell ss:StyleID="ce1"><Data ss:Type="Number">4.2224E-035</Data></Cell><Cell ss:StyleID="ce1"><Data ss:Type="Number">3.007E-032</Data></Cell><Cell><Data ss:Type="Number">143</Data></Cell><Cell><Data ss:Type="Number">270</Data></Cell><Cell><Data ss:Type="Number">3436</Data></Cell><Cell><Data ss:Type="Number">17655</Data></Cell><Cell><Data ss:Type="String">positive regulation of immune system process</Data></Cell><Cell><Data ss:Type="String">CD86|CD83|SIRPG|SERPINE1|IKZF1|GIMAP5|SLA2|ICAM1|IL27RA|C4A|PNP|C1RL|C3AR1|VSIG4|IL6R|B2M|IL13RA1|LAG3|IL4R|PRKCB|HGF|SLC11A1|WNT5A|THEMIS|LAX1|EREG|SERPING1|PRKCQ|CD226|IL6ST|CARD11|IDO1|BLM|CFH|CFI|EBI3|C5AR1|THY1|CD1D|PSEN1|CFP|CORO1A|C2|C3|DPP4|CD79A|HPX|C6|KLRK1|C7|IRAK2|CLEC7A|CD19|INPP5D|PLCG2|MBP|TAC1|CD276|STAT5A|TGFB1|VCAM1|CAV1|SH2D1A|CRTAM|SELE|SELP|CXCL10|IL6|VNN1|CXCL12|PTPRC|IL7|CD28|CD27|IL7R|ADA|FGF10|CD40|FHL1|SIRPB2|MIA3|CD3E|TNFSF13B|SPN|NCK2|FCER1A|CD38|CD37|CTSG|CR2|CR1|EDN3|IL15|NFAM1|IRAK3|PDCD1LG2|TACR1|TGFBR2|LAT2|ZAP70|FCER2|LCK|RARA|TLR9|PELI1|TLR8|TLR7|TLR6|MS4A2|CD46|DTL|MS4A1|TLR4|TLR2|C1QB|C1QA|FIGF|C1S|C1R|THBS1|THBS4|HSPD1|CNR1|HLX|TBX21|CCL2|STAT6|FYN|CD55|CD74|TRAT1|CARD9|VEGFC|CD2|CD4|CD40LG|GPAM|KLHL6|CD5|IL2RA|POLR3G|CD247|C1QC</Data></Cell><Cell ss:Index="255"/></Row><Row ss:Height="12.816"><Cell><Data ss:Type="Number">5615</Data></Cell><Cell ss:StyleID="ce1"><Data ss:Type="Number">8.1146E-034</Data></Cell><Cell ss:StyleID="ce1"><Data ss:Type="Number">5.3344E-031</Data></Cell><Cell><Data ss:Type="Number">286</Data></Cell><Cell><Data ss:Type="Number">752</Data></Cell><Cell><Data ss:Type="Number">3436</Data></Cell><Cell><Data ss:Type="Number">17655</Data></Cell><Cell><Data ss:Type="String">extracellular space</Data></Cell><Cell><Data ss:Type="String">SPON1|SERPINE2|SERPINE1|COL12A1|LIPA|ICAM1|C4A|LGALS1|LIPH|LIPG|B2M|IL15RA|MIA|SERPINF1|SERPINF2|FLT3LG|RNASE4|HSPG2|DKK3|EREG|CHIT1|SFRP4|ACE2|TWSG1|RBP4|SFRP1|CFH|CFI|EBI3|KLK5|CFP|PLA2G7|KLK8|C2|IL22RA2|C3|HPX|C6|PRDX4|C7|PDGFC|SFN|APOD|ARSG|A2M|GPIHBP1|ST14|TSLP|TNFSF12|IGF2|LIF|FN1|IGF1|LYZ|GDF6|COL1A1|COL1A2|TCN2|CILP|TNFSF4|TNFSF9|TNFSF8|ADA|COL18A1|ADM|SERPINA6|PCSK5|CX3CL1|PTPRG|C1QTNF1|C1QTNF7|GNLY|SMPD1|CTSK|CTSG|RSPO1|TPSAB1|LMCD1|TIMP4|IL10|FGFBP1|FGFBP2|EDN3|IL15|IL16|SERPINB9|SERPINB5|KIT|PXDN|ANGPTL2|TFF1|GAS6|ANGPTL1|ENG|C1QB|CCL14|C1QA|CCL13|FIGF|TNXB|GRP|SAA4|LRRC17|PTN|FSTL1|EGFR|FSTL3|RELN|FRZB|ABI3BP|SPP1|CCL19|APOL1|CCL18|LEFTY2|GPC6|IL32|GDF10|IL33|GSN|CCL22|CCL21|CD70|IL34|BMP8A|KLK13|VEGFC|SULF1|PODN|DEF6|COL3A1|CD40LG|FAP|SAA1|NUCB1|SAA2|HDGF|IL17D|FMOD|CRLF1|NUCB2|FCN1|TNC|HP|PLAT|FGF1|CXCL13|FGF2|LOXL1|CXCL16|LOXL2|CTGF|COMP|FGF7|EFEMP1|BMPER|PLAU|TNN|C1RL|IL6R|IFNAR2|CD97|IK|WNT5B|IGFBP4|HGF|IGFBP3|ADIPOQ|WNT5A|PCOLCE|CARTPT|OLFM4|LOX|MFNG|IGFALS|PLA2R1|IL6ST|SCG2|HTRA1|CHRD|LTBP4|LY96|DPT|LTBP2|FBLN1|AEBP1|FBLN5|THPO|CYTL1|MBP|IGFBP7|IGFBP6|TAC1|YARS|KL|TGFB1|VCAM1|TGFB3|LY86|ISG15|A2ML1|INHBA|SELE|BMP7|BMP6|SELP|BMP4|CXCL10|CXCL11|BMP2|IL6|CXCL12|BMP1|IL7|FGF18|OGN|TGFBI|FGF10|FBN1|CXCL6|CXCL9|COL14A1|CPXM2|FHL1|HMGB2|CXCL1|FASLG|LAMC1|CXCL2|TNFSF13B|SPN|CPXM1|SCYL2|SRGN|MMP7|EGFL6|GPX3|COL25A1|MMP2|LSR|NRG1|DCN|GREM1|GREM2|VCAN|COL6A2|MMRN2|XCL2|PECAM1|XCL1|COL6A3|CDH13|CHI3L1|ANG|LTB|LALBA|SMPDL3B|DTL|COL15A1|FGL2|LCAT|TFPI|LRP8|THBS1|THBS4|HSPD1|CECR1|IL1RL1|CLEC3B|CCL8|CCL5|CCL4|CCL2|SLIT3|SLIT2|CMTM7|CMTM3|LUM|LAMB2|LGI4|CMTM5|LAMB1|SOD3|ENOX1|C20ORF114|LEP</Data></Cell><Cell ss:Index="255"/></Row><Row ss:Height="12.816"><Cell><Data ss:Type="Number">9611</Data></Cell><Cell ss:StyleID="ce1"><Data ss:Type="Number">1.2725E-031</Data></Cell><Cell ss:StyleID="ce1"><Data ss:Type="Number">7.2971E-029</Data></Cell><Cell><Data ss:Type="Number">223</Data></Cell><Cell><Data ss:Type="Number">546</Data></Cell><Cell><Data ss:Type="Number">3436</Data></Cell><Cell><Data ss:Type="Number">17655</Data></Cell><Cell><Data ss:Type="String">response to wounding</Data></Cell><Cell><Data ss:Type="String">SERPINE1|LIPA|ELK3|C4A|NDST1|GJA1|LGALS1|C3AR1|VSIG4|ACVR1|C5ORF13|SLC11A1|SERPINF2|UNC13D|EREG|NINJ2|SERPING1|PRKCQ|LAP3|EPHA3|IDO1|CFH|GIPR|CFI|PDGFB|IL20RB|CFP|PLA2G7|KLK8|KLK7|C2|IL22RA2|KLK6|C3|C6|C7|A2M|CCR1|NGFR|FN1|IGF1|NMI|LYZ|NFATC4|VNN1|TNFSF4|NOX4|ID3|FERMT3|ACVRL1|ACHE|NRP1|CD40|MIA3|ADM|CX3CL1|MMP25|STAB1|TIMP3|CCR7|CCR5|CCR4|CCR2|IL10|ANXA1|MME|IL15|NFAM1|MYOF|GP1BA|TACR1|FOS|F5|TLR1|PLSCR1|PLSCR4|TLR8|TLR10|TLR6|CD46|TLR4|CHST2|CHST3|ENG|C1QB|C1QA|CCL13|PTAFR|SAA4|WAS|AOAH|AIF1|ALOX5|PDPN|SPP1|CCL19|CCL18|APOL3|CD55|APOL2|AOC3|GSN|CCL22|F10|CCL21|IL10RA|LYVE1|COL3A1|CD40LG|SAA1|SAA2|SIGLEC1|IL17D|FMOD|F2RL2|C1QC|PROS1|LY75|TNC|F13A1|PLAT|CXCL13|FGF2|CTGF|EFEMP2|FGF7|CDH3|IL18RAP|PLAU|C1RL|CCRL1|IL6R|IFNAR2|CD97|PDGFRA|IGFBP4|HGF|F2R|CD180|WNT5A|CYBB|TPST1|LOX|MAL|S100A9|SCG2|S100A8|NCF1B|LY96|SLC1A3|CCNB1|HRH1|IRAK2|CLEC7A|NLRP3|MBP|TAC1|KL|CD163|TGFB1|VCAM1|TGFB3|EPHX2|LY86|SELE|BMP6|SELP|CXCL10|IGSF10|CXCL11|BMP2|IL6|COL5A1|GNAQ|BCL2|CDK1|FGF10|CXCL6|CXCL9|CIITA|TNFAIP6|PLEK|FHL1|ITGB2|CXCL1|ITGAL|CXCL2|CASP3|BLNK|AOX1|CR2|CR1|VWF|PLAUR|NRG1|DCN|TNFRSF1A|VCAN|MMRN1|ITGA5|MS4A2|MS4A1|C1S|C1R|SRF|NOD1|NLRC4|LTC4S|TFPI|THBS1|CCL8|CCL5|CCL4|CCL2|S1PR3|KLRG1|PLA2G2D|LAMB2|SOD2|RPS6KB1|IL2RA|P2RX1|CDO1</Data></Cell><Cell ss:Index="255"/></Row><Row ss:Index="53" ss:Height="12.816"><Cell><Data ss:Type="Number">6952</Data></Cell><Cell ss:StyleID="ce1"><Data ss:Type="Number">1.2808E-031</Data></Cell><Cell ss:StyleID="ce1"><Data ss:Type="Number">7.2971E-029</Data></Cell><Cell><Data ss:Type="Number">245</Data></Cell><Cell><Data ss:Type="Number">623</Data></Cell><Cell><Data ss:Type="Number">3436</Data></Cell><Cell><Data ss:Type="Number">17655</Data></Cell><Cell><Data ss:Type="String">defense response</Data></Cell><Cell><Data ss:Type="String">HCP5|SPON2|POP1|CLEC10A|SERPINE1|PRF1|LIPA|IL27RA|HERC5|C4A|NDST1|NUB1|C3AR1|VSIG4|ACVR1|RSAD2|SLC11A1|SERPINF2|HLA-B|RNASE6|UNC13D|SERPING1|LAP3|EPHA3|IDO1|CFH|SP140|CFI|IL20RB|GATA3|CFP|PLA2G7|C2|C3|C6|C7|CD19|PENK|SLAMF7|KCNN4|A2M|CCR1|APOBEC3F|APOBEC3G|SH2D1A|FN1|NMI|LYZ|NFATC4|FOSL1|MARCO|VNN1|CD209|TNFSF4|NOX4|ITK|CD40|CX3CL1|IFIH1|MMP25|GNLY|STAB1|CCR7|CTSG|TNFAIP8L2|CCR6|TPSAB1|CCR5|CCR4|CCR2|IL10|ANXA1|CAMLG|IL15|TUBB|NFAM1|TACR1|FOS|TLR1|HCK|TLR9|TFF3|TLR8|TLR7|TLR10|CD48|TLR6|CD46|TLR4|CHST2|TLR2|C1QB|C1QA|CCL13|PTAFR|SAA4|WAS|AOAH|AIF1|LILRA5|ALOX5|PDPN|HSF1|SPP1|CCL19|APOL1|CCL18|APOL3|CD55|APOL2|IL32|AOC3|CD74|CCL22|CCL21|CARD9|LILRB2|LILRB3|LILRB5|DEF6|CD40LG|GPAM|SAA1|SAA2|SIGLEC1|IL17D|IL18R1|C1QC|CD86|CD84|CD83|NCF1|NCF2|LY75|HP|DEFB1|CXCL13|CXCL16|IL18RAP|C1RL|CCRL1|IL6R|CD97|BNIP3L|IGFBP4|HGF|F2R|CD180|WNT5A|CYBB|TAP1|CLEC4A|TPST1|TYROBP|MAL|PTPRCAP|CD300C|S100A9|SCG2|S100A8|C5AR1|NCF1B|LY96|PLD1|CORO1A|HRH1|IRAK2|CLEC7A|UBD|NLRP3|MBP|NLRP1|TAC1|KL|CD163|TGFB1|VCAM1|CD160|EPHX2|LY86|INHBA|SELE|BMP6|SELP|DARC|CXCL10|CXCL11|BMP2|IL6|PTPRC|BCL2|MYD88|ITGB1|CXCL6|CXCL9|CIITA|TNFAIP6|FHL1|ITGB2|CXCL1|LSP1|ITGAL|CXCL2|SPN|CLEC1A|BLNK|AOX1|CR2|CR1|DDX58|ABCC9|TNFRSF1A|FGR|IRF8|BPI|LALBA|MS4A2|MS4A1|BECN1|C1S|C1R|NTN4|NOD1|NLRC4|SAMHD1|THBS1|IL1RL1|IL1RL2|CCL8|CCL5|CCL4|CCL2|S1PR3|FCGR1A|KLRG1|PLA2G2D|KCNJ8|TRAT1|MX2|MX1|CLEC2B|IL2RA|P2RX1|MNDA|CDO1</Data></Cell><Cell ss:Index="255"/></Row><Row ss:Height="12.816"><Cell><Data ss:Type="Number">7275</Data></Cell><Cell ss:StyleID="ce1"><Data ss:Type="Number">1.4075E-031</Data></Cell><Cell ss:StyleID="ce1"><Data ss:Type="Number">7.5176E-029</Data></Cell><Cell><Data ss:Type="Number">815</Data></Cell><Cell><Data ss:Type="Number">2968</Data></Cell><Cell><Data ss:Type="Number">3436</Data></Cell><Cell><Data ss:Type="Number">17655</Data></Cell><Cell><Data ss:Type="String">multicellular organismal development</Data></Cell><Cell><Data ss:Type="String">POP1|FZD10|LIPA|CLDN1|SPIB|NDST1|DPYSL3|WLS|MEF2C|C5ORF13|UNC5B|UNC5C|RNASE4|HSPG2|RBP4|RBP5|FEZ1|AGTR1|TXNIP|SHOX2|PDGFB|GATA6|THY1|GATA2|HSD11B1|UGT8|C6|C7|PDGFC|SFN|LYN|NGFR|JAG1|FN1|NR2F1|FLI1|COL1A1|COL1A2|NOX4|FAT3|DZIP1|ACHE|BHLHE41|JRKL|PTH1R|SMPD3|HEY1|MECOM|SMPD1|HEY2|NEFH|SLC18A2|BGN|FOS|MMP11|SLC7A5|MMP14|MMP19|CRYAB|VAMP5|CHST2|CHST3|ODC1|LRRC17|EGFR|FSTL3|UNG|RECQL4|FOXS1|SRPX2|FRZB|ADAM23|SPP1|DMD|LEFTY2|SPDEF|GPR56|BMP8A|PLXDC1|HEYL|CENPE|CENPF|COL3A1|CENPI|PSMC4|FABP7|CRLF1|GPR65|GMNN|HP|MUM1|RORA|CXCL13|CTGF|FOXQ1|HHAT|PIM1|PITX2|FST|FOXP2|MSH6|MFNG|PKP1|MAL|ROR1|S100A4|ROR2|UTRN|COL17A1|BLM|KCNE1|ECSCR|TNFRSF11A|FOXO4|FOXO1|GLIS2|SOCS3|SOCS1|TNFRSF17|SMYD1|MBP|ZNF423|BMX|NFKB2|CXCL10|IGSF10|PTPRB|PTPRC|ANXA2P2|PIWIL2|ITGB1|FHL1|RASGRF1|HTR2B|FASLG|ECE2|SPN|EXO1|ITGAX|ITGAV|EDIL3|EMX2|ITGA4|TNFRSF19|ITGA1|MSL3|NRG1|NRG2|MFRP|HAND2|ITGA7|ITGA5|MET|BCAT2|COL15A1|C1S|LRP1|KAZ|SRF|NTN4|LRP8|CECR1|PARD6B|PTPRZ1|IFI16|NNAT|E2F1|CCL2|FYN|SH2B3|CNNM4|NTRK2|KCNJ8|PRRX1|TIE1|NTRK3|DONSON|TBX5|HNRNPAB|BICC1|REC8|TBX2|MYO1E|SNRK|PDCD1|PVRL3|RECK|SPON2|CCNF|IKZF1|IKZF3|CYB5D2|CDC20|LGALS2|TCL1A|LGALS1|KDR|EPHB2|TP63|ACVR1|EPHA4|SMARCC2|ST6GAL2|ISLR2|MYO7A|EREG|SFRP4|SFRP1|CFDP1|SFRP2|NINJ2|BTK|SPATA18|EPAS1|PCDH12|CD1D|PCDH18|RACGAP1|ST8SIA4|ARSE|STAT5A|NTNG2|EGR1|EGR2|XRCC6|EGR3|FOXF2|TNFSF12|ST8SIA2|XRCC2|IGF2|IGF1|PTK2|DCLK1|CYP26A1|ID4|CD28|ID3|NRP1|CSRNP1|NRP2|PTPRO|PTPRM|CD3E|PCSK5|CHRDL1|CD3D|PTPRF|EDA2R|PTPRG|PCM1|CTSK|NCS1|PHGDH|CCR4|BBS4|IL10|IL15|RGMA|NR5A2|KIT|FOXC1|TAGLN|PCNA|TMPRSS6|RELB|RELN|HSF1|MSX1|PAK3|CD74|TMEM176B|PCDHB15|VEGFC|PCDHB14|RPA2|PCDHB13|PCDHB12|PCDHB11|PCDHB10|NEDD4|PCDHB16|TACC3|AGGF1|FOXA1|DCLRE1C|PRDM6|PLAT|PRDM1|TTF2|GIMAP5|ETS2|IGF1R|TGM1|CCND2|PLAU|CAPN5|CCRL1|TGM5|IL6R|PDGFRB|EOMES|PDGFRA|MSX2|OSR1|THEMIS|PCOLCE|NPNT|MID1|GEM|CCNE1|CD8A|DOK5|CARD11|VCL|FBN2|PKDCC|NPR1|HTRA3|NPR2|SLC1A3|BHLHE22|PSEN1|NDRG2|CACNA1H|CACNA1G|CCNB2|WNT6|CCNB1|FUT8|SHARPIN|CYP11A1|NPHP1|CYTL1|RAI2|VCAM1|CAV2|CAV1|INHBA|BMP7|BMP6|BMP4|CLK1|BMP2|IL6|FGF14|BMP1|NASP|COL5A1|IL7|GNAQ|COL5A3|FGF18|COL5A2|CNTN3|TCF4|IL7R|FGF10|FBN1|PRR3|PLEK|HMGB2|HMGB3|ILK|ODZ3|TNFAIP1|LAMC1|ODZ4|LDB2|SOBP|AFF3|SCARF1|YWHAH|DACT1|MYOCD|MMP2|HUNK|PLA2G4A|SHROOM4|ETV7|CCNA2|ACTA2|GREM1|VCAN|IRF4|ELF5|IRF1|IRF8|LAMA2|LAMA4|PRTG|CNR1|TBX21|SPOCK2|ATOH8|PTK2B|SPOCK1|SLIT3|SLIT2|PDLIM7|TIMM8A|CHURC1|LAMB2|EYA4|LAMB1|SOD2|S100B|TBX19|TBX18|ACVR2A|TBX15|CD4|SERPINE2|SERPINE1|COL12A1|STMN2|ELK3|GJA1|HOXA9|ALCAM|SOX17|GJA5|MYC|GJA4|STMN1|HOXA3|HOXA7|RNF111|HOXA5|CMKLR1|HOXA4|SERPINF1|PRKCA|SCRIB|DKK1|SOX10|WDR77|DKK3|KIAA1217|BCAM|IFT88|BIN1|GPR161|HOXB4|PRR15|HOXB3|PRKCQ|HOXB2|HOXB8|FREM1|HOXB6|HOXB5|ASF1B|RPS4Y1|PRDX3|CHST11|PLCG2|HOXC8|HOXC6|PLK4|BTF3|WNT10A|FZD2|FZD4|FZD9|BRAF|GJB2|GJB1|GJB3|GPR183|PCDHB6|PCDHB5|SNAI2|PCDHB4|HOXD3|PCDHB9|HOXD9|HOXD8|ADA|BTG2|TGFB1I1|ELN|ADM|GLI1|GLI2|LFNG|CSRP2|CHL1|TCTN1|TRIM3|TIMP2|COL10A1|TIMP3|TIMP4|HELLS|SLC2A14|TPI1|ANXA1|ANXA2|NFAM1|EN1|TERF2|SERPINB5|CIT|ZEB2|TUBB2B|ZEB1|MRAS|TAL1|PAX9|ANGPTL2|GAS1|HCLS1|GART|GAS7|ENG|FIGF|AHNAK|HOXD10|APOLD1|OLFML3|APOL3|APOL2|CDKN2B|GSN|WWP1|CSDA|DHRS9|PLP1|FOSB|FMOD|SEMA5A|DGKG|CHRM3|RTKN2|TNC|FGF1|FGF2|CDH5|FGF7|DACH1|SALL1|CDH2|TNN|CDH1|PLXNC1|LZTS1|CSGALNACT1|TLE3|IGFBP4|SEMA6D|F2R|MITF|HIC1|NCL|PGR|ERG|CTSL2|CSF1R|CALCRL|NOTCH4|CHRD|AEBP1|ADAP2|NDN|IGFBP7|MAP2K5|WDTC1|FANCA|ASNS|FANCB|RCAN1|DAB2|MAFB|RCAN2|ITGA11|BCL2|CDK1|LHX6|CSPG5|NES|BNC1|CYR61|TRO|ADAMTS2|SGCD|SIN3A|DNMT3B|ADAMTS9|TAPT1|VWF|ASPN|ASPM|EVC|LCK|PPAP2B|EVL|ANG|SEMA3D|SEMA3B|SEMA3G|CLEC3B|PLN|RAB23|NHS|MEST|WASF2|IRX1|SEMA4D|KCNIP2|IRX3|PML|P2RX5|GLRB|LEP|MAB21L1|KLF9|TLL1|CDO1|SPARC|GFI1|LST1|DIXDC1|CISD2|CSN3|AQP1|EDNRA|FRAT1|EDNRB|RPS19|C17ORF28|FAM65B|BTRC|AGFG1|PTGDR|DYNC2H1|ABT1|IFRD1|EBF1|EBF2|ACSL4|EBF3|KRT5|RUNX2|RUNX1|TWSG1|COL8A2|COL8A1|HECA|ZFPM2|TSHZ3|SH2D2A|TSHZ2|TWIST2|KLK5|TWIST1|APCDD1|KLK8|KLK7|KLK6|CD79A|UGCG|INPP5D|PATZ1|GPM6B|NMB|BCL11B|BCL11A|SIAH2|LIF|SIM1|ITM2B|ITM2C|ACVRL1|CLIC5|COL18A1|ROBO3|ROBO4|HBB|HCCS|MEOX2|MEOX1|CX3CL1|DNER|EDN3|TUBB|GFRA1|AVPR1A|NME5|GFRA3|RHOB|NME1|CLDN11|HCK|NOV|B3GNT5|MPPED2|MAPT|MATN3|C1QB|CSTA|HDC|CXCR5|WAS|ZNF3|PTN|PPP2CA|HIRA|WIF1|PDPN|RAD54L|GINS1|GDF10|NFYC|LSAMP|TJP1|CD40LG|KRT17|FAP|KRT16|AXL|DLC1|KRT14|APBA2|HOXA11|COMP|HOXA10|BMPER|ARHGDIB|KRT6C|KRT6B|POSTN|WNT5B|IL11RA|LMO4|HGF|LMO2|WNT5A|MATK|LIFR|LOX|COL4A4|COL4A3|TIMELESS|LMX1B|SCG2|NTM|LTBP4|LTBP2|ADRB2|NID1|EFNB2|ARHGAP22|THPO|PODXL|UBD|MYH11|STIL|TGFB1|TGFB3|SMURF1|PTCH1|PTCH2|SMAD5|ESR1|ARHGAP24|SELP|NR4A3|PRPH2|PDE3B|CXCL1|PKD2|ELAVL1|RPS4X|HK3|SIX4|CASP3|BLNK|SRGN|EGFL6|PLAUR|LSR|DCN|SEPT2|TGFBR2|DNM3|ZAP70|ALDH1A2|CDH11|DCX|CASQ2|COL6A3|CDH13|PDE5A|LTB|DOCK2|MYH7|NXN|LEF1|NRXN2|PRELP|DLL1|THBS1|HSPD1|DLL4|HLX|ERBB4|BUB1|OPCML|TCF7L2|LGI4|SCLT1|MEIS2|SPRY3|SPRY1</Data></Cell><Cell ss:Index="255"/></Row><Row ss:Height="12.816"><Cell><Data ss:Type="Number">48583</Data></Cell><Cell ss:StyleID="ce1"><Data ss:Type="Number">1.8903E-031</Data></Cell><Cell ss:StyleID="ce1"><Data ss:Type="Number">9.5024E-029</Data></Cell><Cell><Data ss:Type="Number">218</Data></Cell><Cell><Data ss:Type="Number">530</Data></Cell><Cell><Data ss:Type="Number">3436</Data></Cell><Cell><Data ss:Type="Number">17655</Data></Cell><Cell><Data ss:Type="String">regulation of response to stimulus</Data></Cell><Cell><Data ss:Type="String">SERPINE2|SERPINE1|SLA2|ICAM1|IL27RA|C4A|EDNRA|KDR|C3AR1|VSIG4|PTGDS|B2M|PRKCB|SERPINF1|SLC11A1|PRKCD|SERPINF2|PRKCA|UNC13D|EREG|ACE2|RBP4|AGTR1|SERPING1|CD226|LAP3|SIK2|IDO1|CFH|CFI|PDGFB|IL20RB|THY1|CD1D|CFP|KLK8|C2|C3|CD79A|HPX|C6|KLRK1|C7|TSPAN8|CD19|INPP5D|PLCG2|ICOS|KIAA1804|A2M|LYN|STAT5A|APOBEC3F|APOBEC3G|SH2D1A|IGF2|TNFSF4|CD28|CD27|ADA|CD40|CD3E|CX3CL1|PTPRF|EDA2R|MECOM|FCER1A|CTLA4|CD37|CTSG|CCR4|MAP4K1|IL10|EDN3|ANXA2|IL15|GP1BA|IL16|OSMR|LAT2|FCER2|ZEB2|MDFIC|RARA|TLR9|TLR8|TLR7|TLR6|CD46|TLR4|TLR2|C1QB|C1QA|FIGF|TMPRSS6|PRAM1|MGC29506|NT5E|PDPN|USP1|SPP1|STAT6|MAP4K5|CD55|MPP1|CD74|CARD9|VEGFC|AP2B1|COL3A1|CD40LG|FABP4|KLHL6|SAA1|SAA2|C1QC|CD86|MUM1|GIMAP5|ZFP36|PLAU|C1RL|IL6R|IL13RA1|LAG3|IL4R|HGF|F2R|ADIPOQ|WNT5A|THEMIS|TAP1|CARTPT|FOXP3|LAX1|MID1|CD8B|IL6ST|SCG2|CARD11|CALCRL|C5AR1|TNFRSF11A|PSEN1|ADRB2|FOXO1|DPP4|SOCS3|SOCS1|IRAK2|CLEC7A|BTLA|MBP|TAC1|CD276|TGFB1|CAV1|CRTAM|SELE|SELP|CXCL10|PTPRE|IL6|CXCL12|PTPRC|ANXA2P2|IL7R|MYD88|FGF10|PLEK|FHL1|FHL5|ARRB2|FOXM1|TNFSF13B|SPN|CASP1|CR2|GPX2|CR1|DDX58|PLA2G4A|IRAK3|TNFRSF1B|ADRA2A|TNFRSF1A|GREM1|ZAP70|IRF4|CDH13|PDE5A|MS4A2|DTL|MS4A1|BECN1|C1S|C1R|TAF9|NOD1|SAMHD1|THBS1|UACA|THBS4|HSPD1|CNR1|HLX|TBX21|CCL5|PTK2B|CCL2|FYN|SLIT2|NTRK3|PML|IL2RA|LEP|POLR3G|CD247</Data></Cell><Cell ss:Index="255"/></Row><Row ss:Height="12.816"><Cell><Data ss:Type="Number">44459</Data></Cell><Cell ss:StyleID="ce1"><Data ss:Type="Number">8.2742E-031</Data></Cell><Cell ss:StyleID="ce1"><Data ss:Type="Number">3.9284E-028</Data></Cell><Cell><Data ss:Type="Number">589</Data></Cell><Cell><Data ss:Type="Number">1995</Data></Cell><Cell><Data ss:Type="Number">3436</Data></Cell><Cell><Data ss:Type="Number">17655</Data></Cell><Cell><Data ss:Type="String">plasma membrane part</Data></Cell><Cell><Data ss:Type="String">SERPINE2|POP1|ITSN1|FZD10|GRPR|CLDN1|SLC4A5|GJA1|HTR7|ALCAM|GJA5|GJA4|C3AR1|CMKLR1|CACNA2D1|STARD8|SCRIB|PDZK1|SYTL2|SLC5A6|CLDN5|BCAM|SDPR|FEZ1|AGTR1|PRKCQ|PRKD1|ABCB4|HPN|THY1|MTDH|C6|KLRK1|C7|FLRT2|KCNMB1|KCNMB4|NCKAP1L|ICOS|PROM1|HLA-DQA2|HLA-DQA1|RHBDL1|GPIHBP1|NGFR|HLA-DRB5|CADM3|ST14|JAG1|FZD2|GPR12|FZD9|AIF1L|FERMT1|GJB2|GJB1|GJB3|GPR183|TNFSF4|FXYD1|FAT1|PCDHB6|SSPN|NOX4|PCDHB4|TNFSF8|HLA-DRB1|FERMT2|ADA|ACHE|GABRB2|SIGLEC9|TGFB1I1|PTH1R|SLC6A1|LRRC32|SLC6A2|TMEM47|MMP25|MRC1|CTLA4|SLC18A2|CGNL1|HLA-DPA1|KCND1|ANXA1|KCND2|MYOF|TACR1|APBB1IP|FCER2|SLC7A5|MMP14|SLC7A7|MMP16|SLC7A8|RAPGEF2|GAS1|HCST|VAMP5|VAMP2|HLA-DQB1|ENG|KCNA1|PTAFR|KCNA3|KCNA6|SLC7A1|EGFR|FGD2|HLA-DMA|HLA-DMB|GLRA3|EPCAM|ADAM23|HAS2|SLC17A7|DMD|IL12RB1|JAM2|IL12RB2|F10|GPR56|GPR55|LAPTM5|GPR1|GPR4|WTIP|CSDA|HLA-DPB1|SIGLEC7|SIGLEC6|LIMS2|CHRM3|SLC27A1|NCF1|NCF2|GPR65|NCF4|LY75|HP|CDH5|RIMS4|CDH3|CDH2|CDH1|SLC16A6|HLA-DOA|HLA-DOB|LZTS1|IL13RA1|SLC16A5|IFNAR2|USP8|LAG3|F2R|CLEC4A|SLCO2A1|PKP1|MAL|ROR1|ROR2|UTRN|PLA2R1|IL6ST|DSC2|DSC3|CTSL2|GRIA1|SHC4|COL17A1|CSF1R|CD274|KCNE1|CALCRL|SHC1|NOTCH4|LIN7A|TNFRSF11A|CORO1A|SLC9A1|CLEC7A|BTLA|CD300LG|GRIA3|CLCA4|GRIA4|CD276|KL|SLC14A1|CD163|HTR1F|CD160|ATP8B1|CYBRD1|PTPRD|PTPRB|PTPRC|ITGA10|ITGA11|HLA-DRA|CSPG5|ESAM|LAT|OSCP1|ITGB1|CNTNAP1|ITGAM|ITGB5|BNC1|FLT4|ITGB2|PIK3CD|LRMP|FASLG|ITGAL|SPN|TRO|SGCD|CLEC1A|CNGA1|ITGAX|ITGB7|ITGAV|PGM5|GRASP|CR1|VWF|ITGA4|GRID1|COL25A1|TRPC1|AVPR2|ITGA1|NRG1|ADRA2A|TNFRSF1A|PPM1A|PPAP2B|PPAP2A|PECAM1|ITGA7|BPI|TNFRSF25|EVL|DSG3|LCP1|ITGA5|MET|ITGA9|SLC24A1|LRP1|KAZ|NTN4|NOD1|TENC1|IL2RG|LRP8|P2RY6|PARD6B|PTPRZ1|CSK|NTRK2|SEPT11|SLC12A4|KCNJ8|KCNJ11|KCNIP2|KCNJ12|GZMA|TIE1|PCDH7|NTRK3|KCNJ15|GZMB|KCNJ16|MYO1D|P2RX5|CLEC2B|GLRB|SYT11|IL2RA|P2RX1|IL2RB|PDCD1|CD247|EVI2B|PVRL3|CBLN4|FOLR1|CLEC2D|CD244|EPHB6|AQP9|LST1|ICAM2|DIXDC1|ICAM3|AQP7|ANTXR1|ICAM1|AQP1|IL27RA|EDNRA|EDNRB|KDR|SYNPO|EPHB2|TNS4|B2M|TNS1|ACVR1|EPHA4|HLA-H|SLC11A1|SLC6A14|HLA-B|HLA-C|ANK2|SLC6A11|HLA-A|MYO7A|HLA-F|ANK1|HLA-E|EREG|STX1B|NINJ2|CD226|KCTD12|EPHA3|SLC22A3|PTGFR|SLC22A5|IGSF6|GYPC|WNK4|CD1E|LPAR4|PCDH12|CD1D|APCDD1|CD1C|ART3|CD79B|CD79A|TSPAN9|CD19|TSPAN7|KCNN4|TRPM6|SCN3A|SLAMF1|CCR1|BBS1|NTNG2|NMB|PTPRN2|TNFSF12|PARVA|NMI|GNG11|PTK2|DCLK1|MARCO|PARVG|PTK7|CD28|ITGBL1|CD27|CD200|SCN2B|ACVRL1|ACY3|SYNM|CD40|SH3KBP1|PTPRO|PTPRM|CD3G|CD3E|CD3D|PTPRF|EDA2R|PTPRG|GNGT2|STAB1|NCS1|FCER1A|CCR7|CCR6|CCR5|CD34|CCR4|BBS4|GIT1|CD33|CCR2|CD52|FCER1G|MME|IL15|GP1BA|AVPR1A|OSMR|GFRA3|SYN2|NAALADL1|LAT2|TLR1|CLDN11|HCK|CLDN15|KIT|CLDN19|TLR9|ARHGEF4|CD48|TLR6|CD46|TLR4|DDR2|TLR2|RAMP2|SELPLG|RAMP3|PRICKLE2|CXCR5|NEXN|CXCR6|LIMA1|EGFLAM|CXCR3|PDPN|GABRE|PAK3|GPC6|CD55|MPP1|GABRP|CD74|CD72|CD70|PCDHB15|LILRB2|PCDHB12|LILRB3|PCDHB11|LYVE1|TJP1|CD40LG|FAP|AXL|NEDD4|DLC1|FAS|CD69|F2RL2|CD86|PLVAP|CD84|CD83|NPY2R|IGF1R|TGM1|SIT1|PALM|ENPP2|CCRL1|PTRF|IL6R|PDGFRB|CD97|PDGFRA|CD96|CADPS2|IL4R|SCARA5|IL11RA|HGF|CYBB|LIFR|KCTD3|GEM|TYROBP|CD8B|CD8A|APLNR|AMPH|CD300C|VCL|PDE9A|CHRNA5|NPR1|C5AR1|NCF1B|SLC1A3|CSF2RB|CACNA1C|SLC1A5|PSEN1|ADRB2|RASGRP2|CSF2RA|CACNA1H|CACNA1G|EFNB2|DPP4|HRH1|PODXL|NPHP1|VCAM1|TGFB3|CAV2|PTCH1|CAV1|PTCH2|TRPV2|NKG7|SELE|ESR1|ARHGAP24|SELP|IL6|KIF18A|ARHGAP31|DNMBP|SELL|NAT1|TRPV6|CASS4|AMOTL1|IL7R|ULBP3|ABCD2|PRR3|PLEK|ILK|TNFAIP1|SIRPB1|CALB2|LASP1|AMICA1|PTGIR|ABCC9|SHROOM4|SEPT3|TGFBR2|ZAP70|RASA3|CDHR1|CDH13|GNB1L|SCN4A|MS4A2|SHANK3|MS4A1|SCN4B|MYH7|ASAM|ATP1A2|DLL1|THBS1|HSPD1|IL1RL1|IL1RL2|MUC1|GNA15|GNG2|CNR1|TMEM204|ERBB4|PTK2B|SCN7A|S1PR3|S1PR4|PDLIM7|OPCML|TRAT1|LAMB1|ACVR2A|CD2|CD4|CLCN5|CD6|RPS6KB1|CD5|TEK|SNTB2</Data></Cell><Cell ss:Index="255"/></Row><Row ss:Height="12.816"><Cell><Data ss:Type="Number">48731</Data></Cell><Cell ss:StyleID="ce1"><Data ss:Type="Number">2.2766E-030</Data></Cell><Cell ss:StyleID="ce1"><Data ss:Type="Number">1.024E-027</Data></Cell><Cell><Data ss:Type="Number">686</Data></Cell><Cell><Data ss:Type="Number">2420</Data></Cell><Cell><Data ss:Type="Number">3436</Data></Cell><Cell><Data ss:Type="Number">17655</Data></Cell><Cell><Data ss:Type="String">system development</Data></Cell><Cell><Data ss:Type="String">SERPINE2|POP1|SERPINE1|COL12A1|STMN2|FZD10|LIPA|CLDN1|ELK3|SPIB|NDST1|GJA1|ALCAM|SOX17|GJA5|MYC|DPYSL3|GJA4|STMN1|HOXA3|HOXA7|HOXA5|CMKLR1|HOXA4|MEF2C|C5ORF13|UNC5B|SERPINF1|UNC5C|PRKCA|RNASE4|SCRIB|HSPG2|DKK1|SOX10|WDR77|DKK3|KIAA1217|BCAM|RBP4|IFT88|FEZ1|AGTR1|HOXB4|TXNIP|HOXB3|PRKCQ|HOXB2|HOXB8|HOXB6|HOXB5|SHOX2|PDGFB|GATA6|THY1|GATA2|PRDX3|HSD11B1|UGT8|C7|CHST11|PDGFC|PLCG2|SFN|HOXC8|HOXC6|PLK4|LYN|NGFR|WNT10A|JAG1|FZD2|FZD4|FZD9|FN1|NR2F1|BRAF|FLI1|COL1A1|GJB2|GJB1|COL1A2|GJB3|GPR183|PCDHB6|NOX4|PCDHB5|SNAI2|PCDHB4|HOXD3|PCDHB9|HOXD9|HOXD8|ADA|ACHE|BTG2|TGFB1I1|ELN|BHLHE41|ADM|JRKL|PTH1R|GLI1|GLI2|LFNG|HEY1|MECOM|CHL1|SMPD1|HEY2|TRIM3|TIMP2|COL10A1|TIMP3|NEFH|TIMP4|HELLS|ANXA1|ANXA2|NFAM1|BGN|EN1|FOS|SERPINB5|CIT|SLC7A5|MMP14|ZEB2|TUBB2B|ZEB1|MRAS|TAL1|PAX9|MMP19|GAS1|HCLS1|CRYAB|GART|VAMP5|CHST3|GAS7|ENG|FIGF|AHNAK|ODC1|LRRC17|HOXD10|EGFR|APOLD1|FSTL3|UNG|RECQL4|FOXS1|SRPX2|FRZB|ADAM23|SPP1|DMD|CDKN2B|GSN|GPR56|BMP8A|WWP1|PLXDC1|HEYL|CENPF|COL3A1|CSDA|DHRS9|CENPI|FABP7|PLP1|FMOD|SEMA5A|DGKG|CHRM3|GMNN|RTKN2|TNC|HP|MUM1|RORA|FGF1|CXCL13|FGF2|CTGF|FOXQ1|CDH5|FGF7|SALL1|CDH2|TNN|CDH1|PITX2|LZTS1|CSGALNACT1|TLE3|IGFBP4|FST|SEMA6D|F2R|MITF|FOXP2|MSH6|NCL|MAL|PGR|ROR1|S100A4|ROR2|UTRN|CTSL2|COL17A1|BLM|KCNE1|CALCRL|NOTCH4|ECSCR|CHRD|TNFRSF11A|FOXO4|AEBP1|FOXO1|GLIS2|SOCS3|SOCS1|ADAP2|NDN|SMYD1|MBP|ZNF423|MAP2K5|FANCA|ASNS|FANCB|BMX|NFKB2|CXCL10|IGSF10|RCAN1|PTPRB|PTPRC|MAFB|RCAN2|ITGA11|BCL2|CDK1|LHX6|CSPG5|ANXA2P2|NES|ITGB1|BNC1|FHL1|RASGRF1|HTR2B|FASLG|ECE2|CYR61|SPN|ADAMTS2|SGCD|EXO1|DNMT3B|ITGAX|ITGAV|TAPT1|EMX2|VWF|ITGA4|TNFRSF19|ITGA1|NRG1|ASPN|ASPM|EVC|LCK|PPAP2B|HAND2|ITGA7|EVL|ANG|ITGA5|BCAT2|COL15A1|C1S|KAZ|SEMA3D|SRF|SEMA3B|NTN4|LRP8|PARD6B|CLEC3B|PLN|PTPRZ1|IFI16|RAB23|NNAT|E2F1|NHS|CCL2|FYN|MEST|WASF2|SH2B3|CNNM4|IRX1|NTRK2|KCNJ8|PRRX1|SEMA4D|KCNIP2|TIE1|NTRK3|TBX5|HNRNPAB|REC8|PML|TBX2|MYO1E|SNRK|P2RX5|GLRB|LEP|MAB21L1|TLL1|PVRL3|CDO1|RECK|SPON2|SPARC|GFI1|LST1|CCNF|IKZF1|IKZF3|CYB5D2|AQP1|CDC20|LGALS2|EDNRA|LGALS1|EDNRB|RPS19|KDR|C17ORF28|FAM65B|BTRC|EPHB2|TP63|ABT1|ACVR1|EPHA4|SMARCC2|ISLR2|ACSL4|MYO7A|KRT5|RUNX2|EREG|RUNX1|TWSG1|SFRP1|SFRP2|NINJ2|BTK|COL8A2|COL8A1|HECA|ZFPM2|TSHZ3|EPAS1|SH2D2A|KLK5|TWIST1|PCDH12|CD1D|APCDD1|PCDH18|KLK8|KLK7|KLK6|CD79A|UGCG|RACGAP1|ST8SIA4|PATZ1|ARSE|GPM6B|STAT5A|NTNG2|EGR1|NMB|EGR2|XRCC6|EGR3|FOXF2|BCL11B|BCL11A|ST8SIA2|XRCC2|IGF2|LIF|IGF1|PTK2|DCLK1|CYP26A1|ID4|CD28|ID3|SIM1|ITM2B|ITM2C|ACVRL1|CLIC5|NRP1|CSRNP1|COL18A1|ROBO3|NRP2|ROBO4|PTPRO|PTPRM|HCCS|MEOX2|CD3E|PCSK5|CHRDL1|CD3D|CX3CL1|PTPRF|EDA2R|PTPRG|PCM1|CTSK|DNER|NCS1|PHGDH|CCR4|BBS4|IL10|EDN3|IL15|TUBB|GFRA1|AVPR1A|GFRA3|RGMA|NME1|CLDN11|HCK|NOV|B3GNT5|KIT|MPPED2|MAPT|MATN3|C1QB|FOXC1|TAGLN|CSTA|PCNA|TMPRSS6|HDC|CXCR5|WAS|PTN|RELB|PPP2CA|RELN|PDPN|HSF1|RAD54L|MSX1|PAK3|GDF10|CD74|TMEM176B|NFYC|PCDHB15|LSAMP|VEGFC|PCDHB14|PCDHB13|PCDHB12|PCDHB11|PCDHB10|CD40LG|KRT17|FAP|KRT16|AXL|NEDD4|DLC1|KRT14|PCDHB16|TACC3|AGGF1|APBA2|FOXA1|DCLRE1C|PRDM6|PLAT|PRDM1|TTF2|GIMAP5|ETS2|IGF1R|HOXA11|TGM1|COMP|HOXA10|CCND2|BMPER|PLAU|CAPN5|CCRL1|TGM5|KRT6C|IL6R|KRT6B|PDGFRB|EOMES|PDGFRA|POSTN|MSX2|WNT5B|LMO4|OSR1|HGF|LMO2|WNT5A|THEMIS|MATK|LIFR|GEM|LOX|CCNE1|CD8A|DOK5|COL4A4|COL4A3|TIMELESS|LMX1B|SCG2|CARD11|VCL|PKDCC|HTRA3|NPR2|NTM|SLC1A3|LTBP2|BHLHE22|PSEN1|NDRG2|NID1|CACNA1H|EFNB2|ARHGAP22|CCNB2|WNT6|CCNB1|SHARPIN|THPO|PODXL|CYP11A1|UBD|NPHP1|CYTL1|MYH11|TGFB1|VCAM1|TGFB3|CAV2|SMURF1|PTCH1|CAV1|PTCH2|INHBA|BMP7|ESR1|BMP6|ARHGAP24|SELP|BMP4|CLK1|BMP2|IL6|FGF14|BMP1|NR4A3|COL5A1|PRPH2|IL7|GNAQ|COL5A3|FGF18|COL5A2|CNTN3|TCF4|IL7R|FGF10|FBN1|PRR3|PLEK|PDE3B|HMGB2|ILK|CXCL1|ODZ3|LAMC1|SOBP|PKD2|HK3|SIX4|CASP3|BLNK|SCARF1|YWHAH|SRGN|MYOCD|MMP2|PLAUR|PLA2G4A|LSR|SHROOM4|DCN|SEPT2|TGFBR2|ETV7|CCNA2|GREM1|DNM3|ZAP70|VCAN|IRF4|ELF5|ALDH1A2|IRF1|CDH11|DCX|CASQ2|COL6A3|CDH13|IRF8|PDE5A|LTB|DOCK2|MYH7|LAMA2|LAMA4|LEF1|NRXN2|PRELP|DLL1|THBS1|HSPD1|DLL4|CNR1|HLX|ERBB4|SPOCK2|ATOH8|PTK2B|SPOCK1|SLIT3|SLIT2|PDLIM7|OPCML|TIMM8A|TCF7L2|LAMB2|LGI4|SCLT1|LAMB1|SOD2|S100B|TBX19|MEIS2|TBX18|ACVR2A|TBX15|CD4|SPRY1</Data></Cell><Cell ss:Index="255"/></Row><Row ss:Height="12.816"><Cell><Data ss:Type="Number">48856</Data></Cell><Cell ss:StyleID="ce1"><Data ss:Type="Number">3.7337E-030</Data></Cell><Cell ss:StyleID="ce1"><Data ss:Type="Number">1.5625E-027</Data></Cell><Cell><Data ss:Type="Number">738</Data></Cell><Cell><Data ss:Type="Number">2652</Data></Cell><Cell><Data ss:Type="Number">3436</Data></Cell><Cell><Data ss:Type="Number">17655</Data></Cell><Cell><Data ss:Type="String">anatomical structure development</Data></Cell><Cell><Data ss:Type="String">SERPINE2|POP1|SERPINE1|COL12A1|STMN2|FZD10|LIPA|CLDN1|ELK3|SPIB|NDST1|GJA1|ALCAM|SOX17|GJA5|MYC|DPYSL3|GJA4|STMN1|HOXA3|HOXA7|HOXA5|CMKLR1|HOXA4|MEF2C|C5ORF13|UNC5B|SERPINF1|UNC5C|PRKCA|RNASE4|SCRIB|HSPG2|DKK1|SOX10|WDR77|DKK3|KIAA1217|BCAM|RBP4|IFT88|BIN1|FEZ1|AGTR1|HOXB4|TXNIP|HOXB3|PRKCQ|HOXB2|HOXB8|HOXB6|HOXB5|SHOX2|PDGFB|GATA6|THY1|GATA3|GATA2|PRDX3|HSD11B1|UGT8|C7|CHST11|PDGFC|PLCG2|SFN|HOXC8|HOXC6|PLK4|LYN|NGFR|CREBBP|WNT10A|JAG1|FZD2|FZD4|FZD9|FN1|NR2F1|BRAF|FLI1|COL1A1|GJB2|GJB1|COL1A2|GJB3|GPR183|FAT1|PCDHB6|NOX4|PCDHB5|SNAI2|PCDHB4|HOXD3|DZIP1|PCDHB9|HOXD9|EZH1|HOXD8|ADA|ACHE|BTG2|MEI1|TGFB1I1|ELN|BHLHE41|ADM|JRKL|PTH1R|GLI1|GLI2|LFNG|CSRP2|HEY1|MECOM|CHL1|SMPD1|HEY2|TRIM3|TIMP2|COL10A1|TIMP3|NEFH|TIMP4|HELLS|ANXA1|ANXA2|NFAM1|BGN|EN1|FOS|SERPINB5|CIT|SLC7A5|MMP14|ZEB2|TUBB2B|ZEB1|MRAS|TAL1|PAX9|MMP19|GAS1|HCLS1|CRYAB|GART|VAMP5|CHST3|GAS7|ENG|OCA2|FIGF|AHNAK|ODC1|LRRC17|HOXD10|EGFR|APOLD1|FSTL3|UNG|RECQL4|FOXS1|SRPX2|FRZB|ADAM23|SPP1|DMD|LEFTY2|CDKN2B|GSN|GPR56|BMP8A|WWP1|PLXDC1|HEYL|CENPF|COL3A1|CSDA|DHRS9|CENPI|PSMC4|FABP7|PLP1|FMOD|CRLF1|SEMA5A|DGKG|CHRM3|GMNN|RTKN2|TNC|HP|MUM1|CASC5|RORA|MSI2|FGF1|CXCL13|FGF2|CTGF|FOXQ1|CDH5|FGF7|SALL1|CDH2|TNN|CDH1|PITX2|LZTS1|PHLDA3|CSGALNACT1|TLE3|IGFBP4|FST|SEMA6D|F2R|MITF|FOXP2|MSH6|NCL|MAL|PGR|ROR1|S100A4|ROR2|UTRN|CTSL2|COL17A1|BLM|KCNE1|CALCRL|NOTCH4|ECSCR|CHRD|TNFRSF11A|FOXO4|AEBP1|FOXO1|GLIS2|SOCS3|SOCS1|ADAP2|NDN|SMYD1|MBP|ZNF423|MAP2K5|FANCA|ASNS|FANCC|FANCB|BMX|NFKB2|CXCL10|IGSF10|RCAN1|DAB2|PTPRB|PTPRC|MAFB|RCAN2|ITGA11|BCL2|CDK1|LHX6|CSPG5|ANXA2P2|NES|PIWIL2|ITGB1|BNC1|FHL1|RASGRF1|HTR2B|FASLG|ECE2|CYR61|SYNE1|SPN|ADAMTS2|SGCD|EXO1|DNMT3B|ITGAX|ITGAV|TAPT1|EMX2|VWF|ITGA4|TNFRSF19|ITGA1|NRG1|ASPN|ASPM|EVC|LCK|PPAP2B|HAND2|ITGA7|EVL|ANG|ITGA5|BCAT2|COL15A1|C1S|KAZ|SEMA3D|SRF|SEMA3B|NTN4|LRP8|PARD6B|CLEC3B|PLN|PTPRZ1|IFI16|RAB23|NNAT|E2F1|NHS|CCL2|FYN|IGF2BP2|MEST|WASF2|SH2B3|CNNM4|IRX1|NTRK2|KCNJ8|PRRX1|SEMA4D|KCNIP2|TIE1|NTRK3|TBX5|HNRNPAB|REC8|PML|TBX2|MYO1E|SNRK|P2RX5|GLRB|LEP|MAB21L1|TLL1|PVRL3|CDO1|RECK|SPON2|SPARC|GFI1|LST1|CCNF|IKZF1|IKZF3|ANTXR1|CYB5D2|AQP1|CDC20|LGALS2|TCL1A|EDNRA|LGALS1|EDNRB|RPS19|KDR|C17ORF28|FAM65B|FBXO5|BTRC|EPHB2|TP63|ABT1|ACVR1|EPHA4|SMARCC2|IFRD1|ISLR2|ACSL4|MYO7A|KRT5|RUNX2|EREG|RUNX1|TWSG1|SFRP1|SFRP2|NINJ2|BTK|COL8A2|COL8A1|HECA|ZFPM2|TSHZ3|EPAS1|SH2D2A|KLK5|TWIST1|PCDH12|CD1D|APCDD1|PCDH18|KLK8|KLK7|KLK6|CD79A|UGCG|RACGAP1|ST8SIA4|PATZ1|ARSE|GPM6B|STAT5A|BBS1|NTNG2|EGR1|NMB|EGR2|XRCC6|EGR3|FOXF2|BCL11B|BCL11A|ST8SIA2|XRCC2|IGF2|LIF|IGF1|PTK2|DCLK1|CYP26A1|PDE3A|ID4|CD28|ID3|SIM1|ITM2B|ITM2C|ACVRL1|CLIC5|NRP1|CSRNP1|COL18A1|ROBO3|NRP2|ROBO4|PTPRO|HBB|PTPRM|HCCS|MEOX2|CD3E|PCSK5|CHRDL1|CD3D|PCSK4|CX3CL1|PTPRF|EDA2R|PTPRG|PCM1|SCML2|CTSK|DNER|NCS1|PHGDH|CCR4|BBS4|IL10|EDN3|IL15|TUBB|GFRA1|AVPR1A|NME5|GFRA3|RGMA|NME1|CLDN11|HCK|NOV|B3GNT5|KIT|MPPED2|MAPT|MATN3|C1QB|FOXC1|TAGLN|CSTA|PCNA|TMPRSS6|HDC|CXCR5|WAS|PTN|RELB|PPP2CA|HIRA|RELN|PDPN|HSF1|RAD54L|MSX1|PAK3|MPZL2|GINS1|GDF10|CD74|TMEM176B|NFYC|PCDHB15|LSAMP|VEGFC|PCDHB14|PCDHB13|PCDHB12|PCDHB11|PCDHB10|LYVE1|TJP1|CD40LG|KRT17|FAP|KRT16|AXL|NEDD4|DLC1|KRT14|PCDHB16|TACC3|AGGF1|TRIP13|APBA2|FOXA1|DCLRE1C|PRDM6|PLAT|PRDM1|TTF2|GIMAP5|ETS2|IGF1R|HOXA11|TGM1|COMP|HOXA10|CCND2|BMPER|PLAU|CAPN5|CCRL1|TGM5|KRT6C|IL6R|KRT6B|PDGFRB|EOMES|PDGFRA|POSTN|MSX2|WNT5B|LMO4|OSR1|HGF|LMO2|WNT5A|THEMIS|MATK|LIFR|GEM|LOX|CCNE1|CD8A|DOK5|COL4A4|ADAM12|COL4A3|TIMELESS|LMX1B|SCG2|CARD11|VCL|FBN2|PKDCC|NPR1|HTRA3|NPR2|NTM|SLC1A3|LTBP2|BHLHE22|PSEN1|ADRB2|NDRG2|NID1|CACNA1H|CACNA1G|EFNB2|ARHGAP22|CCNB2|WNT6|CCNB1|SHARPIN|THPO|PODXL|CYP11A1|UBD|NPHP1|CYTL1|MYH11|TGFB1|VCAM1|TGFB3|CAV2|SMURF1|PTCH1|CAV1|PTCH2|INHBA|BMP7|ESR1|BMP6|ARHGAP24|SELP|BMP4|CLK1|BMP2|IL6|FGF14|BMP1|NR4A3|NASP|COL5A1|PRPH2|IL7|GNAQ|COL5A3|FGF18|COL5A2|CNTN3|TCF4|IL7R|FGF10|FBN1|PRR3|PLEK|PDE3B|HMGB2|HSPB2|ILK|CXCL1|ODZ3|LAMC1|ODZ4|SOBP|PKD2|AFF4|HK3|SIX4|CASP3|BLNK|CASP1|WHSC1|SCARF1|YWHAH|SRGN|MYOCD|MMP2|PLAUR|PLA2G4A|LSR|SHROOM4|DCN|SEPT2|TGFBR2|ETV7|RCN3|CCNA2|ACTA2|GREM1|DNM3|ZAP70|VCAN|IRF4|ELF5|ALDH1A2|IRF1|CDH11|DCX|CASQ2|COL6A3|CDH13|IRF8|PDE5A|LTB|DOCK2|MYH7|LAMA2|LAMA4|LEF1|NRXN2|PRELP|DLL1|THBS1|HSPD1|DLL4|CNR1|HLX|ERBB4|SPOCK2|ATOH8|PTK2B|SPOCK1|SLIT3|S1PR3|SLIT2|PDLIM7|OPCML|TIMM8A|TCF7L2|LAMB2|LGI4|EYA4|SCLT1|LAMB1|SOD2|S100B|TBX19|MEIS2|TBX18|ACVR2A|TBX15|CD4|RPS6KB1|SPRY1</Data></Cell><Cell ss:Index="255"/></Row><Row ss:Height="12.816"><Cell><Data ss:Type="Number">32502</Data></Cell><Cell ss:StyleID="ce1"><Data ss:Type="Number">3.8396E-030</Data></Cell><Cell ss:StyleID="ce1"><Data ss:Type="Number">1.5625E-027</Data></Cell><Cell><Data ss:Type="Number">867</Data></Cell><Cell><Data ss:Type="Number">3229</Data></Cell><Cell><Data ss:Type="Number">3436</Data></Cell><Cell><Data ss:Type="Number">17655</Data></Cell><Cell><Data ss:Type="String">developmental process</Data></Cell><Cell><Data ss:Type="String">POP1|FZD10|LIPA|CLDN1|SPIB|NDST1|DPYSL3|WLS|MEF2C|C5ORF13|UNC5B|UNC5C|RNASE4|HSPG2|RBP4|RBP5|FEZ1|AGTR1|TXNIP|SHOX2|PDGFB|GATA6|THY1|GATA3|GATA2|HSD11B1|UGT8|C6|C7|PDGFC|SFN|PPARGC1A|LYN|NGFR|CREBBP|JAG1|FN1|NR2F1|FLI1|COL1A1|COL1A2|FAT1|NOX4|FAT3|DZIP1|EZH1|ACHE|BHLHE41|JRKL|PTH1R|SMPD3|HEY1|MECOM|SMPD1|HEY2|NEFH|SLC18A2|BGN|FOS|MMP11|SLC7A5|MMP14|MMP19|CRYAB|VAMP5|CHST2|CHST3|ODC1|LRRC17|EGFR|FSTL3|UNG|PTGS1|RECQL4|FOXS1|SRPX2|FRZB|ADAM23|SPP1|DMD|LEFTY2|SPDEF|GPR56|BMP8A|NOC3L|PLXDC1|HEYL|CENPE|CENPF|COL3A1|FABP4|CENPI|PSMC4|FABP7|CRLF1|GPR65|GMNN|HP|MUM1|CASC5|RORA|MSI2|CXCL13|CTGF|FOXQ1|HHAT|PIM1|PITX2|FST|ADIPOQ|FOXP2|MSH6|MFNG|PKP1|MAL|ROR1|S100A4|ROR2|UTRN|COL17A1|BLM|KCNE1|ECSCR|TNFRSF11A|FOXO4|FOXO1|GLIS2|SLC9A1|SOCS3|SOCS1|TNFRSF17|SMYD1|MBP|ZNF423|KL|SRD5A1|BMX|NFKB2|CXCL10|IGSF10|PTPRB|PTPRC|ANXA2P2|PIWIL2|ITGB1|FHL1|RASGRF1|HTR2B|FASLG|ECE2|FOXM1|SPN|EXO1|ITGAX|ITGAV|EDIL3|EMX2|ITGA4|TNFRSF19|ITGA1|MSL3|NRG1|NRG2|MFRP|HAND2|ITGA7|ITGA5|MET|BCAT2|COL15A1|C1S|LRP1|KAZ|SRF|NTN4|LRP8|CECR1|PARD6B|PTPRZ1|IFI16|CCL5|NNAT|E2F1|CCL2|FYN|IGF2BP2|SH2B3|CNNM4|NTRK2|KCNJ8|PRRX1|TIE1|NTRK3|DONSON|TBX5|HNRNPAB|BICC1|REC8|TBX2|MYO1E|SNRK|PDCD1|PVRL3|RECK|SPON2|CCNF|IKZF1|IKZF3|CYB5D2|CDC20|LGALS2|TCL1A|LGALS1|KDR|FBXO5|EPHB2|TP63|ACVR1|EPHA4|SMARCC2|ST6GAL2|ISLR2|MYO7A|EREG|SFRP4|SFRP1|CFDP1|SFRP2|NINJ2|BTK|SPATA18|EPAS1|PEX11A|PCDH12|CD1D|PCDH18|RACGAP1|ST8SIA4|ARSE|STAT5A|BBS1|NTNG2|EGR1|EGR2|XRCC6|EGR3|FOXF2|TNFSF12|ST8SIA2|XRCC2|IGF2|IGF1|PTK2|DCLK1|CYP26A1|ID4|CD28|ID3|SUV39H2|NRP1|CSRNP1|NRP2|PTPRO|PTPRM|CD3E|PCSK5|CHRDL1|CD3D|PCSK4|PTPRF|EDA2R|PTPRG|PCM1|SCML2|CTSK|NCS1|PHGDH|CCR4|BBS4|CTSC|IL10|IL15|RGMA|NR5A2|KIT|FOXC1|TAGLN|PCNA|TMPRSS6|RELB|RELN|HSF1|MSX1|PAK3|CD74|TMEM176B|PCDHB15|VEGFC|PCDHB14|RPA2|PCDHB13|PCDHB12|PCDHB11|PCDHB10|NEDD4|PCDHB16|TACC3|AGGF1|FOXA1|CD86|DCLRE1C|PRDM6|PLAT|PRDM1|TTF2|GIMAP5|ETS2|IGF1R|LOXL2|TGM1|CCND2|PLAU|CAPN5|CCRL1|TGM5|IL6R|PDGFRB|EOMES|PDGFRA|MSX2|OSR1|THEMIS|PCOLCE|NPNT|MID1|GEM|CCNE1|CD8A|DOK5|ADAM12|CARD11|VCL|FBN2|PKDCC|NPR1|HTRA3|NPR2|SLC1A3|BHLHE22|PSEN1|NDRG2|CACNA1H|CACNA1G|CCNB2|WNT6|CCNB1|FUT8|SHARPIN|CYP11A1|NPHP1|CYTL1|RAI2|VCAM1|CAV2|CAV1|INHBA|BMP7|BMP6|BMP4|CLK1|BMP2|IL6|FGF14|BMP1|NASP|COL5A1|IL7|GNAQ|COL5A3|FGF18|COL5A2|CNTN3|TCF4|IL7R|FGF10|FBN1|PRR3|PLEK|HMGB2|HMGB3|ILK|ODZ3|TNFAIP1|LAMC1|ODZ4|LDB2|SOBP|AFF3|AFF4|WHSC1|SCARF1|YWHAH|DACT1|MYOCD|MMP2|HUNK|PLA2G4A|SHROOM4|ETV6|ETV7|RCN3|CCNA2|ACTA2|GREM1|VCAN|IRF4|ELF5|IRF1|IRF8|LAMA2|LAMA4|PRTG|CNR1|TBX21|SPOCK2|ATOH8|PTK2B|SPOCK1|SLIT3|SLIT2|PDLIM7|TIMM8A|CHURC1|LAMB2|EYA4|LAMB1|SOD2|S100B|TBX19|TBX18|ACVR2A|TBX15|CD4|SERPINE2|SERPINE1|COL12A1|STMN2|ELK3|GJA1|HOXA9|ALCAM|SOX17|GJA5|MYC|GJA4|STMN1|HOXA3|HOXA7|RNF111|HOXA5|CMKLR1|HOXA4|SERPINF1|PRKCD|PRKCA|SCRIB|DKK1|SOX10|WDR77|DKK3|KIAA1217|BCAM|IFT88|BIN1|GPR161|HOXB4|PRR15|HOXB3|PRKCQ|HOXB2|HOXB8|FREM1|HOXB6|HOXB5|ASF1B|RPS4Y1|PRDX3|CHST11|PLCG2|HOXC8|HOXC6|PLK4|BTF3|WNT10A|FZD2|FZD4|FZD9|BRAF|NFATC4|GJB2|GJB1|GJB3|GPR183|PCDHB6|PCDHB5|SNAI2|PCDHB4|HOXD3|PCDHB9|HOXD9|HOXD8|ADA|BTG2|MEI1|TGFB1I1|ELN|ADM|GLI1|GLI2|FCRLA|LFNG|CSRP2|CHL1|TCTN1|TRIM3|TIMP2|COL10A1|TIMP3|TIMP4|HELLS|SLC2A14|TPI1|ANXA1|ANXA2|NFAM1|EN1|TERF2|SERPINB5|CIT|ZEB2|TUBB2B|ZEB1|MRAS|TAL1|PAX9|ANGPTL2|GAS1|HCLS1|GART|GAS7|ENG|OCA2|FIGF|AHNAK|HOXD10|APOLD1|OLFML3|APOL3|APOL2|CDKN2B|GSN|WWP1|CSDA|DHRS9|PLP1|FOSB|FMOD|SEMA5A|DGKG|CHRM3|RTKN2|TNC|FGF1|FGF2|CDH5|FGF7|DACH1|SALL1|CDH2|TNN|CDH1|PLXNC1|LZTS1|PHLDA3|CSGALNACT1|TLE3|IGFBP4|SEMA6D|F2R|MITF|HIC1|NCL|PGR|ERG|CTSL2|CSF1R|CALCRL|NOTCH4|CHRD|AEBP1|ADAP2|NDN|IGFBP7|MAP2K5|WDTC1|FANCA|ASNS|FANCC|FANCB|RCAN1|DAB2|MAFB|RCAN2|ITGA11|BCL2|CDK1|LHX6|CSPG5|NES|BNC1|CYR61|SYNE1|TRO|ADAMTS2|SGCD|SIN3A|DNMT3B|ADAMTS9|TAPT1|VWF|ASPN|ASPM|EVC|LCK|PPAP2B|EVL|ANG|SEMA3D|SEMA3B|SEMA3G|CLEC3B|PLN|RAB23|NHS|MEST|WASF2|IRX1|SEMA4D|KCNIP2|IRX3|PML|P2RX5|GLRB|LEP|MAB21L1|KLF9|TLL1|CDO1|SPARC|GFI1|LST1|DIXDC1|CISD2|CSN3|ANTXR1|AQP1|EDNRA|FRAT1|EDNRB|RPS19|CHEK2|CHEK1|C17ORF28|FAM65B|BTRC|AGFG1|PTGDR|DYNC2H1|ABT1|IFRD1|EBF1|EBF2|ACSL4|EBF3|KRT5|RUNX2|RUNX1|TWSG1|COL8A2|COL8A1|HECA|ZFPM2|TSHZ3|SH2D2A|TSHZ2|TWIST2|KLK5|TWIST1|APCDD1|KLK8|KLK7|KLK6|CD79A|UGCG|INPP5D|PATZ1|GPM6B|NMB|BCL11B|BCL11A|SIAH2|LIF|PDE3A|SIM1|ITM2B|ITM2C|ACVRL1|CLIC5|COL18A1|ROBO3|ROBO4|HBB|HCCS|MEOX2|MEOX1|CX3CL1|SH3PXD2B|DNER|EDN3|TUBB|GFRA1|AVPR1A|NME5|GFRA3|RHOB|NME1|CLDN11|HCK|NOV|B3GNT5|MPPED2|MAPT|MATN3|C1QB|CSTA|HDC|CXCR5|WAS|ZNF3|PTN|PPP2CA|HIRA|WIF1|PDPN|RAD54L|MPZL2|GINS1|GDF10|NFYC|LSAMP|LYVE1|TJP1|CD40LG|KRT17|FAP|KRT16|AXL|DLC1|KRT14|TRIP13|APBA2|HOXA11|COMP|HOXA10|BMPER|ARHGDIB|KRT6C|KRT6B|POSTN|WNT5B|IL11RA|LMO4|HGF|LMO2|WNT5A|MATK|LIFR|LOX|COL4A4|COL4A3|TIMELESS|LMX1B|SCG2|NTM|LTBP4|LTBP2|ADRB2|NID1|EFNB2|ARHGAP22|THPO|PODXL|UBD|MYH11|STIL|TGFB1|TGFB3|SMURF1|PTCH1|PTCH2|SMAD5|ESR1|ARHGAP24|SELP|NR4A3|PRPH2|PDE3B|HSPB2|CXCL1|PKD2|ELAVL1|RPS4X|HK3|SIX4|CASP3|BLNK|CASP1|SRGN|EGFL6|PLAUR|LSR|DCN|SEPT2|TGFBR2|DNM3|ZAP70|ALDH1A2|CDH11|DCX|CASQ2|COL6A3|CDH13|PDE5A|LTB|DOCK2|MYH7|NXN|LEF1|NRXN2|PRELP|DLL1|THBS1|HSPD1|DLL4|HLX|ERBB4|S1PR3|BUB1|OPCML|TCF7L2|LGI4|SCLT1|MEIS2|MLPH|RPS6KB1|SPRY3|SPRY1</Data></Cell><Cell ss:Index="255"/></Row><Row ss:Height="12.816"><Cell><Data ss:Type="Number">65007</Data></Cell><Cell ss:StyleID="ce1"><Data ss:Type="Number">6.9046E-029</Data></Cell><Cell ss:StyleID="ce1"><Data ss:Type="Number">2.6821E-026</Data></Cell><Cell><Data ss:Type="Number">1633</Data></Cell><Cell><Data ss:Type="Number">6914</Data></Cell><Cell><Data ss:Type="Number">3436</Data></Cell><Cell><Data ss:Type="Number">17655</Data></Cell><Cell><Data ss:Type="String">biological regulation</Data></Cell><Cell><Data ss:Type="String">SPI1|POP1|ITSN1|SLA2|SPIB|ALKBH2|NDST1|HTR7|DPYSL3|AKT3|C3AR1|GTSE1|WLS|ZNF19|UNC5B|CACNA2D1|UNC5C|PRKAB1|ACE2|FEZ1|AGTR1|TXNIP|ATF7|SLBP|PDGFB|GATA6|CDCA7|GATA3|GATA2|PDGFD|PDGFC|SFN|CREBBP|JAG1|FN1|NR2F1|CILP|PKIA|FXYD1|HLA-DRB1|LGMN|ARHGAP9|ACHE|BHLHE41|ARHGAP1|JRKL|ARHGAP6|ARHGAP4|SMPD3|MED13|MECOM|CASP10|SMPD1|JAK3|DLGAP5|JAK1|CHST9|DUSP2|KCND2|DUSP1|FOS|MED26|MMP14|PLSCR1|MED24|PLSCR3|SLC7A8|PLSCR4|RAPGEF1|RAPGEF2|CRYAB|CHST3|PTAFR|ODC1|SLC7A1|SFRS13B|EGFR|FRZB|PLAGL1|AGR2|SPP1|ZNF469|BID|IL12RB1|SPDEF|IL12RB2|RIC3|ZNF462|ATAD2|WTIP|CENPE|CENPF|COL3A1|ZNF454|CDKN3|SLC27A1|GMNN|SLA|CASC5|EFEMP2|TNFRSF8|NEK2|MAP3K8|ZNF446|ZNF444|KCNH3|BNIP3L|KCNH8|FST|ADIPOQ|CDC25A|CDC25B|MSH6|PKP1|IL6ST|BLK|GRIA1|CD274|BLM|KCNE1|SHC1|AGAP11|LY96|LIN7A|PKMYT1|CORO1A|NPAS3|CORO1C|ACN9|TNFRSF17|SMYD1|NAE1|ZNF423|GRIA3|GRIA4|CD276|HTR1F|GPR109A|NDC80|PIWIL2|CIITA|ITGB2|HTR2B|ECE2|ITGAL|TNFSF13B|SPN|BOC|TAGAP|ITGAV|TNFRSF19|ITGA1|MSL3|NRG1|NRG2|TNFRSF1B|TNFRSF1A|ARL4C|HAND2|ITGA7|BPI|TNFRSF25|LCP1|ITGA5|BECN1|C1S|C1R|UHRF1|SRF|ATP10A|IL2RG|FYB|CDC45|E2F1|E2F2|NFKBIL2|E2F3|FYN|IGF2BP2|E2F5|E2F7|E2F8|NTRK2|KCNJ8|CNBP|NTRK3|TBX5|HNRNPAB|CABLES2|REC8|TBX2|ST5|IL2RA|POU2AF1|IL2RB|EIF3E|CD247|CD244|IKZF1|IKZF3|ICAM1|IKZF5|IL27RA|NUDT4|CDC20|HERC5|C4A|LGALS1|KDR|FBXO5|LGALS9|TRIM21|TP63|TRIM22|TBC1D22B|TRIM23|SMARCC2|CIRBP|ISLR2|CFDP1|CCDC80|BTK|CD226|RIN2|ROPN1|GIPR|EPAS1|ACTR3B|ZBTB4|ZNF397OS|BRIP1|RACGAP1|HLTF|KCNN4|PCK1|STAT5A|BBS1|EGR1|XBP1|EGR2|APOBEC3F|YES1|EGR3|APOBEC3G|TNFSF12|IGF2|RAB27B|IGF1|PTK2|CYP26A1|PTK7|GRAP|FBXL5|C9ORF100|NRP1|CSRNP1|NRP2|ECM2|CSRNP3|MLF1IP|AKAP12|PCM1|RAC2|FCER1A|BBS4|GIT1|IL10|IL15|IL16|SYN2|TOX2|RAP2B|KIT|DEPDC1|ARHGEF4|PABPC1|DDR2|PCNA|NEXN|HSD17B6|ARNTL2|RELB|MGC29506|REM1|RELN|HSD17B1|TCEB1|MSX1|IL34|VEGFC|KLHL6|TACC3|AGGF1|RAD1|HDGF|IL18R1|NEK11|PRDM8|PRDM6|PRDM5|BUB1B|PLAT|PRDM1|TTF2|NR3C1|ETS1|ETS2|IGF1R|NR3C2|PLAU|ZNF83|ENPP2|FAM3D|PTRF|IL6R|TMSL3|IL4R|MSX2|TBC1D2B|CARTPT|GEM|TYROBP|TBC1D20|CARD16|CARD11|PPIC|TBC1D19|PKDCC|HTRA3|TCF7|HTRA1|CACNA1C|PLD1|CACNA1H|CACNA1G|CNN1|GRK5|IRAK2|GRK6|LPXN|CYTL1|VILL|ECT2|VCAM1|UBE2C|CAV2|CAV1|CRTAM|RARRES1|FGF14|GNAL|NAT1|UBE2S|UBE2T|GNAQ|FGF18|TCF4|IL7R|FGF10|PHTF2|TNFAIP8|TNFAIP6|PLEK|TNFAIP3|ODZ2|ODZ3|TNFAIP1|ODZ4|RERG|SGOL1|RASGEF1B|MYBL2|WHSC1|CYTIP|IFT57|MYBL1|MYOCD|HUNK|ETV1|IRAK3|ETV6|ETV7|ACTA2|GREM1|ELF5|CRY2|MS4A2|MS4A1|C4ORF31|CYTH3|IL1RL1|IL1RL2|CYTH4|CNR1|TBX21|SPOCK2|PTK2B|SPOCK1|SLIT3|SLIT2|CRYM|MTA3|CYTH1|EYA4|SSRP1|TBX19|TBX18|CD2|TBX15|CD4|CD6|CD5|CD7|TEK|SMC3|GRPR|ELK3|MTBP|GJA1|ALCAM|TFG|PRKCB|DDX11|CLEC11A|PRKCD|PRKCA|SCRIB|GTPBP4|WDR77|BCAM|DEPDC1B|PRKCQ|PRKD1|PROL1|ZNF395|CFH|CFI|XPA|CFP|MTDH|ICOS|PLK4|BTF3|BARD1|STARD13|GTF2IRD2|SNAI3|PLK1|NFATC1|NFATC4|FOSL1|EHD1|HNRNPD|SNAI2|BTG3|BTG2|ARPC1A|PYGM|SMG5|IFIH1|TIMP2|TIMP3|ZNF367|ZNF366|ZIK1|HELLS|TERF2|APBB1IP|ZEB2|ZEB1|TMSB15B|RARA|ANGPTL2|GAS1|GAS6|ANGPTL1|GAS7|CDC123|GRP|ADCY4|ADCY1|ADCY7|APOLD1|FGD2|ADCY5|FGD5|ALOX5|USP1|SLC17A7|APOL3|RUNX1T1|FARP1|CDKN2B|GSN|IL10RA|ELP2|KIAA1045|SNCAIP|DHRS3|CSDA|DHRS9|PLP1|FOSB|RERGL|PROS1|TNC|FGF1|FGF2|FGF7|SALL1|RAB42|SALL2|TNN|PLXNC1|IL13RA1|IFNAR2|TLE4|TLE3|TPM2|DIO2|DIO3|ILF2|HIC1|RAB32|RAB30|RAB31|PGR|STAMBP|EIF2C4|AEBP1|BTLA|MAP2K5|FANCA|FANCC|FANCB|DAB2|BCL2|LHX6|CPE|CSPG5|EIF2C2|MAP3K14|LAT|PLEKHF1|MCM7|ZC3H3|CYR61|SYNE1|TRO|PSTPIP1|PRKG2|EMILIN1|PRKG1|CR2|PLEKHG1|CR1|RFC4|TRPC6|TRPC1|AVPR2|ZNF75A|TFDP1|ESPL1|LCK|CTDSP1|KIAA0564|PPAP2B|PPAP2A|XCL2|PECAM1|MCM4|XCL1|MCM5|MCM6|MCM2|PLEKHH3|CEBPD|FGL2|TTK|NOD1|NLRC3|TENC1|NLRC4|P2RY6|PLN|ABLIM3|DNAJB5|RAB23|CSK|JAZF1|PML|MFAP4|P2RX5|ASXL3|LEP|MAB21L1|P2RX1|POLR3G|RAB17|IFITM1|GFI1|AQP9|CISD2|CSN3|AQP1|RPS6KA4|PNP|RPS19|RPS6KA2|PDK4|TBC1D10C|BTRC|SYNPO|PDK1|IL15RA|HLA-H|ATP6V0E1|FLT3LG|TIAM2|TWSG1|SIK2|DNA2|SLC22A5|TXK|SH2D2A|DCUN1D3|TWIST2|TWIST1|APCDD1|CD79B|CD79A|ZNHIT3|KIAA1804|SPTBN1|SH2D1A|LIF|TPX2|VNN1|SIM1|TOP2A|COL18A1|AHCTF1|ROBO4|HBB|MEOX2|MEOX1|OBFC2A|GSG2|CHMP1A|XPO5|SH3PXD2B|RALGPS2|EDN3|TUBB|GP1BA|PDCD1LG2|GFRA3|VAV1|TLR1|CLDN11|TLR9|TLR8|TLR7|RGS7BP|TLR6|VGLL1|TLR4|TLR2|C1QB|PTGER4|C1QA|CSTA|ZNF3|PTN|TYMS|AIF1|PPP2CA|TCEAL8|TCEAL7|LIMA1|HIRA|NT5E|EGFLAM|TCEAL4|WIF1|TCEAL1|PDPN|APBB2|MPP1|NFYC|CD40LG|SAA1|SAA2|APBA2|F2RL2|C1QC|FCN1|HOXA11|COMP|HOXA10|BMPER|SIT1|ARHGDIB|C1RL|GUCY1A2|KDM2B|WNT5B|LMO4|HGF|LMO2|WNT5A|HMHA1|LIFR|TIMELESS|AMPH|RASL12|CHRNA5|NOP2|HRH1|THPO|UBD|NLRP3|NLRP1|CLSPN|CBX7|CBX3|NONO|CBX2|POU2F2|SELE|SELP|TRPV6|CASS4|GPSM2|YBX1|RPS4X|HK3|SIX4|CASP3|CASP1|GPSM3|SRGN|PLAUR|LSR|SEPT4|SEPT2|ZAP70|RASA3|ALDH1A2|DCX|CDH13|LTB|PFDN5|MYH7|LEF1|NRXN2|ATP1A2|THBS1|THBS4|TBRG4|RASD2|GNA15|HLX|SAP30L|BUB1|TCF7L2|KDM4B|RPS6KB1|PPP2R2B|LPIN1|ADAMDEC1|LIPA|CLDN1|PREX2|PREX1|PSMD7|LIPH|LIPG|PSMD3|UBASH3A|ZNF287|MEF2C|C5ORF13|STARD8|ZNF281|RNASE4|PDZK1|RBP4|RFX8|RBP5|SPARCL1|MYL9|IDO1|SHOX2|HPN|AGAP2|IL20RB|FPR3|THY1|IQGAP2|IQGAP3|C2|IL22RA2|C3|HPX|C6|KLRK1|C7|KCNMB4|PPARGC1A|PPARGC1B|RHBDL1|GPIHBP1|C5ORF41|LYN|NGFR|GPR12|FLI1|C20ORF20|COL1A1|COL1A2|HRC|NOX4|ZNF259|LACRT|FERMT2|EZH1|FERMT3|EZH2|CTCF|PTH1R|JPH2|HEY1|HEY2|CTLA4|IKBIP|FGFBP1|EMP3|F5|CDC42EP5|PELI1|CKS2|CDC42EP1|TLR10|LRRC17|PRAM1|PSMA7|FSTL3|PTGS1|RECQL4|FOXS1|SRPX2|PSMB2|STAT4|LEO1|FLNA|STAT6|DMD|LEFTY2|STAT1|STAT2|GPR55|PSMB8|PSMB9|HEYL|FABP4|PSMC4|FABP7|SERBP1|ZNF215|ZNF214|ZNF696|GPR65|HP|MUM1|F13A1|RORA|CXCL13|CXCL16|CTGF|FOXQ1|HPGDS|RUVBL1|ZNF208|PIM1|PIM2|KPNA2|HLA-DOA|PITX2|PPP1R16B|ZNF683|LAG3|UBE2E3|FOXP3|FOXP2|FOXP1|SAP30|ACAP1|MAF|SLC9A9|MAL|ROR1|S100A4|MAPKAPK5|ROR2|IGFALS|UTRN|ZNF676|S100A9|DSC2|DSC3|ZNF671|ARL3|GLIS3|DPT|TNFRSF11A|FOXO4|GLIS1|FOXO1|GLIS2|SLC9A1|SOCS3|SOCS1|STK38|ZNF667|MBP|BCL2L14|KL|BRPF1|RBPMS|GOT1|SRD5A1|NFKB2|CXCL10|PTPRE|CXCL11|CXCL12|PTPRC|NFE2L3|ANXA2P2|MYD88|ARHGAP11A|CNTNAP1|CELF2|RASGRF2|FLT4|FHL1|RASGRF1|LRRK1|PIK3CD|FASLG|FHL5|ARRB2|FOXM1|PIK3CG|WISP1|WISP2|SUMO2|NCK2|EDIL3|EMX2|SH2D3C|PPM1A|BIRC5|PPP1R12B|DTL|MET|L3MBTL4|BIRC3|PPP1R15A|COL15A1|LRP1|ZBTB47|NTN4|LRP4|FOXK2|ZBTB42|HSD17B11|CXXC5|LRP8|PARD6B|CCL8|SH3BP1|IFI16|CCL5|CCL4|CCL2|PCBD2|FCGR1A|SLC12A4|PPP1R14C|PRRX1|TIE1|DHODH|PTPN6|CCNH|CCNF|PRF1|IFI30|TXNDC16|TCL1A|RASSF2|RASSF4|RASSF5|EPHB2|TMPO|ACVR1|EPHA4|RSAD2|ANK2|ANK1|EREG|SFRP4|STX1B|SFRP1|SFRP2|IFI27|PPP1R3C|LAP3|KIF20B|EPHA3|PEX11A|WNK4|PIK3R1|CD1D|ZNF707|TSPAN8|CD19|ZNF703|PENK|SLAMF7|C13ORF34|A2M|PAG1|SLAMF1|CCR1|XRCC6|FOXF2|LRRN3|IQSEC1|ST8SIA1|XRCC2|RASSF9|PILRA|DCLK1|ANLN|ID4|CD28|CD27|ID3|RGL3|RGL1|SUV39H2|CD40|DIRAS1|PTPRO|PTPRM|CD3G|MIA3|PCSK7|DOC2B|CD3E|PCSK5|PTPRF|EDA2R|PTPRG|SCML2|GNGT2|SCML4|CTSK|NCS1|CD38|CD37|CCR7|CTSG|CCR6|CCR5|LMCD1|CCR4|CD33|CCR2|CD53|CD52|WARS|MME|LEPRE1|OSMR|COMMD5|RGMA|LAT2|NR5A2|NCOA7|KIF2C|CD48|CD46|STX12|FOXC1|RAMP2|RAMP3|TMPRSS6|DERL1|PLEKHG4B|HSF1|PAK3|CD55|CD74|CD70|AKR1C1|UBE2G2|AP2B1|GPAM|CSDC2|STK17A|NEDD4|CCNG2|FKBP1B|MAD2L1|FOXA1|CD86|DCLRE1C|CD83|GIMAP5|RGS4|RGS5|CCND2|CAPN5|PALM|CCRL1|ARID2|PRND|ZBP1|PDGFRB|EOMES|PDGFRA|SCARA5|OSR1|THEMIS|LAX1|MID1|DOK2|DOK3|CCNE2|CD8B|DKC1|CCNE1|CD8A|DOK5|VCL|RBM8A|NPR1|NPR2|SLC1A3|PSEN1|NDRG2|RASGRP2|ACACB|SUPT6H|CCNB2|WNT6|CCNB1|CYP11A1|CALD1|NPHP1|CAMTA2|TAC1|PRNP|ECD|HMGA1|INHBA|ZFHX4|BMP7|BMP6|BMP4|BMP2|IL6|BMP1|CPS1|COL5A1|IL7|TAF4B|PHF19|HMGB2|SIRPB2|ILK|LAMC1|AFF3|AFF4|SIRPB1|UBE2Q1|YWHAQ|LRRFIP1|YWHAH|MMP7|ARHGEF15|DDX58|ARHGEF17|UBE2QL1|TBC1D9|PLA2G4A|RCN3|CCNA2|PSRC1|MMRN1|UBE2R2|IRF4|IRF1|TBC1D7|IRF8|MVD|LAMA2|BCL2A1|LAMA4|TAF9|SAMHD1|AURKA|TAF1D|TNKS2|PDLIM7|RBM38|CHGA|LAMB2|TAF11|MX1|LAMB1|SOD2|S100B|ACVR2A|CLCN6|BCL6B|ASB2|TAF2|RAN|ZNF177|MAML2|SERPINE2|SERPINE1|STMN2|ABAT|BACH2|HOXA9|SOX17|MYC|CREB3L1|MYB|STMN1|HOXA3|CYP1B1|HOXA7|HOXA5|HOXA4|TSPYL2|DAPK1|SERPINF1|SERPINF2|SOX12|DKK1|SOX10|SYTL4|UNC13D|DKK3|SYTL2|IFT88|BIN1|HOXB4|SERPING1|HOXB3|HOXB2|HPRT1|HOXB8|HOXB6|HOXB5|ASF1B|SKA3|SKA1|SKA2|PRDX3|PPP3R1|PRDX4|CHST11|RAD21|PLCG2|HOXC8|HOXC6|FZD2|BRAF|CDC7|PA2G4|CDC6|LASS3|TNFSF4|TNFSF9|TNFSF8|HOXD3|CPEB2|HOXD9|HOXD8|ADA|ITK|ZNF132|TGFB1I1|ADM|HIF3A|SLC6A1|GLI1|SERPINA6|GLI2|CHL1|TCF19|BATF2|BATF3|TIGD5|ANXA1|ANXA2|TIGD6|NFAM1|TESC|EN1|SERPINB9|TACR1|SERPINB5|MRAP|FCER2|MRAS|TAL1|PAX9|HCLS1|PLCB2|ENG|CCL14|CCL13|FIGF|AG2|HOXD10|CHN1|CHML|CCL19|CCL18|ZNF101|CCL22|F10|CCL21|CARD9|CARD6|WWP1|ABI3|RFWD3|TRMT6|DGKG|CHRM3|RTKN2|FAM107A|CDH5|ZFP36|DACH1|CDH2|CDH1|GRAP2|MAF1|PHLDA1|LZTS1|TMSB10|PHLDA3|IGFBP4|IGFBP3|F2R|TAP2|FLJ10357|TAP1|MITF|SYPL2|TRAIP|NCL|CLIP4|ERG|DGKI|ZNF552|CSF1R|DNMT1|CALCRL|RNF180|NOTCH4|CHRD|RASAL1|RASAL3|RHOBTB2|ADAP2|CLEC7A|ABL1|NDN|IGFBP7|IGFBP6|ZNF544|WDTC1|MOAP1|ATP8B1|ASNS|RCAN1|CNOT7|MAFB|YEATS2|RCAN2|CDK2|CDK1|CNOT8|ZNF532|BNC2|BNC1|PTPN22|SCPEP1|SIN3A|DNMT3B|HIF1AN|GRASP|SH3D19|GPX2|VWF|TRAF1|ASPN|ADRA2A|ASPM|ESRP2|ZNF516|ANG|NLGN3|C15ORF42|PUF60|TIGIT|MEST|WASF2|IRX1|RPH3AL|KCNJ11|SEMA4D|SPAG5|KCNIP2|KCNJ12|IRX3|CFLAR|KLF2|RAD51|GLRB|KLF9|MNDA|RHEBL1|SPARC|LST1|EDNRA|EDNRB|CHEK2|CHEK1|VSIG4|PTGDS|B2M|AGFG1|SKP1|ABT1|SLC11A1|EBF1|ACSL5|EBF2|EBF3|RUNX3|RUNX2|RUNX1|INPP4B|MALL|TFAM|ZFPM2|NECAB3|TSHZ3|PDE1C|PDE1B|MAOA|PDE1A|TSHZ2|EIF5A2|EBI3|KLK5|KLK8|KLK7|KLK6|INPP5D|PATZ1|CDT1|NMB|BCL11B|BCL11A|STAC|SIAH2|PDE2A|CIDEA|NMI|PARP14|GDF6|PARP15|GNG11|ZWINT|CIDEC|PDE3A|MEIS3P1|ITM2B|ITM2C|ACVRL1|FEN1|CX3CL1|STAB1|KIF13B|CLIC2|MAP4K1|CAMLG|NME2|AVPR1A|NME5|RHOF|RHOC|RHOB|NME1|MDFIC|NOV|TFEC|TNNT3|RHOJ|TFF1|MAPT|TNXB|WAS|IFI6|CUX2|CXCR3|RAD54L|MAP4K5|CORIN|GDF10|RANBP1|PODN|LILRB4|LILRB5|FAP|AXL|DLC1|FAS|NRK|SIRPG|NPY2R|SYDE1|IL18RAP|NUSAP1|KNTC1|PDE8B|PDE8A|KRT6C|CADPS2|MATK|WRNIP1|CGRRF1|PDIA5|COL4A3|ELMO1|APLNR|LMX1B|SCG2|PDE9A|AKNA|C5AR1|LTBP4|NCF1B|CSF2RB|ADRB2|NID1|ARHGAP15|ARHGAP22|DPP4|ARHGAP20|PODXL|TGFB1|TGFB3|SMURF1|PTCH1|EPHX2|ARHGAP28|A2ML1|SMAD5|ARHGAP25|ESR1|ARHGAP24|ARHGAP31|NR4A3|ARHGAP30|DNMBP|TGFBI|NFKBIE|CXCL6|CXCL9|MCTP1|HSPB7|PDE3B|CXCL1|PKD2|ELAVL1|CKS1B|TMEM101|SCYL2|PTGIR|ARAP3|TGFBR2|LATS2|PDE5A|LALBA|MCTP2|DOCK1|RGS18|NXN|PALM2|LCAT|TFPI|DLL1|UACA|HSPD1|DLL4|PALMD|ERBB4|NRIP2|S1PR3|RGS22|S1PR2|S1PR4|TRAT1|LGI4|MEIS3|MEIS2|SPRY3|SPRY1|PDE7B</Data></Cell><Cell ss:Index="255"/></Row><Row ss:Index="61" ss:Height="12.816"><Cell><Data ss:Type="Number">50865</Data></Cell><Cell ss:StyleID="ce1"><Data ss:Type="Number">1.0718E-028</Data></Cell><Cell ss:StyleID="ce1"><Data ss:Type="Number">3.9825E-026</Data></Cell><Cell><Data ss:Type="Number">109</Data></Cell><Cell><Data ss:Type="Number">199</Data></Cell><Cell><Data ss:Type="Number">3436</Data></Cell><Cell><Data ss:Type="Number">17655</Data></Cell><Cell><Data ss:Type="String">regulation of cell activation</Data></Cell><Cell><Data ss:Type="String">CD86|CD83|SERPINE2|LST1|SIRPG|MUM1|RORA|IKZF1|GIMAP5|SLA2|IL27RA|CTGF|PNP|SIT1|VSIG4|HLA-DOA|IL13RA1|LAG3|IL4R|HGF|FOXP3|LAX1|UNC13D|PRKCQ|CD226|ROR1|ROR2|IL6ST|CARD11|IDO1|CD274|BLM|EBI3|PDGFB|IL20RB|THY1|CORO1A|DPP4|KLRK1|INPP5D|BTLA|SLAMF7|TAC1|ICOS|PAG1|CD276|STAT5A|TGFB1|VCAM1|CAV1|INHBA|SELP|PTPRE|IL6|VNN1|PTPRC|IL7|CD28|CD27|IL7R|LAT|ADA|FGF10|CD40|PLEK|SIRPB2|FHL5|CD3E|TNFSF13B|SPN|CASP3|NCK2|FCER1A|CTLA4|CD38|IL10|IL15|NFAM1|PDCD1LG2|TACR1|TGFBR2|ZAP70|ZEB1|LCK|IRF4|RARA|PELI1|BPI|MS4A2|DTL|MS4A1|TLR4|THBS1|PRAM1|HSPD1|CNR1|HLX|TBX21|PDPN|STAT6|TIGIT|CD74|CD2|CD4|CD40LG|FAP|GPAM|CD5|IL2RA</Data></Cell><Cell ss:Index="255"/></Row><Row ss:Height="12.816"><Cell><Data ss:Type="Number">48522</Data></Cell><Cell ss:StyleID="ce1"><Data ss:Type="Number">1.2198E-028</Data></Cell><Cell ss:StyleID="ce1"><Data ss:Type="Number">4.3437E-026</Data></Cell><Cell><Data ss:Type="Number">585</Data></Cell><Cell><Data ss:Type="Number">2012</Data></Cell><Cell><Data ss:Type="Number">3436</Data></Cell><Cell><Data ss:Type="Number">17655</Data></Cell><Cell><Data ss:Type="String">positive regulation of cellular process</Data></Cell><Cell><Data ss:Type="String">SPI1|MAML2|SERPINE2|POP1|ITSN1|SERPINE1|STMN2|PREX1|GJA1|PSMD7|TFG|SOX17|MYC|PSMD3|C3AR1|HOXA3|HOXA7|GTSE1|HOXA5|WLS|MEF2C|PRKCB|DAPK1|DDX11|SERPINF1|CLEC11A|PRKCA|RNASE4|SCRIB|PDZK1|SOX10|UNC13D|WDR77|RBP4|IFT88|FEZ1|AGTR1|TXNIP|PRKCQ|HPRT1|IDO1|PDGFB|GATA6|XPA|THY1|GATA2|C3|PRDX3|HPX|PPP3R1|C6|KLRK1|C7|PDGFD|PDGFC|SFN|PPARGC1A|PPARGC1B|PLK4|LYN|BARD1|NGFR|CREBBP|JAG1|PLK1|BRAF|CDC7|FOSL1|TNFSF4|TNFSF8|HOXD3|LACRT|HOXD9|ADA|ACHE|TGFB1I1|ADM|CTCF|GLI1|GLI2|ARHGAP4|MED13|MECOM|CASP10|CHL1|SMPD1|HEY2|DLGAP5|IKBIP|FGFBP1|ANXA1|ANXA2|DUSP1|NFAM1|TESC|TACR1|FOS|TERF2|MRAP|ZEB2|ZEB1|CDC42EP5|TAL1|PAX9|RARA|PELI1|GAS1|CDC42EP1|HCLS1|CHST3|ENG|CCL14|FIGF|CDC123|ODC1|ADCY7|HOXD10|EGFR|PSMA7|FGD2|FSTL3|RECQL4|SRPX2|PSMB2|PLAGL1|SPP1|FLNA|STAT6|BID|IL12RB1|APOL3|IL12RB2|ZNF462|CDKN2B|F10|STAT1|CARD9|GPR55|PSMB8|PSMB9|CENPE|FABP4|PSMC4|GPR65|RTKN2|HP|MUM1|RORA|FGF1|FGF2|CXCL16|CTGF|FGF7|ZFP36|SALL1|CDH1|PIM1|TNFRSF8|PIM2|PHLDA1|IL13RA1|PHLDA3|BNIP3L|IGFBP3|F2R|ADIPOQ|TAP1|MITF|FOXP3|ILF2|CDC25B|TRAIP|MSH6|MAL|PGR|ROR1|S100A4|STAMBP|ROR2|UTRN|IL6ST|BLM|DNMT1|CALCRL|SHC1|RNF180|NOTCH4|GLIS3|CHRD|TNFRSF11A|CORO1A|GLIS1|FOXO1|GLIS2|SOCS3|CLEC7A|ABL1|MBP|ZNF423|MAP2K5|GRIA4|CD276|KL|BRPF1|RBPMS|GOT1|GPR109A|ASNS|FANCB|CXCL10|CXCL12|CNOT7|PTPRC|MAFB|CDK2|BCL2|CDK1|MAP3K14|MYD88|PIWIL2|CIITA|PLEKHF1|BNC1|RASGRF2|FLT4|RASGRF1|HTR2B|FASLG|ARRB2|FOXM1|CYR61|TNFSF13B|SPN|BOC|SUMO2|DNMT3B|NCK2|EMILIN1|EDIL3|SH3D19|TRPC1|TNFRSF19|ITGA1|NRG1|TRAF1|ADRA2A|TNFRSF1A|PPM1A|ESPL1|LCK|HAND2|BIRC5|TNFRSF25|ANG|ITGA5|DTL|BECN1|SRF|TTK|NOD1|NLRC4|CXXC5|P2RY6|ABLIM3|IFI16|CCL5|E2F1|CCL2|E2F3|PCBD2|PRRX1|SEMA4D|NTRK3|CFLAR|TBX5|HNRNPAB|REC8|PML|DHODH|TBX2|P2RX5|RAD51|ST5|IL2RA|LEP|MAB21L1|CCNH|GFI1|IKZF1|ICAM1|AQP1|CDC20|EDNRA|LGALS1|PNP|RPS19|CHEK2|KDR|FBXO5|LGALS9|BTRC|SYNPO|EPHB2|TRIM21|TP63|PDK1|SKP1|ACVR1|SMARCC2|SLC11A1|CIRBP|EBF1|ACSL5|ISLR2|FLT3LG|EBF2|EBF3|RUNX3|EREG|RUNX1|TIAM2|TWSG1|CCDC80|IFI27|BTK|CD226|DNA2|ZFPM2|TSHZ3|GIPR|EPAS1|DCUN1D3|EIF5A2|EBI3|KLK5|PIK3R1|KLK7|KLK6|INPP5D|SLAMF7|KCNN4|SLAMF1|STAT5A|EGR1|EGR2|XRCC6|FOXF2|BCL11B|ST8SIA1|TNFSF12|XRCC2|IGF2|LIF|CIDEA|IGF1|GDF6|CIDEC|VNN1|ID4|CD28|CD27|ID3|ITM2B|ACVRL1|TOP2A|NRP1|CSRNP1|COL18A1|CD40|ECM2|CSRNP3|HBB|MIA3|DOC2B|CD3E|CX3CL1|PTPRF|EDA2R|AKAP12|SH3PXD2B|NCS1|RAC2|FCER1A|CD38|LMCD1|BBS4|IL10|EDN3|MME|IL15|TUBB|NME2|PDCD1LG2|AVPR1A|OSMR|RHOC|VAV1|NME1|TLR1|NR5A2|MDFIC|KIT|TLR9|ARHGEF4|TLR8|TLR7|TLR6|MAPT|TLR4|DDR2|TLR2|FOXC1|PTN|PPP2CA|EGFLAM|RELN|PDPN|MSX1|PAK3|GDF10|CD74|CD70|NFYC|IL34|VEGFC|CD40LG|FAP|GPAM|STK17A|NEDD4|DLC1|SAA1|FAS|AGGF1|SAA2|FOXA1|CD86|CD83|SIRPG|TTF2|GIMAP5|ETS1|ETS2|IGF1R|HOXA11|CCND2|BMPER|NUSAP1|KRT6C|IL6R|PDGFRB|PDGFRA|CADPS2|IL4R|MSX2|WNT5B|HGF|WNT5A|MATK|LIFR|CARTPT|MID1|CCNE1|CD8A|COL4A3|LMX1B|SCG2|CARD11|PKDCC|NPR1|NOP2|C5AR1|SLC1A3|PSEN1|ADRB2|PLD1|NID1|CACNA1G|DPP4|CCNB1|HRH1|THPO|PODXL|UBD|NLRP3|CYTL1|CAMTA2|NLRP1|ECT2|TAC1|TGFB1|VCAM1|TGFB3|UBE2C|CAV2|SMURF1|CAV1|CRTAM|HMGA1|INHBA|SELE|BMP7|ESR1|BMP6|SELP|BMP4|BMP2|IL6|NR4A3|UBE2S|IL7|FGF18|TCF4|IL7R|FGF10|PLEK|HMGB2|SIRPB2|ILK|LAMC1|RPS4X|TMEM101|SIX4|CASP3|CASP1|SCYL2|YWHAH|MYOCD|ARHGEF17|PLA2G4A|TGFBR2|CCNA2|ZAP70|PSRC1|IRF4|ALDH1A2|IRF1|CDH13|IRF8|MVD|PDE5A|LTB|LALBA|MS4A2|MS4A1|TAF9|LEF1|C4ORF31|THBS1|UACA|THBS4|HSPD1|TBRG4|CYTH3|RASD2|TNKS2|CNR1|HLX|ERBB4|TBX21|PTK2B|S1PR3|SLIT2|S1PR2|PDLIM7|RBM38|TCF7L2|LAMB2|TRAT1|TAF11|MX1|LAMB1|SOD2|S100B|TBX19|MEIS2|TBX18|ACVR2A|CD2|CD4|RPS6KB1|CD5|TEK|TAF2|RAN</Data></Cell><Cell ss:Index="255"/></Row><Row ss:Height="12.816"><Cell><Data ss:Type="Number">50776</Data></Cell><Cell ss:StyleID="ce1"><Data ss:Type="Number">2.3278E-028</Data></Cell><Cell ss:StyleID="ce1"><Data ss:Type="Number">7.9575E-026</Data></Cell><Cell><Data ss:Type="Number">123</Data></Cell><Cell><Data ss:Type="Number">241</Data></Cell><Cell><Data ss:Type="Number">3436</Data></Cell><Cell><Data ss:Type="Number">17655</Data></Cell><Cell><Data ss:Type="String">regulation of immune response</Data></Cell><Cell><Data ss:Type="String">CD86|MUM1|GIMAP5|SLA2|ICAM1|IL27RA|C4A|C1RL|C3AR1|VSIG4|B2M|IL13RA1|LAG3|IL4R|PRKCB|HGF|SLC11A1|WNT5A|THEMIS|TAP1|FOXP3|LAX1|UNC13D|EREG|RBP4|CD8B|SERPING1|CD226|IL6ST|CARD11|IDO1|CFH|CFI|IL20RB|THY1|CD1D|PSEN1|CFP|C2|C3|DPP4|CD79A|HPX|C6|KLRK1|C7|IRAK2|CLEC7A|CD19|INPP5D|BTLA|PLCG2|MBP|ICOS|A2M|CD276|STAT5A|APOBEC3F|TGFB1|APOBEC3G|SH2D1A|CRTAM|IL6|PTPRC|TNFSF4|CD28|IL7R|ADA|CD40|FHL1|FHL5|ARRB2|CD3E|TNFSF13B|SPN|FCER1A|CTLA4|CD37|CTSG|IL10|CR2|GPX2|CR1|IL15|DDX58|IRAK3|LAT2|ZAP70|FCER2|IRF4|RARA|TLR8|TLR7|TLR6|MS4A2|CD46|DTL|MS4A1|TLR4|TLR2|C1QB|C1QA|C1S|C1R|SAMHD1|PRAM1|HSPD1|MGC29506|CNR1|HLX|TBX21|STAT6|FYN|CD55|CARD9|AP2B1|PML|COL3A1|CD40LG|KLHL6|POLR3G|CD247|C1QC</Data></Cell><Cell ss:Index="255"/></Row><Row ss:Height="12.816"><Cell><Data ss:Type="Number">2694</Data></Cell><Cell ss:StyleID="ce1"><Data ss:Type="Number">1.8784E-027</Data></Cell><Cell ss:StyleID="ce1"><Data ss:Type="Number">6.1742E-025</Data></Cell><Cell><Data ss:Type="Number">103</Data></Cell><Cell><Data ss:Type="Number">187</Data></Cell><Cell><Data ss:Type="Number">3436</Data></Cell><Cell><Data ss:Type="Number">17655</Data></Cell><Cell><Data ss:Type="String">regulation of leukocyte activation</Data></Cell><Cell><Data ss:Type="String">CD86|CD83|LST1|SIRPG|MUM1|RORA|IKZF1|GIMAP5|SLA2|IL27RA|PNP|SIT1|VSIG4|HLA-DOA|IL13RA1|LAG3|IL4R|HGF|FOXP3|LAX1|UNC13D|PRKCQ|CD226|ROR1|ROR2|IL6ST|CARD11|IDO1|CD274|BLM|EBI3|IL20RB|THY1|CORO1A|DPP4|KLRK1|INPP5D|BTLA|SLAMF7|TAC1|ICOS|PAG1|CD276|STAT5A|TGFB1|VCAM1|CAV1|INHBA|PTPRE|IL6|VNN1|PTPRC|IL7|CD28|CD27|IL7R|LAT|ADA|FGF10|CD40|SIRPB2|FHL5|CD3E|TNFSF13B|SPN|CASP3|NCK2|FCER1A|CTLA4|CD38|IL10|IL15|NFAM1|PDCD1LG2|TACR1|TGFBR2|ZAP70|ZEB1|LCK|IRF4|RARA|PELI1|BPI|MS4A2|DTL|MS4A1|TLR4|THBS1|PRAM1|HSPD1|CNR1|HLX|TBX21|STAT6|TIGIT|CD74|CD2|CD4|CD40LG|FAP|GPAM|CD5|IL2RA</Data></Cell><Cell ss:Index="255"/></Row><Row ss:Height="12.816"><Cell><Data ss:Type="Number">5886</Data></Cell><Cell ss:StyleID="ce1"><Data ss:Type="Number">2.6543E-027</Data></Cell><Cell ss:StyleID="ce1"><Data ss:Type="Number">8.3617E-025</Data></Cell><Cell><Data ss:Type="Number">962</Data></Cell><Cell><Data ss:Type="Number">3723</Data></Cell><Cell><Data ss:Type="Number">3436</Data></Cell><Cell><Data ss:Type="Number">17655</Data></Cell><Cell><Data ss:Type="String">plasma membrane</Data></Cell><Cell><Data ss:Type="String">POP1|ITSN1|FZD10|SLA2|CLDN1|PREX1|HTR7|C3AR1|GBP5|CACNA2D1|STARD8|PDZK1|SLC5A6|ACE2|CLDN5|FEZ1|AGTR1|ABCB4|ABCB5|HPN|LYPD1|FPR3|THY1|PLA2G5|LYPD5|C6|KLRK1|C7|EPB41L2|KCNMB1|KCNMB4|RHBDL1|GPIHBP1|LYN|NGFR|HLA-DRB5|CADM3|JAG1|GPR12|ABCA8|AIF1L|COL1A1|PCDHGA11|FERMT1|PPFIBP1|PCDHGA12|COL1A2|FXYD1|FAT1|NOSTRIN|NOX4|FAT2|DCHS1|FAT3|FAT4|HLA-DRB1|FERMT2|GPR18|ACHE|SIGLEC9|PTH1R|PEAR1|LRRC32|SMPD3|TMEM47|MMP25|JPH2|FLVCR2|CTLA4|SLC18A2|CGNL1|HLA-DPA1|FGFBP1|KCND1|KCND2|MYOF|BGN|F5|SLC7A5|MMP14|PLSCR1|SLC7A7|PLSCR3|MMP16|SLC7A8|CDC42EP5|RAPGEF2|CDC42EP1|TLR10|HCST|CRYAB|VAMP5|VAMP2|CRB2|KCNA1|PTAFR|KCNA3|KCNA6|SLC7A1|EGFR|PTGS1|ADAM28|HLA-DMA|HLA-DMB|GLRA3|ADAM23|HAS2|FLNA|DMD|FLNC|CSMD2|IL12RB1|JAM2|JAM3|IL12RB2|P2RY13|P2RY10|GPR56|SMAGP|P2RY14|GPR55|EMR2|WTIP|SNX20|CCDC8|SERBP1|HLA-DPB1|SIGLEC1|LGR6|SIGLEC7|SIGLEC6|LIMS2|SLC27A1|NCF1|NCF2|GPR65|NCF4|LY75|HP|GPR63|CXCL16|CTGF|SLC16A6|PIM1|TNFRSF8|HLA-DOA|HLA-DOB|SLC16A5|PPP1R16B|LAG3|PPP1R16A|GPR77|FRMD6|PKP1|MAL|SLC27A6|ROR1|PTPRCAP|ROR2|UTRN|PLA2R1|IL6ST|S100A9|DSC2|S100A8|DSC3|GRIA1|SHC4|COL17A1|CD274|KCNE1|SHC1|GPR87|ECSCR|LY96|LIN7A|TNFRSF11A|GPR84|GPR81|CORO1A|SLC9A1|TNFRSF17|MBP|NAE1|GRIA3|GRIA4|CD276|SLC38A4|KL|SLC14A1|KIRREL|HTR1F|LY86|GPR109A|TMEM90B|PTPRD|PTPRE|PTPRB|PTPRC|HLA-DRA|ANXA2P2|ITGB1|CNTNAP1|ITGAM|ITGB5|RASGRF2|FLT4|ITGB2|RASGRF1|HTR2B|PIK3CD|LRMP|FASLG|FHL5|ARRB2|ITGAL|TNFSF13B|WISP2|SPN|FCGR3A|BOC|ITGAX|PMEPA1|ITGB7|ITGAV|PGM5|ITGA4|GRID1|ITGA1|NRG1|NRG2|TNFRSF1B|TNFRSF1A|PPM1A|ITGA7|BPI|TNFRSF25|DSG3|LCP1|ITGA5|DTL|MET|ITGA9|LRP1|KAZ|NTN4|LRP4|IL2RG|LRP8|PARD6B|CNNM1|PTPRZ1|FYN|FCGR1A|FCGR1B|CNNM4|FCGR1C|NTRK2|SEPT11|SLC12A4|KCNJ8|GZMA|TIE1|PCDH7|NTRK3|GZMB|SYT15|MYO1D|NECAP2|SYT11|IL2RA|IL2RB|PDCD1|CD247|PVRL3|PIK3AP1|RECK|CD244|EPHB6|ICAM2|PRF1|ICAM3|ICAM1|IL27RA|LGALS2|KDR|EPHB2|ACVR1|EPHA4|ISLR2|ANK2|MYO7A|ANK1|EREG|STX1B|NINJ2|BTK|CD226|LAP3|KCTD12|EPHA3|NRN1|GIPR|WNK4|CD1E|LPAR4|PCDH12|CD1D|PCDH19|CD1C|PCDH18|ART3|TSPAN9|CD19|TSPAN7|SLAMF7|SLAMF6|KCNN4|SCN3B|SCN3A|PAG1|SLAMF1|CCR1|BBS1|NTNG2|SLC10A6|TNFSF12|PILRA|PTK2|DCLK1|PTK7|CD209|CD28|ITGBL1|CD27|CD200|SCN2B|NRP1|ACY3|SYNM|NRP2|CD40|DIRAS1|PTPRO|PTPRM|CD3G|DOC2B|CD3E|CD3D|PTPRF|EDA2R|PTPRG|GNGT2|KCNT2|NCS1|FCER1A|CD38|CCR7|CTSG|CCR6|CCR5|CD34|CCR4|BBS4|GIT1|CD33|OXGR1|CCR2|CD53|CD52|FCER1G|MME|IL15|OSMR|SYN2|RGMA|LAT2|RAP2B|KIT|ARHGEF4|CD48|SYNC|CD46|DDR2|RAMP2|SELPLG|RAMP3|TMPRSS6|PRICKLE2|NEXN|PAK3|GPC6|CD55|RFTN2|CD74|CD72|CD70|RFTN1|PCDHB15|PCDHB14|PCDHB13|PCDHB12|AP2B1|PCDHB11|PCDHB10|PCDHB18|NEDD4|PCDHB16|ESYT3|RAD1|CD69|CD68|IL18R1|CD86|PLVAP|CD84|CD83|IGF1R|TGM1|PLAU|PALM|ENPP2|CCRL1|ENPP6|ENPP5|PTRF|IL6R|PRND|PDGFRB|CD97|PDGFRA|CD96|IL4R|CD93|SCARA5|CYBB|LAX1|GEM|OSCAR|TYROBP|DOK3|CD8B|CD8A|ADAM12|CARD11|VCL|NPR1|NPR2|SLC1A3|CACNA1C|SLC1A5|PSEN1|RASGRP2|CACNA1H|CACNA1G|GRK5|CALD1|NPHP1|TAC1|PRNP|VCAM1|CAV2|CAV1|CRTAM|SYT8|IL6|GNAL|NAT1|GNAQ|CNTN1|CNTN3|AMOTL1|IL7R|FGF10|PRR3|PLEK|SIRPB2|ILK|TNFAIP1|SIRPB1|CALB2|LASP1|MMP2|SHROOM4|CDHR1|GNB1L|SCN4A|LPHN2|MS4A2|SHANK3|LPHN3|MS4A1|SCN4B|ASAM|CYTH3|IL1RL1|IL1RL2|GNG2|CNR1|TMEM204|PTK2B|SCN7A|SLIT2|CYTH1|PDLIM7|LAMB1|ACVR2A|CD2|CD4|CLCN5|CD6|CD5|CD7|TEK|SNTB2|SERPINE2|CLEC10A|SERPINE1|MRGPRF|GRPR|ENO2|SLC4A5|GPR174|GJA1|ALCAM|GJA5|GJA4|GPR171|PIP4K2B|CMKLR1|PRKCB|PRKCD|PRKCA|SCRIB|DKK1|SYTL4|SYTL2|BCAM|SDPR|GPR161|GPR160|PRKCQ|PRKD1|MTDH|FLRT2|PLCG2|NCKAP1L|ICOS|PROM1|HLA-DQA2|HLA-DQA1|SLC19A2|ST14|FZD2|SLC16A12|FZD9|BRAF|EHD1|FAM123B|EHD2|GJB2|GJB1|GJB3|GPR183|TNFSF4|PCDHB6|SSPN|PCDHB5|TNFSF9|PCDHB4|TNFSF8|PCDHB9|ADA|GAPT|PCDHB7|GABRB2|ITK|TGFB1I1|SLC6A1|SLC6A2|GPR132|CHL1|MRC1|GPR133|ANXA1|ANXA2|FCRL5|FCRL3|NFAM1|TESC|TACR1|APBB1IP|MRAP|FCER2|CD200R1|MRAS|PLIN4|GAS1|PLIN2|PLEKHO1|GPR128|PLCB2|HLA-DQB1|GPR124|ENG|ADCY4|ADCY1|ADCY7|APOLD1|FGD2|ADCY5|EPCAM|ALOX5|SLC17A7|AOC3|F10|IL10RA|LAPTM5|GPR1|WWP1|GPR4|DEF6|CSDA|NUCB2|GPR146|SEMA5A|CHRM3|CLSTN2|RTKN2|CDH6|CDH5|RIMS4|CYSLTR2|CDH3|CDH2|CDH1|SLC39A6|PLXNC1|LZTS1|IL13RA1|PHLDA3|IFNAR2|USP8|SEMA6D|F2R|CD180|DIO2|DIO3|RPSA|CLEC4A|RAB30|RAB31|SLCO2A1|CTSL2|CSF1R|CALCRL|NOTCH4|VTCN1|ADAP2|CLEC7A|BTLA|CD300LB|GPR116|CD300LF|CD300LG|GPR114|CLCA4|STRA6|CD163|CD160|ATP8B1|CYBRD1|MARCH1|ITGA10|ITGA11|CPE|CSPG5|ESAM|LAT|OSCP1|BNC1|LSP1|TREM1|TRO|SGCD|CLEC1A|CNGA1|GRASP|SH3D19|CR2|CR1|TRPC6|VWF|COL25A1|TRPC1|AVPR2|ADRA2A|LCK|PPAP2B|PPAP2A|PECAM1|EVL|SLC24A1|NOD1|TENC1|P2RY8|P2RY6|RAB23|CSK|TIGIT|KCNJ11|SEMA4D|KCNIP2|KCNJ12|KCNJ15|KCNJ16|ENOX1|P2RX5|FRAS1|CLEC2B|GLRB|P2RX1|RAB17|EVI2B|RHEBL1|CBLN4|FOLR2|FOLR1|CLEC2D|IFITM3|IFITM1|AQP9|LST1|DIXDC1|AQP7|ANTXR2|ANTXR1|AQP1|EDNRA|EDNRB|C10ORF72|SYNPO|TNS4|B2M|PDK1|TNS1|PTGDR|DYNC2H1|HLA-H|SLC11A1|SLC6A14|HLA-B|MTUS1|HLA-C|FLT3LG|SLC6A11|HLA-A|HLA-F|HLA-E|KARS|MALL|SLC22A3|PTGFR|SLC22A5|IGSF6|GYPC|EBI3|ELTD1|APCDD1|CD79B|CD79A|INPP5D|TRPM7|TRPM6|SPTBN1|NMB|PTPRN2|SIGLEC14|SIGLEC10|PARVA|NMI|PARP14|GNG11|MARCO|VNN1|PARVG|VNN2|ITM2B|ACVRL1|SH3KBP1|CX3CL1|STAB1|DNER|RALGPS2|GP1BA|GFRA1|PDCD1LG2|AVPR1A|RHOF|GFRA3|RHOC|LIME1|GFRA2|VAV1|NAALADL1|RHOB|TLR1|CLDN11|HCK|NOV|CLDN15|RHOJ|CLDN19|TLR9|TLR7|RGS7BP|TLR6|MAPT|SGK1|TLR4|TLR2|PTGER4|CXCR5|CXCR6|AIF1|NKD2|PPP2CA|LIMA1|NT5E|EGFLAM|CXCR3|PDPN|GABRE|LAIR1|CORIN|MPP1|GABRP|LSAMP|LILRB1|LILRB2|LILRB3|SVIP|LILRB4|LYVE1|LILRB5|TJP1|CD40LG|FAP|AXL|DLC1|FAS|APBA2|F2RL2|SIRPG|NPY2R|SIT1|SIRPA|CADPS2|IL11RA|CD300A|HGF|LIFR|ATP1B2|KCTD3|IPCEF1|EMCN|CERCAM|ELMO1|APLNR|AMPH|CD300C|PDE9A|ABCG2|KLRB1|CHRNA5|NTM|C5AR1|NCF1B|CSF2RB|ADRB2|CSF2RA|EFNB2|DPP4|HRH1|PODXL|CDH23|TGFB3|SMURF1|PTCH1|PTCH2|TRPV2|NKG7|SELE|ESR1|ARHGAP24|SELP|DARC|KIF18A|ARHGAP31|DNMBP|SELL|TRPV6|CASS4|KLRD1|ULBP3|ABCD2|PCDHGB7|PCDHGB6|PCDHGB4|PKD2|SLC2A6|CASP3|BLNK|AMICA1|PCDHGA6|PTGIR|PCDHGA5|PCDHGA3|PCDHGA2|PLAUR|ARAP3|LSR|ABCC9|SEPT2|SEPT3|TGFBR2|PCDHGA9|FGR|ZAP70|RASA3|IGDCC4|COL6A2|CDH11|COL6A1|COL6A3|CDH13|CDH19|MYH7|CLEC12A|PALM2|ATP1A2|TFPI|DLL1|THBS1|HSPD1|RASD2|MUC1|GNA15|ERBB4|S1PR1|S1PR3|S1PR2|GBP1|S1PR4|OPCML|NEGR1|TRAT1|PCDHGC3|SCLT1|RPS6KB1|XPNPEP2|SPRY1</Data></Cell><Cell ss:Index="255"/></Row><Row ss:Height="12.816"><Cell><Data ss:Type="Number">42127</Data></Cell><Cell ss:StyleID="ce1"><Data ss:Type="Number">2.7396E-027</Data></Cell><Cell ss:StyleID="ce1"><Data ss:Type="Number">8.3617E-025</Data></Cell><Cell><Data ss:Type="Number">297</Data></Cell><Cell><Data ss:Type="Number">854</Data></Cell><Cell><Data ss:Type="Number">3436</Data></Cell><Cell><Data ss:Type="Number">17655</Data></Cell><Cell><Data ss:Type="String">regulation of cell proliferation</Data></Cell><Cell><Data ss:Type="String">IFITM1|SPARC|LST1|SERPINE1|GRPR|IFI30|AQP1|CDC20|MTBP|GJA1|EDNRA|PNP|MYC|CHEK1|KDR|HOXA3|VSIG4|TP63|HOXA5|DDX11|SERPINF1|CLEC11A|FLT3LG|PRKCA|RNASE4|RUNX3|GTPBP4|WDR77|EREG|ACE2|RBP4|SFRP1|CFDP1|SFRP2|AGTR1|TXNIP|PRKCQ|IDO1|EIF5A2|EBI3|PDGFB|CDCA7|IL20RB|PRDX3|C7|CHST11|INPP5D|PDGFC|SFN|ICOS|SLAMF1|LYN|STAT5A|NGFR|NMB|JAG1|BCL11B|ST8SIA1|TNFSF12|IGF2|LIF|CDC7|IGF1|CDC6|FOSL1|TNFSF4|ID4|CD28|NOX4|TNFSF9|LACRT|ADA|ACVRL1|BTG3|NRP1|COL18A1|BTG2|CD40|TGFB1I1|PTPRO|PTPRM|ADM|GLI1|CD3E|PTPRF|GLI2|CHL1|HEY2|RAC2|TIMP2|CTLA4|CD38|CD33|IL10|FGFBP1|WARS|ANXA1|EDN3|MME|IL15|LEPRE1|TESC|NME2|PDCD1LG2|EMP3|TACR1|AVPR1A|OSMR|SERPINB5|NME1|ZEB1|NR5A2|KIT|RARA|PELI1|GAS1|HCLS1|TLR4|ENG|DDR2|CCL14|FIGF|CDC123|ODC1|PTN|AIF1|EGFR|PTGS1|RECQL4|HSF1|STAT6|MSX1|IL12RB1|IL12RB2|CD74|CDKN2B|STAT1|IL34|VEGFC|PODN|CD40LG|FABP4|FAP|GPAM|DLC1|FABP7|AGGF1|CDKN3|CD86|SIRPG|RTKN2|HP|FGF1|ETS1|FGF2|IGF1R|CTGF|CDH5|FGF7|CCND2|PLAU|TNFRSF8|KRT6C|IL6R|IL13RA1|PDGFRB|PDGFRA|MSX2|HGF|IGFBP3|F2R|WNT5A|MATK|LIFR|MITF|CGRRF1|FOXP3|CDC25B|COL4A3|PGR|STAMBP|ROR2|IL6ST|SCG2|CARD11|CD274|BLM|DNMT1|CALCRL|SHC1|NOP2|DPT|TNFRSF11A|FOXO4|ADRB2|CORO1A|FOXO1|DPP4|CCNB1|THPO|BTLA|NDN|IGFBP7|IGFBP6|TAC1|MAP2K5|CD276|TGFB1|VCAM1|TGFB3|CAV2|PTCH1|CAV1|RARRES1|FANCA|FANCB|INHBA|BMP7|ESR1|BMP4|CXCL10|BMP2|IL6|PTPRC|IL7|FGF18|CDK2|BCL2|CDK1|TCF4|CNOT8|FGF10|BNC1|FLT4|HTR2B|HMGB2|SIRPB2|ILK|CXCL1|ODZ3|FASLG|LAMC1|FOXM1|RERG|TNFSF13B|WISP2|SPN|RPS4X|CASP3|NCK2|SCYL2|MMP7|PLA2G4A|NRG1|ADRA2A|TGFBR2|CCNA2|ZAP70|ALDH1A2|PPAP2A|CDH13|MVD|ANG|DTL|BECN1|TTK|TENC1|THBS1|THBS4|TBRG4|HLX|ERBB4|PTK2B|CCL2|E2F3|SLIT3|CSK|S1PR3|SLIT2|S1PR2|E2F7|RBM38|PRRX1|LAMB2|LAMB1|SOD2|TBX5|TBX19|TBX18|PML|TBX2|RPS6KB1|CD5|IL2RA|MAB21L1|SPRY1|TEK</Data></Cell><Cell ss:Index="255"/></Row><Row ss:Height="12.816"><Cell><Data ss:Type="Number">51239</Data></Cell><Cell ss:StyleID="ce1"><Data ss:Type="Number">3.4432E-027</Data></Cell><Cell ss:StyleID="ce1"><Data ss:Type="Number">1.0147E-024</Data></Cell><Cell><Data ss:Type="Number">352</Data></Cell><Cell><Data ss:Type="Number">1069</Data></Cell><Cell><Data ss:Type="Number">3436</Data></Cell><Cell><Data ss:Type="Number">17655</Data></Cell><Cell><Data ss:Type="String">regulation of multicellular organismal process</Data></Cell><Cell><Data ss:Type="String">SPI1|SERPINE2|POP1|SERPINE1|STMN2|IKZF1|AQP1|IL27RA|CDC20|GJA1|LGALS1|PNP|MYC|LIPG|C3AR1|UBASH3A|VSIG4|EPHB2|HOXA7|PTGDS|TP63|HOXA5|ZNF287|ACVR1|C5ORF13|RSAD2|SERPINF1|SLC11A1|SERPINF2|ISLR2|PRKCA|DKK1|WDR77|EREG|SYTL2|RUNX1|ACE2|TWSG1|RBP4|SFRP1|IFT88|SFRP2|FEZ1|AGTR1|PRKCQ|MYL9|PROL1|IDO1|SLC22A5|EPAS1|EBI3|PDGFB|GATA6|TWIST2|TWIST1|IL20RB|THY1|GATA2|KLK8|C3|C6|KLRK1|C7|TSPAN8|INPP5D|KCNMB4|ICOS|GPIHBP1|STAT5A|NGFR|EGR1|EGR2|XRCC6|JAG1|TNFSF12|XRCC2|LIF|CIDEA|IGF1|PTK2|VNN1|TNFSF4|HRC|ID4|CD28|CD27|HOXD3|ADA|LGMN|ITM2C|ACHE|NRP1|CD40|TGFB1I1|PTPRM|ADM|SLC6A1|GLI1|CD3E|CX3CL1|PTPRF|GLI2|PTPRG|PCM1|HEY2|STAB1|NCS1|TIMP2|FCER1A|CTLA4|CD38|LMCD1|IL10|WARS|EDN3|ANXA2|IL15|NFAM1|TESC|NME2|GP1BA|TACR1|AVPR1A|RHOB|NME1|TLR1|MRAP|ZEB1|TAL1|KIT|TNNT3|RARA|TLR9|PELI1|ANGPTL2|TLR8|TLR7|TLR6|MAPT|TLR4|TLR2|PTGER4|GRP|TMPRSS6|LRRC17|EGFR|APOLD1|FSTL3|PTGS1|FOXS1|SRPX2|ALOX5|PDPN|HSF1|SPP1|STAT6|GDF10|CD74|CDKN2B|CARD9|GPR55|VEGFC|SNCAIP|CENPF|CSDA|CD40LG|FAP|GPAM|FKBP1B|SAA1|AGGF1|SAA2|C1QC|FOXA1|CD86|CHRM3|SLC27A1|CD83|TNC|MUM1|PLAT|GIMAP5|FGF1|ETS1|FGF2|HOXA11|CTGF|FGF7|ZFP36|CCND2|CDH2|PLAU|CDH1|CCRL1|TNFRSF8|HLA-DOA|LZTS1|IL6R|ZBP1|LAG3|IL4R|LMO4|OSR1|FST|HGF|IGFBP3|F2R|ADIPOQ|LMO2|WNT5A|DIO3|MITF|CARTPT|FOXP3|CLIP4|COL4A3|IL6ST|SCG2|CARD11|KCNE1|CALCRL|PKDCC|NPR1|NOTCH4|C5AR1|CHRD|NCF1B|SLC1A3|TNFRSF11A|FOXO4|PSEN1|ADRB2|CACNA1H|CNN1|WNT6|CCNB1|CLEC7A|NLRP3|MBP|TAC1|GRIA4|CD276|KL|TGFB1|TGFB3|SMURF1|PTCH1|EPHX2|CAV1|CRTAM|GPR109A|FANCB|INHBA|BMP7|ESR1|BMP6|SELP|BMP4|CXCL10|BMP2|IL6|BMP1|MAFB|CPS1|IL7|FGF18|BCL2|CDK1|CSPG5|ANXA2P2|IL7R|MYD88|FGF10|CIITA|CELF2|PLEK|HSPB7|RASGRF1|HTR2B|HMGB2|ILK|FASLG|SPN|HK3|BOC|DNMT3B|CASP1|YWHAH|SRGN|MYOCD|DDX58|PLA2G4A|NRG1|IRAK3|ASPN|ADRA2A|TNFRSF1A|TGFBR2|GREM1|ZAP70|ASPM|IRF4|IRF1|BPI|PDE5A|LTB|PPP1R12B|MYH7|NLGN3|LAMA2|SRF|LAMA4|LEF1|NTN4|NOD1|ATP1A2|DLL1|THBS1|THBS4|HSPD1|PLN|TNKS2|CNR1|HLX|ERBB4|TBX21|CCL5|PTK2B|CCL2|SLIT3|S1PR3|SLIT2|IGF2BP2|TIGIT|PDLIM7|SEMA4D|KCNIP2|KCNJ12|TIE1|NTRK3|TBX5|ACVR2A|PML|KLF2|CD2|CD4|RPS6KB1|IL2RA|LEP|P2RX1|POLR3G|SPRY1</Data></Cell><Cell ss:Index="255"/></Row><Row ss:Index="68" ss:Height="12.816"><Cell><Data ss:Type="Number">23046</Data></Cell><Cell ss:StyleID="ce1"><Data ss:Type="Number">5.5191E-027</Data></Cell><Cell ss:StyleID="ce1"><Data ss:Type="Number">1.5215E-024</Data></Cell><Cell><Data ss:Type="Number">612</Data></Cell><Cell><Data ss:Type="Number">2156</Data></Cell><Cell><Data ss:Type="Number">3436</Data></Cell><Cell><Data ss:Type="Number">17655</Data></Cell><Cell><Data ss:Type="String">signaling process</Data></Cell><Cell><Data ss:Type="String">POP1|ITSN1|ABAT|SMC3|CLDN1|ELK3|NDST1|HTR7|ALCAM|DPYSL3|AKT3|STMN1|GTSE1|UNC5B|PRKCB|DAPK1|STARD8|PRKCD|UNC5C|PRKCA|PRKAB1|BCAM|DEPDC1B|RBP5|AGTR1|SPARCL1|PRKD1|AGAP2|FPR3|IQGAP2|IQGAP3|C3|KLRK1|PRDX4|C7|KCNMB1|PLCG2|KCNMB4|SFN|RHBDL1|LYN|CREBBP|STARD13|FZD2|PLK1|NR2F1|BRAF|CDC6|COL1A2|TNFSF4|PCDHB6|PCDHB5|TNFSF9|PCDHB4|TNFSF8|ZNF259|LACRT|PCDHB9|HLA-DRB1|ARHGAP9|ACHE|GABRB2|ITK|ARHGAP1|ADM|PTH1R|SLC6A1|SLC6A2|ARHGAP6|ARHGAP4|SMPD3|CHL1|SMPD1|JAK3|JAK1|DUSP2|FGFBP1|ANXA1|KCND2|NFAM1|TACR1|FOS|APBB1IP|MRAS|CDC42EP5|RAPGEF1|RARA|CKS2|RAPGEF2|ANGPTL2|CDC42EP1|TLR10|GAS6|CRYAB|ANGPTL1|CCL13|GRP|KCNA1|PTAFR|ADCY4|ADCY1|ADCY7|EGFR|ADCY5|GLRA3|CHN1|STAT4|FLNA|SLC17A7|STAT6|DMD|CCL19|IL12RB1|CCL18|RIC3|CDKN2B|GSN|CCL22|CCL21|STAT1|STAT2|WWP1|CENPE|CENPF|RFWD3|PLP1|RERGL|DGKG|CHRM3|RTKN2|TNC|HP|RORA|FGF1|FGF2|FGF7|HPGDS|ZFP36|RAB42|TNN|CDH1|GRAP2|TNFRSF8|MAP3K8|PLXNC1|IFNAR2|PPP1R16B|KCNH3|TLE3|IGFBP4|KCNH8|F2R|ADIPOQ|TRAIP|RAB32|RAB30|RAB31|PKP1|MAL|PGR|ROR1|MAPKAPK5|ERG|STAMBP|ROR2|IGFALS|IL6ST|BLK|GRIA1|CSF1R|CD274|BLM|CALCRL|SHC1|ARL3|LY96|LIN7A|RASAL1|TNFRSF11A|FOXO4|RASAL3|CORO1C|SLC9A1|RHOBTB2|SOCS3|SOCS1|STK38|ABL1|TNFRSF17|MBP|NAE1|IGFBP6|MAP2K5|HTR1F|NDC80|NFKB2|CXCL10|RCAN1|CXCL11|CXCL12|CNOT7|RCAN2|CDK2|CDK1|LAT|MYD88|ARHGAP11A|CNTNAP1|BNC1|RASGRF1|LRRK1|HTR2B|PIK3CD|FASLG|PTPN22|ITGAL|PIK3CG|WISP1|TNFSF13B|WISP2|SPN|PSTPIP1|TAGAP|NCK2|PRKG2|GRASP|PRKG1|RFC4|TNFRSF19|AVPR2|SH2D3C|ITGA1|NRG2|TRAF1|ADRA2A|TNFRSF1A|ARL4C|XCL2|PECAM1|XCL1|TNFRSF25|PPP1R12B|DTL|MET|NLGN3|COL15A1|PLEKHH3|FGL2|TTK|NOD1|C15ORF42|NLRC3|IL2RG|LRP8|FYB|P2RY6|CDC45|CCL8|SH3BP1|RAB23|CCL5|CCL4|CCL2|FYN|FCGR1A|WASF2|SPAG5|KCNIP2|TIE1|REC8|PML|MFAP4|P2RX5|GLRB|NOVA1|LEP|P2RX1|IL2RB|PTPN6|RAB17|RHEBL1|CD244|CSN3|NUDT4|RPS6KA4|EDNRA|EDNRB|RASSF2|RASSF4|RPS6KA2|CHEK2|RASSF5|CHEK1|PDK4|BTRC|TRIM23|PDK1|EPHA4|IL15RA|FLT3LG|ANK2|ANK1|EREG|TIAM2|SFRP4|STX1B|INPP4B|SFRP1|BTK|CD226|LAP3|SIK2|RIN2|ROPN1|EPHA3|PDE1C|GIPR|PDE1B|EPAS1|MAOA|TXK|SH2D2A|PEX11A|PDE1A|WNK4|PIK3R1|KLK8|KLK7|KLK6|CD79B|BRIP1|RACGAP1|INPP5D|PENK|KIAA1804|PAG1|STAT5A|CCR1|CDT1|NMB|EGR2|EGR3|LRRN3|STAC|TNFSF12|SIAH2|PDE2A|RAB27B|RASSF9|IGF1|PILRA|NMI|GNG11|PTK2|ZWINT|PTK7|PDE3A|CD27|RGL3|GRAP|RGL1|SCN2B|ACVRL1|TOP2A|NRP1|FEN1|DIRAS1|PTPRM|DOC2B|CX3CL1|PTPRF|AKAP12|GNGT2|GSG2|NCS1|RAC2|KIF13B|FCER1A|CD38|CCR6|CLIC2|CD33|RALGPS2|CCR2|MAP4K1|IL10|CD53|EDN3|CAMLG|IL15|AVPR1A|RHOF|GFRA3|RHOC|SYN2|RHOB|LAT2|TLR1|CLDN11|RAP2B|MDFIC|NOV|KIT|RHOJ|DEPDC1|CLDN19|TLR9|TLR8|TLR7|CD48|TLR6|TLR4|DDR2|TLR2|PTGER4|PCNA|TNXB|TYMS|PPP2CA|REM1|WIF1|PDPN|MAP4K5|PAK3|MPP1|CD74|RANBP1|CD70|VEGFC|PCDHB14|PCDHB13|PCDHB11|LILRB4|PCDHB10|LILRB5|STK17A|AXL|DLC1|FKBP1B|PCDHB16|FAS|RAD1|HDGF|APBA2|IL18R1|NEK11|MAD2L1|FCN1|CD83|NPY2R|BUB1B|PLAT|NR3C1|IGF1R|NR3C2|RGS4|SYDE1|IL18RAP|PLAU|SIT1|ARHGDIB|CAPN5|KNTC1|PDE8B|PDE8A|IL6R|PDGFRB|GUCY1A2|IL4R|OSR1|HGF|WNT5A|MATK|HMHA1|LIFR|CARTPT|LAX1|GEM|DOK2|TYROBP|DOK3|DOK5|ELMO1|AMPH|SCG2|CARD11|PDE9A|PPIC|RASL12|CHRNA5|HTRA3|NPR2|C5AR1|LTBP4|SLC1A3|CSF2RB|PSEN1|ADRB2|PLD1|NDRG2|RASGRP2|ARHGAP15|CPLX1|ARHGAP22|CCNB1|HRH1|ARHGAP20|GRK5|IRAK2|NPHP1|LPXN|NLRP3|CYTL1|CLSPN|TAC1|TGFB1|TGFB3|UBE2C|CAV2|PTCH1|CAV1|ARHGAP28|INHBA|SELE|BMP7|SMAD5|ARHGAP25|ESR1|BMP6|ARHGAP24|BMP4|BMP2|IL6|ARHGAP31|FGF14|GNAL|ARHGAP30|NAT1|GNAQ|FGF18|CASS4|IL7R|FGF10|GPSM2|CXCL6|CXCL9|MCTP1|TNFAIP6|PLEK|PDE3B|HMGB2|ODZ2|ILK|CXCL1|ODZ3|ODZ4|PKD2|RERG|SIRPB1|YWHAQ|CASP1|GPSM3|PTGIR|HUNK|PLAUR|ARAP3|IRAK3|RCN3|CCNA2|ZAP70|LATS2|RASA3|CDH13|PDE5A|LTB|LALBA|MCTP2|MS4A2|DOCK1|MS4A1|NRXN2|ATP1A2|THBS1|AURKA|DLL4|RASD2|IL1RL1|IL1RL2|GNA15|CNR1|ERBB4|SPOCK2|PTK2B|SPOCK1|SLIT3|S1PR3|SLIT2|S1PR2|BUB1|S1PR4|RBM38|TRAT1|LGI4|MX1|CLCN6|CD4|RPS6KB1|PPP2R2B|TEK|PDE7B|ASB2|RAN</Data></Cell><Cell ss:Index="255"/></Row><Row ss:Height="12.816"><Cell><Data ss:Type="Number">23060</Data></Cell><Cell ss:StyleID="ce1"><Data ss:Type="Number">5.5191E-027</Data></Cell><Cell ss:StyleID="ce1"><Data ss:Type="Number">1.5215E-024</Data></Cell><Cell><Data ss:Type="Number">612</Data></Cell><Cell><Data ss:Type="Number">2156</Data></Cell><Cell><Data ss:Type="Number">3436</Data></Cell><Cell><Data ss:Type="Number">17655</Data></Cell><Cell><Data ss:Type="String">signal transmission</Data></Cell><Cell><Data ss:Type="String">POP1|ITSN1|ABAT|SMC3|CLDN1|ELK3|NDST1|HTR7|ALCAM|DPYSL3|AKT3|STMN1|GTSE1|UNC5B|PRKCB|DAPK1|STARD8|PRKCD|UNC5C|PRKCA|PRKAB1|BCAM|DEPDC1B|RBP5|AGTR1|SPARCL1|PRKD1|AGAP2|FPR3|IQGAP2|IQGAP3|C3|KLRK1|PRDX4|C7|KCNMB1|PLCG2|KCNMB4|SFN|RHBDL1|LYN|CREBBP|STARD13|FZD2|PLK1|NR2F1|BRAF|CDC6|COL1A2|TNFSF4|PCDHB6|PCDHB5|TNFSF9|PCDHB4|TNFSF8|ZNF259|LACRT|PCDHB9|HLA-DRB1|ARHGAP9|ACHE|GABRB2|ITK|ARHGAP1|ADM|PTH1R|SLC6A1|SLC6A2|ARHGAP6|ARHGAP4|SMPD3|CHL1|SMPD1|JAK3|JAK1|DUSP2|FGFBP1|ANXA1|KCND2|NFAM1|TACR1|FOS|APBB1IP|MRAS|CDC42EP5|RAPGEF1|RARA|CKS2|RAPGEF2|ANGPTL2|CDC42EP1|TLR10|GAS6|CRYAB|ANGPTL1|CCL13|GRP|KCNA1|PTAFR|ADCY4|ADCY1|ADCY7|EGFR|ADCY5|GLRA3|CHN1|STAT4|FLNA|SLC17A7|STAT6|DMD|CCL19|IL12RB1|CCL18|RIC3|CDKN2B|GSN|CCL22|CCL21|STAT1|STAT2|WWP1|CENPE|CENPF|RFWD3|PLP1|RERGL|DGKG|CHRM3|RTKN2|TNC|HP|RORA|FGF1|FGF2|FGF7|HPGDS|ZFP36|RAB42|TNN|CDH1|GRAP2|TNFRSF8|MAP3K8|PLXNC1|IFNAR2|PPP1R16B|KCNH3|TLE3|IGFBP4|KCNH8|F2R|ADIPOQ|TRAIP|RAB32|RAB30|RAB31|PKP1|MAL|PGR|ROR1|MAPKAPK5|ERG|STAMBP|ROR2|IGFALS|IL6ST|BLK|GRIA1|CSF1R|CD274|BLM|CALCRL|SHC1|ARL3|LY96|LIN7A|RASAL1|TNFRSF11A|FOXO4|RASAL3|CORO1C|SLC9A1|RHOBTB2|SOCS3|SOCS1|STK38|ABL1|TNFRSF17|MBP|NAE1|IGFBP6|MAP2K5|HTR1F|NDC80|NFKB2|CXCL10|RCAN1|CXCL11|CXCL12|CNOT7|RCAN2|CDK2|CDK1|LAT|MYD88|ARHGAP11A|CNTNAP1|BNC1|RASGRF1|LRRK1|HTR2B|PIK3CD|FASLG|PTPN22|ITGAL|PIK3CG|WISP1|TNFSF13B|WISP2|SPN|PSTPIP1|TAGAP|NCK2|PRKG2|GRASP|PRKG1|RFC4|TNFRSF19|AVPR2|SH2D3C|ITGA1|NRG2|TRAF1|ADRA2A|TNFRSF1A|ARL4C|XCL2|PECAM1|XCL1|TNFRSF25|PPP1R12B|DTL|MET|NLGN3|COL15A1|PLEKHH3|FGL2|TTK|NOD1|C15ORF42|NLRC3|IL2RG|LRP8|FYB|P2RY6|CDC45|CCL8|SH3BP1|RAB23|CCL5|CCL4|CCL2|FYN|FCGR1A|WASF2|SPAG5|KCNIP2|TIE1|REC8|PML|MFAP4|P2RX5|GLRB|NOVA1|LEP|P2RX1|IL2RB|PTPN6|RAB17|RHEBL1|CD244|CSN3|NUDT4|RPS6KA4|EDNRA|EDNRB|RASSF2|RASSF4|RPS6KA2|CHEK2|RASSF5|CHEK1|PDK4|BTRC|TRIM23|PDK1|EPHA4|IL15RA|FLT3LG|ANK2|ANK1|EREG|TIAM2|SFRP4|STX1B|INPP4B|SFRP1|BTK|CD226|LAP3|SIK2|RIN2|ROPN1|EPHA3|PDE1C|GIPR|PDE1B|EPAS1|MAOA|TXK|SH2D2A|PEX11A|PDE1A|WNK4|PIK3R1|KLK8|KLK7|KLK6|CD79B|BRIP1|RACGAP1|INPP5D|PENK|KIAA1804|PAG1|STAT5A|CCR1|CDT1|NMB|EGR2|EGR3|LRRN3|STAC|TNFSF12|SIAH2|PDE2A|RAB27B|RASSF9|IGF1|PILRA|NMI|GNG11|PTK2|ZWINT|PTK7|PDE3A|CD27|RGL3|GRAP|RGL1|SCN2B|ACVRL1|TOP2A|NRP1|FEN1|DIRAS1|PTPRM|DOC2B|CX3CL1|PTPRF|AKAP12|GNGT2|GSG2|NCS1|RAC2|KIF13B|FCER1A|CD38|CCR6|CLIC2|CD33|RALGPS2|CCR2|MAP4K1|IL10|CD53|EDN3|CAMLG|IL15|AVPR1A|RHOF|GFRA3|RHOC|SYN2|RHOB|LAT2|TLR1|CLDN11|RAP2B|MDFIC|NOV|KIT|RHOJ|DEPDC1|CLDN19|TLR9|TLR8|TLR7|CD48|TLR6|TLR4|DDR2|TLR2|PTGER4|PCNA|TNXB|TYMS|PPP2CA|REM1|WIF1|PDPN|MAP4K5|PAK3|MPP1|CD74|RANBP1|CD70|VEGFC|PCDHB14|PCDHB13|PCDHB11|LILRB4|PCDHB10|LILRB5|STK17A|AXL|DLC1|FKBP1B|PCDHB16|FAS|RAD1|HDGF|APBA2|IL18R1|NEK11|MAD2L1|FCN1|CD83|NPY2R|BUB1B|PLAT|NR3C1|IGF1R|NR3C2|RGS4|SYDE1|IL18RAP|PLAU|SIT1|ARHGDIB|CAPN5|KNTC1|PDE8B|PDE8A|IL6R|PDGFRB|GUCY1A2|IL4R|OSR1|HGF|WNT5A|MATK|HMHA1|LIFR|CARTPT|LAX1|GEM|DOK2|TYROBP|DOK3|DOK5|ELMO1|AMPH|SCG2|CARD11|PDE9A|PPIC|RASL12|CHRNA5|HTRA3|NPR2|C5AR1|LTBP4|SLC1A3|CSF2RB|PSEN1|ADRB2|PLD1|NDRG2|RASGRP2|ARHGAP15|CPLX1|ARHGAP22|CCNB1|HRH1|ARHGAP20|GRK5|IRAK2|NPHP1|LPXN|NLRP3|CYTL1|CLSPN|TAC1|TGFB1|TGFB3|UBE2C|CAV2|PTCH1|CAV1|ARHGAP28|INHBA|SELE|BMP7|SMAD5|ARHGAP25|ESR1|BMP6|ARHGAP24|BMP4|BMP2|IL6|ARHGAP31|FGF14|GNAL|ARHGAP30|NAT1|GNAQ|FGF18|CASS4|IL7R|FGF10|GPSM2|CXCL6|CXCL9|MCTP1|TNFAIP6|PLEK|PDE3B|HMGB2|ODZ2|ILK|CXCL1|ODZ3|ODZ4|PKD2|RERG|SIRPB1|YWHAQ|CASP1|GPSM3|PTGIR|HUNK|PLAUR|ARAP3|IRAK3|RCN3|CCNA2|ZAP70|LATS2|RASA3|CDH13|PDE5A|LTB|LALBA|MCTP2|MS4A2|DOCK1|MS4A1|NRXN2|ATP1A2|THBS1|AURKA|DLL4|RASD2|IL1RL1|IL1RL2|GNA15|CNR1|ERBB4|SPOCK2|PTK2B|SPOCK1|SLIT3|S1PR3|SLIT2|S1PR2|BUB1|S1PR4|RBM38|TRAT1|LGI4|MX1|CLCN6|CD4|RPS6KB1|PPP2R2B|TEK|PDE7B|ASB2|RAN</Data></Cell><Cell ss:Index="255"/></Row><Row ss:Height="12.816"><Cell><Data ss:Type="Number">7165</Data></Cell><Cell ss:StyleID="ce1"><Data ss:Type="Number">9.919E-027</Data></Cell><Cell ss:StyleID="ce1"><Data ss:Type="Number">2.649E-024</Data></Cell><Cell><Data ss:Type="Number">546</Data></Cell><Cell><Data ss:Type="Number">1876</Data></Cell><Cell><Data ss:Type="Number">3436</Data></Cell><Cell><Data ss:Type="Number">17655</Data></Cell><Cell><Data ss:Type="String">signal transduction</Data></Cell><Cell><Data ss:Type="String">POP1|ITSN1|SMC3|ELK3|NDST1|HTR7|ALCAM|DPYSL3|AKT3|STMN1|GTSE1|UNC5B|PRKCB|DAPK1|STARD8|PRKCD|UNC5C|PRKCA|PRKAB1|BCAM|DEPDC1B|RBP5|AGTR1|SPARCL1|PRKD1|AGAP2|FPR3|IQGAP2|IQGAP3|C3|KLRK1|PRDX4|C7|PLCG2|SFN|RHBDL1|LYN|CREBBP|STARD13|FZD2|PLK1|NR2F1|BRAF|CDC6|COL1A2|TNFSF4|TNFSF9|TNFSF8|ZNF259|LACRT|HLA-DRB1|ARHGAP9|ITK|ARHGAP1|ADM|PTH1R|ARHGAP6|ARHGAP4|CHL1|SMPD1|JAK3|JAK1|DUSP2|FGFBP1|ANXA1|NFAM1|TACR1|FOS|APBB1IP|MRAS|CDC42EP5|RAPGEF1|RARA|CKS2|RAPGEF2|ANGPTL2|CDC42EP1|TLR10|GAS6|CRYAB|ANGPTL1|CCL13|GRP|PTAFR|ADCY4|ADCY1|ADCY7|EGFR|ADCY5|CHN1|STAT4|FLNA|STAT6|CCL19|IL12RB1|CCL18|CDKN2B|GSN|CCL22|CCL21|STAT1|STAT2|WWP1|CENPE|CENPF|RFWD3|RERGL|DGKG|CHRM3|RTKN2|TNC|HP|RORA|FGF1|FGF2|FGF7|HPGDS|ZFP36|RAB42|TNN|CDH1|GRAP2|TNFRSF8|MAP3K8|PLXNC1|IFNAR2|PPP1R16B|TLE3|IGFBP4|F2R|ADIPOQ|TRAIP|RAB32|RAB30|RAB31|PKP1|MAL|PGR|ROR1|MAPKAPK5|ERG|STAMBP|ROR2|IGFALS|IL6ST|BLK|GRIA1|CSF1R|CD274|BLM|CALCRL|SHC1|ARL3|LY96|RASAL1|TNFRSF11A|FOXO4|RASAL3|CORO1C|SLC9A1|RHOBTB2|SOCS3|SOCS1|STK38|ABL1|TNFRSF17|NAE1|IGFBP6|MAP2K5|HTR1F|NDC80|NFKB2|CXCL10|RCAN1|CXCL11|CXCL12|CNOT7|RCAN2|CDK2|CDK1|LAT|MYD88|ARHGAP11A|CNTNAP1|RASGRF1|LRRK1|HTR2B|PIK3CD|FASLG|PTPN22|ITGAL|PIK3CG|WISP1|TNFSF13B|WISP2|SPN|PSTPIP1|TAGAP|NCK2|PRKG2|GRASP|PRKG1|RFC4|TNFRSF19|AVPR2|SH2D3C|ITGA1|NRG2|TRAF1|ADRA2A|TNFRSF1A|ARL4C|XCL2|PECAM1|XCL1|TNFRSF25|PPP1R12B|DTL|MET|COL15A1|PLEKHH3|FGL2|TTK|NOD1|C15ORF42|NLRC3|IL2RG|LRP8|FYB|P2RY6|CDC45|CCL8|SH3BP1|RAB23|CCL5|CCL4|CCL2|FYN|FCGR1A|WASF2|SPAG5|KCNIP2|TIE1|PML|MFAP4|P2RX5|LEP|P2RX1|IL2RB|PTPN6|RAB17|RHEBL1|CD244|CSN3|NUDT4|RPS6KA4|EDNRA|EDNRB|RASSF2|RASSF4|RPS6KA2|CHEK2|RASSF5|CHEK1|PDK4|BTRC|TRIM23|PDK1|EPHA4|IL15RA|FLT3LG|ANK2|ANK1|EREG|TIAM2|SFRP4|INPP4B|SFRP1|BTK|CD226|LAP3|SIK2|RIN2|ROPN1|EPHA3|PDE1C|GIPR|PDE1B|EPAS1|TXK|SH2D2A|PEX11A|PDE1A|WNK4|PIK3R1|CD79B|BRIP1|RACGAP1|INPP5D|PENK|KIAA1804|PAG1|STAT5A|CCR1|CDT1|NMB|LRRN3|STAC|TNFSF12|SIAH2|PDE2A|RAB27B|RASSF9|IGF1|PILRA|NMI|GNG11|ZWINT|PTK7|PDE3A|CD27|RGL3|GRAP|RGL1|ACVRL1|TOP2A|NRP1|FEN1|DIRAS1|PTPRM|CX3CL1|AKAP12|GNGT2|GSG2|NCS1|RAC2|KIF13B|FCER1A|CD38|CCR6|CLIC2|CD33|RALGPS2|CCR2|MAP4K1|IL10|CD53|EDN3|CAMLG|IL15|AVPR1A|RHOF|GFRA3|RHOC|RHOB|LAT2|TLR1|RAP2B|MDFIC|NOV|KIT|RHOJ|DEPDC1|TLR9|TLR8|TLR7|CD48|TLR6|TLR4|DDR2|TLR2|PTGER4|PCNA|TNXB|TYMS|PPP2CA|REM1|WIF1|PDPN|MAP4K5|PAK3|MPP1|CD74|RANBP1|CD70|VEGFC|LILRB4|LILRB5|STK17A|AXL|DLC1|FAS|RAD1|HDGF|IL18R1|NEK11|MAD2L1|FCN1|CD83|NPY2R|BUB1B|NR3C1|IGF1R|NR3C2|RGS4|SYDE1|IL18RAP|PLAU|SIT1|ARHGDIB|CAPN5|KNTC1|IL6R|PDGFRB|GUCY1A2|IL4R|OSR1|HGF|WNT5A|MATK|HMHA1|LIFR|CARTPT|LAX1|GEM|DOK2|TYROBP|DOK3|DOK5|ELMO1|SCG2|CARD11|PDE9A|PPIC|RASL12|CHRNA5|HTRA3|NPR2|C5AR1|CSF2RB|PSEN1|ADRB2|PLD1|NDRG2|RASGRP2|ARHGAP15|ARHGAP22|CCNB1|HRH1|ARHGAP20|GRK5|IRAK2|NPHP1|LPXN|NLRP3|CYTL1|CLSPN|TGFB1|TGFB3|UBE2C|PTCH1|CAV1|ARHGAP28|SELE|BMP7|SMAD5|ARHGAP25|ESR1|BMP6|ARHGAP24|BMP4|BMP2|IL6|ARHGAP31|FGF14|GNAL|ARHGAP30|GNAQ|FGF18|CASS4|IL7R|FGF10|GPSM2|CXCL6|CXCL9|MCTP1|TNFAIP6|PLEK|PDE3B|HMGB2|ODZ2|CXCL1|ODZ3|ODZ4|PKD2|RERG|SIRPB1|YWHAQ|CASP1|GPSM3|PTGIR|HUNK|PLAUR|ARAP3|IRAK3|RCN3|CCNA2|ZAP70|LATS2|RASA3|CDH13|PDE5A|LTB|LALBA|MCTP2|MS4A2|DOCK1|MS4A1|THBS1|AURKA|DLL4|RASD2|IL1RL1|IL1RL2|GNA15|CNR1|ERBB4|SPOCK2|PTK2B|SPOCK1|S1PR3|SLIT2|S1PR2|BUB1|S1PR4|RBM38|TRAT1|MX1|CLCN6|CD4|RPS6KB1|PPP2R2B|TEK|PDE7B|ASB2|RAN</Data></Cell><Cell ss:Index="255"/></Row><Row ss:Height="12.816"><Cell><Data ss:Type="Number">23033</Data></Cell><Cell ss:StyleID="ce1"><Data ss:Type="Number">1.9397E-026</Data></Cell><Cell ss:StyleID="ce1"><Data ss:Type="Number">5.0233E-024</Data></Cell><Cell><Data ss:Type="Number">596</Data></Cell><Cell><Data ss:Type="Number">2096</Data></Cell><Cell><Data ss:Type="Number">3436</Data></Cell><Cell><Data ss:Type="Number">17655</Data></Cell><Cell><Data ss:Type="String">signaling pathway</Data></Cell><Cell><Data ss:Type="String">ADAMDEC1|MAML2|POP1|ITSN1|STMN2|FZD10|SLA2|GRPR|PREX2|NDST1|HTR7|GPR171|STMN1|C3AR1|PIP4K2B|GTSE1|WLS|CMKLR1|PRKCB|DAPK1|PRKCD|PRKCA|DEPDC1B|IFT88|AGTR1|TXNIP|PRKCQ|PDGFB|XPA|AGAP2|IL20RB|THY1|C3|KLRK1|PRDX4|C7|PDGFC|PLCG2|SFN|PPARGC1A|PPARGC1B|WNT10A|JAG1|FZD2|GPR12|FZD4|PLK1|FZD9|NFATC1|BRAF|FAM123B|COL1A2|GPR183|HOXD3|LACRT|GPR18|GABRB2|ITK|SIGLEC9|TGFB1I1|ARHGAP1|ADM|PTH1R|GLI1|ARHGAP6|GLI2|ARHGAP4|MED13|HEY1|RSPO3|RSPO1|JAK3|GPR133|JAK1|DUSP2|ANXA1|NFAM1|TACR1|FOS|MED24|MRAS|CDC42EP5|RAPGEF1|RARA|CKS2|RAPGEF2|CDC42EP1|HCLS1|TLR10|GPR128|CRYAB|ANGPTL1|GPR124|ENG|FIGF|GRP|PTAFR|ADCY4|ADCY1|ADCY7|FSTL1|EGFR|PRAM1|ADCY5|STAT4|FLNA|STAT6|IL12RB1|LEFTY2|IL12RB2|GSN|GPR56|STAT1|STAT2|P2RY14|GPR55|EMR2|GPR1|GPR4|HEYL|COL3A1|SPSB1|CENPI|RFWD3|PLP1|FMOD|SPSB4|DGKG|CHRM3|COL16A1|GPR65|DEFB1|FGF1|FGF2|CTGF|FGF7|ZFP36|RAB42|CDH1|GRAP2|IL13RA1|PHLDA3|IFNAR2|TLE4|TLE3|LAG3|FST|F2R|ADIPOQ|MITF|MSH6|RAB32|CLEC4A|RAB30|ACAP1|RAB31|MAL|PGR|ROR1|STAMBP|ROR2|IL6ST|DGKI|BLK|CSF1R|CD274|BLM|CALCRL|SHC1|ARL3|NOTCH4|CHRD|LY96|TNFRSF11A|FOXO4|FOXO1|SLC9A1|RHOBTB2|SOCS3|SOCS1|CLEC7A|STK38|BTLA|ABL1|GPR116|NDN|NAE1|GRIA3|MAP2K5|GPR114|GRIA4|KL|HTR1F|CD160|FANCB|BMX|NDC80|PTPRD|CXCL10|PTPRE|RCAN1|CXCL12|PTPRC|RCAN2|ITGA10|ITGA11|CDK2|CDK1|CPE|CNIH3|LAT|MYD88|ITGB1|ITGAM|ITGB5|FLT4|ITGB2|LRRK1|HTR2B|PIK3CD|ARRB2|CPZ|ITGAL|TREM1|PIK3CG|WISP1|SPN|CLEC1A|ITGAX|NCK2|PMEPA1|ITGB7|ITGAV|RFC4|ITGA4|TNFRSF19|AVPR2|SH2D3C|ITGA1|NRG1|TNFRSF1B|ADRA2A|TNFRSF1A|ARL4C|PPM1A|PPAP2B|PPAP2A|ITGA7|TNFRSF25|EVL|LCP2|ITGA5|DTL|MET|ITGA9|BIRC3|PPP1R15A|LRP1|NOD1|C15ORF42|NLRC3|LRP8|FYB|P2RY6|IFI16|RAB23|CCL2|CSK|FYN|WASF2|SH2B3|NTRK2|SPAG5|TIE1|NTRK3|PML|MYO1E|CLEC2B|GLRB|IL2RA|LEP|IL2RB|KLF9|PTPN6|CD247|RAB17|RHEBL1|CLEC2D|PTPN2|EPHB6|IFITM1|DIXDC1|IL27RA|NUDT4|RPS6KA4|EDNRA|FRAT1|EDNRB|RASSF4|RPS6KA2|CHEK2|CHEK1|KDR|BTRC|EPHB2|TP63|TRIM23|PDK1|PTGDR|ACVR1|EPHA4|EREG|SFRP4|SFRP1|SFRP2|BTK|LAP3|SIK2|RIN2|EPHA3|PTGFR|IGSF6|GIPR|TXK|WNK4|ELTD1|PIK3R1|LPAR4|CD79B|CD79A|BRIP1|RACGAP1|CD19|PENK|KIAA1804|SPTBN1|PAG1|STAT5A|CCR1|NMB|LRRN3|STAC|SIAH2|IGF2|LIF|CIDEA|RAB27B|IGF1|NMI|GDF6|GNG11|PTK2|ZWINT|MARCO|CD209|CD28|ITGBL1|D4S234E|CD27|GRAP|RGL1|ACVRL1|TOP2A|CSRNP1|CD40|FEN1|DIRAS1|PTPRO|CD3G|CD3E|CHRDL1|CD3D|CX3CL1|PTPRF|PTPRG|AKAP12|GNGT2|GSG2|DNER|NCS1|RAC2|FCER1A|SOSTDC1|CCR5|OXGR1|RALGPS2|CCR2|MAP4K1|IL10|FCER1G|EDN3|CAMLG|GP1BA|GFRA1|AVPR1A|RHOF|OSMR|RHOC|GFRA2|SORCS2|VAV1|RHOB|LAT2|RAP2B|MDFIC|KIT|RHOJ|TLR9|ARHGEF4|TLR8|TLR7|RGS7BP|TLR6|TLR4|DDR2|TLR2|PTGER4|FOXC1|PCNA|TMPRSS6|CXCR5|DERL1|CXCR6|PTN|TYMS|NKD2|PPP2CA|REM1|WIF1|APBB2|MSX1|MAP4K5|GABRE|PAK3|GDF10|CD74|LILRB2|LILRB3|LILRB5|KLHL6|STK17A|AXL|NEDD4|RAD1|NEK11|CD86|GUCY1B3|SIRPG|NPY2R|BUB1B|PLAT|IGF1R|RGS4|IL18RAP|ARHGDIB|ENPP2|CCRL1|IL6R|PDGFRB|CD97|PDGFRA|MSX2|WNT5B|OSR1|HGF|WNT5A|THEMIS|HMHA1|LIFR|CARTPT|LAX1|GEM|DOK2|TYROBP|DOK3|CD8B|CCNE1|CD8A|DOK5|COL4A3|ELMO1|APLNR|SCG2|PDE9A|RASL12|KLRB1|NPR1|NXPH3|NPR2|NXPH4|TCF7|C5AR1|LTBP2|DTX3|PSEN1|ADRB2|PLD1|RASGRP2|PLCXD1|WNT6|HRH1|FUT8|GRK5|IRAK2|CLSPN|TAC1|TGFB1|TGFB3|UBE2C|SMURF1|PTCH1|CAV1|INHBA|SELE|BMP7|SMAD5|ESR1|BMP6|BMP4|BMP2|IL6|ARHGAP31|FGF14|GNAL|GNAQ|FGF18|CNTN1|KLRD1|TCF4|IL7R|FGF10|GPSM2|CXCL9|MCTP1|PLEK|HMGB2|SIRPB2|ILK|CXCL1|PKD2|RERG|SIRPB1|YWHAQ|BLNK|YWHAH|DACT1|PTGIR|IRAK3|TGFBR2|RCN3|CCNA2|ZAP70|GREM2|LATS2|RASA3|ALDH1A2|CDH13|GNB1L|LPHN2|MCTP2|MS4A2|LPHN3|DOCK1|MS4A1|NXN|USP10|LEF1|DLL1|THBS1|UACA|HSPD1|AURKA|DLL4|RASD2|GNA15|GNG2|CNR1|ERBB4|S1PR1|PTK2B|SLIT3|S1PR3|SLIT2|S1PR2|S1PR4|KLRG1|RBM38|TCF7L2|ACVR2A|CD2|CD4|RPS6KB1|CD7|TEK|ASB2|RAN</Data></Cell><Cell ss:Index="255"/></Row><Row ss:Height="12.816"><Cell><Data ss:Type="Number">6950</Data></Cell><Cell ss:StyleID="ce1"><Data ss:Type="Number">1.19E-025</Data></Cell><Cell ss:StyleID="ce1"><Data ss:Type="Number">2.9912E-023</Data></Cell><Cell><Data ss:Type="Number">518</Data></Cell><Cell><Data ss:Type="Number">1774</Data></Cell><Cell><Data ss:Type="Number">3436</Data></Cell><Cell><Data ss:Type="Number">17655</Data></Cell><Cell><Data ss:Type="String">response to stress</Data></Cell><Cell><Data ss:Type="String">HCP5|POP1|CLEC10A|SERPINE1|ABAT|SMC3|LIPA|ELK3|ALKBH2|NDST1|GJA1|NUB1|CREB3L1|GJA4|C3AR1|GTSE1|C5ORF13|SERPINF2|RNASE6|PRKCA|RNASE4|ATG12|UNC13D|TXNIP|SERPING1|PRKCQ|IDO1|CFH|CFI|PDGFB|XPA|IL20RB|GATA3|CFP|PLA2G7|C2|IL22RA2|C3|PRDX3|C6|C7|RAD21|SERPINH1|SFN|PPARGC1A|LYN|BARD1|NGFR|CREBBP|PLK1|FN1|BTBD12|LYZ|NFATC4|COL1A1|FOSL1|TNFSF4|NOX4|ADA|FERMT3|ACHE|ITK|BTG2|PYGM|ADM|HIF3A|IFIH1|MMP25|GPR132|GNLY|TIMP3|TPSAB1|ANXA1|DUSP1|NFAM1|MYOF|TACR1|FOS|TERF2|F5|MMP14|PLSCR1|CDC42EP5|PLSCR4|PXDN|ANGPTL2|TLR10|CRYAB|CHST2|CHST3|ENG|CCL13|PTAFR|AOAH|EGFR|APOLD1|UNG|PTGS1|RECQL4|ALOX5|SPP1|CCL19|APOL1|CCL18|APOL3|APOL2|AOC3|GSN|CCL22|F10|CCL21|STAT1|IL10RA|CARD9|KIAA1045|DEF6|COL3A1|CSDA|RFWD3|SIGLEC1|FMOD|SLC27A1|NCF1|NCF2|PROS1|LY75|TNC|HP|MUM1|F13A1|DEFB1|PLOD2|FGF1|CXCL13|FGF2|CXCL16|CTGF|EFEMP2|FGF7|CDH3|CDH1|PIM1|PHLDA3|IFNAR2|BNIP3L|IGFBP4|F2R|CD180|ADIPOQ|DIO2|TAP1|MSH6|CLEC4A|TPST1|MAL|PTPRCAP|ROR2|S100A9|S100A8|CTSL2|BLM|LY96|FOXO4|CORO1A|RAD51AP1|SOCS3|CLEC7A|ABL1|MBP|IGFBP7|NAE1|FANCI|KL|CD163|FANCL|CD160|LY86|FANCA|ASNS|FANCC|FANCB|FANCE|CXCL10|IGSF10|CXCL11|PTPRC|BCL2|CDK1|MYD88|ITGB1|CIITA|MCM7|FHL1|ITGB2|FASLG|LSP1|ITGAL|SPN|CLEC1A|EXO1|RFC5|CR2|GPX2|CR1|RFC4|VWF|RFC2|GPX3|TNFRSF19|SH2D3C|GPX8|NRG1|ADRA2A|TNFRSF1A|PAPD7|BPI|ANG|ITGA5|DTL|MCM2|PPP1R15A|BECN1|C1S|C1R|UHRF1|SRF|NTN4|NOD1|C15ORF42|NLRC4|CCL8|IFI16|DNAJB5|CCL5|CCL4|E2F1|CCL2|FCGR1A|NDUFA6|KCNJ8|PML|KLF2|RAD51|CLEC2B|IL2RA|P2RX1|APLF|MNDA|CDO1|SPON2|CCNH|AQP9|PRF1|AQP1|IL27RA|HERC5|C4A|EDNRA|LGALS1|CHEK2|CHEK1|VSIG4|TP63|PDK1|ACVR1|HLA-H|RSAD2|SLC11A1|HLA-B|CIRBP|ESCO2|EREG|NINJ2|LAP3|DNA2|EPHA3|CCNO|GIPR|EPAS1|SP140|KLK8|KLK7|KLK6|BRIP1|CD19|PENK|SLAMF7|KCNN4|KIAA1804|A2M|CCR1|XRCC6|APOBEC3F|APOBEC3G|ST8SIA1|STAC|XRCC2|SH2D1A|CIDEA|IGF1|NMI|MARCO|VNN1|CD209|ID3|ACVRL1|TOP2A|NRP1|COL18A1|CD40|FEN1|MIA3|CX3CL1|OBFC2A|STAB1|FCER1A|CD38|CCR7|CTSG|TNFAIP8L2|CCR6|CCR5|CCR4|CCR2|MAP4K1|IL10|MME|CAMLG|IL15|TUBB|GP1BA|AVPR1A|TLR1|HCK|RAD51C|MDFIC|TFEC|TLR9|TFF3|TLR8|TLR7|CD48|TFF1|TLR6|SGK1|CD46|TLR4|TLR2|C1QB|C1QA|PCNA|SAA4|WAS|DERL1|TYMS|AIF1|LILRA5|RELN|PDPN|HSF1|RAD54L|MAP4K5|CD55|IL32|CD74|RPA2|LILRB2|LILRB3|LYVE1|LILRB5|CD40LG|GPAM|NEDD4|RPA3|NBR1|TACC3|SAA1|SAA2|RAD1|TRIP13|IL17D|IL18R1|F2RL2|NEK11|C1QC|CD86|DCLRE1B|CD84|DCLRE1C|CD83|PLAT|IL18RAP|EME1|PTTG1|PLAU|C1RL|CCRL1|IL6R|ZBP1|GEN1|CD97|PDGFRA|SCARA5|OSR1|HGF|WNT5A|CYBB|WRNIP1|CARTPT|CGRRF1|IPCEF1|MID1|PDIA5|TYROBP|LOX|FANCD2|TIMELESS|CD300C|SCG2|C5AR1|NCF1B|SLC1A3|PSEN1|ADRB2|PLD1|DPP4|CCNB1|HRH1|IRAK2|CYP11A1|UBD|NLRP3|CAMTA2|NLRP1|CLSPN|TAC1|PRNP|TGFB1|VCAM1|TGFB3|NONO|EPHX2|CAV1|TRPV2|INHBA|SELE|BMP6|SELP|CLK1|DARC|BMP2|IL6|FGF14|CPS1|COL5A1|GNAQ|FGF10|CXCL6|CXCL9|TNFAIP6|HSPB6|PLEK|HSPB7|HMGB2|HSPB2|CXCL1|CXCL2|CASP3|BLNK|CASP1|AOX1|TOPBP1|DDX58|MMP2|PLAUR|PLA2G4A|ABCC9|DCN|CCNA2|FGR|VCAN|MMRN1|CRY2|IRF8|PDE5A|LALBA|MS4A2|MS4A1|MYH7|USP10|TAF9|LTC4S|SAMHD1|TFPI|THBS1|UACA|CYGB|HSPD1|IL1RL1|IL1RL2|CNR1|TMEM204|ERBB4|PTK2B|S1PR3|KLRG1|RBM38|POLQ|PLA2G2D|LAMB2|TRAT1|MX2|MX1|EYA4|SSRP1|SOD2|SOD3|RPS6KB1</Data></Cell><Cell ss:Index="255"/></Row><Row ss:Height="12.816"><Cell><Data ss:Type="Number">6954</Data></Cell><Cell ss:StyleID="ce1"><Data ss:Type="Number">2.3716E-025</Data></Cell><Cell ss:StyleID="ce1"><Data ss:Type="Number">5.7907E-023</Data></Cell><Cell><Data ss:Type="Number">143</Data></Cell><Cell><Data ss:Type="Number">319</Data></Cell><Cell><Data ss:Type="Number">3436</Data></Cell><Cell><Data ss:Type="Number">17655</Data></Cell><Cell><Data ss:Type="String">inflammatory response</Data></Cell><Cell><Data ss:Type="String">LY75|CXCL13|LIPA|C4A|NDST1|IL18RAP|C1RL|C3AR1|VSIG4|IL6R|ACVR1|CD97|IGFBP4|HGF|SLC11A1|F2R|CD180|SERPINF2|CYBB|UNC13D|TPST1|MAL|SERPING1|LAP3|S100A9|SCG2|EPHA3|S100A8|IDO1|CFH|CFI|NCF1B|LY96|IL20RB|CFP|PLA2G7|C2|C3|HRH1|C6|C7|IRAK2|CLEC7A|NLRP3|MBP|TAC1|A2M|CCR1|KL|CD163|TGFB1|VCAM1|EPHX2|LY86|FN1|NMI|LYZ|SELE|BMP6|NFATC4|SELP|CXCL10|CXCL11|BMP2|IL6|VNN1|TNFSF4|NOX4|CXCL6|CXCL9|CIITA|CD40|TNFAIP6|FHL1|ITGB2|CXCL1|ITGAL|CXCL2|MMP25|STAB1|BLNK|AOX1|CCR7|CCR5|CCR4|CCR2|IL10|CR2|CR1|ANXA1|IL15|NFAM1|TACR1|FOS|TNFRSF1A|TLR1|TLR8|TLR10|TLR6|MS4A2|CD46|MS4A1|TLR4|CHST2|C1QB|C1QA|CCL13|C1S|C1R|PTAFR|SAA4|NOD1|NLRC4|AOAH|AIF1|THBS1|CCL8|ALOX5|CCL5|PDPN|CCL4|SPP1|CCL2|S1PR3|CCL19|CCL18|APOL3|CD55|APOL2|KLRG1|AOC3|PLA2G2D|CCL22|CCL21|CD40LG|IL2RA|P2RX1|SAA1|SAA2|SIGLEC1|IL17D|CDO1|C1QC</Data></Cell><Cell ss:Index="255"/></Row><Row ss:Height="12.816"><Cell><Data ss:Type="Number">50789</Data></Cell><Cell ss:StyleID="ce1"><Data ss:Type="Number">3.3105E-025</Data></Cell><Cell ss:StyleID="ce1"><Data ss:Type="Number">7.8586E-023</Data></Cell><Cell><Data ss:Type="Number">1535</Data></Cell><Cell><Data ss:Type="Number">6528</Data></Cell><Cell><Data ss:Type="Number">3436</Data></Cell><Cell><Data ss:Type="Number">17655</Data></Cell><Cell><Data ss:Type="String">regulation of biological process</Data></Cell><Cell><Data ss:Type="String">ADAMDEC1|SPI1|POP1|ITSN1|SLA2|PREX2|SPIB|ALKBH2|PREX1|NDST1|HTR7|PSMD7|DPYSL3|LIPG|AKT3|PSMD3|C3AR1|UBASH3A|GTSE1|WLS|ZNF287|ZNF19|MEF2C|C5ORF13|UNC5B|CACNA2D1|STARD8|ZNF281|UNC5C|RNASE4|PDZK1|PRKAB1|ACE2|RBP4|RFX8|RBP5|FEZ1|AGTR1|TXNIP|SPARCL1|ATF7|MYL9|IDO1|SLBP|SHOX2|PDGFB|GATA6|CDCA7|AGAP2|IL20RB|FPR3|THY1|GATA3|GATA2|IQGAP2|IQGAP3|C2|IL22RA2|C3|HPX|C6|KLRK1|C7|PDGFD|PDGFC|KCNMB4|SFN|PPARGC1A|PPARGC1B|RHBDL1|GPIHBP1|C5ORF41|LYN|NGFR|CREBBP|JAG1|FN1|NR2F1|FLI1|C20ORF20|COL1A1|COL1A2|CILP|PKIA|HRC|NOX4|ZNF259|LACRT|HLA-DRB1|FERMT2|EZH1|LGMN|FERMT3|EZH2|ARHGAP9|ACHE|BHLHE41|ARHGAP1|JRKL|CTCF|PTH1R|ARHGAP6|ARHGAP4|JPH2|MED13|HEY1|MECOM|CASP10|SMPD1|HEY2|CTLA4|JAK3|DLGAP5|JAK1|IKBIP|DUSP2|FGFBP1|DUSP1|EMP3|FOS|MED26|MMP14|MED24|CDC42EP5|RAPGEF1|PELI1|CKS2|RAPGEF2|CDC42EP1|TLR10|CRYAB|CHST3|PTAFR|ODC1|LRRC17|SLC7A1|SFRS13B|EGFR|PRAM1|PSMA7|FSTL3|PTGS1|RECQL4|FOXS1|SRPX2|PSMB2|FRZB|PLAGL1|STAT4|SPP1|LEO1|FLNA|STAT6|DMD|ZNF469|BID|IL12RB1|SPDEF|IL12RB2|ZNF462|STAT1|STAT2|ATAD2|GPR55|WTIP|PSMB8|PSMB9|HEYL|CENPE|CENPF|COL3A1|FABP4|PSMC4|FABP7|SERBP1|ZNF215|ZNF214|ZNF696|ZNF454|CDKN3|SLC27A1|GPR65|GMNN|HP|MUM1|SLA|CASC5|RORA|CXCL16|CTGF|FOXQ1|HPGDS|RUVBL1|ZNF208|PIM1|TNFRSF8|NEK2|MAP3K8|ZNF446|PIM2|KPNA2|HLA-DOA|PITX2|ZNF444|PPP1R16B|ZNF683|KCNH3|BNIP3L|LAG3|KCNH8|UBE2E3|FST|ADIPOQ|FOXP3|FOXP2|CDC25A|FOXP1|CDC25B|SAP30|MSH6|ACAP1|MAF|PKP1|MAL|ROR1|S100A4|MAPKAPK5|ROR2|IGFALS|UTRN|ZNF676|IL6ST|S100A9|DSC2|DSC3|BLK|GRIA1|ZNF671|CD274|BLM|KCNE1|SHC1|ARL3|AGAP11|GLIS3|LY96|DPT|TNFRSF11A|FOXO4|PKMYT1|CORO1A|GLIS1|FOXO1|NPAS3|GLIS2|CORO1C|SLC9A1|SOCS3|SOCS1|ACN9|STK38|TNFRSF17|SMYD1|ZNF667|MBP|NAE1|ZNF423|GRIA3|BCL2L14|GRIA4|CD276|KL|BRPF1|RBPMS|GOT1|HTR1F|GPR109A|NDC80|NFKB2|CXCL10|PTPRE|CXCL11|CXCL12|PTPRC|NFE2L3|ANXA2P2|MYD88|PIWIL2|ARHGAP11A|CNTNAP1|CIITA|CELF2|RASGRF2|FLT4|FHL1|ITGB2|RASGRF1|LRRK1|HTR2B|PIK3CD|FASLG|FHL5|ARRB2|FOXM1|ITGAL|PIK3CG|WISP1|TNFSF13B|WISP2|SPN|BOC|SUMO2|TAGAP|NCK2|ITGAV|EDIL3|EMX2|TNFRSF19|SH2D3C|ITGA1|MSL3|NRG1|NRG2|TNFRSF1B|TNFRSF1A|ARL4C|PPM1A|HAND2|ITGA7|BIRC5|BPI|TNFRSF25|LCP1|ITGA5|PPP1R12B|DTL|MET|L3MBTL4|BIRC3|PPP1R15A|BECN1|COL15A1|C1S|LRP1|ZBTB47|C1R|UHRF1|SRF|NTN4|FOXK2|ZBTB42|ATP10A|IL2RG|CXXC5|LRP8|FYB|PARD6B|CDC45|CCL8|SH3BP1|IFI16|CCL5|CCL4|E2F1|E2F2|NFKBIL2|CCL2|E2F3|FYN|PCBD2|IGF2BP2|E2F5|FCGR1A|E2F7|E2F8|NTRK2|PPP1R14C|PRRX1|CNBP|TIE1|NTRK3|TBX5|HNRNPAB|CABLES2|REC8|DHODH|TBX2|ST5|IL2RA|POU2AF1|IL2RB|EIF3E|PTPN6|CD247|CD244|CCNH|CCNF|PRF1|IKZF1|IFI30|IKZF3|TXNDC16|ICAM1|IKZF5|IL27RA|NUDT4|CDC20|HERC5|C4A|TCL1A|LGALS1|RASSF2|RASSF4|RASSF5|KDR|FBXO5|LGALS9|EPHB2|TRIM21|TP63|TRIM22|TBC1D22B|TRIM23|TMPO|ACVR1|EPHA4|SMARCC2|RSAD2|CIRBP|ISLR2|ANK2|ANK1|EREG|SFRP4|STX1B|SFRP1|CFDP1|SFRP2|CCDC80|IFI27|PPP1R3C|BTK|CD226|LAP3|KIF20B|RIN2|ROPN1|EPHA3|GIPR|EPAS1|PEX11A|WNK4|PIK3R1|CD1D|ACTR3B|ZBTB4|ZNF397OS|BRIP1|ZNF707|RACGAP1|TSPAN8|CD19|HLTF|ZNF703|PENK|SLAMF7|C13ORF34|KCNN4|A2M|PAG1|SLAMF1|STAT5A|CCR1|EGR1|XBP1|EGR2|XRCC6|APOBEC3F|EGR3|APOBEC3G|FOXF2|LRRN3|IQSEC1|ST8SIA1|TNFSF12|XRCC2|IGF2|RAB27B|RASSF9|IGF1|PILRA|PTK2|CYP26A1|ANLN|PTK7|ID4|CD28|CD27|ID3|RGL3|GRAP|RGL1|C9ORF100|SUV39H2|NRP1|CSRNP1|NRP2|CD40|ECM2|CSRNP3|MLF1IP|DIRAS1|PTPRO|PTPRM|CD3G|MIA3|DOC2B|CD3E|PTPRF|EDA2R|PTPRG|AKAP12|PCM1|SCML2|GNGT2|SCML4|NCS1|RAC2|FCER1A|CD38|CD37|CTSG|CCR6|LMCD1|CCR4|BBS4|GIT1|CD33|CCR2|IL10|CD53|WARS|MME|IL15|LEPRE1|IL16|OSMR|COMMD5|RGMA|LAT2|TOX2|RAP2B|NR5A2|KIT|DEPDC1|ARHGEF4|NCOA7|KIF2C|CD48|PABPC1|CD46|DDR2|STX12|FOXC1|RAMP2|PCNA|RAMP3|TMPRSS6|NEXN|ARNTL2|RELB|MGC29506|REM1|RELN|PLEKHG4B|HSF1|TCEB1|MSX1|PAK3|CD55|CD74|CD70|IL34|VEGFC|UBE2G2|AP2B1|GPAM|KLHL6|CSDC2|STK17A|NEDD4|CCNG2|FKBP1B|TACC3|AGGF1|RAD1|HDGF|IL18R1|NEK11|MAD2L1|PRDM8|FOXA1|CD86|CD83|PRDM6|PRDM5|BUB1B|PLAT|PRDM1|TTF2|GIMAP5|NR3C1|ETS1|ETS2|IGF1R|NR3C2|RGS4|RGS5|CCND2|PLAU|ZNF83|CAPN5|PALM|ENPP2|CCRL1|FAM3D|ARID2|PTRF|IL6R|ZBP1|PDGFRB|EOMES|PDGFRA|TMSL3|IL4R|MSX2|OSR1|THEMIS|TBC1D2B|CARTPT|LAX1|MID1|GEM|DOK2|TYROBP|DOK3|CCNE2|TBC1D20|CD8B|CCNE1|CD8A|DOK5|CARD16|CARD11|VCL|PPIC|TBC1D19|PKDCC|RBM8A|NPR1|HTRA3|NPR2|TCF7|HTRA1|SLC1A3|PSEN1|PLD1|NDRG2|RASGRP2|ACACB|SUPT6H|CACNA1H|CACNA1G|CNN1|WNT6|CCNB1|GRK5|IRAK2|GRK6|NPHP1|LPXN|CYTL1|CAMTA2|VILL|ECT2|TAC1|PRNP|VCAM1|UBE2C|CAV2|CAV1|ECD|CRTAM|RARRES1|HMGA1|INHBA|ZFHX4|BMP7|BMP6|BMP4|BMP2|IL6|FGF14|BMP1|GNAL|CPS1|NAT1|COL5A1|UBE2S|IL7|UBE2T|GNAQ|FGF18|TAF4B|TCF4|IL7R|FGF10|PHF19|PHTF2|TNFAIP8|TNFAIP6|PLEK|HMGB2|TNFAIP3|ODZ2|SIRPB2|ILK|ODZ3|TNFAIP1|LAMC1|ODZ4|AFF3|AFF4|RERG|SIRPB1|UBE2Q1|YWHAQ|RASGEF1B|MYBL2|LRRFIP1|WHSC1|CYTIP|IFT57|MYBL1|YWHAH|MYOCD|MMP7|ARHGEF15|DDX58|ARHGEF17|HUNK|UBE2QL1|TBC1D9|PLA2G4A|ETV1|IRAK3|ETV6|ETV7|RCN3|CCNA2|GREM1|PSRC1|UBE2R2|IRF4|ELF5|IRF1|TBC1D7|CRY2|IRF8|MVD|MS4A2|MS4A1|LAMA2|BCL2A1|LAMA4|TAF9|SAMHD1|C4ORF31|AURKA|CYTH3|IL1RL1|IL1RL2|TAF1D|CYTH4|TNKS2|CNR1|TBX21|SPOCK2|PTK2B|SPOCK1|SLIT3|SLIT2|CRYM|MTA3|CYTH1|PDLIM7|RBM38|LAMB2|TAF11|MX1|EYA4|LAMB1|SSRP1|SOD2|S100B|TBX19|TBX18|ACVR2A|CD2|TBX15|CLCN6|CD4|CD6|CD5|BCL6B|TEK|ASB2|TAF2|RAN|ZNF177|MAML2|SERPINE2|SERPINE1|STMN2|SMC3|GRPR|BACH2|ELK3|MTBP|GJA1|HOXA9|ALCAM|TFG|SOX17|MYC|CREB3L1|MYB|STMN1|HOXA3|HOXA7|HOXA5|HOXA4|TSPYL2|PRKCB|DAPK1|DDX11|SERPINF1|CLEC11A|PRKCD|SERPINF2|PRKCA|SCRIB|SOX12|DKK1|SOX10|SYTL4|GTPBP4|UNC13D|WDR77|DKK3|SYTL2|BCAM|DEPDC1B|IFT88|BIN1|HOXB4|SERPING1|HOXB3|PRKCQ|HOXB2|PRKD1|HPRT1|HOXB8|HOXB6|PROL1|HOXB5|ASF1B|ZNF395|CFH|CFI|XPA|CFP|SKA3|SKA1|MTDH|SKA2|PRDX3|PPP3R1|PRDX4|CHST11|RAD21|PLCG2|ICOS|HOXC8|HOXC6|PLK4|BTF3|BARD1|STARD13|FZD2|GTF2IRD2|SNAI3|PLK1|NFATC1|BRAF|CDC7|PA2G4|CDC6|NFATC4|FOSL1|EHD1|LASS3|TNFSF4|HNRNPD|SNAI2|TNFSF9|TNFSF8|HOXD3|CPEB2|HOXD9|HOXD8|ADA|BTG3|ITK|ZNF132|BTG2|TGFB1I1|ARPC1A|ADM|HIF3A|SLC6A1|GLI1|SMG5|GLI2|IFIH1|CHL1|TIMP2|TIMP3|ZNF367|ZNF366|ZIK1|TCF19|HELLS|BATF2|BATF3|TIGD5|ANXA1|ANXA2|TIGD6|NFAM1|TESC|EN1|SERPINB9|TACR1|TERF2|SERPINB5|APBB1IP|MRAP|FCER2|ZEB2|ZEB1|MRAS|TAL1|TMSB15B|PAX9|RARA|ANGPTL2|GAS1|HCLS1|GAS6|ANGPTL1|GAS7|ENG|CCL14|CCL13|FIGF|CDC123|GRP|ADCY4|ADCY1|ADCY7|HOXD10|APOLD1|FGD2|ADCY5|FGD5|ALOX5|CHN1|USP1|CHML|CCL19|CCL18|APOL3|RUNX1T1|ZNF101|FARP1|CDKN2B|GSN|CCL22|F10|CCL21|CARD9|CARD6|ELP2|WWP1|KIAA1045|SNCAIP|CSDA|ABI3|RFWD3|TRMT6|FOSB|RERGL|DGKG|CHRM3|RTKN2|TNC|FAM107A|FGF1|FGF2|CDH5|FGF7|ZFP36|DACH1|SALL1|RAB42|SALL2|CDH2|TNN|CDH1|GRAP2|PLXNC1|MAF1|PHLDA1|LZTS1|TMSB10|IL13RA1|PHLDA3|IFNAR2|TLE4|TLE3|IGFBP4|TPM2|IGFBP3|F2R|DIO2|DIO3|FLJ10357|TAP1|MITF|ILF2|HIC1|TRAIP|RAB32|RAB30|RAB31|CLIP4|PGR|ERG|STAMBP|DGKI|ZNF552|CSF1R|EIF2C4|DNMT1|CALCRL|RNF180|NOTCH4|CHRD|RASAL1|AEBP1|RASAL3|RHOBTB2|ADAP2|CLEC7A|BTLA|ABL1|NDN|IGFBP7|IGFBP6|ZNF544|MAP2K5|WDTC1|MOAP1|ATP8B1|FANCA|ASNS|FANCB|RCAN1|DAB2|CNOT7|MAFB|YEATS2|RCAN2|CDK2|BCL2|CDK1|LHX6|CSPG5|CNOT8|EIF2C2|MAP3K14|ZNF532|LAT|PLEKHF1|MCM7|BNC2|BNC1|ZC3H3|PTPN22|CYR61|TRO|PSTPIP1|SIN3A|DNMT3B|PRKG2|EMILIN1|HIF1AN|GRASP|PRKG1|SH3D19|CR2|PLEKHG1|GPX2|CR1|RFC4|TRPC1|AVPR2|TRAF1|ZNF75A|ASPN|ADRA2A|ASPM|TFDP1|ESPL1|LCK|CTDSP1|ESRP2|KIAA0564|PPAP2B|PPAP2A|ZNF516|XCL2|PECAM1|MCM4|XCL1|MCM5|ANG|MCM6|MCM2|NLGN3|PLEKHH3|CEBPD|FGL2|TTK|NOD1|C15ORF42|NLRC3|TENC1|NLRC4|P2RY6|PLN|ABLIM3|PUF60|DNAJB5|RAB23|CSK|TIGIT|MEST|WASF2|JAZF1|IRX1|RPH3AL|KCNJ11|SEMA4D|SPAG5|KCNIP2|KCNJ12|IRX3|CFLAR|PML|KLF2|MFAP4|P2RX5|RAD51|ASXL3|LEP|MAB21L1|P2RX1|KLF9|POLR3G|MNDA|RAB17|RHEBL1|IFITM1|SPARC|GFI1|LST1|CISD2|CSN3|AQP1|RPS6KA4|EDNRA|EDNRB|PNP|RPS19|RPS6KA2|CHEK2|CHEK1|PDK4|TBC1D10C|VSIG4|BTRC|SYNPO|PTGDS|B2M|PDK1|AGFG1|SKP1|ABT1|IL15RA|SLC11A1|EBF1|ACSL5|FLT3LG|EBF2|EBF3|RUNX3|RUNX2|RUNX1|TIAM2|INPP4B|TWSG1|TFAM|SIK2|DNA2|ZFPM2|SLC22A5|NECAB3|TSHZ3|PDE1C|PDE1B|TXK|SH2D2A|PDE1A|DCUN1D3|TSHZ2|EIF5A2|EBI3|TWIST2|KLK5|TWIST1|APCDD1|KLK8|KLK7|KLK6|CD79B|CD79A|ZNHIT3|INPP5D|PATZ1|KIAA1804|SPTBN1|CDT1|NMB|BCL11B|BCL11A|STAC|SIAH2|SH2D1A|PDE2A|LIF|CIDEA|NMI|PARP14|GDF6|PARP15|GNG11|ZWINT|CIDEC|TPX2|VNN1|PDE3A|MEIS3P1|SIM1|ITM2B|ITM2C|ACVRL1|TOP2A|COL18A1|AHCTF1|ROBO4|FEN1|HBB|MEOX2|MEOX1|CX3CL1|OBFC2A|GSG2|STAB1|CHMP1A|XPO5|SH3PXD2B|KIF13B|CLIC2|RALGPS2|MAP4K1|EDN3|CAMLG|TUBB|NME2|GP1BA|PDCD1LG2|AVPR1A|NME5|RHOF|GFRA3|RHOC|VAV1|RHOB|NME1|TLR1|MDFIC|NOV|TFEC|TNNT3|RHOJ|TLR9|TLR8|TLR7|RGS7BP|TLR6|MAPT|VGLL1|TLR4|TLR2|C1QB|PTGER4|C1QA|TNXB|IFI6|ZNF3|PTN|TYMS|AIF1|PPP2CA|TCEAL8|TCEAL7|LIMA1|HIRA|NT5E|EGFLAM|CUX2|TCEAL4|WIF1|TCEAL1|PDPN|RAD54L|APBB2|MAP4K5|MPP1|GDF10|RANBP1|NFYC|PODN|LILRB4|LILRB5|CD40LG|FAP|AXL|DLC1|SAA1|FAS|SAA2|APBA2|C1QC|FCN1|NRK|SIRPG|NPY2R|HOXA11|COMP|HOXA10|SYDE1|IL18RAP|BMPER|SIT1|ARHGDIB|C1RL|NUSAP1|KNTC1|PDE8B|PDE8A|KRT6C|GUCY1A2|CADPS2|KDM2B|WNT5B|LMO4|HGF|LMO2|WNT5A|MATK|HMHA1|LIFR|WRNIP1|CGRRF1|PDIA5|COL4A3|TIMELESS|ELMO1|AMPH|LMX1B|SCG2|PDE9A|RASL12|AKNA|CHRNA5|NOP2|C5AR1|LTBP4|NCF1B|CSF2RB|ADRB2|NID1|ARHGAP15|ARHGAP22|DPP4|HRH1|ARHGAP20|THPO|PODXL|UBD|NLRP3|NLRP1|CLSPN|CBX7|TGFB1|TGFB3|CBX3|SMURF1|NONO|PTCH1|EPHX2|CBX2|ARHGAP28|POU2F2|SELE|SMAD5|ARHGAP25|ESR1|ARHGAP24|SELP|ARHGAP31|NR4A3|ARHGAP30|DNMBP|TRPV6|CASS4|TGFBI|NFKBIE|GPSM2|CXCL6|CXCL9|MCTP1|HSPB7|PDE3B|CXCL1|YBX1|PKD2|ELAVL1|CKS1B|RPS4X|TMEM101|HK3|SIX4|CASP3|CASP1|GPSM3|SCYL2|SRGN|PTGIR|PLAUR|ARAP3|LSR|SEPT4|SEPT2|TGFBR2|ZAP70|LATS2|RASA3|ALDH1A2|CDH13|PDE5A|LTB|LALBA|MCTP2|DOCK1|PFDN5|MYH7|RGS18|NXN|PALM2|LEF1|ATP1A2|DLL1|THBS1|UACA|THBS4|HSPD1|TBRG4|DLL4|RASD2|GNA15|PALMD|HLX|ERBB4|SAP30L|NRIP2|S1PR3|RGS22|S1PR2|BUB1|S1PR4|TCF7L2|KDM4B|TRAT1|MEIS3|MEIS2|RPS6KB1|PPP2R2B|SPRY3|SPRY1|PDE7B|LPIN1</Data></Cell><Cell ss:Index="255"/></Row><Row ss:Height="12.816"><Cell><Data ss:Type="Number">5515</Data></Cell><Cell ss:StyleID="ce1"><Data ss:Type="Number">3.8743E-025</Data></Cell><Cell ss:StyleID="ce1"><Data ss:Type="Number">8.9486E-023</Data></Cell><Cell><Data ss:Type="Number">1842</Data></Cell><Cell><Data ss:Type="Number">8074</Data></Cell><Cell><Data ss:Type="Number">3436</Data></Cell><Cell><Data ss:Type="Number">17655</Data></Cell><Cell><Data ss:Type="String">protein binding</Data></Cell><Cell><Data ss:Type="String">SPI1|POP7|POP1|GMFG|ITSN1|SLA2|ISLR|HTR7|AKT3|C3AR1|GSTK1|UNC5B|CACNA2D1|UNC5C|PRKAB1|ACE2|MTHFD2|FEZ1|ORAI3|AGTR1|TXNIP|ATF7|SLBP|CDCA5|PDGFB|GATA6|CDCA8|GATA3|GATA2|EPB41L2|PDGFD|PDGFC|SFN|BTBD19|CREBBP|JAG1|TSLP|FN1|NR2F1|BTBD11|BTBD12|AIF1L|PPFIBP1|FXYD1|DZIP1|ARHGAP9|ACHE|ARHGAP1|ARHGAP6|IL18BP|ARHGAP4|SHE|MED13|MECOM|CASP10|TPSAB1|JAK3|NEFH|SLC18A2|DLGAP5|JAK1|DUSP2|KCND1|CNOT6L|KCND2|DUSP1|BGN|RAB3IL1|FOS|MED26|PHF20L1|MMP14|PLSCR1|MED24|PLSCR3|SLC7A8|PLSCR4|PXDN|RAPGEF1|RAPGEF2|HCST|CRYAB|SYNPO2|KCNA1|NIP7|ODC1|KCNA3|SNX33|KCNA6|CENPA|SFRS13B|EGFR|SNX29|FRZB|SNX25|PLAGL1|ADAM23|AGR2|SPP1|BID|IL12RB1|IL12RB2|RIC3|BMP8A|SNX20|CENPE|CENPF|COL3A1|CENPH|NCAPD2|SIGLEC1|CENPO|LGR6|CRLF1|CDKN3|SLC27A1|GMNN|SLA|CASC5|PLOD2|OLFML2A|EFEMP2|EFEMP1|TNFRSF8|NEK2|MAP3K8|BNIP3L|FST|FBXO17|ADIPOQ|FBXO15|CDC25A|CDC25B|MSH6|PKP1|IL6ST|BLK|GRIA1|SHC4|CD274|BLM|SHC1|GMPS|LY96|LIN7A|PKMYT1|CORO1A|UQCRH|CORO1C|KIAA1524|TNFRSF17|BAT2L2|SMYD1|BRIX1|NAE1|ZNF423|GRIA3|GRIA4|CD276|NEK9|LY86|BMX|CORO2B|NDC80|LRCH2|LRCH1|OGN|PIWIL2|ITGB1|CIITA|ITGAM|ITGB5|ITGB2|HTR2B|ITGAL|TNFSF13B|SPN|EXO1|BOC|ITGAX|TRIM69|ITGB7|ITGAV|PGM5|TRIM65|BCAS1|ITGA4|COMMD10|TNFRSF19|ITGA1|NRG1|NRG2|TNFRSF1B|TNFRSF1A|C6ORF211|TMBIM4|HAND2|ITGA7|TNFRSF25|LCP2|LCP1|ITGA5|BCAT1|BECN1|UHRF1|SRF|IL2RG|FYB|CDC45|PHKG1|E2F1|E2F2|NFKBIL2|E2F3|FYN|WHAMM|IGF2BP2|E2F5|E2F7|NTRK2|SEPT11|HNRNPA3|KCNJ8|GZMA|CNBP|NTRK3|GZMB|TBX5|MYO19|HNRNPAB|CABLES2|REC8|TBX2|MYO1D|MYO1E|GZMM|ST5|SYT11|IL2RA|POU2AF1|APLF|IL2RB|EIF3E|PDCD1|CD247|PIK3AP1|CD244|MYO1F|MYO1G|ICAM2|ICAM3|IKZF1|IKZF3|RCBTB2|ICAM1|IL27RA|CDC20|C4A|LGALS2|LGALS1|TRIM29|SNRPD1|KDR|FBXO5|CCDC99|PTGFRN|TRIM21|TP63|TRIM22|TRIM23|ATP6V1G2|SMARCC2|OMD|CIRBP|ISLR2|MYO7A|CCDC80|BTK|CD226|KCTD12|RIN2|CCDC82|EPAS1|USHBP1|ACTR3B|ZBTB4|BRIP1|RACGAP1|HLTF|APOD|KCNN4|ATP6V1C2|APOBEC3C|STAT5A|BBS1|EGR1|XBP1|EGR2|YES1|APOBEC3G|SPHKAP|TGDS|TNFSF12|IGF2|IGF1|PTK2|PTK7|NDUFAF4|GRAP|FBXL5|FBXL7|NRP1|ACY3|SYNM|NRP2|ECM2|MRPS14|MLF1IP|KHK|AKAP12|PCM1|RAC2|FCER1A|BBS4|GIT1|KIAA1949|IL10|FCER1G|MRPS25|IL15|IL16|APRT|CTTNBP2NL|RNF144A|RAP2B|GAN|KIT|ARHGEF4|PABPC1|SYNC|DDR2|TAGLN|SELPLG|PCNA|NEXN|HSD17B4|PRICKLE1|ARNTL2|RELB|MGC29506|REM1|TCEB1|MSX1|IL32|IL33|IL34|VEGFC|TTC1|KLHL3|KLHL4|SH3RF3|KLHL6|TACC3|AGGF1|RAD1|TACC1|HDGF|IL18R1|NEK11|PRDM6|PRDM5|BUB1B|PLAT|TTF2|NR3C1|ETS1|ETS2|LOXL1|ACTG2|IGF1R|NR3C2|TGM1|ENPP2|FAM3D|PTRF|IL6R|TMSL3|IL4R|MSX2|CARTPT|CCNB1IP1|GEM|ADAM19|TYROBP|ADAM12|CARD16|CARD11|PPIC|HTRA3|TCF7|HTRA1|PLD4|CACNA1C|PLD1|CNN1|SYCE1|RNASEH1|SHARPIN|GRK5|IRAK2|CYTL1|VILL|ECT2|YARS|VCAM1|UBE2C|CAV2|CAV1|CRTAM|TIMM44|FGF14|NASP|NAT1|GNAQ|FGF18|CNTN1|CNTN3|TCF4|AMOTL1|IL7R|DNAL1|FGF10|FBN1|GALK1|TNFAIP8|PLEK|TNFAIP3|TNFAIP1|LDB2|RERG|LMNB1|LASP1|SGOL2|EEF2K|SGOL1|WHSC1|CYTIP|IFT57|MYOCD|IRAK3|SHROOM4|ETV6|ETV7|ACTA2|GREM1|GREM2|CRY2|ZMYND10|MS4A2|SHANK3|MS4A1|FBP1|ASB13|AGPAT4|CYTH3|IL1RL1|IL1RL2|PTK2B|SLIT3|SLIT2|CRYM|CYTH1|TIMM8A|RRM2|SSRP1|TBX19|CD2|CD4|CD6|CD5|TEK|SNTB2|WIPF1|SMC3|SMC4|ELK3|MTBP|GJA1|ALCAM|TFG|VPS39|CMKLR1|NUP210|PRKCB|CLEC11A|PRKCD|PRKCA|SCRIB|ATG12|GTPBP4|WDR77|BCAM|SDPR|HECW1|MAP1A|PRKCQ|PRKD1|XPA|SAMSN1|MTDH|FAM124B|LDHA|FLRT2|NUP85|ICOS|PLK4|LRRC37A3|BTF3|BARD1|STARD13|AFAP1L1|PLK1|NFATC1|NFATC4|FOSL1|EHD1|EHD2|GJB2|GJB3|HNRNPD|PCDHB5|BTG2|ARPC1A|PYGM|SMG5|IFIH1|ADAMTSL5|PBK|TIMP2|TIMP3|TIMP4|ZNF365|TPI1|NUTF2|TERF2|CIT|ZEB2|ZEB1|TMSB15B|RARA|ANGPTL2|GAS1|PLIN2|PLIN1|GAS6|GART|ANGPTL1|GAS7|GRP|ADCY4|ADCY1|FGD2|FGD5|ALOX5|USP1|APOL1|APOL3|APOL2|RUNX1T1|FARP1|CDKN2B|GSN|IL10RA|KIAA1045|SNCAIP|SYNJ2BP|DEF6|CSDA|PLP1|FOSB|TNC|FGF1|FGF2|FGF7|BZRAP1|PODNL1|SALL1|TNN|OIP5|PLXNC1|IL13RA1|IFNAR2|USP8|TLE3|TPM2|KERA|THOC4|ILF2|NRBP1|HIC1|CTSL1|EBNA1BP2|SLCO2A1|FKBP7|PGR|STAMBP|SNRPA|CTSL2|EIF2C4|CBFB|AEBP1|UBR7|BTLA|MAP2K5|FANCI|FANCL|OSBPL3|FANCA|FANCC|FANCB|FANCE|DAB2|LRFN5|REEP5|BCL2|PIR|LHX6|CPE|CSPG5|EIF2C2|MAP3K14|LAT|MOBKL2C|MOBKL2B|MCM7|COL14A1|WDR4|CYR61|SYNE1|ADAMTS5|PSTPIP1|PIP5KL1|EMILIN2|EMILIN1|LBR|RFC5|CR2|CR1|RFC4|TRPC6|SGIP1|RFC2|TRPC1|TFDP1|ESPL1|LCK|CTDSP1|KIAA0564|PPAP2B|POLR1C|XCL2|PECAM1|MCM4|XCL1|MCM5|DNAJC9|MCM6|MCM2|CEBPD|NUFIP2|FGL2|NLRC5|TTK|NOD1|TENC1|NLRC4|NSL1|PLN|ABLIM3|DNAJB5|IL21R|CSK|JAZF1|FBXL14|PML|MFAP4|LEP|P2RX1|RAB17|PPIL5|IFITM1|IFITM2|TRAF3IP3|GFI1|CISD2|CSN3|MKI67|AQP1|RPS6KA4|RPS16|PNP|RPS19|RPL18A|C17ORF28|BTRC|SYNPO|PDK1|IL15RA|HLA-H|IL1R2|HLA-B|FLT3LG|HLA-A|KRT5|TIAM2|TWSG1|CIRH1A|SIK2|SLC22A3|SLC22A5|TXK|SH2D2A|CSTF3|TWIST2|TWIST1|ELTD1|APCDD1|CD79A|ZNHIT3|TRPM7|KIAA1804|SPTBN1|SH2D1A|LIF|PARVA|TPX2|PM20D2|RPS27|PARVG|D4S234E|SIM1|TOP2A|HBB|MEOX2|COIL|SH3PXD2A|CHMP1A|XPO5|SH3PXD2B|DNER|RALGPS2|CBR1|EDN3|TUBB|GP1BA|GFRA1|PDCD1LG2|GFRA3|GFRA2|VAV1|TLR1|CLDN11|HCK|CLDN15|CLDN19|TLR9|TLR8|TLR7|HNRNPH2|RGS7BP|TLR6|VGLL1|TLR4|MATN3|TLR2|C1QB|CSTA|ADH1A|ZNF3|PTN|AIF1|PHYHIP|NKD2|PPP2CA|LIMA1|HIRA|EGFLAM|CHRAC1|APBB2|LAIR1|GINS1|MPP1|GINS2|MTX1|SUSD2|NFYC|GINS4|CD40LG|NBR1|SAA1|SAA2|APBA2|KBTBD8|F2RL2|MPHOSPH6|FCN1|TPSB2|MRFAP1|HOXA11|COMP|HOXA10|DOCK11|BMPER|EME1|SIT1|ARHGDIB|COTL1|KDM2B|WNT5B|IL11RA|LMO4|HGF|LMO2|WNT5A|LIFR|ATP1B2|LOX|FANCD2|TIMELESS|CHMP4C|AMPH|NOP2|FBLN1|FBLN5|EFNB2|HRH1|THPO|UBD|NLRP5|CDH23|NLRP3|NLRP1|CLSPN|KLHDC2|KLHDC3|CBX7|CPSF1|MLKL|CBX3|NONO|CPSF3|CBX2|KLHDC1|EIF2S2|SELE|SELP|DARC|DIAPH3|SELL|TRPV6|GPSM2|KDM5D|YBX1|OASL|SEPT8|HK3|SEPT6|CASP3|LRRTM2|BLNK|CASP1|TOPBP1|GPSM3|SRGN|PLAUR|SEPT1|MYRIP|SEPT4|DCN|SEPT2|DNM1|IQCH|SEPT3|DNM3|ZAP70|AIM2|RABEP1|COL6A2|CDH11|COL6A1|DCX|CDH13|RBMS1|LTB|PFDN5|MYH7|PDXK|LEF1|PDXP|ATP1A2|THBS2|THBS1|THBS4|TBRG4|PDSS1|BUB1|TCF7L2|KDM4B|LUM|CYHR1|MLPH|RPS6KB1|FSIP1|ADAMDEC1|FZD10|LIPA|CLDN1|MYLK|PREX2|PREX1|PSMD7|LIPH|LIPG|PSMD3|MEF2C|C5ORF13|ZNF281|RNASE4|PDZK1|EML1|HSPG2|EML4|CLDN5|RBP4|ABCB1|ABCB4|AGAP2|MTMR9|NCAPG|THY1|IQGAP2|IQGAP3|GIGYF2|C2|IL22RA2|C3|C6|KLRK1|C7|KCNMB4|PPARGC1A|PPARGC1B|GPIHBP1|C5ORF41|LYN|NGFR|CADM3|LYZ|FAM136A|FLI1|COL1A1|COL1A2|NOSTRIN|PSMG1|ZNF259|LACRT|EZH1|FERMT3|EZH2|PIGS|PIGO|SRPR|CTCF|LRRC32|LRRC33|LRRC2|TUBA1C|TUBA1B|JPH2|HEY2|CTLA4|IKBIP|FGFBP1|FGFBP2|MYOF|RILPL2|CDC42EP5|PELI1|CDC42EP1|TLR10|VAMP2|LRRC14|LRRC15|COL11A1|LRRC17|PELI2|CCNDBP1|PSMA7|FSTL3|UNG|SRPX2|STAT4|LEO1|C10ORF2|FLNA|STAT6|DMD|FLNC|CSMD2|LEFTY2|STAT1|STAT2|LRRC27|PSMB8|HEYL|FABP4|PSMC4|SERBP1|SPSB4|NCF1|NCF2|CSE1L|NCF4|HP|MUM1|GPR63|RORA|LRRC70|CXCL13|CXCL16|CTGF|RUVBL1|PIM1|PIM2|KPNA2|PITX2|PPP1R16B|LAG3|UBE2E3|PPP1R16A|FOXP3|FOXP2|SAP30|FRMD3|ACAP1|MAL|ROR1|S100A4|MAPKAPK5|ROR2|IGFALS|S100A3|UTRN|S100A9|DSC2|KIAA0408|S100A8|DSC3|TNFRSF11A|FOXO4|FOXO1|SLC9A1|SOCS3|SOCS1|STK38|MBP|BCL2L14|KL|BRPF1|RBPMS|NFKB2|PTPRD|CXCL10|PTPRE|CXCL11|PTPRB|CXCL12|PTPRC|NFE2L3|ANXA2P2|MYD88|CNTNAP1|COX4I1|CELF2|RASGRF2|FLT4|FHL1|RASGRF1|LRRK1|PIK3CD|MCM10|FASLG|FHL5|ARRB2|FOXM1|PIK3CG|WISP1|WISP2|FCGR3A|SUMO2|NCK2|PMEPA1|EDIL3|EMX2|SH2D3C|PPM1A|DBF4|BIRC5|SLC25A12|DTL|MET|BIRC3|PPP1R15A|SEC23A|LRP1|PCOLCE2|NTN4|ZBTB42|LRP8|CECR1|PARD6B|CCL8|PTPRZ1|SH3BP1|IFI16|CCL5|CCL4|LRRC8C|LRRC8D|CCL2|PCBD2|FCGR1A|FCGR1B|SH2B3|FCGR1C|CYB5A|PPP1R14C|PRRX1|TIE1|SNRK|PRC1|PTPN6|PTPN7|PVRL3|PTPN2|EPHB6|SPON2|SPON1|CCNH|CCNF|PRF1|RASSF2|RASSF4|RASSF5|EPHB2|TMPO|ACVR1|EPHA4|MIA|ANK2|CTPS|ANK1|EREG|SFRP4|STX1B|SFRP1|SFRP2|SPATA17|PPP1R3C|LAP3|KIF20A|KIF20B|EPHA3|WNK4|PIK3R1|CD1D|PCDH18|DSN1|ZNF707|CD19|PENK|ZBED1|SLAMF7|C13ORF34|A2M|PAG1|SLAMF1|CCR1|XRCC6|FOXF2|LRRN3|C13ORF37|INTS2|PRG4|RASSF9|PILRA|SFRS2|SFRS3|PAICS|SFRS1|ANLN|ID4|CD28|CD27|ID3|RGL3|RGL1|SUV39H2|CD40|PTPRO|KIF14|PTPRM|CD3G|MIA3|CD3E|CD3D|PTPRF|EDA2R|PTPRG|CTSK|NCS1|CCR7|CCR6|CCR5|LMCD1|CCR4|CTSC|CCR2|CCT3|WARS|MME|COMMD2|KIF23|HBA2|OSMR|MRPS5|COMMD5|LAT2|CTU2|NR5A2|NCOA7|KIF2C|CD48|PDZRN4|STX12|FOXC1|STX19|STX18|DERL1|STX11|EXOSC5|EXOSC4|HSF1|PAK3|GPC6|EXOSC2|CCT5|CCT4|CD74|CD72|CD70|KLK13|RPA2|UBE2G2|AP2B1|CSDC2|NEDD4|RPA3|FKBP1B|IL17D|MAD2L1|SPC25|CD86|FHOD3|PLVAP|ERCC6L|RGS4|CCND2|PALM|CCRL1|ARID2|PPFIA2|ZBP1|PDGFRB|CD97|PDGFRA|CD93|SCARA5|OSR1|THEMIS|CYBB|PCOLCE|LAX1|MID1|DOK2|DOK3|CCNE2|CD8B|DKC1|CCNE1|CD8A|DOK5|DOK6|GPD1|VCL|RBM8A|KLHL14|NPR1|NXPH3|NPR2|SLC1A3|SLC1A5|PSEN1|RPF2|ACACB|SUPT6H|CCNB2|CCNB1|FUT8|CALD1|NPHP1|CAMTA2|MSC|TAC1|KLHL29|PRNP|ECD|HMGA1|ISG15|INHBA|BMP7|BMP6|BMP4|BMP2|IL6|BMP1|APPBP2|CPS1|COL5A1|IL7|COL5A3|KIF4A|COL5A2|TAF4B|C16ORF45|PHF15|PHF19|CNRIP1|PRR3|HMGB2|SIRPB2|ILK|LAMC1|AFF4|SIRPB1|UBE2Q1|YWHAQ|LRRFIP1|SCARF2|SCARF1|YWHAH|RBM17|DDX58|MMP2|BEAN|RCN3|CCNA2|CCNA1|PSRC1|IRF4|FAM96B|IRF8|MVD|RBM22|LAMA2|BCL2A1|LAMA4|DCTN4|TAF9|AURKB|AURKA|TAF1D|PDLIM7|CHGA|DDX39|LAMB2|TAF11|MX1|SOD2|S100B|SOD3|ACVR2A|BCL6B|VIM|TAF5|CPVL|TAF2|RAN|MAML2|SERPINE2|SERPINE1|STMN2|ABAT|ENO2|C15ORF23|BACH2|RPL7|NUB1|HOXA9|SOX17|MYC|CREB3L1|MYB|STMN1|CYP1B1|PIP4K2B|HOXA7|RNF111|HOXA5|CHGB|TSPYL2|WSB1|DAPK1|SERPINF2|SYTL5|DKK1|SOX10|SYTL4|UNC13D|SYTL2|IFT88|RNF125|BIN2|BIN1|FDX1|SERPING1|HPRT1|ASF1B|NOLC1|SKA3|SKA1|SKA2|PRDX3|PPP3R1|RAD21|PLCG2|SERPINH1|HOXC8|HOXC6|FZD2|FZD4|FZD9|UPF3B|BRAF|CDC7|PA2G4|CDC6|GIPC3|TNFSF4|GIPC2|TNFSF9|TNFSF8|ADA|CDK16|ITK|ORC1L|TGFB1I1|ADM|SLC6A1|GLI1|GLI2|TRIM8|TRIM2|TRIM3|NUF2|ANXA9|RSPO1|GPRASP1|TCF19|BATF2|BATF3|ANXA1|ANXA2|TESC|SERPINB9|TACR1|SERPINB5|MRAP|FCER2|MRAS|TAL1|PAX9|HCLS1|PLCB2|GPR124|ENG|CCL14|CCL13|FIGF|AHNAK|AG2|HOXD10|CHN1|CCL19|CCL18|AOC3|CCL22|F10|CCL21|CARD9|CARD6|WWP1|ABI3|RFWD3|TRMT6|FMOD|COL16A1|CHPF|HJURP|FAM107A|CDH5|ZFP36|DACH1|CDH2|CDH1|GRAP2|PHLDA1|LZTS1|TMSB10|PHLDA3|IGFBP4|IGFBP3|F2R|CD1
[truncated: 550,856 more chars]
