# Supplementary material for: Network analysis of EMT and MET micro-RNA regulation in breast cancer
Source: Sci Rep. 2017 Oct 19;7:13534. doi: 10.1038/s41598-017-13903-1 (PMC5648819; doi:10.1038/s41598-017-13903-1)
Supplement: Supplementary file 4 — Table S7 [file 41598_2017_13903_MOESM4_ESM.xml]

<?xml version="1.0" encoding="UTF-8"?>
<?mso-application progid="Excel.Sheet"?><Workbook xmlns:o="urn:schemas-microsoft-com:office:office" xmlns:x2="http://schemas.microsoft.com/office/excel/2003/xml" xmlns:c="urn:schemas-microsoft-com:office:component:spreadsheet" xmlns:html="http://www.w3.org/TR/REC-html40" xmlns:x="urn:schemas-microsoft-com:office:excel" xmlns:ss="urn:schemas-microsoft-com:office:spreadsheet" xmlns:xsi="http://www.w3.org/2001/XMLSchema-instance"><OfficeDocumentSettings xmlns="urn:schemas-microsoft-com:office:office"><Colors><Color><Index>3</Index><RGB>#c0c0c0</RGB></Color><Color><Index>4</Index><RGB>#ff0000</RGB></Color></Colors></OfficeDocumentSettings><ExcelWorkbook xmlns="urn:schemas-microsoft-com:office:excel"><WindowHeight>9000</WindowHeight><WindowWidth>13860</WindowWidth><WindowTopX>240</WindowTopX><WindowTopY>75</WindowTopY><ProtectStructure>False</ProtectStructure><ProtectWindows>False</ProtectWindows></ExcelWorkbook><Styles><Style ss:ID="Default" ss:Name="Default"/><Style ss:ID="Result" ss:Name="Result"><Font ss:Bold="1" ss:Italic="1" ss:Underline="Single"/></Style><Style ss:ID="Result2" ss:Name="Result2"><Font ss:Bold="1" ss:Italic="1" ss:Underline="Single"/><NumberFormat ss:Format="Currency"/></Style><Style ss:ID="Heading" ss:Name="Heading"><Font ss:Bold="1" ss:Italic="1" ss:Size="16"/></Style><Style ss:ID="Heading1" ss:Name="Heading1"><Font ss:Bold="1" ss:Italic="1" ss:Size="16"/></Style><Style ss:ID="co1"/><Style ss:ID="ta1"/><Style ss:ID="ce1"><NumberFormat ss:Format="Scientific"/></Style></Styles><ss:Worksheet ss:Name="Sheet1"><Table ss:StyleID="ta1"><Column ss:Width="64.008"/><Column ss:Span="1" ss:Width="64.008"/><Column ss:Span="251" ss:Index="4" ss:Width="64.008"/><Row ss:Height="12.816"><Cell><Data ss:Type="String">File created with bingo (c) on Sep 6, 2016 at 2:38:17 PM</Data></Cell><Cell ss:StyleID="Default"/><Cell ss:StyleID="Default"/><Cell ss:Index="255"/></Row><Row ss:Height="12.816"><Cell ss:Index="2" ss:StyleID="Default"/><Cell ss:StyleID="Default"/><Cell ss:Index="255"/></Row><Row ss:Height="12.816"><Cell><Data ss:Type="String">ontology: namespace</Data></Cell><Cell ss:StyleID="Default"/><Cell ss:StyleID="Default"/><Cell ss:Index="255"/></Row><Row ss:Height="12.816"><Cell><Data ss:Type="String">curator:  bingo</Data></Cell><Cell ss:StyleID="Default"/><Cell ss:StyleID="Default"/><Cell ss:Index="255"/></Row><Row ss:Height="12.816"><Cell ss:Index="2" ss:StyleID="Default"/><Cell ss:StyleID="Default"/><Cell ss:Index="255"/></Row><Row ss:Height="12.816"><Cell><Data ss:Type="String">Selected ontology file : bundle://115.0:1/data/GO_Full</Data></Cell><Cell ss:StyleID="Default"/><Cell ss:StyleID="Default"/><Cell ss:Index="255"/></Row><Row ss:Height="12.816"><Cell><Data ss:Type="String">Selected annotation file : bundle://115.0:1/data/H_sapiens_default</Data></Cell><Cell ss:StyleID="Default"/><Cell ss:StyleID="Default"/><Cell ss:Index="255"/></Row><Row ss:Index="8" ss:Height="12.816"><Cell><Data ss:Type="String">Discarded evidence codes : </Data></Cell><Cell ss:StyleID="Default"/><Cell ss:StyleID="Default"/><Cell ss:Index="255"/></Row><Row ss:Height="12.816"><Cell><Data ss:Type="String">Overrepresentation</Data></Cell><Cell ss:StyleID="Default"/><Cell ss:StyleID="Default"/><Cell ss:Index="255"/></Row><Row ss:Height="12.816"><Cell><Data ss:Type="String">Selected statistical test : Hypergeometric test</Data></Cell><Cell ss:StyleID="Default"/><Cell ss:StyleID="Default"/><Cell ss:Index="255"/></Row><Row ss:Height="12.816"><Cell><Data ss:Type="String">Selected correction : Benjamini &amp; Hochberg False Discovery Rate (FDR) correction</Data></Cell><Cell ss:StyleID="Default"/><Cell ss:StyleID="Default"/><Cell ss:Index="255"/></Row><Row ss:Height="12.816"><Cell><Data ss:Type="String">Selected significance level : 0.001</Data></Cell><Cell ss:StyleID="Default"/><Cell ss:StyleID="Default"/><Cell ss:Index="255"/></Row><Row ss:Height="12.816"><Cell><Data ss:Type="String">Testing option : Use whole annotation as reference set</Data></Cell><Cell ss:StyleID="Default"/><Cell ss:StyleID="Default"/><Cell ss:Index="255"/></Row><Row ss:Height="12.816"><Cell><Data ss:Type="String">The selected cluster :</Data></Cell><Cell ss:StyleID="Default"/><Cell ss:StyleID="Default"/><Cell ss:Index="255"/></Row><Row ss:Height="12.816"><Cell><Data ss:Type="String">IFT172</Data></Cell><Cell ss:StyleID="Default"><Data ss:Type="String">GMFG</Data></Cell><Cell ss:StyleID="Default"><Data ss:Type="String">TESK2</Data></Cell><Cell><Data ss:Type="String">SPINT2</Data></Cell><Cell><Data ss:Type="String">LOC100133669</Data></Cell><Cell><Data ss:Type="String">FAM110A</Data></Cell><Cell><Data ss:Type="String">FAM110C</Data></Cell><Cell><Data ss:Type="String">CKMT1B</Data></Cell><Cell><Data ss:Type="String">C19ORF57</Data></Cell><Cell><Data ss:Type="String">C19ORF55</Data></Cell><Cell><Data ss:Type="String">PRKACA</Data></Cell><Cell><Data ss:Type="String">GUSBL1</Data></Cell><Cell><Data ss:Type="String">PKNOX2</Data></Cell><Cell><Data ss:Type="String">FNBP4</Data></Cell><Cell><Data ss:Type="String">CXADR</Data></Cell><Cell><Data ss:Type="String">SECISBP2</Data></Cell><Cell><Data ss:Type="String">ZNF10</Data></Cell><Cell><Data ss:Type="String">PHKA1</Data></Cell><Cell><Data ss:Type="String">CACNA2D4</Data></Cell><Cell><Data ss:Type="String">MTHFD1</Data></Cell><Cell><Data ss:Type="String">CTAGE5</Data></Cell><Cell><Data ss:Type="String">SPINT1</Data></Cell><Cell><Data ss:Type="String">ASPHD1</Data></Cell><Cell><Data ss:Type="String">KIAA0247</Data></Cell><Cell><Data ss:Type="String">FEZ2</Data></Cell><Cell><Data ss:Type="String">TMEM126A</Data></Cell><Cell><Data ss:Type="String">AGTR1</Data></Cell><Cell><Data ss:Type="String">TXNIP</Data></Cell><Cell><Data ss:Type="String">OPTN</Data></Cell><Cell><Data ss:Type="String">SKAP1</Data></Cell><Cell><Data ss:Type="String">SF1</Data></Cell><Cell><Data ss:Type="String">CRABP1</Data></Cell><Cell><Data ss:Type="String">PDGFA</Data></Cell><Cell><Data ss:Type="String">LYPD3</Data></Cell><Cell><Data ss:Type="String">C12ORF62</Data></Cell><Cell><Data ss:Type="String">GATA3</Data></Cell><Cell><Data ss:Type="String">LYPD5</Data></Cell><Cell><Data ss:Type="String">ZNF26</Data></Cell><Cell><Data ss:Type="String">C12ORF59</Data></Cell><Cell><Data ss:Type="String">JUB</Data></Cell><Cell><Data ss:Type="String">ATRIP</Data></Cell><Cell><Data ss:Type="String">TOE1</Data></Cell><Cell><Data ss:Type="String">SDR42E1</Data></Cell><Cell><Data ss:Type="String">PRPF38A</Data></Cell><Cell><Data ss:Type="String">JUP</Data></Cell><Cell><Data ss:Type="String">NEBL</Data></Cell><Cell><Data ss:Type="String">BTBD11</Data></Cell><Cell><Data ss:Type="String">LARP6</Data></Cell><Cell><Data ss:Type="String">PKIB</Data></Cell><Cell><Data ss:Type="String">PPFIBP2</Data></Cell><Cell><Data ss:Type="String">VANGL2</Data></Cell><Cell><Data ss:Type="String">KIAA1598</Data></Cell><Cell><Data ss:Type="String">STRC</Data></Cell><Cell><Data ss:Type="String">FXYD3</Data></Cell><Cell><Data ss:Type="String">FXYD1</Data></Cell><Cell><Data ss:Type="String">FAT2</Data></Cell><Cell><Data ss:Type="String">C19ORF46</Data></Cell><Cell><Data ss:Type="String">NMT2</Data></Cell><Cell><Data ss:Type="String">PKIG</Data></Cell><Cell><Data ss:Type="String">ZNF498</Data></Cell><Cell><Data ss:Type="String">ZNF497</Data></Cell><Cell><Data ss:Type="String">PGCP</Data></Cell><Cell><Data ss:Type="String">ARHGAP8</Data></Cell><Cell><Data ss:Type="String">KCNC3</Data></Cell><Cell><Data ss:Type="String">KCNC4</Data></Cell><Cell><Data ss:Type="String">C20ORF160</Data></Cell><Cell><Data ss:Type="String">PRKAG1</Data></Cell><Cell><Data ss:Type="String">TFCP2L1</Data></Cell><Cell><Data ss:Type="String">ZNF45</Data></Cell><Cell><Data ss:Type="String">MED17</Data></Cell><Cell><Data ss:Type="String">SMPD2</Data></Cell><Cell><Data ss:Type="String">CHAF1B</Data></Cell><Cell><Data ss:Type="String">MECOM</Data></Cell><Cell><Data ss:Type="String">MMP28</Data></Cell><Cell><Data ss:Type="String">DLGAP1</Data></Cell><Cell><Data ss:Type="String">C19ORF12</Data></Cell><Cell><Data ss:Type="String">JAK1</Data></Cell><Cell><Data ss:Type="String">CHST9</Data></Cell><Cell><Data ss:Type="String">ZNF483</Data></Cell><Cell><Data ss:Type="String">GSTO2</Data></Cell><Cell><Data ss:Type="String">TEX10</Data></Cell><Cell><Data ss:Type="String">C6ORF64</Data></Cell><Cell><Data ss:Type="String">ZNF57</Data></Cell><Cell><Data ss:Type="String">MED23</Data></Cell><Cell><Data ss:Type="String">SLC7A6</Data></Cell><Cell><Data ss:Type="String">PLSCR4</Data></Cell><Cell><Data ss:Type="String">PXDN</Data></Cell><Cell><Data ss:Type="String">PPARG</Data></Cell><Cell><Data ss:Type="String">NUP62CL</Data></Cell><Cell><Data ss:Type="String">MTCP1NB</Data></Cell><Cell><Data ss:Type="String">PAFAH1B3</Data></Cell><Cell><Data ss:Type="String">SAMD5</Data></Cell><Cell><Data ss:Type="String">EMX2OS</Data></Cell><Cell><Data ss:Type="String">XRCC6BP1</Data></Cell><Cell><Data ss:Type="String">OAT</Data></Cell><Cell><Data ss:Type="String">ECHS1</Data></Cell><Cell><Data ss:Type="String">ATL1</Data></Cell><Cell><Data ss:Type="String">ATL2</Data></Cell><Cell><Data ss:Type="String">DLST</Data></Cell><Cell><Data ss:Type="String">SLC7A1</Data></Cell><Cell><Data ss:Type="String">SFRS13B</Data></Cell><Cell><Data ss:Type="String">NEURL1B</Data></Cell><Cell><Data ss:Type="String">ADAM28</Data></Cell><Cell><Data ss:Type="String">RG9MTD3</Data></Cell><Cell><Data ss:Type="String">AGR2</Data></Cell><Cell><Data ss:Type="String">ZSWIM4</Data></Cell><Cell><Data ss:Type="String">STX2</Data></Cell><Cell><Data ss:Type="String">ZSWIM5</Data></Cell><Cell><Data ss:Type="String">SPDEF</Data></Cell><Cell><Data ss:Type="String">ZNF462</Data></Cell><Cell><Data ss:Type="String">RIC3</Data></Cell><Cell><Data ss:Type="String">MBD6</Data></Cell><Cell><Data ss:Type="String">ATAD5</Data></Cell><Cell><Data ss:Type="String">GOLM1</Data></Cell><Cell><Data ss:Type="String">MBD2</Data></Cell><Cell><Data ss:Type="String">BBOX1</Data></Cell><Cell><Data ss:Type="String">FAM116B</Data></Cell><Cell><Data ss:Type="String">TARBP1</Data></Cell><Cell><Data ss:Type="String">C12ORF32</Data></Cell><Cell><Data ss:Type="String">FAM115C</Data></Cell><Cell><Data ss:Type="String">MYBBP1A</Data></Cell><Cell><Data ss:Type="String">CCDC8</Data></Cell><Cell><Data ss:Type="String">ZNF74</Data></Cell><Cell><Data ss:Type="String">CCDC6</Data></Cell><Cell><Data ss:Type="String">LGR6</Data></Cell><Cell><Data ss:Type="String">YPEL2</Data></Cell><Cell><Data ss:Type="String">LIMS1</Data></Cell><Cell><Data ss:Type="String">CRB3</Data></Cell><Cell><Data ss:Type="String">KCNG1</Data></Cell><Cell><Data ss:Type="String">ALDH1L1</Data></Cell><Cell><Data ss:Type="String">LY75</Data></Cell><Cell><Data ss:Type="String">MSI1</Data></Cell><Cell><Data ss:Type="String">MSI2</Data></Cell><Cell><Data ss:Type="String">CASC1</Data></Cell><Cell><Data ss:Type="String">HSA-MIR-31.MIMAT0004504</Data></Cell><Cell><Data ss:Type="String">NUDT10</Data></Cell><Cell><Data ss:Type="String">HHAT</Data></Cell><Cell><Data ss:Type="String">MAP3K9</Data></Cell><Cell><Data ss:Type="String">ZNF443</Data></Cell><Cell><Data ss:Type="String">CDKL2</Data></Cell><Cell><Data ss:Type="String">ZNF440</Data></Cell><Cell><Data ss:Type="String">PIAS3</Data></Cell><Cell><Data ss:Type="String">BNIP3L</Data></Cell><Cell><Data ss:Type="String">FBXW8</Data></Cell><Cell><Data ss:Type="String">DGAT1</Data></Cell><Cell><Data ss:Type="String">STX8</Data></Cell><Cell><Data ss:Type="String">KCNH8</Data></Cell><Cell><Data ss:Type="String">FBXO16</Data></Cell><Cell><Data ss:Type="String">FBXO17</Data></Cell><Cell><Data ss:Type="String">TC2N</Data></Cell><Cell><Data ss:Type="String">SRCIN1</Data></Cell><Cell><Data ss:Type="String">MSH6</Data></Cell><Cell><Data ss:Type="String">MSH2</Data></Cell><Cell><Data ss:Type="String">ZNF439</Data></Cell><Cell><Data ss:Type="String">ZNF438</Data></Cell><Cell><Data ss:Type="String">SLC27A6</Data></Cell><Cell><Data ss:Type="String">PKP4</Data></Cell><Cell><Data ss:Type="String">PKP3</Data></Cell><Cell><Data ss:Type="String">ZNF433</Data></Cell><Cell><Data ss:Type="String">FTL</Data></Cell><Cell><Data ss:Type="String">SHC4</Data></Cell><Cell><Data ss:Type="String">COL17A1</Data></Cell><Cell><Data ss:Type="String">C21ORF67</Data></Cell><Cell><Data ss:Type="String">FBXO46</Data></Cell><Cell><Data ss:Type="String">NPAS2</Data></Cell><Cell><Data ss:Type="String">FBXO41</Data></Cell><Cell><Data ss:Type="String">IGSF22</Data></Cell><Cell><Data ss:Type="String">RAP1B</Data></Cell><Cell><Data ss:Type="String">SLC9A3R1</Data></Cell><Cell><Data ss:Type="String">LOC100129534</Data></Cell><Cell><Data ss:Type="String">C1ORF226</Data></Cell><Cell><Data ss:Type="String">KIAA1522</Data></Cell><Cell><Data ss:Type="String">ZNF425</Data></Cell><Cell><Data ss:Type="String">TSNAXIP1</Data></Cell><Cell><Data ss:Type="String">ZNF423</Data></Cell><Cell><Data ss:Type="String">NADK</Data></Cell><Cell><Data ss:Type="String">GRIA4</Data></Cell><Cell><Data ss:Type="String">IP6K2</Data></Cell><Cell><Data ss:Type="String">NEK8</Data></Cell><Cell><Data ss:Type="String">RASL10A</Data></Cell><Cell><Data ss:Type="String">MFSD6L</Data></Cell><Cell><Data ss:Type="String">TMEM120A</Data></Cell><Cell><Data ss:Type="String">RABL2A</Data></Cell><Cell><Data ss:Type="String">GPR109A</Data></Cell><Cell><Data ss:Type="String">FBXO34</Data></Cell><Cell><Data ss:Type="String">HPS5</Data></Cell><Cell><Data ss:Type="String">FBXO32</Data></Cell><Cell><Data ss:Type="String">CORO2A</Data></Cell><Cell><Data ss:Type="String">INADL</Data></Cell><Cell><Data ss:Type="String">CORO2B</Data></Cell><Cell><Data ss:Type="String">TMPRSS13</Data></Cell><Cell><Data ss:Type="String">RPS10P7</Data></Cell><Cell><Data ss:Type="String">ZNF418</Data></Cell><Cell><Data ss:Type="String">SP6</Data></Cell><Cell><Data ss:Type="String">C21ORF82</Data></Cell><Cell><Data ss:Type="String">HSA-MIR-181C.MIMAT0000258</Data></Cell><Cell><Data ss:Type="String">ACO1</Data></Cell><Cell><Data ss:Type="String">MIPEP</Data></Cell><Cell><Data ss:Type="String">C21ORF88</Data></Cell><Cell><Data ss:Type="String">ITGB4</Data></Cell><Cell><Data ss:Type="String">DYSF</Data></Cell><Cell><Data ss:Type="String">APIP</Data></Cell><Cell><Data ss:Type="String">ETFA</Data></Cell><Cell><Data ss:Type="String">C10ORF25</Data></Cell><Cell><Data ss:Type="String">C10ORF26</Data></Cell><Cell><Data ss:Type="String">NKPD1</Data></Cell><Cell><Data ss:Type="String">KIAA1549</Data></Cell><Cell><Data ss:Type="String">KIAA1543</Data></Cell><Cell><Data ss:Type="String">LOC646851</Data></Cell><Cell><Data ss:Type="String">ITGB8</Data></Cell><Cell><Data ss:Type="String">ITGB6</Data></Cell><Cell><Data ss:Type="String">NEO1</Data></Cell><Cell><Data ss:Type="String">BOK</Data></Cell><Cell><Data ss:Type="String">HSA-MIR-148A.MIMAT0004549</Data></Cell><Cell><Data ss:Type="String">ITGA2</Data></Cell><Cell><Data ss:Type="String">TNFRSF19</Data></Cell><Cell><Data ss:Type="String">NRG1</Data></Cell><Cell><Data ss:Type="String">LOC100130522</Data></Cell><Cell><Data ss:Type="String">ARL4C</Data></Cell><Cell><Data ss:Type="String">TMBIM1</Data></Cell><Cell><Data ss:Type="String">ITGA7</Data></Cell><Cell><Data ss:Type="String">TRIM59</Data></Cell><Cell><Data ss:Type="String">SMCR8</Data></Cell><Cell><Data ss:Type="String">KIAA1539</Data></Cell><Cell><Data ss:Type="String">CANT1</Data></Cell><Cell><Data ss:Type="String">LRRC16A</Data></Cell><Cell><Data ss:Type="String">SRL</Data></Cell><Cell><Data ss:Type="String">MLLT4</Data></Cell><Cell><Data ss:Type="String">LRRC16B</Data></Cell><Cell><Data ss:Type="String">MTHFSD</Data></Cell><Cell><Data ss:Type="String">PHKG1</Data></Cell><Cell><Data ss:Type="String">CCDC85C</Data></Cell><Cell><Data ss:Type="String">FLJ10661</Data></Cell><Cell><Data ss:Type="String">CCDC85A</Data></Cell><Cell><Data ss:Type="String">TRIM46</Data></Cell><Cell><Data ss:Type="String">FYN</Data></Cell><Cell><Data ss:Type="String">E2F5</Data></Cell><Cell><Data ss:Type="String">ZNF862</Data></Cell><Cell><Data ss:Type="String">RILP</Data></Cell><Cell><Data ss:Type="String">ZNF860</Data></Cell><Cell><Data ss:Type="String">TRIM45</Data></Cell><Cell><Data ss:Type="String">MARCKSL1</Data></Cell><Cell><Data ss:Type="String">NOP58</Data></Cell><Cell><Data ss:Type="String">SEPT11</Data></Cell><Cell><Data ss:Type="String">KCNJ8</Data></Cell><Cell><Data ss:Type="String">STYK1</Data></Cell><Cell><Data ss:Type="String">MYO19</Data></Cell><Cell><Data ss:Type="String">SORL1</Data></Cell><Cell><Data ss:Type="String">SC4MOL</Data></Cell><Cell><Data ss:Type="String">CABLES2</Data></Cell><Cell><Data ss:Type="String">TSPAN14</Data></Cell><Cell><Data ss:Type="String">HSA-MIR-200B.MIMAT0004571</Data></Cell><Cell><Data ss:Type="String">SYT12</Data></Cell><Cell><Data ss:Type="String">SYT11</Data></Cell><Cell><Data ss:Type="String">ST5</Data></Cell></Row><Row ss:Index="16" ss:Height="12.816"><Cell><Data ss:Type="String">TSPAN18</Data></Cell><Cell ss:StyleID="Default"><Data ss:Type="String">PDCD4</Data></Cell><Cell ss:StyleID="Default"><Data ss:Type="String">TRIM36</Data></Cell><Cell><Data ss:Type="String">OCIAD2</Data></Cell><Cell><Data ss:Type="String">NAGS</Data></Cell><Cell><Data ss:Type="String">KCNK1</Data></Cell><Cell><Data ss:Type="String">C9ORF140</Data></Cell><Cell><Data ss:Type="String">CPNE7</Data></Cell><Cell><Data ss:Type="String">ICAM2</Data></Cell><Cell><Data ss:Type="String">LGALS1</Data></Cell><Cell><Data ss:Type="String">TRIM29</Data></Cell><Cell><Data ss:Type="String">PEG10</Data></Cell><Cell><Data ss:Type="String">PPAT</Data></Cell><Cell><Data ss:Type="String">KDR</Data></Cell><Cell><Data ss:Type="String">FAM190A</Data></Cell><Cell><Data ss:Type="String">TRIM26</Data></Cell><Cell><Data ss:Type="String">TRIM27</Data></Cell><Cell><Data ss:Type="String">CPNE2</Data></Cell><Cell><Data ss:Type="String">CCDC99</Data></Cell><Cell><Data ss:Type="String">CCDC92</Data></Cell><Cell><Data ss:Type="String">BSN</Data></Cell><Cell><Data ss:Type="String">ATP6V1E1</Data></Cell><Cell><Data ss:Type="String">TBC1D22B</Data></Cell><Cell><Data ss:Type="String">TP63</Data></Cell><Cell><Data ss:Type="String">MFSD2A</Data></Cell><Cell><Data ss:Type="String">SMARCC1</Data></Cell><Cell><Data ss:Type="String">LOC284900</Data></Cell><Cell><Data ss:Type="String">EGOT</Data></Cell><Cell><Data ss:Type="String">TMEM170B</Data></Cell><Cell><Data ss:Type="String">BTD</Data></Cell><Cell><Data ss:Type="String">SNHG12</Data></Cell><Cell><Data ss:Type="String">TRIM17</Data></Cell><Cell><Data ss:Type="String">CRISPLD1</Data></Cell><Cell><Data ss:Type="String">SNHG10</Data></Cell><Cell><Data ss:Type="String">NINJ2</Data></Cell><Cell><Data ss:Type="String">CES8</Data></Cell><Cell><Data ss:Type="String">MT1G</Data></Cell><Cell><Data ss:Type="String">KCTD14</Data></Cell><Cell><Data ss:Type="String">TRIM16</Data></Cell><Cell><Data ss:Type="String">TP53</Data></Cell><Cell><Data ss:Type="String">ROPN1</Data></Cell><Cell><Data ss:Type="String">CETP</Data></Cell><Cell><Data ss:Type="String">GRB7</Data></Cell><Cell><Data ss:Type="String">TMEM63A</Data></Cell><Cell><Data ss:Type="String">NRN1</Data></Cell><Cell><Data ss:Type="String">SDC4</Data></Cell><Cell><Data ss:Type="String">DHX8</Data></Cell><Cell><Data ss:Type="String">EPAS1</Data></Cell><Cell><Data ss:Type="String">SDC2</Data></Cell><Cell><Data ss:Type="String">TGFA</Data></Cell><Cell><Data ss:Type="String">LPAR2</Data></Cell><Cell><Data ss:Type="String">LPAR3</Data></Cell><Cell><Data ss:Type="String">ZBTB5</Data></Cell><Cell><Data ss:Type="String">ACTR3B</Data></Cell><Cell><Data ss:Type="String">ZNF397OS</Data></Cell><Cell><Data ss:Type="String">SEC14L2</Data></Cell><Cell><Data ss:Type="String">NEU3</Data></Cell><Cell><Data ss:Type="String">SYNGR1</Data></Cell><Cell><Data ss:Type="String">RRAS</Data></Cell><Cell><Data ss:Type="String">B4GALNT3</Data></Cell><Cell><Data ss:Type="String">KCNN4</Data></Cell><Cell><Data ss:Type="String">B4GALNT4</Data></Cell><Cell><Data ss:Type="String">DECR1</Data></Cell><Cell><Data ss:Type="String">BBS1</Data></Cell><Cell><Data ss:Type="String">XBP1</Data></Cell><Cell><Data ss:Type="String">APOBEC3F</Data></Cell><Cell><Data ss:Type="String">SPHKAP</Data></Cell><Cell><Data ss:Type="String">C9ORF152</Data></Cell><Cell><Data ss:Type="String">TNFSF12</Data></Cell><Cell><Data ss:Type="String">TNFSF13</Data></Cell><Cell><Data ss:Type="String">RANBP17</Data></Cell><Cell><Data ss:Type="String">IFFO2</Data></Cell><Cell><Data ss:Type="String">RAB27B</Data></Cell><Cell><Data ss:Type="String">PTK6</Data></Cell><Cell><Data ss:Type="String">NBEAL2</Data></Cell><Cell><Data ss:Type="String">NTAN1</Data></Cell><Cell><Data ss:Type="String">BST1</Data></Cell><Cell><Data ss:Type="String">LOC100130987</Data></Cell><Cell><Data ss:Type="String">PTK7</Data></Cell><Cell><Data ss:Type="String">MYO5B</Data></Cell><Cell><Data ss:Type="String">SDC1</Data></Cell><Cell><Data ss:Type="String">FBXL7</Data></Cell><Cell><Data ss:Type="String">TP73</Data></Cell><Cell><Data ss:Type="String">DDR1</Data></Cell><Cell><Data ss:Type="String">DHRS13</Data></Cell><Cell><Data ss:Type="String">NRP1</Data></Cell><Cell><Data ss:Type="String">MRPS15</Data></Cell><Cell><Data ss:Type="String">CSRNP3</Data></Cell><Cell><Data ss:Type="String">BRP44L</Data></Cell><Cell><Data ss:Type="String">NAT10</Data></Cell><Cell><Data ss:Type="String">C1ORF210</Data></Cell><Cell><Data ss:Type="String">MAP1LC3B</Data></Cell><Cell><Data ss:Type="String">PPP3CB</Data></Cell><Cell><Data ss:Type="String">MUC15</Data></Cell><Cell><Data ss:Type="String">DFNB31</Data></Cell><Cell><Data ss:Type="String">GAB3</Data></Cell><Cell><Data ss:Type="String">SREBF2</Data></Cell><Cell><Data ss:Type="String">CNKSR1</Data></Cell><Cell><Data ss:Type="String">DEPDC6</Data></Cell><Cell><Data ss:Type="String">KIT</Data></Cell><Cell><Data ss:Type="String">DEPDC5</Data></Cell><Cell><Data ss:Type="String">ARHGEF7</Data></Cell><Cell><Data ss:Type="String">ARHGEF5</Data></Cell><Cell><Data ss:Type="String">ATPAF1</Data></Cell><Cell><Data ss:Type="String">C9ORF122</Data></Cell><Cell><Data ss:Type="String">AHCY</Data></Cell><Cell><Data ss:Type="String">HSD17B7</Data></Cell><Cell><Data ss:Type="String">GNAI1</Data></Cell><Cell><Data ss:Type="String">GNAI2</Data></Cell><Cell><Data ss:Type="String">PNMA1</Data></Cell><Cell><Data ss:Type="String">MSX1</Data></Cell><Cell><Data ss:Type="String">RIBC1</Data></Cell><Cell><Data ss:Type="String">RIBC2</Data></Cell><Cell><Data ss:Type="String">SORT1</Data></Cell><Cell><Data ss:Type="String">VEGFB</Data></Cell><Cell><Data ss:Type="String">GRIN1</Data></Cell><Cell><Data ss:Type="String">TTC9</Data></Cell><Cell><Data ss:Type="String">TTC8</Data></Cell><Cell><Data ss:Type="String">TTC5</Data></Cell><Cell><Data ss:Type="String">SGSM2</Data></Cell><Cell><Data ss:Type="String">HSA-MIR-139.MIMAT0000250</Data></Cell><Cell><Data ss:Type="String">MAMLD1</Data></Cell><Cell><Data ss:Type="String">PNPLA2</Data></Cell><Cell><Data ss:Type="String">SNORD1C</Data></Cell><Cell><Data ss:Type="String">PRDM2</Data></Cell><Cell><Data ss:Type="String">CELSR1</Data></Cell><Cell><Data ss:Type="String">ETS1</Data></Cell><Cell><Data ss:Type="String">CELSR2</Data></Cell><Cell><Data ss:Type="String">CELSR3</Data></Cell><Cell><Data ss:Type="String">IGF1R</Data></Cell><Cell><Data ss:Type="String">GCET2</Data></Cell><Cell><Data ss:Type="String">GRIP1</Data></Cell><Cell><Data ss:Type="String">AKR7A3</Data></Cell><Cell><Data ss:Type="String">PPIP5K1</Data></Cell><Cell><Data ss:Type="String">ZNF85</Data></Cell><Cell><Data ss:Type="String">TEKT2</Data></Cell><Cell><Data ss:Type="String">FAM3B</Data></Cell><Cell><Data ss:Type="String">ENPP2</Data></Cell><Cell><Data ss:Type="String">FAM3D</Data></Cell><Cell><Data ss:Type="String">DENND5A</Data></Cell><Cell><Data ss:Type="String">TGM5</Data></Cell><Cell><Data ss:Type="String">ENPP5</Data></Cell><Cell><Data ss:Type="String">PTRF</Data></Cell><Cell><Data ss:Type="String">TTC7B</Data></Cell><Cell><Data ss:Type="String">CASK</Data></Cell><Cell><Data ss:Type="String">ACOT13</Data></Cell><Cell><Data ss:Type="String">TBC1D2B</Data></Cell><Cell><Data ss:Type="String">SDHB</Data></Cell><Cell><Data ss:Type="String">C20ORF132</Data></Cell><Cell><Data ss:Type="String">PCP2</Data></Cell><Cell><Data ss:Type="String">SCNN1G</Data></Cell><Cell><Data ss:Type="String">SLFN13</Data></Cell><Cell><Data ss:Type="String">GPRIN2</Data></Cell><Cell><Data ss:Type="String">ZNF93</Data></Cell><Cell><Data ss:Type="String">MAP7D3</Data></Cell><Cell><Data ss:Type="String">PSPC1</Data></Cell><Cell><Data ss:Type="String">PRR15L</Data></Cell><Cell><Data ss:Type="String">SCNN1A</Data></Cell><Cell><Data ss:Type="String">SIDT1</Data></Cell><Cell><Data ss:Type="String">ANKS6</Data></Cell><Cell><Data ss:Type="String">CARD14</Data></Cell><Cell><Data ss:Type="String">FBN3</Data></Cell><Cell><Data ss:Type="String">GNAZ</Data></Cell><Cell><Data ss:Type="String">UBIAD1</Data></Cell><Cell><Data ss:Type="String">PKDCC</Data></Cell><Cell><Data ss:Type="String">HTRA3</Data></Cell><Cell><Data ss:Type="String">PLD4</Data></Cell><Cell><Data ss:Type="String">CACNA1C</Data></Cell><Cell><Data ss:Type="String">CACNA1F</Data></Cell><Cell><Data ss:Type="String">PLD2</Data></Cell><Cell><Data ss:Type="String">C11ORF9</Data></Cell><Cell><Data ss:Type="String">RAI1</Data></Cell><Cell><Data ss:Type="String">GYLTL1B</Data></Cell><Cell><Data ss:Type="String">PRR5-ARHGAP8</Data></Cell><Cell><Data ss:Type="String">GRK5</Data></Cell><Cell><Data ss:Type="String">TBC1D14</Data></Cell><Cell><Data ss:Type="String">RHPN2</Data></Cell><Cell><Data ss:Type="String">MFAP3L</Data></Cell><Cell><Data ss:Type="String">UBE2F</Data></Cell><Cell><Data ss:Type="String">TFAP2A</Data></Cell><Cell><Data ss:Type="String">TFAP2C</Data></Cell><Cell><Data ss:Type="String">CRTAP</Data></Cell><Cell><Data ss:Type="String">AUTS2</Data></Cell><Cell><Data ss:Type="String">LHFP</Data></Cell><Cell><Data ss:Type="String">CAV1</Data></Cell><Cell><Data ss:Type="String">C20ORF151</Data></Cell><Cell><Data ss:Type="String">SYT8</Data></Cell><Cell><Data ss:Type="String">SYT7</Data></Cell><Cell><Data ss:Type="String">BSPRY</Data></Cell><Cell><Data ss:Type="String">TMEM231</Data></Cell><Cell><Data ss:Type="String">HOOK1</Data></Cell><Cell><Data ss:Type="String">UBA2</Data></Cell><Cell><Data ss:Type="String">TCF4</Data></Cell><Cell><Data ss:Type="String">GNB5</Data></Cell><Cell><Data ss:Type="String">SDK2</Data></Cell><Cell><Data ss:Type="String">FBN1</Data></Cell><Cell><Data ss:Type="String">TNFAIP8</Data></Cell><Cell><Data ss:Type="String">LDB1</Data></Cell><Cell><Data ss:Type="String">PODXL2</Data></Cell><Cell><Data ss:Type="String">TTC22</Data></Cell><Cell><Data ss:Type="String">TH1L</Data></Cell><Cell><Data ss:Type="String">ODZ2</Data></Cell><Cell><Data ss:Type="String">ODZ3</Data></Cell><Cell><Data ss:Type="String">LDB2</Data></Cell><Cell><Data ss:Type="String">DMKN</Data></Cell><Cell><Data ss:Type="String">LOC100125556</Data></Cell><Cell><Data ss:Type="String">GHR</Data></Cell><Cell><Data ss:Type="String">RASGEF1A</Data></Cell><Cell><Data ss:Type="String">RASGEF1C</Data></Cell><Cell><Data ss:Type="String">FAM154B</Data></Cell><Cell><Data ss:Type="String">CA8</Data></Cell><Cell><Data ss:Type="String">SNTA1</Data></Cell><Cell><Data ss:Type="String">TGIF2</Data></Cell><Cell><Data ss:Type="String">SHROOM2</Data></Cell><Cell><Data ss:Type="String">SHROOM3</Data></Cell><Cell><Data ss:Type="String">NAV1</Data></Cell><Cell><Data ss:Type="String">ETV1</Data></Cell><Cell><Data ss:Type="String">NAV2</Data></Cell><Cell><Data ss:Type="String">LOC284023</Data></Cell><Cell><Data ss:Type="String">ETV4</Data></Cell><Cell><Data ss:Type="String">ETV5</Data></Cell><Cell><Data ss:Type="String">ETV6</Data></Cell><Cell><Data ss:Type="String">EPN3</Data></Cell><Cell><Data ss:Type="String">ELF3</Data></Cell><Cell><Data ss:Type="String">ELF5</Data></Cell><Cell><Data ss:Type="String">CAT</Data></Cell><Cell><Data ss:Type="String">ACOX3</Data></Cell><Cell><Data ss:Type="String">SHANK2</Data></Cell><Cell><Data ss:Type="String">ATP6V1B1</Data></Cell><Cell><Data ss:Type="String">DNAH7</Data></Cell><Cell><Data ss:Type="String">LOC100130093</Data></Cell><Cell><Data ss:Type="String">C4ORF39</Data></Cell><Cell><Data ss:Type="String">DNAH9</Data></Cell><Cell><Data ss:Type="String">NT5C2</Data></Cell><Cell><Data ss:Type="String">ADD1</Data></Cell><Cell><Data ss:Type="String">GK5</Data></Cell><Cell><Data ss:Type="String">IFT74</Data></Cell><Cell><Data ss:Type="String">IL1RL2</Data></Cell><Cell><Data ss:Type="String">SV2B</Data></Cell><Cell><Data ss:Type="String">SV2A</Data></Cell><Cell><Data ss:Type="String">CNR1</Data></Cell><Cell><Data ss:Type="String">MKNK1</Data></Cell><Cell><Data ss:Type="String">GNG7</Data></Cell><Cell><Data ss:Type="String">OR51E1</Data></Cell><Cell><Data ss:Type="String">NIPSNAP3B</Data></Cell><Cell><Data ss:Type="String">TTC12</Data></Cell><Cell><Data ss:Type="String">EYA2</Data></Cell><Cell><Data ss:Type="String">TPBG</Data></Cell><Cell><Data ss:Type="String">BNIP3</Data></Cell><Cell><Data ss:Type="String">EYA4</Data></Cell><Cell><Data ss:Type="String">LOC90246</Data></Cell><Cell><Data ss:Type="String">TTC19</Data></Cell><Cell><Data ss:Type="String">TBX19</Data></Cell><Cell><Data ss:Type="String">C4ORF23</Data></Cell><Cell><Data ss:Type="String">POLE4</Data></Cell></Row><Row ss:Height="12.816"><Cell><Data ss:Type="String">TBX15</Data></Cell><Cell ss:StyleID="Default"><Data ss:Type="String">RSPH1</Data></Cell><Cell ss:StyleID="Default"><Data ss:Type="String">COL7A1</Data></Cell><Cell><Data ss:Type="String">CD9</Data></Cell><Cell><Data ss:Type="String">TEK</Data></Cell><Cell><Data ss:Type="String">BNIPL</Data></Cell><Cell><Data ss:Type="String">VPS29</Data></Cell><Cell><Data ss:Type="String">PNMAL1</Data></Cell><Cell><Data ss:Type="String">C2ORF89</Data></Cell><Cell><Data ss:Type="String">GPATCH2</Data></Cell><Cell><Data ss:Type="String">GPATCH1</Data></Cell><Cell><Data ss:Type="String">SMC5</Data></Cell><Cell><Data ss:Type="String">SLC4A3</Data></Cell><Cell><Data ss:Type="String">SLC4A5</Data></Cell><Cell><Data ss:Type="String">EPS8</Data></Cell><Cell><Data ss:Type="String">ALCAM</Data></Cell><Cell><Data ss:Type="String">CSPP1</Data></Cell><Cell><Data ss:Type="String">KIAA1468</Data></Cell><Cell><Data ss:Type="String">WDR90</Data></Cell><Cell><Data ss:Type="String">ZMIZ2</Data></Cell><Cell><Data ss:Type="String">L3MBTL</Data></Cell><Cell><Data ss:Type="String">KIAA1467</Data></Cell><Cell><Data ss:Type="String">GJA4</Data></Cell><Cell><Data ss:Type="String">AP1S2</Data></Cell><Cell><Data ss:Type="String">AP1S3</Data></Cell><Cell><Data ss:Type="String">PRSS8</Data></Cell><Cell><Data ss:Type="String">NCKAP5</Data></Cell><Cell><Data ss:Type="String">DDX17</Data></Cell><Cell><Data ss:Type="String">PRKCI</Data></Cell><Cell><Data ss:Type="String">NUP210</Data></Cell><Cell><Data ss:Type="String">DDX12</Data></Cell><Cell><Data ss:Type="String">ARMC9</Data></Cell><Cell><Data ss:Type="String">KIAA1462</Data></Cell><Cell><Data ss:Type="String">WDR73</Data></Cell><Cell><Data ss:Type="String">WDR78</Data></Cell><Cell><Data ss:Type="String">QTRTD1</Data></Cell><Cell><Data ss:Type="String">LOC729375</Data></Cell><Cell><Data ss:Type="String">ASTN2</Data></Cell><Cell><Data ss:Type="String">CTBP2</Data></Cell><Cell><Data ss:Type="String">PDXDC2</Data></Cell><Cell><Data ss:Type="String">PRDM15</Data></Cell><Cell><Data ss:Type="String">PRDM10</Data></Cell><Cell><Data ss:Type="String">PRKCZ</Data></Cell><Cell><Data ss:Type="String">ADH5</Data></Cell><Cell><Data ss:Type="String">GJC1</Data></Cell><Cell><Data ss:Type="String">RRP7B</Data></Cell><Cell><Data ss:Type="String">LOC283392</Data></Cell><Cell><Data ss:Type="String">GJC3</Data></Cell><Cell><Data ss:Type="String">LDHA</Data></Cell><Cell><Data ss:Type="String">FLRT3</Data></Cell><Cell><Data ss:Type="String">ZSCAN12</Data></Cell><Cell><Data ss:Type="String">CEP72</Data></Cell><Cell><Data ss:Type="String">PLEK2</Data></Cell><Cell><Data ss:Type="String">PROM1</Data></Cell><Cell><Data ss:Type="String">ZSCAN16</Data></Cell><Cell><Data ss:Type="String">FLJ22536</Data></Cell><Cell><Data ss:Type="String">PROM2</Data></Cell><Cell><Data ss:Type="String">FLJ23867</Data></Cell><Cell><Data ss:Type="String">ST3GAL3</Data></Cell><Cell><Data ss:Type="String">ZNF384</Data></Cell><Cell><Data ss:Type="String">ICMT</Data></Cell><Cell><Data ss:Type="String">PHC1</Data></Cell><Cell><Data ss:Type="String">WDR59</Data></Cell><Cell><Data ss:Type="String">AFAP1L1</Data></Cell><Cell><Data ss:Type="String">HOMER2</Data></Cell><Cell><Data ss:Type="String">GRTP1</Data></Cell><Cell><Data ss:Type="String">MCAM</Data></Cell><Cell><Data ss:Type="String">EPT1</Data></Cell><Cell><Data ss:Type="String">WDR52</Data></Cell><Cell><Data ss:Type="String">C14ORF174</Data></Cell><Cell><Data ss:Type="String">CGN</Data></Cell><Cell><Data ss:Type="String">ELL3</Data></Cell><Cell><Data ss:Type="String">SQLE</Data></Cell><Cell><Data ss:Type="String">H19</Data></Cell><Cell><Data ss:Type="String">MEX3A</Data></Cell><Cell><Data ss:Type="String">GJB1</Data></Cell><Cell><Data ss:Type="String">TCN2</Data></Cell><Cell><Data ss:Type="String">ARL2BP</Data></Cell><Cell><Data ss:Type="String">KIAA0146</Data></Cell><Cell><Data ss:Type="String">MKS1</Data></Cell><Cell><Data ss:Type="String">SETD4</Data></Cell><Cell><Data ss:Type="String">FANK1</Data></Cell><Cell><Data ss:Type="String">DENND1C</Data></Cell><Cell><Data ss:Type="String">CDKN1C</Data></Cell><Cell><Data ss:Type="String">GPI</Data></Cell><Cell><Data ss:Type="String">GMEB1</Data></Cell><Cell><Data ss:Type="String">SETD3</Data></Cell><Cell><Data ss:Type="String">SETD6</Data></Cell><Cell><Data ss:Type="String">PYGM</Data></Cell><Cell><Data ss:Type="String">VSIG10</Data></Cell><Cell><Data ss:Type="String">FAM127A</Data></Cell><Cell><Data ss:Type="String">C1QTNF2</Data></Cell><Cell><Data ss:Type="String">C1QTNF1</Data></Cell><Cell><Data ss:Type="String">C1QTNF7</Data></Cell><Cell><Data ss:Type="String">ADAMTSL4</Data></Cell><Cell><Data ss:Type="String">AIFM2</Data></Cell><Cell><Data ss:Type="String">ADAMTSL3</Data></Cell><Cell><Data ss:Type="String">RBPMS2</Data></Cell><Cell><Data ss:Type="String">TIMP3</Data></Cell><Cell><Data ss:Type="String">PLEKHN1</Data></Cell><Cell><Data ss:Type="String">JARID2</Data></Cell><Cell><Data ss:Type="String">TIMP4</Data></Cell><Cell><Data ss:Type="String">ZIK1</Data></Cell><Cell><Data ss:Type="String">EDARADD</Data></Cell><Cell><Data ss:Type="String">HELLS</Data></Cell><Cell><Data ss:Type="String">DENND2A</Data></Cell><Cell><Data ss:Type="String">COPZ2</Data></Cell><Cell><Data ss:Type="String">WDR34</Data></Cell><Cell><Data ss:Type="String">WDR35</Data></Cell><Cell><Data ss:Type="String">GNL3</Data></Cell><Cell><Data ss:Type="String">HADHB</Data></Cell><Cell><Data ss:Type="String">APBB1IP</Data></Cell><Cell><Data ss:Type="String">KAT2B</Data></Cell><Cell><Data ss:Type="String">ZEB2</Data></Cell><Cell><Data ss:Type="String">COL2A1</Data></Cell><Cell><Data ss:Type="String">ZEB1</Data></Cell><Cell><Data ss:Type="String">LOC100133991</Data></Cell><Cell><Data ss:Type="String">RARB</Data></Cell><Cell><Data ss:Type="String">ANGPTL2</Data></Cell><Cell><Data ss:Type="String">PLIN2</Data></Cell><Cell><Data ss:Type="String">ANGPTL1</Data></Cell><Cell><Data ss:Type="String">PLIN5</Data></Cell><Cell><Data ss:Type="String">GRAMD1C</Data></Cell><Cell><Data ss:Type="String">WDR27</Data></Cell><Cell><Data ss:Type="String">NDUFA4L2</Data></Cell><Cell><Data ss:Type="String">PAPSS1</Data></Cell><Cell><Data ss:Type="String">FGD5</Data></Cell><Cell><Data ss:Type="String">FGD6</Data></Cell><Cell><Data ss:Type="String">APOL6</Data></Cell><Cell><Data ss:Type="String">EPCAM</Data></Cell><Cell><Data ss:Type="String">ADRBK2</Data></Cell><Cell><Data ss:Type="String">SLC17A7</Data></Cell><Cell><Data ss:Type="String">ZNF346</Data></Cell><Cell><Data ss:Type="String">DEDD</Data></Cell><Cell><Data ss:Type="String">FARP1</Data></Cell><Cell><Data ss:Type="String">YTHDF2</Data></Cell><Cell><Data ss:Type="String">GSN</Data></Cell><Cell><Data ss:Type="String">IL10RB</Data></Cell><Cell><Data ss:Type="String">PCGF3</Data></Cell><Cell><Data ss:Type="String">DEF6</Data></Cell><Cell><Data ss:Type="String">DHRS3</Data></Cell><Cell><Data ss:Type="String">ZNF33B</Data></Cell><Cell><Data ss:Type="String">ZNF33A</Data></Cell><Cell><Data ss:Type="String">OSTM1</Data></Cell><Cell><Data ss:Type="String">ADM2</Data></Cell><Cell><Data ss:Type="String">ZNF335</Data></Cell><Cell><Data ss:Type="String">HSA-MIR-200C.MIMAT0004657</Data></Cell><Cell><Data ss:Type="String">PLXND1</Data></Cell><Cell><Data ss:Type="String">IPO4</Data></Cell><Cell><Data ss:Type="String">PROSC</Data></Cell><Cell><Data ss:Type="String">BZRAP1</Data></Cell><Cell><Data ss:Type="String">PODNL1</Data></Cell><Cell><Data ss:Type="String">SALL2</Data></Cell><Cell><Data ss:Type="String">CFL2</Data></Cell><Cell><Data ss:Type="String">SLC39A6</Data></Cell><Cell><Data ss:Type="String">SLC39A8</Data></Cell><Cell><Data ss:Type="String">SLC26A10</Data></Cell><Cell><Data ss:Type="String">CCDC11</Data></Cell><Cell><Data ss:Type="String">C8ORF42</Data></Cell><Cell><Data ss:Type="String">ANKRD13A</Data></Cell><Cell><Data ss:Type="String">ZNF321</Data></Cell><Cell><Data ss:Type="String">PLS1</Data></Cell><Cell><Data ss:Type="String">HMGN1</Data></Cell><Cell><Data ss:Type="String">ZNF320</Data></Cell><Cell><Data ss:Type="String">FAM48A</Data></Cell><Cell><Data ss:Type="String">MAP2K1</Data></Cell><Cell><Data ss:Type="String">COL27A1</Data></Cell><Cell><Data ss:Type="String">MAGI3</Data></Cell><Cell><Data ss:Type="String">GTF3A</Data></Cell><Cell><Data ss:Type="String">TTC21A</Data></Cell><Cell><Data ss:Type="String">TLE6</Data></Cell><Cell><Data ss:Type="String">CTSL1</Data></Cell><Cell><Data ss:Type="String">TOM1L1</Data></Cell><Cell><Data ss:Type="String">MORF4L1</Data></Cell><Cell><Data ss:Type="String">GOLGA8B</Data></Cell><Cell><Data ss:Type="String">OBSCN</Data></Cell><Cell><Data ss:Type="String">RAB36</Data></Cell><Cell><Data ss:Type="String">ZNF317</Data></Cell><Cell><Data ss:Type="String">RAB38</Data></Cell><Cell><Data ss:Type="String">C8ORF51</Data></Cell><Cell><Data ss:Type="String">FKBP4</Data></Cell><Cell><Data ss:Type="String">ZNF311</Data></Cell><Cell><Data ss:Type="String">GOLGA8A</Data></Cell><Cell><Data ss:Type="String">ZNF793</Data></Cell><Cell><Data ss:Type="String">BRSK1</Data></Cell><Cell><Data ss:Type="String">PARM1</Data></Cell><Cell><Data ss:Type="String">SLC26A1</Data></Cell><Cell><Data ss:Type="String">CCDC23</Data></Cell><Cell><Data ss:Type="String">CCDC24</Data></Cell><Cell><Data ss:Type="String">LOC642587</Data></Cell><Cell><Data ss:Type="String">NCRNA00086</Data></Cell><Cell><Data ss:Type="String">KIAA0556</Data></Cell><Cell><Data ss:Type="String">ALOX12P2</Data></Cell><Cell><Data ss:Type="String">PLXNA2</Data></Cell><Cell><Data ss:Type="String">CCDC30</Data></Cell><Cell><Data ss:Type="String">ZNF789</Data></Cell><Cell><Data ss:Type="String">ZNF304</Data></Cell><Cell><Data ss:Type="String">SRGAP3</Data></Cell><Cell><Data ss:Type="String">ZNF786</Data></Cell><Cell><Data ss:Type="String">DRD2</Data></Cell><Cell><Data ss:Type="String">ZNF785</Data></Cell><Cell><Data ss:Type="String">KIAA1407</Data></Cell><Cell><Data ss:Type="String">CD300LG</Data></Cell><Cell><Data ss:Type="String">CLCA4</Data></Cell><Cell><Data ss:Type="String">AP1M2</Data></Cell><Cell><Data ss:Type="String">AP1M1</Data></Cell><Cell><Data ss:Type="String">TRAPPC2</Data></Cell><Cell><Data ss:Type="String">ZNF782</Data></Cell><Cell><Data ss:Type="String">UVRAG</Data></Cell><Cell><Data ss:Type="String">TMEM132C</Data></Cell><Cell><Data ss:Type="String">EIF2B3</Data></Cell><Cell><Data ss:Type="String">FANCL</Data></Cell><Cell><Data ss:Type="String">POLR3GL</Data></Cell><Cell><Data ss:Type="String">CCDC14</Data></Cell><Cell><Data ss:Type="String">TMEM132A</Data></Cell><Cell><Data ss:Type="String">LOC283314</Data></Cell><Cell><Data ss:Type="String">OSBPL2</Data></Cell><Cell><Data ss:Type="String">SLC4A11</Data></Cell><Cell><Data ss:Type="String">PXDNL</Data></Cell><Cell><Data ss:Type="String">FANCC</Data></Cell><Cell><Data ss:Type="String">SYNJ2</Data></Cell><Cell><Data ss:Type="String">MCM3APAS</Data></Cell><Cell><Data ss:Type="String">MTL5</Data></Cell><Cell><Data ss:Type="String">PIR</Data></Cell><Cell><Data ss:Type="String">CCDC21</Data></Cell><Cell><Data ss:Type="String">CSPG4</Data></Cell><Cell><Data ss:Type="String">ZNF774</Data></Cell><Cell><Data ss:Type="String">DIDO1</Data></Cell><Cell><Data ss:Type="String">CPM</Data></Cell><Cell><Data ss:Type="String">MOBKL2A</Data></Cell><Cell><Data ss:Type="String">CCDC46</Data></Cell><Cell><Data ss:Type="String">MCM9</Data></Cell><Cell><Data ss:Type="String">PIK3C2G</Data></Cell><Cell><Data ss:Type="String">AP1G2</Data></Cell><Cell><Data ss:Type="String">PSTPIP2</Data></Cell><Cell><Data ss:Type="String">PIP5KL1</Data></Cell><Cell><Data ss:Type="String">CCDC52</Data></Cell><Cell><Data ss:Type="String">ZNF767</Data></Cell><Cell><Data ss:Type="String">WDR6</Data></Cell><Cell><Data ss:Type="String">C8ORF85</Data></Cell><Cell><Data ss:Type="String">TTC23L</Data></Cell><Cell><Data ss:Type="String">PHACTR4</Data></Cell><Cell><Data ss:Type="String">RFC5</Data></Cell><Cell><Data ss:Type="String">PLEKHG4</Data></Cell><Cell><Data ss:Type="String">SLC13A2</Data></Cell><Cell><Data ss:Type="String">RFC3</Data></Cell><Cell><Data ss:Type="String">CR2</Data></Cell><Cell><Data ss:Type="String">FAAH2</Data></Cell><Cell><Data ss:Type="String">COBL</Data></Cell><Cell><Data ss:Type="String">HAUS5</Data></Cell><Cell><Data ss:Type="String">ZNF75A</Data></Cell><Cell><Data ss:Type="String">NCRNA00093</Data></Cell><Cell><Data ss:Type="String">CATSPERB</Data></Cell><Cell><Data ss:Type="String">LOC100190939</Data></Cell><Cell><Data ss:Type="String">CCDC74A</Data></Cell></Row><Row ss:Height="12.816"><Cell><Data ss:Type="String">CATSPERG</Data></Cell><Cell ss:StyleID="Default"><Data ss:Type="String">POLR1C</Data></Cell><Cell ss:StyleID="Default"><Data ss:Type="String">PPAP2A</Data></Cell><Cell><Data ss:Type="String">NOS1AP</Data></Cell><Cell><Data ss:Type="String">PECAM1</Data></Cell><Cell><Data ss:Type="String">CCDC41</Data></Cell><Cell><Data ss:Type="String">MCM4</Data></Cell><Cell><Data ss:Type="String">DNAJC8</Data></Cell><Cell><Data ss:Type="String">ZNF750</Data></Cell><Cell><Data ss:Type="String">DKFZP586I1420</Data></Cell><Cell><Data ss:Type="String">CATSPER2</Data></Cell><Cell><Data ss:Type="String">HDAC1</Data></Cell><Cell><Data ss:Type="String">HCG18</Data></Cell><Cell><Data ss:Type="String">CCDC69</Data></Cell><Cell><Data ss:Type="String">CEBPG</Data></Cell><Cell><Data ss:Type="String">PPAP2C</Data></Cell><Cell><Data ss:Type="String">PDHB</Data></Cell><Cell><Data ss:Type="String">TENC1</Data></Cell><Cell><Data ss:Type="String">HDAC9</Data></Cell><Cell><Data ss:Type="String">THSD4</Data></Cell><Cell><Data ss:Type="String">HSA-MIR-31.MIMAT0000089</Data></Cell><Cell><Data ss:Type="String">LOC440905</Data></Cell><Cell><Data ss:Type="String">PLN</Data></Cell><Cell><Data ss:Type="String">ABLIM3</Data></Cell><Cell><Data ss:Type="String">RAB25</Data></Cell><Cell><Data ss:Type="String">ZNF749</Data></Cell><Cell><Data ss:Type="String">RPL32P3</Data></Cell><Cell><Data ss:Type="String">SEC11A</Data></Cell><Cell><Data ss:Type="String">PLEKHH1</Data></Cell><Cell><Data ss:Type="String">JAZF1</Data></Cell><Cell><Data ss:Type="String">SEC11C</Data></Cell><Cell><Data ss:Type="String">C8ORF79</Data></Cell><Cell><Data ss:Type="String">ANGPT1</Data></Cell><Cell><Data ss:Type="String">CCDC57</Data></Cell><Cell><Data ss:Type="String">MACC1</Data></Cell><Cell><Data ss:Type="String">CYP51A1</Data></Cell><Cell><Data ss:Type="String">FBXL16</Data></Cell><Cell><Data ss:Type="String">MFAP5</Data></Cell><Cell><Data ss:Type="String">POLR3A</Data></Cell><Cell><Data ss:Type="String">RAB15</Data></Cell><Cell><Data ss:Type="String">GOLGA2B</Data></Cell><Cell><Data ss:Type="String">HSA-MIR-203A.MIMAT0000264</Data></Cell><Cell><Data ss:Type="String">CCDC64</Data></Cell><Cell><Data ss:Type="String">CCDC65</Data></Cell><Cell><Data ss:Type="String">CCDC66</Data></Cell><Cell><Data ss:Type="String">BCOR</Data></Cell><Cell><Data ss:Type="String">RAB17</Data></Cell><Cell><Data ss:Type="String">PPIL6</Data></Cell><Cell><Data ss:Type="String">SLC35B2</Data></Cell><Cell><Data ss:Type="String">TRAF3IP2</Data></Cell><Cell><Data ss:Type="String">FAM89A</Data></Cell><Cell><Data ss:Type="String">CBLC</Data></Cell><Cell><Data ss:Type="String">AQP7</Data></Cell><Cell><Data ss:Type="String">AQP3</Data></Cell><Cell><Data ss:Type="String">HS6ST2</Data></Cell><Cell><Data ss:Type="String">NFU1</Data></Cell><Cell><Data ss:Type="String">PNN</Data></Cell><Cell><Data ss:Type="String">RPS6KA6</Data></Cell><Cell><Data ss:Type="String">RPS6KA5</Data></Cell><Cell><Data ss:Type="String">NIPAL3</Data></Cell><Cell><Data ss:Type="String">RPS6KA1</Data></Cell><Cell><Data ss:Type="String">PART1</Data></Cell><Cell><Data ss:Type="String">PDK4</Data></Cell><Cell><Data ss:Type="String">ARFIP2</Data></Cell><Cell><Data ss:Type="String">C17ORF28</Data></Cell><Cell><Data ss:Type="String">BTRC</Data></Cell><Cell><Data ss:Type="String">SYNPO</Data></Cell><Cell><Data ss:Type="String">ICOSLG</Data></Cell><Cell><Data ss:Type="String">COG7</Data></Cell><Cell><Data ss:Type="String">ATP6V0E1</Data></Cell><Cell><Data ss:Type="String">METTL3</Data></Cell><Cell><Data ss:Type="String">SLC35C1</Data></Cell><Cell><Data ss:Type="String">COG3</Data></Cell><Cell><Data ss:Type="String">ARRDC3</Data></Cell><Cell><Data ss:Type="String">KRT7</Data></Cell><Cell><Data ss:Type="String">AP1AR</Data></Cell><Cell><Data ss:Type="String">TIAM2</Data></Cell><Cell><Data ss:Type="String">C10ORF116</Data></Cell><Cell><Data ss:Type="String">MTHFD2L</Data></Cell><Cell><Data ss:Type="String">HSA-MIR-205.MIMAT0009197</Data></Cell><Cell><Data ss:Type="String">IL28RA</Data></Cell><Cell><Data ss:Type="String">SLC22A3</Data></Cell><Cell><Data ss:Type="String">SPTBN5</Data></Cell><Cell><Data ss:Type="String">CASZ1</Data></Cell><Cell><Data ss:Type="String">STXBP1</Data></Cell><Cell><Data ss:Type="String">STXBP2</Data></Cell><Cell><Data ss:Type="String">TWIST2</Data></Cell><Cell><Data ss:Type="String">TWIST1</Data></Cell><Cell><Data ss:Type="String">ELTD1</Data></Cell><Cell><Data ss:Type="String">ZNF827</Data></Cell><Cell><Data ss:Type="String">PDCD11</Data></Cell><Cell><Data ss:Type="String">ZNF823</Data></Cell><Cell><Data ss:Type="String">TP53BP2</Data></Cell><Cell><Data ss:Type="String">CSTF1</Data></Cell><Cell><Data ss:Type="String">HSA-MIR-429.MIMAT0001536</Data></Cell><Cell><Data ss:Type="String">TP53BP1</Data></Cell><Cell><Data ss:Type="String">KIAA1804</Data></Cell><Cell><Data ss:Type="String">SPTBN2</Data></Cell><Cell><Data ss:Type="String">VAT1</Data></Cell><Cell><Data ss:Type="String">TMEM184A</Data></Cell><Cell><Data ss:Type="String">SETDB1</Data></Cell><Cell><Data ss:Type="String">MAGEE1</Data></Cell><Cell><Data ss:Type="String">PYCR1</Data></Cell><Cell><Data ss:Type="String">PARVA</Data></Cell><Cell><Data ss:Type="String">PARVB</Data></Cell><Cell><Data ss:Type="String">PM20D2</Data></Cell><Cell><Data ss:Type="String">CABYR</Data></Cell><Cell><Data ss:Type="String">ZZZ3</Data></Cell><Cell><Data ss:Type="String">ZNF814</Data></Cell><Cell><Data ss:Type="String">FUBP1</Data></Cell><Cell><Data ss:Type="String">CCDC64B</Data></Cell><Cell><Data ss:Type="String">MAGED4</Data></Cell><Cell><Data ss:Type="String">TECPR2</Data></Cell><Cell><Data ss:Type="String">SLC44A3</Data></Cell><Cell><Data ss:Type="String">C17ORF75</Data></Cell><Cell><Data ss:Type="String">ROBO4</Data></Cell><Cell><Data ss:Type="String">SLC35F3</Data></Cell><Cell><Data ss:Type="String">C2CD3</Data></Cell><Cell><Data ss:Type="String">GBE1</Data></Cell><Cell><Data ss:Type="String">MAGEF1</Data></Cell><Cell><Data ss:Type="String">CITED4</Data></Cell><Cell><Data ss:Type="String">HEPACAM2</Data></Cell><Cell><Data ss:Type="String">MEOX2</Data></Cell><Cell><Data ss:Type="String">SIPA1L3</Data></Cell><Cell><Data ss:Type="String">MEOX1</Data></Cell><Cell><Data ss:Type="String">COIL</Data></Cell><Cell><Data ss:Type="String">SIPA1L1</Data></Cell><Cell><Data ss:Type="String">SLC22A17</Data></Cell><Cell><Data ss:Type="String">XPO5</Data></Cell><Cell><Data ss:Type="String">TMED3</Data></Cell><Cell><Data ss:Type="String">RALGPS1</Data></Cell><Cell><Data ss:Type="String">RALGPS2</Data></Cell><Cell><Data ss:Type="String">VAV3</Data></Cell><Cell><Data ss:Type="String">ZCCHC24</Data></Cell><Cell><Data ss:Type="String">ZYG11A</Data></Cell><Cell><Data ss:Type="String">C17ORF86</Data></Cell><Cell><Data ss:Type="String">EDN3</Data></Cell><Cell><Data ss:Type="String">HEG1</Data></Cell><Cell><Data ss:Type="String">STRADB</Data></Cell><Cell><Data ss:Type="String">ZDHHC13</Data></Cell><Cell><Data ss:Type="String">USMG5</Data></Cell><Cell><Data ss:Type="String">CDCP1</Data></Cell><Cell><Data ss:Type="String">HNRNPH1</Data></Cell><Cell><Data ss:Type="String">CLDN12</Data></Cell><Cell><Data ss:Type="String">CLDN19</Data></Cell><Cell><Data ss:Type="String">VWA2</Data></Cell><Cell><Data ss:Type="String">CD302</Data></Cell><Cell><Data ss:Type="String">AIDA</Data></Cell><Cell><Data ss:Type="String">TLR4</Data></Cell><Cell><Data ss:Type="String">VGLL4</Data></Cell><Cell><Data ss:Type="String">RAB7A</Data></Cell><Cell><Data ss:Type="String">AVPI1</Data></Cell><Cell><Data ss:Type="String">ADH1B</Data></Cell><Cell><Data ss:Type="String">ADH1A</Data></Cell><Cell><Data ss:Type="String">AMIGO2</Data></Cell><Cell><Data ss:Type="String">PTGER3</Data></Cell><Cell><Data ss:Type="String">ZDHHC23</Data></Cell><Cell><Data ss:Type="String">ZNF3</Data></Cell><Cell><Data ss:Type="String">ZNF8</Data></Cell><Cell><Data ss:Type="String">NKD2</Data></Cell><Cell><Data ss:Type="String">ZNF7</Data></Cell><Cell><Data ss:Type="String">DCST2</Data></Cell><Cell><Data ss:Type="String">CST3</Data></Cell><Cell><Data ss:Type="String">DUOX1</Data></Cell><Cell><Data ss:Type="String">SUSD4</Data></Cell><Cell><Data ss:Type="String">METTL5</Data></Cell><Cell><Data ss:Type="String">LAIR1</Data></Cell><Cell><Data ss:Type="String">MPP1</Data></Cell><Cell><Data ss:Type="String">GINS1</Data></Cell><Cell><Data ss:Type="String">MPP2</Data></Cell><Cell><Data ss:Type="String">GINS2</Data></Cell><Cell><Data ss:Type="String">GABRP</Data></Cell><Cell><Data ss:Type="String">NFYA</Data></Cell><Cell><Data ss:Type="String">FAM46B</Data></Cell><Cell><Data ss:Type="String">C17ORF68</Data></Cell><Cell><Data ss:Type="String">GINS4</Data></Cell><Cell><Data ss:Type="String">C17ORF69</Data></Cell><Cell><Data ss:Type="String">FAM189A2</Data></Cell><Cell><Data ss:Type="String">GRHL3</Data></Cell><Cell><Data ss:Type="String">LHFPL1</Data></Cell><Cell><Data ss:Type="String">GRHL1</Data></Cell><Cell><Data ss:Type="String">GRHL2</Data></Cell><Cell><Data ss:Type="String">CT62</Data></Cell><Cell><Data ss:Type="String">LRRN4CL</Data></Cell><Cell><Data ss:Type="String">RAD51L1</Data></Cell><Cell><Data ss:Type="String">F2RL1</Data></Cell><Cell><Data ss:Type="String">APBA2</Data></Cell><Cell><Data ss:Type="String">MPHOSPH6</Data></Cell><Cell><Data ss:Type="String">KDM1A</Data></Cell><Cell><Data ss:Type="String">NDUFA12</Data></Cell><Cell><Data ss:Type="String">RASEF</Data></Cell><Cell><Data ss:Type="String">HOXA11</Data></Cell><Cell><Data ss:Type="String">HOXA10</Data></Cell><Cell><Data ss:Type="String">DOCK11</Data></Cell><Cell><Data ss:Type="String">TATDN2</Data></Cell><Cell><Data ss:Type="String">MAGED4B</Data></Cell><Cell><Data ss:Type="String">GOLGA6L9</Data></Cell><Cell><Data ss:Type="String">FAM162B</Data></Cell><Cell><Data ss:Type="String">BMPER</Data></Cell><Cell><Data ss:Type="String">AZI2</Data></Cell><Cell><Data ss:Type="String">CHRNB2</Data></Cell><Cell><Data ss:Type="String">CROCCL2</Data></Cell><Cell><Data ss:Type="String">PHYH</Data></Cell><Cell><Data ss:Type="String">KDM2A</Data></Cell><Cell><Data ss:Type="String">KDM2B</Data></Cell><Cell><Data ss:Type="String">LIG1</Data></Cell><Cell><Data ss:Type="String">LMO3</Data></Cell><Cell><Data ss:Type="String">LMO2</Data></Cell><Cell><Data ss:Type="String">VWDE</Data></Cell><Cell><Data ss:Type="String">LIG3</Data></Cell><Cell><Data ss:Type="String">LMO7</Data></Cell><Cell><Data ss:Type="String">PPAPDC3</Data></Cell><Cell><Data ss:Type="String">PPAPDC2</Data></Cell><Cell><Data ss:Type="String">C2ORF15</Data></Cell><Cell><Data ss:Type="String">ATP1B1</Data></Cell><Cell><Data ss:Type="String">PCDHA11</Data></Cell><Cell><Data ss:Type="String">PRPF4</Data></Cell><Cell><Data ss:Type="String">PACRGL</Data></Cell><Cell><Data ss:Type="String">EMCN</Data></Cell><Cell><Data ss:Type="String">FANCD2</Data></Cell><Cell><Data ss:Type="String">CHMP4C</Data></Cell><Cell><Data ss:Type="String">HIST1H2BG</Data></Cell><Cell><Data ss:Type="String">ZCCHC8</Data></Cell><Cell><Data ss:Type="String">C14ORF104</Data></Cell><Cell><Data ss:Type="String">PXK</Data></Cell><Cell><Data ss:Type="String">ZCCHC6</Data></Cell><Cell><Data ss:Type="String">GSTCD</Data></Cell><Cell><Data ss:Type="String">LOC113230</Data></Cell><Cell><Data ss:Type="String">EFNA4</Data></Cell><Cell><Data ss:Type="String">C17ORF96</Data></Cell><Cell><Data ss:Type="String">FBLN2</Data></Cell><Cell><Data ss:Type="String">FBLN5</Data></Cell><Cell><Data ss:Type="String">C14ORF102</Data></Cell><Cell><Data ss:Type="String">FAM83H</Data></Cell><Cell><Data ss:Type="String">FAM83G</Data></Cell><Cell><Data ss:Type="String">EFNB1</Data></Cell><Cell><Data ss:Type="String">FAM83F</Data></Cell><Cell><Data ss:Type="String">FAM83E</Data></Cell><Cell><Data ss:Type="String">EFNB3</Data></Cell><Cell><Data ss:Type="String">THPO</Data></Cell><Cell><Data ss:Type="String">FAM164C</Data></Cell><Cell><Data ss:Type="String">FAM83B</Data></Cell><Cell><Data ss:Type="String">CYP2J2</Data></Cell><Cell><Data ss:Type="String">CPSF7</Data></Cell><Cell><Data ss:Type="String">CPSF6</Data></Cell><Cell><Data ss:Type="String">POU2F3</Data></Cell><Cell><Data ss:Type="String">CRLS1</Data></Cell><Cell><Data ss:Type="String">EFNA3</Data></Cell><Cell><Data ss:Type="String">TRPV6</Data></Cell><Cell><Data ss:Type="String">TRPV4</Data></Cell><Cell><Data ss:Type="String">PXMP4</Data></Cell><Cell><Data ss:Type="String">DYNLRB2</Data></Cell><Cell><Data ss:Type="String">FAM82B</Data></Cell><Cell><Data ss:Type="String">FGFR2</Data></Cell><Cell><Data ss:Type="String">AVEN</Data></Cell></Row><Row ss:Height="12.816"><Cell><Data ss:Type="String">KDM5B</Data></Cell><Cell ss:StyleID="Default"><Data ss:Type="String">KDM5C</Data></Cell><Cell ss:StyleID="Default"><Data ss:Type="String">CLEC14A</Data></Cell><Cell><Data ss:Type="String">YBX1</Data></Cell><Cell><Data ss:Type="String">ATP5G3</Data></Cell><Cell><Data ss:Type="String">MFSD6</Data></Cell><Cell><Data ss:Type="String">CASP6</Data></Cell><Cell><Data ss:Type="String">SIX2</Data></Cell><Cell><Data ss:Type="String">TRPS1</Data></Cell><Cell><Data ss:Type="String">CYP2R1</Data></Cell><Cell><Data ss:Type="String">CASP2</Data></Cell><Cell><Data ss:Type="String">RHBDF1</Data></Cell><Cell><Data ss:Type="String">SPATS2</Data></Cell><Cell><Data ss:Type="String">FAM86B1</Data></Cell><Cell><Data ss:Type="String">PPP2R5A</Data></Cell><Cell><Data ss:Type="String">IQCC</Data></Cell><Cell><Data ss:Type="String">SEPT3</Data></Cell><Cell><Data ss:Type="String">IQCH</Data></Cell><Cell><Data ss:Type="String">FAM84A</Data></Cell><Cell><Data ss:Type="String">CASQ2</Data></Cell><Cell><Data ss:Type="String">PFDN1</Data></Cell><Cell><Data ss:Type="String">RBMS2</Data></Cell><Cell><Data ss:Type="String">FAM84B</Data></Cell><Cell><Data ss:Type="String">KDM3A</Data></Cell><Cell><Data ss:Type="String">C2ORF63</Data></Cell><Cell><Data ss:Type="String">KDM3B</Data></Cell><Cell><Data ss:Type="String">C14ORF79</Data></Cell><Cell><Data ss:Type="String">ETFDH</Data></Cell><Cell><Data ss:Type="String">ATP1A1</Data></Cell><Cell><Data ss:Type="String">FAM169A</Data></Cell><Cell><Data ss:Type="String">THBS4</Data></Cell><Cell><Data ss:Type="String">NXF1</Data></Cell><Cell><Data ss:Type="String">MUC1</Data></Cell><Cell><Data ss:Type="String">C17ORF107</Data></Cell><Cell><Data ss:Type="String">WNT11</Data></Cell><Cell><Data ss:Type="String">UGP2</Data></Cell><Cell><Data ss:Type="String">PPP2R3C</Data></Cell><Cell><Data ss:Type="String">GNA12</Data></Cell><Cell><Data ss:Type="String">HES1</Data></Cell><Cell><Data ss:Type="String">C17ORF100</Data></Cell><Cell><Data ss:Type="String">MAPK3</Data></Cell><Cell><Data ss:Type="String">ZNF286A</Data></Cell><Cell><Data ss:Type="String">C14ORF138</Data></Cell><Cell><Data ss:Type="String">KDM4A</Data></Cell><Cell><Data ss:Type="String">KDM4C</Data></Cell><Cell><Data ss:Type="String">C14ORF139</Data></Cell><Cell><Data ss:Type="String">TMEM30B</Data></Cell><Cell><Data ss:Type="String">LIMK2</Data></Cell><Cell><Data ss:Type="String">SLC4A7</Data></Cell><Cell><Data ss:Type="String">CAPN13</Data></Cell><Cell><Data ss:Type="String">FAM167A</Data></Cell><Cell><Data ss:Type="String">MLPH</Data></Cell><Cell><Data ss:Type="String">ATP13A4</Data></Cell><Cell><Data ss:Type="String">ATP13A5</Data></Cell><Cell><Data ss:Type="String">KIAA0907</Data></Cell><Cell><Data ss:Type="String">C2ORF72</Data></Cell><Cell><Data ss:Type="String">MDC1</Data></Cell><Cell><Data ss:Type="String">MAPKBP1</Data></Cell><Cell><Data ss:Type="String">PID1</Data></Cell><Cell><Data ss:Type="String">PGAP2</Data></Cell><Cell><Data ss:Type="String">LOC400752</Data></Cell><Cell><Data ss:Type="String">KRTCAP3</Data></Cell><Cell><Data ss:Type="String">LSM11</Data></Cell><Cell><Data ss:Type="String">TMEM88</Data></Cell><Cell><Data ss:Type="String">LIPH</Data></Cell><Cell><Data ss:Type="String">LRAT</Data></Cell><Cell><Data ss:Type="String">SAMD12</Data></Cell><Cell><Data ss:Type="String">XYLB</Data></Cell><Cell><Data ss:Type="String">SAMD10</Data></Cell><Cell><Data ss:Type="String">GBP6</Data></Cell><Cell><Data ss:Type="String">GABARAPL1</Data></Cell><Cell><Data ss:Type="String">MEF2C</Data></Cell><Cell><Data ss:Type="String">STARD8</Data></Cell><Cell><Data ss:Type="String">FLJ45983</Data></Cell><Cell><Data ss:Type="String">TMEM84</Data></Cell><Cell><Data ss:Type="String">RNASE4</Data></Cell><Cell><Data ss:Type="String">EML1</Data></Cell><Cell><Data ss:Type="String">HSPG2</Data></Cell><Cell><Data ss:Type="String">RNASE1</Data></Cell><Cell><Data ss:Type="String">LRRC37B</Data></Cell><Cell><Data ss:Type="String">RBP7</Data></Cell><Cell><Data ss:Type="String">EML5</Data></Cell><Cell><Data ss:Type="String">CLDN4</Data></Cell><Cell><Data ss:Type="String">CLDN3</Data></Cell><Cell><Data ss:Type="String">CLDN8</Data></Cell><Cell><Data ss:Type="String">PSME4</Data></Cell><Cell><Data ss:Type="String">TMEM79</Data></Cell><Cell><Data ss:Type="String">CLDN7</Data></Cell><Cell><Data ss:Type="String">PADI2</Data></Cell><Cell><Data ss:Type="String">CYP2E1</Data></Cell><Cell><Data ss:Type="String">GRID2IP</Data></Cell><Cell><Data ss:Type="String">MTMR1</Data></Cell><Cell><Data ss:Type="String">ZNF274</Data></Cell><Cell><Data ss:Type="String">ZNF273</Data></Cell><Cell><Data ss:Type="String">IL20RA</Data></Cell><Cell><Data ss:Type="String">IL20RB</Data></Cell><Cell><Data ss:Type="String">SLC5A1</Data></Cell><Cell><Data ss:Type="String">C20ORF11</Data></Cell><Cell><Data ss:Type="String">C20ORF12</Data></Cell><Cell><Data ss:Type="String">UGT8</Data></Cell><Cell><Data ss:Type="String">C6</Data></Cell><Cell><Data ss:Type="String">MYO6</Data></Cell><Cell><Data ss:Type="String">RSU1</Data></Cell><Cell><Data ss:Type="String">HMGXB3</Data></Cell><Cell><Data ss:Type="String">ZBTB7C</Data></Cell><Cell><Data ss:Type="String">EXPH5</Data></Cell><Cell><Data ss:Type="String">VTI1B</Data></Cell><Cell><Data ss:Type="String">FAM108C1</Data></Cell><Cell><Data ss:Type="String">ABCA1</Data></Cell><Cell><Data ss:Type="String">C5ORF32</Data></Cell><Cell><Data ss:Type="String">ZNF263</Data></Cell><Cell><Data ss:Type="String">C5ORF34</Data></Cell><Cell><Data ss:Type="String">LRBA</Data></Cell><Cell><Data ss:Type="String">APCDD1L</Data></Cell><Cell><Data ss:Type="String">NETO2</Data></Cell><Cell><Data ss:Type="String">ABCA8</Data></Cell><Cell><Data ss:Type="String">FLI1</Data></Cell><Cell><Data ss:Type="String">FERMT1</Data></Cell><Cell><Data ss:Type="String">C20ORF30</Data></Cell><Cell><Data ss:Type="String">UCK2</Data></Cell><Cell><Data ss:Type="String">TMEM98</Data></Cell><Cell><Data ss:Type="String">DCHS2</Data></Cell><Cell><Data ss:Type="String">TDP1</Data></Cell><Cell><Data ss:Type="String">HRC</Data></Cell><Cell><Data ss:Type="String">NOX4</Data></Cell><Cell><Data ss:Type="String">ZNF256</Data></Cell><Cell><Data ss:Type="String">EFCAB4B</Data></Cell><Cell><Data ss:Type="String">DMRTC1B</Data></Cell><Cell><Data ss:Type="String">FERMT2</Data></Cell><Cell><Data ss:Type="String">EZH2</Data></Cell><Cell><Data ss:Type="String">EFCAB4A</Data></Cell><Cell><Data ss:Type="String">SRPX</Data></Cell><Cell><Data ss:Type="String">PIGR</Data></Cell><Cell><Data ss:Type="String">LAD1</Data></Cell><Cell><Data ss:Type="String">ZNF250</Data></Cell><Cell><Data ss:Type="String">PIGO</Data></Cell><Cell><Data ss:Type="String">PIGN</Data></Cell><Cell><Data ss:Type="String">EFCAB6</Data></Cell><Cell><Data ss:Type="String">CTCF</Data></Cell><Cell><Data ss:Type="String">PTH1R</Data></Cell><Cell><Data ss:Type="String">JPH1</Data></Cell><Cell><Data ss:Type="String">LRRC1</Data></Cell><Cell><Data ss:Type="String">NKRF</Data></Cell><Cell><Data ss:Type="String">EFCAB1</Data></Cell><Cell><Data ss:Type="String">FLVCR1</Data></Cell><Cell><Data ss:Type="String">C5ORF62</Data></Cell><Cell><Data ss:Type="String">CGNL1</Data></Cell><Cell><Data ss:Type="String">OFD1</Data></Cell><Cell><Data ss:Type="String">LRRC48</Data></Cell><Cell><Data ss:Type="String">GPR39</Data></Cell><Cell><Data ss:Type="String">FGFBP1</Data></Cell><Cell><Data ss:Type="String">CLUL1</Data></Cell><Cell><Data ss:Type="String">FGFBP2</Data></Cell><Cell><Data ss:Type="String">NSUN4</Data></Cell><Cell><Data ss:Type="String">GPR34</Data></Cell><Cell><Data ss:Type="String">NSUN2</Data></Cell><Cell><Data ss:Type="String">RIPK4</Data></Cell><Cell><Data ss:Type="String">ACTL6A</Data></Cell><Cell><Data ss:Type="String">NSUN6</Data></Cell><Cell><Data ss:Type="String">TMC7</Data></Cell><Cell><Data ss:Type="String">MANEAL</Data></Cell><Cell><Data ss:Type="String">NSUN7</Data></Cell><Cell><Data ss:Type="String">TMC4</Data></Cell><Cell><Data ss:Type="String">C20ORF96</Data></Cell><Cell><Data ss:Type="String">TMEM37</Data></Cell><Cell><Data ss:Type="String">F8</Data></Cell><Cell><Data ss:Type="String">CDC42EP2</Data></Cell><Cell><Data ss:Type="String">ZNF239</Data></Cell><Cell><Data ss:Type="String">PIGG</Data></Cell><Cell><Data ss:Type="String">VAMP5</Data></Cell><Cell><Data ss:Type="String">VAMP3</Data></Cell><Cell><Data ss:Type="String">C11ORF52</Data></Cell><Cell><Data ss:Type="String">KANK2</Data></Cell><Cell><Data ss:Type="String">FSTL1</Data></Cell><Cell><Data ss:Type="String">PSMA7</Data></Cell><Cell><Data ss:Type="String">TMEM71</Data></Cell><Cell><Data ss:Type="String">GGA2</Data></Cell><Cell><Data ss:Type="String">MYCT1</Data></Cell><Cell><Data ss:Type="String">EXTL1</Data></Cell><Cell><Data ss:Type="String">UNK</Data></Cell><Cell><Data ss:Type="String">TMEM67</Data></Cell><Cell><Data ss:Type="String">MICALL1</Data></Cell><Cell><Data ss:Type="String">UCP2</Data></Cell><Cell><Data ss:Type="String">PSMB1</Data></Cell><Cell><Data ss:Type="String">ZNF229</Data></Cell><Cell><Data ss:Type="String">PMS2</Data></Cell><Cell><Data ss:Type="String">C10ORF2</Data></Cell><Cell><Data ss:Type="String">ZNF227</Data></Cell><Cell><Data ss:Type="String">LRRC27</Data></Cell><Cell><Data ss:Type="String">TMEM61</Data></Cell><Cell><Data ss:Type="String">FAM92A1</Data></Cell><Cell><Data ss:Type="String">LYRM1</Data></Cell><Cell><Data ss:Type="String">TTLL5</Data></Cell><Cell><Data ss:Type="String">TTLL4</Data></Cell><Cell><Data ss:Type="String">C20ORF72</Data></Cell><Cell><Data ss:Type="String">FABP4</Data></Cell><Cell><Data ss:Type="String">FABP5</Data></Cell><Cell><Data ss:Type="String">PSMC1</Data></Cell><Cell><Data ss:Type="String">GGT3P</Data></Cell><Cell><Data ss:Type="String">C11ORF73</Data></Cell><Cell><Data ss:Type="String">PECR</Data></Cell><Cell><Data ss:Type="String">ZNF692</Data></Cell><Cell><Data ss:Type="String">UBE2D4</Data></Cell><Cell><Data ss:Type="String">ZBTB24</Data></Cell><Cell><Data ss:Type="String">RORC</Data></Cell><Cell><Data ss:Type="String">CXCL17</Data></Cell><Cell><Data ss:Type="String">TSEN2</Data></Cell><Cell><Data ss:Type="String">FOXQ1</Data></Cell><Cell><Data ss:Type="String">C18ORF45</Data></Cell><Cell><Data ss:Type="String">KIAA0895</Data></Cell><Cell><Data ss:Type="String">SLC25A40</Data></Cell><Cell><Data ss:Type="String">ZNF687</Data></Cell><Cell><Data ss:Type="String">ZNF202</Data></Cell><Cell><Data ss:Type="String">PPP1R16B</Data></Cell><Cell><Data ss:Type="String">EPM2A</Data></Cell><Cell><Data ss:Type="String">ZNF682</Data></Cell><Cell><Data ss:Type="String">ZNF681</Data></Cell><Cell><Data ss:Type="String">SLC38A1</Data></Cell><Cell><Data ss:Type="String">C11ORF80</Data></Cell><Cell><Data ss:Type="String">NCRNA00173</Data></Cell><Cell><Data ss:Type="String">GPR75</Data></Cell><Cell><Data ss:Type="String">SLC9A7</Data></Cell><Cell><Data ss:Type="String">SLC9A9</Data></Cell><Cell><Data ss:Type="String">S100A4</Data></Cell><Cell><Data ss:Type="String">FSCN2</Data></Cell><Cell><Data ss:Type="String">ROR2</Data></Cell><Cell><Data ss:Type="String">SNRNP200</Data></Cell><Cell><Data ss:Type="String">DSC1</Data></Cell><Cell><Data ss:Type="String">ZNF675</Data></Cell><Cell><Data ss:Type="String">DSC2</Data></Cell><Cell><Data ss:Type="String">KIAA0408</Data></Cell><Cell><Data ss:Type="String">OSBP2</Data></Cell><Cell><Data ss:Type="String">PFKFB1</Data></Cell><Cell><Data ss:Type="String">LRRC56</Data></Cell><Cell><Data ss:Type="String">C11ORF92</Data></Cell><Cell><Data ss:Type="String">TACSTD2</Data></Cell><Cell><Data ss:Type="String">LRRC50</Data></Cell><Cell><Data ss:Type="String">ISG20L2</Data></Cell><Cell><Data ss:Type="String">ARL2</Data></Cell><Cell><Data ss:Type="String">RAP1GAP</Data></Cell><Cell><Data ss:Type="String">SLC9A1</Data></Cell><Cell><Data ss:Type="String">ACAT1</Data></Cell><Cell><Data ss:Type="String">TMEM25</Data></Cell><Cell><Data ss:Type="String">DBC1</Data></Cell><Cell><Data ss:Type="String">BCL2L11</Data></Cell><Cell><Data ss:Type="String">STK36</Data></Cell><Cell><Data ss:Type="String">TMEM22</Data></Cell><Cell><Data ss:Type="String">ZNF667</Data></Cell><Cell><Data ss:Type="String">ZNF662</Data></Cell><Cell><Data ss:Type="String">TIA1</Data></Cell><Cell><Data ss:Type="String">SRD5A1</Data></Cell><Cell><Data ss:Type="String">BRPF3</Data></Cell><Cell><Data ss:Type="String">GPR98</Data></Cell><Cell><Data ss:Type="String">GOT2</Data></Cell><Cell><Data ss:Type="String">TNFRSF10A</Data></Cell></Row><Row ss:Height="12.816"><Cell><Data ss:Type="String">B3GALT5</Data></Cell><Cell ss:StyleID="Default"><Data ss:Type="String">FOXN3</Data></Cell><Cell ss:StyleID="Default"><Data ss:Type="String">FOXN2</Data></Cell><Cell><Data ss:Type="String">QKI</Data></Cell><Cell><Data ss:Type="String">MLXIPL</Data></Cell><Cell><Data ss:Type="String">TMEM11</Data></Cell><Cell><Data ss:Type="String">FLT1</Data></Cell><Cell><Data ss:Type="String">CRYBG3</Data></Cell><Cell><Data ss:Type="String">CDCA7L</Data></Cell><Cell><Data ss:Type="String">CELF2</Data></Cell><Cell><Data ss:Type="String">RASGRF2</Data></Cell><Cell><Data ss:Type="String">COX4I2</Data></Cell><Cell><Data ss:Type="String">FHL1</Data></Cell><Cell><Data ss:Type="String">CELF5</Data></Cell><Cell><Data ss:Type="String">WISP2</Data></Cell><Cell><Data ss:Type="String">FUNDC2</Data></Cell><Cell><Data ss:Type="String">MB</Data></Cell><Cell><Data ss:Type="String">PPP1R13L</Data></Cell><Cell><Data ss:Type="String">ZNF649</Data></Cell><Cell><Data ss:Type="String">ZNF648</Data></Cell><Cell><Data ss:Type="String">IQUB</Data></Cell><Cell><Data ss:Type="String">DSE</Data></Cell><Cell><Data ss:Type="String">DGCR8</Data></Cell><Cell><Data ss:Type="String">ZNF644</Data></Cell><Cell><Data ss:Type="String">ZNF643</Data></Cell><Cell><Data ss:Type="String">DGCR5</Data></Cell><Cell><Data ss:Type="String">DIS3L2</Data></Cell><Cell><Data ss:Type="String">DSP</Data></Cell><Cell><Data ss:Type="String">EMX2</Data></Cell><Cell><Data ss:Type="String">SH2D3A</Data></Cell><Cell><Data ss:Type="String">KSR2</Data></Cell><Cell><Data ss:Type="String">SLC25A15</Data></Cell><Cell><Data ss:Type="String">DSG2</Data></Cell><Cell><Data ss:Type="String">ST6GALNAC3</Data></Cell><Cell><Data ss:Type="String">AHDC1</Data></Cell><Cell><Data ss:Type="String">ST6GALNAC6</Data></Cell><Cell><Data ss:Type="String">GTF3C2</Data></Cell><Cell><Data ss:Type="String">COL15A1</Data></Cell><Cell><Data ss:Type="String">SEC23A</Data></Cell><Cell><Data ss:Type="String">PCOLCE2</Data></Cell><Cell><Data ss:Type="String">ZBTB49</Data></Cell><Cell><Data ss:Type="String">ZBTB43</Data></Cell><Cell><Data ss:Type="String">PPM1H</Data></Cell><Cell><Data ss:Type="String">NDUFB1</Data></Cell><Cell><Data ss:Type="String">LRP2</Data></Cell><Cell><Data ss:Type="String">BARX2</Data></Cell><Cell><Data ss:Type="String">PARD6B</Data></Cell><Cell><Data ss:Type="String">PTPRZ1</Data></Cell><Cell><Data ss:Type="String">TIFA</Data></Cell><Cell><Data ss:Type="String">KIAA1324</Data></Cell><Cell><Data ss:Type="String">SH3BP5</Data></Cell><Cell><Data ss:Type="String">BEND3</Data></Cell><Cell><Data ss:Type="String">SLITRK6</Data></Cell><Cell><Data ss:Type="String">SLITRK5</Data></Cell><Cell><Data ss:Type="String">SH3BP4</Data></Cell><Cell><Data ss:Type="String">LRRC8D</Data></Cell><Cell><Data ss:Type="String">MICALCL</Data></Cell><Cell><Data ss:Type="String">SLC25A20</Data></Cell><Cell><Data ss:Type="String">SEC23B</Data></Cell><Cell><Data ss:Type="String">CNNM4</Data></Cell><Cell><Data ss:Type="String">LRRC8E</Data></Cell><Cell><Data ss:Type="String">SLC12A2</Data></Cell><Cell><Data ss:Type="String">CYB5A</Data></Cell><Cell><Data ss:Type="String">NDUFA6</Data></Cell><Cell><Data ss:Type="String">PRRX1</Data></Cell><Cell><Data ss:Type="String">MBOAT1</Data></Cell><Cell><Data ss:Type="String">MBOAT2</Data></Cell><Cell><Data ss:Type="String">AKR7L</Data></Cell><Cell><Data ss:Type="String">TPD52L1</Data></Cell><Cell><Data ss:Type="String">BAIAP2</Data></Cell><Cell><Data ss:Type="String">NOVA2</Data></Cell><Cell><Data ss:Type="String">PVRL4</Data></Cell><Cell><Data ss:Type="String">PABPC1L</Data></Cell><Cell><Data ss:Type="String">SEC24C</Data></Cell><Cell><Data ss:Type="String">PTPN2</Data></Cell><Cell><Data ss:Type="String">PVRL1</Data></Cell><Cell><Data ss:Type="String">PLEKHB1</Data></Cell><Cell><Data ss:Type="String">THUMPD2</Data></Cell><Cell><Data ss:Type="String">FOXI1</Data></Cell><Cell><Data ss:Type="String">LOC121838</Data></Cell><Cell><Data ss:Type="String">MGC45800</Data></Cell><Cell><Data ss:Type="String">BAIAP2L1</Data></Cell><Cell><Data ss:Type="String">RASSF6</Data></Cell><Cell><Data ss:Type="String">BCAP29</Data></Cell><Cell><Data ss:Type="String">EPHB1</Data></Cell><Cell><Data ss:Type="String">SLC12A8</Data></Cell><Cell><Data ss:Type="String">EPHB3</Data></Cell><Cell><Data ss:Type="String">SLC34A2</Data></Cell><Cell><Data ss:Type="String">PAQR6</Data></Cell><Cell><Data ss:Type="String">PAQR7</Data></Cell><Cell><Data ss:Type="String">ENTPD2</Data></Cell><Cell><Data ss:Type="String">MIA</Data></Cell><Cell><Data ss:Type="String">SFMBT1</Data></Cell><Cell><Data ss:Type="String">SFMBT2</Data></Cell><Cell><Data ss:Type="String">ENTPD7</Data></Cell><Cell><Data ss:Type="String">HSA-MIR-205.MIMAT0000266</Data></Cell><Cell><Data ss:Type="String">ANK2</Data></Cell><Cell><Data ss:Type="String">ANK3</Data></Cell><Cell><Data ss:Type="String">ANK1</Data></Cell><Cell><Data ss:Type="String">FNDC4</Data></Cell><Cell><Data ss:Type="String">IFI27</Data></Cell><Cell><Data ss:Type="String">SPATA13</Data></Cell><Cell><Data ss:Type="String">ZNF713</Data></Cell><Cell><Data ss:Type="String">ZNF711</Data></Cell><Cell><Data ss:Type="String">C22ORF36</Data></Cell><Cell><Data ss:Type="String">ZNF710</Data></Cell><Cell><Data ss:Type="String">ALPK1</Data></Cell><Cell><Data ss:Type="String">EPHA1</Data></Cell><Cell><Data ss:Type="String">EPHA3</Data></Cell><Cell><Data ss:Type="String">C22ORF39</Data></Cell><Cell><Data ss:Type="String">TMEM87A</Data></Cell><Cell><Data ss:Type="String">TMEM87B</Data></Cell><Cell><Data ss:Type="String">PAXIP1</Data></Cell><Cell><Data ss:Type="String">EPHA10</Data></Cell><Cell><Data ss:Type="String">PCDH12</Data></Cell><Cell><Data ss:Type="String">MST1R</Data></Cell><Cell><Data ss:Type="String">ATP5H</Data></Cell><Cell><Data ss:Type="String">EVPL</Data></Cell><Cell><Data ss:Type="String">SFRS6</Data></Cell><Cell><Data ss:Type="String">SNX3</Data></Cell><Cell><Data ss:Type="String">PGBD2</Data></Cell><Cell><Data ss:Type="String">RAB11FIP1</Data></Cell><Cell><Data ss:Type="String">SNX2</Data></Cell><Cell><Data ss:Type="String">DHX32</Data></Cell><Cell><Data ss:Type="String">PCBP3</Data></Cell><Cell><Data ss:Type="String">DHX33</Data></Cell><Cell><Data ss:Type="String">PCBP1</Data></Cell><Cell><Data ss:Type="String">ATP5E</Data></Cell><Cell><Data ss:Type="String">ARSJ</Data></Cell><Cell><Data ss:Type="String">TSPAN7</Data></Cell><Cell><Data ss:Type="String">TSPAN4</Data></Cell><Cell><Data ss:Type="String">TSPAN5</Data></Cell><Cell><Data ss:Type="String">ZNF700</Data></Cell><Cell><Data ss:Type="String">SNX9</Data></Cell><Cell><Data ss:Type="String">TSPAN3</Data></Cell><Cell><Data ss:Type="String">ARSD</Data></Cell><Cell><Data ss:Type="String">ARSE</Data></Cell><Cell><Data ss:Type="String">PROSAPIP1</Data></Cell><Cell><Data ss:Type="String">RAB11FIP4</Data></Cell><Cell><Data ss:Type="String">ZBED4</Data></Cell><Cell><Data ss:Type="String">SNX5</Data></Cell><Cell><Data ss:Type="String">RBM11</Data></Cell><Cell><Data ss:Type="String">CTSA</Data></Cell><Cell><Data ss:Type="String">ST8SIA2</Data></Cell><Cell><Data ss:Type="String">RCC2</Data></Cell><Cell><Data ss:Type="String">SURF4</Data></Cell><Cell><Data ss:Type="String">RASSF7</Data></Cell><Cell><Data ss:Type="String">PAICS</Data></Cell><Cell><Data ss:Type="String">LOC154761</Data></Cell><Cell><Data ss:Type="String">PPP1R1A</Data></Cell><Cell><Data ss:Type="String">WNK2</Data></Cell><Cell><Data ss:Type="String">WNK3</Data></Cell><Cell><Data ss:Type="String">ACER3</Data></Cell><Cell><Data ss:Type="String">COL9A2</Data></Cell><Cell><Data ss:Type="String">SCN2A</Data></Cell><Cell><Data ss:Type="String">CD24</Data></Cell><Cell><Data ss:Type="String">CALM1</Data></Cell><Cell><Data ss:Type="String">PTPRT</Data></Cell><Cell><Data ss:Type="String">TMEM151B</Data></Cell><Cell><Data ss:Type="String">CCDC120</Data></Cell><Cell><Data ss:Type="String">DOC2A</Data></Cell><Cell><Data ss:Type="String">DIRAS1</Data></Cell><Cell><Data ss:Type="String">CCDC125</Data></Cell><Cell><Data ss:Type="String">DIRAS2</Data></Cell><Cell><Data ss:Type="String">HNF4G</Data></Cell><Cell><Data ss:Type="String">PTPRM</Data></Cell><Cell><Data ss:Type="String">KIF12</Data></Cell><Cell><Data ss:Type="String">PTPRK</Data></Cell><Cell><Data ss:Type="String">PEPD</Data></Cell><Cell><Data ss:Type="String">SLC7A10</Data></Cell><Cell><Data ss:Type="String">PCSK5</Data></Cell><Cell><Data ss:Type="String">KIF17</Data></Cell><Cell><Data ss:Type="String">ACADL</Data></Cell><Cell><Data ss:Type="String">HYAL1</Data></Cell><Cell><Data ss:Type="String">STBD1</Data></Cell><Cell><Data ss:Type="String">DHX15</Data></Cell><Cell><Data ss:Type="String">CD36</Data></Cell><Cell><Data ss:Type="String">LMCD1</Data></Cell><Cell><Data ss:Type="String">DIRC3</Data></Cell><Cell><Data ss:Type="String">CD34</Data></Cell><Cell><Data ss:Type="String">VKORC1</Data></Cell><Cell><Data ss:Type="String">CCDC110</Data></Cell><Cell><Data ss:Type="String">NCOA5</Data></Cell><Cell><Data ss:Type="String">CCDC114</Data></Cell><Cell><Data ss:Type="String">CCDC113</Data></Cell><Cell><Data ss:Type="String">KIF24</Data></Cell><Cell><Data ss:Type="String">ANO9</Data></Cell><Cell><Data ss:Type="String">ANO6</Data></Cell><Cell><Data ss:Type="String">ANO1</Data></Cell><Cell><Data ss:Type="String">VSNL1</Data></Cell><Cell><Data ss:Type="String">BANK1</Data></Cell><Cell><Data ss:Type="String">SFI1</Data></Cell><Cell><Data ss:Type="String">CD63</Data></Cell><Cell><Data ss:Type="String">RAMP2</Data></Cell><Cell><Data ss:Type="String">TMPRSS3</Data></Cell><Cell><Data ss:Type="String">STX19</Data></Cell><Cell><Data ss:Type="String">PVT1</Data></Cell><Cell><Data ss:Type="String">CCDC103</Data></Cell><Cell><Data ss:Type="String">HSA-MIR-200C.MIMAT0000617</Data></Cell><Cell><Data ss:Type="String">TMPRSS2</Data></Cell><Cell><Data ss:Type="String">STX11</Data></Cell><Cell><Data ss:Type="String">PERP</Data></Cell><Cell><Data ss:Type="String">PLEKHG4B</Data></Cell><Cell><Data ss:Type="String">GPC3</Data></Cell><Cell><Data ss:Type="String">PAK6</Data></Cell><Cell><Data ss:Type="String">GPC2</Data></Cell><Cell><Data ss:Type="String">C22ORF23</Data></Cell><Cell><Data ss:Type="String">C22ORF25</Data></Cell><Cell><Data ss:Type="String">SCAND3</Data></Cell><Cell><Data ss:Type="String">GPC6</Data></Cell><Cell><Data ss:Type="String">C22ORF29</Data></Cell><Cell><Data ss:Type="String">AKR1C1</Data></Cell><Cell><Data ss:Type="String">RFTN1</Data></Cell><Cell><Data ss:Type="String">KLK13</Data></Cell><Cell><Data ss:Type="String">AKR1C3</Data></Cell><Cell><Data ss:Type="String">PLEKHA6</Data></Cell><Cell><Data ss:Type="String">AKR1C2</Data></Cell><Cell><Data ss:Type="String">PLEKHA9</Data></Cell><Cell><Data ss:Type="String">KLK10</Data></Cell><Cell><Data ss:Type="String">PLEKHA7</Data></Cell><Cell><Data ss:Type="String">XG</Data></Cell><Cell><Data ss:Type="String">ESYT3</Data></Cell><Cell><Data ss:Type="String">EPPK1</Data></Cell><Cell><Data ss:Type="String">ESYT1</Data></Cell><Cell><Data ss:Type="String">IL17D</Data></Cell><Cell><Data ss:Type="String">FOXA1</Data></Cell><Cell><Data ss:Type="String">KIAA0664P3</Data></Cell><Cell><Data ss:Type="String">ACAA2</Data></Cell><Cell><Data ss:Type="String">RTKN</Data></Cell><Cell><Data ss:Type="String">CD82</Data></Cell><Cell><Data ss:Type="String">CD81</Data></Cell><Cell><Data ss:Type="String">WWC1</Data></Cell><Cell><Data ss:Type="String">GIMAP4</Data></Cell><Cell><Data ss:Type="String">LOC348926</Data></Cell><Cell><Data ss:Type="String">GIMAP6</Data></Cell><Cell><Data ss:Type="String">GIMAP7</Data></Cell><Cell><Data ss:Type="String">GIMAP8</Data></Cell><Cell><Data ss:Type="String">KLHL31</Data></Cell><Cell><Data ss:Type="String">RGS5</Data></Cell><Cell><Data ss:Type="String">CAPN8</Data></Cell><Cell><Data ss:Type="String">RGS3</Data></Cell><Cell><Data ss:Type="String">FAM174B</Data></Cell><Cell><Data ss:Type="String">DUOXA1</Data></Cell><Cell><Data ss:Type="String">SCN9A</Data></Cell><Cell><Data ss:Type="String">KIF5A</Data></Cell><Cell><Data ss:Type="String">CAPN2</Data></Cell><Cell><Data ss:Type="String">HSA-MIR-200A.MIMAT0000682</Data></Cell><Cell><Data ss:Type="String">BAALC</Data></Cell><Cell><Data ss:Type="String">GGT1</Data></Cell><Cell><Data ss:Type="String">PPFIA4</Data></Cell><Cell><Data ss:Type="String">LOC388152</Data></Cell><Cell><Data ss:Type="String">CCDC160</Data></Cell><Cell><Data ss:Type="String">PDGFRB</Data></Cell><Cell><Data ss:Type="String">CD93</Data></Cell><Cell><Data ss:Type="String">CCDC157</Data></Cell></Row><Row ss:Height="12.816"><Cell><Data ss:Type="String">LMTK3</Data></Cell><Cell ss:StyleID="Default"><Data ss:Type="String">METT10D</Data></Cell><Cell ss:StyleID="Default"><Data ss:Type="String">RPGRIP1L</Data></Cell><Cell><Data ss:Type="String">PRLR</Data></Cell><Cell><Data ss:Type="String">ATAD3C</Data></Cell><Cell><Data ss:Type="String">ERN1</Data></Cell><Cell><Data ss:Type="String">PROCR</Data></Cell><Cell><Data ss:Type="String">PLA2G16</Data></Cell><Cell><Data ss:Type="String">DKC1</Data></Cell><Cell><Data ss:Type="String">SCN8A</Data></Cell><Cell><Data ss:Type="String">GPD1</Data></Cell><Cell><Data ss:Type="String">SBDS</Data></Cell><Cell><Data ss:Type="String">GEMIN4</Data></Cell><Cell><Data ss:Type="String">RBM8A</Data></Cell><Cell><Data ss:Type="String">CCDC148</Data></Cell><Cell><Data ss:Type="String">NPR1</Data></Cell><Cell><Data ss:Type="String">HSA-MIR-200B.MIMAT0000318</Data></Cell><Cell><Data ss:Type="String">NPR2</Data></Cell><Cell><Data ss:Type="String">SLC1A2</Data></Cell><Cell><Data ss:Type="String">SLC1A3</Data></Cell><Cell><Data ss:Type="String">KLHL13</Data></Cell><Cell><Data ss:Type="String">FUT2</Data></Cell><Cell><Data ss:Type="String">SLC1A7</Data></Cell><Cell><Data ss:Type="String">ACACB</Data></Cell><Cell><Data ss:Type="String">RTN4</Data></Cell><Cell><Data ss:Type="String">FUT3</Data></Cell><Cell><Data ss:Type="String">FAM176A</Data></Cell><Cell><Data ss:Type="String">FUT6</Data></Cell><Cell><Data ss:Type="String">FUT9</Data></Cell><Cell><Data ss:Type="String">KIF3A</Data></Cell><Cell><Data ss:Type="String">PACSIN2</Data></Cell><Cell><Data ss:Type="String">GGT7</Data></Cell><Cell><Data ss:Type="String">ARHGEF35</Data></Cell><Cell><Data ss:Type="String">GGT6</Data></Cell><Cell><Data ss:Type="String">CCDC138</Data></Cell><Cell><Data ss:Type="String">ARHGEF37</Data></Cell><Cell><Data ss:Type="String">VDR</Data></Cell><Cell><Data ss:Type="String">PHF12</Data></Cell><Cell><Data ss:Type="String">ARHGEF38</Data></Cell><Cell><Data ss:Type="String">BMP6</Data></Cell><Cell><Data ss:Type="String">KLHL20</Data></Cell><Cell><Data ss:Type="String">CLK2</Data></Cell><Cell><Data ss:Type="String">PAN2</Data></Cell><Cell><Data ss:Type="String">H1F0</Data></Cell><Cell><Data ss:Type="String">GPER</Data></Cell><Cell><Data ss:Type="String">HSA-MIR-141.MIMAT0000432</Data></Cell><Cell><Data ss:Type="String">CD164L2</Data></Cell><Cell><Data ss:Type="String">NAA40</Data></Cell><Cell><Data ss:Type="String">CNRIP1</Data></Cell><Cell><Data ss:Type="String">CHD8</Data></Cell><Cell><Data ss:Type="String">CHD6</Data></Cell><Cell><Data ss:Type="String">CHD4</Data></Cell><Cell><Data ss:Type="String">CHD3</Data></Cell><Cell><Data ss:Type="String">LAMC1</Data></Cell><Cell><Data ss:Type="String">CHD2</Data></Cell><Cell><Data ss:Type="String">BCL7A</Data></Cell><Cell><Data ss:Type="String">BCL7B</Data></Cell><Cell><Data ss:Type="String">UQCRFS1</Data></Cell><Cell><Data ss:Type="String">C2ORF7</Data></Cell><Cell><Data ss:Type="String">PLA2G4F</Data></Cell><Cell><Data ss:Type="String">HSDL2</Data></Cell><Cell><Data ss:Type="String">MMP7</Data></Cell><Cell><Data ss:Type="String">ARHGEF15</Data></Cell><Cell><Data ss:Type="String">ARHGEF19</Data></Cell><Cell><Data ss:Type="String">ABHD14A</Data></Cell><Cell><Data ss:Type="String">HIST4H4</Data></Cell><Cell><Data ss:Type="String">CHDH</Data></Cell><Cell><Data ss:Type="String">MMRN2</Data></Cell><Cell><Data ss:Type="String">NAA35</Data></Cell><Cell><Data ss:Type="String">SCN4A</Data></Cell><Cell><Data ss:Type="String">IRF6</Data></Cell><Cell><Data ss:Type="String">RBM23</Data></Cell><Cell><Data ss:Type="String">RBM47</Data></Cell><Cell><Data ss:Type="String">HMGCR</Data></Cell><Cell><Data ss:Type="String">ATP2C2</Data></Cell><Cell><Data ss:Type="String">ACVR1B</Data></Cell><Cell><Data ss:Type="String">CLCN2</Data></Cell><Cell><Data ss:Type="String">CYGB</Data></Cell><Cell><Data ss:Type="String">EFS</Data></Cell><Cell><Data ss:Type="String">ACVR1C</Data></Cell><Cell><Data ss:Type="String">MARVELD2</Data></Cell><Cell><Data ss:Type="String">ATOH8</Data></Cell><Cell><Data ss:Type="String">MARVELD3</Data></Cell><Cell><Data ss:Type="String">EPS8L1</Data></Cell><Cell><Data ss:Type="String">EPS8L2</Data></Cell><Cell><Data ss:Type="String">MDH1B</Data></Cell><Cell><Data ss:Type="String">RBM39</Data></Cell><Cell><Data ss:Type="String">GALNT5</Data></Cell><Cell><Data ss:Type="String">LAMB3</Data></Cell><Cell><Data ss:Type="String">GALNT3</Data></Cell><Cell><Data ss:Type="String">EGF</Data></Cell><Cell><Data ss:Type="String">PLA2G2A</Data></Cell><Cell><Data ss:Type="String">DDX31</Data></Cell><Cell><Data ss:Type="String">ATP2B4</Data></Cell><Cell><Data ss:Type="String">MAPK14</Data></Cell><Cell><Data ss:Type="String">MAPK15</Data></Cell><Cell><Data ss:Type="String">MAPK13</Data></Cell><Cell><Data ss:Type="String">SBK1</Data></Cell><Cell><Data ss:Type="String">CLCN4</Data></Cell><Cell><Data ss:Type="String">LOC92659</Data></Cell><Cell><Data ss:Type="String">NUP35</Data></Cell><Cell><Data ss:Type="String">QRICH2</Data></Cell><Cell><Data ss:Type="String">VIM</Data></Cell><Cell><Data ss:Type="String">ROPN1B</Data></Cell><Cell><Data ss:Type="String">CNTFR</Data></Cell><Cell><Data ss:Type="String">EHF</Data></Cell><Cell><Data ss:Type="String">TMEM200B</Data></Cell><Cell><Data ss:Type="String">MAML1</Data></Cell><Cell><Data ss:Type="String">TMEM200C</Data></Cell><Cell><Data ss:Type="String">FNBP1L</Data></Cell><Cell><Data ss:Type="String">ABCA13</Data></Cell><Cell><Data ss:Type="String">DCAF7</Data></Cell><Cell><Data ss:Type="String">GLDN</Data></Cell><Cell><Data ss:Type="String">C15ORF24</Data></Cell><Cell><Data ss:Type="String">CREB3L4</Data></Cell><Cell><Data ss:Type="String">CDK20</Data></Cell><Cell><Data ss:Type="String">PIP4K2C</Data></Cell><Cell><Data ss:Type="String">ZNF169</Data></Cell><Cell><Data ss:Type="String">NFRKB</Data></Cell><Cell><Data ss:Type="String">EARS2</Data></Cell><Cell><Data ss:Type="String">ANKS1B</Data></Cell><Cell><Data ss:Type="String">ZNF165</Data></Cell><Cell><Data ss:Type="String">TSPYL3</Data></Cell><Cell><Data ss:Type="String">ACOT9</Data></Cell><Cell><Data ss:Type="String">IAH1</Data></Cell><Cell><Data ss:Type="String">WSB2</Data></Cell><Cell><Data ss:Type="String">SERPINF1</Data></Cell><Cell><Data ss:Type="String">SYTL1</Data></Cell><Cell><Data ss:Type="String">CD3EAP</Data></Cell><Cell><Data ss:Type="String">C9ORF68</Data></Cell><Cell><Data ss:Type="String">PASK</Data></Cell><Cell><Data ss:Type="String">SOX10</Data></Cell><Cell><Data ss:Type="String">SULT2B1</Data></Cell><Cell><Data ss:Type="String">KIAA1217</Data></Cell><Cell><Data ss:Type="String">RNF128</Data></Cell><Cell><Data ss:Type="String">IFT81</Data></Cell><Cell><Data ss:Type="String">PRR19</Data></Cell><Cell><Data ss:Type="String">LGALS12</Data></Cell><Cell><Data ss:Type="String">ACOT2</Data></Cell><Cell><Data ss:Type="String">SERPING1</Data></Cell><Cell><Data ss:Type="String">ACOT1</Data></Cell><Cell><Data ss:Type="String">HOXB8</Data></Cell><Cell><Data ss:Type="String">ANKK1</Data></Cell><Cell><Data ss:Type="String">HOXB7</Data></Cell><Cell><Data ss:Type="String">TSPYL4</Data></Cell><Cell><Data ss:Type="String">HOXB6</Data></Cell><Cell><Data ss:Type="String">TSPYL5</Data></Cell><Cell><Data ss:Type="String">HOXB5</Data></Cell><Cell><Data ss:Type="String">CDC42SE1</Data></Cell><Cell><Data ss:Type="String">GALNTL2</Data></Cell><Cell><Data ss:Type="String">NOLC1</Data></Cell><Cell><Data ss:Type="String">NEDD4L</Data></Cell><Cell><Data ss:Type="String">ATXN7L3B</Data></Cell><Cell><Data ss:Type="String">FAM149A</Data></Cell><Cell><Data ss:Type="String">PPP3R1</Data></Cell><Cell><Data ss:Type="String">DDX26B</Data></Cell><Cell><Data ss:Type="String">SLC19A3</Data></Cell><Cell><Data ss:Type="String">S100A14</Data></Cell><Cell><Data ss:Type="String">PPAPDC1B</Data></Cell><Cell><Data ss:Type="String">HOXC8</Data></Cell><Cell><Data ss:Type="String">S100A10</Data></Cell><Cell><Data ss:Type="String">NR2C2AP</Data></Cell><Cell><Data ss:Type="String">FZD1</Data></Cell><Cell><Data ss:Type="String">NSUN5P1</Data></Cell><Cell><Data ss:Type="String">FZD3</Data></Cell><Cell><Data ss:Type="String">ST14</Data></Cell><Cell><Data ss:Type="String">NSUN5P2</Data></Cell><Cell><Data ss:Type="String">CHKA</Data></Cell><Cell><Data ss:Type="String">ZNF140</Data></Cell><Cell><Data ss:Type="String">FZD4</Data></Cell><Cell><Data ss:Type="String">FZD7</Data></Cell><Cell><Data ss:Type="String">RAB3IP</Data></Cell><Cell><Data ss:Type="String">DNAH14</Data></Cell><Cell><Data ss:Type="String">FHDC1</Data></Cell><Cell><Data ss:Type="String">PRDX6</Data></Cell><Cell><Data ss:Type="String">FA2H</Data></Cell><Cell><Data ss:Type="String">FAM160A1</Data></Cell><Cell><Data ss:Type="String">LASS4</Data></Cell><Cell><Data ss:Type="String">LASS3</Data></Cell><Cell><Data ss:Type="String">GIPC3</Data></Cell><Cell><Data ss:Type="String">H2AFY2</Data></Cell><Cell><Data ss:Type="String">OGDH</Data></Cell><Cell><Data ss:Type="String">PLCH1</Data></Cell><Cell><Data ss:Type="String">ZNF138</Data></Cell><Cell><Data ss:Type="String">PLCH2</Data></Cell><Cell><Data ss:Type="String">ZNF136</Data></Cell><Cell><Data ss:Type="String">ZNF135</Data></Cell><Cell><Data ss:Type="String">HOXD8</Data></Cell><Cell><Data ss:Type="String">ADA</Data></Cell><Cell><Data ss:Type="String">RAD18</Data></Cell><Cell><Data ss:Type="String">ZNF134</Data></Cell><Cell><Data ss:Type="String">MYOM1</Data></Cell><Cell><Data ss:Type="String">C9ORF93</Data></Cell><Cell><Data ss:Type="String">SPEF2</Data></Cell><Cell><Data ss:Type="String">SPIN4</Data></Cell><Cell><Data ss:Type="String">SPIN3</Data></Cell><Cell><Data ss:Type="String">PRSS27</Data></Cell><Cell><Data ss:Type="String">HSA-MIR-375.MIMAT0000728</Data></Cell><Cell><Data ss:Type="String">FMN1</Data></Cell><Cell><Data ss:Type="String">TCF20</Data></Cell><Cell><Data ss:Type="String">PRSS22</Data></Cell><Cell><Data ss:Type="String">C9ORF95</Data></Cell><Cell><Data ss:Type="String">TRIM8</Data></Cell><Cell><Data ss:Type="String">RNF157</Data></Cell><Cell><Data ss:Type="String">ING5</Data></Cell><Cell><Data ss:Type="String">TRIM9</Data></Cell><Cell><Data ss:Type="String">TRIM7</Data></Cell><Cell><Data ss:Type="String">FAM102A</Data></Cell><Cell><Data ss:Type="String">KIAA1267</Data></Cell><Cell><Data ss:Type="String">ANXA6</Data></Cell><Cell><Data ss:Type="String">AP3S1</Data></Cell><Cell><Data ss:Type="String">TIGD1</Data></Cell><Cell><Data ss:Type="String">TIGD2</Data></Cell><Cell><Data ss:Type="String">BRD2</Data></Cell><Cell><Data ss:Type="String">CNTD1</Data></Cell><Cell><Data ss:Type="String">BRD1</Data></Cell><Cell><Data ss:Type="String">TIGD4</Data></Cell><Cell><Data ss:Type="String">ANXA2</Data></Cell><Cell><Data ss:Type="String">IFNGR2</Data></Cell><Cell><Data ss:Type="String">HSA-MIR-133A.MIMAT0000427</Data></Cell><Cell><Data ss:Type="String">ANXA5</Data></Cell><Cell><Data ss:Type="String">PAWR</Data></Cell><Cell><Data ss:Type="String">PRSS16</Data></Cell><Cell><Data ss:Type="String">SERPINB5</Data></Cell><Cell><Data ss:Type="String">SERPINB6</Data></Cell><Cell><Data ss:Type="String">TMEM177</Data></Cell><Cell><Data ss:Type="String">FAM101B</Data></Cell><Cell><Data ss:Type="String">TET3</Data></Cell><Cell><Data ss:Type="String">ENG</Data></Cell><Cell><Data ss:Type="String">ZNF594</Data></Cell><Cell><Data ss:Type="String">SF3B3</Data></Cell><Cell><Data ss:Type="String">ANKRD57</Data></Cell><Cell><Data ss:Type="String">ANKRD56</Data></Cell><Cell><Data ss:Type="String">C6ORF170</Data></Cell><Cell><Data ss:Type="String">DOM3Z</Data></Cell><Cell><Data ss:Type="String">GRAMD3</Data></Cell><Cell><Data ss:Type="String">GRAMD2</Data></Cell><Cell><Data ss:Type="String">C6ORF167</Data></Cell><Cell><Data ss:Type="String">C16ORF93</Data></Cell><Cell><Data ss:Type="String">C6ORF168</Data></Cell><Cell><Data ss:Type="String">C6ORF165</Data></Cell><Cell><Data ss:Type="String">GPR153</Data></Cell><Cell><Data ss:Type="String">GCNT2</Data></Cell><Cell><Data ss:Type="String">ZNF107</Data></Cell><Cell><Data ss:Type="String">METTL7A</Data></Cell><Cell><Data ss:Type="String">BRD8</Data></Cell><Cell><Data ss:Type="String">ZNF587</Data></Cell><Cell><Data ss:Type="String">RNF130</Data></Cell><Cell><Data ss:Type="String">ZNF586</Data></Cell><Cell><Data ss:Type="String">ZNF101</Data></Cell><Cell><Data ss:Type="String">GPR157</Data></Cell><Cell><Data ss:Type="String">ZDHHC8P1</Data></Cell><Cell><Data ss:Type="String">F12</Data></Cell><Cell><Data ss:Type="String">GPR1</Data></Cell><Cell><Data ss:Type="String">GPR4</Data></Cell></Row><Row ss:Height="12.816"><Cell><Data ss:Type="String">NMNAT2</Data></Cell><Cell ss:StyleID="Default"><Data ss:Type="String">TMEM154</Data></Cell><Cell ss:StyleID="Default"><Data ss:Type="String">HINFP</Data></Cell><Cell><Data ss:Type="String">GPR143</Data></Cell><Cell><Data ss:Type="String">C6ORF155</Data></Cell><Cell><Data ss:Type="String">MORN4</Data></Cell><Cell><Data ss:Type="String">ABI2</Data></Cell><Cell><Data ss:Type="String">VEPH1</Data></Cell><Cell><Data ss:Type="String">RFWD3</Data></Cell><Cell><Data ss:Type="String">AGBL2</Data></Cell><Cell><Data ss:Type="String">MSRB2</Data></Cell><Cell><Data ss:Type="String">CYB561</Data></Cell><Cell><Data ss:Type="String">CCL28</Data></Cell><Cell><Data ss:Type="String">SLC28A3</Data></Cell><Cell><Data ss:Type="String">GPR146</Data></Cell><Cell><Data ss:Type="String">SEMA5A</Data></Cell><Cell><Data ss:Type="String">CTNND2</Data></Cell><Cell><Data ss:Type="String">RTKN2</Data></Cell><Cell><Data ss:Type="String">CLSTN1</Data></Cell><Cell><Data ss:Type="String">C1ORF130</Data></Cell><Cell><Data ss:Type="String">C1ORF77</Data></Cell><Cell><Data ss:Type="String">C1ORF74</Data></Cell><Cell><Data ss:Type="String">BEST1</Data></Cell><Cell><Data ss:Type="String">CDH5</Data></Cell><Cell><Data ss:Type="String">CDH3</Data></Cell><Cell><Data ss:Type="String">C1ORF126</Data></Cell><Cell><Data ss:Type="String">ABHD11</Data></Cell><Cell><Data ss:Type="String">CDH1</Data></Cell><Cell><Data ss:Type="String">GYG2</Data></Cell><Cell><Data ss:Type="String">LZTS1</Data></Cell><Cell><Data ss:Type="String">ZNF562</Data></Cell><Cell><Data ss:Type="String">TPD52</Data></Cell><Cell><Data ss:Type="String">RNF43</Data></Cell><Cell><Data ss:Type="String">ATHL1</Data></Cell><Cell><Data ss:Type="String">ZNF561</Data></Cell><Cell><Data ss:Type="String">RNF44</Data></Cell><Cell><Data ss:Type="String">MREG</Data></Cell><Cell><Data ss:Type="String">SLC15A2</Data></Cell><Cell><Data ss:Type="String">IGFBP5</Data></Cell><Cell><Data ss:Type="String">SYPL2</Data></Cell><Cell><Data ss:Type="String">C1ORF88</Data></Cell><Cell><Data ss:Type="String">C1ORF123</Data></Cell><Cell><Data ss:Type="String">TRAIP</Data></Cell><Cell><Data ss:Type="String">C6ORF134</Data></Cell><Cell><Data ss:Type="String">C6ORF132</Data></Cell><Cell><Data ss:Type="String">C1ORF116</Data></Cell><Cell><Data ss:Type="String">ARMCX2</Data></Cell><Cell><Data ss:Type="String">TEX9</Data></Cell><Cell><Data ss:Type="String">ARMCX5</Data></Cell><Cell><Data ss:Type="String">TNIK</Data></Cell><Cell><Data ss:Type="String">ERG</Data></Cell><Cell><Data ss:Type="String">PHLDB3</Data></Cell><Cell><Data ss:Type="String">PHLDB2</Data></Cell><Cell><Data ss:Type="String">ZNF552</Data></Cell><Cell><Data ss:Type="String">ZNF551</Data></Cell><Cell><Data ss:Type="String">CUL9</Data></Cell><Cell><Data ss:Type="String">ZNF550</Data></Cell><Cell><Data ss:Type="String">IQCA1</Data></Cell><Cell><Data ss:Type="String">DNMT1</Data></Cell><Cell><Data ss:Type="String">CALCRL</Data></Cell><Cell><Data ss:Type="String">ANKRD16</Data></Cell><Cell><Data ss:Type="String">BRI3</Data></Cell><Cell><Data ss:Type="String">ILDR1</Data></Cell><Cell><Data ss:Type="String">RHOBTB3</Data></Cell><Cell><Data ss:Type="String">AK3</Data></Cell><Cell><Data ss:Type="String">ITPR3</Data></Cell><Cell><Data ss:Type="String">RASAL1</Data></Cell><Cell><Data ss:Type="String">ABHD6</Data></Cell><Cell><Data ss:Type="String">C1ORF113</Data></Cell><Cell><Data ss:Type="String">RHOBTB1</Data></Cell><Cell><Data ss:Type="String">GTF2E2</Data></Cell><Cell><Data ss:Type="String">GLB1L2</Data></Cell><Cell><Data ss:Type="String">C1ORF107</Data></Cell><Cell><Data ss:Type="String">DSCR3</Data></Cell><Cell><Data ss:Type="String">C6ORF124</Data></Cell><Cell><Data ss:Type="String">C1ORF106</Data></Cell><Cell><Data ss:Type="String">GPR110</Data></Cell><Cell><Data ss:Type="String">KLC3</Data></Cell><Cell><Data ss:Type="String">SFRS14</Data></Cell><Cell><Data ss:Type="String">TBXA2R</Data></Cell><Cell><Data ss:Type="String">MUSTN1</Data></Cell><Cell><Data ss:Type="String">GPR116</Data></Cell><Cell><Data ss:Type="String">NDN</Data></Cell><Cell><Data ss:Type="String">ZNF544</Data></Cell><Cell><Data ss:Type="String">ZNF543</Data></Cell><Cell><Data ss:Type="String">GPR114</Data></Cell><Cell><Data ss:Type="String">HSA-MIR-148A.MIMAT0000243</Data></Cell><Cell><Data ss:Type="String">ATP8B4</Data></Cell><Cell><Data ss:Type="String">SLC37A1</Data></Cell><Cell><Data ss:Type="String">ZG16B</Data></Cell><Cell><Data ss:Type="String">ATP8B1</Data></Cell><Cell><Data ss:Type="String">FAM26E</Data></Cell><Cell><Data ss:Type="String">ANKRD22</Data></Cell><Cell><Data ss:Type="String">TNK1</Data></Cell><Cell><Data ss:Type="String">ANKRD23</Data></Cell><Cell><Data ss:Type="String">ASNS</Data></Cell><Cell><Data ss:Type="String">ESRRG</Data></Cell><Cell><Data ss:Type="String">BTBD6</Data></Cell><Cell><Data ss:Type="String">CYP4F12</Data></Cell><Cell><Data ss:Type="String">MARCH3</Data></Cell><Cell><Data ss:Type="String">ABHD15</Data></Cell><Cell><Data ss:Type="String">MARCH2</Data></Cell><Cell><Data ss:Type="String">CDK7</Data></Cell><Cell><Data ss:Type="String">AQPEP</Data></Cell><Cell><Data ss:Type="String">YEATS2</Data></Cell><Cell><Data ss:Type="String">ZFP62</Data></Cell><Cell><Data ss:Type="String">RCAN2</Data></Cell><Cell><Data ss:Type="String">RCAN3</Data></Cell><Cell><Data ss:Type="String">CDK2</Data></Cell><Cell><Data ss:Type="String">SPIRE2</Data></Cell><Cell><Data ss:Type="String">HSA-MIR-141.MIMAT0004598</Data></Cell><Cell><Data ss:Type="String">ESAM</Data></Cell><Cell><Data ss:Type="String">PCNXL2</Data></Cell><Cell><Data ss:Type="String">ZFP112</Data></Cell><Cell><Data ss:Type="String">SERINC2</Data></Cell><Cell><Data ss:Type="String">TUBA8</Data></Cell><Cell><Data ss:Type="String">RAD9A</Data></Cell><Cell><Data ss:Type="String">BNC2</Data></Cell><Cell><Data ss:Type="String">SYCP2</Data></Cell><Cell><Data ss:Type="String">C1ORF172</Data></Cell><Cell><Data ss:Type="String">CALCOCO2</Data></Cell><Cell><Data ss:Type="String">C1ORF170</Data></Cell><Cell><Data ss:Type="String">KIAA1671</Data></Cell><Cell><Data ss:Type="String">C15ORF62</Data></Cell><Cell><Data ss:Type="String">ADRA1B</Data></Cell><Cell><Data ss:Type="String">DUSP16</Data></Cell><Cell><Data ss:Type="String">DNALI1</Data></Cell><Cell><Data ss:Type="String">PTBP1</Data></Cell><Cell><Data ss:Type="String">SART3</Data></Cell><Cell><Data ss:Type="String">PSD2</Data></Cell><Cell><Data ss:Type="String">SIN3A</Data></Cell><Cell><Data ss:Type="String">C6ORF106</Data></Cell><Cell><Data ss:Type="String">SGCB</Data></Cell><Cell><Data ss:Type="String">PSD4</Data></Cell><Cell><Data ss:Type="String">HYDIN</Data></Cell><Cell><Data ss:Type="String">DNMT3B</Data></Cell><Cell><Data ss:Type="String">C3ORF52</Data></Cell><Cell><Data ss:Type="String">ZNF525</Data></Cell><Cell><Data ss:Type="String">C3ORF55</Data></Cell><Cell><Data ss:Type="String">SGCG</Data></Cell><Cell><Data ss:Type="String">SH3D19</Data></Cell><Cell><Data ss:Type="String">IQCB1</Data></Cell><Cell><Data ss:Type="String">VWF</Data></Cell><Cell><Data ss:Type="String">GPX3</Data></Cell><Cell><Data ss:Type="String">HSA-MIR-126.MIMAT0000445</Data></Cell><Cell><Data ss:Type="String">LIX1L</Data></Cell><Cell><Data ss:Type="String">LOC145837</Data></Cell><Cell><Data ss:Type="String">KCNAB1</Data></Cell><Cell><Data ss:Type="String">YDJC</Data></Cell><Cell><Data ss:Type="String">LOC644538</Data></Cell><Cell><Data ss:Type="String">NIPSNAP1</Data></Cell><Cell><Data ss:Type="String">ADRA2A</Data></Cell><Cell><Data ss:Type="String">LCA5L</Data></Cell><Cell><Data ss:Type="String">DUSP22</Data></Cell><Cell><Data ss:Type="String">C15ORF48</Data></Cell><Cell><Data ss:Type="String">TRAF4</Data></Cell><Cell><Data ss:Type="String">ESRP2</Data></Cell><Cell><Data ss:Type="String">ESRP1</Data></Cell><Cell><Data ss:Type="String">ZNF516</Data></Cell><Cell><Data ss:Type="String">IL3RA</Data></Cell><Cell><Data ss:Type="String">EFHC1</Data></Cell><Cell><Data ss:Type="String">HSA-MIR-181C.MIMAT0004559</Data></Cell><Cell><Data ss:Type="String">SMPDL3B</Data></Cell><Cell><Data ss:Type="String">SSX2IP</Data></Cell><Cell><Data ss:Type="String">ASPA</Data></Cell><Cell><Data ss:Type="String">LOC284837</Data></Cell><Cell><Data ss:Type="String">ACSS2</Data></Cell><Cell><Data ss:Type="String">GLS2</Data></Cell><Cell><Data ss:Type="String">C1ORF96</Data></Cell><Cell><Data ss:Type="String">C15ORF44</Data></Cell><Cell><Data ss:Type="String">JAKMIP3</Data></Cell><Cell><Data ss:Type="String">DCAF16</Data></Cell><Cell><Data ss:Type="String">CLEC3B</Data></Cell><Cell><Data ss:Type="String">RBBP4</Data></Cell><Cell><Data ss:Type="String">RNF39</Data></Cell><Cell><Data ss:Type="String">ZNF500</Data></Cell><Cell><Data ss:Type="String">MEST</Data></Cell><Cell><Data ss:Type="String">CTNNAL1</Data></Cell><Cell><Data ss:Type="String">IRX1</Data></Cell><Cell><Data ss:Type="String">SEMA4A</Data></Cell><Cell><Data ss:Type="String">IRX2</Data></Cell><Cell><Data ss:Type="String">IRX5</Data></Cell><Cell><Data ss:Type="String">KCNIP2</Data></Cell><Cell><Data ss:Type="String">IRX3</Data></Cell><Cell><Data ss:Type="String">SEMA4B</Data></Cell><Cell><Data ss:Type="String">CDC42BPG</Data></Cell><Cell><Data ss:Type="String">PLCL2</Data></Cell><Cell><Data ss:Type="String">KCNJ14</Data></Cell><Cell><Data ss:Type="String">IRX4</Data></Cell><Cell><Data ss:Type="String">SEMA4G</Data></Cell><Cell><Data ss:Type="String">C15ORF33</Data></Cell><Cell><Data ss:Type="String">C15ORF34</Data></Cell><Cell><Data ss:Type="String">TRIT1</Data></Cell><Cell><Data ss:Type="String">ASS1</Data></Cell><Cell><Data ss:Type="String">ENOX1</Data></Cell><Cell><Data ss:Type="String">SVOPL</Data></Cell><Cell><Data ss:Type="String">NFASC</Data></Cell><Cell><Data ss:Type="String">CLEC2B</Data></Cell><Cell><Data ss:Type="String">KLF5</Data></Cell><Cell><Data ss:Type="String">CDO1</Data></Cell><Cell><Data ss:Type="String">FOLR1</Data></Cell><Cell><Data ss:Type="String">METAP1</Data></Cell><Cell><Data ss:Type="String">APP</Data></Cell><Cell><Data ss:Type="String">SPARC</Data></Cell><Cell><Data ss:Type="String">ACSM3</Data></Cell><Cell><Data ss:Type="String">ACSM1</Data></Cell><Cell><Data ss:Type="String">GDE1</Data></Cell><Cell><Data ss:Type="String">HSF2BP</Data></Cell><Cell><Data ss:Type="String">ACSM5</Data></Cell><Cell><Data ss:Type="String">ANTXR2</Data></Cell><Cell><Data ss:Type="String">RAPGEFL1</Data></Cell><Cell><Data ss:Type="String">ZNF608</Data></Cell><Cell><Data ss:Type="String">C10ORF72</Data></Cell><Cell><Data ss:Type="String">ZNF606</Data></Cell><Cell><Data ss:Type="String">HABP4</Data></Cell><Cell><Data ss:Type="String">SOX9</Data></Cell><Cell><Data ss:Type="String">TNS4</Data></Cell><Cell><Data ss:Type="String">LOC80154</Data></Cell><Cell><Data ss:Type="String">SOX4</Data></Cell><Cell><Data ss:Type="String">C3ORF14</Data></Cell><Cell><Data ss:Type="String">LOC401052</Data></Cell><Cell><Data ss:Type="String">C3ORF15</Data></Cell><Cell><Data ss:Type="String">ACSL1</Data></Cell><Cell><Data ss:Type="String">SLC11A2</Data></Cell><Cell><Data ss:Type="String">SLC6A14</Data></Cell><Cell><Data ss:Type="String">C10ORF54</Data></Cell><Cell><Data ss:Type="String">EBF1</Data></Cell><Cell><Data ss:Type="String">EBF2</Data></Cell><Cell><Data ss:Type="String">SLC6A11</Data></Cell><Cell><Data ss:Type="String">EBF3</Data></Cell><Cell><Data ss:Type="String">ACSL3</Data></Cell><Cell><Data ss:Type="String">C10ORF58</Data></Cell><Cell><Data ss:Type="String">OVOL1</Data></Cell><Cell><Data ss:Type="String">RUNX3</Data></Cell><Cell><Data ss:Type="String">RUNX1</Data></Cell><Cell><Data ss:Type="String">OVOL2</Data></Cell><Cell><Data ss:Type="String">RRAGC</Data></Cell><Cell><Data ss:Type="String">EZR</Data></Cell><Cell><Data ss:Type="String">ZFPM2</Data></Cell><Cell><Data ss:Type="String">LLGL2</Data></Cell><Cell><Data ss:Type="String">CDS1</Data></Cell><Cell><Data ss:Type="String">BEX4</Data></Cell><Cell><Data ss:Type="String">BEX2</Data></Cell><Cell><Data ss:Type="String">HKR1</Data></Cell><Cell><Data ss:Type="String">PDE1C</Data></Cell><Cell><Data ss:Type="String">IGSF3</Data></Cell><Cell><Data ss:Type="String">GYPC</Data></Cell><Cell><Data ss:Type="String">PDE1B</Data></Cell><Cell><Data ss:Type="String">PDE1A</Data></Cell><Cell><Data ss:Type="String">MGST3</Data></Cell><Cell><Data ss:Type="String">DHDPSL</Data></Cell><Cell><Data ss:Type="String">CD99L2</Data></Cell><Cell><Data ss:Type="String">C10ORF47</Data></Cell><Cell><Data ss:Type="String">KLK8</Data></Cell><Cell><Data ss:Type="String">IGSF9</Data></Cell></Row><Row ss:Height="12.816"><Cell><Data ss:Type="String">KLK6</Data></Cell><Cell ss:StyleID="Default"><Data ss:Type="String">CYP27B1</Data></Cell><Cell ss:StyleID="Default"><Data ss:Type="String">GNG10</Data></Cell><Cell><Data ss:Type="String">NUAK1</Data></Cell><Cell><Data ss:Type="String">INPP5A</Data></Cell><Cell><Data ss:Type="String">DPH1</Data></Cell><Cell><Data ss:Type="String">DPH2</Data></Cell><Cell><Data ss:Type="String">DPH3</Data></Cell><Cell><Data ss:Type="String">CMYA5</Data></Cell><Cell><Data ss:Type="String">MAP7</Data></Cell><Cell><Data ss:Type="String">INPP5K</Data></Cell><Cell><Data ss:Type="String">MAP4</Data></Cell><Cell><Data ss:Type="String">PATZ1</Data></Cell><Cell><Data ss:Type="String">GPM6B</Data></Cell><Cell><Data ss:Type="String">NMB</Data></Cell><Cell><Data ss:Type="String">DTNB</Data></Cell><Cell><Data ss:Type="String">BCL11A</Data></Cell><Cell><Data ss:Type="String">PDE2A</Data></Cell><Cell><Data ss:Type="String">CIDEA</Data></Cell><Cell><Data ss:Type="String">RAB39B</Data></Cell><Cell><Data ss:Type="String">C10ORF35</Data></Cell><Cell><Data ss:Type="String">GNG11</Data></Cell><Cell><Data ss:Type="String">CIDEC</Data></Cell><Cell><Data ss:Type="String">SRPK1</Data></Cell><Cell><Data ss:Type="String">LOC645332</Data></Cell><Cell><Data ss:Type="String">OCLN</Data></Cell><Cell><Data ss:Type="String">RICH2</Data></Cell><Cell><Data ss:Type="String">SPATS2L</Data></Cell><Cell><Data ss:Type="String">ALDH18A1</Data></Cell><Cell><Data ss:Type="String">CUTC</Data></Cell><Cell><Data ss:Type="String">ACVRL1</Data></Cell><Cell><Data ss:Type="String">CLIC5</Data></Cell><Cell><Data ss:Type="String">SH3KBP1</Data></Cell><Cell><Data ss:Type="String">KRT23</Data></Cell><Cell><Data ss:Type="String">PRPF19</Data></Cell><Cell><Data ss:Type="String">CX3CL1</Data></Cell><Cell><Data ss:Type="String">ZMYM3</Data></Cell><Cell><Data ss:Type="String">NNT</Data></Cell><Cell><Data ss:Type="String">FFAR2</Data></Cell><Cell><Data ss:Type="String">RSPRY1</Data></Cell><Cell><Data ss:Type="String">PRMT6</Data></Cell><Cell><Data ss:Type="String">PRMT5</Data></Cell><Cell><Data ss:Type="String">CDV3</Data></Cell><Cell><Data ss:Type="String">STRBP</Data></Cell><Cell><Data ss:Type="String">LRRIQ1</Data></Cell><Cell><Data ss:Type="String">TFE3</Data></Cell><Cell><Data ss:Type="String">RHOH</Data></Cell><Cell><Data ss:Type="String">NME5</Data></Cell><Cell><Data ss:Type="String">AVPR1A</Data></Cell><Cell><Data ss:Type="String">AP3B2</Data></Cell><Cell><Data ss:Type="String">IL17RB</Data></Cell><Cell><Data ss:Type="String">NAALADL2</Data></Cell><Cell><Data ss:Type="String">RHOA</Data></Cell><Cell><Data ss:Type="String">CEACAM1</Data></Cell><Cell><Data ss:Type="String">MDFIC</Data></Cell><Cell><Data ss:Type="String">TNNT3</Data></Cell><Cell><Data ss:Type="String">B3GNT3</Data></Cell><Cell><Data ss:Type="String">RDH5</Data></Cell><Cell><Data ss:Type="String">RHOV</Data></Cell><Cell><Data ss:Type="String">RHOQ</Data></Cell><Cell><Data ss:Type="String">AKAP8</Data></Cell><Cell><Data ss:Type="String">CXCR7</Data></Cell><Cell><Data ss:Type="String">UQCR10</Data></Cell><Cell><Data ss:Type="String">AKAP5</Data></Cell><Cell><Data ss:Type="String">TRAK2</Data></Cell><Cell><Data ss:Type="String">HRSP12</Data></Cell><Cell><Data ss:Type="String">C10ORF90</Data></Cell><Cell><Data ss:Type="String">PTCHD1</Data></Cell><Cell><Data ss:Type="String">KIAA0753</Data></Cell><Cell><Data ss:Type="String">KIAA1609</Data></Cell><Cell><Data ss:Type="String">MPZL3</Data></Cell><Cell><Data ss:Type="String">MAP4K4</Data></Cell><Cell><Data ss:Type="String">CA12</Data></Cell><Cell><Data ss:Type="String">GDF10</Data></Cell><Cell><Data ss:Type="String">CA11</Data></Cell><Cell><Data ss:Type="String">DMRT2</Data></Cell><Cell><Data ss:Type="String">C10ORF79</Data></Cell><Cell><Data ss:Type="String">PDZK1IP1</Data></Cell><Cell><Data ss:Type="String">PODN</Data></Cell><Cell><Data ss:Type="String">FAH</Data></Cell><Cell><Data ss:Type="String">KRT19</Data></Cell><Cell><Data ss:Type="String">DNM1P35</Data></Cell><Cell><Data ss:Type="String">C10ORF81</Data></Cell><Cell><Data ss:Type="String">KRT18</Data></Cell><Cell><Data ss:Type="String">KRT15</Data></Cell><Cell><Data ss:Type="String">CTNNB1</Data></Cell><Cell><Data ss:Type="String">CAMK1</Data></Cell><Cell><Data ss:Type="String">TJP3</Data></Cell><Cell><Data ss:Type="String">GOLT1A</Data></Cell><Cell><Data ss:Type="String">POGK</Data></Cell><Cell><Data ss:Type="String">ARHGAP39</Data></Cell><Cell><Data ss:Type="String">ESPN</Data></Cell><Cell><Data ss:Type="String">TMEM140</Data></Cell><Cell><Data ss:Type="String">FBL</Data></Cell><Cell><Data ss:Type="String">CHCHD3</Data></Cell><Cell><Data ss:Type="String">POGZ</Data></Cell><Cell><Data ss:Type="String">PDE8A</Data></Cell><Cell><Data ss:Type="String">TMEM14B</Data></Cell><Cell><Data ss:Type="String">CA13</Data></Cell><Cell><Data ss:Type="String">LOC339524</Data></Cell><Cell><Data ss:Type="String">UNC5CL</Data></Cell><Cell><Data ss:Type="String">TOMM34</Data></Cell><Cell><Data ss:Type="String">EPDR1</Data></Cell><Cell><Data ss:Type="String">KCTD1</Data></Cell><Cell><Data ss:Type="String">KCTD3</Data></Cell><Cell><Data ss:Type="String">ALDH3A2</Data></Cell><Cell><Data ss:Type="String">FOLH1</Data></Cell><Cell><Data ss:Type="String">COL4A1</Data></Cell><Cell><Data ss:Type="String">TMEM139</Data></Cell><Cell><Data ss:Type="String">ELMO1</Data></Cell><Cell><Data ss:Type="String">COL4A6</Data></Cell><Cell><Data ss:Type="String">COL4A5</Data></Cell><Cell><Data ss:Type="String">ELMO3</Data></Cell><Cell><Data ss:Type="String">LMX1B</Data></Cell><Cell><Data ss:Type="String">ISCU</Data></Cell><Cell><Data ss:Type="String">HSA-MIR-200A.MIMAT0001620</Data></Cell><Cell><Data ss:Type="String">USP54</Data></Cell><Cell><Data ss:Type="String">DNAJC22</Data></Cell><Cell><Data ss:Type="String">ARHGAP19</Data></Cell><Cell><Data ss:Type="String">DTX1</Data></Cell><Cell><Data ss:Type="String">ARHGAP17</Data></Cell><Cell><Data ss:Type="String">ADRB1</Data></Cell><Cell><Data ss:Type="String">DTX3</Data></Cell><Cell><Data ss:Type="String">ADRB2</Data></Cell><Cell><Data ss:Type="String">SEZ6L2</Data></Cell><Cell><Data ss:Type="String">NID2</Data></Cell><Cell><Data ss:Type="String">NALCN</Data></Cell><Cell><Data ss:Type="String">COX7A1</Data></Cell><Cell><Data ss:Type="String">SDCBP</Data></Cell><Cell><Data ss:Type="String">TMEM125</Data></Cell><Cell><Data ss:Type="String">CASKIN1</Data></Cell><Cell><Data ss:Type="String">STAP2</Data></Cell><Cell><Data ss:Type="String">SUDS3</Data></Cell><Cell><Data ss:Type="String">ANKZF1</Data></Cell><Cell><Data ss:Type="String">MARK2</Data></Cell><Cell><Data ss:Type="String">MARK1</Data></Cell><Cell><Data ss:Type="String">RAP1GAP2</Data></Cell><Cell><Data ss:Type="String">ACBD7</Data></Cell><Cell><Data ss:Type="String">BTNL9</Data></Cell><Cell><Data ss:Type="String">LOC338651</Data></Cell><Cell><Data ss:Type="String">DNAJC12</Data></Cell><Cell><Data ss:Type="String">TDRD5</Data></Cell><Cell><Data ss:Type="String">SMAD6</Data></Cell><Cell><Data ss:Type="String">ARHGAP24</Data></Cell><Cell><Data ss:Type="String">HSA-MIR-193B.MIMAT0002819</Data></Cell><Cell><Data ss:Type="String">SLC2A9</Data></Cell><Cell><Data ss:Type="String">ARHGAP33</Data></Cell><Cell><Data ss:Type="String">TMEM111</Data></Cell><Cell><Data ss:Type="String">ARHGAP32</Data></Cell><Cell><Data ss:Type="String">KIF18A</Data></Cell><Cell><Data ss:Type="String">ARHGAP31</Data></Cell><Cell><Data ss:Type="String">LOC100286793</Data></Cell><Cell><Data ss:Type="String">DLG3</Data></Cell><Cell><Data ss:Type="String">ATG16L1</Data></Cell><Cell><Data ss:Type="String">DLG5</Data></Cell><Cell><Data ss:Type="String">CREBZF</Data></Cell><Cell><Data ss:Type="String">SCYL3</Data></Cell><Cell><Data ss:Type="String">DOCK5</Data></Cell><Cell><Data ss:Type="String">USP37</Data></Cell><Cell><Data ss:Type="String">B4GALT1</Data></Cell><Cell><Data ss:Type="String">HSPB6</Data></Cell><Cell><Data ss:Type="String">NVL</Data></Cell><Cell><Data ss:Type="String">SLC2A1</Data></Cell><Cell><Data ss:Type="String">HSPB2</Data></Cell><Cell><Data ss:Type="String">GTDC1</Data></Cell><Cell><Data ss:Type="String">SLC2A4</Data></Cell><Cell><Data ss:Type="String">FLJ35220</Data></Cell><Cell><Data ss:Type="String">TMEM100</Data></Cell><Cell><Data ss:Type="String">LOC401093</Data></Cell><Cell><Data ss:Type="String">ALDH2</Data></Cell><Cell><Data ss:Type="String">ENOSF1</Data></Cell><Cell><Data ss:Type="String">PDE4B</Data></Cell><Cell><Data ss:Type="String">TMEM109</Data></Cell><Cell><Data ss:Type="String">PDE4A</Data></Cell><Cell><Data ss:Type="String">PSTK</Data></Cell><Cell><Data ss:Type="String">USP42</Data></Cell><Cell><Data ss:Type="String">USP43</Data></Cell><Cell><Data ss:Type="String">MARS2</Data></Cell><Cell><Data ss:Type="String">ARAP2</Data></Cell><Cell><Data ss:Type="String">CTPS2</Data></Cell><Cell><Data ss:Type="String">ABCC9</Data></Cell><Cell><Data ss:Type="String">URB1</Data></Cell><Cell><Data ss:Type="String">LOC254559</Data></Cell><Cell><Data ss:Type="String">ARID1A</Data></Cell><Cell><Data ss:Type="String">ARHGAP10</Data></Cell><Cell><Data ss:Type="String">RNF207</Data></Cell><Cell><Data ss:Type="String">TRNP1</Data></Cell><Cell><Data ss:Type="String">MST1P2</Data></Cell><Cell><Data ss:Type="String">ITGB1BP1</Data></Cell><Cell><Data ss:Type="String">MCTP2</Data></Cell><Cell><Data ss:Type="String">LUC7L2</Data></Cell><Cell><Data ss:Type="String">FAM60A</Data></Cell><Cell><Data ss:Type="String">TMEM55A</Data></Cell><Cell><Data ss:Type="String">KRT80</Data></Cell><Cell><Data ss:Type="String">ZNF195</Data></Cell><Cell><Data ss:Type="String">TUFT1</Data></Cell><Cell><Data ss:Type="String">POLDIP3</Data></Cell><Cell><Data ss:Type="String">USP10</Data></Cell><Cell><Data ss:Type="String">ZNF193</Data></Cell><Cell><Data ss:Type="String">POMP</Data></Cell><Cell><Data ss:Type="String">PRELP</Data></Cell><Cell><Data ss:Type="String">TOB2</Data></Cell><Cell><Data ss:Type="String">MCART1</Data></Cell><Cell><Data ss:Type="String">PRRG4</Data></Cell><Cell><Data ss:Type="String">ERBB3</Data></Cell><Cell><Data ss:Type="String">PALMD</Data></Cell><Cell><Data ss:Type="String">PRRG2</Data></Cell><Cell><Data ss:Type="String">ERBB2</Data></Cell><Cell><Data ss:Type="String">HSA-MIR-181D.MIMAT0002821</Data></Cell><Cell><Data ss:Type="String">REPS2</Data></Cell><Cell><Data ss:Type="String">STOM</Data></Cell><Cell><Data ss:Type="String">MYCL1</Data></Cell><Cell><Data ss:Type="String">PDE6B</Data></Cell><Cell><Data ss:Type="String">REPS1</Data></Cell><Cell><Data ss:Type="String">RWDD1</Data></Cell><Cell><Data ss:Type="String">CMTM7</Data></Cell><Cell><Data ss:Type="String">ZNF185</Data></Cell><Cell><Data ss:Type="String">DYX1C1</Data></Cell><Cell><Data ss:Type="String">NEGR1</Data></Cell><Cell><Data ss:Type="String">LGI4</Data></Cell><Cell><Data ss:Type="String">CMTM4</Data></Cell><Cell><Data ss:Type="String">PDE4DIP</Data></Cell><Cell><Data ss:Type="String">C9ORF45</Data></Cell><Cell><Data ss:Type="String">SGPP2</Data></Cell><Cell><Data ss:Type="String">GDAP1</Data></Cell><Cell><Data ss:Type="String">LOC158376</Data></Cell><Cell><Data ss:Type="String">HSA-MIR-135B.MIMAT0000758</Data></Cell><Cell><Data ss:Type="String">SH3YL1</Data></Cell><Cell><Data ss:Type="String">XPNPEP2</Data></Cell><Cell><Data ss:Type="String">NEURL3</Data></Cell><Cell><Data ss:Type="String">CXORF36</Data></Cell><Cell><Data ss:Type="String">PDE7A</Data></Cell><Cell ss:Index="255"/></Row><Row ss:Index="24" ss:Height="12.816"><Cell ss:Index="2" ss:StyleID="Default"/><Cell ss:StyleID="Default"/><Cell ss:Index="255"/></Row><Row ss:Height="12.816"><Cell><Data ss:Type="String">No annotations were retrieved for the following entities:</Data></Cell><Cell ss:StyleID="Default"/><Cell ss:StyleID="Default"/><Cell ss:Index="255"/></Row><Row ss:Height="12.816"><Cell><Data ss:Type="String">PNMAL1</Data></Cell><Cell ss:StyleID="Default"><Data ss:Type="String">FAM89A</Data></Cell><Cell ss:StyleID="Default"><Data ss:Type="String">LOC400752</Data></Cell><Cell><Data ss:Type="String">LOC121838</Data></Cell><Cell><Data ss:Type="String">LOC100133669</Data></Cell><Cell><Data ss:Type="String">MGC45800</Data></Cell><Cell><Data ss:Type="String">WDR90</Data></Cell><Cell><Data ss:Type="String">FAM190A</Data></Cell><Cell><Data ss:Type="String">PART1</Data></Cell><Cell><Data ss:Type="String">C19ORF55</Data></Cell><Cell><Data ss:Type="String">CPNE2</Data></Cell><Cell><Data ss:Type="String">CCDC92</Data></Cell><Cell><Data ss:Type="String">SAMD12</Data></Cell><Cell><Data ss:Type="String">GUSBL1</Data></Cell><Cell><Data ss:Type="String">SAMD10</Data></Cell><Cell><Data ss:Type="String">C3ORF14</Data></Cell><Cell><Data ss:Type="String">LOC401052</Data></Cell><Cell><Data ss:Type="String">LOC284900</Data></Cell><Cell><Data ss:Type="String">EGOT</Data></Cell><Cell><Data ss:Type="String">FLJ45983</Data></Cell><Cell><Data ss:Type="String">KIAA1462</Data></Cell><Cell><Data ss:Type="String">HSA-MIR-205.MIMAT0000266</Data></Cell><Cell><Data ss:Type="String">C9ORF68</Data></Cell><Cell><Data ss:Type="String">WDR73</Data></Cell><Cell><Data ss:Type="String">WDR78</Data></Cell><Cell><Data ss:Type="String">SNHG12</Data></Cell><Cell><Data ss:Type="String">PRR19</Data></Cell><Cell><Data ss:Type="String">SNHG10</Data></Cell><Cell><Data ss:Type="String">LOC729375</Data></Cell><Cell><Data ss:Type="String">HSA-MIR-205.MIMAT0009197</Data></Cell><Cell><Data ss:Type="String">C22ORF36</Data></Cell><Cell><Data ss:Type="String">C22ORF39</Data></Cell><Cell><Data ss:Type="String">ATXN7L3B</Data></Cell><Cell><Data ss:Type="String">C10ORF47</Data></Cell><Cell><Data ss:Type="String">FAM149A</Data></Cell><Cell><Data ss:Type="String">RRP7B</Data></Cell><Cell><Data ss:Type="String">LOC283392</Data></Cell><Cell><Data ss:Type="String">PGBD2</Data></Cell><Cell><Data ss:Type="String">DDX26B</Data></Cell><Cell><Data ss:Type="String">HSA-MIR-429.MIMAT0001536</Data></Cell><Cell><Data ss:Type="String">FLJ22536</Data></Cell><Cell><Data ss:Type="String">FLJ23867</Data></Cell><Cell><Data ss:Type="String">C5ORF32</Data></Cell><Cell><Data ss:Type="String">NSUN5P1</Data></Cell><Cell><Data ss:Type="String">C5ORF34</Data></Cell><Cell><Data ss:Type="String">C9ORF152</Data></Cell><Cell><Data ss:Type="String">WDR52</Data></Cell><Cell><Data ss:Type="String">C14ORF174</Data></Cell><Cell><Data ss:Type="String">IFFO2</Data></Cell><Cell><Data ss:Type="String">H19</Data></Cell><Cell><Data ss:Type="String">FAM160A1</Data></Cell><Cell><Data ss:Type="String">LOC645332</Data></Cell><Cell><Data ss:Type="String">LOC154761</Data></Cell><Cell><Data ss:Type="String">LOC100130987</Data></Cell><Cell><Data ss:Type="String">KIAA0146</Data></Cell><Cell><Data ss:Type="String">CCDC64B</Data></Cell><Cell><Data ss:Type="String">MAGED4</Data></Cell><Cell><Data ss:Type="String">SPATS2L</Data></Cell><Cell><Data ss:Type="String">TECPR2</Data></Cell><Cell><Data ss:Type="String">SETD4</Data></Cell><Cell><Data ss:Type="String">DENND1C</Data></Cell><Cell><Data ss:Type="String">C9ORF93</Data></Cell><Cell><Data ss:Type="String">SETD3</Data></Cell><Cell><Data ss:Type="String">SETD6</Data></Cell><Cell><Data ss:Type="String">CCDC125</Data></Cell><Cell><Data ss:Type="String">MAGEF1</Data></Cell><Cell><Data ss:Type="String">C20ORF160</Data></Cell><Cell><Data ss:Type="String">HSA-MIR-375.MIMAT0000728</Data></Cell><Cell><Data ss:Type="String">FAM127A</Data></Cell><Cell><Data ss:Type="String">PPP3CB</Data></Cell><Cell><Data ss:Type="String">FAM102A</Data></Cell><Cell><Data ss:Type="String">DIRC3</Data></Cell><Cell><Data ss:Type="String">C17ORF86</Data></Cell><Cell><Data ss:Type="String">CNTD1</Data></Cell><Cell><Data ss:Type="String">CCDC114</Data></Cell><Cell><Data ss:Type="String">HSA-MIR-133A.MIMAT0000427</Data></Cell><Cell><Data ss:Type="String">DENND2A</Data></Cell><Cell><Data ss:Type="String">GAB3</Data></Cell><Cell><Data ss:Type="String">WDR35</Data></Cell><Cell><Data ss:Type="String">C20ORF96</Data></Cell><Cell><Data ss:Type="String">FAM101B</Data></Cell><Cell><Data ss:Type="String">LOC100133991</Data></Cell><Cell><Data ss:Type="String">DEPDC5</Data></Cell><Cell><Data ss:Type="String">SAMD5</Data></Cell><Cell><Data ss:Type="String">C9ORF122</Data></Cell><Cell><Data ss:Type="String">WDR27</Data></Cell><Cell><Data ss:Type="String">C11ORF52</Data></Cell><Cell><Data ss:Type="String">KANK2</Data></Cell><Cell><Data ss:Type="String">EMX2OS</Data></Cell><Cell><Data ss:Type="String">ANKRD57</Data></Cell><Cell><Data ss:Type="String">PVT1</Data></Cell><Cell><Data ss:Type="String">CCDC103</Data></Cell><Cell><Data ss:Type="String">HSA-MIR-200C.MIMAT0000617</Data></Cell><Cell><Data ss:Type="String">ANKRD56</Data></Cell><Cell><Data ss:Type="String">NDUFA4L2</Data></Cell><Cell><Data ss:Type="String">GRAMD3</Data></Cell><Cell><Data ss:Type="String">C16ORF93</Data></Cell><Cell><Data ss:Type="String">C10ORF90</Data></Cell><Cell><Data ss:Type="String">C6ORF168</Data></Cell><Cell><Data ss:Type="String">C6ORF165</Data></Cell><Cell><Data ss:Type="String">KIAA0753</Data></Cell><Cell><Data ss:Type="String">C22ORF25</Data></Cell><Cell><Data ss:Type="String">RIBC1</Data></Cell><Cell><Data ss:Type="String">RIBC2</Data></Cell><Cell><Data ss:Type="String">C22ORF29</Data></Cell><Cell><Data ss:Type="String">FAM46B</Data></Cell><Cell><Data ss:Type="String">ZDHHC8P1</Data></Cell><Cell><Data ss:Type="String">PLEKHA6</Data></Cell><Cell><Data ss:Type="String">C10ORF79</Data></Cell><Cell><Data ss:Type="String">FAM116B</Data></Cell><Cell><Data ss:Type="String">FAM92A1</Data></Cell><Cell><Data ss:Type="String">C12ORF32</Data></Cell><Cell><Data ss:Type="String">CT62</Data></Cell><Cell><Data ss:Type="String">DNM1P35</Data></Cell><Cell><Data ss:Type="String">C10ORF81</Data></Cell><Cell><Data ss:Type="String">FAM115C</Data></Cell><Cell><Data ss:Type="String">C6ORF155</Data></Cell><Cell><Data ss:Type="String">MORN4</Data></Cell><Cell><Data ss:Type="String">HSA-MIR-139.MIMAT0000250</Data></Cell><Cell><Data ss:Type="String">HSA-MIR-200C.MIMAT0004657</Data></Cell><Cell><Data ss:Type="String">KIAA0664P3</Data></Cell><Cell><Data ss:Type="String">SNORD1C</Data></Cell><Cell><Data ss:Type="String">LOC348926</Data></Cell><Cell><Data ss:Type="String">C1ORF74</Data></Cell><Cell><Data ss:Type="String">CASC1</Data></Cell><Cell><Data ss:Type="String">HSA-MIR-31.MIMAT0004504</Data></Cell><Cell><Data ss:Type="String">MAGED4B</Data></Cell><Cell><Data ss:Type="String">GOLGA6L9</Data></Cell><Cell><Data ss:Type="String">C1ORF126</Data></Cell><Cell><Data ss:Type="String">KIAA0895</Data></Cell><Cell><Data ss:Type="String">HSA-MIR-200A.MIMAT0000682</Data></Cell><Cell><Data ss:Type="String">C8ORF42</Data></Cell><Cell><Data ss:Type="String">ANKRD13A</Data></Cell><Cell><Data ss:Type="String">LOC388152</Data></Cell><Cell><Data ss:Type="String">CCDC160</Data></Cell><Cell><Data ss:Type="String">CROCCL2</Data></Cell><Cell><Data ss:Type="String">C11ORF80</Data></Cell><Cell><Data ss:Type="String">FBXO16</Data></Cell><Cell><Data ss:Type="String">CCDC157</Data></Cell><Cell><Data ss:Type="String">NCRNA00173</Data></Cell><Cell><Data ss:Type="String">C2ORF15</Data></Cell><Cell><Data ss:Type="String">C1ORF88</Data></Cell><Cell><Data ss:Type="String">C20ORF132</Data></Cell><Cell><Data ss:Type="String">C6ORF134</Data></Cell><Cell><Data ss:Type="String">GPRIN2</Data></Cell><Cell><Data ss:Type="String">C6ORF132</Data></Cell><Cell><Data ss:Type="String">MAP7D3</Data></Cell><Cell><Data ss:Type="String">PRR15L</Data></Cell><Cell><Data ss:Type="String">TEX9</Data></Cell><Cell><Data ss:Type="String">ANKS6</Data></Cell><Cell><Data ss:Type="String">C8ORF51</Data></Cell><Cell><Data ss:Type="String">PHLDB3</Data></Cell><Cell><Data ss:Type="String">LRRC56</Data></Cell><Cell><Data ss:Type="String">ANKRD16</Data></Cell><Cell><Data ss:Type="String">CCDC23</Data></Cell><Cell><Data ss:Type="String">CCDC24</Data></Cell><Cell><Data ss:Type="String">CCDC148</Data></Cell><Cell><Data ss:Type="String">HSA-MIR-200B.MIMAT0000318</Data></Cell><Cell><Data ss:Type="String">HSA-MIR-200A.MIMAT0001620</Data></Cell><Cell><Data ss:Type="String">LOC642587</Data></Cell><Cell><Data ss:Type="String">NCRNA00086</Data></Cell><Cell><Data ss:Type="String">LOC113230</Data></Cell><Cell><Data ss:Type="String">C17ORF96</Data></Cell><Cell><Data ss:Type="String">C1ORF113</Data></Cell><Cell><Data ss:Type="String">IGSF22</Data></Cell><Cell><Data ss:Type="String">KIAA0556</Data></Cell><Cell><Data ss:Type="String">LOC100129534</Data></Cell><Cell><Data ss:Type="String">FAM83G</Data></Cell><Cell><Data ss:Type="String">C1ORF106</Data></Cell><Cell><Data ss:Type="String">C1ORF226</Data></Cell><Cell><Data ss:Type="String">FAM83F</Data></Cell><Cell><Data ss:Type="String">FAM83E</Data></Cell><Cell><Data ss:Type="String">PRR5-ARHGAP8</Data></Cell><Cell><Data ss:Type="String">ALOX12P2</Data></Cell><Cell><Data ss:Type="String">FAM164C</Data></Cell><Cell><Data ss:Type="String">KIAA1522</Data></Cell><Cell><Data ss:Type="String">CCDC30</Data></Cell><Cell><Data ss:Type="String">KIAA1407</Data></Cell><Cell><Data ss:Type="String">FAM83B</Data></Cell><Cell><Data ss:Type="String">HSA-MIR-148A.MIMAT0000243</Data></Cell><Cell><Data ss:Type="String">ARHGEF35</Data></Cell><Cell><Data ss:Type="String">CCDC138</Data></Cell><Cell><Data ss:Type="String">POLR3GL</Data></Cell><Cell><Data ss:Type="String">LOC338651</Data></Cell><Cell><Data ss:Type="String">CCDC14</Data></Cell><Cell><Data ss:Type="String">ANKRD22</Data></Cell><Cell><Data ss:Type="String">LOC283314</Data></Cell><Cell><Data ss:Type="String">C20ORF151</Data></Cell><Cell><Data ss:Type="String">HSA-MIR-193B.MIMAT0002819</Data></Cell><Cell><Data ss:Type="String">RPS10P7</Data></Cell><Cell><Data ss:Type="String">MCM3APAS</Data></Cell><Cell><Data ss:Type="String">LOC100286793</Data></Cell><Cell><Data ss:Type="String">C21ORF82</Data></Cell><Cell><Data ss:Type="String">HSA-MIR-141.MIMAT0004598</Data></Cell><Cell><Data ss:Type="String">HSA-MIR-181C.MIMAT0000258</Data></Cell><Cell><Data ss:Type="String">CCDC21</Data></Cell><Cell><Data ss:Type="String">HSA-MIR-141.MIMAT0000432</Data></Cell><Cell><Data ss:Type="String">C21ORF88</Data></Cell><Cell><Data ss:Type="String">C1ORF172</Data></Cell><Cell><Data ss:Type="String">CCDC46</Data></Cell><Cell><Data ss:Type="String">C1ORF170</Data></Cell><Cell><Data ss:Type="String">KIAA1671</Data></Cell><Cell><Data ss:Type="String">LOC100125556</Data></Cell><Cell><Data ss:Type="String">LOC401093</Data></Cell><Cell><Data ss:Type="String">C6ORF106</Data></Cell><Cell><Data ss:Type="String">LOC646851</Data></Cell><Cell><Data ss:Type="String">FAM154B</Data></Cell><Cell><Data ss:Type="String">IQUB</Data></Cell><Cell><Data ss:Type="String">HYDIN</Data></Cell><Cell><Data ss:Type="String">ZNF767</Data></Cell><Cell><Data ss:Type="String">C3ORF55</Data></Cell><Cell><Data ss:Type="String">DGCR5</Data></Cell><Cell><Data ss:Type="String">TTC23L</Data></Cell><Cell><Data ss:Type="String">HSA-MIR-148A.MIMAT0004549</Data></Cell><Cell><Data ss:Type="String">HSA-MIR-126.MIMAT0000445</Data></Cell><Cell><Data ss:Type="String">LIX1L</Data></Cell><Cell><Data ss:Type="String">LOC145837</Data></Cell><Cell><Data ss:Type="String">COBL</Data></Cell><Cell><Data ss:Type="String">FAM86B1</Data></Cell><Cell><Data ss:Type="String">IQCC</Data></Cell><Cell><Data ss:Type="String">LOC284023</Data></Cell><Cell><Data ss:Type="String">LOC254559</Data></Cell><Cell><Data ss:Type="String">YDJC</Data></Cell><Cell><Data ss:Type="String">LOC644538</Data></Cell><Cell><Data ss:Type="String">NCRNA00093</Data></Cell><Cell><Data ss:Type="String">LCA5L</Data></Cell><Cell><Data ss:Type="String">LOC100130522</Data></Cell><Cell><Data ss:Type="String">LOC100190939</Data></Cell><Cell><Data ss:Type="String">CCDC74A</Data></Cell><Cell><Data ss:Type="String">CCDC41</Data></Cell><Cell><Data ss:Type="String">FAM84A</Data></Cell><Cell><Data ss:Type="String">MST1P2</Data></Cell><Cell><Data ss:Type="String">SMCR8</Data></Cell><Cell><Data ss:Type="String">HSA-MIR-181C.MIMAT0004559</Data></Cell><Cell><Data ss:Type="String">FAM60A</Data></Cell><Cell><Data ss:Type="String">DKFZP586I1420</Data></Cell><Cell><Data ss:Type="String">LOC284837</Data></Cell><Cell><Data ss:Type="String">C14ORF79</Data></Cell><Cell><Data ss:Type="String">LOC100130093</Data></Cell><Cell><Data ss:Type="String">C4ORF39</Data></Cell><Cell><Data ss:Type="String">HCG18</Data></Cell><Cell><Data ss:Type="String">CCDC69</Data></Cell><Cell><Data ss:Type="String">FAM169A</Data></Cell><Cell><Data ss:Type="String">C1ORF96</Data></Cell><Cell><Data ss:Type="String">C15ORF44</Data></Cell><Cell><Data ss:Type="String">LRRC16B</Data></Cell><Cell><Data ss:Type="String">HSA-MIR-31.MIMAT0000089</Data></Cell><Cell><Data ss:Type="String">LOC440905</Data></Cell><Cell><Data ss:Type="String">C17ORF107</Data></Cell><Cell><Data ss:Type="String">CCDC85C</Data></Cell><Cell><Data ss:Type="String">FLJ10661</Data></Cell><Cell><Data ss:Type="String">CCDC85A</Data></Cell><Cell><Data ss:Type="String">HSA-MIR-181D.MIMAT0002821</Data></Cell><Cell><Data ss:Type="String">BEND3</Data></Cell><Cell><Data ss:Type="String">RPL32P3</Data></Cell></Row><Row ss:Height="12.816"><Cell><Data ss:Type="String">C17ORF100</Data></Cell><Cell ss:StyleID="Default"><Data ss:Type="String">NIPSNAP3B</Data></Cell><Cell ss:StyleID="Default"><Data ss:Type="String">C14ORF139</Data></Cell><Cell><Data ss:Type="String">CCDC57</Data></Cell><Cell><Data ss:Type="String">LOC90246</Data></Cell><Cell><Data ss:Type="String">FBXL16</Data></Cell><Cell><Data ss:Type="String">C9ORF45</Data></Cell><Cell><Data ss:Type="String">C15ORF33</Data></Cell><Cell><Data ss:Type="String">C15ORF34</Data></Cell><Cell><Data ss:Type="String">LOC158376</Data></Cell><Cell><Data ss:Type="String">HSA-MIR-135B.MIMAT0000758</Data></Cell><Cell><Data ss:Type="String">FAM167A</Data></Cell><Cell><Data ss:Type="String">HSA-MIR-200B.MIMAT0004571</Data></Cell><Cell><Data ss:Type="String">LOC92659</Data></Cell><Cell><Data ss:Type="String">GOLGA2B</Data></Cell><Cell><Data ss:Type="String">HSA-MIR-203A.MIMAT0000264</Data></Cell><Cell><Data ss:Type="String">CCDC65</Data></Cell><Cell><Data ss:Type="String">KIAA0907</Data></Cell><Cell><Data ss:Type="String">CCDC66</Data></Cell><Cell ss:Index="255"/></Row><Row ss:Height="12.816"><Cell ss:Index="2" ss:StyleID="Default"/><Cell ss:StyleID="Default"/><Cell ss:Index="255"/></Row><Row ss:Height="12.816"><Cell><Data ss:Type="String">GO-ID</Data></Cell><Cell ss:StyleID="Default"><Data ss:Type="String">p-value</Data></Cell><Cell ss:StyleID="Default"><Data ss:Type="String">corr p-value</Data></Cell><Cell><Data ss:Type="String">x</Data></Cell><Cell><Data ss:Type="String">n</Data></Cell><Cell><Data ss:Type="String">X</Data></Cell><Cell><Data ss:Type="String">N</Data></Cell><Cell><Data ss:Type="String">Description</Data></Cell><Cell><Data ss:Type="String">Genes in test set</Data></Cell><Cell ss:Index="255"/></Row><Row ss:Height="12.816"><Cell><Data ss:Type="Number">30054</Data></Cell><Cell ss:StyleID="ce1"><Data ss:Type="Number">2.0519E-016</Data></Cell><Cell ss:StyleID="ce1"><Data ss:Type="Number">0.00000000000086796</Data></Cell><Cell><Data ss:Type="Number">124</Data></Cell><Cell><Data ss:Type="Number">521</Data></Cell><Cell><Data ss:Type="Number">1998</Data></Cell><Cell><Data ss:Type="Number">17714</Data></Cell><Cell><Data ss:Type="String">cell junction</Data></Cell><Cell><Data ss:Type="String">CTNND2|CLSTN1|AQP7|AQP3|GRIP1|PNN|CDH5|CDH3|CDH1|GJA4|BSN|SYNPO|TNS4|LZTS1|ANKS1B|CHRNB2|PRKCI|CXADR|MAGI3|STARD8|LMO7|SRCIN1|CLDN4|CLDN3|CLDN8|CLDN7|PKP4|PKP3|DSC1|DSC2|GRID2IP|SHC4|COL17A1|BRSK1|SDC4|CTBP2|CD99L2|ARHGAP17|SLC5A1|PCDH12|PRKCZ|EVPL|IGSF9|GJC1|SDCBP|SYNGR1|GJC3|JUB|PROSAPIP1|GRIA4|ZNF384|JUP|HOMER2|CAV1|PARVA|CGN|PARVB|INADL|SYT7|ARHGAP24|FERMT1|ARHGAP32|OCLN|ARHGAP31|GJB1|TRPV4|DLG5|SDC1|NOX4|ESAM|SCN2A|FERMT2|ADA|B4GALT1|DOC2A|SH3KBP1|SLC2A1|PTPRM|FMN1|PTPRK|TRIM9|SIPA1L1|KIAA1543|DLGAP1|CGNL1|SNTA1|DSP|ITGA2|SHROOM2|SHROOM3|SEPT3|APBB1IP|CNKSR1|ARHGAP10|CLDN12|PECAM1|CLDN19|DSG2|AIDA|ARHGEF7|SSX2IP|SHANK2|VAMP3|TENC1|MLLT4|PARD6B|SV2B|MARVELD2|SV2A|PERP|SLC17A7|GABRP|SEPT11|PLEKHA7|GRIN1|SYT12|ABI2|SYT11|CTNNB1|PVRL4|PVRL1|TJP3|LIMS1|CRB3</Data></Cell><Cell ss:Index="255"/></Row><Row ss:Height="12.816"><Cell><Data ss:Type="Number">44459</Data></Cell><Cell ss:StyleID="ce1"><Data ss:Type="Number">2.667E-016</Data></Cell><Cell ss:StyleID="ce1"><Data ss:Type="Number">0.00000000000086796</Data></Cell><Cell><Data ss:Type="Number">339</Data></Cell><Cell><Data ss:Type="Number">1993</Data></Cell><Cell><Data ss:Type="Number">1998</Data></Cell><Cell><Data ss:Type="Number">17714</Data></Cell><Cell><Data ss:Type="String">plasma membrane part</Data></Cell><Cell><Data ss:Type="String">APP|ICAM2|AQP7|SLC4A3|AQP3|SLC4A5|EPS8|PNN|ALCAM|GJA4|KDR|TRIM27|BSN|ATP6V1E1|SYNPO|TNS4|EPHB1|EPHB3|ANKS1B|SLC34A2|PRKCI|CXADR|STARD8|SLC11A2|SLC6A14|SYTL1|ANK2|SLC6A11|ANK3|PASK|ANK1|CLDN4|CLDN3|NINJ2|CLDN8|CLDN7|AGTR1|KCTD14|EPHA1|EZR|EPHA3|GRID2IP|IL28RA|SLC22A3|SDC4|CTBP2|EPHA10|GYPC|SDC2|LPAR2|LYPD3|LPAR3|CD99L2|SLC5A1|PCDH12|MST1R|PRKCZ|EVPL|IGSF9|GJC1|NEU3|SYNGR1|GJC3|GNG10|C6|FLRT3|JUB|MYO6|TSPAN7|TSPAN4|MAP7|PLEK2|KCNN4|PROM1|PROSAPIP1|PROM2|ABCA1|BBS1|ZNF384|FZD3|ST14|NMB|JUP|HOMER2|TNFSF12|PARVA|CGN|PARVB|GNG11|FERMT1|OCLN|VANGL2|GJB1|FXYD3|PTK7|FXYD1|SDC1|NOX4|SCN2A|FERMT2|ADA|DDR1|ACVRL1|PIGR|DOC2A|SH3KBP1|KCNC3|KCNC4|PTPRM|FMN1|PTH1R|PTPRK|SLC7A10|SMPD2|TRIM9|SIPA1L1|SLC22A17|STBD1|FLVCR1|ANXA6|DLGAP1|FFAR2|CD36|CD34|CGNL1|GPR39|GPR34|IFNGR2|AVPR1A|IL17RB|APBB1IP|CNKSR1|SLC7A6|CEACAM1|KIT|CLDN12|CLDN19|B3GNT3|AIDA|ARHGEF7|TLR4|VAMP5|VAMP3|ENG|CD63|RAMP2|PTGER3|TMPRSS2|AKAP5|SLC7A1|GNAI1|DUOX1|EPCAM|TMEM67|PERP|GPC3|SLC17A7|STX2|GPC6|MPP1|MPP2|GABRP|CA11|GOLM1|IL10RB|GPR1|GPR4|PLEKHA7|GRIN1|TTC8|ABI2|F2RL1|CTNNB1|CYB561|TJP3|LIMS1|CRB3|KCNG1|CD82|CD81|WWC1|CTNND2|CLSTN1|LY75|CELSR1|IGF1R|BEST1|GRIP1|CDH5|CDH3|CDH1|SCN9A|ENPP2|PTRF|LZTS1|CHRNB2|PDGFRB|MREG|SLC15A2|STX8|MAGI3|CASK|GPR75|KCTD1|LMO7|KCTD3|ATP1B1|SRCIN1|PCDHA11|SCNN1G|PROCR|FOLH1|SCN8A|SCNN1A|PKP4|PKP3|ROR2|DSC1|DSC2|SHC4|COL17A1|BRSK1|CALCRL|NPR1|TACSTD2|SLC1A3|ITPR3|ARHGAP17|ADRB1|CACNA1C|ADRB2|CACNA1F|EFNA4|PLD2|SLC9A1|SLC9A3R1|EFNB1|SDCBP|EFNB3|TBXA2R|DRD2|CD300LG|CLCA4|GRIA4|ATP8B1|CAV1|SLC4A11|SYNJ2|INADL|SYT7|ARHGAP24|SLC2A9|ARHGAP32|EFNA3|KIF18A|ARHGAP31|TRPV6|DLG3|TMEM11|TRPV4|DLG5|GPER|CSPG4|ESAM|GNB5|FLT1|B4GALT1|PODXL2|ITGB4|SLC2A1|SLC2A4|ADRA1B|GHR|KIAA1543|SGCB|ITGB8|PDE4A|ITGB6|NEO1|SGCG|SNTA1|DSP|SLC13A2|VWF|ITGA2|SHROOM2|SHROOM3|NRG1|ABCC9|ADRA2A|SEPT3|ARHGAP10|PPAP2A|PECAM1|ITGA7|DSG2|SCN4A|SSX2IP|SHANK2|ATP6V1B1|CATSPER2|TENC1|ATP1A1|LRP2|ACVR1B|MLLT4|IL1RL2|MUC1|PARD6B|ACVR1C|SV2B|RAB25|PTPRZ1|MARVELD2|ERBB3|SV2A|CNR1|GNG7|PRRG2|ERBB2|STOM|SLC12A2|SEPT11|KCNJ8|KCNIP2|TPBG|KCNJ14|ATP2B4|SORL1|SLC4A7|CLEC2B|SYT12|SYT11|CD9|TEK|PVRL4|KCNK1|FOLR1|PVRL1</Data></Cell><Cell ss:Index="255"/></Row><Row ss:Index="32" ss:Height="12.816"><Cell><Data ss:Type="Number">70161</Data></Cell><Cell ss:StyleID="ce1"><Data ss:Type="Number">0.000000000000029234</Data></Cell><Cell ss:StyleID="ce1"><Data ss:Type="Number">0.000000000063052</Data></Cell><Cell><Data ss:Type="Number">52</Data></Cell><Cell><Data ss:Type="Number">150</Data></Cell><Cell><Data ss:Type="Number">1998</Data></Cell><Cell><Data ss:Type="Number">17714</Data></Cell><Cell><Data ss:Type="String">anchoring junction</Data></Cell><Cell><Data ss:Type="String">B4GALT1|SH3KBP1|CTNND2|PTPRM|FMN1|PTPRK|PNN|CDH3|KIAA1543|CDH1|TNS4|DSP|CXADR|ITGA2|STARD8|SHROOM2|SHROOM3|LMO7|APBB1IP|PKP4|DSG2|PKP3|ARHGEF7|DSC1|SSX2IP|DSC2|SDC4|TENC1|MLLT4|EVPL|SDCBP|JUB|PERP|ZNF384|JUP|CAV1|PARVA|PARVB|PLEKHA7|ARHGAP24|FERMT1|ARHGAP31|ABI2|TRPV4|DLG5|SDC1|NOX4|CTNNB1|ESAM|PVRL4|FERMT2|PVRL1</Data></Cell><Cell ss:Index="255"/></Row><Row ss:Height="12.816"><Cell><Data ss:Type="Number">5911</Data></Cell><Cell ss:StyleID="ce1"><Data ss:Type="Number">0.000000000000038748</Data></Cell><Cell ss:StyleID="ce1"><Data ss:Type="Number">0.000000000063052</Data></Cell><Cell><Data ss:Type="Number">60</Data></Cell><Cell><Data ss:Type="Number">190</Data></Cell><Cell><Data ss:Type="Number">1998</Data></Cell><Cell><Data ss:Type="Number">17714</Data></Cell><Cell><Data ss:Type="String">cell-cell junction</Data></Cell><Cell><Data ss:Type="String">B4GALT1|SLC2A1|AQP7|PTPRM|PTPRK|AQP3|PNN|CDH5|CDH3|KIAA1543|CDH1|GJA4|SYNPO|CGNL1|DSP|PRKCI|CXADR|MAGI3|SHROOM2|SHROOM3|LMO7|CNKSR1|CLDN4|CLDN3|CLDN8|CLDN12|CLDN7|CLDN19|PKP4|DSG2|PKP3|DSC1|SSX2IP|DSC2|COL17A1|ARHGAP17|SLC5A1|PCDH12|MLLT4|PRKCZ|EVPL|GJC1|GJC3|PARD6B|MARVELD2|PERP|JUP|CGN|INADL|PLEKHA7|OCLN|GJB1|ABI2|DLG5|CTNNB1|ESAM|SCN2A|PVRL1|TJP3|CRB3</Data></Cell><Cell ss:Index="255"/></Row><Row ss:Height="12.816"><Cell><Data ss:Type="Number">5912</Data></Cell><Cell ss:StyleID="ce1"><Data ss:Type="Number">0.000000000087492</Data></Cell><Cell ss:StyleID="ce1"><Data ss:Type="Number">0.00000010953</Data></Cell><Cell><Data ss:Type="Number">43</Data></Cell><Cell><Data ss:Type="Number">134</Data></Cell><Cell><Data ss:Type="Number">1998</Data></Cell><Cell><Data ss:Type="Number">17714</Data></Cell><Cell><Data ss:Type="String">adherens junction</Data></Cell><Cell><Data ss:Type="String">SDC4|SH3KBP1|CTNND2|PTPRM|FMN1|TENC1|PTPRK|MLLT4|SDCBP|CDH3|KIAA1543|CDH1|JUB|TNS4|DSP|ZNF384|CXADR|JUP|ITGA2|CAV1|STARD8|SHROOM2|SHROOM3|PARVA|LMO7|PARVB|PLEKHA7|ARHGAP24|APBB1IP|FERMT1|ARHGAP31|ABI2|TRPV4|DLG5|SDC1|NOX4|CTNNB1|ESAM|PVRL4|ARHGEF7|SSX2IP|FERMT2|PVRL1</Data></Cell><Cell ss:Index="255"/></Row><Row ss:Height="12.816"><Cell><Data ss:Type="Number">16323</Data></Cell><Cell ss:StyleID="ce1"><Data ss:Type="Number">0.00000000010097</Data></Cell><Cell ss:StyleID="ce1"><Data ss:Type="Number">0.00000010953</Data></Cell><Cell><Data ss:Type="Number">57</Data></Cell><Cell><Data ss:Type="Number">208</Data></Cell><Cell><Data ss:Type="Number">1998</Data></Cell><Cell><Data ss:Type="Number">17714</Data></Cell><Cell><Data ss:Type="String">basolateral plasma membrane</Data></Cell><Cell><Data ss:Type="String">B4GALT1|ITGB4|SH3KBP1|SLC2A1|AQP3|SLC4A5|BEST1|CDH1|TNS4|DSP|CXADR|ITGA2|STARD8|CASK|ANK2|ANK3|ATP1B1|PASK|ANK1|ADRA2A|APBB1IP|SLC7A6|CLDN19|ARHGEF7|ATP6V1B1|COL17A1|SDC4|SLC1A3|TENC1|ATP1A1|AKAP5|SLC9A1|SDCBP|ERBB3|EPCAM|JUB|ERBB2|MAP7|STX2|CD300LG|PROM2|CA11|ZNF384|ST14|CAV1|SLC4A11|PARVA|PARVB|ARHGAP24|SLC4A7|FERMT1|ARHGAP31|SDC1|NOX4|CTNNB1|TEK|FERMT2</Data></Cell><Cell ss:Index="255"/></Row><Row ss:Height="12.816"><Cell><Data ss:Type="Number">32502</Data></Cell><Cell ss:StyleID="ce1"><Data ss:Type="Number">0.0000000022314</Data></Cell><Cell ss:StyleID="ce1"><Data ss:Type="Number">0.0000020749</Data></Cell><Cell><Data ss:Type="Number">462</Data></Cell><Cell><Data ss:Type="Number">3224</Data></Cell><Cell><Data ss:Type="Number">1998</Data></Cell><Cell><Data ss:Type="Number">17714</Data></Cell><Cell><Data ss:Type="String">developmental process</Data></Cell><Cell><Data ss:Type="String">CNTFR|EHF|IFT172|DCAF7|GLDN|ALCAM|L3MBTL|GJA4|CDK20|C19ORF57|PRKACA|PRKCI|MEF2C|CXADR|SERPINF1|RNASE4|HSPG2|SOX10|KIAA1217|SPINT1|IFT81|FEZ2|PSME4|AGTR1|TXNIP|HOXB8|HOXB7|HOXB6|SF1|HOXB5|CTBP2|CRABP1|PDGFA|GATA3|GJC1|UGT8|GJC3|C6|MYO6|HOXC8|FZD1|FZD3|ICMT|PHC1|JUP|FZD4|MCAM|FZD7|RAB3IP|FLI1|VANGL2|GJB1|KIAA1598|MKS1|C19ORF46|NOX4|ZNF256|HOXD8|ADA|CDKN1C|GPI|FMN1|TFCP2L1|ZNF45|PTH1R|JPH1|MECOM|FLVCR1|TIMP3|JARID2|TIMP4|EDARADD|OFD1|HELLS|ANXA2|ACTL6A|SERPINB5|ZEB2|COL2A1|ZEB1|RARB|ANGPTL2|PPARG|PAFAH1B3|VAMP5|VAMP3|ENG|ATL1|C6ORF170|PAPSS1|EXTL1|TMEM67|GCNT2|STX2|SPDEF|GSN|HINFP|GPR143|FABP4|OSTM1|FABP5|ABI2|ZNF74|CCL28|LIMS1|SEMA5A|C11ORF73|PLXND1|CTNND2|RTKN2|CXCL17|MSI1|MSI2|FOXQ1|CDH5|HHAT|CDH1|LZTS1|CDKL2|EPM2A|TPD52|FAM48A|MAP2K1|FBXW8|IGFBP5|SRCIN1|MSH6|OBSCN|MSH2|S100A4|FSCN2|ROR2|ERG|FKBP4|DSC1|ZNF675|COL17A1|BRSK1|PFKFB1|CALCRL|BRI3|LRRC50|NPAS2|SLC9A1|ACAT1|C1ORF107|BCL2L11|STK36|PLXNA2|NDN|TSNAXIP1|ZNF423|DRD2|TRAPPC2|EIF2B3|SRD5A1|GPR98|ASNS|FANCC|SYNJ2|QKI|MLXIPL|MTL5|RCAN2|RCAN3|CSPG4|CPM|FLT1|SYCP2|FHL1|ADRA1B|MB|SIN3A|SGCB|DNMT3B|ITGB8|C8ORF85|NEO1|SGCG|DSP|IQCB1|EMX2|VWF|ITGA2|TNFRSF19|NRG1|DUSP22|CATSPERB|TRAF4|CATSPERG|ITGA7|COL15A1|CATSPER2|CEBPG|LRP2|HDAC9|BARX2|PARD6B|CLEC3B|PLN|PTPRZ1|SLITRK6|SLITRK5|FYN|MICALCL|MEST|CNNM4|IRX1|SEMA4A|KCNJ8|ANGPT1|PRRX1|IRX5|KCNIP2|IRX3|SEMA4B|IRX4|SEMA4G|BAIAP2|ASS1|NFASC|KLF5|PDCD4|CCDC64|BCOR|CDO1|PVRL1|APP|SPARC|FOXI1|AQP3|RAPGEFL1|RPS6KA6|LGALS1|PEG10|PPAT|KDR|C17ORF28|SOX9|BTRC|EPHB1|TP63|SOX4|EPHB3|SLC34A2|SMARCC1|PAQR7|SLC11A2|EBF1|EBF2|EBF3|ACSL3|OVOL1|RUNX1|OVOL2|BTD|NINJ2|EZR|ZFPM2|TP53|CDS1|BEX2|HKR1|SDC4|EPAS1|SDC2|STXBP1|TWIST2|TWIST1|PCDH12|MST1R|EVPL|KLK8|IGSF9|KLK6|CYP27B1|INPP5K|PATZ1|ARSE|GPM6B|BBS1|NMB|SETDB1|BCL11A|TNFSF12|ST8SIA2|SRPK1|BST1|SDC1|COL9A2|SCN2A|TP73|ACVRL1|NRP1|CLIC5|ROBO4|C2CD3|DOC2A|PTPRM|MEOX2|PRPF19|MEOX1|PCSK5|CX3CL1|SIPA1L1|ZMYM3|DFNB31|VAV3|EDN3|STRADB|STRBP|RHOH|NME5|AVPR1A|SREBF2|RHOA|ANO1|CEACAM1|KIT|AIDA|ARHGEF7|CD63|ZNF3|AKAP5|ZNF7|DUOX1|PNMA1|GPC3|GPC2|MSX1|GINS1|GDF10|MPP2|SORT1|DMRT2|VEGFB|GRHL3|GRHL1|FAH|GRIN1|TTC8|KRT19|KRT18|KRT15|CTNNB1|CAMK1|MAMLD1|APBA2|FOXA1|KDM1A|POGK|CELSR1|CELSR2|CELSR3|IGF1R|HOXA11|HOXA10|GRIP1|BMPER|POGZ|CAPN2|TGM5|CHRNB2|PDGFRB|PHYH|LIG1|LMO2|RPGRIP1L|PCDHA11|PRLR|PCP2|ALDH3A2|COL4A1|SCN8A|SBDS|LMX1B|PKDCC|NPR1|HTRA3|NPR2|SLC1A3|DTX1|ADRB1|ADRB2|CACNA1F|RTN4|PLD2|C11ORF9|FAM83H|EFNB1|EFNB3|THPO|FUT9|MARK2|TFAP2A|TFAP2C|VDR|CAV1|SMAD6|POU2F3|BMP6|ARHGAP24|TMEM111|HOOK1|TCF4|FBN1|B4GALT1|LDB1|CHD8|CHD6|HSPB2|ODZ3|LDB2|ATP5G3|LAMC1|SLC2A4|GHR|ALDH2|CASP6|SIX2|TRPS1|SNTA1|TGIF2|SHROOM2|SHROOM3|NAV1|NAV2|ARID1A|ETV6|ELF3|ELF5|CASQ2|IRF6|ATP6V1B1|KDM3A|TUFT1|PRELP|HMGCR|ACVR1B|CLCN2|WNT11|ACVR1C|ERBB3|CNR1|GNA12|ATOH8|ERBB2|HES1|MAPK3|LAMB3|EYA2|EGF|LGI4|BNIP3|EYA4|PLA2G2A|TBX19|TBX15|MLPH|SBK1|COL7A1|CD9</Data></Cell><Cell ss:Index="255"/></Row><Row ss:Height="12.816"><Cell><Data ss:Type="Number">65007</Data></Cell><Cell ss:StyleID="ce1"><Data ss:Type="Number">0.000000002864</Data></Cell><Cell ss:StyleID="ce1"><Data ss:Type="Number">0.0000023302</Data></Cell><Cell><Data ss:Type="Number">901</Data></Cell><Cell><Data ss:Type="Number">6916</Data></Cell><Cell><Data ss:Type="Number">1998</Data></Cell><Cell><Data ss:Type="Number">17714</Data></Cell><Cell><Data ss:Type="String">biological regulation</Data></Cell><Cell><Data ss:Type="String">MDC1|MAPKBP1|PGAP2|LIPH|PRKACA|PKNOX2|MEF2C|CXADR|STARD8|ZNF10|RNASE4|FEZ2|AGTR1|TXNIP|OPTN|SKAP1|SF1|ZNF274|ZNF273|CRABP1|IL20RA|PDGFA|IL20RB|GATA3|ZNF26|C6|JUB|MYO6|RSU1|ATRIP|ABCA1|ZNF263|JUP|NEBL|FLI1|PKIB|FXYD1|HRC|NOX4|PKIG|EFCAB4B|ZNF498|ZNF256|DMRTC1B|FERMT2|ZNF497|EZH2|ARHGAP8|ZNF250|PRKAG1|TFCP2L1|ZNF45|EFCAB6|CTCF|PTH1R|JPH1|MED17|SMPD2|CHAF1B|MECOM|NKRF|FLVCR1|JAK1|CHST9|ZNF483|FGFBP1|ACTL6A|ZNF57|MED23|F8|PLSCR4|CDC42EP2|ZNF239|PPARG|VAMP3|SLC7A1|SFRS13B|PSMA7|TMEM67|PSMB1|AGR2|ZNF229|ZNF227|STX2|SPDEF|ZNF462|RIC3|MBD2|TARBP1|FABP4|MYBBP1A|PSMC1|ZNF74|PECR|ZNF692|UBE2D4|ZBTB24|RORC|FOXQ1|MAP3K9|ZNF687|ZNF202|ZNF443|CDKL2|PPP1R16B|EPM2A|ZNF440|PIAS3|BNIP3L|ZNF682|ZNF681|DGAT1|KCNH8|SRCIN1|MSH6|MSH2|SLC9A7|ZNF439|SLC9A9|ZNF438|S100A4|ROR2|ZNF433|DSC1|ZNF675|DSC2|FTL|PFKFB1|ARL2|NPAS2|RAP1GAP|SLC9A1|ACAT1|RAP1B|SLC9A3R1|DBC1|BCL2L11|STK36|ZNF425|ZNF667|ZNF423|GRIA4|IP6K2|ZNF662|TIA1|RASL10A|SRD5A1|GPR98|RABL2A|GPR109A|TNFRSF10A|HPS5|FOXN3|FOXN2|QKI|MLXIPL|ZNF418|SP6|FLT1|CDCA7L|CELF2|RASGRF2|FHL1|WISP2|KIAA1543|MB|PPP1R13L|ZNF649|ZNF648|DGCR8|ZNF644|ZNF643|BOK|EMX2|SH2D3A|ITGA2|TNFRSF19|NRG1|KSR2|ARL4C|ITGA7|COL15A1|CANT1|ZBTB49|ZBTB43|MLLT4|BARX2|PARD6B|TIFA|SH3BP5|FYN|SLC25A20|E2F5|ZNF862|ZNF860|SLC12A2|MARCKSL1|NOP58|KCNJ8|PRRX1|TPD52L1|BAIAP2|CABLES2|ST5|PDCD4|PVRL1|PLEKHB1|FOXI1|LGALS1|BAIAP2L1|PEG10|RASSF6|KDR|TRIM27|EPHB1|TBC1D22B|TP63|EPHB3|SLC34A2|SMARCC1|ENTPD2|SFMBT1|SFMBT2|ANK2|ANK3|ANK1|BTD|IFI27|SPATA13|ZNF713|TRIM16|ZNF710|EPHA1|TP53|ROPN1|EPHA3|CETP|GRB7|SDC4|EPAS1|TGFA|LPAR2|LPAR3|MST1R|ZBTB5|ACTR3B|ZNF397OS|SEC14L2|SYNGR1|RRAS|ZNF700|KCNN4|BBS1|XBP1|APOBEC3F|TNFSF12|TNFSF13|RASSF7|RAB27B|PPP1R1A|PTK7|MYO5B|WNK2|WNK3|ACER3|SCN2A|CD24|CALM1|TP73|PTPRT|NRP1|CSRNP3|DOC2A|DIRAS1|DIRAS2|HNF4G|PTPRM|PTPRK|PCSK5|ACADL|HYAL1|CD36|DFNB31|LMCD1|VKORC1|NCOA5|SREBF2|CNKSR1|DEPDC6|KIT|ARHGEF7|ARHGEF5|CD63|RAMP2|TMPRSS3|GNAI1|GNAI2|PERP|PLEKHG4B|GPC3|MSX1|SCAND3|SORT1|AKR1C1|VEGFB|GRIN1|SGSM2|MAMLD1|PNPLA2|FOXA1|RTKN|CD81|WWC1|PRDM2|ETS1|CELSR2|IGF1R|KLHL31|GRIP1|RGS5|RGS3|ZNF85|FAM3B|ENPP2|FAM3D|PTRF|PDGFRB|CASK|TBC1D2B|RPGRIP1L|PRLR|PCP2|ERN1|PROCR|PLA2G16|ZNF93|PSPC1|DKC1|SCN8A|SBDS|CARD14|GNAZ|PKDCC|RBM8A|NPR1|HTRA3|NPR2|SLC1A3|CACNA1C|CACNA1F|ACACB|RTN4|PLD2|C11ORF9|GYLTL1B|GRK5|PACSIN2|TBC1D14|RHPN2|UBE2F|TFAP2A|TFAP2C|ARHGEF37|VDR|CAV1|PHF12|ARHGEF38|SYT7|BMP6|KLHL20|TCF4|GNB5|TNFAIP8|LDB1|CHD8|TH1L|CHD6|ODZ2|ODZ3|CHD4|CHD3|LAMC1|CHD2|GHR|RASGEF1A|BCL7A|RASGEF1C|CA8|TGIF2|MMP7|ARHGEF15|SHROOM2|ARHGEF19|SHROOM3|ETV1|ETV4|ETV5|ETV6|ELF3|HIST4H4|ELF5|CAT|IRF6|ATP6V1B1|ACVR1B|ADD1|IL1RL2|ACVR1C|SV2B|SV2A|CNR1|MKNK1|GNG7|RBM39|EYA2|EGF|BNIP3|EYA4|PLA2G2A|MAPK14|TBX19|MAPK15|MAPK13|TBX15|CD9|TEK|BNIPL|ROPN1B|CNTFR|EHF|MAML1|EPS8|ALCAM|CREB3L4|ZMIZ2|L3MBTL|ZNF169|ZNF165|PRKCI|SERPINF1|PASK|SOX10|RNF128|LGALS12|SERPING1|HOXB8|HOXB7|HOXB6|HOXB5|CDC42SE1|CTBP2|PRDM15|NEDD4L|PRDM10|PRKCZ|ADH5|GJC3|PPP3R1|ZSCAN12|S100A14|ZSCAN16|HOXC8|S100A10|FZD1|ZNF384|FZD3|ICMT|ZNF140|GRTP1|FZD7|PRDX6|ELL3|LASS4|LASS3|ARL2BP|H2AFY2|PLCH1|ZNF138|ZNF136|ZNF135|HOXD8|ADA|RAD18|ZNF134|CDKN1C|GPI|GMEB1|PYGM|FMN1|TCF20|ING5|C1QTNF2|ADAMTSL4|AIFM2|ANXA6|TIMP3|JARID2|TIGD1|ZIK1|EDARADD|HELLS|TIGD2|TIGD4|ANXA2|IFNGR2|ANXA5|PAWR|SERPINB5|GNL3|APBB1IP|KAT2B|ZEB2|COL2A1|ZEB1|RARB|ANGPTL2|ANGPTL1|ENG|ZNF594|C6ORF170|FGD5|FGD6|ADRBK2|ZNF107|SLC17A7|BRD8|ZNF587|DEDD|ZNF586|ZNF101|FARP1|GSN|IL10RB|F12|PCGF3|DHRS3|ZNF33B|HINFP|ZNF33A|GPR143|RFWD3|ZNF335|CCL28|PLXND1|CTNND2|RTKN2|C1ORF77|CDH5|SALL2|CDH1|LZTS1|ZNF321|ZNF320|ZNF562|ZNF561|MAP2K1|IGFBP5|GTF3A|SYPL2|TLE6|TRAIP|MORF4L1|OBSCN|RAB36|ZNF317|RAB38|TNIK|ERG|FKBP4|ZNF311|ZNF552|ZNF793|ZNF551|CUL9|BRSK1|ZNF550|DNMT1|PARM1|CALCRL|BRI3|ITPR3|RASAL1|RHOBTB1|GTF2E2|PLXNA2|ZNF789|NDN|ZNF304|SRGAP3|ZNF786|DRD2|ZNF544|ZNF785|ZNF543|TRAPPC2|ZNF782|EIF2B3|ATP8B1|TNK1|SLC4A11|ASNS|FANCC|ESRRG|CDK7|MTL5|YEATS2|ZFP62|RCAN2|RCAN3|CDK2|ZNF774|ZFP112|RAD9A|BNC2|PIK3C2G|ADRA1B|DUSP16|PSD2|SIN3A|PSD4|DNMT3B|WDR6|ZNF525|SH3D19|IQCB1|PLEKHG4|CR2|VWF|ZNF75A|ADRA2A|DUSP22|TRAF4|ESRP2|ESRP1|PPAP2A|ZNF516|PECAM1|MCM4|HDAC1|CEBPG|PDHB|TENC1|HDAC9|PLN|ABLIM3|RAB25|RBBP4|ZNF749|ZNF500|MEST|CTNNAL1|JAZF1|IRX1|IRX2|ANGPT1|IRX5|KCNIP2|MACC1|IRX3|IRX4|NFASC|POLR3A|KLF5|RAB15|BCOR|RAB17|METAP1|SLC35B2|APP|SPARC|TRAF3IP2|ACSM3|CBLC|AQP3|RAPGEFL1|PNN|RPS6KA6|RPS6KA5|ZNF606|RPS6KA1|PDK4|HABP4|ARFIP2|SOX9|BTRC|SYNPO|ICOSLG|SOX4|COG7|ATP6V0E1|ACSL1|COG3|SLC11A2|EBF1|KRT7|EBF2|EBF3|OVOL1|RUNX3|RUNX1|OVOL2|TIAM2|RRAGC|EZR|ZFPM2|LLGL2|IL28RA|CDS1|SPTBN5|CASZ1|BEX2|HKR1|PDE1C|PDE1B|STXBP1|PDE1A|MGST3|STXBP2|TWIST2|TWIST1|KLK8|KLK6|CYP27B1|GNG10|ZNF827|DPH3|ZNF823|TP53BP2|INPP5K|TP53BP1|MAP4|KIAA1804|PATZ1|SPTBN2|NMB|SETDB1|BCL11A|PDE2A|CIDEA|RAB39B|GNG11|CIDEC|SRPK1|CABYR|ZZZ3|RICH2|ZNF814|FUBP1|CUTC|ACVRL1|ROBO4|C2CD3|CITED4|MEOX2|PRPF19|SIPA1L3|MEOX1|CX3CL1|SIPA1L1|SLC22A17|XPO5|RALGPS1|RALGPS2|VAV3|PRMT6|PRMT5|EDN3|STRADB|TFE3|ZDHHC13|RHOH|NME5|AVPR1A|IL17RB|RHOA|MDFIC|HNRNPH1|TNNT3|AIDA|RHOV|TLR4|VGLL4|RHOQ|RAB7A|AMIGO2|PTGER3|AKAP8|ZNF3|AKAP5|ZNF8|ZNF7|TRAK2|HRSP12|CST3|DUOX1|MAP4K4|MPP1|GDF10|MPP2|CA11|NFYA|DMRT2|C17ORF68|GRHL3|GRHL1|PODN|FAH|GRHL2|KRT18|F2RL1|CTNNB1|CAMK1|APBA2|KDM1A|POGK|RASEF|ARHGAP39|ESPN|HOXA11|HOXA10|BMPER|POGZ|AZI2|PDE8A|CHRNB2|UNC5CL|KDM2A|KDM2B|LMO3|LMO2|KCTD1|ELMO1|LMX1B|PXK|ARHGAP19|DTX1|ARHGAP17|ADRB1|ADRB2|EFNB1|SDCBP|THPO|CASKIN1|SUDS3|MARK2|MARK1|CYP2J2|RAP1GAP2|SMAD6|POU2F3|ARHGAP24|ARHGAP33|ARHGAP32|ARHGAP31|TRPV6|DLG3|TRPV4|DLG5|FGFR2|AVEN|CREBZF|KDM5B|SCYL3|KDM5C|B4GALT1|YBX1|SLC2A4|CASP6|SIX2|TRPS1|PDE4B|CASP2|PDE4A|ARAP2|PPP2R5A|ARID1A|ARHGAP10|ITGB1BP1|MCTP2|KDM3A|KDM3B|ZNF195|POLDIP3|ZNF193|ATP1A1|TOB2|THBS4|WNT11|ERBB3|PALMD|GNA12|ERBB2|HES1|MYCL1|PDE6B|MAPK3|ZNF286A|KDM4A|KDM4C|LGI4|PDE7A</Data></Cell><Cell ss:Index="255"/></Row><Row ss:Height="12.816"><Cell><Data ss:Type="Number">48856</Data></Cell><Cell ss:StyleID="ce1"><Data ss:Type="Number">0.0000000048256</Data></Cell><Cell ss:StyleID="ce1"><Data ss:Type="Number">0.00000349</Data></Cell><Cell><Data ss:Type="Number">388</Data></Cell><Cell><Data ss:Type="Number">2648</Data></Cell><Cell><Data ss:Type="Number">1998</Data></Cell><Cell><Data ss:Type="Number">17714</Data></Cell><Cell><Data ss:Type="String">anatomical structure development</Data></Cell><Cell><Data ss:Type="String">CNTFR|EHF|IFT172|GLDN|ALCAM|L3MBTL|GJA4|PRKACA|PRKCI|MEF2C|CXADR|SERPINF1|RNASE4|HSPG2|SOX10|KIAA1217|SPINT1|FEZ2|AGTR1|TXNIP|HOXB8|HOXB7|HOXB6|SF1|HOXB5|PDGFA|GATA3|GJC1|UGT8|GJC3|MYO6|HOXC8|FZD1|FZD3|ICMT|JUP|FZD4|MCAM|FZD7|RAB3IP|FLI1|VANGL2|GJB1|MKS1|C19ORF46|NOX4|HOXD8|ADA|CDKN1C|GPI|FMN1|TFCP2L1|PTH1R|JPH1|MECOM|FLVCR1|TIMP3|JARID2|TIMP4|EDARADD|OFD1|HELLS|ANXA2|ACTL6A|SERPINB5|ZEB2|COL2A1|ZEB1|RARB|PPARG|PAFAH1B3|VAMP5|VAMP3|ENG|ATL1|PAPSS1|EXTL1|TMEM67|STX2|GSN|HINFP|OSTM1|FABP5|ABI2|CCL28|SEMA5A|C11ORF73|PLXND1|CTNND2|RTKN2|CXCL17|MSI1|MSI2|FOXQ1|CDH5|CDH1|LZTS1|EPM2A|TPD52|FAM48A|MAP2K1|FBXW8|IGFBP5|SRCIN1|MSH6|MSH2|S100A4|FSCN2|ROR2|FKBP4|DSC1|ZNF675|COL17A1|BRSK1|PFKFB1|CALCRL|BRI3|LRRC50|NPAS2|BCL2L11|PLXNA2|NDN|ZNF423|DRD2|TRAPPC2|EIF2B3|GPR98|ASNS|FANCC|SYNJ2|QKI|MLXIPL|RCAN2|RCAN3|CSPG4|CPM|FLT1|SYCP2|FHL1|ADRA1B|MB|SGCB|DNMT3B|ITGB8|C8ORF85|NEO1|SGCG|DSP|IQCB1|EMX2|VWF|ITGA2|TNFRSF19|NRG1|TRAF4|ITGA7|COL15A1|CEBPG|LRP2|HDAC9|BARX2|PARD6B|CLEC3B|PLN|PTPRZ1|SLITRK6|SLITRK5|FYN|MEST|CNNM4|IRX1|SEMA4A|KCNJ8|ANGPT1|PRRX1|IRX5|KCNIP2|SEMA4B|IRX4|SEMA4G|BAIAP2|ASS1|NFASC|KLF5|CCDC64|BCOR|CDO1|PVRL1|APP|SPARC|FOXI1|AQP3|RAPGEFL1|RPS6KA6|LGALS1|PPAT|KDR|C17ORF28|SOX9|BTRC|EPHB1|TP63|SOX4|EPHB3|SMARCC1|SLC11A2|ACSL3|OVOL1|RUNX1|OVOL2|BTD|NINJ2|EZR|ZFPM2|TP53|BEX2|SDC4|EPAS1|SDC2|STXBP1|TWIST1|PCDH12|EVPL|KLK8|IGSF9|KLK6|CYP27B1|PATZ1|ARSE|GPM6B|BBS1|NMB|SETDB1|BCL11A|ST8SIA2|BST1|SDC1|COL9A2|SCN2A|TP73|ACVRL1|NRP1|CLIC5|ROBO4|C2CD3|DOC2A|PTPRM|MEOX2|PRPF19|PCSK5|CX3CL1|SIPA1L1|DFNB31|VAV3|EDN3|STRADB|STRBP|RHOH|NME5|AVPR1A|RHOA|ANO1|CEACAM1|KIT|ARHGEF7|CD63|AKAP5|DUOX1|PNMA1|GPC3|GPC2|MSX1|GINS1|GDF10|SORT1|DMRT2|VEGFB|GRHL3|FAH|GRIN1|KRT19|KRT18|KRT15|CTNNB1|CAMK1|MAMLD1|APBA2|FOXA1|CELSR1|CELSR2|CELSR3|IGF1R|HOXA11|HOXA10|GRIP1|BMPER|CAPN2|TGM5|CHRNB2|PDGFRB|PHYH|LIG1|LMO2|RPGRIP1L|PCDHA11|PRLR|PCP2|ALDH3A2|COL4A1|SCN8A|SBDS|LMX1B|PKDCC|NPR1|HTRA3|NPR2|SLC1A3|DTX1|ADRB1|ADRB2|CACNA1F|RTN4|PLD2|C11ORF9|FAM83H|EFNB1|EFNB3|THPO|FUT9|TFAP2A|TFAP2C|VDR|CAV1|SMAD6|POU2F3|BMP6|ARHGAP24|TMEM111|HOOK1|TCF4|FBN1|B4GALT1|LDB1|CHD6|HSPB2|ODZ3|LAMC1|GHR|ALDH2|CASP6|SIX2|TRPS1|SNTA1|TGIF2|SHROOM2|SHROOM3|NAV1|NAV2|ARID1A|ELF3|ELF5|CASQ2|IRF6|ATP6V1B1|TUFT1|PRELP|HMGCR|ACVR1B|CLCN2|WNT11|ERBB3|CNR1|GNA12|ATOH8|ERBB2|HES1|MAPK3|LAMB3|EYA2|EGF|LGI4|EYA4|PLA2G2A|TBX19|TBX15|SBK1|COL7A1|CD9</Data></Cell><Cell ss:Index="255"/></Row><Row ss:Index="39" ss:Height="12.816"><Cell><Data ss:Type="Number">50794</Data></Cell><Cell ss:StyleID="ce1"><Data ss:Type="Number">0.000000012126</Data></Cell><Cell ss:StyleID="ce1"><Data ss:Type="Number">0.0000078931</Data></Cell><Cell><Data ss:Type="Number">813</Data></Cell><Cell><Data ss:Type="Number">6201</Data></Cell><Cell><Data ss:Type="Number">1998</Data></Cell><Cell><Data ss:Type="Number">17714</Data></Cell><Cell><Data ss:Type="String">regulation of cellular process</Data></Cell><Cell><Data ss:Type="String">MDC1|MAPKBP1|PGAP2|PRKACA|PKNOX2|MEF2C|CXADR|STARD8|ZNF10|RNASE4|FEZ2|AGTR1|TXNIP|OPTN|SKAP1|SF1|ZNF274|ZNF273|CRABP1|PDGFA|IL20RB|GATA3|ZNF26|C6|JUB|MYO6|RSU1|ATRIP|ABCA1|ZNF263|JUP|NEBL|FLI1|PKIB|NOX4|PKIG|EFCAB4B|ZNF498|ZNF256|DMRTC1B|FERMT2|ZNF497|EZH2|ARHGAP8|ZNF250|PRKAG1|TFCP2L1|ZNF45|EFCAB6|CTCF|PTH1R|JPH1|MED17|SMPD2|CHAF1B|MECOM|NKRF|JAK1|ZNF483|FGFBP1|ACTL6A|ZNF57|MED23|CDC42EP2|ZNF239|PPARG|VAMP3|SLC7A1|SFRS13B|PSMA7|TMEM67|PSMB1|ZNF229|ZNF227|STX2|SPDEF|ZNF462|MBD2|TARBP1|FABP4|MYBBP1A|PSMC1|ZNF74|PECR|ZNF692|ZBTB24|RORC|FOXQ1|MAP3K9|ZNF687|ZNF202|ZNF443|CDKL2|PPP1R16B|EPM2A|ZNF440|PIAS3|BNIP3L|ZNF682|ZNF681|KCNH8|SRCIN1|MSH6|MSH2|ZNF439|ZNF438|S100A4|ROR2|ZNF433|DSC1|ZNF675|PFKFB1|ARL2|NPAS2|RAP1GAP|SLC9A1|ACAT1|RAP1B|SLC9A3R1|DBC1|BCL2L11|STK36|ZNF425|ZNF667|ZNF423|GRIA4|IP6K2|ZNF662|TIA1|RASL10A|GPR98|RABL2A|GPR109A|TNFRSF10A|FOXN3|FOXN2|QKI|MLXIPL|ZNF418|SP6|FLT1|CDCA7L|RASGRF2|WISP2|KIAA1543|PPP1R13L|ZNF649|ZNF648|ZNF644|ZNF643|BOK|EMX2|SH2D3A|ITGA2|TNFRSF19|NRG1|KSR2|ARL4C|ITGA7|COL15A1|CANT1|ZBTB49|ZBTB43|MLLT4|BARX2|PARD6B|TIFA|SH3BP5|FYN|SLC25A20|E2F5|ZNF862|ZNF860|MARCKSL1|PRRX1|TPD52L1|BAIAP2|CABLES2|ST5|PDCD4|PVRL1|PLEKHB1|FOXI1|LGALS1|BAIAP2L1|PEG10|RASSF6|KDR|TRIM27|EPHB1|TBC1D22B|TP63|EPHB3|SMARCC1|SFMBT1|SFMBT2|ANK2|ANK3|ANK1|BTD|IFI27|SPATA13|ZNF713|TRIM16|ZNF710|EPHA1|TP53|ROPN1|EPHA3|CETP|GRB7|SDC4|EPAS1|TGFA|LPAR2|LPAR3|MST1R|ZBTB5|ACTR3B|ZNF397OS|SEC14L2|SYNGR1|RRAS|ZNF700|KCNN4|XBP1|TNFSF12|TNFSF13|RASSF7|RAB27B|PPP1R1A|PTK7|WNK2|WNK3|ACER3|CD24|CALM1|TP73|PTPRT|NRP1|CSRNP3|DOC2A|DIRAS1|DIRAS2|HNF4G|PTPRM|PTPRK|ACADL|HYAL1|CD36|LMCD1|NCOA5|SREBF2|CNKSR1|DEPDC6|KIT|ARHGEF7|ARHGEF5|CD63|GNAI1|GNAI2|PERP|PLEKHG4B|GPC3|MSX1|SCAND3|SORT1|VEGFB|GRIN1|SGSM2|MAMLD1|PNPLA2|FOXA1|RTKN|CD81|WWC1|PRDM2|ETS1|CELSR2|IGF1R|KLHL31|GRIP1|RGS5|RGS3|ZNF85|ENPP2|FAM3D|PTRF|PDGFRB|CASK|TBC1D2B|RPGRIP1L|PRLR|PCP2|ERN1|PLA2G16|ZNF93|PSPC1|SBDS|CARD14|GNAZ|PKDCC|RBM8A|NPR1|HTRA3|NPR2|SLC1A3|ACACB|RTN4|PLD2|C11ORF9|GRK5|PACSIN2|TBC1D14|RHPN2|TFAP2A|TFAP2C|ARHGEF37|VDR|CAV1|PHF12|ARHGEF38|SYT7|BMP6|KLHL20|TCF4|GNB5|TNFAIP8|LDB1|CHD8|TH1L|CHD6|ODZ2|ODZ3|CHD4|CHD3|LAMC1|CHD2|GHR|RASGEF1A|BCL7A|RASGEF1C|CA8|TGIF2|MMP7|ARHGEF15|SHROOM2|ARHGEF19|SHROOM3|ETV1|ETV4|ETV5|ETV6|ELF3|HIST4H4|ELF5|CAT|IRF6|ACVR1B|ADD1|IL1RL2|ACVR1C|CNR1|MKNK1|GNG7|RBM39|EYA2|EGF|BNIP3|EYA4|PLA2G2A|MAPK14|TBX19|MAPK15|MAPK13|TBX15|TEK|BNIPL|ROPN1B|CNTFR|EHF|MAML1|EPS8|ALCAM|CREB3L4|ZMIZ2|L3MBTL|ZNF169|ZNF165|PRKCI|SERPINF1|PASK|SOX10|RNF128|LGALS12|HOXB8|HOXB7|HOXB6|HOXB5|CDC42SE1|CTBP2|PRDM15|NEDD4L|PRDM10|PRKCZ|PPP3R1|ZSCAN12|S100A14|ZSCAN16|HOXC8|S100A10|FZD1|ZNF384|FZD3|ICMT|ZNF140|GRTP1|FZD7|PRDX6|ELL3|LASS4|LASS3|ARL2BP|PLCH1|ZNF138|ZNF136|ZNF135|HOXD8|ADA|RAD18|ZNF134|CDKN1C|GMEB1|FMN1|TCF20|ING5|C1QTNF2|ADAMTSL4|AIFM2|TIMP3|JARID2|TIGD1|ZIK1|EDARADD|HELLS|TIGD2|TIGD4|ANXA2|ANXA5|PAWR|SERPINB5|GNL3|APBB1IP|KAT2B|ZEB2|COL2A1|ZEB1|RARB|ANGPTL2|ANGPTL1|ENG|ZNF594|C6ORF170|FGD5|FGD6|ADRBK2|ZNF107|BRD8|ZNF587|DEDD|ZNF586|ZNF101|FARP1|GSN|IL10RB|PCGF3|ZNF33B|HINFP|ZNF33A|GPR143|RFWD3|ZNF335|PLXND1|CTNND2|RTKN2|C1ORF77|CDH5|SALL2|CDH1|LZTS1|ZNF321|ZNF320|ZNF562|ZNF561|MAP2K1|IGFBP5|GTF3A|TLE6|TRAIP|MORF4L1|OBSCN|RAB36|ZNF317|RAB38|TNIK|ERG|FKBP4|ZNF311|ZNF552|ZNF793|ZNF551|CUL9|BRSK1|ZNF550|DNMT1|CALCRL|BRI3|RASAL1|RHOBTB1|GTF2E2|PLXNA2|ZNF789|NDN|ZNF304|SRGAP3|ZNF786|DRD2|ZNF544|ZNF785|ZNF543|TRAPPC2|ZNF782|EIF2B3|ATP8B1|TNK1|ASNS|ESRRG|CDK7|YEATS2|ZFP62|RCAN2|RCAN3|CDK2|ZNF774|ZFP112|RAD9A|BNC2|PIK3C2G|ADRA1B|DUSP16|PSD2|SIN3A|PSD4|DNMT3B|WDR6|ZNF525|SH3D19|IQCB1|PLEKHG4|ZNF75A|ADRA2A|DUSP22|TRAF4|ESRP2|ESRP1|PPAP2A|ZNF516|PECAM1|MCM4|HDAC1|CEBPG|PDHB|TENC1|HDAC9|ABLIM3|RAB25|RBBP4|ZNF749|ZNF500|CTNNAL1|JAZF1|IRX1|IRX2|ANGPT1|IRX5|KCNIP2|MACC1|IRX3|IRX4|KLF5|RAB15|BCOR|RAB17|METAP1|SLC35B2|APP|SPARC|TRAF3IP2|CBLC|AQP3|RAPGEFL1|PNN|RPS6KA6|RPS6KA5|ZNF606|RPS6KA1|PDK4|HABP4|ARFIP2|SOX9|BTRC|SYNPO|ICOSLG|SOX4|ACSL1|SLC11A2|EBF1|KRT7|EBF2|EBF3|OVOL1|RUNX3|RUNX1|OVOL2|TIAM2|RRAGC|EZR|ZFPM2|LLGL2|IL28RA|CDS1|SPTBN5|CASZ1|BEX2|HKR1|PDE1C|PDE1B|STXBP1|PDE1A|MGST3|STXBP2|TWIST2|TWIST1|KLK8|KLK6|CYP27B1|GNG10|ZNF827|DPH3|ZNF823|TP53BP2|INPP5K|TP53BP1|MAP4|KIAA1804|PATZ1|SPTBN2|NMB|SETDB1|BCL11A|PDE2A|CIDEA|RAB39B|GNG11|CIDEC|SRPK1|CABYR|ZZZ3|RICH2|ZNF814|FUBP1|ACVRL1|ROBO4|CITED4|MEOX2|PRPF19|SIPA1L3|MEOX1|CX3CL1|SIPA1L1|RALGPS1|RALGPS2|VAV3|PRMT6|PRMT5|EDN3|STRADB|TFE3|ZDHHC13|RHOH|NME5|AVPR1A|IL17RB|RHOA|MDFIC|HNRNPH1|TNNT3|AIDA|RHOV|TLR4|VGLL4|RHOQ|RAB7A|AMIGO2|AKAP8|ZNF3|AKAP5|ZNF8|ZNF7|TRAK2|HRSP12|CST3|DUOX1|MAP4K4|MPP1|GDF10|MPP2|CA11|NFYA|DMRT2|GRHL3|GRHL1|PODN|FAH|GRHL2|KRT18|F2RL1|CTNNB1|CAMK1|KDM1A|POGK|RASEF|ARHGAP39|ESPN|HOXA11|HOXA10|BMPER|POGZ|AZI2|PDE8A|CHRNB2|UNC5CL|KDM2A|KDM2B|LMO3|LMO2|KCTD1|ELMO1|LMX1B|PXK|ARHGAP19|DTX1|ARHGAP17|ADRB1|ADRB2|EFNB1|SDCBP|THPO|CASKIN1|SUDS3|MARK2|MARK1|RAP1GAP2|SMAD6|POU2F3|ARHGAP24|ARHGAP33|ARHGAP32|ARHGAP31|TRPV6|DLG3|DLG5|FGFR2|AVEN|CREBZF|KDM5B|SCYL3|KDM5C|B4GALT1|YBX1|CASP6|SIX2|TRPS1|PDE4B|CASP2|PDE4A|ARAP2|PPP2R5A|ARID1A|ARHGAP10|ITGB1BP1|MCTP2|KDM3A|KDM3B|ZNF195|POLDIP3|ZNF193|ATP1A1|TOB2|THBS4|WNT11|ERBB3|PALMD|GNA12|ERBB2|HES1|MYCL1|PDE6B|MAPK3|ZNF286A|KDM4A|KDM4C|PDE7A</Data></Cell><Cell ss:Index="255"/></Row><Row ss:Height="12.816"><Cell><Data ss:Type="Number">42995</Data></Cell><Cell ss:StyleID="ce1"><Data ss:Type="Number">0.00000001375</Data></Cell><Cell ss:StyleID="ce1"><Data ss:Type="Number">0.0000081362</Data></Cell><Cell><Data ss:Type="Number">137</Data></Cell><Cell><Data ss:Type="Number">761</Data></Cell><Cell><Data ss:Type="Number">1998</Data></Cell><Cell><Data ss:Type="Number">17714</Data></Cell><Cell><Data ss:Type="String">cell projection</Data></Cell><Cell><Data ss:Type="String">ROPN1B|APP|IFT172|WWC1|CLSTN1|ICAM2|AQP7|ESPN|IGF1R|ALCAM|KIF5A|TEKT2|CDK20|ARFIP2|SYNPO|LZTS1|TP63|ANKS1B|PIAS3|SLC34A2|MAP2K1|SLC11A2|SLC6A14|RNASE4|RPGRIP1L|SRCIN1|TIAM2|SCN8A|S100A4|FKBP4|EZR|LRRC50|SLC1A2|PDGFA|SLC1A3|ITPR3|CACNA1C|SLC5A1|ADRB2|ACTR3B|RTN4|IGSF9|PLD2|SLC9A3R1|LDHA|KLC3|JUB|MYO6|INPP5K|PLEK2|PROM1|DRD2|GRIA4|PROM2|BBS1|FZD3|MAGEE1|RAB3IP|DNAH14|PARVA|SYNJ2|ARHGAP24|FERMT1|ARHGAP32|KIF18A|ARHGAP31|CABYR|KIAA1598|MYO5B|TRPV4|MKS1|SDC1|CSPG4|SCN2A|ADA|NRP1|CLIC5|SCYL3|B4GALT1|C2CD3|PTPRM|SLC7A10|DNALI1|TRIM9|SIPA1L1|PSD2|PIP5KL1|PDE4A|FFAR2|DFNB31|OFD1|IQCB1|GPR34|ITGA2|SREBF2|ARL4C|APBB1IP|CATSPERB|EFHC1|ITGB1BP1|AIDA|ARHGEF7|CATSPER2|DNAH7|ATL1|C6ORF170|DNAH9|LRP2|AKAP5|CLCN2|CYGB|FGD5|FGD6|RAB25|TMEM67|GNA12|ERBB2|MPP1|SEPT11|GSN|ANGPT1|NEGR1|BNIP3|BAIAP2|GRIN1|SLC4A7|TTC8|TTLL5|NFASC|TTLL4|ABI2|CTNNB1|TEK|VIM|KCNK1|FOLR1|PVRL1</Data></Cell><Cell ss:Index="255"/></Row><Row ss:Height="12.816"><Cell><Data ss:Type="Number">43296</Data></Cell><Cell ss:StyleID="ce1"><Data ss:Type="Number">0.000000021258</Data></Cell><Cell ss:StyleID="ce1"><Data ss:Type="Number">0.000011531</Data></Cell><Cell><Data ss:Type="Number">29</Data></Cell><Cell><Data ss:Type="Number">85</Data></Cell><Cell><Data ss:Type="Number">1998</Data></Cell><Cell><Data ss:Type="Number">17714</Data></Cell><Cell><Data ss:Type="String">apical junction complex</Data></Cell><Cell><Data ss:Type="String">ARHGAP17|PRKCZ|CDH5|PARD6B|KIAA1543|MARVELD2|CDH1|SYNPO|CGNL1|PRKCI|CXADR|JUP|MAGI3|SHROOM2|SHROOM3|CGN|INADL|PLEKHA7|CLDN4|OCLN|CLDN3|CLDN8|CLDN12|CLDN7|CLDN19|CTNNB1|ESAM|TJP3|CRB3</Data></Cell><Cell ss:Index="255"/></Row><Row ss:Height="12.816"><Cell><Data ss:Type="Number">7275</Data></Cell><Cell ss:StyleID="ce1"><Data ss:Type="Number">0.000000028925</Data></Cell><Cell ss:StyleID="ce1"><Data ss:Type="Number">0.000014482</Data></Cell><Cell><Data ss:Type="Number">422</Data></Cell><Cell><Data ss:Type="Number">2961</Data></Cell><Cell><Data ss:Type="Number">1998</Data></Cell><Cell><Data ss:Type="Number">17714</Data></Cell><Cell><Data ss:Type="String">multicellular organismal development</Data></Cell><Cell><Data ss:Type="String">CNTFR|EHF|IFT172|DCAF7|GLDN|ALCAM|L3MBTL|GJA4|CDK20|C19ORF57|PRKACA|PRKCI|MEF2C|CXADR|SERPINF1|RNASE4|HSPG2|SOX10|KIAA1217|SPINT1|IFT81|FEZ2|PSME4|AGTR1|TXNIP|HOXB8|HOXB7|HOXB6|SF1|HOXB5|CRABP1|PDGFA|GJC1|UGT8|GJC3|C6|MYO6|HOXC8|FZD1|FZD3|ICMT|PHC1|JUP|FZD4|FZD7|FLI1|VANGL2|GJB1|KIAA1598|MKS1|C19ORF46|NOX4|ZNF256|HOXD8|ADA|CDKN1C|GPI|FMN1|TFCP2L1|ZNF45|PTH1R|JPH1|MECOM|FLVCR1|TIMP3|JARID2|TIMP4|EDARADD|OFD1|HELLS|ANXA2|ACTL6A|SERPINB5|ZEB2|COL2A1|ZEB1|RARB|ANGPTL2|PPARG|PAFAH1B3|VAMP5|ENG|ATL1|C6ORF170|PAPSS1|EXTL1|TMEM67|GCNT2|STX2|SPDEF|GSN|HINFP|OSTM1|FABP5|ABI2|ZNF74|CCL28|SEMA5A|C11ORF73|PLXND1|CTNND2|RTKN2|CXCL17|MSI1|FOXQ1|CDH5|HHAT|CDH1|LZTS1|EPM2A|TPD52|FAM48A|MAP2K1|FBXW8|IGFBP5|SRCIN1|MSH6|OBSCN|MSH2|S100A4|ROR2|ERG|FKBP4|DSC1|ZNF675|COL17A1|BRSK1|PFKFB1|CALCRL|BRI3|NPAS2|C1ORF107|BCL2L11|STK36|PLXNA2|NDN|TSNAXIP1|ZNF423|DRD2|TRAPPC2|EIF2B3|GPR98|ASNS|SYNJ2|QKI|MTL5|RCAN2|CSPG4|FLT1|SYCP2|FHL1|ADRA1B|MB|SIN3A|SGCB|DNMT3B|ITGB8|C8ORF85|SGCG|DSP|IQCB1|EMX2|VWF|ITGA2|TNFRSF19|NRG1|DUSP22|CATSPERB|TRAF4|CATSPERG|ITGA7|COL15A1|CATSPER2|CEBPG|LRP2|HDAC9|BARX2|PARD6B|CLEC3B|PLN|PTPRZ1|SLITRK6|SLITRK5|FYN|MICALCL|MEST|CNNM4|IRX1|SEMA4A|KCNJ8|ANGPT1|PRRX1|IRX5|KCNIP2|IRX3|SEMA4B|IRX4|SEMA4G|BAIAP2|ASS1|NFASC|KLF5|CCDC64|BCOR|CDO1|PVRL1|APP|SPARC|FOXI1|AQP3|RAPGEFL1|RPS6KA6|LGALS1|PPAT|KDR|C17ORF28|SOX9|BTRC|EPHB1|TP63|SOX4|EPHB3|SLC34A2|SMARCC1|PAQR7|SLC11A2|EBF1|EBF2|EBF3|ACSL3|OVOL1|RUNX1|OVOL2|BTD|NINJ2|EZR|ZFPM2|TP53|BEX2|HKR1|SDC4|EPAS1|SDC2|STXBP1|TWIST2|TWIST1|PCDH12|MST1R|EVPL|KLK8|IGSF9|KLK6|CYP27B1|INPP5K|PATZ1|ARSE|GPM6B|NMB|SETDB1|BCL11A|TNFSF12|ST8SIA2|BST1|SDC1|COL9A2|SCN2A|TP73|ACVRL1|NRP1|CLIC5|ROBO4|C2CD3|DOC2A|PTPRM|MEOX2|PRPF19|MEOX1|PCSK5|CX3CL1|SIPA1L1|ZMYM3|DFNB31|VAV3|EDN3|STRBP|RHOH|NME5|AVPR1A|RHOA|ANO1|CEACAM1|KIT|AIDA|ARHGEF7|CD63|ZNF3|AKAP5|ZNF7|DUOX1|PNMA1|GPC3|GPC2|MSX1|GINS1|GDF10|SORT1|DMRT2|VEGFB|GRHL3|GRHL1|FAH|GRIN1|KRT19|KRT15|CTNNB1|CAMK1|MAMLD1|APBA2|FOXA1|KDM1A|POGK|CELSR1|CELSR2|CELSR3|IGF1R|HOXA11|HOXA10|GRIP1|BMPER|POGZ|CAPN2|TGM5|CHRNB2|PDGFRB|PHYH|LMO2|RPGRIP1L|PCDHA11|PRLR|PCP2|ALDH3A2|COL4A1|SCN8A|SBDS|LMX1B|PKDCC|NPR1|HTRA3|NPR2|SLC1A3|DTX1|ADRB1|ADRB2|CACNA1F|RTN4|PLD2|C11ORF9|FAM83H|EFNB1|EFNB3|THPO|FUT9|MARK2|TFAP2A|TFAP2C|VDR|CAV1|SMAD6|POU2F3|BMP6|ARHGAP24|TMEM111|HOOK1|TCF4|FBN1|B4GALT1|LDB1|CHD8|CHD6|ODZ3|LDB2|LAMC1|GHR|ALDH2|CASP6|SIX2|TRPS1|SNTA1|TGIF2|SHROOM2|SHROOM3|NAV1|NAV2|ARID1A|ELF3|ELF5|CASQ2|IRF6|ATP6V1B1|TUFT1|PRELP|HMGCR|ACVR1B|CLCN2|WNT11|ERBB3|CNR1|GNA12|ATOH8|ERBB2|HES1|MAPK3|LAMB3|EYA2|EGF|LGI4|EYA4|TBX19|TBX15|SBK1|COL7A1|CD9</Data></Cell><Cell ss:Index="255"/></Row><Row ss:Height="12.816"><Cell><Data ss:Type="Number">16327</Data></Cell><Cell ss:StyleID="ce1"><Data ss:Type="Number">0.000000051113</Data></Cell><Cell ss:StyleID="ce1"><Data ss:Type="Number">0.000023764</Data></Cell><Cell><Data ss:Type="Number">29</Data></Cell><Cell><Data ss:Type="Number">88</Data></Cell><Cell><Data ss:Type="Number">1998</Data></Cell><Cell><Data ss:Type="Number">17714</Data></Cell><Cell><Data ss:Type="String">apicolateral plasma membrane</Data></Cell><Cell><Data ss:Type="String">ARHGAP17|PRKCZ|CDH5|PARD6B|KIAA1543|MARVELD2|CDH1|SYNPO|CGNL1|PRKCI|CXADR|JUP|MAGI3|SHROOM2|SHROOM3|CGN|INADL|PLEKHA7|CLDN4|OCLN|CLDN3|CLDN8|CLDN12|CLDN7|CLDN19|CTNNB1|ESAM|TJP3|CRB3</Data></Cell><Cell ss:Index="255"/></Row><Row ss:Height="12.816"><Cell><Data ss:Type="Number">19199</Data></Cell><Cell ss:StyleID="ce1"><Data ss:Type="Number">0.000000083666</Data></Cell><Cell ss:StyleID="ce1"><Data ss:Type="Number">0.000036305</Data></Cell><Cell><Data ss:Type="Number">27</Data></Cell><Cell><Data ss:Type="Number">80</Data></Cell><Cell><Data ss:Type="Number">1998</Data></Cell><Cell><Data ss:Type="Number">17714</Data></Cell><Cell><Data ss:Type="String">transmembrane receptor protein kinase activity</Data></Cell><Cell><Data ss:Type="String">DDR1|ACVRL1|NRP1|FLT1|EPHA10|MST1R|ACVR1B|EFNA4|IGF1R|EFNB3|ACVR1C|ERBB3|ERBB2|KDR|TRIM27|EPHB1|EPHB3|PDGFRB|EFNA3|PTK7|KIT|TEK|ROR2|EPHA1|FGFR2|EPHA3|ENG</Data></Cell><Cell ss:Index="255"/></Row><Row ss:Height="12.816"><Cell><Data ss:Type="Number">48731</Data></Cell><Cell ss:StyleID="ce1"><Data ss:Type="Number">0.00000011145</Data></Cell><Cell ss:StyleID="ce1"><Data ss:Type="Number">0.000045341</Data></Cell><Cell><Data ss:Type="Number">350</Data></Cell><Cell><Data ss:Type="Number">2415</Data></Cell><Cell><Data ss:Type="Number">1998</Data></Cell><Cell><Data ss:Type="Number">17714</Data></Cell><Cell><Data ss:Type="String">system development</Data></Cell><Cell><Data ss:Type="String">CNTFR|APP|EHF|SPARC|IFT172|FOXI1|AQP3|GLDN|RAPGEFL1|RPS6KA6|LGALS1|ALCAM|PPAT|L3MBTL|GJA4|KDR|C17ORF28|SOX9|PRKACA|BTRC|EPHB1|TP63|SOX4|EPHB3|SMARCC1|PRKCI|MEF2C|CXADR|SERPINF1|SLC11A2|RNASE4|ACSL3|OVOL1|HSPG2|SOX10|RUNX1|OVOL2|KIAA1217|BTD|SPINT1|NINJ2|FEZ2|AGTR1|TXNIP|HOXB8|EZR|ZFPM2|TP53|HOXB7|HOXB6|SF1|HOXB5|BEX2|EPAS1|SDC2|STXBP1|PDGFA|TWIST1|PCDH12|EVPL|KLK8|IGSF9|KLK6|GJC1|UGT8|CYP27B1|GJC3|MYO6|PATZ1|ARSE|HOXC8|GPM6B|FZD1|FZD3|NMB|ICMT|JUP|FZD4|BCL11A|ST8SIA2|FZD7|FLI1|BST1|VANGL2|GJB1|C19ORF46|SDC1|NOX4|COL9A2|SCN2A|HOXD8|ADA|TP73|CDKN1C|ACVRL1|NRP1|GPI|CLIC5|ROBO4|C2CD3|DOC2A|PTPRM|FMN1|TFCP2L1|PTH1R|MEOX2|PRPF19|JPH1|PCSK5|CX3CL1|SIPA1L1|MECOM|FLVCR1|TIMP3|DFNB31|JARID2|TIMP4|EDARADD|VAV3|HELLS|EDN3|ANXA2|ACTL6A|RHOH|AVPR1A|SERPINB5|RHOA|ANO1|ZEB2|CEACAM1|COL2A1|ZEB1|KIT|RARB|PPARG|ARHGEF7|PAFAH1B3|VAMP5|ENG|CD63|ATL1|AKAP5|PAPSS1|EXTL1|PNMA1|GPC3|GPC2|MSX1|STX2|GDF10|GSN|SORT1|DMRT2|VEGFB|GRHL3|FAH|GRIN1|KRT19|OSTM1|FABP5|ABI2|KRT15|CTNNB1|CAMK1|MAMLD1|APBA2|CCL28|FOXA1|SEMA5A|C11ORF73|PLXND1|RTKN2|CXCL17|MSI1|CELSR1|CELSR2|CELSR3|IGF1R|HOXA11|HOXA10|FOXQ1|GRIP1|CDH5|BMPER|CDH1|TGM5|LZTS1|CHRNB2|EPM2A|PDGFRB|TPD52|MAP2K1|PHYH|FBXW8|IGFBP5|LMO2|RPGRIP1L|SRCIN1|PCDHA11|PRLR|MSH6|PCP2|ALDH3A2|MSH2|COL4A1|SCN8A|SBDS|S100A4|ROR2|LMX1B|FKBP4|DSC1|ZNF675|COL17A1|BRSK1|PFKFB1|PKDCC|CALCRL|BRI3|HTRA3|NPR2|SLC1A3|DTX1|CACNA1F|NPAS2|RTN4|PLD2|C11ORF9|FAM83H|EFNB1|EFNB3|BCL2L11|THPO|FUT9|PLXNA2|NDN|ZNF423|DRD2|TFAP2A|TRAPPC2|TFAP2C|EIF2B3|VDR|CAV1|GPR98|ASNS|SYNJ2|POU2F3|QKI|BMP6|ARHGAP24|TMEM111|RCAN2|TCF4|CSPG4|FBN1|FLT1|B4GALT1|LDB1|SYCP2|FHL1|CHD6|ODZ3|LAMC1|ADRA1B|GHR|ALDH2|CASP6|MB|SGCB|SIX2|TRPS1|DNMT3B|ITGB8|C8ORF85|SGCG|SNTA1|DSP|IQCB1|EMX2|TGIF2|VWF|ITGA2|TNFRSF19|SHROOM2|SHROOM3|NRG1|NAV1|NAV2|ARID1A|ELF3|TRAF4|ELF5|CASQ2|ITGA7|IRF6|ATP6V1B1|COL15A1|TUFT1|CEBPG|PRELP|LRP2|HMGCR|ACVR1B|HDAC9|BARX2|CLCN2|PARD6B|CLEC3B|PLN|WNT11|PTPRZ1|ERBB3|CNR1|ATOH8|ERBB2|SLITRK6|SLITRK5|FYN|HES1|MEST|CNNM4|MAPK3|IRX1|SEMA4A|KCNJ8|ANGPT1|PRRX1|LAMB3|IRX5|EYA2|EGF|KCNIP2|LGI4|SEMA4B|IRX4|SEMA4G|BAIAP2|TBX19|ASS1|TBX15|NFASC|SBK1|KLF5|COL7A1|CD9|CCDC64|BCOR|CDO1|PVRL1</Data></Cell><Cell ss:Index="255"/></Row><Row ss:Height="12.816"><Cell><Data ss:Type="Number">50789</Data></Cell><Cell ss:StyleID="ce1"><Data ss:Type="Number">0.00000014054</Data></Cell><Cell ss:StyleID="ce1"><Data ss:Type="Number">0.000053809</Data></Cell><Cell><Data ss:Type="Number">842</Data></Cell><Cell><Data ss:Type="Number">6529</Data></Cell><Cell><Data ss:Type="Number">1998</Data></Cell><Cell><Data ss:Type="Number">17714</Data></Cell><Cell><Data ss:Type="String">regulation of biological process</Data></Cell><Cell><Data ss:Type="String">MDC1|MAPKBP1|PGAP2|PRKACA|PKNOX2|MEF2C|CXADR|STARD8|ZNF10|RNASE4|FEZ2|AGTR1|TXNIP|OPTN|SKAP1|SF1|ZNF274|ZNF273|CRABP1|PDGFA|IL20RB|GATA3|ZNF26|C6|JUB|MYO6|RSU1|ATRIP|ABCA1|ZNF263|JUP|NEBL|FLI1|PKIB|HRC|NOX4|PKIG|EFCAB4B|ZNF498|ZNF256|DMRTC1B|FERMT2|ZNF497|EZH2|ARHGAP8|ZNF250|PRKAG1|TFCP2L1|ZNF45|EFCAB6|CTCF|PTH1R|JPH1|MED17|SMPD2|CHAF1B|MECOM|NKRF|FLVCR1|JAK1|ZNF483|FGFBP1|ACTL6A|ZNF57|MED23|CDC42EP2|ZNF239|PPARG|VAMP3|SLC7A1|SFRS13B|PSMA7|TMEM67|PSMB1|ZNF229|ZNF227|STX2|SPDEF|ZNF462|MBD2|TARBP1|FABP4|MYBBP1A|PSMC1|ZNF74|PECR|ZNF692|UBE2D4|ZBTB24|RORC|FOXQ1|MAP3K9|ZNF687|ZNF202|ZNF443|CDKL2|PPP1R16B|EPM2A|ZNF440|PIAS3|BNIP3L|ZNF682|ZNF681|KCNH8|SRCIN1|MSH6|MSH2|ZNF439|ZNF438|S100A4|ROR2|ZNF433|DSC1|ZNF675|DSC2|PFKFB1|ARL2|NPAS2|RAP1GAP|SLC9A1|ACAT1|RAP1B|SLC9A3R1|DBC1|BCL2L11|STK36|ZNF425|ZNF667|ZNF423|GRIA4|IP6K2|ZNF662|TIA1|RASL10A|GPR98|RABL2A|GPR109A|TNFRSF10A|FOXN3|FOXN2|QKI|MLXIPL|ZNF418|SP6|FLT1|CDCA7L|CELF2|RASGRF2|FHL1|WISP2|KIAA1543|PPP1R13L|ZNF649|ZNF648|DGCR8|ZNF644|ZNF643|BOK|EMX2|SH2D3A|ITGA2|TNFRSF19|NRG1|KSR2|ARL4C|ITGA7|COL15A1|CANT1|ZBTB49|ZBTB43|MLLT4|BARX2|PARD6B|TIFA|SH3BP5|FYN|SLC25A20|E2F5|ZNF862|ZNF860|MARCKSL1|PRRX1|TPD52L1|BAIAP2|CABLES2|ST5|PDCD4|PVRL1|PLEKHB1|FOXI1|LGALS1|BAIAP2L1|PEG10|RASSF6|KDR|TRIM27|EPHB1|TBC1D22B|TP63|EPHB3|SMARCC1|SFMBT1|SFMBT2|ANK2|ANK3|ANK1|BTD|IFI27|SPATA13|ZNF713|TRIM16|ZNF710|EPHA1|TP53|ROPN1|EPHA3|CETP|GRB7|SDC4|EPAS1|TGFA|LPAR2|LPAR3|MST1R|ZBTB5|ACTR3B|ZNF397OS|SEC14L2|SYNGR1|RRAS|ZNF700|KCNN4|XBP1|APOBEC3F|TNFSF12|TNFSF13|RASSF7|RAB27B|PPP1R1A|PTK7|MYO5B|WNK2|WNK3|ACER3|CD24|CALM1|TP73|PTPRT|NRP1|CSRNP3|DOC2A|DIRAS1|DIRAS2|HNF4G|PTPRM|PTPRK|ACADL|HYAL1|CD36|LMCD1|VKORC1|NCOA5|SREBF2|CNKSR1|DEPDC6|KIT|ARHGEF7|ARHGEF5|CD63|RAMP2|GNAI1|GNAI2|PERP|PLEKHG4B|GPC3|MSX1|SCAND3|SORT1|VEGFB|GRIN1|SGSM2|MAMLD1|PNPLA2|FOXA1|RTKN|CD81|WWC1|PRDM2|ETS1|CELSR2|IGF1R|KLHL31|GRIP1|RGS5|RGS3|ZNF85|ENPP2|FAM3D|PTRF|PDGFRB|CASK|TBC1D2B|RPGRIP1L|PRLR|PCP2|ERN1|PLA2G16|ZNF93|PSPC1|SBDS|CARD14|GNAZ|PKDCC|RBM8A|NPR1|HTRA3|NPR2|SLC1A3|ACACB|RTN4|PLD2|C11ORF9|GRK5|PACSIN2|TBC1D14|RHPN2|UBE2F|TFAP2A|TFAP2C|ARHGEF37|VDR|CAV1|PHF12|ARHGEF38|SYT7|BMP6|KLHL20|TCF4|GNB5|TNFAIP8|LDB1|CHD8|TH1L|CHD6|ODZ2|ODZ3|CHD4|CHD3|LAMC1|CHD2|GHR|RASGEF1A|BCL7A|RASGEF1C|CA8|TGIF2|MMP7|ARHGEF15|SHROOM2|ARHGEF19|SHROOM3|ETV1|ETV4|ETV5|ETV6|ELF3|HIST4H4|ELF5|CAT|IRF6|ACVR1B|ADD1|IL1RL2|ACVR1C|SV2B|CNR1|MKNK1|GNG7|RBM39|EYA2|EGF|BNIP3|EYA4|PLA2G2A|MAPK14|TBX19|MAPK15|MAPK13|TBX15|TEK|BNIPL|ROPN1B|CNTFR|EHF|MAML1|EPS8|ALCAM|CREB3L4|ZMIZ2|L3MBTL|ZNF169|ZNF165|PRKCI|SERPINF1|PASK|SOX10|RNF128|LGALS12|SERPING1|HOXB8|HOXB7|HOXB6|HOXB5|CDC42SE1|CTBP2|PRDM15|NEDD4L|PRDM10|PRKCZ|PPP3R1|ZSCAN12|S100A14|ZSCAN16|HOXC8|S100A10|FZD1|ZNF384|FZD3|ICMT|ZNF140|GRTP1|FZD7|PRDX6|ELL3|LASS4|LASS3|ARL2BP|H2AFY2|PLCH1|ZNF138|ZNF136|ZNF135|HOXD8|ADA|RAD18|ZNF134|CDKN1C|GMEB1|FMN1|TCF20|ING5|C1QTNF2|ADAMTSL4|AIFM2|ANXA6|TIMP3|JARID2|TIGD1|ZIK1|EDARADD|HELLS|TIGD2|TIGD4|ANXA2|ANXA5|PAWR|SERPINB5|GNL3|APBB1IP|KAT2B|ZEB2|COL2A1|ZEB1|RARB|ANGPTL2|ANGPTL1|ENG|ZNF594|C6ORF170|FGD5|FGD6|ADRBK2|ZNF107|BRD8|ZNF587|DEDD|ZNF586|ZNF101|FARP1|GSN|IL10RB|F12|PCGF3|ZNF33B|HINFP|ZNF33A|GPR143|RFWD3|ZNF335|PLXND1|CTNND2|RTKN2|C1ORF77|CDH5|SALL2|CDH1|LZTS1|ZNF321|ZNF320|ZNF562|ZNF561|MAP2K1|IGFBP5|GTF3A|TLE6|TRAIP|MORF4L1|OBSCN|RAB36|ZNF317|RAB38|TNIK|ERG|FKBP4|ZNF311|ZNF552|ZNF793|ZNF551|CUL9|BRSK1|ZNF550|DNMT1|CALCRL|BRI3|RASAL1|RHOBTB1|GTF2E2|PLXNA2|ZNF789|NDN|ZNF304|SRGAP3|ZNF786|DRD2|ZNF544|ZNF785|ZNF543|TRAPPC2|ZNF782|EIF2B3|ATP8B1|TNK1|ASNS|ESRRG|CDK7|YEATS2|ZFP62|RCAN2|RCAN3|CDK2|ZNF774|ZFP112|RAD9A|BNC2|PIK3C2G|ADRA1B|DUSP16|PSD2|SIN3A|PSD4|DNMT3B|WDR6|ZNF525|SH3D19|IQCB1|PLEKHG4|CR2|ZNF75A|ADRA2A|DUSP22|TRAF4|ESRP2|ESRP1|PPAP2A|ZNF516|PECAM1|MCM4|HDAC1|CEBPG|PDHB|TENC1|HDAC9|PLN|ABLIM3|RAB25|RBBP4|ZNF749|ZNF500|MEST|CTNNAL1|JAZF1|IRX1|IRX2|ANGPT1|IRX5|KCNIP2|MACC1|IRX3|IRX4|POLR3A|KLF5|RAB15|BCOR|RAB17|METAP1|SLC35B2|APP|SPARC|TRAF3IP2|CBLC|AQP3|RAPGEFL1|PNN|RPS6KA6|RPS6KA5|ZNF606|RPS6KA1|PDK4|HABP4|ARFIP2|SOX9|BTRC|SYNPO|ICOSLG|SOX4|COG7|ACSL1|COG3|SLC11A2|EBF1|KRT7|EBF2|EBF3|OVOL1|RUNX3|RUNX1|OVOL2|TIAM2|RRAGC|EZR|ZFPM2|LLGL2|IL28RA|CDS1|SPTBN5|CASZ1|BEX2|HKR1|PDE1C|PDE1B|STXBP1|PDE1A|MGST3|STXBP2|TWIST2|TWIST1|KLK8|KLK6|CYP27B1|GNG10|ZNF827|DPH3|ZNF823|TP53BP2|INPP5K|TP53BP1|MAP4|KIAA1804|PATZ1|SPTBN2|NMB|SETDB1|BCL11A|PDE2A|CIDEA|RAB39B|GNG11|CIDEC|SRPK1|CABYR|ZZZ3|RICH2|ZNF814|FUBP1|ACVRL1|ROBO4|C2CD3|CITED4|MEOX2|PRPF19|SIPA1L3|MEOX1|CX3CL1|SIPA1L1|XPO5|RALGPS1|RALGPS2|VAV3|PRMT6|PRMT5|EDN3|STRADB|TFE3|ZDHHC13|RHOH|NME5|AVPR1A|IL17RB|RHOA|MDFIC|HNRNPH1|TNNT3|AIDA|RHOV|TLR4|VGLL4|RHOQ|RAB7A|AMIGO2|PTGER3|AKAP8|ZNF3|AKAP5|ZNF8|ZNF7|TRAK2|HRSP12|CST3|DUOX1|MAP4K4|MPP1|GDF10|MPP2|CA11|NFYA|DMRT2|GRHL3|GRHL1|PODN|FAH|GRHL2|KRT18|F2RL1|CTNNB1|CAMK1|APBA2|KDM1A|POGK|RASEF|ARHGAP39|ESPN|HOXA11|HOXA10|BMPER|POGZ|AZI2|PDE8A|CHRNB2|UNC5CL|KDM2A|KDM2B|LMO3|LMO2|KCTD1|ELMO1|LMX1B|PXK|ARHGAP19|DTX1|ARHGAP17|ADRB1|ADRB2|EFNB1|SDCBP|THPO|CASKIN1|SUDS3|MARK2|MARK1|CYP2J2|RAP1GAP2|SMAD6|POU2F3|ARHGAP24|ARHGAP33|ARHGAP32|ARHGAP31|TRPV6|DLG3|TRPV4|DLG5|FGFR2|AVEN|CREBZF|KDM5B|SCYL3|KDM5C|B4GALT1|YBX1|CASP6|SIX2|TRPS1|PDE4B|CASP2|PDE4A|ARAP2|PPP2R5A|ARID1A|ARHGAP10|ITGB1BP1|MCTP2|KDM3A|KDM3B|ZNF195|POLDIP3|ZNF193|ATP1A1|TOB2|THBS4|WNT11|ERBB3|PALMD|GNA12|ERBB2|HES1|MYCL1|PDE6B|MAPK3|ZNF286A|KDM4A|KDM4C|PDE7A</Data></Cell><Cell ss:Index="255"/></Row><Row ss:Index="47" ss:Height="12.816"><Cell><Data ss:Type="Number">16324</Data></Cell><Cell ss:StyleID="ce1"><Data ss:Type="Number">0.00000018762</Data></Cell><Cell ss:StyleID="ce1"><Data ss:Type="Number">0.000067846</Data></Cell><Cell><Data ss:Type="Number">42</Data></Cell><Cell><Data ss:Type="Number">163</Data></Cell><Cell><Data ss:Type="Number">1998</Data></Cell><Cell><Data ss:Type="Number">17714</Data></Cell><Cell><Data ss:Type="String">apical plasma membrane</Data></Cell><Cell><Data ss:Type="String">SLC5A1|LRP2|ADRB2|SLC4A5|SLC9A3R1|DUOX1|MUC1|ERBB3|EPCAM|ERBB2|ANXA6|ATP6V1E1|PROM1|CD300LG|LZTS1|CLCA4|PROM2|SLC12A2|SLC34A2|PRKCI|MREG|ATP8B1|CAV1|SLC11A2|SHROOM2|SHROOM3|NRG1|LMO7|ANK2|ATP1B1|PASK|INADL|SLC4A7|SCNN1G|VANGL2|SCNN1A|CSPG4|TEK|KCNK1|EZR|CRB3|ATP6V1B1</Data></Cell><Cell ss:Index="255"/></Row><Row ss:Height="12.816"><Cell><Data ss:Type="Number">4714</Data></Cell><Cell ss:StyleID="ce1"><Data ss:Type="Number">0.00000028431</Data></Cell><Cell ss:StyleID="ce1"><Data ss:Type="Number">0.000097399</Data></Cell><Cell><Data ss:Type="Number">23</Data></Cell><Cell><Data ss:Type="Number">65</Data></Cell><Cell><Data ss:Type="Number">1998</Data></Cell><Cell><Data ss:Type="Number">17714</Data></Cell><Cell><Data ss:Type="String">transmembrane receptor protein tyrosine kinase activity</Data></Cell><Cell><Data ss:Type="String">DDR1|PDGFRB|NRP1|FLT1|EPHA10|MST1R|EFNA4|IGF1R|EFNA3|EFNB3|ERBB3|PTK7|KIT|ERBB2|KDR|TRIM27|TEK|ROR2|EPHA1|EPHB1|FGFR2|EPHA3|EPHB3</Data></Cell><Cell ss:Index="255"/></Row><Row ss:Height="12.816"><Cell><Data ss:Type="Number">45177</Data></Cell><Cell ss:StyleID="ce1"><Data ss:Type="Number">0.00000031568</Data></Cell><Cell ss:StyleID="ce1"><Data ss:Type="Number">0.00010274</Data></Cell><Cell><Data ss:Type="Number">49</Data></Cell><Cell><Data ss:Type="Number">207</Data></Cell><Cell><Data ss:Type="Number">1998</Data></Cell><Cell><Data ss:Type="Number">17714</Data></Cell><Cell><Data ss:Type="String">apical part of cell</Data></Cell><Cell><Data ss:Type="String">APP|SLC4A5|CDH1|ANXA6|ATP6V1E1|LZTS1|SLC34A2|PRKCI|MREG|SLC11A2|SHROOM2|SHROOM3|NRG1|LMO7|ANK2|ATP1B1|PASK|SCNN1G|SCNN1A|EZR|ATP6V1B1|ITPR3|SLC5A1|LRP2|ADRB2|PRKCZ|SLC9A3R1|DUOX1|MUC1|PARD6B|ERBB3|EPCAM|ERBB2|PROM1|CD300LG|CLCA4|PROM2|SLC12A2|FZD3|ATP8B1|CAV1|INADL|SLC4A7|VANGL2|CTNNB1|CSPG4|TEK|KCNK1|CRB3</Data></Cell><Cell ss:Index="255"/></Row><Row ss:Height="12.816"><Cell><Data ss:Type="Number">9653</Data></Cell><Cell ss:StyleID="ce1"><Data ss:Type="Number">0.00000033937</Data></Cell><Cell ss:StyleID="ce1"><Data ss:Type="Number">0.00010519</Data></Cell><Cell><Data ss:Type="Number">193</Data></Cell><Cell><Data ss:Type="Number">1216</Data></Cell><Cell><Data ss:Type="Number">1998</Data></Cell><Cell><Data ss:Type="Number">17714</Data></Cell><Cell><Data ss:Type="String">anatomical structure morphogenesis</Data></Cell><Cell><Data ss:Type="String">APP|IFT172|FOXI1|AQP3|ALCAM|PPAT|KDR|C17ORF28|SOX9|PRKACA|BTRC|EPHB1|TP63|EPHB3|SMARCC1|PRKCI|SLC11A2|RNASE4|HSPG2|SOX10|OVOL2|BTD|SPINT1|NINJ2|FEZ2|AGTR1|HOXB8|ZFPM2|TP53|HOXB7|HOXB6|HOXB5|EPAS1|SDC2|STXBP1|PDGFA|TWIST1|GATA3|KLK8|KLK6|GJC1|MYO6|HOXC8|BBS1|FZD3|MCAM|RAB3IP|FLI1|VANGL2|MKS1|C19ORF46|SDC1|NOX4|HOXD8|ADA|TP73|ACVRL1|NRP1|GPI|CLIC5|ROBO4|C2CD3|PTPRM|FMN1|TFCP2L1|MEOX2|PCSK5|CX3CL1|FLVCR1|TIMP3|EDARADD|VAV3|OFD1|EDN3|ANXA2|STRADB|SERPINB5|RHOA|ZEB2|CEACAM1|COL2A1|ZEB1|RARB|PPARG|VAMP3|ENG|ATL1|TMEM67|GPC3|MSX1|STX2|GSN|KRT19|KRT18|CTNNB1|FOXA1|SEMA5A|PLXND1|CTNND2|CXCL17|CELSR1|CELSR2|CELSR3|IGF1R|HOXA11|HOXA10|FOXQ1|BMPER|CDH1|CAPN2|CHRNB2|PDGFRB|TPD52|FAM48A|MAP2K1|LIG1|RPGRIP1L|SRCIN1|PCP2|COL4A1|S100A4|FSCN2|ROR2|LMX1B|PFKFB1|NPR1|LRRC50|SLC1A3|ADRB1|ADRB2|CACNA1F|RTN4|EFNB1|EFNB3|BCL2L11|PLXNA2|NDN|DRD2|TFAP2A|VDR|CAV1|QKI|BMP6|ARHGAP24|MLXIPL|RCAN3|TCF4|CSPG4|CPM|FLT1|B4GALT1|LDB1|SYCP2|FHL1|LAMC1|ADRA1B|GHR|SIX2|NEO1|DSP|ITGA2|SHROOM2|SHROOM3|ELF3|ITGA7|COL15A1|TUFT1|BARX2|PARD6B|WNT11|PTPRZ1|ERBB3|GNA12|ERBB2|SLITRK6|SLITRK5|HES1|MAPK3|KCNJ8|ANGPT1|PRRX1|IRX5|EYA2|EGF|EYA4|BAIAP2|TBX19|TBX15|NFASC|KLF5|CD9|BCOR|PVRL1</Data></Cell><Cell ss:Index="255"/></Row><Row ss:Height="12.816"><Cell><Data ss:Type="Number">7155</Data></Cell><Cell ss:StyleID="ce1"><Data ss:Type="Number">0.00000096259</Data></Cell><Cell ss:StyleID="ce1"><Data ss:Type="Number">0.0002848</Data></Cell><Cell><Data ss:Type="Number">122</Data></Cell><Cell><Data ss:Type="Number">708</Data></Cell><Cell><Data ss:Type="Number">1998</Data></Cell><Cell><Data ss:Type="Number">17714</Data></Cell><Cell><Data ss:Type="String">cell adhesion</Data></Cell><Cell><Data ss:Type="String">ROPN1B|SEMA5A|APP|CTNND2|CLSTN1|ICAM2|TESK2|CELSR1|CELSR2|CELSR3|PNN|CDH5|ALCAM|CDH3|CDH1|SOX9|CXADR|COL27A1|CD93|CASK|EPDR1|LMO7|SRCIN1|PCDHA11|HSPG2|PCP2|CLDN4|CLDN3|NINJ2|CLDN8|CLDN7|COL4A6|PKP4|PKP3|ROR2|EZR|DSC1|DSC2|COL17A1|STXBP1|LYPD3|CD99L2|PCDH12|NID2|FBLN5|EFNB1|BCL2L11|FLRT3|JUB|NR2C2AP|NMB|JUP|MCAM|GPR98|PARVA|PARVB|FERMT1|PTK7|DCHS2|DLG5|FAT2|ESAM|CD24|SDK2|FERMT2|ADA|DDR1|PTPRT|NRP1|SRPX|B4GALT1|PODXL2|ITGB4|PTPRM|PTPRK|LAMC1|CX3CL1|WISP2|KIAA1543|HYAL1|ITGB8|ITGB6|CD36|NEO1|CD34|DSP|VWF|ITGA2|RHOA|F8|CEACAM1|COL2A1|CLDN12|PECAM1|CLDN19|ITGA7|DSG2|ITGB1BP1|SSX2IP|VAMP3|ENG|COL15A1|AMIGO2|MLLT4|BARX2|THBS4|EFS|CNR1|PERP|HES1|MPZL3|CTNNAL1|LAMB3|NEGR1|TPBG|PLEKHA7|NFASC|COL7A1|CD9|CTNNB1|PVRL4|PVRL1</Data></Cell><Cell ss:Index="255"/></Row><Row ss:Height="12.816"><Cell><Data ss:Type="Number">22610</Data></Cell><Cell ss:StyleID="ce1"><Data ss:Type="Number">0.0000010369</Data></Cell><Cell ss:StyleID="ce1"><Data ss:Type="Number">0.00029344</Data></Cell><Cell><Data ss:Type="Number">122</Data></Cell><Cell><Data ss:Type="Number">709</Data></Cell><Cell><Data ss:Type="Number">1998</Data></Cell><Cell><Data ss:Type="Number">17714</Data></Cell><Cell><Data ss:Type="String">biological adhesion</Data></Cell><Cell><Data ss:Type="String">ROPN1B|SEMA5A|APP|CTNND2|CLSTN1|ICAM2|TESK2|CELSR1|CELSR2|CELSR3|PNN|CDH5|ALCAM|CDH3|CDH1|SOX9|CXADR|COL27A1|CD93|CASK|EPDR1|LMO7|SRCIN1|PCDHA11|HSPG2|PCP2|CLDN4|CLDN3|NINJ2|CLDN8|CLDN7|COL4A6|PKP4|PKP3|ROR2|EZR|DSC1|DSC2|COL17A1|STXBP1|LYPD3|CD99L2|PCDH12|NID2|FBLN5|EFNB1|BCL2L11|FLRT3|JUB|NR2C2AP|NMB|JUP|MCAM|GPR98|PARVA|PARVB|FERMT1|PTK7|DCHS2|DLG5|FAT2|ESAM|CD24|SDK2|FERMT2|ADA|DDR1|PTPRT|NRP1|SRPX|B4GALT1|PODXL2|ITGB4|PTPRM|PTPRK|LAMC1|CX3CL1|WISP2|KIAA1543|HYAL1|ITGB8|ITGB6|CD36|NEO1|CD34|DSP|VWF|ITGA2|RHOA|F8|CEACAM1|COL2A1|CLDN12|PECAM1|CLDN19|ITGA7|DSG2|ITGB1BP1|SSX2IP|VAMP3|ENG|COL15A1|AMIGO2|MLLT4|BARX2|THBS4|EFS|CNR1|PERP|HES1|MPZL3|CTNNAL1|LAMB3|NEGR1|TPBG|PLEKHA7|NFASC|COL7A1|CD9|CTNNB1|PVRL4|PVRL1</Data></Cell><Cell ss:Index="255"/></Row><Row ss:Height="12.816"><Cell><Data ss:Type="Number">30057</Data></Cell><Cell ss:StyleID="ce1"><Data ss:Type="Number">0.000001166</Data></Cell><Cell ss:StyleID="ce1"><Data ss:Type="Number">0.00031624</Data></Cell><Cell><Data ss:Type="Number">11</Data></Cell><Cell><Data ss:Type="Number">19</Data></Cell><Cell><Data ss:Type="Number">1998</Data></Cell><Cell><Data ss:Type="Number">17714</Data></Cell><Cell><Data ss:Type="String">desmosome</Data></Cell><Cell><Data ss:Type="String">DSP|PNN|B4GALT1|JUP|PERP|PKP4|DSG2|PKP3|DSC1|EVPL|DSC2</Data></Cell><Cell ss:Index="255"/></Row><Row ss:Height="12.816"><Cell><Data ss:Type="Number">5488</Data></Cell><Cell ss:StyleID="ce1"><Data ss:Type="Number">0.0000020135</Data></Cell><Cell ss:StyleID="ce1"><Data ss:Type="Number">0.00052423</Data></Cell><Cell><Data ss:Type="Number">1478</Data></Cell><Cell><Data ss:Type="Number">12317</Data></Cell><Cell><Data ss:Type="Number">1998</Data></Cell><Cell><Data ss:Type="Number">17714</Data></Cell><Cell><Data ss:Type="String">binding</Data></Cell><Cell><Data ss:Type="String">MDC1|MAPKBP1|PGAP2|IFT172|GMFG|TESK2|FAM110A|LSM11|LIPH|CKMT1B|C19ORF57|PRKACA|XYLB|PKNOX2|FNBP4|GBP6|GABARAPL1|MEF2C|CXADR|SECISBP2|ZNF10|PHKA1|RNASE4|CACNA2D4|EML1|HSPG2|RNASE1|LRRC37B|RBP7|CLDN4|CLDN3|MTHFD1|CTAGE5|SPINT1|CLDN8|FEZ2|PSME4|CLDN7|AGTR1|TXNIP|PADI2|CYP2E1|OPTN|SKAP1|SF1|GRID2IP|ZNF274|ZNF273|CRABP1|PDGFA|LYPD3|GATA3|SLC5A1|C20ORF11|C20ORF12|ZNF26|C6|JUB|MYO6|RSU1|HMGXB3|ATRIP|ZBTB7C|EXPH5|VTI1B|TOE1|ABCA1|SDR42E1|ZNF263|JUP|NEBL|LRBA|BTBD11|ABCA8|LARP6|FLI1|UCK2|PPFIBP2|DCHS2|TDP1|FXYD1|HRC|FAT2|C19ORF46|NOX4|PKIG|ZNF498|ZNF256|EFCAB4B|ZNF497|EZH2|EFCAB4A|PGCP|PIGR|ZNF250|PIGO|KCNC3|KCNC4|PRKAG1|TFCP2L1|ZNF45|EFCAB6|CTCF|MED17|LRRC1|SMPD2|CHAF1B|MECOM|NKRF|EFCAB1|MMP28|DLGAP1|JAK1|OFD1|GPR39|ZNF483|FGFBP1|FGFBP2|GPR34|TEX10|NSUN2|RIPK4|ACTL6A|NSUN6|ZNF57|MED23|F8|PLSCR4|PXDN|CDC42EP2|ZNF239|PPARG|PAFAH1B3|VAMP3|XRCC6BP1|OAT|ECHS1|ATL1|ATL2|DLST|FSTL1|SFRS13B|PSMA7|GGA2|NEURL1B|ADAM28|EXTL1|UNK|TMEM67|MICALL1|UCP2|PSMB1|AGR2|ZNF229|PMS2|C10ORF2|ZNF227|ZSWIM4|STX2|ZSWIM5|SPDEF|ZNF462|RIC3|MBD6|ATAD5|LRRC27|MBD2|BBOX1|TARBP1|FABP4|MYBBP1A|FABP5|PSMC1|ZNF74|CCDC6|LGR6|LIMS1|KCNG1|PECR|ALDH1L1|ZNF692|UBE2D4|ZBTB24|LY75|RORC|MSI1|MSI2|TSEN2|FOXQ1|NUDT10|HHAT|SLC25A40|MAP3K9|ZNF687|ZNF202|ZNF443|CDKL2|PPP1R16B|EPM2A|ZNF440|PIAS3|BNIP3L|ZNF682|ZNF681|FBXW8|DGAT1|KCNH8|FBXO17|SRCIN1|MSH6|MSH2|SLC9A7|ZNF439|ZNF438|SLC27A6|PKP4|S100A4|PKP3|FSCN2|ROR2|SNRNP200|ZNF433|DSC1|ZNF675|DSC2|KIAA0408|FTL|SHC4|PFKFB1|LRRC50|ISG20L2|ARL2|FBXO46|NPAS2|FBXO41|RAP1GAP|SLC9A1|ACAT1|RAP1B|SLC9A3R1|DBC1|BCL2L11|STK36|ZNF425|ZNF667|TSNAXIP1|ZNF423|NADK|GRIA4|IP6K2|ZNF662|NEK8|TIA1|RASL10A|BRPF3|GPR98|GOT2|RABL2A|GPR109A|TNFRSF10A|HPS5|FOXN3|FBXO32|CORO2A|FOXN2|INADL|CORO2B|QKI|MLXIPL|TMEM11|ZNF418|SP6|ACO1|MIPEP|FLT1|ITGB4|CRYBG3|CELF2|RASGRF2|FHL1|DYSF|APIP|CELF5|ETFA|WISP2|KIAA1543|MB|PPP1R13L|ZNF649|ZNF648|ITGB8|DGCR8|ITGB6|ZNF644|ZNF643|NEO1|BOK|DIS3L2|DSP|EMX2|SH2D3A|ITGA2|TNFRSF19|NRG1|KSR2|ARL4C|SLC25A15|ITGA7|TRIM59|DSG2|AHDC1|COL15A1|SEC23A|CANT1|PCOLCE2|ZBTB49|ZBTB43|LRP2|SRL|MLLT4|BARX2|MTHFSD|PARD6B|PHKG1|PTPRZ1|TIFA|KIAA1324|TRIM46|SH3BP5|SLITRK6|SLITRK5|SH3BP4|LRRC8D|FYN|MICALCL|SLC25A20|E2F5|ZNF862|RILP|SEC23B|LRRC8E|ZNF860|TRIM45|CYB5A|MARCKSL1|NOP58|SEPT11|KCNJ8|PRRX1|STYK1|TPD52L1|BAIAP2|MYO19|SORL1|SC4MOL|CABLES2|SYT12|SYT11|ST5|NOVA2|PDCD4|TRIM36|PABPC1L|SEC24C|PTPN2|PVRL1|C9ORF140|PLEKHB1|ICAM2|FOXI1|LGALS1|BAIAP2L1|TRIM29|PEG10|PPAT|RASSF6|KDR|TRIM26|TRIM27|CCDC99|BSN|ATP6V1E1|EPHB1|TP63|EPHB3|SLC34A2|SMARCC1|PAQR7|ENTPD2|MIA|ANK2|ANK3|ANK1|BTD|TRIM17|ZNF713|MT1G|KCTD14|ZNF711|TRIM16|ZNF710|ALPK1|EPHA1|TP53|EPHA3|CETP|GRB7|SDC4|DHX8|EPHA10|EPAS1|SDC2|TGFA|LPAR2|LPAR3|PCDH12|MST1R|ZBTB5|ACTR3B|EVPL|ZNF397OS|SEC14L2|SFRS6|SNX3|RAB11FIP1|SNX2|DHX32|RRAS|PCBP3|DHX33|PCBP1|ARSJ|TSPAN4|ZNF700|SNX9|KCNN4|ARSD|ARSE|RAB11FIP4|ZBED4|SNX5|DECR1|RBM11|CTSA|BBS1|XBP1|APOBEC3F|SPHKAP|TNFSF12|TNFSF13|RANBP17|SURF4|RASSF7|RAB27B|PTK6|NBEAL2|PAICS|BST1|PPP1R1A|PTK7|MYO5B|WNK2|WNK3|SDC1|SCN2A|CD24|CALM1|FBXL7|TP73|DDR1|PTPRT|DHRS13|NRP1|CSRNP3|CCDC120|DOC2A|DIRAS1|DIRAS2|HNF4G|NAT10|PTPRM|KIF12|PTPRK|PEPD|SLC7A10|PCSK5|KIF17|MAP1LC3B|ACADL|STBD1|DHX15|CD36|DFNB31|LMCD1|CD34|NCOA5|KIF24|SREBF2|CNKSR1|DEPDC6|VSNL1|KIT|ARHGEF7|ARHGEF5|ATPAF1|CD63|AHCY|STX19|HSD17B7|GNAI1|STX11|GNAI2|PNMA1|GPC3|PAK6|GPC2|MSX1|SCAND3|GPC6|SORT1|AKR1C1|VEGFB|KLK13|AKR1C2|PLEKHA9|PLEKHA7|GRIN1|TTC9|TTC8|TTC5|EPPK1|IL17D|FOXA1|RTKN|CD82|CD81|WWC1|PRDM2|GIMAP4|CELSR1|GIMAP6|ETS1|CELSR2|GIMAP7|CELSR3|GIMAP8|IGF1R|KLHL31|GRIP1|CAPN8|RGS3|PPIP5K1|ZNF85|KIF5A|FAM3B|ENPP2|CAPN2|FAM3D|DENND5A|TGM5|GGT1|PTRF|PPFIA4|PDGFRB|CD93|TTC7B|LMTK3|CASK|RPGRIP1L|SDHB|PRLR|ATAD3C|PCP2|ERN1|SCNN1G|SLFN13|PLA2G16|ZNF93|PSPC1|DKC1|SCN8A|SCNN1A|GPD1|SBDS|GEMIN4|CARD14|FBN3|GNAZ|PKDCC|RBM8A|NPR1|HTRA3|NPR2|PLD4|SLC1A3|CACNA1C|KLHL13|CACNA1F|ACACB|RTN4|PLD2|C11ORF9|RAI1|GRK5|KIF3A|PACSIN2|RHPN2|UBE2F|TFAP2A|TFAP2C|ARHGEF37|LHFP|VDR|CAV1|PHF12|SYT7|BMP6|BSPRY|KLHL20|CLK2|PAN2|H1F0|HOOK1|UBA2|TCF4|FBN1|TNFAIP8|LDB1|PODXL2|TTC22|CNRIP1|CHD8|TH1L|CHD6|ODZ3|CHD4|LDB2|CHD3|LAMC1|CHD2|GHR|BCL7B|UQCRFS1|CA8|SNTA1|HSDL2|TGIF2|MMP7|SHROOM2|SHROOM3|NAV1|ETV1|NAV2|ETV4|ETV5|ETV6|EPN3|ELF3|HIST4H4|ELF5|CHDH|CAT|NAA35|ACOX3|IRF6|RBM23|SHANK2|ATP6V1B1|RBM47|DNAH7|DNAH9|HMGCR|ATP2C2|NT5C2|ACVR1B|ADD1|CYGB|GK5|IL1RL2|EFS|ACVR1C|SV2B|SV2A|CNR1|MKNK1|ATOH8|MDH1B|RBM39|TTC12|GALNT5|LAMB3|GALNT3|EYA2|EGF|TPBG|BNIP3|EYA4|PLA2G2A|DDX31|ATP2B4|MAPK14|TTC19|TBX19|MAPK15|C4ORF23|MAPK13|POLE4|TBX15|SBK1|CLCN4|COL7A1|CD9|TEK|QRICH2|VIM|BNIPL|ROPN1B|VPS29|CNTFR|EHF|MAML1|GPATCH2|GPATCH1|SMC5|FNBP1L|ABCA13|DCAF7|C15ORF24|EPS8|ALCAM|CREB3L4|KIAA1468|ZMIZ2|L3MBTL|AP1S2|CDK20|AP1S3|PIP4K2C|NCKAP5|ZNF169|NFRKB|EARS2|DDX17|ZNF165|PRKCI|NUP210|DDX12|ARMC9|SYTL1|QTRTD1|PASK|SOX10|SULT2B1|RNF128|LGALS12|ACOT2|SERPING1|HOXB8|ANKK1|HOXB7|HOXB6|HOXB5|CTBP2|PDXDC2|GALNTL2|PRDM15|NOLC1|NEDD4L|PRDM10|PRKCZ|ADH5|GJC1|LDHA|PPP3R1|FLRT3|SLC19A3|ZSCAN12|CEP72|S100A14|ZSCAN16|HOXC8|S100A10|FZD1|ZNF384|FZD3|ICMT|PHC1|AFAP1L1|CHKA|ZNF140|HOMER2|FZD4|FZD7|RAB3IP|DNAH14|EPT1|CGN|FHDC1|SQLE|FA2H|LASS4|MEX3A|LASS3|TCN2|GIPC3|H2AFY2|MKS1|OGDH|PLCH1|ZNF138|PLCH2|ZNF136|ZNF135|HOXD8|ADA|RAD18|ZNF134|CDKN1C|GPI|GMEB1|SPEF2|PYGM|FMN1|TCF20|C9ORF95|TRIM8|RNF157|ING5|TRIM9|C1QTNF2|TRIM7|ADAMTSL4|AIFM2|KIAA1267|ADAMTSL3|RBPMS2|ANXA6|TIMP3|PLEKHN1|AP3S1|JARID2|TIMP4|TIGD1|ZIK1|EDARADD|HELLS|TIGD2|BRD1|TIGD4|ANXA2|IFNGR2|ANXA5|PAWR|SERPINB5|GNL3|HADHB|KAT2B|ZEB2|COL2A1|ZEB1|TET3|RARB|ANGPTL2|PLIN2|ANGPTL1|ENG|ZNF594|SF3B3|DOM3Z|PAPSS1|C6ORF167|FGD5|FGD6|APOL6|ADRBK2|ZNF107|BRD8|ZNF346|ZNF587|RNF130|DEDD|ZNF586|ZNF101|FARP1|GSN|IL10RB|F12|PCGF3|NMNAT2|DEF6|DHRS3|ZNF33B|HINFP|ZNF33A|GPR143|OSTM1|ABI2|ADM2|RFWD3|AGBL2|MSRB2|ZNF335|CYB561|CCL28|SLC28A3|PLXND1|CTNND2|CLSTN1|C1ORF77|IPO4|CDH5|BZRAP1|PODNL1|CDH3|SALL2|CDH1|CFL2|LZTS1|ZNF321|PLS1|HMGN1|ZNF320|ZNF562|TPD52|FAM48A|RNF43|ZNF561|MAP2K1|RNF44|SLC15A2|IGFBP5|MAGI3|GTF3A|TTC21A|TRAIP|CTSL1|TOM1L1|MORF4L1|OBSCN|ARMCX2|RAB36|ARMCX5|ZNF317|RAB38|TNIK|ERG|FKBP4|ZNF311|ZNF552|ZNF793|ZNF551|CUL9|BRSK1|ZNF550|IQCA1|DNMT1|BRI3|RHOBTB3|AK3|ITPR3|RASAL1|RHOBTB1|GTF2E2|GLB1L2|KLC3|SFRS14|TBXA2R|ZNF789|NDN|ZNF304|SRGAP3|ZNF786|DRD2|ZNF544|ZNF785|ZNF543|AP1M2|AP1M1|TRAPPC2|ZNF782|UVRAG|EIF2B3|ATP8B4|FANCL|ZG16B|ATP8B1|TNK1|ASNS|PXDNL|FANCC|ESRRG|SYNJ2|BTBD6|CYP4F12|MARCH3|MARCH2|CDK7|AQPEP|MTL5|ZFP62|RCAN2|RCAN3|CDK2|PIR|SPIRE2|CSPG4|ZNF774|ZFP112|TUBA8|RAD9A|DIDO1|CPM|MOBKL2A|BNC2|SYCP2|CALCOCO2|MCM9|PIK3C2G|DUSP16|PTBP1|SART3|AP1G2|SIN3A|PIP5KL1|CCDC52|DNMT3B|WDR6|ZNF525|SGCG|PHACTR4|SH3D19|RFC5|IQCB1|RFC3|CR2|VWF|GPX3|KCNAB1|ZNF75A|ADRA2A|CATSPERB|TRAF4|ESRP2|ESRP1|POLR1C|NOS1AP|ZNF516|IL3RA|PECAM1|EFHC1|MCM4|DNAJC8|SSX2IP|ASPA|ZNF750|CATSPER2|ACSS2|HDAC1|GLS2|CEBPG|TENC1|HDAC9|CLEC3B|PLN|ABLIM3|RAB25|RBBP4|ZNF749|RNF39|ZNF500|SEC11A|PLEKHH1|MEST|CTNNAL1|JAZF1|IRX1|IRX2|ANGPT1|IRX5|KCNIP2|MACC1|IRX3|CDC42BPG|CYP51A1|PLCL2|IRX4|TRIT1|ASS1|ENOX1|NFASC|POLR3A|CLEC2B|KLF5|RAB15|CCDC64|BCOR|RAB17|CDO1|FOLR1|METAP1|APP|SPARC|TRAF3IP2|ACSM3|ACSM1|GDE1|CBLC|HSF2BP|ACSM5|ANTXR2|NFU1|PNN|RPS6KA6|RPS6KA5|ZNF608|ZNF606|RPS6KA1|PDK4|ARFIP2|C17ORF28|SOX9|BTRC|SYNPO|TNS4|ICOSLG|SOX4|C3ORF15|COG7|ACSL1|METTL3|COG3|SLC11A2|EBF1|KRT7|EBF2|SLC6A11|EBF3|ACSL3|OVOL1|RUNX3|RUNX1|OVOL2|TIAM2|RRAGC|MTHFD2L|EZR|ZFPM2|LLGL2|IL28RA|CDS1|SLC22A3|SPTBN5|CASZ1|HKR1|PDE1C|GYPC|PDE1B|STXBP1|PDE1A|STXBP2|TWIST2|TWIST1|ELTD1|KLK8|KLK6|CYP27B1|NUAK1|INPP5A|ZNF827|PDCD11|DPH2|DPH3|CMYA5|ZNF823|TP53BP2|CSTF1|INPP5K|TP53BP1|MAP4|KIAA1804|PATZ1|SPTBN2|VAT1|NMB|SETDB1|MAGEE1|DTNB|BCL11A|PDE2A|CIDEA|PYCR1|RAB39B|PARVA|PARVB|CIDEC|SRPK1|PM20D2|CABYR|ZZZ3|RICH2|ZNF814|FUBP1|ALDH18A1|CUTC|ACVRL1|CLIC5|SH3KBP1|GBE1|CITED4|MEOX2|PRPF19|SIPA1L3|MEOX1|CX3CL1|COIL|SIPA1L1|ZMYM3|NNT|XPO5|FFAR2|RALGPS2|RSPRY1|VAV3|ZCCHC24|PRMT6|PRMT5|ZYG11A|EDN3|HEG1|STRADB|STRBP|LRRIQ1|TFE3|ZDHHC13|RHOH|NME5|AVPR1A|AP3B2|IL17RB|RHOA|MDFIC|HNRNPH1|CLDN12|TNNT3|CLDN19|RDH5|VWA2|CD302|RHOV|TLR4|RHOQ|RAB7A|ADH1B|ADH1A|AMIGO2|ZDHHC23|AKAP8|CXCR7|ZNF3|AKAP5|ZNF8|NKD2|ZNF7|TRAK2|CST3|DUOX1|METTL5|KIAA1609|LAIR1|MAP4K4|MPP1|GINS1|CA12|GDF10|MPP2|GINS2|CA11|NFYA|DMRT2|C17ORF68|GINS4|GRHL3|GRHL1|PODN|FAH|GRHL2|KRT19|KRT18|KRT15|RAD51L1|F2RL1|CTNNB1|CAMK1|APBA2|TJP3|MPHOSPH6|KDM1A|POGK|RASEF|ARHGAP39|ESPN|HOXA11|HOXA10|DOCK11|FBL|CHCHD3|BMPER|POGZ|PDE8A|CA13|CHRNB2|PHYH|UNC5CL|KDM2A|KDM2B|LIG1|LMO3|LMO2|TOMM34|EPDR1|KCTD1|LIG3|LMO7|KCTD3|ATP1B1|PCDHA11|PRPF4|PACRGL|FOLH1|FANCD2|COL4A1|CHMP4C|ELMO1|COL4A6|COL4A5|ELMO3|HIST1H2BG|LMX1B|ISCU|ZCCHC8|C14ORF104|PXK|ZCCHC6|USP54|DNAJC22|DTX1|ARHGAP17|ADRB1|DTX3|ADRB2|FBLN2|NID2|FBLN5|C14ORF102|EFNB1|SDCBP|EFNB3|THPO|CASKIN1|STAP2|SUDS3|ANKZF1|MARK2|MARK1|CYP2J2|ACBD7|CPSF7|CPSF6|DNAJC12|TDRD5|SMAD6|POU2F3|ARHGAP24|ARHGAP33|ARHGAP32|KIF18A|ARHGAP31|TRPV6|DLG3|ATG16L1|TRPV4|DLG5|FAM82B|FGFR2|AVEN|CREBZF|KDM5B|SCYL3|DOCK5|KDM5C|B4GALT1|HSPB6|NVL|SLC2A1|HSPB2|CLEC14A|YBX1|ATP5G3|SLC2A4|ALDH2|CASP6|SIX2|TRPS1|ENOSF1|CYP2R1|PDE4B|CASP2|PDE4A|PSTK|MARS2|ARAP2|PPP2R5A|CTPS2|ABCC9|URB1|ARID1A|SEPT3|IQCH|ARHGAP10|RNF207|CASQ2|PFDN1|ITGB1BP1|MCTP2|RBMS2|LUC7L2|FAM84B|KDM3A|C2ORF63|KDM3B|ZNF195|TUFT1|POLDIP3|USP10|ZNF193|ETFDH|PRELP|ATP1A1|TOB2|THBS4|MCART1|PRRG4|NXF1|WNT11|UGP2|ERBB3|PPP2R3C|PRRG2|GNA12|ERBB2|REPS2|STOM|HES1|MYCL1|PDE6B|MAPK3|ZNF286A|REPS1|RWDD1|CMTM7|KDM4A|KDM4C|ZNF185|DYX1C1|LGI4|CMTM4|LIMK2|PDE4DIP|SLC4A7|CAPN13|SH3YL1|MLPH|XPNPEP2|NEURL3|ATP13A4|ATP13A5|C2ORF72|PDE7A</Data></Cell><Cell ss:Index="255"/></Row><Row ss:Index="55" ss:Height="12.816"><Cell><Data ss:Type="Number">45449</Data></Cell><Cell ss:StyleID="ce1"><Data ss:Type="Number">0.0000022026</Data></Cell><Cell ss:StyleID="ce1"><Data ss:Type="Number">0.00055142</Data></Cell><Cell><Data ss:Type="Number">366</Data></Cell><Cell><Data ss:Type="Number">2617</Data></Cell><Cell><Data ss:Type="Number">1998</Data></Cell><Cell><Data ss:Type="Number">17714</Data></Cell><Cell><Data ss:Type="String">regulation of transcription</Data></Cell><Cell><Data ss:Type="String">APP|EHF|MAML1|FOXI1|PNN|RPS6KA5|CREB3L4|ZNF606|ZMIZ2|L3MBTL|HABP4|TRIM27|SOX9|ZNF169|TP63|SOX4|PKNOX2|ZNF165|SMARCC1|MEF2C|SFMBT1|SFMBT2|EBF1|ZNF10|EBF2|EBF3|PASK|OVOL1|SOX10|RUNX3|RUNX1|OVOL2|BTD|ZNF713|TXNIP|TRIM16|ZNF710|HOXB8|ZFPM2|TP53|HOXB7|SKAP1|HOXB6|SF1|HOXB5|CASZ1|ZNF274|ZNF273|HKR1|CTBP2|EPAS1|PRDM15|TWIST2|TWIST1|GATA3|ZBTB5|PRDM10|ZNF26|ZNF397OS|SEC14L2|ZNF827|MYO6|ZNF823|ZSCAN12|ZNF700|TP53BP1|PATZ1|ZSCAN16|HOXC8|FZD1|XBP1|ZNF384|ZNF263|JUP|SETDB1|ZNF140|BCL11A|RASSF7|ELL3|FLI1|LASS4|ZZZ3|LASS3|ZNF814|FUBP1|ZNF138|PKIG|ZNF136|ZNF498|ZNF256|DMRTC1B|ZNF135|HOXD8|ZNF497|TP73|EZH2|ZNF134|CDKN1C|ACVRL1|GMEB1|CSRNP3|ZNF250|CITED4|HNF4G|TCF20|TFCP2L1|ZNF45|EFCAB6|CTCF|PTPRK|MEOX2|MEOX1|MED17|ING5|CHAF1B|MECOM|NKRF|JARID2|LMCD1|TIGD1|ZIK1|PRMT6|HELLS|TIGD2|PRMT5|ZNF483|TIGD4|NCOA5|ACTL6A|TFE3|PAWR|RHOH|ZNF57|SREBF2|RHOA|MED23|KAT2B|ZEB2|ZEB1|MDFIC|RARB|ZNF239|PPARG|TLR4|VGLL4|RHOQ|ENG|ZNF594|ZNF3|ZNF8|ZNF7|TRAK2|ZNF229|ZNF107|ZNF227|MSX1|BRD8|SCAND3|ZNF587|DEDD|ZNF586|SPDEF|ZNF101|ZNF462|MPP2|NFYA|DMRT2|MBD2|PCGF3|GRHL3|GRHL1|GRHL2|TARBP1|GRIN1|ZNF33B|HINFP|ZNF33A|MYBBP1A|ZNF74|CTNNB1|ZNF335|MAMLD1|FOXA1|ZNF692|KDM1A|ZBTB24|WWC1|CTNND2|POGK|RORC|PRDM2|C1ORF77|ETS1|CELSR2|HOXA11|KLHL31|HOXA10|FOXQ1|GRIP1|SALL2|ZNF85|POGZ|ZNF687|PTRF|ZNF202|LZTS1|PDE8A|ZNF443|ZNF321|ZNF320|ZNF562|ZNF440|PIAS3|ZNF682|ZNF561|MAP2K1|ZNF681|KDM2A|KDM2B|KCNH8|LMO3|GTF3A|CASK|KCTD1|TLE6|ERN1|MORF4L1|ZNF93|PSPC1|ZNF439|ZNF438|ZNF317|ROR2|ERG|LMX1B|ZNF433|ZNF675|ZNF311|ZNF552|ZNF793|ZNF551|ZNF550|DNMT1|ADRB2|NPAS2|GTF2E2|C11ORF9|STK36|ZNF789|NDN|ZNF425|ZNF304|ZNF667|SUDS3|ZNF423|ZNF786|ZNF544|ZNF785|ZNF543|ZNF662|TFAP2A|TRAPPC2|ZNF782|TFAP2C|VDR|ATP8B1|CAV1|PHF12|ESRRG|FOXN3|FOXN2|SMAD6|POU2F3|BMP6|MLXIPL|CDK7|YEATS2|ZFP62|ZNF418|CDK2|SP6|TCF4|ZNF774|ZFP112|CREBZF|KDM5B|KDM5C|LDB1|BNC2|CDCA7L|CHD8|TH1L|CHD6|CHD4|YBX1|CHD3|CHD2|BCL7A|PPP1R13L|SIN3A|SIX2|TRPS1|ZNF649|ZNF648|DNMT3B|ZNF525|ZNF644|ZNF643|EMX2|TGIF2|NRG1|ETV1|ARID1A|ETV4|ETV5|ZNF75A|ETV6|ELF3|ELF5|CAT|ZNF516|MCM4|IRF6|KDM3A|KDM3B|ZNF195|HDAC1|ZBTB49|ZNF193|CEBPG|ZBTB43|ACVR1B|HDAC9|BARX2|WNT11|ABLIM3|RBBP4|ZNF749|TIFA|ERBB2|HES1|MYCL1|E2F5|ZNF500|ZNF862|ZNF860|JAZF1|MAPK3|ZNF286A|IRX1|KDM4A|RBM39|IRX2|KDM4C|PRRX1|IRX5|EYA2|MACC1|IRX3|EYA4|IRX4|TBX19|TBX15|KLF5|PDCD4|BCOR</Data></Cell><Cell ss:Index="255"/></Row><Row ss:Height="12.816"><Cell><Data ss:Type="Number">5886</Data></Cell><Cell ss:StyleID="ce1"><Data ss:Type="Number">0.0000024295</Data></Cell><Cell ss:StyleID="ce1"><Data ss:Type="Number">0.00056752</Data></Cell><Cell><Data ss:Type="Number">500</Data></Cell><Cell><Data ss:Type="Number">3721</Data></Cell><Cell><Data ss:Type="Number">1998</Data></Cell><Cell><Data ss:Type="Number">17714</Data></Cell><Cell><Data ss:Type="String">plasma membrane</Data></Cell><Cell><Data ss:Type="String">CNTFR|SLC4A3|FNBP1L|SLC4A5|GLDN|EPS8|ALCAM|GJA4|PRSS8|PRKACA|ANKS1B|PRKCI|CXADR|STARD8|SYTL1|PHKA1|PASK|CLDN4|CLDN3|CLDN8|CLDN7|AGTR1|SKAP1|GRID2IP|CDC42SE1|MTMR1|CTBP2|LYPD3|SLC5A1|LYPD5|PRKCZ|GJC1|GJC3|C6|FLRT3|JUB|MYO6|PLEK2|PROM1|PROM2|ABCA1|ZNF384|FZD3|ST14|JUP|HOMER2|MCAM|LRBA|FZD7|CGN|ABCA8|FERMT1|VANGL2|GJB1|FXYD3|DCHS2|FXYD1|FAT2|NOX4|PLCH2|FERMT2|ADA|PIGR|KCNC3|KCNC4|FMN1|PTH1R|JPH1|SMPD2|TRIM9|FLVCR1|ANXA6|DLGAP1|CGNL1|GPR39|FGFBP1|GPR34|ANXA2|IFNGR2|ACTL6A|PAWR|APBB1IP|SLC7A6|F8|CDC42EP2|PLIN2|VAMP5|VAMP3|ENG|DLST|SLC7A1|ADAM28|GPR153|EPCAM|TMEM67|SLC17A7|STX2|GPR157|GOLM1|IL10RB|GPR1|GPR4|DEF6|ABI2|CCDC8|VEPH1|LGR6|CYB561|LIMS1|CRB3|SLC28A3|GPR146|KCNG1|SEMA5A|PLXND1|CTNND2|RTKN2|CLSTN1|LY75|BEST1|CDH5|CDH3|CDH1|SLC39A6|LZTS1|PPP1R16B|EPM2A|MAP2K1|SLC38A1|MREG|SLC15A2|STX8|MAGI3|GPR75|SRCIN1|SLC27A6|PKP4|RAB38|PKP3|ROR2|DSC1|DSC2|SHC4|COL17A1|BRSK1|PARM1|CALCRL|TACSTD2|ILDR1|ITPR3|SLC9A1|RAP1B|TMEM25|SLC9A3R1|GPR110|BCL2L11|TBXA2R|PLXNA2|GPR116|DRD2|CD300LG|CLCA4|GPR114|GRIA4|RASL10A|ATP8B1|GPR98|GOT2|GPR109A|SLC4A11|SYNJ2|INADL|QKI|TMEM11|CSPG4|ESAM|CPM|FLT1|ITGB4|RASGRF2|DYSF|ADRA1B|WISP2|KIAA1543|AP1G2|SGCB|PSD4|ITGB8|ITGB6|NEO1|SGCG|SH3D19|DSP|SLC13A2|CR2|VWF|ITGA2|NRG1|KSR2|ADRA2A|PPAP2A|PECAM1|ITGA7|DSG2|SSX2IP|ST6GALNAC6|CATSPER2|PPAP2C|TENC1|LRP2|MLLT4|PARD6B|RAB25|PTPRZ1|FYN|CTNNAL1|CNNM4|SLC12A2|SEMA4A|MARCKSL1|SEPT11|KCNJ8|ANGPT1|KCNIP2|STYK1|KCNJ14|BAIAP2|SORL1|SC4MOL|ENOX1|NFASC|CLEC2B|SYT12|SYT11|RAB15|RAB17|PVRL4|KCNK1|FOLR1|PVRL1|APP|ICAM2|AQP7|ANTXR2|AQP3|PNN|C10ORF72|KDR|ARFIP2|TRIM27|BSN|ATP6V1E1|SYNPO|TNS4|EPHB1|EPHB3|SLC34A2|PAQR7|SLC11A2|SLC6A14|ANK2|SLC6A11|ANK3|ANK1|NINJ2|KCTD14|EPHA1|EZR|EPHA3|IL28RA|SLC22A3|NRN1|SDC4|EPHA10|GYPC|SDC2|STXBP1|STXBP2|TGFA|LPAR2|LPAR3|ELTD1|CD99L2|PCDH12|MST1R|EVPL|IGSF9|NEU3|SYNGR1|GNG10|RRAS|TSPAN7|TSPAN4|MAP7|SNX9|KCNN4|PROSAPIP1|BBS1|NMB|SETDB1|MAGEE1|TNFSF12|RAB39B|PARVA|PARVB|GNG11|BST1|OCLN|PTK7|SDC1|SCN2A|CD24|CALM1|DDR1|PTPRT|ACVRL1|NRP1|DOC2A|SH3KBP1|DIRAS1|DIRAS2|PTPRM|PTPRK|SLC7A10|CX3CL1|SIPA1L1|SLC22A17|HYAL1|STBD1|FFAR2|MUC15|CD36|CD34|RALGPS1|RALGPS2|VAV3|RHOH|AVPR1A|IL17RB|RHOA|CNKSR1|ANO1|CEACAM1|CDCP1|KIT|CLDN12|CLDN19|B3GNT3|AIDA|RHOV|ARHGEF7|TLR4|RHOQ|CD63|RAMP2|AMIGO2|PTGER3|TMPRSS2|CXCR7|AKAP5|HSD17B7|GNAI1|GNAI2|NKD2|TRAK2|DUOX1|PERP|GPC3|GPC2|GPC6|LAIR1|MPP1|MPP2|GABRP|CA11|SORT1|RFTN1|PLEKHA7|GRIN1|TTC8|KRT19|F2RL1|ESYT3|CTNNB1|APBA2|TJP3|PNPLA2|CD82|CD81|WWC1|CELSR1|CELSR2|CELSR3|IGF1R|GRIP1|RGS3|SCN9A|ENPP2|CAPN2|ENPP5|PTRF|CHRNB2|PDGFRB|CD93|CASK|KCTD1|LMO7|KCTD3|ATP1B1|PCDHA11|SCNN1G|PROCR|PLA2G16|EMCN|FOLH1|SCN8A|SCNN1A|ELMO1|CARD14|GNAZ|PXK|NPR1|NPR2|SLC1A2|SLC1A3|ARHGAP17|ADRB1|CACNA1C|ADRB2|CACNA1F|SEZ6L2|EFNA4|RTN4|PLD2|EFNB1|SDCBP|EFNB3|GRK5|MARK2|MFAP3L|CAV1|SYT8|SYT7|ARHGAP24|SLC2A9|ARHGAP33|ARHGAP32|EFNA3|KIF18A|ARHGAP31|TRPV6|DLG3|TRPV4|DLG5|GPER|GNB5|FGFR2|B4GALT1|PODXL2|SLC2A1|SLC2A4|GHR|PDE4A|SNTA1|SHROOM2|SHROOM3|ABCC9|SEPT3|ARHGAP10|CAT|PFDN1|SCN4A|SHANK2|ATP6V1B1|FAM84B|ATP1A1|ACVR1B|ADD1|IL1RL2|MUC1|ACVR1C|SV2B|MARVELD2|ERBB3|SV2A|CNR1|GNG7|PRRG2|GNA12|ERBB2|STOM|OR51E1|NEGR1|EGF|TPBG|ATP2B4|SLC4A7|XPNPEP2|CD9|TEK</Data></Cell><Cell ss:Index="255"/></Row><Row ss:Height="12.816"><Cell><Data ss:Type="Number">5887</Data></Cell><Cell ss:StyleID="ce1"><Data ss:Type="Number">0.0000024413</Data></Cell><Cell ss:StyleID="ce1"><Data ss:Type="Number">0.00056752</Data></Cell><Cell><Data ss:Type="Number">183</Data></Cell><Cell><Data ss:Type="Number">1175</Data></Cell><Cell><Data ss:Type="Number">1998</Data></Cell><Cell><Data ss:Type="Number">17714</Data></Cell><Cell><Data ss:Type="String">integral to plasma membrane</Data></Cell><Cell><Data ss:Type="String">KCNG1|APP|CD82|CD81|LY75|ICAM2|AQP7|CELSR1|SLC4A3|SLC4A5|IGF1R|EPS8|GJA4|SCN9A|KDR|ENPP2|TRIM27|EPHB1|EPHB3|CHRNB2|PDGFRB|SLC34A2|CXADR|SLC15A2|STX8|SLC11A2|SLC6A14|GPR75|KCTD1|SLC6A11|KCTD3|ATP1B1|PCDHA11|SCNN1G|PROCR|CLDN4|CLDN3|FOLH1|NINJ2|SCN8A|AGTR1|KCTD14|ROR2|EPHA1|EPHA3|COL17A1|IL28RA|SLC22A3|CALCRL|SDC4|EPHA10|GYPC|NPR1|SDC2|TACSTD2|LPAR2|LPAR3|ITPR3|ADRB1|SLC5A1|PCDH12|MST1R|ADRB2|EFNA4|GJC1|NEU3|EFNB1|SDCBP|SYNGR1|EFNB3|C6|FLRT3|TBXA2R|TSPAN7|TSPAN4|KCNN4|PROM1|DRD2|CLCA4|GRIA4|ABCA1|FZD3|ST14|NMB|ATP8B1|TNFSF12|CAV1|SLC2A9|EFNA3|TRPV6|DLG3|FXYD3|PTK7|TMEM11|FXYD1|GPER|SDC1|CSPG4|SCN2A|DDR1|ACVRL1|PIGR|FLT1|PODXL2|ITGB4|KCNC3|KCNC4|PTPRM|PTH1R|PTPRK|SLC2A4|SLC7A10|ADRA1B|GHR|SMPD2|SLC22A17|SGCB|STBD1|FLVCR1|ITGB8|FFAR2|ITGB6|CD36|NEO1|SLC13A2|GPR39|GPR34|ITGA2|IFNGR2|ABCC9|AVPR1A|ADRA2A|IL17RB|SLC7A6|CEACAM1|PPAP2A|B3GNT3|ITGA7|SCN4A|TLR4|VAMP5|ENG|CD63|RAMP2|PTGER3|TMPRSS2|ATP1A1|ACVR1B|SLC7A1|IL1RL2|MUC1|ACVR1C|PTPRZ1|ERBB3|CNR1|PERP|PRRG2|GPC3|STOM|GPC6|MPP1|SLC12A2|MPP2|KCNJ8|GOLM1|IL10RB|KCNIP2|TPBG|KCNJ14|ATP2B4|GPR1|GPR4|SORL1|GRIN1|CLEC2B|SYT12|SYT11|CD9|F2RL1|TEK|KCNK1|CYB561|FOLR1</Data></Cell><Cell ss:Index="255"/></Row><Row ss:Height="12.816"><Cell><Data ss:Type="Number">10468</Data></Cell><Cell ss:StyleID="ce1"><Data ss:Type="Number">0.0000027116</Data></Cell><Cell ss:StyleID="ce1"><Data ss:Type="Number">0.00060861</Data></Cell><Cell><Data ss:Type="Number">403</Data></Cell><Cell><Data ss:Type="Number">2924</Data></Cell><Cell><Data ss:Type="Number">1998</Data></Cell><Cell><Data ss:Type="Number">17714</Data></Cell><Cell><Data ss:Type="String">regulation of gene expression</Data></Cell><Cell><Data ss:Type="String">EHF|MAML1|CREB3L4|ZMIZ2|L3MBTL|PRKACA|ZNF169|PKNOX2|ZNF165|MEF2C|ZNF10|RNASE4|PASK|SOX10|TXNIP|SERPING1|HOXB8|HOXB7|SKAP1|HOXB6|SF1|HOXB5|ZNF274|ZNF273|CTBP2|PRDM15|GATA3|PRDM10|ZNF26|C6|MYO6|ZSCAN12|ZSCAN16|HOXC8|FZD1|ZNF384|ZNF263|JUP|ZNF140|ELL3|FLI1|LASS4|LASS3|H2AFY2|ZNF138|PKIG|ZNF136|ZNF498|ZNF256|DMRTC1B|ZNF135|HOXD8|ZNF497|EZH2|ZNF134|CDKN1C|GMEB1|ZNF250|TCF20|TFCP2L1|ZNF45|EFCAB6|CTCF|MED17|ING5|CHAF1B|MECOM|NKRF|JARID2|TIGD1|ZIK1|HELLS|TIGD2|ZNF483|TIGD4|ACTL6A|PAWR|ZNF57|MED23|KAT2B|ZEB2|COL2A1|ZEB1|RARB|ZNF239|PPARG|ENG|ZNF594|SFRS13B|ZNF229|ZNF107|ZNF227|BRD8|ZNF587|DEDD|ZNF586|SPDEF|ZNF101|ZNF462|F12|MBD2|PCGF3|TARBP1|ZNF33B|HINFP|ZNF33A|MYBBP1A|ZNF74|ZNF335|ZNF692|ZBTB24|CTNND2|RORC|C1ORF77|FOXQ1|SALL2|ZNF687|ZNF202|LZTS1|ZNF443|ZNF321|ZNF320|ZNF562|ZNF440|PIAS3|BNIP3L|ZNF682|ZNF561|MAP2K1|ZNF681|IGFBP5|KCNH8|GTF3A|TLE6|MORF4L1|ZNF439|ZNF438|ZNF317|ROR2|ERG|ZNF433|DSC1|ZNF675|ZNF311|DSC2|ZNF552|ZNF793|ZNF551|ZNF550|DNMT1|NPAS2|GTF2E2|STK36|ZNF789|NDN|ZNF425|ZNF304|ZNF667|ZNF423|ZNF786|DRD2|ZNF544|ZNF785|ZNF543|ZNF662|TRAPPC2|ZNF782|EIF2B3|TIA1|ATP8B1|ESRRG|FOXN3|FOXN2|QKI|MLXIPL|CDK7|YEATS2|ZFP62|ZNF418|CDK2|SP6|ZNF774|ZFP112|BNC2|CDCA7L|PPP1R13L|SIN3A|ZNF649|ZNF648|DNMT3B|DGCR8|ZNF525|ZNF644|ZNF643|EMX2|ITGA2|NRG1|ZNF75A|ESRP2|ESRP1|ZNF516|MCM4|HDAC1|ZBTB49|CEBPG|ZBTB43|HDAC9|BARX2|ABLIM3|RBBP4|ZNF749|TIFA|E2F5|ZNF500|ZNF862|ZNF860|JAZF1|IRX1|IRX2|PRRX1|IRX5|MACC1|IRX3|IRX4|KLF5|PDCD4|BCOR|METAP1|APP|FOXI1|PNN|RPS6KA5|ZNF606|HABP4|TRIM27|SOX9|TP63|SOX4|SMARCC1|COG7|SFMBT1|SFMBT2|COG3|EBF1|KRT7|EBF2|EBF3|OVOL1|RUNX3|RUNX1|OVOL2|BTD|ZNF713|TRIM16|ZNF710|ZFPM2|TP53|CASZ1|HKR1|EPAS1|TWIST2|TWIST1|ZBTB5|ZNF397OS|SEC14L2|ZNF827|ZNF823|ZNF700|TP53BP1|PATZ1|XBP1|SETDB1|BCL11A|RASSF7|SRPK1|ZZZ3|ZNF814|FUBP1|TP73|ACVRL1|CSRNP3|CITED4|HNF4G|PTPRK|MEOX2|MEOX1|XPO5|LMCD1|PRMT6|PRMT5|NCOA5|TFE3|RHOH|SREBF2|RHOA|MDFIC|HNRNPH1|KIT|TLR4|VGLL4|RHOQ|ZNF3|ZNF8|ZNF7|TRAK2|HRSP12|MSX1|SCAND3|MPP2|NFYA|SORT1|DMRT2|VEGFB|GRHL3|GRHL1|GRHL2|GRIN1|CTNNB1|MAMLD1|APBA2|FOXA1|KDM1A|WWC1|POGK|PRDM2|ETS1|CELSR2|HOXA11|KLHL31|HOXA10|GRIP1|ZNF85|POGZ|PTRF|PDE8A|KDM2A|KDM2B|LMO3|CASK|KCTD1|ERN1|ZNF93|PSPC1|LMX1B|RBM8A|ADRB2|C11ORF9|SUDS3|TFAP2A|TFAP2C|VDR|CAV1|PHF12|SMAD6|POU2F3|BMP6|TCF4|CREBZF|KDM5B|KDM5C|LDB1|CHD8|TH1L|CHD6|CHD4|YBX1|CHD3|CHD2|BCL7A|SIX2|TRPS1|TGIF2|ETV1|ARID1A|ETV4|ETV5|ETV6|ELF3|ELF5|CAT|IRF6|KDM3A|KDM3B|ZNF195|POLDIP3|ZNF193|ACVR1B|TOB2|WNT11|MKNK1|ERBB2|HES1|MYCL1|MAPK3|ZNF286A|KDM4A|RBM39|KDM4C|EYA2|BNIP3|EYA4|TBX19|TBX15</Data></Cell><Cell ss:Index="255"/></Row><Row ss:Height="12.816"><Cell><Data ss:Type="Number">70160</Data></Cell><Cell ss:StyleID="ce1"><Data ss:Type="Number">0.0000037688</Data></Cell><Cell ss:StyleID="ce1"><Data ss:Type="Number">0.00079133</Data></Cell><Cell><Data ss:Type="Number">23</Data></Cell><Cell><Data ss:Type="Number">74</Data></Cell><Cell><Data ss:Type="Number">1998</Data></Cell><Cell><Data ss:Type="Number">17714</Data></Cell><Cell><Data ss:Type="String">occluding junction</Data></Cell><Cell><Data ss:Type="String">PRKCI|CXADR|MAGI3|SHROOM2|ARHGAP17|CGN|INADL|PRKCZ|CDH5|CLDN4|PARD6B|OCLN|CLDN3|MARVELD2|CLDN8|CLDN12|CLDN7|CLDN19|ESAM|SYNPO|CGNL1|TJP3|CRB3</Data></Cell><Cell ss:Index="255"/></Row><Row ss:Height="12.816"><Cell><Data ss:Type="Number">5923</Data></Cell><Cell ss:StyleID="ce1"><Data ss:Type="Number">0.0000037688</Data></Cell><Cell ss:StyleID="ce1"><Data ss:Type="Number">0.00079133</Data></Cell><Cell><Data ss:Type="Number">23</Data></Cell><Cell><Data ss:Type="Number">74</Data></Cell><Cell><Data ss:Type="Number">1998</Data></Cell><Cell><Data ss:Type="Number">17714</Data></Cell><Cell><Data ss:Type="String">tight junction</Data></Cell><Cell><Data ss:Type="String">PRKCI|CXADR|MAGI3|SHROOM2|ARHGAP17|CGN|INADL|PRKCZ|CDH5|CLDN4|PARD6B|OCLN|CLDN3|MARVELD2|CLDN8|CLDN12|CLDN7|CLDN19|ESAM|SYNPO|CGNL1|TJP3|CRB3</Data></Cell><Cell ss:Index="255"/></Row><Row ss:Height="12.816"><Cell><Data ss:Type="Number">5515</Data></Cell><Cell ss:StyleID="ce1"><Data ss:Type="Number">0.0000039121</Data></Cell><Cell ss:StyleID="ce1"><Data ss:Type="Number">0.00079575</Data></Cell><Cell><Data ss:Type="Number">1007</Data></Cell><Cell><Data ss:Type="Number">8091</Data></Cell><Cell><Data ss:Type="Number">1998</Data></Cell><Cell><Data ss:Type="Number">17714</Data></Cell><Cell><Data ss:Type="String">protein binding</Data></Cell><Cell><Data ss:Type="String">MDC1|MAPKBP1|PGAP2|IFT172|GMFG|FAM110A|LSM11|LIPH|C19ORF57|PRKACA|PKNOX2|FNBP4|GABARAPL1|MEF2C|CXADR|ZNF10|PHKA1|RNASE4|EML1|HSPG2|LRRC37B|CLDN4|CLDN3|MTHFD1|CTAGE5|SPINT1|CLDN8|FEZ2|CLDN7|AGTR1|TXNIP|CYP2E1|OPTN|SKAP1|SF1|GRID2IP|ZNF274|PDGFA|LYPD3|GATA3|SLC5A1|C20ORF11|C6|JUB|MYO6|RSU1|ATRIP|ZBTB7C|EXPH5|VTI1B|ABCA1|JUP|NEBL|LRBA|BTBD11|FLI1|PPFIBP2|TDP1|FXYD1|C19ORF46|PKIG|ZNF256|EFCAB4B|EZH2|PIGR|PIGO|KCNC3|KCNC4|PRKAG1|TFCP2L1|CTCF|MED17|LRRC1|CHAF1B|MECOM|DLGAP1|JAK1|OFD1|FGFBP1|FGFBP2|GPR34|ACTL6A|MED23|F8|PLSCR4|PXDN|CDC42EP2|PPARG|PAFAH1B3|VAMP3|OAT|ECHS1|ATL1|ATL2|DLST|SFRS13B|PSMA7|GGA2|NEURL1B|EXTL1|UNK|TMEM67|PSMB1|AGR2|PMS2|C10ORF2|STX2|RIC3|LRRC27|MBD2|FABP4|MYBBP1A|FABP5|PSMC1|CCDC6|LGR6|LIMS1|KCNG1|UBE2D4|ZBTB24|MAP3K9|PPP1R16B|EPM2A|PIAS3|BNIP3L|FBXW8|FBXO17|SRCIN1|MSH6|MSH2|SLC9A7|PKP4|S100A4|FSCN2|ROR2|SNRNP200|DSC1|ZNF675|DSC2|KIAA0408|FTL|SHC4|PFKFB1|LRRC50|ISG20L2|ARL2|FBXO46|NPAS2|FBXO41|RAP1GAP|SLC9A1|ACAT1|RAP1B|SLC9A3R1|DBC1|BCL2L11|STK36|TSNAXIP1|ZNF423|NADK|GRIA4|NEK8|TIA1|BRPF3|GPR98|GOT2|TNFRSF10A|HPS5|FOXN3|FBXO32|CORO2A|INADL|CORO2B|QKI|MLXIPL|TMEM11|ACO1|FLT1|ITGB4|CELF2|RASGRF2|FHL1|APIP|WISP2|KIAA1543|PPP1R13L|ITGB8|DGCR8|ITGB6|NEO1|BOK|DSP|EMX2|SH2D3A|ITGA2|TNFRSF19|NRG1|KSR2|ITGA7|TRIM59|SEC23A|PCOLCE2|ZBTB49|ZBTB43|LRP2|MLLT4|BARX2|PARD6B|PHKG1|PTPRZ1|TIFA|KIAA1324|TRIM46|SH3BP5|SLITRK6|SLITRK5|SH3BP4|LRRC8D|FYN|MICALCL|E2F5|ZNF862|RILP|SEC23B|LRRC8E|TRIM45|CYB5A|MARCKSL1|NOP58|SEPT11|KCNJ8|PRRX1|STYK1|TPD52L1|BAIAP2|MYO19|SORL1|CABLES2|SYT12|SYT11|ST5|PDCD4|TRIM36|SEC24C|PTPN2|PVRL1|PLEKHB1|ICAM2|LGALS1|BAIAP2L1|TRIM29|PEG10|RASSF6|KDR|TRIM26|TRIM27|CCDC99|ATP6V1E1|EPHB1|TP63|EPHB3|SMARCC1|ENTPD2|MIA|ANK2|ANK3|ANK1|TRIM17|MT1G|KCTD14|TRIM16|EPHA1|TP53|EPHA3|GRB7|SDC4|DHX8|EPHA10|EPAS1|SDC2|TGFA|LPAR2|LPAR3|MST1R|ZBTB5|ACTR3B|EVPL|SFRS6|SNX3|RAB11FIP1|SNX2|RRAS|PCBP1|TSPAN4|SNX9|KCNN4|RAB11FIP4|ZBED4|SNX5|CTSA|BBS1|XBP1|SPHKAP|TNFSF12|TNFSF13|SURF4|RASSF7|PTK6|PAICS|PPP1R1A|PTK7|MYO5B|WNK2|WNK3|SDC1|CD24|CALM1|FBXL7|TP73|DDR1|PTPRT|NRP1|CCDC120|DOC2A|NAT10|PTPRM|PTPRK|SLC7A10|MAP1LC3B|CD36|DFNB31|LMCD1|SREBF2|CNKSR1|DEPDC6|KIT|ARHGEF7|ARHGEF5|ATPAF1|CD63|AHCY|STX19|GNAI1|STX11|GNAI2|PNMA1|GPC3|PAK6|GPC2|MSX1|SCAND3|GPC6|SORT1|VEGFB|KLK13|PLEKHA7|GRIN1|EPPK1|IL17D|RTKN|CD82|CD81|WWC1|PRDM2|CELSR1|ETS1|CELSR2|CELSR3|IGF1R|KLHL31|GRIP1|RGS3|ZNF85|KIF5A|FAM3B|ENPP2|CAPN2|FAM3D|DENND5A|GGT1|PTRF|PPFIA4|PDGFRB|CD93|LMTK3|CASK|RPGRIP1L|SDHB|PRLR|PCP2|ERN1|SCNN1G|PLA2G16|PSPC1|DKC1|SCNN1A|GPD1|SBDS|GEMIN4|CARD14|GNAZ|RBM8A|NPR1|HTRA3|NPR2|PLD4|SLC1A3|CACNA1C|KLHL13|CACNA1F|ACACB|RTN4|PLD2|RAI1|GRK5|KIF3A|PACSIN2|RHPN2|UBE2F|TFAP2A|TFAP2C|ARHGEF37|VDR|CAV1|PHF12|BMP6|BSPRY|KLHL20|CLK2|PAN2|HOOK1|UBA2|TCF4|FBN1|TNFAIP8|LDB1|CNRIP1|CHD8|TH1L|CHD4|LDB2|CHD3|LAMC1|GHR|BCL7B|UQCRFS1|CA8|SNTA1|SHROOM2|SHROOM3|ETV6|ELF3|HIST4H4|CAT|NAA35|IRF6|SHANK2|NT5C2|ACVR1B|ADD1|IL1RL2|EFS|SV2B|SV2A|MKNK1|RBM39|LAMB3|EYA2|EGF|TPBG|BNIP3|ATP2B4|MAPK14|TTC19|TBX19|MAPK15|MAPK13|POLE4|SBK1|COL7A1|CD9|TEK|QRICH2|VIM|BNIPL|ROPN1B|CNTFR|EHF|MAML1|DCAF7|EPS8|ALCAM|CREB3L4|ZMIZ2|L3MBTL|AP1S2|AP1S3|PIP4K2C|NCKAP5|NFRKB|ZNF165|PRKCI|NUP210|SYTL1|PASK|SOX10|SULT2B1|RNF128|ACOT2|SERPING1|HOXB7|CTBP2|NOLC1|NEDD4L|PRKCZ|ADH5|GJC1|LDHA|PPP3R1|FLRT3|CEP72|S100A14|HOXC8|S100A10|FZD1|ZNF384|FZD3|ICMT|AFAP1L1|CHKA|HOMER2|FZD4|FZD7|RAB3IP|CGN|FHDC1|MEX3A|GIPC3|MKS1|ZNF136|ADA|RAD18|CDKN1C|GPI|GMEB1|SPEF2|PYGM|FMN1|TCF20|TRIM8|RNF157|ING5|TRIM9|C1QTNF2|TRIM7|ADAMTSL4|KIAA1267|ANXA6|TIMP3|PLEKHN1|AP3S1|JARID2|TIMP4|EDARADD|BRD1|ANXA2|IFNGR2|ANXA5|PAWR|SERPINB5|GNL3|KAT2B|ZEB2|COL2A1|ZEB1|RARB|ANGPTL2|PLIN2|ANGPTL1|ENG|SF3B3|DOM3Z|C6ORF167|FGD5|FGD6|RNF130|DEDD|FARP1|GSN|IL10RB|F12|PCGF3|DEF6|HINFP|GPR143|OSTM1|ABI2|ADM2|RFWD3|ZNF335|CCL28|PLXND1|CTNND2|C1ORF77|IPO4|CDH5|BZRAP1|PODNL1|CDH1|CFL2|LZTS1|PLS1|TPD52|FAM48A|RNF43|MAP2K1|RNF44|SLC15A2|IGFBP5|MAGI3|GTF3A|TRAIP|CTSL1|TOM1L1|MORF4L1|OBSCN|TNIK|ERG|FKBP4|ZNF311|CUL9|DNMT1|BRI3|RHOBTB3|AK3|ITPR3|RHOBTB1|GTF2E2|KLC3|TBXA2R|NDN|SRGAP3|DRD2|AP1M2|AP1M1|TRAPPC2|UVRAG|EIF2B3|FANCL|TNK1|ASNS|PXDNL|FANCC|ESRRG|SYNJ2|BTBD6|CDK7|RCAN2|RCAN3|CDK2|PIR|SPIRE2|CSPG4|RAD9A|DIDO1|MOBKL2A|SYCP2|CALCOCO2|PIK3C2G|DUSP16|PTBP1|SART3|AP1G2|SIN3A|PIP5KL1|CCDC52|DNMT3B|WDR6|SGCG|PHACTR4|SH3D19|RFC5|IQCB1|RFC3|CR2|VWF|GPX3|KCNAB1|ADRA2A|CATSPERB|TRAF4|POLR1C|NOS1AP|IL3RA|PECAM1|EFHC1|MCM4|DNAJC8|SSX2IP|CATSPER2|ACSS2|HDAC1|GLS2|CEBPG|TENC1|HDAC9|CLEC3B|PLN|ABLIM3|RAB25|RBBP4|RNF39|SEC11A|MEST|CTNNAL1|JAZF1|ANGPT1|KCNIP2|MACC1|CDC42BPG|ASS1|NFASC|KLF5|RAB15|CCDC64|BCOR|RAB17|METAP1|APP|SPARC|TRAF3IP2|CBLC|ANTXR2|NFU1|PNN|RPS6KA5|RPS6KA1|ARFIP2|C17ORF28|SOX9|BTRC|SYNPO|TNS4|ICOSLG|SOX4|C3ORF15|COG7|COG3|SLC11A2|EBF1|KRT7|EBF2|EBF3|ACSL3|RUNX3|RUNX1|TIAM2|RRAGC|EZR|ZFPM2|LLGL2|IL28RA|CDS1|SLC22A3|SPTBN5|PDE1C|GYPC|PDE1B|STXBP1|PDE1A|STXBP2|TWIST2|TWIST1|ELTD1|KLK8|KLK6|NUAK1|INPP5A|PDCD11|DPH2|DPH3|CMYA5|TP53BP2|CSTF1|INPP5K|TP53BP1|MAP4|KIAA1804|PATZ1|SPTBN2|NMB|SETDB1|MAGEE1|DTNB|BCL11A|PDE2A|CIDEA|PARVA|PARVB|CIDEC|SRPK1|PM20D2|CABYR|RICH2|FUBP1|ACVRL1|CLIC5|SH3KBP1|CITED4|MEOX2|PRPF19|SIPA1L3|CX3CL1|COIL|SIPA1L1|XPO5|RALGPS2|RSPRY1|VAV3|PRMT6|PRMT5|EDN3|STRADB|LRRIQ1|TFE3|RHOH|NME5|AVPR1A|AP3B2|IL17RB|RHOA|MDFIC|HNRNPH1|CLDN12|TNNT3|CLDN19|VWA2|TLR4|RHOQ|RAB7A|ADH1A|AMIGO2|AKAP8|CXCR7|ZNF3|AKAP5|ZNF8|NKD2|TRAK2|CST3|KIAA1609|LAIR1|MPP1|GINS1|GDF10|MPP2|GINS2|CA11|NFYA|C17ORF68|GINS4|GRHL3|PODN|FAH|KRT19|KRT18|KRT15|F2RL1|CTNNB1|CAMK1|APBA2|TJP3|MPHOSPH6|KDM1A|ARHGAP39|ESPN|HOXA11|HOXA10|DOCK11|FBL|CHCHD3|BMPER|POGZ|CHRNB2|PHYH|UNC5CL|KDM2A|KDM2B|LIG1|LMO2|TOMM34|KCTD1|LIG3|LMO7|KCTD3|ATP1B1|PCDHA11|PRPF4|FANCD2|COL4A1|CHMP4C|ELMO1|COL4A6|COL4A5|ELMO3|HIST1H2BG|LMX1B|ISCU|ZCCHC8|C14ORF104|PXK|USP54|DNAJC22|DTX1|ARHGAP17|ADRB1|DTX3|ADRB2|NID2|FBLN5|C14ORF102|EFNB1|SDCBP|EFNB3|THPO|CASKIN1|STAP2|SUDS3|MARK2|CPSF7|CPSF6|DNAJC12|SMAD6|POU2F3|ARHGAP24|ARHGAP33|ARHGAP32|KIF18A|ARHGAP31|TRPV6|DLG3|ATG16L1|TRPV4|DLG5|FGFR2|AVEN|CREBZF|KDM5B|SCYL3|DOCK5|KDM5C|B4GALT1|HSPB6|SLC2A1|HSPB2|YBX1|ATP5G3|SLC2A4|ALDH2|CASP6|SIX2|TRPS1|CASP2|PDE4A|PPP2R5A|URB1|ARID1A|SEPT3|IQCH|ARHGAP10|RNF207|PFDN1|ITGB1BP1|LUC7L2|FAM84B|KDM3A|TUFT1|POLDIP3|USP10|PRELP|ATP1A1|TOB2|THBS4|NXF1|UGP2|ERBB3|PPP2R3C|GNA12|ERBB2|REPS2|STOM|MYCL1|MAPK3|REPS1|RWDD1|CMTM7|KDM4A|KDM4C|LGI4|CMTM4|LIMK2|PDE4DIP|SLC4A7|SH3YL1|MLPH|NEURL3|C2ORF72</Data></Cell><Cell ss:Index="255"/></Row><Row ss:Height="12.816"><Cell><Data ss:Type="Number">31226</Data></Cell><Cell ss:StyleID="ce1"><Data ss:Type="Number">0.0000050136</Data></Cell><Cell ss:StyleID="ce1"><Data ss:Type="Number">0.00098889</Data></Cell><Cell><Data ss:Type="Number">184</Data></Cell><Cell><Data ss:Type="Number">1196</Data></Cell><Cell><Data ss:Type="Number">1998</Data></Cell><Cell><Data ss:Type="Number">17714</Data></Cell><Cell><Data ss:Type="String">intrinsic to plasma membrane</Data></Cell><Cell><Data ss:Type="String">KCNG1|APP|CD82|CD81|LY75|ICAM2|AQP7|CELSR1|SLC4A3|SLC4A5|IGF1R|EPS8|GJA4|SCN9A|KDR|ENPP2|TRIM27|EPHB1|EPHB3|CHRNB2|PDGFRB|SLC34A2|CXADR|SLC15A2|STX8|SLC11A2|SLC6A14|GPR75|KCTD1|SLC6A11|KCTD3|ATP1B1|PCDHA11|SCNN1G|PROCR|CLDN4|CLDN3|FOLH1|NINJ2|SCN8A|AGTR1|KCTD14|ROR2|EPHA1|EPHA3|COL17A1|IL28RA|SLC22A3|CALCRL|SDC4|EPHA10|GYPC|NPR1|SDC2|TACSTD2|LPAR2|LYPD3|LPAR3|ITPR3|ADRB1|SLC5A1|PCDH12|MST1R|ADRB2|EFNA4|GJC1|NEU3|EFNB1|SDCBP|SYNGR1|EFNB3|C6|FLRT3|TBXA2R|TSPAN7|TSPAN4|KCNN4|PROM1|DRD2|CLCA4|GRIA4|ABCA1|FZD3|ST14|NMB|ATP8B1|TNFSF12|CAV1|SLC2A9|EFNA3|TRPV6|DLG3|FXYD3|PTK7|TMEM11|FXYD1|GPER|SDC1|CSPG4|SCN2A|DDR1|ACVRL1|PIGR|FLT1|PODXL2|ITGB4|KCNC3|KCNC4|PTPRM|PTH1R|PTPRK|SLC2A4|SLC7A10|ADRA1B|GHR|SMPD2|SLC22A17|SGCB|STBD1|FLVCR1|ITGB8|FFAR2|ITGB6|CD36|NEO1|SLC13A2|GPR39|GPR34|ITGA2|IFNGR2|ABCC9|AVPR1A|ADRA2A|IL17RB|SLC7A6|CEACAM1|PPAP2A|B3GNT3|ITGA7|SCN4A|TLR4|VAMP5|ENG|CD63|RAMP2|PTGER3|TMPRSS2|ATP1A1|ACVR1B|SLC7A1|IL1RL2|MUC1|ACVR1C|PTPRZ1|ERBB3|CNR1|PERP|PRRG2|GPC3|STOM|GPC6|MPP1|SLC12A2|MPP2|KCNJ8|GOLM1|IL10RB|KCNIP2|TPBG|KCNJ14|ATP2B4|GPR1|GPR4|SORL1|GRIN1|CLEC2B|SYT12|SYT11|CD9|F2RL1|TEK|KCNK1|CYB561|FOLR1</Data></Cell><Cell ss:Index="255"/></Row></Table><x:WorksheetOptions/></ss:Worksheet></Workbook>
