# Supplementary material for: Network analysis of EMT and MET micro-RNA regulation in breast cancer
Source: Sci Rep. 2017 Oct 19;7:13534. doi: 10.1038/s41598-017-13903-1 (PMC5648819; doi:10.1038/s41598-017-13903-1)
Supplement: Supplementary file 5 — Table S8 [file 41598_2017_13903_MOESM5_ESM.xml]

<?xml version="1.0" encoding="UTF-8"?>
<?mso-application progid="Excel.Sheet"?><Workbook xmlns:o="urn:schemas-microsoft-com:office:office" xmlns:x2="http://schemas.microsoft.com/office/excel/2003/xml" xmlns:c="urn:schemas-microsoft-com:office:component:spreadsheet" xmlns:html="http://www.w3.org/TR/REC-html40" xmlns:x="urn:schemas-microsoft-com:office:excel" xmlns:ss="urn:schemas-microsoft-com:office:spreadsheet" xmlns:xsi="http://www.w3.org/2001/XMLSchema-instance"><OfficeDocumentSettings xmlns="urn:schemas-microsoft-com:office:office"><Colors><Color><Index>3</Index><RGB>#c0c0c0</RGB></Color><Color><Index>4</Index><RGB>#ff0000</RGB></Color></Colors></OfficeDocumentSettings><ExcelWorkbook xmlns="urn:schemas-microsoft-com:office:excel"><WindowHeight>9000</WindowHeight><WindowWidth>13860</WindowWidth><WindowTopX>240</WindowTopX><WindowTopY>75</WindowTopY><ProtectStructure>False</ProtectStructure><ProtectWindows>False</ProtectWindows></ExcelWorkbook><Styles><Style ss:ID="Default" ss:Name="Default"/><Style ss:ID="Result" ss:Name="Result"><Font ss:Bold="1" ss:Italic="1" ss:Underline="Single"/></Style><Style ss:ID="Result2" ss:Name="Result2"><Font ss:Bold="1" ss:Italic="1" ss:Underline="Single"/><NumberFormat ss:Format="Currency"/></Style><Style ss:ID="Heading" ss:Name="Heading"><Font ss:Bold="1" ss:Italic="1" ss:Size="16"/></Style><Style ss:ID="Heading1" ss:Name="Heading1"><Font ss:Bold="1" ss:Italic="1" ss:Size="16"/></Style><Style ss:ID="co1"/><Style ss:ID="ta1"/><Style ss:ID="ce1"><NumberFormat ss:Format="Scientific"/></Style></Styles><ss:Worksheet ss:Name="Sheet1"><Table ss:StyleID="ta1"><Column ss:Width="64.008"/><Column ss:Span="1" ss:Width="64.008"/><Column ss:Span="220" ss:Index="4" ss:Width="64.008"/><Row ss:Height="12.816"><Cell><Data ss:Type="String">File created with bingo (c) on Sep 6, 2016 at 2:41:50 PM</Data></Cell><Cell ss:StyleID="Default"/><Cell ss:StyleID="Default"/><Cell ss:Index="224"/></Row><Row ss:Height="12.816"><Cell ss:Index="2" ss:StyleID="Default"/><Cell ss:StyleID="Default"/><Cell ss:Index="224"/></Row><Row ss:Height="12.816"><Cell><Data ss:Type="String">ontology: namespace</Data></Cell><Cell ss:StyleID="Default"/><Cell ss:StyleID="Default"/><Cell ss:Index="224"/></Row><Row ss:Height="12.816"><Cell><Data ss:Type="String">curator:  bingo</Data></Cell><Cell ss:StyleID="Default"/><Cell ss:StyleID="Default"/><Cell ss:Index="224"/></Row><Row ss:Height="12.816"><Cell ss:Index="2" ss:StyleID="Default"/><Cell ss:StyleID="Default"/><Cell ss:Index="224"/></Row><Row ss:Height="12.816"><Cell><Data ss:Type="String">Selected ontology file : bundle://115.0:1/data/GO_Full</Data></Cell><Cell ss:StyleID="Default"/><Cell ss:StyleID="Default"/><Cell ss:Index="224"/></Row><Row ss:Height="12.816"><Cell><Data ss:Type="String">Selected annotation file : bundle://115.0:1/data/H_sapiens_default</Data></Cell><Cell ss:StyleID="Default"/><Cell ss:StyleID="Default"/><Cell ss:Index="224"/></Row><Row ss:Height="12.816"><Cell><Data ss:Type="String">Discarded evidence codes : </Data></Cell><Cell ss:StyleID="Default"/><Cell ss:StyleID="Default"/><Cell ss:Index="224"/></Row><Row ss:Height="12.816"><Cell><Data ss:Type="String">Overrepresentation</Data></Cell><Cell ss:StyleID="Default"/><Cell ss:StyleID="Default"/><Cell ss:Index="224"/></Row><Row ss:Height="12.816"><Cell><Data ss:Type="String">Selected statistical test : Hypergeometric test</Data></Cell><Cell ss:StyleID="Default"/><Cell ss:StyleID="Default"/><Cell ss:Index="224"/></Row><Row ss:Index="11" ss:Height="12.816"><Cell><Data ss:Type="String">Selected correction : Benjamini &amp; Hochberg False Discovery Rate (FDR) correction</Data></Cell><Cell ss:StyleID="Default"/><Cell ss:StyleID="Default"/><Cell ss:Index="224"/></Row><Row ss:Height="12.816"><Cell><Data ss:Type="String">Selected significance level : 0.001</Data></Cell><Cell ss:StyleID="Default"/><Cell ss:StyleID="Default"/><Cell ss:Index="224"/></Row><Row ss:Height="12.816"><Cell><Data ss:Type="String">Testing option : Use whole annotation as reference set</Data></Cell><Cell ss:StyleID="Default"/><Cell ss:StyleID="Default"/><Cell ss:Index="224"/></Row><Row ss:Height="12.816"><Cell><Data ss:Type="String">The selected cluster :</Data></Cell><Cell ss:StyleID="Default"/><Cell ss:StyleID="Default"/><Cell ss:Index="224"/></Row><Row ss:Height="12.816"><Cell><Data ss:Type="String">IFITM1</Data></Cell><Cell ss:StyleID="Default"><Data ss:Type="String">TMEM200A</Data></Cell><Cell ss:StyleID="Default"><Data ss:Type="String">ANTXR2</Data></Cell><Cell><Data ss:Type="String">ISM1</Data></Cell><Cell><Data ss:Type="String">NBLA00301</Data></Cell><Cell><Data ss:Type="String">ICAM1</Data></Cell><Cell><Data ss:Type="String">ELK3</Data></Cell><Cell><Data ss:Type="String">MGC45800</Data></Cell><Cell><Data ss:Type="String">C10ORF128</Data></Cell><Cell><Data ss:Type="String">CYP1B1</Data></Cell><Cell><Data ss:Type="String">THSD7A</Data></Cell><Cell><Data ss:Type="String">EPHB2</Data></Cell><Cell><Data ss:Type="String">SYNPO</Data></Cell><Cell><Data ss:Type="String">HSA-MIR-654.MIMAT0003330</Data></Cell><Cell><Data ss:Type="String">TNS1</Data></Cell><Cell><Data ss:Type="String">HSA-LET-7I.MIMAT0004585</Data></Cell><Cell><Data ss:Type="String">HSA-MIR-100.MIMAT0000098</Data></Cell><Cell><Data ss:Type="String">ACSL4</Data></Cell><Cell><Data ss:Type="String">ANK2</Data></Cell><Cell><Data ss:Type="String">PRKCA</Data></Cell><Cell><Data ss:Type="String">HSA-MIR-1247.MIMAT0005899</Data></Cell><Cell><Data ss:Type="String">CH25H</Data></Cell><Cell><Data ss:Type="String">CCDC80</Data></Cell><Cell><Data ss:Type="String">CRISPLD2</Data></Cell><Cell><Data ss:Type="String">FEZ1</Data></Cell><Cell><Data ss:Type="String">SPARCL1</Data></Cell><Cell><Data ss:Type="String">KCTD12</Data></Cell><Cell><Data ss:Type="String">MXRA5</Data></Cell><Cell><Data ss:Type="String">TSHZ3</Data></Cell><Cell><Data ss:Type="String">CFH</Data></Cell><Cell><Data ss:Type="String">EPAS1</Data></Cell><Cell><Data ss:Type="String">TSHZ2</Data></Cell><Cell><Data ss:Type="String">CFI</Data></Cell><Cell><Data ss:Type="String">TWIST2</Data></Cell><Cell><Data ss:Type="String">TWIST1</Data></Cell><Cell><Data ss:Type="String">THY1</Data></Cell><Cell><Data ss:Type="String">PLA2G5</Data></Cell><Cell><Data ss:Type="String">C3</Data></Cell><Cell><Data ss:Type="String">NUAK1</Data></Cell><Cell><Data ss:Type="String">CHST11</Data></Cell><Cell><Data ss:Type="String">C13ORF33</Data></Cell><Cell><Data ss:Type="String">HSA-MIR-429.MIMAT0001536</Data></Cell><Cell><Data ss:Type="String">A2M</Data></Cell><Cell><Data ss:Type="String">GDF6</Data></Cell><Cell><Data ss:Type="String">GNG11</Data></Cell><Cell><Data ss:Type="String">FLI1</Data></Cell><Cell><Data ss:Type="String">TNFSF4</Data></Cell><Cell><Data ss:Type="String">ID3</Data></Cell><Cell><Data ss:Type="String">ACVRL1</Data></Cell><Cell><Data ss:Type="String">SRPX</Data></Cell><Cell><Data ss:Type="String">HSA-MIR-134.MIMAT0000447</Data></Cell><Cell><Data ss:Type="String">LRRC32</Data></Cell><Cell><Data ss:Type="String">ADAMTSL1</Data></Cell><Cell><Data ss:Type="String">AKAP12</Data></Cell><Cell><Data ss:Type="String">SHE</Data></Cell><Cell><Data ss:Type="String">CSRP2</Data></Cell><Cell><Data ss:Type="String">MECOM</Data></Cell><Cell><Data ss:Type="String">CHL1</Data></Cell><Cell><Data ss:Type="String">TIMP2</Data></Cell><Cell><Data ss:Type="String">RSPO3</Data></Cell><Cell><Data ss:Type="String">C5ORF62</Data></Cell><Cell><Data ss:Type="String">GPR133</Data></Cell><Cell><Data ss:Type="String">CD34</Data></Cell><Cell><Data ss:Type="String">HSA-MIR-379.MIMAT0000733</Data></Cell><Cell><Data ss:Type="String">ZNF366</Data></Cell><Cell><Data ss:Type="String">JAK1</Data></Cell><Cell><Data ss:Type="String">CDV3</Data></Cell><Cell><Data ss:Type="String">HSA-MIR-127.MIMAT0000446</Data></Cell><Cell><Data ss:Type="String">HEG1</Data></Cell><Cell><Data ss:Type="String">IL16</Data></Cell><Cell><Data ss:Type="String">EMP3</Data></Cell><Cell><Data ss:Type="String">ZEB2</Data></Cell><Cell><Data ss:Type="String">ZEB1</Data></Cell><Cell><Data ss:Type="String">RHOJ</Data></Cell><Cell><Data ss:Type="String">ANGPTL2</Data></Cell><Cell><Data ss:Type="String">FAM20A</Data></Cell><Cell><Data ss:Type="String">TLR4</Data></Cell><Cell><Data ss:Type="String">ANGPTL1</Data></Cell><Cell><Data ss:Type="String">GPR124</Data></Cell><Cell><Data ss:Type="String">GAS7</Data></Cell><Cell><Data ss:Type="String">PTGER4</Data></Cell><Cell><Data ss:Type="String">C9ORF125</Data></Cell><Cell><Data ss:Type="String">SAMD9</Data></Cell><Cell><Data ss:Type="String">HSA-MIR-200C.MIMAT0000617</Data></Cell><Cell><Data ss:Type="String">HSA-MIR-10B.MIMAT0004556</Data></Cell><Cell><Data ss:Type="String">FSTL1</Data></Cell><Cell><Data ss:Type="String">NT5E</Data></Cell><Cell><Data ss:Type="String">ABI3BP</Data></Cell><Cell><Data ss:Type="String">PDPN</Data></Cell><Cell><Data ss:Type="String">ADAM23</Data></Cell><Cell><Data ss:Type="String">CHN1</Data></Cell><Cell><Data ss:Type="String">HAS2</Data></Cell><Cell><Data ss:Type="String">FLNA</Data></Cell><Cell><Data ss:Type="String">FILIP1L</Data></Cell><Cell><Data ss:Type="String">JAM2</Data></Cell><Cell><Data ss:Type="String">RUNX1T1</Data></Cell><Cell><Data ss:Type="String">P2RY14</Data></Cell><Cell><Data ss:Type="String">LSAMP</Data></Cell><Cell><Data ss:Type="String">HSA-MIR-889.MIMAT0004921</Data></Cell><Cell><Data ss:Type="String">SH3RF3</Data></Cell><Cell><Data ss:Type="String">AXL</Data></Cell><Cell><Data ss:Type="String">LRRN4CL</Data></Cell><Cell><Data ss:Type="String">TACC1</Data></Cell><Cell><Data ss:Type="String">HSA-MIR-200C.MIMAT0004657</Data></Cell><Cell><Data ss:Type="String">SIGLEC6</Data></Cell><Cell><Data ss:Type="String">PRDM8</Data></Cell><Cell><Data ss:Type="String">GALNT12</Data></Cell><Cell><Data ss:Type="String">FAM49A</Data></Cell><Cell><Data ss:Type="String">HSA-MIR-431.MIMAT0004757</Data></Cell><Cell><Data ss:Type="String">F13A1</Data></Cell><Cell><Data ss:Type="String">PRDM1</Data></Cell><Cell><Data ss:Type="String">ETS1</Data></Cell><Cell><Data ss:Type="String">GIMAP8</Data></Cell><Cell><Data ss:Type="String">DOCK11</Data></Cell><Cell><Data ss:Type="String">EFEMP1</Data></Cell><Cell><Data ss:Type="String">CCND2</Data></Cell><Cell><Data ss:Type="String">HSA-MIR-381.MIMAT0000736</Data></Cell><Cell><Data ss:Type="String">ENPP2</Data></Cell><Cell><Data ss:Type="String">HSA-MIR-200A.MIMAT0000682</Data></Cell><Cell><Data ss:Type="String">BAALC</Data></Cell><Cell><Data ss:Type="String">SIRPA</Data></Cell><Cell><Data ss:Type="String">PLXNC1</Data></Cell><Cell><Data ss:Type="String">LOC399959</Data></Cell><Cell><Data ss:Type="String">PDGFRA</Data></Cell><Cell><Data ss:Type="String">IL4R</Data></Cell><Cell><Data ss:Type="String">CD93</Data></Cell><Cell><Data ss:Type="String">SPNS2</Data></Cell><Cell><Data ss:Type="String">ADAM19</Data></Cell><Cell><Data ss:Type="String">RAB32</Data></Cell><Cell><Data ss:Type="String">SLFN11</Data></Cell><Cell><Data ss:Type="String">SLC9A9</Data></Cell><Cell><Data ss:Type="String">ELMO1</Data></Cell><Cell><Data ss:Type="String">ROR1</Data></Cell><Cell><Data ss:Type="String">CD300C</Data></Cell><Cell><Data ss:Type="String">SCG2</Data></Cell><Cell><Data ss:Type="String">NNMT</Data></Cell><Cell><Data ss:Type="String">HSA-MIR-200A.MIMAT0001620</Data></Cell><Cell><Data ss:Type="String">HSA-MIR-200B.MIMAT0000318</Data></Cell><Cell><Data ss:Type="String">ECSCR</Data></Cell><Cell><Data ss:Type="String">BHLHE22</Data></Cell><Cell><Data ss:Type="String">FOXO1</Data></Cell><Cell><Data ss:Type="String">DPP4</Data></Cell><Cell><Data ss:Type="String">ARHGAP20</Data></Cell><Cell><Data ss:Type="String">HRH1</Data></Cell><Cell><Data ss:Type="String">CYP11A1</Data></Cell><Cell><Data ss:Type="String">DSEL</Data></Cell><Cell><Data ss:Type="String">NDN</Data></Cell><Cell><Data ss:Type="String">IGFBP7</Data></Cell><Cell><Data ss:Type="String">IGFBP6</Data></Cell><Cell><Data ss:Type="String">LHFP</Data></Cell><Cell><Data ss:Type="String">CAV1</Data></Cell><Cell><Data ss:Type="String">GFPT2</Data></Cell><Cell><Data ss:Type="String">PTPRE</Data></Cell><Cell><Data ss:Type="String">LRCH2</Data></Cell><Cell><Data ss:Type="String">BMP2</Data></Cell><Cell><Data ss:Type="String">CXCL12</Data></Cell><Cell><Data ss:Type="String">P4HA3</Data></Cell><Cell><Data ss:Type="String">FGF18</Data></Cell><Cell><Data ss:Type="String">HSA-MIR-141.MIMAT0004598</Data></Cell><Cell><Data ss:Type="String">LHX6</Data></Cell><Cell><Data ss:Type="String">TCF4</Data></Cell><Cell><Data ss:Type="String">MANSC1</Data></Cell><Cell><Data ss:Type="String">HSA-MIR-141.MIMAT0000432</Data></Cell><Cell><Data ss:Type="String">FBN1</Data></Cell><Cell><Data ss:Type="String">SNED1</Data></Cell><Cell><Data ss:Type="String">CNTNAP1</Data></Cell><Cell><Data ss:Type="String">MCTP1</Data></Cell><Cell><Data ss:Type="String">CNRIP1</Data></Cell><Cell><Data ss:Type="String">CPXM2</Data></Cell><Cell><Data ss:Type="String">ODZ3</Data></Cell><Cell><Data ss:Type="String">SLC2A3</Data></Cell><Cell><Data ss:Type="String">HSA-MIR-10B.MIMAT0000254</Data></Cell><Cell><Data ss:Type="String">SYNE1</Data></Cell><Cell><Data ss:Type="String">ADAMTS2</Data></Cell><Cell><Data ss:Type="String">CLEC1A</Data></Cell><Cell><Data ss:Type="String">AOX1</Data></Cell><Cell><Data ss:Type="String">DCN</Data></Cell><Cell><Data ss:Type="String">TGFBR2</Data></Cell><Cell><Data ss:Type="String">GREM2</Data></Cell><Cell><Data ss:Type="String">RASA3</Data></Cell><Cell><Data ss:Type="String">HSA-MIR-539.MIMAT0003163</Data></Cell><Cell><Data ss:Type="String">IL3RA</Data></Cell><Cell><Data ss:Type="String">PECAM1</Data></Cell><Cell><Data ss:Type="String">ITGA5</Data></Cell><Cell><Data ss:Type="String">HSA-MIR-411.MIMAT0003329</Data></Cell><Cell><Data ss:Type="String">ASAM</Data></Cell><Cell><Data ss:Type="String">HSA-MIR-409.MIMAT0001638</Data></Cell><Cell><Data ss:Type="String">LAMA2</Data></Cell><Cell><Data ss:Type="String">LRP1</Data></Cell><Cell><Data ss:Type="String">C1S</Data></Cell><Cell><Data ss:Type="String">C1R</Data></Cell><Cell><Data ss:Type="String">HSA-MIR-19B.MIMAT0000074</Data></Cell><Cell><Data ss:Type="String">NRXN2</Data></Cell><Cell><Data ss:Type="String">ZBTB42</Data></Cell><Cell><Data ss:Type="String">PRR5L</Data></Cell><Cell><Data ss:Type="String">HSD17B11</Data></Cell><Cell><Data ss:Type="String">GNG2</Data></Cell><Cell><Data ss:Type="String">S1PR1</Data></Cell><Cell><Data ss:Type="String">SLIT3</Data></Cell><Cell><Data ss:Type="String">IGF2BP2</Data></Cell><Cell><Data ss:Type="String">SLIT2</Data></Cell><Cell><Data ss:Type="String">VAT1L</Data></Cell><Cell><Data ss:Type="String">CTHRC1</Data></Cell><Cell><Data ss:Type="String">PRRX1</Data></Cell><Cell><Data ss:Type="String">IRX3</Data></Cell><Cell><Data ss:Type="String">KCNJ15</Data></Cell><Cell><Data ss:Type="String">TBX5</Data></Cell><Cell><Data ss:Type="String">SOD2</Data></Cell><Cell><Data ss:Type="String">FBXL14</Data></Cell><Cell><Data ss:Type="String">BICC1</Data></Cell><Cell><Data ss:Type="String">ENOX1</Data></Cell><Cell><Data ss:Type="String">FMNL3</Data></Cell><Cell><Data ss:Type="String">MFAP4</Data></Cell><Cell><Data ss:Type="String">HSA-MIR-96.MIMAT0000095</Data></Cell><Cell><Data ss:Type="String">EVI2A</Data></Cell><Cell><Data ss:Type="String">HSA-MIR-200B.MIMAT0004571</Data></Cell><Cell><Data ss:Type="String">CLEC2B</Data></Cell><Cell><Data ss:Type="String">SYT11</Data></Cell><Cell><Data ss:Type="String">XPNPEP2</Data></Cell><Cell><Data ss:Type="String">CXORF36</Data></Cell><Cell><Data ss:Type="String">TLL1</Data></Cell><Cell><Data ss:Type="String">CD248</Data></Cell><Cell><Data ss:Type="String">VIM</Data></Cell><Cell><Data ss:Type="String">RECK</Data></Cell></Row><Row ss:Height="12.816"><Cell ss:Index="2" ss:StyleID="Default"/><Cell ss:StyleID="Default"/><Cell ss:Index="224"/></Row><Row ss:Height="12.816"><Cell><Data ss:Type="String">No annotations were retrieved for the following entities:</Data></Cell><Cell ss:StyleID="Default"/><Cell ss:StyleID="Default"/><Cell ss:Index="224"/></Row><Row ss:Height="12.816"><Cell><Data ss:Type="String">HSA-MIR-409.MIMAT0001638</Data></Cell><Cell ss:StyleID="Default"><Data ss:Type="String">HSA-MIR-134.MIMAT0000447</Data></Cell><Cell ss:StyleID="Default"><Data ss:Type="String">HSA-MIR-200A.MIMAT0001620</Data></Cell><Cell><Data ss:Type="String">HSA-MIR-200B.MIMAT0000318</Data></Cell><Cell><Data ss:Type="String">HSA-MIR-200C.MIMAT0000617</Data></Cell><Cell><Data ss:Type="String">HSA-MIR-431.MIMAT0004757</Data></Cell><Cell><Data ss:Type="String">HSA-MIR-19B.MIMAT0000074</Data></Cell><Cell><Data ss:Type="String">HSA-MIR-10B.MIMAT0004556</Data></Cell><Cell><Data ss:Type="String">HSA-MIR-10B.MIMAT0000254</Data></Cell><Cell><Data ss:Type="String">NBLA00301</Data></Cell><Cell><Data ss:Type="String">MGC45800</Data></Cell><Cell><Data ss:Type="String">HSA-MIR-381.MIMAT0000736</Data></Cell><Cell><Data ss:Type="String">C13ORF33</Data></Cell><Cell><Data ss:Type="String">HSA-MIR-200A.MIMAT0000682</Data></Cell><Cell><Data ss:Type="String">HSA-MIR-429.MIMAT0001536</Data></Cell><Cell><Data ss:Type="String">HSA-MIR-379.MIMAT0000733</Data></Cell><Cell><Data ss:Type="String">LOC399959</Data></Cell><Cell><Data ss:Type="String">HSA-MIR-654.MIMAT0003330</Data></Cell><Cell><Data ss:Type="String">HSA-LET-7I.MIMAT0004585</Data></Cell><Cell><Data ss:Type="String">HSA-MIR-100.MIMAT0000098</Data></Cell><Cell><Data ss:Type="String">HSA-MIR-127.MIMAT0000446</Data></Cell><Cell><Data ss:Type="String">HSA-MIR-889.MIMAT0004921</Data></Cell><Cell><Data ss:Type="String">HSA-MIR-1247.MIMAT0005899</Data></Cell><Cell><Data ss:Type="String">HSA-MIR-96.MIMAT0000095</Data></Cell><Cell><Data ss:Type="String">HSA-MIR-200B.MIMAT0004571</Data></Cell><Cell><Data ss:Type="String">HSA-MIR-539.MIMAT0003163</Data></Cell><Cell><Data ss:Type="String">HSA-MIR-141.MIMAT0004598</Data></Cell><Cell><Data ss:Type="String">HSA-MIR-200C.MIMAT0004657</Data></Cell><Cell><Data ss:Type="String">HSA-MIR-141.MIMAT0000432</Data></Cell><Cell><Data ss:Type="String">HSA-MIR-411.MIMAT0003329</Data></Cell><Cell ss:Index="224"/></Row><Row ss:Height="12.816"><Cell ss:Index="2" ss:StyleID="Default"/><Cell ss:StyleID="Default"/><Cell ss:Index="224"/></Row><Row ss:Height="12.816"><Cell><Data ss:Type="String">GO-ID</Data></Cell><Cell ss:StyleID="Default"><Data ss:Type="String">p-value</Data></Cell><Cell ss:StyleID="Default"><Data ss:Type="String">corr p-value</Data></Cell><Cell><Data ss:Type="String">x</Data></Cell><Cell><Data ss:Type="String">n</Data></Cell><Cell><Data ss:Type="String">X</Data></Cell><Cell><Data ss:Type="String">N</Data></Cell><Cell><Data ss:Type="String">Description</Data></Cell><Cell><Data ss:Type="String">Genes in test set</Data></Cell><Cell ss:Index="224"/></Row><Row ss:Index="21" ss:Height="12.816"><Cell><Data ss:Type="Number">5576</Data></Cell><Cell ss:StyleID="ce1"><Data ss:Type="Number">0.00000000000059279</Data></Cell><Cell ss:StyleID="ce1"><Data ss:Type="Number">0.0000000015608</Data></Cell><Cell><Data ss:Type="Number">59</Data></Cell><Cell><Data ss:Type="Number">2024</Data></Cell><Cell><Data ss:Type="Number">194</Data></Cell><Cell><Data ss:Type="Number">17775</Data></Cell><Cell><Data ss:Type="String">extracellular region</Data></Cell><Cell><Data ss:Type="String">SNED1|CPXM2|F13A1|ODZ3|ANTXR2|ISM1|ICAM1|ADAMTSL1|ADAMTS2|EFEMP1|CHL1|TIMP2|ENPP2|RSPO3|IL4R|HEG1|IL16|DCN|GREM2|CCDC80|CRISPLD2|PECAM1|SPARCL1|ANGPTL2|FAM20A|MXRA5|SCG2|ANGPTL1|CFH|LAMA2|C1S|C1R|CFI|PLA2G5|HSD17B11|FSTL1|C3|DPP4|ABI3BP|ADAM23|FLNA|IGFBP7|SLIT3|IGFBP6|SLIT2|A2M|CTHRC1|GDF6|ENOX1|MFAP4|BMP2|CXCL12|TNFSF4|FGF18|CXORF36|TLL1|CD248|SIGLEC6|FBN1</Data></Cell><Cell ss:Index="224"/></Row><Row ss:Height="12.816"><Cell><Data ss:Type="Number">44421</Data></Cell><Cell ss:StyleID="ce1"><Data ss:Type="Number">0.0000000000069695</Data></Cell><Cell ss:StyleID="ce1"><Data ss:Type="Number">0.0000000091753</Data></Cell><Cell><Data ss:Type="Number">38</Data></Cell><Cell><Data ss:Type="Number">983</Data></Cell><Cell><Data ss:Type="Number">194</Data></Cell><Cell><Data ss:Type="Number">17775</Data></Cell><Cell><Data ss:Type="String">extracellular region part</Data></Cell><Cell><Data ss:Type="String">CFH|LAMA2|CPXM2|CFI|FSTL1|ICAM1|C3|ADAMTSL1|ADAMTS2|EFEMP1|CHL1|ABI3BP|TIMP2|IGFBP7|SLIT3|IGFBP6|SLIT2|A2M|CTHRC1|IL16|GDF6|DCN|ENOX1|GREM2|MFAP4|BMP2|CCDC80|CXCL12|CRISPLD2|TNFSF4|FGF18|PECAM1|SPARCL1|ANGPTL2|CD248|SCG2|ANGPTL1|FBN1</Data></Cell><Cell ss:Index="224"/></Row><Row ss:Height="12.816"><Cell><Data ss:Type="Number">50793</Data></Cell><Cell ss:StyleID="ce1"><Data ss:Type="Number">0.000000002348</Data></Cell><Cell ss:StyleID="ce1"><Data ss:Type="Number">0.0000016702</Data></Cell><Cell><Data ss:Type="Number">30</Data></Cell><Cell><Data ss:Type="Number">790</Data></Cell><Cell><Data ss:Type="Number">194</Data></Cell><Cell><Data ss:Type="Number">17775</Data></Cell><Cell><Data ss:Type="String">regulation of developmental process</Data></Cell><Cell><Data ss:Type="String">PTGER4|TSHZ3|LAMA2|TWIST2|TWIST1|THY1|ETS1|C3|CCND2|PDPN|TIMP2|SLIT3|SLIT2|EPHB2|IL4R|CAV1|PRKCA|TBX5|SOD2|TGFBR2|BMP2|ZEB1|FEZ1|RHOJ|FGF18|ANGPTL2|TCF4|TLR4|SCG2|GAS7</Data></Cell><Cell ss:Index="224"/></Row><Row ss:Height="12.816"><Cell><Data ss:Type="Number">48583</Data></Cell><Cell ss:StyleID="ce1"><Data ss:Type="Number">0.0000000029671</Data></Cell><Cell ss:StyleID="ce1"><Data ss:Type="Number">0.0000016702</Data></Cell><Cell><Data ss:Type="Number">24</Data></Cell><Cell><Data ss:Type="Number">523</Data></Cell><Cell><Data ss:Type="Number">194</Data></Cell><Cell><Data ss:Type="Number">17775</Data></Cell><Cell><Data ss:Type="String">regulation of response to stimulus</Data></Cell><Cell><Data ss:Type="String">IL4R|CFH|C1S|C1R|CAV1|CFI|PRKCA|IL16|THY1|FOXO1|ICAM1|C3|DPP4|PTPRE|ZEB2|NT5E|CXCL12|MECOM|TNFSF4|PDPN|SLIT2|A2M|TLR4|SCG2</Data></Cell><Cell ss:Index="224"/></Row><Row ss:Height="12.816"><Cell><Data ss:Type="Number">23052</Data></Cell><Cell ss:StyleID="ce1"><Data ss:Type="Number">0.0000000035432</Data></Cell><Cell ss:StyleID="ce1"><Data ss:Type="Number">0.0000016702</Data></Cell><Cell><Data ss:Type="Number">68</Data></Cell><Cell><Data ss:Type="Number">3125</Data></Cell><Cell><Data ss:Type="Number">194</Data></Cell><Cell><Data ss:Type="Number">17775</Data></Cell><Cell><Data ss:Type="String">signaling</Data></Cell><Cell><Data ss:Type="String">ACVRL1|IFITM1|CNTNAP1|MCTP1|ODZ3|ELK3|AKAP12|CLEC1A|CHL1|ENPP2|RSPO3|PLXNC1|EPHB2|GPR133|JAK1|PDGFRA|IL4R|ANK2|PRKCA|TGFBR2|RAB32|GREM2|RASA3|RHOJ|ELMO1|PECAM1|SPARCL1|ANGPTL2|ROR1|ITGA5|TLR4|SCG2|ANGPTL1|GPR124|PTGER4|LRP1|EPAS1|NRXN2|THY1|FSTL1|FOXO1|C3|ARHGAP20|HRH1|GNG2|PDPN|CHN1|S1PR1|FLNA|NDN|SLIT3|IGFBP6|SLIT2|P2RY14|CAV1|GDF6|TBX5|GNG11|PTPRE|MFAP4|BMP2|CXCL12|CLEC2B|AXL|TNFSF4|FGF18|TCF4|SIGLEC6</Data></Cell><Cell ss:Index="224"/></Row><Row ss:Height="12.816"><Cell><Data ss:Type="Number">7166</Data></Cell><Cell ss:StyleID="ce1"><Data ss:Type="Number">0.000000003806</Data></Cell><Cell ss:StyleID="ce1"><Data ss:Type="Number">0.0000016702</Data></Cell><Cell><Data ss:Type="Number">39</Data></Cell><Cell><Data ss:Type="Number">1280</Data></Cell><Cell><Data ss:Type="Number">194</Data></Cell><Cell><Data ss:Type="Number">17775</Data></Cell><Cell><Data ss:Type="String">cell surface receptor linked signaling pathway</Data></Cell><Cell><Data ss:Type="String">ACVRL1|PTGER4|IFITM1|LRP1|THY1|FSTL1|FOXO1|C3|AKAP12|HRH1|CLEC1A|GNG2|ENPP2|S1PR1|RSPO3|FLNA|NDN|SLIT3|SLIT2|EPHB2|GPR133|JAK1|PDGFRA|P2RY14|GDF6|GNG11|TGFBR2|PTPRE|GREM2|BMP2|CXCL12|CLEC2B|AXL|FGF18|ROR1|TCF4|ITGA5|ANGPTL1|GPR124</Data></Cell><Cell ss:Index="224"/></Row><Row ss:Height="12.816"><Cell><Data ss:Type="Number">5102</Data></Cell><Cell ss:StyleID="ce1"><Data ss:Type="Number">0.0000000053104</Data></Cell><Cell ss:StyleID="ce1"><Data ss:Type="Number">0.0000019975</Data></Cell><Cell><Data ss:Type="Number">32</Data></Cell><Cell><Data ss:Type="Number">919</Data></Cell><Cell><Data ss:Type="Number">194</Data></Cell><Cell><Data ss:Type="Number">17775</Data></Cell><Cell><Data ss:Type="String">receptor binding</Data></Cell><Cell><Data ss:Type="String">CNTNAP1|LAMA2|LRP1|THY1|ICAM1|C3|DPP4|ADAM23|TIMP2|FLNA|NDN|SLIT3|PLXNC1|SLIT2|EPHB2|JAK1|PDGFRA|CAV1|IL16|GDF6|TGFBR2|GREM2|MFAP4|BMP2|CXCL12|TNFSF4|FGF18|ANGPTL2|TCF4|ITGA5|SCG2|ANGPTL1</Data></Cell><Cell ss:Index="224"/></Row><Row ss:Height="12.816"><Cell><Data ss:Type="Number">6928</Data></Cell><Cell ss:StyleID="ce1"><Data ss:Type="Number">0.00000001115</Data></Cell><Cell ss:StyleID="ce1"><Data ss:Type="Number">0.0000033965</Data></Cell><Cell><Data ss:Type="Number">22</Data></Cell><Cell><Data ss:Type="Number">473</Data></Cell><Cell><Data ss:Type="Number">194</Data></Cell><Cell><Data ss:Type="Number">17775</Data></Cell><Cell><Data ss:Type="String">cellular component movement</Data></Cell><Cell><Data ss:Type="String">ACVRL1|TWIST1|PRKCA|IL16|ETS1|ICAM1|DPP4|ZEB2|FEZ1|ENPP2|ELMO1|PECAM1|NDN|LHX6|SLIT3|ITGA5|SLIT2|VIM|EPHB2|CD34|SCG2|CTHRC1</Data></Cell><Cell ss:Index="224"/></Row><Row ss:Height="12.816"><Cell><Data ss:Type="Number">42127</Data></Cell><Cell ss:StyleID="ce1"><Data ss:Type="Number">0.00000001161</Data></Cell><Cell ss:StyleID="ce1"><Data ss:Type="Number">0.0000033965</Data></Cell><Cell><Data ss:Type="Number">30</Data></Cell><Cell><Data ss:Type="Number">847</Data></Cell><Cell><Data ss:Type="Number">194</Data></Cell><Cell><Data ss:Type="Number">17775</Data></Cell><Cell><Data ss:Type="String">regulation of cell proliferation</Data></Cell><Cell><Data ss:Type="String">ACVRL1|IFITM1|ODZ3|ETS1|FOXO1|DPP4|CCND2|CHST11|CHL1|TIMP2|NDN|IGFBP7|SLIT3|IGFBP6|SLIT2|PDGFRA|PRRX1|CAV1|PRKCA|EMP3|TBX5|SOD2|TGFBR2|BMP2|ZEB1|TNFSF4|FGF18|TCF4|TLR4|SCG2</Data></Cell><Cell ss:Index="224"/></Row><Row ss:Height="12.816"><Cell><Data ss:Type="Number">9653</Data></Cell><Cell ss:StyleID="ce1"><Data ss:Type="Number">0.000000035423</Data></Cell><Cell ss:StyleID="ce1"><Data ss:Type="Number">0.0000093269</Data></Cell><Cell><Data ss:Type="Number">36</Data></Cell><Cell><Data ss:Type="Number">1216</Data></Cell><Cell><Data ss:Type="Number">194</Data></Cell><Cell><Data ss:Type="Number">17775</Data></Cell><Cell><Data ss:Type="String">anatomical structure morphogenesis</Data></Cell><Cell><Data ss:Type="String">ACVRL1|TSHZ3|EPAS1|ECSCR|TWIST1|THY1|BHLHE22|ELK3|CHST11|PDPN|NDN|SLIT3|IGF2BP2|SLIT2|EPHB2|PDGFRA|PRRX1|CAV1|PRKCA|TBX5|SOD2|FLI1|DCN|TGFBR2|ZEB2|BMP2|ZEB1|AXL|FEZ1|FGF18|ID3|ROR1|TCF4|ITGA5|SCG2|GAS7</Data></Cell><Cell ss:Index="224"/></Row><Row ss:Index="31" ss:Height="12.816"><Cell><Data ss:Type="Number">5615</Data></Cell><Cell ss:StyleID="ce1"><Data ss:Type="Number">0.000000042664</Data></Cell><Cell ss:StyleID="ce1"><Data ss:Type="Number">0.0000094147</Data></Cell><Cell><Data ss:Type="Number">27</Data></Cell><Cell><Data ss:Type="Number">745</Data></Cell><Cell><Data ss:Type="Number">194</Data></Cell><Cell><Data ss:Type="Number">17775</Data></Cell><Cell><Data ss:Type="String">extracellular space</Data></Cell><Cell><Data ss:Type="String">CFH|CPXM2|CFI|FSTL1|ICAM1|C3|EFEMP1|ABI3BP|IGFBP7|SLIT3|IGFBP6|SLIT2|A2M|IL16|GDF6|DCN|ENOX1|GREM2|BMP2|CXCL12|TNFSF4|FGF18|PECAM1|ANGPTL2|SCG2|ANGPTL1|FBN1</Data></Cell><Cell ss:Index="224"/></Row><Row ss:Height="12.816"><Cell><Data ss:Type="Number">2682</Data></Cell><Cell ss:StyleID="ce1"><Data ss:Type="Number">0.000000042908</Data></Cell><Cell ss:StyleID="ce1"><Data ss:Type="Number">0.0000094147</Data></Cell><Cell><Data ss:Type="Number">20</Data></Cell><Cell><Data ss:Type="Number">424</Data></Cell><Cell><Data ss:Type="Number">194</Data></Cell><Cell><Data ss:Type="Number">17775</Data></Cell><Cell><Data ss:Type="String">regulation of immune system process</Data></Cell><Cell><Data ss:Type="String">IL4R|CFH|C1S|C1R|CAV1|CFI|THY1|ETS1|ICAM1|TGFBR2|C3|DPP4|PTPRE|ZEB1|CXCL12|TNFSF4|ROR1|SLIT2|A2M|TLR4</Data></Cell><Cell ss:Index="224"/></Row><Row ss:Height="12.816"><Cell><Data ss:Type="Number">7275</Data></Cell><Cell ss:StyleID="ce1"><Data ss:Type="Number">0.000000046576</Data></Cell><Cell ss:StyleID="ce1"><Data ss:Type="Number">0.0000094334</Data></Cell><Cell><Data ss:Type="Number">63</Data></Cell><Cell><Data ss:Type="Number">2967</Data></Cell><Cell><Data ss:Type="Number">194</Data></Cell><Cell><Data ss:Type="Number">17775</Data></Cell><Cell><Data ss:Type="String">multicellular organismal development</Data></Cell><Cell><Data ss:Type="String">ACVRL1|ODZ3|PRDM1|ELK3|ADAMTS2|CSRP2|CCND2|MECOM|CHL1|TIMP2|PLXNC1|EPHB2|PDGFRA|ACSL4|PRKCA|DCN|TGFBR2|ZEB2|ZEB1|FEZ1|ANGPTL2|ROR1|ITGA5|SCG2|GAS7|TSHZ3|LAMA2|LRP1|C1S|EPAS1|TSHZ2|TWIST2|ECSCR|TWIST1|NRXN2|THY1|BHLHE22|FOXO1|CHST11|CYP11A1|PDPN|ADAM23|NDN|IGFBP7|SLIT3|SLIT2|PRRX1|CAV1|IRX3|LSAMP|TBX5|SOD2|FLI1|BICC1|BMP2|AXL|FGF18|ID3|LHX6|TCF4|TLL1|RECK|FBN1</Data></Cell><Cell ss:Index="224"/></Row><Row ss:Height="12.816"><Cell><Data ss:Type="Number">1944</Data></Cell><Cell ss:StyleID="ce1"><Data ss:Type="Number">0.000000054689</Data></Cell><Cell ss:StyleID="ce1"><Data ss:Type="Number">0.0000098194</Data></Cell><Cell><Data ss:Type="Number">16</Data></Cell><Cell><Data ss:Type="Number">273</Data></Cell><Cell><Data ss:Type="Number">194</Data></Cell><Cell><Data ss:Type="Number">17775</Data></Cell><Cell><Data ss:Type="String">vasculature development</Data></Cell><Cell><Data ss:Type="String">ACVRL1|PRRX1|EPAS1|CAV1|ECSCR|THY1|FOXO1|ELK3|TGFBR2|PDPN|FGF18|TCF4|ITGA5|SLIT2|SCG2|RECK</Data></Cell><Cell ss:Index="224"/></Row><Row ss:Height="12.816"><Cell><Data ss:Type="Number">7155</Data></Cell><Cell ss:StyleID="ce1"><Data ss:Type="Number">0.000000065288</Data></Cell><Cell ss:StyleID="ce1"><Data ss:Type="Number">0.0000098194</Data></Cell><Cell><Data ss:Type="Number">26</Data></Cell><Cell><Data ss:Type="Number">711</Data></Cell><Cell><Data ss:Type="Number">194</Data></Cell><Cell><Data ss:Type="Number">17775</Data></Cell><Cell><Data ss:Type="String">cell adhesion</Data></Cell><Cell><Data ss:Type="String">SRPX|SNED1|CNTNAP1|CPXM2|NRXN2|THY1|ICAM1|DPP4|CHL1|PDPN|ADAM23|S1PR1|SIRPA|IGFBP7|PLXNC1|SLIT2|CD34|JAM2|CD93|LSAMP|MFAP4|CXCL12|FEZ1|PECAM1|ITGA5|SIGLEC6</Data></Cell><Cell ss:Index="224"/></Row><Row ss:Height="12.816"><Cell><Data ss:Type="Number">51674</Data></Cell><Cell ss:StyleID="ce1"><Data ss:Type="Number">0.000000065654</Data></Cell><Cell ss:StyleID="ce1"><Data ss:Type="Number">0.0000098194</Data></Cell><Cell><Data ss:Type="Number">17</Data></Cell><Cell><Data ss:Type="Number">314</Data></Cell><Cell><Data ss:Type="Number">194</Data></Cell><Cell><Data ss:Type="Number">17775</Data></Cell><Cell><Data ss:Type="String">localization of cell</Data></Cell><Cell><Data ss:Type="String">ACVRL1|TWIST1|PRKCA|IL16|ETS1|ICAM1|DPP4|ZEB2|PECAM1|NDN|LHX6|SLIT3|ITGA5|SLIT2|CD34|SCG2|CTHRC1</Data></Cell><Cell ss:Index="224"/></Row><Row ss:Height="12.816"><Cell><Data ss:Type="Number">48870</Data></Cell><Cell ss:StyleID="ce1"><Data ss:Type="Number">0.000000065654</Data></Cell><Cell ss:StyleID="ce1"><Data ss:Type="Number">0.0000098194</Data></Cell><Cell><Data ss:Type="Number">17</Data></Cell><Cell><Data ss:Type="Number">314</Data></Cell><Cell><Data ss:Type="Number">194</Data></Cell><Cell><Data ss:Type="Number">17775</Data></Cell><Cell><Data ss:Type="String">cell motility</Data></Cell><Cell><Data ss:Type="String">ACVRL1|TWIST1|PRKCA|IL16|ETS1|ICAM1|DPP4|ZEB2|PECAM1|NDN|LHX6|SLIT3|ITGA5|SLIT2|CD34|SCG2|CTHRC1</Data></Cell><Cell ss:Index="224"/></Row><Row ss:Height="12.816"><Cell><Data ss:Type="Number">22610</Data></Cell><Cell ss:StyleID="ce1"><Data ss:Type="Number">0.000000067128</Data></Cell><Cell ss:StyleID="ce1"><Data ss:Type="Number">0.0000098194</Data></Cell><Cell><Data ss:Type="Number">26</Data></Cell><Cell><Data ss:Type="Number">712</Data></Cell><Cell><Data ss:Type="Number">194</Data></Cell><Cell><Data ss:Type="Number">17775</Data></Cell><Cell><Data ss:Type="String">biological adhesion</Data></Cell><Cell><Data ss:Type="String">SRPX|SNED1|CNTNAP1|CPXM2|NRXN2|THY1|ICAM1|DPP4|CHL1|PDPN|ADAM23|S1PR1|SIRPA|IGFBP7|PLXNC1|SLIT2|CD34|JAM2|CD93|LSAMP|MFAP4|CXCL12|FEZ1|PECAM1|ITGA5|SIGLEC6</Data></Cell><Cell ss:Index="224"/></Row><Row ss:Height="12.816"><Cell><Data ss:Type="Number">40011</Data></Cell><Cell ss:StyleID="ce1"><Data ss:Type="Number">0.000000075785</Data></Cell><Cell ss:StyleID="ce1"><Data ss:Type="Number">0.000010502</Data></Cell><Cell><Data ss:Type="Number">20</Data></Cell><Cell><Data ss:Type="Number">439</Data></Cell><Cell><Data ss:Type="Number">194</Data></Cell><Cell><Data ss:Type="Number">17775</Data></Cell><Cell><Data ss:Type="String">locomotion</Data></Cell><Cell><Data ss:Type="String">ACVRL1|ECSCR|TWIST1|PRKCA|IL16|ETS1|ICAM1|DPP4|ZEB2|CXCL12|ENPP2|PECAM1|NDN|LHX6|SLIT3|ITGA5|SLIT2|CD34|SCG2|CTHRC1</Data></Cell><Cell ss:Index="224"/></Row><Row ss:Height="12.816"><Cell><Data ss:Type="Number">16477</Data></Cell><Cell ss:StyleID="ce1"><Data ss:Type="Number">0.000000081506</Data></Cell><Cell ss:StyleID="ce1"><Data ss:Type="Number">0.00001073</Data></Cell><Cell><Data ss:Type="Number">16</Data></Cell><Cell><Data ss:Type="Number">281</Data></Cell><Cell><Data ss:Type="Number">194</Data></Cell><Cell><Data ss:Type="Number">17775</Data></Cell><Cell><Data ss:Type="String">cell migration</Data></Cell><Cell><Data ss:Type="String">ACVRL1|TWIST1|PRKCA|IL16|ICAM1|DPP4|ZEB2|PECAM1|NDN|LHX6|SLIT3|ITGA5|SLIT2|CD34|SCG2|CTHRC1</Data></Cell><Cell ss:Index="224"/></Row><Row ss:Height="12.816"><Cell><Data ss:Type="Number">30246</Data></Cell><Cell ss:StyleID="ce1"><Data ss:Type="Number">0.00000010019</Data></Cell><Cell ss:StyleID="ce1"><Data ss:Type="Number">0.000012562</Data></Cell><Cell><Data ss:Type="Number">18</Data></Cell><Cell><Data ss:Type="Number">363</Data></Cell><Cell><Data ss:Type="Number">194</Data></Cell><Cell><Data ss:Type="Number">17775</Data></Cell><Cell><Data ss:Type="String">carbohydrate binding</Data></Cell><Cell><Data ss:Type="String">GALNT12|CD93|GFPT2|ODZ3|PLA2G5|FSTL1|DCN|TGFBR2|CCDC80|CLEC1A|CLEC2B|CRISPLD2|ENPP2|RSPO3|CD248|SLIT2|CD34|SIGLEC6</Data></Cell><Cell ss:Index="224"/></Row><Row ss:Index="42" ss:Height="12.816"><Cell><Data ss:Type="Number">48731</Data></Cell><Cell ss:StyleID="ce1"><Data ss:Type="Number">0.00000012644</Data></Cell><Cell ss:StyleID="ce1"><Data ss:Type="Number">0.000015133</Data></Cell><Cell><Data ss:Type="Number">54</Data></Cell><Cell><Data ss:Type="Number">2419</Data></Cell><Cell><Data ss:Type="Number">194</Data></Cell><Cell><Data ss:Type="Number">17775</Data></Cell><Cell><Data ss:Type="String">system development</Data></Cell><Cell><Data ss:Type="String">ACVRL1|ODZ3|PRDM1|ELK3|ADAMTS2|CCND2|MECOM|CHL1|TIMP2|EPHB2|PDGFRA|ACSL4|PRKCA|DCN|TGFBR2|ZEB2|ZEB1|FEZ1|ROR1|ITGA5|SCG2|GAS7|TSHZ3|LAMA2|C1S|EPAS1|ECSCR|TWIST1|NRXN2|THY1|BHLHE22|FOXO1|CHST11|CYP11A1|PDPN|ADAM23|NDN|SLIT3|SLIT2|PRRX1|CAV1|LSAMP|TBX5|SOD2|FLI1|BMP2|AXL|FGF18|ID3|LHX6|TCF4|TLL1|RECK|FBN1</Data></Cell><Cell ss:Index="224"/></Row><Row ss:Height="12.816"><Cell><Data ss:Type="Number">45595</Data></Cell><Cell ss:StyleID="ce1"><Data ss:Type="Number">0.00000016972</Data></Cell><Cell ss:StyleID="ce1"><Data ss:Type="Number">0.000019323</Data></Cell><Cell><Data ss:Type="Number">22</Data></Cell><Cell><Data ss:Type="Number">552</Data></Cell><Cell><Data ss:Type="Number">194</Data></Cell><Cell><Data ss:Type="Number">17775</Data></Cell><Cell><Data ss:Type="String">regulation of cell differentiation</Data></Cell><Cell><Data ss:Type="String">IL4R|TSHZ3|CAV1|TWIST2|TWIST1|THY1|TBX5|SOD2|ETS1|TGFBR2|BMP2|ZEB1|CCND2|FEZ1|FGF18|TIMP2|TCF4|SLIT3|SLIT2|EPHB2|TLR4|SCG2</Data></Cell><Cell ss:Index="224"/></Row><Row ss:Height="12.816"><Cell><Data ss:Type="Number">8285</Data></Cell><Cell ss:StyleID="ce1"><Data ss:Type="Number">0.0000001832</Data></Cell><Cell ss:StyleID="ce1"><Data ss:Type="Number">0.000019323</Data></Cell><Cell><Data ss:Type="Number">18</Data></Cell><Cell><Data ss:Type="Number">378</Data></Cell><Cell><Data ss:Type="Number">194</Data></Cell><Cell><Data ss:Type="Number">17775</Data></Cell><Cell><Data ss:Type="String">negative regulation of cell proliferation</Data></Cell><Cell><Data ss:Type="String">ACVRL1|IFITM1|CAV1|PRKCA|ODZ3|EMP3|TBX5|SOD2|ETS1|BMP2|ZEB1|TIMP2|NDN|IGFBP7|SLIT3|IGFBP6|SLIT2|SCG2</Data></Cell><Cell ss:Index="224"/></Row><Row ss:Height="12.816"><Cell><Data ss:Type="Number">48856</Data></Cell><Cell ss:StyleID="ce1"><Data ss:Type="Number">0.00000018347</Data></Cell><Cell ss:StyleID="ce1"><Data ss:Type="Number">0.000019323</Data></Cell><Cell><Data ss:Type="Number">57</Data></Cell><Cell><Data ss:Type="Number">2653</Data></Cell><Cell><Data ss:Type="Number">194</Data></Cell><Cell><Data ss:Type="Number">17775</Data></Cell><Cell><Data ss:Type="String">anatomical structure development</Data></Cell><Cell><Data ss:Type="String">ACVRL1|ODZ3|PRDM1|ELK3|SYNE1|ADAMTS2|CSRP2|CCND2|MECOM|CHL1|TIMP2|EPHB2|PDGFRA|ACSL4|PRKCA|DCN|TGFBR2|ZEB2|ZEB1|FEZ1|ROR1|ITGA5|SCG2|GAS7|TSHZ3|LAMA2|C1S|EPAS1|ECSCR|TWIST1|NRXN2|THY1|BHLHE22|FOXO1|CHST11|CYP11A1|PDPN|ADAM23|NDN|SLIT3|IGF2BP2|SLIT2|PRRX1|CAV1|LSAMP|TBX5|SOD2|FLI1|BMP2|AXL|FGF18|ID3|LHX6|TCF4|TLL1|RECK|FBN1</Data></Cell><Cell ss:Index="224"/></Row><Row ss:Height="12.816"><Cell><Data ss:Type="Number">32502</Data></Cell><Cell ss:StyleID="ce1"><Data ss:Type="Number">0.00000020146</Data></Cell><Cell ss:StyleID="ce1"><Data ss:Type="Number">0.000020402</Data></Cell><Cell><Data ss:Type="Number">65</Data></Cell><Cell><Data ss:Type="Number">3230</Data></Cell><Cell><Data ss:Type="Number">194</Data></Cell><Cell><Data ss:Type="Number">17775</Data></Cell><Cell><Data ss:Type="String">developmental process</Data></Cell><Cell><Data ss:Type="String">ACVRL1|ODZ3|PRDM1|ELK3|SYNE1|ADAMTS2|CSRP2|CCND2|MECOM|CHL1|TIMP2|PLXNC1|EPHB2|PDGFRA|ACSL4|PRKCA|DCN|TGFBR2|ZEB2|ZEB1|FEZ1|ANGPTL2|ROR1|ITGA5|SCG2|GAS7|TSHZ3|LAMA2|LRP1|C1S|EPAS1|TSHZ2|TWIST2|ECSCR|TWIST1|NRXN2|THY1|BHLHE22|FOXO1|CHST11|CYP11A1|PDPN|ADAM23|NDN|IGFBP7|SLIT3|IGF2BP2|SLIT2|PRRX1|CAV1|IRX3|LSAMP|TBX5|SOD2|FLI1|BICC1|BMP2|AXL|FGF18|ID3|LHX6|TCF4|TLL1|RECK|FBN1</Data></Cell><Cell ss:Index="224"/></Row><Row ss:Height="12.816"><Cell><Data ss:Type="Number">1568</Data></Cell><Cell ss:StyleID="ce1"><Data ss:Type="Number">0.00000022694</Data></Cell><Cell ss:StyleID="ce1"><Data ss:Type="Number">0.000022131</Data></Cell><Cell><Data ss:Type="Number">15</Data></Cell><Cell><Data ss:Type="Number">265</Data></Cell><Cell><Data ss:Type="Number">194</Data></Cell><Cell><Data ss:Type="Number">17775</Data></Cell><Cell><Data ss:Type="String">blood vessel development</Data></Cell><Cell><Data ss:Type="String">ACVRL1|PRRX1|EPAS1|CAV1|ECSCR|THY1|FOXO1|ELK3|TGFBR2|FGF18|TCF4|ITGA5|SLIT2|SCG2|RECK</Data></Cell><Cell ss:Index="224"/></Row><Row ss:Height="12.816"><Cell><Data ss:Type="Number">7167</Data></Cell><Cell ss:StyleID="ce1"><Data ss:Type="Number">0.00000026275</Data></Cell><Cell ss:StyleID="ce1"><Data ss:Type="Number">0.000024708</Data></Cell><Cell><Data ss:Type="Number">17</Data></Cell><Cell><Data ss:Type="Number">346</Data></Cell><Cell><Data ss:Type="Number">194</Data></Cell><Cell><Data ss:Type="Number">17775</Data></Cell><Cell><Data ss:Type="String">enzyme linked receptor protein signaling pathway</Data></Cell><Cell><Data ss:Type="String">ACVRL1|PDGFRA|GDF6|FSTL1|FOXO1|TGFBR2|PTPRE|GREM2|BMP2|AXL|FGF18|FLNA|NDN|ROR1|EPHB2|ANGPTL1|JAK1</Data></Cell><Cell ss:Index="224"/></Row><Row ss:Height="12.816"><Cell><Data ss:Type="Number">48518</Data></Cell><Cell ss:StyleID="ce1"><Data ss:Type="Number">0.00000027567</Data></Cell><Cell ss:StyleID="ce1"><Data ss:Type="Number">0.000025029</Data></Cell><Cell><Data ss:Type="Number">50</Data></Cell><Cell><Data ss:Type="Number">2206</Data></Cell><Cell><Data ss:Type="Number">194</Data></Cell><Cell><Data ss:Type="Number">17775</Data></Cell><Cell><Data ss:Type="String">positive regulation of biological process</Data></Cell><Cell><Data ss:Type="String">ACVRL1|PRDM1|ETS1|ICAM1|AKAP12|CCND2|MECOM|CHL1|EPHB2|SYNPO|PDGFRA|IL4R|PRKCA|IL16|TGFBR2|ZEB2|CCDC80|ZEB1|FEZ1|ANGPTL2|ROR1|ITGA5|TLR4|SCG2|TSHZ3|CFH|LRP1|C1S|EPAS1|C1R|CFI|THY1|FOXO1|C3|DPP4|HRH1|PDPN|FLNA|SLIT2|PRRX1|CAV1|GDF6|TBX5|SOD2|BMP2|CXCL12|TNFSF4|FGF18|ID3|TCF4</Data></Cell><Cell ss:Index="224"/></Row><Row ss:Height="12.816"><Cell><Data ss:Type="Number">23033</Data></Cell><Cell ss:StyleID="ce1"><Data ss:Type="Number">0.00000039794</Data></Cell><Cell ss:StyleID="ce1"><Data ss:Type="Number">0.000034926</Data></Cell><Cell><Data ss:Type="Number">48</Data></Cell><Cell><Data ss:Type="Number">2099</Data></Cell><Cell><Data ss:Type="Number">194</Data></Cell><Cell><Data ss:Type="Number">17775</Data></Cell><Cell><Data ss:Type="String">signaling pathway</Data></Cell><Cell><Data ss:Type="String">ACVRL1|PTGER4|IFITM1|MCTP1|LRP1|THY1|FSTL1|FOXO1|C3|AKAP12|HRH1|CLEC1A|GNG2|ENPP2|S1PR1|RSPO3|FLNA|NDN|SLIT3|SLIT2|EPHB2|GPR133|JAK1|PDGFRA|P2RY14|CAV1|PRKCA|GDF6|GNG11|TGFBR2|RAB32|PTPRE|GREM2|BMP2|CXCL12|CLEC2B|RASA3|AXL|RHOJ|FGF18|ELMO1|ROR1|TCF4|ITGA5|TLR4|SCG2|ANGPTL1|GPR124</Data></Cell><Cell ss:Index="224"/></Row><Row ss:Height="12.816"><Cell><Data ss:Type="Number">2376</Data></Cell><Cell ss:StyleID="ce1"><Data ss:Type="Number">0.0000004609</Data></Cell><Cell ss:StyleID="ce1"><Data ss:Type="Number">0.000039147</Data></Cell><Cell><Data ss:Type="Number">29</Data></Cell><Cell><Data ss:Type="Number">947</Data></Cell><Cell><Data ss:Type="Number">194</Data></Cell><Cell><Data ss:Type="Number">17775</Data></Cell><Cell><Data ss:Type="String">immune system process</Data></Cell><Cell><Data ss:Type="String">PTGER4|CFH|C1S|EPAS1|C1R|CFI|ODZ3|THY1|ETS1|ICAM1|C3|DPP4|MECOM|ENPP2|CD34|IL4R|CD93|P2RY14|CAV1|PRKCA|IL16|SOD2|TGFBR2|ZEB1|CXCL12|TNFSF4|PECAM1|TLR4|SCG2</Data></Cell><Cell ss:Index="224"/></Row><Row ss:Index="52" ss:Height="12.816"><Cell><Data ss:Type="Number">9611</Data></Cell><Cell ss:StyleID="ce1"><Data ss:Type="Number">0.00000050797</Data></Cell><Cell ss:StyleID="ce1"><Data ss:Type="Number">0.000041796</Data></Cell><Cell><Data ss:Type="Number">21</Data></Cell><Cell><Data ss:Type="Number">541</Data></Cell><Cell><Data ss:Type="Number">194</Data></Cell><Cell><Data ss:Type="Number">17775</Data></Cell><Cell><Data ss:Type="String">response to wounding</Data></Cell><Cell><Data ss:Type="String">ACVRL1|PDGFRA|CFH|C1S|C1R|CFI|F13A1|SOD2|DCN|ELK3|C3|HRH1|BMP2|TNFSF4|PDPN|ID3|AOX1|ITGA5|A2M|TLR4|SCG2</Data></Cell><Cell ss:Index="224"/></Row><Row ss:Height="12.816"><Cell><Data ss:Type="Number">48513</Data></Cell><Cell ss:StyleID="ce1"><Data ss:Type="Number">0.0000013336</Data></Cell><Cell ss:StyleID="ce1"><Data ss:Type="Number">0.0001064</Data></Cell><Cell><Data ss:Type="Number">42</Data></Cell><Cell><Data ss:Type="Number">1790</Data></Cell><Cell><Data ss:Type="Number">194</Data></Cell><Cell><Data ss:Type="Number">17775</Data></Cell><Cell><Data ss:Type="String">organ development</Data></Cell><Cell><Data ss:Type="String">ACVRL1|TSHZ3|LAMA2|EPAS1|ECSCR|TWIST1|THY1|PRDM1|BHLHE22|FOXO1|ELK3|ADAMTS2|CCND2|CHST11|MECOM|CYP11A1|PDPN|SLIT3|SLIT2|EPHB2|PDGFRA|PRRX1|CAV1|PRKCA|TBX5|SOD2|FLI1|DCN|TGFBR2|ZEB2|BMP2|ZEB1|AXL|FGF18|ID3|LHX6|ROR1|TCF4|ITGA5|SCG2|RECK|FBN1</Data></Cell><Cell ss:Index="224"/></Row><Row ss:Height="12.816"><Cell><Data ss:Type="Number">9887</Data></Cell><Cell ss:StyleID="ce1"><Data ss:Type="Number">0.0000017362</Data></Cell><Cell ss:StyleID="ce1"><Data ss:Type="Number">0.00013446</Data></Cell><Cell><Data ss:Type="Number">22</Data></Cell><Cell><Data ss:Type="Number">634</Data></Cell><Cell><Data ss:Type="Number">194</Data></Cell><Cell><Data ss:Type="Number">17775</Data></Cell><Cell><Data ss:Type="String">organ morphogenesis</Data></Cell><Cell><Data ss:Type="String">PDGFRA|TSHZ3|PRRX1|TWIST1|THY1|BHLHE22|TBX5|FLI1|DCN|TGFBR2|ZEB2|BMP2|ZEB1|CHST11|AXL|FGF18|ID3|TCF4|SLIT3|SLIT2|EPHB2|SCG2</Data></Cell><Cell ss:Index="224"/></Row><Row ss:Height="12.816"><Cell><Data ss:Type="Number">40012</Data></Cell><Cell ss:StyleID="ce1"><Data ss:Type="Number">0.0000025408</Data></Cell><Cell ss:StyleID="ce1"><Data ss:Type="Number">0.00019114</Data></Cell><Cell><Data ss:Type="Number">13</Data></Cell><Cell><Data ss:Type="Number">241</Data></Cell><Cell><Data ss:Type="Number">194</Data></Cell><Cell><Data ss:Type="Number">17775</Data></Cell><Cell><Data ss:Type="String">regulation of locomotion</Data></Cell><Cell><Data ss:Type="String">ACVRL1|PDGFRA|LAMA2|PRKCA|IL16|THY1|TBX5|ICAM1|CXCL12|PDPN|ENPP2|SLIT2|SCG2</Data></Cell><Cell ss:Index="224"/></Row><Row ss:Height="12.816"><Cell><Data ss:Type="Number">7399</Data></Cell><Cell ss:StyleID="ce1"><Data ss:Type="Number">0.0000028113</Data></Cell><Cell ss:StyleID="ce1"><Data ss:Type="Number">0.00020028</Data></Cell><Cell><Data ss:Type="Number">31</Data></Cell><Cell><Data ss:Type="Number">1153</Data></Cell><Cell><Data ss:Type="Number">194</Data></Cell><Cell><Data ss:Type="Number">17775</Data></Cell><Cell><Data ss:Type="String">nervous system development</Data></Cell><Cell><Data ss:Type="String">C1S|TWIST1|NRXN2|ODZ3|THY1|BHLHE22|CCND2|CHL1|CYP11A1|PDPN|ADAM23|TIMP2|NDN|SLIT3|SLIT2|EPHB2|PDGFRA|LSAMP|ACSL4|PRKCA|SOD2|TGFBR2|ZEB2|BMP2|ZEB1|FEZ1|ID3|LHX6|ROR1|TCF4|GAS7</Data></Cell><Cell ss:Index="224"/></Row><Row ss:Height="12.816"><Cell><Data ss:Type="Number">48869</Data></Cell><Cell ss:StyleID="ce1"><Data ss:Type="Number">0.0000028144</Data></Cell><Cell ss:StyleID="ce1"><Data ss:Type="Number">0.00020028</Data></Cell><Cell><Data ss:Type="Number">40</Data></Cell><Cell><Data ss:Type="Number">1712</Data></Cell><Cell><Data ss:Type="Number">194</Data></Cell><Cell><Data ss:Type="Number">17775</Data></Cell><Cell><Data ss:Type="String">cellular developmental process</Data></Cell><Cell><Data ss:Type="String">C1S|EPAS1|TWIST2|ECSCR|TWIST1|THY1|PRDM1|BHLHE22|SYNE1|CSRP2|CCND2|CHST11|MECOM|CHL1|CYP11A1|PDPN|TIMP2|NDN|SLIT3|SLIT2|EPHB2|PDGFRA|CAV1|ACSL4|PRKCA|TBX5|SOD2|TGFBR2|ZEB2|BMP2|FEZ1|FGF18|ID3|ANGPTL2|LHX6|ROR1|TCF4|TLL1|SCG2|GAS7</Data></Cell><Cell ss:Index="224"/></Row><Row ss:Height="12.816"><Cell><Data ss:Type="Number">30154</Data></Cell><Cell ss:StyleID="ce1"><Data ss:Type="Number">0.0000036838</Data></Cell><Cell ss:StyleID="ce1"><Data ss:Type="Number">0.00025525</Data></Cell><Cell><Data ss:Type="Number">39</Data></Cell><Cell><Data ss:Type="Number">1666</Data></Cell><Cell><Data ss:Type="Number">194</Data></Cell><Cell><Data ss:Type="Number">17775</Data></Cell><Cell><Data ss:Type="String">cell differentiation</Data></Cell><Cell><Data ss:Type="String">C1S|EPAS1|TWIST2|ECSCR|TWIST1|THY1|PRDM1|BHLHE22|SYNE1|CSRP2|CCND2|CHST11|MECOM|CHL1|CYP11A1|TIMP2|NDN|SLIT3|SLIT2|EPHB2|PDGFRA|CAV1|ACSL4|PRKCA|TBX5|SOD2|TGFBR2|ZEB2|BMP2|FEZ1|FGF18|ID3|ANGPTL2|LHX6|ROR1|TCF4|TLL1|SCG2|GAS7</Data></Cell><Cell ss:Index="224"/></Row><Row ss:Height="12.816"><Cell><Data ss:Type="Number">9986</Data></Cell><Cell ss:StyleID="ce1"><Data ss:Type="Number">0.0000051129</Data></Cell><Cell ss:StyleID="ce1"><Data ss:Type="Number">0.00033656</Data></Cell><Cell><Data ss:Type="Number">15</Data></Cell><Cell><Data ss:Type="Number">340</Data></Cell><Cell><Data ss:Type="Number">194</Data></Cell><Cell><Data ss:Type="Number">17775</Data></Cell><Cell><Data ss:Type="String">cell surface</Data></Cell><Cell><Data ss:Type="String">ACVRL1|SRPX|CD93|CAV1|THY1|PLA2G5|ICAM1|TGFBR2|DPP4|TNFSF4|TIMP2|ITGA5|SLIT2|CD34|TLR4</Data></Cell><Cell ss:Index="224"/></Row><Row ss:Height="12.816"><Cell><Data ss:Type="Number">31012</Data></Cell><Cell ss:StyleID="ce1"><Data ss:Type="Number">0.0000051129</Data></Cell><Cell ss:StyleID="ce1"><Data ss:Type="Number">0.00033656</Data></Cell><Cell><Data ss:Type="Number">15</Data></Cell><Cell><Data ss:Type="Number">340</Data></Cell><Cell><Data ss:Type="Number">194</Data></Cell><Cell><Data ss:Type="Number">17775</Data></Cell><Cell><Data ss:Type="String">extracellular matrix</Data></Cell><Cell><Data ss:Type="String">LAMA2|DCN|ADAMTSL1|MFAP4|ADAMTS2|CCDC80|EFEMP1|CRISPLD2|CHL1|TIMP2|SPARCL1|ANGPTL2|CD248|FBN1|CTHRC1</Data></Cell><Cell ss:Index="224"/></Row><Row ss:Height="12.816"><Cell><Data ss:Type="Number">48514</Data></Cell><Cell ss:StyleID="ce1"><Data ss:Type="Number">0.0000055639</Data></Cell><Cell ss:StyleID="ce1"><Data ss:Type="Number">0.00035731</Data></Cell><Cell><Data ss:Type="Number">12</Data></Cell><Cell><Data ss:Type="Number">220</Data></Cell><Cell><Data ss:Type="Number">194</Data></Cell><Cell><Data ss:Type="Number">17775</Data></Cell><Cell><Data ss:Type="String">blood vessel morphogenesis</Data></Cell><Cell><Data ss:Type="String">ACVRL1|PRRX1|EPAS1|CAV1|FGF18|ECSCR|THY1|ITGA5|SLIT2|SCG2|ELK3|TGFBR2</Data></Cell><Cell ss:Index="224"/></Row><Row ss:Index="62" ss:Height="12.816"><Cell><Data ss:Type="Number">1525</Data></Cell><Cell ss:StyleID="ce1"><Data ss:Type="Number">0.0000066665</Data></Cell><Cell ss:StyleID="ce1"><Data ss:Type="Number">0.00041793</Data></Cell><Cell><Data ss:Type="Number">10</Data></Cell><Cell><Data ss:Type="Number">152</Data></Cell><Cell><Data ss:Type="Number">194</Data></Cell><Cell><Data ss:Type="Number">17775</Data></Cell><Cell><Data ss:Type="String">angiogenesis</Data></Cell><Cell><Data ss:Type="String">ACVRL1|EPAS1|FGF18|ECSCR|THY1|ITGA5|SLIT2|SCG2|ELK3|TGFBR2</Data></Cell><Cell ss:Index="224"/></Row><Row ss:Height="12.816"><Cell><Data ss:Type="Number">2684</Data></Cell><Cell ss:StyleID="ce1"><Data ss:Type="Number">0.0000071636</Data></Cell><Cell ss:StyleID="ce1"><Data ss:Type="Number">0.00043865</Data></Cell><Cell><Data ss:Type="Number">13</Data></Cell><Cell><Data ss:Type="Number">265</Data></Cell><Cell><Data ss:Type="Number">194</Data></Cell><Cell><Data ss:Type="Number">17775</Data></Cell><Cell><Data ss:Type="String">positive regulation of immune system process</Data></Cell><Cell><Data ss:Type="String">IL4R|CFH|C1S|C1R|CAV1|CFI|THY1|ICAM1|TGFBR2|C3|DPP4|CXCL12|TLR4</Data></Cell><Cell ss:Index="224"/></Row><Row ss:Height="12.816"><Cell><Data ss:Type="Number">42221</Data></Cell><Cell ss:StyleID="ce1"><Data ss:Type="Number">0.0000081402</Data></Cell><Cell ss:StyleID="ce1"><Data ss:Type="Number">0.00048258</Data></Cell><Cell><Data ss:Type="Number">35</Data></Cell><Cell><Data ss:Type="Number">1464</Data></Cell><Cell><Data ss:Type="Number">194</Data></Cell><Cell><Data ss:Type="Number">17775</Data></Cell><Cell><Data ss:Type="String">response to chemical stimulus</Data></Cell><Cell><Data ss:Type="String">C1S|EPAS1|ECSCR|PLA2G5|ETS1|FOXO1|DPP4|CCND2|GNG2|CYP11A1|PDPN|ENPP2|CYP1B1|IGFBP7|SLIT3|SLIT2|A2M|JAK1|PDGFRA|CAV1|ACSL4|PRKCA|IL16|SOD2|GNG11|DCN|TGFBR2|BMP2|CXCL12|FEZ1|ID3|ANGPTL2|TCF4|TLR4|SCG2</Data></Cell><Cell ss:Index="224"/></Row><Row ss:Height="12.816"><Cell><Data ss:Type="Number">32101</Data></Cell><Cell ss:StyleID="ce1"><Data ss:Type="Number">0.0000082476</Data></Cell><Cell ss:StyleID="ce1"><Data ss:Type="Number">0.00048258</Data></Cell><Cell><Data ss:Type="Number">11</Data></Cell><Cell><Data ss:Type="Number">191</Data></Cell><Cell><Data ss:Type="Number">194</Data></Cell><Cell><Data ss:Type="Number">17775</Data></Cell><Cell><Data ss:Type="String">regulation of response to external stimulus</Data></Cell><Cell><Data ss:Type="String">C3|NT5E|CXCL12|CAV1|PDPN|PRKCA|IL16|SLIT2|A2M|TLR4|SCG2</Data></Cell><Cell ss:Index="224"/></Row><Row ss:Height="12.816"><Cell><Data ss:Type="Number">5578</Data></Cell><Cell ss:StyleID="ce1"><Data ss:Type="Number">0.0000087888</Data></Cell><Cell ss:StyleID="ce1"><Data ss:Type="Number">0.00050306</Data></Cell><Cell><Data ss:Type="Number">14</Data></Cell><Cell><Data ss:Type="Number">312</Data></Cell><Cell><Data ss:Type="Number">194</Data></Cell><Cell><Data ss:Type="Number">17775</Data></Cell><Cell><Data ss:Type="String">proteinaceous extracellular matrix</Data></Cell><Cell><Data ss:Type="String">LAMA2|DCN|ADAMTSL1|MFAP4|ADAMTS2|CCDC80|EFEMP1|CHL1|TIMP2|SPARCL1|ANGPTL2|CD248|FBN1|CTHRC1</Data></Cell><Cell ss:Index="224"/></Row><Row ss:Height="12.816"><Cell><Data ss:Type="Number">45596</Data></Cell><Cell ss:StyleID="ce1"><Data ss:Type="Number">0.000010408</Data></Cell><Cell ss:StyleID="ce1"><Data ss:Type="Number">0.00057833</Data></Cell><Cell><Data ss:Type="Number">12</Data></Cell><Cell><Data ss:Type="Number">234</Data></Cell><Cell><Data ss:Type="Number">194</Data></Cell><Cell><Data ss:Type="Number">17775</Data></Cell><Cell><Data ss:Type="String">negative regulation of cell differentiation</Data></Cell><Cell><Data ss:Type="String">ZEB1|IL4R|CAV1|TWIST2|TWIST1|TCF4|SLIT3|THY1|EPHB2|SOD2|TLR4|SCG2</Data></Cell><Cell ss:Index="224"/></Row><Row ss:Height="12.816"><Cell><Data ss:Type="Number">7165</Data></Cell><Cell ss:StyleID="ce1"><Data ss:Type="Number">0.000010543</Data></Cell><Cell ss:StyleID="ce1"><Data ss:Type="Number">0.00057833</Data></Cell><Cell><Data ss:Type="Number">41</Data></Cell><Cell><Data ss:Type="Number">1875</Data></Cell><Cell><Data ss:Type="Number">194</Data></Cell><Cell><Data ss:Type="Number">17775</Data></Cell><Cell><Data ss:Type="String">signal transduction</Data></Cell><Cell><Data ss:Type="String">ACVRL1|PTGER4|CNTNAP1|MCTP1|EPAS1|ODZ3|ELK3|C3|AKAP12|ARHGAP20|HRH1|CHL1|PDPN|CHN1|FLNA|PLXNC1|IGFBP6|SLIT2|JAK1|IL4R|CAV1|ANK2|PRKCA|GNG11|RAB32|MFAP4|BMP2|CXCL12|RASA3|AXL|TNFSF4|RHOJ|FGF18|ELMO1|PECAM1|SPARCL1|ANGPTL2|ROR1|TLR4|SCG2|ANGPTL1</Data></Cell><Cell ss:Index="224"/></Row><Row ss:Height="12.816"><Cell><Data ss:Type="Number">50776</Data></Cell><Cell ss:StyleID="ce1"><Data ss:Type="Number">0.000010865</Data></Cell><Cell ss:StyleID="ce1"><Data ss:Type="Number">0.00058381</Data></Cell><Cell><Data ss:Type="Number">12</Data></Cell><Cell><Data ss:Type="Number">235</Data></Cell><Cell><Data ss:Type="Number">194</Data></Cell><Cell><Data ss:Type="Number">17775</Data></Cell><Cell><Data ss:Type="String">regulation of immune response</Data></Cell><Cell><Data ss:Type="String">C3|DPP4|IL4R|CFH|C1S|C1R|TNFSF4|CFI|THY1|A2M|TLR4|ICAM1</Data></Cell><Cell ss:Index="224"/></Row><Row ss:Height="12.816"><Cell><Data ss:Type="Number">48519</Data></Cell><Cell ss:StyleID="ce1"><Data ss:Type="Number">0.000011319</Data></Cell><Cell ss:StyleID="ce1"><Data ss:Type="Number">0.00059605</Data></Cell><Cell><Data ss:Type="Number">43</Data></Cell><Cell><Data ss:Type="Number">2016</Data></Cell><Cell><Data ss:Type="Number">194</Data></Cell><Cell><Data ss:Type="Number">17775</Data></Cell><Cell><Data ss:Type="String">negative regulation of biological process</Data></Cell><Cell><Data ss:Type="String">ACVRL1|IFITM1|LRP1|TWIST2|TWIST1|ODZ3|THY1|PRDM1|ETS1|FOXO1|ELK3|DPP4|NT5E|CHST11|MECOM|TIMP2|FLNA|NDN|IGFBP7|SLIT3|IGFBP6|IGF2BP2|SLIT2|EPHB2|A2M|IL4R|PRRX1|CAV1|PRKCA|EMP3|TBX5|SOD2|PTPRE|ZEB2|BMP2|ZEB1|TNFSF4|ID3|ANGPTL2|TCF4|TLR4|SCG2|GAS7</Data></Cell><Cell ss:Index="224"/></Row><Row ss:Height="12.816"><Cell><Data ss:Type="Number">9792</Data></Cell><Cell ss:StyleID="ce1"><Data ss:Type="Number">0.000011559</Data></Cell><Cell ss:StyleID="ce1"><Data ss:Type="Number">0.00059676</Data></Cell><Cell><Data ss:Type="Number">15</Data></Cell><Cell><Data ss:Type="Number">364</Data></Cell><Cell><Data ss:Type="Number">194</Data></Cell><Cell><Data ss:Type="Number">17775</Data></Cell><Cell><Data ss:Type="String">embryonic development ending in birth or egg hatching</Data></Cell><Cell><Data ss:Type="String">ACVRL1|PDGFRA|TSHZ3|PRRX1|EPAS1|TWIST1|ACSL4|PRDM1|TGFBR2|ZEB2|ZEB1|CHST11|TCF4|SLIT2|SCG2</Data></Cell><Cell ss:Index="224"/></Row><Row ss:Index="72" ss:Height="12.816"><Cell><Data ss:Type="Number">30247</Data></Cell><Cell ss:StyleID="ce1"><Data ss:Type="Number">0.000012343</Data></Cell><Cell ss:StyleID="ce1"><Data ss:Type="Number">0.00061321</Data></Cell><Cell><Data ss:Type="Number">10</Data></Cell><Cell><Data ss:Type="Number">163</Data></Cell><Cell><Data ss:Type="Number">194</Data></Cell><Cell><Data ss:Type="Number">17775</Data></Cell><Cell><Data ss:Type="String">polysaccharide binding</Data></Cell><Cell><Data ss:Type="String">CCDC80|CRISPLD2|ENPP2|RSPO3|ODZ3|PLA2G5|SLIT2|FSTL1|DCN|TGFBR2</Data></Cell><Cell ss:Index="224"/></Row><Row ss:Height="12.816"><Cell><Data ss:Type="Number">1871</Data></Cell><Cell ss:StyleID="ce1"><Data ss:Type="Number">0.000012343</Data></Cell><Cell ss:StyleID="ce1"><Data ss:Type="Number">0.00061321</Data></Cell><Cell><Data ss:Type="Number">10</Data></Cell><Cell><Data ss:Type="Number">163</Data></Cell><Cell><Data ss:Type="Number">194</Data></Cell><Cell><Data ss:Type="Number">17775</Data></Cell><Cell><Data ss:Type="String">pattern binding</Data></Cell><Cell><Data ss:Type="String">CCDC80|CRISPLD2|ENPP2|RSPO3|ODZ3|PLA2G5|SLIT2|FSTL1|DCN|TGFBR2</Data></Cell><Cell ss:Index="224"/></Row><Row ss:Height="12.816"><Cell><Data ss:Type="Number">51270</Data></Cell><Cell ss:StyleID="ce1"><Data ss:Type="Number">0.000012872</Data></Cell><Cell ss:StyleID="ce1"><Data ss:Type="Number">0.00062761</Data></Cell><Cell><Data ss:Type="Number">12</Data></Cell><Cell><Data ss:Type="Number">239</Data></Cell><Cell><Data ss:Type="Number">194</Data></Cell><Cell><Data ss:Type="Number">17775</Data></Cell><Cell><Data ss:Type="String">regulation of cellular component movement</Data></Cell><Cell><Data ss:Type="String">ACVRL1|PDGFRA|CXCL12|LAMA2|PDPN|ENPP2|SLIT3|THY1|SLIT2|TBX5|ETS1|ICAM1</Data></Cell><Cell ss:Index="224"/></Row><Row ss:Height="12.816"><Cell><Data ss:Type="Number">51239</Data></Cell><Cell ss:StyleID="ce1"><Data ss:Type="Number">0.000013926</Data></Cell><Cell ss:StyleID="ce1"><Data ss:Type="Number">0.00066665</Data></Cell><Cell><Data ss:Type="Number">28</Data></Cell><Cell><Data ss:Type="Number">1066</Data></Cell><Cell><Data ss:Type="Number">194</Data></Cell><Cell><Data ss:Type="Number">17775</Data></Cell><Cell><Data ss:Type="String">regulation of multicellular organismal process</Data></Cell><Cell><Data ss:Type="String">PTGER4|LAMA2|EPAS1|TWIST2|TWIST1|THY1|ETS1|C3|CCND2|PDPN|TIMP2|SLIT3|IGF2BP2|SLIT2|EPHB2|IL4R|CAV1|PRKCA|TBX5|TGFBR2|BMP2|ZEB1|FEZ1|TNFSF4|FGF18|ANGPTL2|TLR4|SCG2</Data></Cell><Cell ss:Index="224"/></Row><Row ss:Height="12.816"><Cell><Data ss:Type="Number">48523</Data></Cell><Cell ss:StyleID="ce1"><Data ss:Type="Number">0.000015906</Data></Cell><Cell ss:StyleID="ce1"><Data ss:Type="Number">0.00074789</Data></Cell><Cell><Data ss:Type="Number">40</Data></Cell><Cell><Data ss:Type="Number">1840</Data></Cell><Cell><Data ss:Type="Number">194</Data></Cell><Cell><Data ss:Type="Number">17775</Data></Cell><Cell><Data ss:Type="String">negative regulation of cellular process</Data></Cell><Cell><Data ss:Type="String">ACVRL1|IFITM1|LRP1|TWIST2|TWIST1|ODZ3|THY1|PRDM1|ETS1|FOXO1|ELK3|DPP4|CHST11|MECOM|TIMP2|NDN|IGFBP7|SLIT3|IGFBP6|IGF2BP2|SLIT2|EPHB2|IL4R|PRRX1|CAV1|PRKCA|EMP3|TBX5|SOD2|PTPRE|ZEB2|BMP2|ZEB1|TNFSF4|ID3|ANGPTL2|TCF4|TLR4|SCG2|GAS7</Data></Cell><Cell ss:Index="224"/></Row><Row ss:Height="12.816"><Cell><Data ss:Type="Number">31226</Data></Cell><Cell ss:StyleID="ce1"><Data ss:Type="Number">0.000016377</Data></Cell><Cell ss:StyleID="ce1"><Data ss:Type="Number">0.00075648</Data></Cell><Cell><Data ss:Type="Number">30</Data></Cell><Cell><Data ss:Type="Number">1197</Data></Cell><Cell><Data ss:Type="Number">194</Data></Cell><Cell><Data ss:Type="Number">17775</Data></Cell><Cell><Data ss:Type="String">intrinsic to plasma membrane</Data></Cell><Cell><Data ss:Type="String">ACVRL1|CNTNAP1|LRP1|THY1|LRRC32|ICAM1|HRH1|CLEC1A|PDPN|ADAM23|ENPP2|HAS2|EPHB2|JAM2|PDGFRA|IL4R|CAV1|KCNJ15|TGFBR2|CLEC2B|RASA3|AXL|SYT11|TNFSF4|ROR1|KCTD12|CD300C|ITGA5|TLR4|SIGLEC6</Data></Cell><Cell ss:Index="224"/></Row><Row ss:Height="12.816"><Cell><Data ss:Type="Number">51093</Data></Cell><Cell ss:StyleID="ce1"><Data ss:Type="Number">0.000018056</Data></Cell><Cell ss:StyleID="ce1"><Data ss:Type="Number">0.00081967</Data></Cell><Cell><Data ss:Type="Number">13</Data></Cell><Cell><Data ss:Type="Number">289</Data></Cell><Cell><Data ss:Type="Number">194</Data></Cell><Cell><Data ss:Type="Number">17775</Data></Cell><Cell><Data ss:Type="String">negative regulation of developmental process</Data></Cell><Cell><Data ss:Type="String">IL4R|CAV1|TWIST2|TWIST1|THY1|TBX5|SOD2|ZEB1|TCF4|SLIT3|EPHB2|TLR4|SCG2</Data></Cell><Cell ss:Index="224"/></Row><Row ss:Height="12.816"><Cell><Data ss:Type="Number">45428</Data></Cell><Cell ss:StyleID="ce1"><Data ss:Type="Number">0.000019843</Data></Cell><Cell ss:StyleID="ce1"><Data ss:Type="Number">0.00088553</Data></Cell><Cell><Data ss:Type="Number">5</Data></Cell><Cell><Data ss:Type="Number">31</Data></Cell><Cell><Data ss:Type="Number">194</Data></Cell><Cell><Data ss:Type="Number">17775</Data></Cell><Cell><Data ss:Type="String">regulation of nitric oxide biosynthetic process</Data></Cell><Cell><Data ss:Type="String">HRH1|CAV1|SOD2|TLR4|ICAM1</Data></Cell><Cell ss:Index="224"/></Row><Row ss:Height="12.816"><Cell><Data ss:Type="Number">19838</Data></Cell><Cell ss:StyleID="ce1"><Data ss:Type="Number">0.000021088</Data></Cell><Cell ss:StyleID="ce1"><Data ss:Type="Number">0.00092541</Data></Cell><Cell><Data ss:Type="Number">8</Data></Cell><Cell><Data ss:Type="Number">106</Data></Cell><Cell><Data ss:Type="Number">194</Data></Cell><Cell><Data ss:Type="Number">17775</Data></Cell><Cell><Data ss:Type="String">growth factor binding</Data></Cell><Cell><Data ss:Type="String">ACVRL1|PDGFRA|IL4R|IL3RA|IGFBP7|IGFBP6|A2M|TGFBR2</Data></Cell><Cell ss:Index="224"/></Row><Row ss:Height="12.816"><Cell><Data ss:Type="Number">22008</Data></Cell><Cell ss:StyleID="ce1"><Data ss:Type="Number">0.000021689</Data></Cell><Cell ss:StyleID="ce1"><Data ss:Type="Number">0.0009308</Data></Cell><Cell><Data ss:Type="Number">20</Data></Cell><Cell><Data ss:Type="Number">635</Data></Cell><Cell><Data ss:Type="Number">194</Data></Cell><Cell><Data ss:Type="Number">17775</Data></Cell><Cell><Data ss:Type="String">neurogenesis</Data></Cell><Cell><Data ss:Type="String">PDGFRA|C1S|TWIST1|ACSL4|PRKCA|THY1|BHLHE22|SOD2|BMP2|CCND2|FEZ1|TIMP2|ID3|NDN|LHX6|ROR1|SLIT3|SLIT2|EPHB2|GAS7</Data></Cell><Cell ss:Index="224"/></Row><Row ss:Height="12.816"><Cell><Data ss:Type="Number">48522</Data></Cell><Cell ss:StyleID="ce1"><Data ss:Type="Number">0.000021918</Data></Cell><Cell ss:StyleID="ce1"><Data ss:Type="Number">0.0009308</Data></Cell><Cell><Data ss:Type="Number">42</Data></Cell><Cell><Data ss:Type="Number">2002</Data></Cell><Cell><Data ss:Type="Number">194</Data></Cell><Cell><Data ss:Type="Number">17775</Data></Cell><Cell><Data ss:Type="String">positive regulation of cellular process</Data></Cell><Cell><Data ss:Type="String">ACVRL1|TSHZ3|EPAS1|THY1|ETS1|FOXO1|ICAM1|C3|AKAP12|DPP4|HRH1|CCND2|MECOM|CHL1|PDPN|FLNA|SLIT2|EPHB2|SYNPO|PDGFRA|IL4R|PRRX1|CAV1|PRKCA|GDF6|TBX5|SOD2|TGFBR2|ZEB2|BMP2|CCDC80|ZEB1|CXCL12|FEZ1|TNFSF4|FGF18|ID3|ROR1|TCF4|ITGA5|TLR4|SCG2</Data></Cell><Cell ss:Index="224"/></Row></Table><x:WorksheetOptions/></ss:Worksheet></Workbook>
