# Supplementary material for: Network analysis of EMT and MET micro-RNA regulation in breast cancer
Source: Sci Rep. 2017 Oct 19;7:13534. doi: 10.1038/s41598-017-13903-1 (PMC5648819; doi:10.1038/s41598-017-13903-1)
Supplement: Supplementary file 6 — Table S10 [file 41598_2017_13903_MOESM6_ESM.xml]

<?xml version="1.0" encoding="UTF-8"?>
<?mso-application progid="Excel.Sheet"?><Workbook xmlns:o="urn:schemas-microsoft-com:office:office" xmlns:x2="http://schemas.microsoft.com/office/excel/2003/xml" xmlns:c="urn:schemas-microsoft-com:office:component:spreadsheet" xmlns:html="http://www.w3.org/TR/REC-html40" xmlns:x="urn:schemas-microsoft-com:office:excel" xmlns:ss="urn:schemas-microsoft-com:office:spreadsheet" xmlns:xsi="http://www.w3.org/2001/XMLSchema-instance"><OfficeDocumentSettings xmlns="urn:schemas-microsoft-com:office:office"><Colors><Color><Index>3</Index><RGB>#c0c0c0</RGB></Color><Color><Index>4</Index><RGB>#ff0000</RGB></Color></Colors></OfficeDocumentSettings><ExcelWorkbook xmlns="urn:schemas-microsoft-com:office:excel"><WindowHeight>9000</WindowHeight><WindowWidth>13860</WindowWidth><WindowTopX>240</WindowTopX><WindowTopY>75</WindowTopY><ProtectStructure>False</ProtectStructure><ProtectWindows>False</ProtectWindows></ExcelWorkbook><Styles><Style ss:ID="Default" ss:Name="Default"/><Style ss:ID="Result" ss:Name="Result"><Font ss:Bold="1" ss:Italic="1" ss:Underline="Single"/></Style><Style ss:ID="Result2" ss:Name="Result2"><Font ss:Bold="1" ss:Italic="1" ss:Underline="Single"/><NumberFormat ss:Format="Currency"/></Style><Style ss:ID="Heading" ss:Name="Heading"><Font ss:Bold="1" ss:Italic="1" ss:Size="16"/></Style><Style ss:ID="Heading1" ss:Name="Heading1"><Font ss:Bold="1" ss:Italic="1" ss:Size="16"/></Style><Style ss:ID="co1"/><Style ss:ID="ta1"/><Style ss:ID="ce1"><NumberFormat ss:Format="Scientific"/></Style></Styles><ss:Worksheet ss:Name="Sheet1"><Table ss:StyleID="ta1"><Column ss:Width="64.008"/><Column ss:Span="1" ss:Width="64.008"/><Column ss:Span="251" ss:Index="4" ss:Width="64.008"/><Row ss:Height="12.816"><Cell><Data ss:Type="String">File created with bingo (c) on Sep 6, 2016 at 2:43:36 PM</Data></Cell><Cell ss:StyleID="Default"/><Cell ss:StyleID="Default"/><Cell ss:Index="255"/></Row><Row ss:Height="12.816"><Cell ss:Index="2" ss:StyleID="Default"/><Cell ss:StyleID="Default"/><Cell ss:Index="255"/></Row><Row ss:Height="12.816"><Cell><Data ss:Type="String">ontology: namespace</Data></Cell><Cell ss:StyleID="Default"/><Cell ss:StyleID="Default"/><Cell ss:Index="255"/></Row><Row ss:Height="12.816"><Cell><Data ss:Type="String">curator:  bingo</Data></Cell><Cell ss:StyleID="Default"/><Cell ss:StyleID="Default"/><Cell ss:Index="255"/></Row><Row ss:Height="12.816"><Cell ss:Index="2" ss:StyleID="Default"/><Cell ss:StyleID="Default"/><Cell ss:Index="255"/></Row><Row ss:Height="12.816"><Cell><Data ss:Type="String">Selected ontology file : bundle://115.0:1/data/GO_Full</Data></Cell><Cell ss:StyleID="Default"/><Cell ss:StyleID="Default"/><Cell ss:Index="255"/></Row><Row ss:Height="12.816"><Cell><Data ss:Type="String">Selected annotation file : bundle://115.0:1/data/H_sapiens_default</Data></Cell><Cell ss:StyleID="Default"/><Cell ss:StyleID="Default"/><Cell ss:Index="255"/></Row><Row ss:Height="12.816"><Cell><Data ss:Type="String">Discarded evidence codes : </Data></Cell><Cell ss:StyleID="Default"/><Cell ss:StyleID="Default"/><Cell ss:Index="255"/></Row><Row ss:Index="9" ss:Height="12.816"><Cell><Data ss:Type="String">Overrepresentation</Data></Cell><Cell ss:StyleID="Default"/><Cell ss:StyleID="Default"/><Cell ss:Index="255"/></Row><Row ss:Height="12.816"><Cell><Data ss:Type="String">Selected statistical test : Hypergeometric test</Data></Cell><Cell ss:StyleID="Default"/><Cell ss:StyleID="Default"/><Cell ss:Index="255"/></Row><Row ss:Height="12.816"><Cell><Data ss:Type="String">Selected correction : Benjamini &amp; Hochberg False Discovery Rate (FDR) correction</Data></Cell><Cell ss:StyleID="Default"/><Cell ss:StyleID="Default"/><Cell ss:Index="255"/></Row><Row ss:Height="12.816"><Cell><Data ss:Type="String">Selected significance level : 0.001</Data></Cell><Cell ss:StyleID="Default"/><Cell ss:StyleID="Default"/><Cell ss:Index="255"/></Row><Row ss:Height="12.816"><Cell><Data ss:Type="String">Testing option : Use whole annotation as reference set</Data></Cell><Cell ss:StyleID="Default"/><Cell ss:StyleID="Default"/><Cell ss:Index="255"/></Row><Row ss:Height="12.816"><Cell><Data ss:Type="String">The selected cluster :</Data></Cell><Cell ss:StyleID="Default"/><Cell ss:StyleID="Default"/><Cell ss:Index="255"/></Row><Row ss:Height="12.816"><Cell><Data ss:Type="String">ITSN1</Data></Cell><Cell ss:StyleID="Default"><Data ss:Type="String">ISM1</Data></Cell><Cell ss:StyleID="Default"><Data ss:Type="String">NBLA00301</Data></Cell><Cell><Data ss:Type="String">LOC642846</Data></Cell><Cell><Data ss:Type="String">PREX2</Data></Cell><Cell><Data ss:Type="String">LOC134466</Data></Cell><Cell><Data ss:Type="String">ISLR</Data></Cell><Cell><Data ss:Type="String">DPYSL3</Data></Cell><Cell><Data ss:Type="String">GTSE1</Data></Cell><Cell><Data ss:Type="String">HSA-MIR-106B.MIMAT0000680</Data></Cell><Cell><Data ss:Type="String">C5ORF13</Data></Cell><Cell><Data ss:Type="String">UNC5B</Data></Cell><Cell><Data ss:Type="String">STARD8</Data></Cell><Cell><Data ss:Type="String">CACNA2D1</Data></Cell><Cell><Data ss:Type="String">UNC5C</Data></Cell><Cell><Data ss:Type="String">EML1</Data></Cell><Cell><Data ss:Type="String">RFX8</Data></Cell><Cell><Data ss:Type="String">FEZ1</Data></Cell><Cell><Data ss:Type="String">SPARCL1</Data></Cell><Cell><Data ss:Type="String">ATF7</Data></Cell><Cell><Data ss:Type="String">MYL9</Data></Cell><Cell><Data ss:Type="String">CDCA2</Data></Cell><Cell><Data ss:Type="String">CDCA3</Data></Cell><Cell><Data ss:Type="String">CDCA5</Data></Cell><Cell><Data ss:Type="String">SHOX2</Data></Cell><Cell><Data ss:Type="String">CDCA7</Data></Cell><Cell><Data ss:Type="String">FIGNL2</Data></Cell><Cell><Data ss:Type="String">NCAPG</Data></Cell><Cell><Data ss:Type="String">PLA2G5</Data></Cell><Cell><Data ss:Type="String">LYPD5</Data></Cell><Cell><Data ss:Type="String">IQGAP3</Data></Cell><Cell><Data ss:Type="String">ADAMTS10</Data></Cell><Cell><Data ss:Type="String">ADAMTS16</Data></Cell><Cell><Data ss:Type="String">PDGFD</Data></Cell><Cell><Data ss:Type="String">PDGFC</Data></Cell><Cell><Data ss:Type="String">KCNMB4</Data></Cell><Cell><Data ss:Type="String">GPIHBP1</Data></Cell><Cell><Data ss:Type="String">BTBD19</Data></Cell><Cell><Data ss:Type="String">JAG1</Data></Cell><Cell><Data ss:Type="String">C5ORF36</Data></Cell><Cell><Data ss:Type="String">FN1</Data></Cell><Cell><Data ss:Type="String">HSA-MIR-493.MIMAT0003161</Data></Cell><Cell><Data ss:Type="String">NR2F1</Data></Cell><Cell><Data ss:Type="String">HSA-MIR-199A.MIMAT0000231</Data></Cell><Cell><Data ss:Type="String">LARP6</Data></Cell><Cell><Data ss:Type="String">HSA-MIR-199A.MIMAT0000232</Data></Cell><Cell><Data ss:Type="String">COL1A1</Data></Cell><Cell><Data ss:Type="String">C12ORF68</Data></Cell><Cell><Data ss:Type="String">PCDHGA11</Data></Cell><Cell><Data ss:Type="String">UCK2</Data></Cell><Cell><Data ss:Type="String">PPFIBP1</Data></Cell><Cell><Data ss:Type="String">COL1A2</Data></Cell><Cell><Data ss:Type="String">CILP</Data></Cell><Cell><Data ss:Type="String">MRVI1</Data></Cell><Cell><Data ss:Type="String">DCHS1</Data></Cell><Cell><Data ss:Type="String">FAT3</Data></Cell><Cell><Data ss:Type="String">FAT4</Data></Cell><Cell><Data ss:Type="String">DZIP1</Data></Cell><Cell><Data ss:Type="String">FERMT2</Data></Cell><Cell><Data ss:Type="String">EZH2</Data></Cell><Cell><Data ss:Type="String">GSTM5</Data></Cell><Cell><Data ss:Type="String">ARHGAP1</Data></Cell><Cell><Data ss:Type="String">PTH1R</Data></Cell><Cell><Data ss:Type="String">ARHGAP6</Data></Cell><Cell><Data ss:Type="String">TMEM47</Data></Cell><Cell><Data ss:Type="String">SHE</Data></Cell><Cell><Data ss:Type="String">NHSL2</Data></Cell><Cell><Data ss:Type="String">MECOM</Data></Cell><Cell><Data ss:Type="String">HEY2</Data></Cell><Cell><Data ss:Type="String">MMP28</Data></Cell><Cell><Data ss:Type="String">C5ORF62</Data></Cell><Cell><Data ss:Type="String">NEFH</Data></Cell><Cell><Data ss:Type="String">ENOPH1</Data></Cell><Cell><Data ss:Type="String">IKBIP</Data></Cell><Cell><Data ss:Type="String">KCND2</Data></Cell><Cell><Data ss:Type="String">MYOF</Data></Cell><Cell><Data ss:Type="String">MAMDC2</Data></Cell><Cell><Data ss:Type="String">RAB3IL1</Data></Cell><Cell><Data ss:Type="String">TMC5</Data></Cell><Cell><Data ss:Type="String">HSA-MIR-154.MIMAT0000452</Data></Cell><Cell><Data ss:Type="String">MMP11</Data></Cell><Cell><Data ss:Type="String">MMP16</Data></Cell><Cell><Data ss:Type="String">PLSCR4</Data></Cell><Cell><Data ss:Type="String">PXDN</Data></Cell><Cell><Data ss:Type="String">CKS2</Data></Cell><Cell><Data ss:Type="String">MMP19</Data></Cell><Cell><Data ss:Type="String">C5ORF53</Data></Cell><Cell><Data ss:Type="String">KANK2</Data></Cell><Cell><Data ss:Type="String">LRRC15</Data></Cell><Cell><Data ss:Type="String">EMX2OS</Data></Cell><Cell><Data ss:Type="String">LRRC17</Data></Cell><Cell><Data ss:Type="String">PELI2</Data></Cell><Cell><Data ss:Type="String">HSA-MIR-10B.MIMAT0004556</Data></Cell><Cell><Data ss:Type="String">HSA-MIR-590.MIMAT0003258</Data></Cell><Cell><Data ss:Type="String">CENPA</Data></Cell><Cell><Data ss:Type="String">UNG</Data></Cell><Cell><Data ss:Type="String">RECQL4</Data></Cell><Cell><Data ss:Type="String">MYCT1</Data></Cell><Cell><Data ss:Type="String">SNX29</Data></Cell><Cell><Data ss:Type="String">FOXS1</Data></Cell><Cell><Data ss:Type="String">FRZB</Data></Cell><Cell><Data ss:Type="String">ADAM23</Data></Cell><Cell><Data ss:Type="String">HAS2</Data></Cell><Cell><Data ss:Type="String">CSMD2</Data></Cell><Cell><Data ss:Type="String">JAM2</Data></Cell><Cell><Data ss:Type="String">JAM3</Data></Cell><Cell><Data ss:Type="String">IL12RB2</Data></Cell><Cell><Data ss:Type="String">SPDEF</Data></Cell><Cell><Data ss:Type="String">HSA-MIR-145.MIMAT0004601</Data></Cell><Cell><Data ss:Type="String">EVC2</Data></Cell><Cell><Data ss:Type="String">CENPW</Data></Cell><Cell><Data ss:Type="String">HSA-MIR-125B.MIMAT0000423</Data></Cell><Cell><Data ss:Type="String">ADAM33</Data></Cell><Cell><Data ss:Type="String">PLXDC1</Data></Cell><Cell><Data ss:Type="String">HEYL</Data></Cell><Cell><Data ss:Type="String">CENPF</Data></Cell><Cell><Data ss:Type="String">SPSB1</Data></Cell><Cell><Data ss:Type="String">COL3A1</Data></Cell><Cell><Data ss:Type="String">CCDC8</Data></Cell><Cell><Data ss:Type="String">CENPL</Data></Cell><Cell><Data ss:Type="String">CENPM</Data></Cell><Cell><Data ss:Type="String">NCAPD2</Data></Cell><Cell><Data ss:Type="String">CENPN</Data></Cell><Cell><Data ss:Type="String">CCDC3</Data></Cell><Cell><Data ss:Type="String">ZNF454</Data></Cell><Cell><Data ss:Type="String">LIMS2</Data></Cell><Cell><Data ss:Type="String">SPSB4</Data></Cell><Cell><Data ss:Type="String">OLFML2B</Data></Cell><Cell><Data ss:Type="String">FAM13C</Data></Cell><Cell><Data ss:Type="String">GOLIM4</Data></Cell><Cell><Data ss:Type="String">HSA-MIR-379.MIMAT0004690</Data></Cell><Cell><Data ss:Type="String">OLFML2A</Data></Cell><Cell><Data ss:Type="String">ALDH1L2</Data></Cell><Cell><Data ss:Type="String">CTGF</Data></Cell><Cell><Data ss:Type="String">NUDT11</Data></Cell><Cell><Data ss:Type="String">NUDT10</Data></Cell><Cell><Data ss:Type="String">EFEMP2</Data></Cell><Cell><Data ss:Type="String">ZNF208</Data></Cell><Cell><Data ss:Type="String">NEK2</Data></Cell><Cell><Data ss:Type="String">KPNA2</Data></Cell><Cell><Data ss:Type="String">PITX2</Data></Cell><Cell><Data ss:Type="String">SYBU</Data></Cell><Cell><Data ss:Type="String">FST</Data></Cell><Cell><Data ss:Type="String">CDC25A</Data></Cell><Cell><Data ss:Type="String">SAP30</Data></Cell><Cell><Data ss:Type="String">FOXP1</Data></Cell><Cell><Data ss:Type="String">CDC25B</Data></Cell><Cell><Data ss:Type="String">TPST1</Data></Cell><Cell><Data ss:Type="String">FRMD6</Data></Cell><Cell><Data ss:Type="String">ROR1</Data></Cell><Cell><Data ss:Type="String">ROR2</Data></Cell><Cell><Data ss:Type="String">PLA2R1</Data></Cell><Cell><Data ss:Type="String">KANK4</Data></Cell><Cell><Data ss:Type="String">BLM</Data></Cell><Cell><Data ss:Type="String">TROAP</Data></Cell><Cell><Data ss:Type="String">DPT</Data></Cell><Cell><Data ss:Type="String">GLIS1</Data></Cell><Cell><Data ss:Type="String">FOXO1</Data></Cell><Cell><Data ss:Type="String">GLIS2</Data></Cell><Cell><Data ss:Type="String">ZNF667</Data></Cell><Cell><Data ss:Type="String">ZNF423</Data></Cell><Cell><Data ss:Type="String">SLC38A4</Data></Cell><Cell><Data ss:Type="String">CD276</Data></Cell><Cell><Data ss:Type="String">SLMO2</Data></Cell><Cell><Data ss:Type="String">KIRREL</Data></Cell><Cell><Data ss:Type="String">HTR1F</Data></Cell><Cell><Data ss:Type="String">TMEM90B</Data></Cell><Cell><Data ss:Type="String">CORO2B</Data></Cell><Cell><Data ss:Type="String">PTPRD</Data></Cell><Cell><Data ss:Type="String">PTPRB</Data></Cell><Cell><Data ss:Type="String">LRCH2</Data></Cell><Cell><Data ss:Type="String">CXCL12</Data></Cell><Cell><Data ss:Type="String">OGN</Data></Cell><Cell><Data ss:Type="String">ARHGAP11A</Data></Cell><Cell><Data ss:Type="String">ITGB1</Data></Cell><Cell><Data ss:Type="String">ITGB5</Data></Cell><Cell><Data ss:Type="String">RASGRF2</Data></Cell><Cell><Data ss:Type="String">HSA-MIR-136.MIMAT0004606</Data></Cell><Cell><Data ss:Type="String">FHL1</Data></Cell><Cell><Data ss:Type="String">HTR2B</Data></Cell><Cell><Data ss:Type="String">HSA-MIR-145.MIMAT0000437</Data></Cell><Cell><Data ss:Type="String">MCM10</Data></Cell><Cell><Data ss:Type="String">HSA-MIR-199B.MIMAT0000263</Data></Cell><Cell><Data ss:Type="String">FHL5</Data></Cell><Cell><Data ss:Type="String">FOXM1</Data></Cell><Cell><Data ss:Type="String">C10ORF26</Data></Cell><Cell><Data ss:Type="String">WISP1</Data></Cell><Cell><Data ss:Type="String">WISP2</Data></Cell><Cell><Data ss:Type="String">DSE</Data></Cell><Cell><Data ss:Type="String">ITGAV</Data></Cell><Cell><Data ss:Type="String">EDIL3</Data></Cell><Cell><Data ss:Type="String">EMX2</Data></Cell><Cell><Data ss:Type="String">HSA-MIR-17.MIMAT0000070</Data></Cell><Cell><Data ss:Type="String">HSA-MIR-18A.MIMAT0000072</Data></Cell><Cell><Data ss:Type="String">GRID1</Data></Cell><Cell><Data ss:Type="String">TNFRSF19</Data></Cell><Cell><Data ss:Type="String">ITGA1</Data></Cell><Cell><Data ss:Type="String">NRG1</Data></Cell><Cell><Data ss:Type="String">HSA-MIR-377.MIMAT0004689</Data></Cell><Cell><Data ss:Type="String">MFRP</Data></Cell><Cell><Data ss:Type="String">SLC25A19</Data></Cell><Cell><Data ss:Type="String">HAND2</Data></Cell><Cell><Data ss:Type="String">ITGA5</Data></Cell><Cell><Data ss:Type="String">BCAT1</Data></Cell><Cell><Data ss:Type="String">SEC23A</Data></Cell><Cell><Data ss:Type="String">LRP1</Data></Cell><Cell><Data ss:Type="String">ZBTB47</Data></Cell><Cell><Data ss:Type="String">C1S</Data></Cell><Cell><Data ss:Type="String">LRP4</Data></Cell><Cell><Data ss:Type="String">ATP10A</Data></Cell><Cell><Data ss:Type="String">CDC45</Data></Cell><Cell><Data ss:Type="String">E2F1</Data></Cell><Cell><Data ss:Type="String">E2F2</Data></Cell><Cell><Data ss:Type="String">BEND6</Data></Cell><Cell><Data ss:Type="String">SLC12A4</Data></Cell><Cell><Data ss:Type="String">PRRX1</Data></Cell><Cell><Data ss:Type="String">KCNJ8</Data></Cell><Cell><Data ss:Type="String">PCDH7</Data></Cell><Cell><Data ss:Type="String">TBX5</Data></Cell><Cell><Data ss:Type="String">TBX2</Data></Cell><Cell><Data ss:Type="String">DHODH</Data></Cell><Cell><Data ss:Type="String">MYO1D</Data></Cell><Cell><Data ss:Type="String">PRC1</Data></Cell><Cell><Data ss:Type="String">TSPAN18</Data></Cell><Cell><Data ss:Type="String">PVRL3</Data></Cell><Cell><Data ss:Type="String">SPON2</Data></Cell><Cell><Data ss:Type="String">SPON1</Data></Cell><Cell><Data ss:Type="String">MGC45800</Data></Cell><Cell><Data ss:Type="String">HSA-MIR-369.MIMAT0000721</Data></Cell><Cell><Data ss:Type="String">PTGFRN</Data></Cell><Cell><Data ss:Type="String">THSD7A</Data></Cell><Cell><Data ss:Type="String">ACVR1</Data></Cell><Cell><Data ss:Type="String">HSA-MIR-708.MIMAT0004927</Data></Cell><Cell><Data ss:Type="String">ST6GAL2</Data></Cell><Cell><Data ss:Type="String">ARL15</Data></Cell><Cell><Data ss:Type="String">OMD</Data></Cell><Cell><Data ss:Type="String">ALG1</Data></Cell><Cell><Data ss:Type="String">CTPS</Data></Cell><Cell><Data ss:Type="String">TMEM170A</Data></Cell><Cell><Data ss:Type="String">PPP1R3G</Data></Cell><Cell><Data ss:Type="String">SFRP4</Data></Cell><Cell><Data ss:Type="String">SFRP2</Data></Cell><Cell><Data ss:Type="String">FNDC4</Data></Cell><Cell><Data ss:Type="String">FNDC1</Data></Cell><Cell><Data ss:Type="String">NINJ2</Data></Cell><Cell><Data ss:Type="String">MXRA8</Data></Cell><Cell><Data ss:Type="String">EPHA3</Data></Cell><Cell><Data ss:Type="String">CES1</Data></Cell><Cell><Data ss:Type="String">NRN1</Data></Cell><Cell><Data ss:Type="String">PEX11A</Data></Cell><Cell><Data ss:Type="String">C7ORF58</Data></Cell><Cell><Data ss:Type="String">LPAR4</Data></Cell><Cell><Data ss:Type="String">PCDH19</Data></Cell><Cell><Data ss:Type="String">PCDH18</Data></Cell><Cell><Data ss:Type="String">ART3</Data></Cell></Row><Row ss:Height="12.816"><Cell><Data ss:Type="String">FLJ42709</Data></Cell><Cell ss:StyleID="Default"><Data ss:Type="String">C13ORF33</Data></Cell><Cell ss:StyleID="Default"><Data ss:Type="String">ZBED1</Data></Cell><Cell><Data ss:Type="String">TSPAN1</Data></Cell><Cell><Data ss:Type="String">ARSE</Data></Cell><Cell><Data ss:Type="String">NTNG2</Data></Cell><Cell><Data ss:Type="String">LRRN3</Data></Cell><Cell><Data ss:Type="String">FOXF2</Data></Cell><Cell><Data ss:Type="String">ST8SIA2</Data></Cell><Cell><Data ss:Type="String">IGF2</Data></Cell><Cell><Data ss:Type="String">MICAL2</Data></Cell><Cell><Data ss:Type="String">HSPA12B</Data></Cell><Cell><Data ss:Type="String">CYP26A1</Data></Cell><Cell><Data ss:Type="String">ID3</Data></Cell><Cell><Data ss:Type="String">ITGBL1</Data></Cell><Cell><Data ss:Type="String">FBXL7</Data></Cell><Cell><Data ss:Type="String">CD200</Data></Cell><Cell><Data ss:Type="String">APOBEC3B</Data></Cell><Cell><Data ss:Type="String">SCN2B</Data></Cell><Cell><Data ss:Type="String">C9ORF100</Data></Cell><Cell><Data ss:Type="String">NRP1</Data></Cell><Cell><Data ss:Type="String">NRP2</Data></Cell><Cell><Data ss:Type="String">ECM2</Data></Cell><Cell><Data ss:Type="String">HSA-MIR-134.MIMAT0000447</Data></Cell><Cell><Data ss:Type="String">FKBP14</Data></Cell><Cell><Data ss:Type="String">PTPRM</Data></Cell><Cell><Data ss:Type="String">PCSK5</Data></Cell><Cell><Data ss:Type="String">EDA2R</Data></Cell><Cell><Data ss:Type="String">PTPRG</Data></Cell><Cell><Data ss:Type="String">AKAP12</Data></Cell><Cell><Data ss:Type="String">KCNT2</Data></Cell><Cell><Data ss:Type="String">LOC400043</Data></Cell><Cell><Data ss:Type="String">LMCD1</Data></Cell><Cell><Data ss:Type="String">OXGR1</Data></Cell><Cell><Data ss:Type="String">WARS</Data></Cell><Cell><Data ss:Type="String">MME</Data></Cell><Cell><Data ss:Type="String">LEPRE1</Data></Cell><Cell><Data ss:Type="String">SORCS2</Data></Cell><Cell><Data ss:Type="String">RNF144A</Data></Cell><Cell><Data ss:Type="String">MN1</Data></Cell><Cell><Data ss:Type="String">DEPDC1</Data></Cell><Cell><Data ss:Type="String">SYNC</Data></Cell><Cell><Data ss:Type="String">PDZRN4</Data></Cell><Cell><Data ss:Type="String">HSA-MIR-369.MIMAT0001621</Data></Cell><Cell><Data ss:Type="String">TAGLN</Data></Cell><Cell><Data ss:Type="String">C9ORF125</Data></Cell><Cell><Data ss:Type="String">PRICKLE2</Data></Cell><Cell><Data ss:Type="String">NEXN</Data></Cell><Cell><Data ss:Type="String">C7ORF10</Data></Cell><Cell><Data ss:Type="String">MSX1</Data></Cell><Cell><Data ss:Type="String">EXOSC2</Data></Cell><Cell><Data ss:Type="String">HSA-MIR-655.MIMAT0003331</Data></Cell><Cell><Data ss:Type="String">GPC6</Data></Cell><Cell><Data ss:Type="String">SPRYD3</Data></Cell><Cell><Data ss:Type="String">YIPF5</Data></Cell><Cell><Data ss:Type="String">PCDHB15</Data></Cell><Cell><Data ss:Type="String">VEGFC</Data></Cell><Cell><Data ss:Type="String">PCDHB13</Data></Cell><Cell><Data ss:Type="String">KLHL3</Data></Cell><Cell><Data ss:Type="String">KLHL4</Data></Cell><Cell><Data ss:Type="String">PCDHB12</Data></Cell><Cell><Data ss:Type="String">PCDHB11</Data></Cell><Cell><Data ss:Type="String">SH3RF3</Data></Cell><Cell><Data ss:Type="String">DPY19L1</Data></Cell><Cell><Data ss:Type="String">PCDHB18</Data></Cell><Cell><Data ss:Type="String">CSDC2</Data></Cell><Cell><Data ss:Type="String">HSA-MIR-214.MIMAT0000271</Data></Cell><Cell><Data ss:Type="String">KIF26B</Data></Cell><Cell><Data ss:Type="String">FKBP1B</Data></Cell><Cell><Data ss:Type="String">TACC3</Data></Cell><Cell><Data ss:Type="String">HDGF</Data></Cell><Cell><Data ss:Type="String">MAD2L1</Data></Cell><Cell><Data ss:Type="String">FHOD3</Data></Cell><Cell><Data ss:Type="String">PRDM6</Data></Cell><Cell><Data ss:Type="String">HSA-MIR-431.MIMAT0004757</Data></Cell><Cell><Data ss:Type="String">PRDM5</Data></Cell><Cell><Data ss:Type="String">PLAT</Data></Cell><Cell><Data ss:Type="String">GXYLT2</Data></Cell><Cell><Data ss:Type="String">LOXL1</Data></Cell><Cell><Data ss:Type="String">PLAU</Data></Cell><Cell><Data ss:Type="String">FAM198B</Data></Cell><Cell><Data ss:Type="String">CAPN5</Data></Cell><Cell><Data ss:Type="String">PRND</Data></Cell><Cell><Data ss:Type="String">PPFIA2</Data></Cell><Cell><Data ss:Type="String">PDGFRB</Data></Cell><Cell><Data ss:Type="String">CD93</Data></Cell><Cell><Data ss:Type="String">SGK269</Data></Cell><Cell><Data ss:Type="String">DKC1</Data></Cell><Cell><Data ss:Type="String">DOK5</Data></Cell><Cell><Data ss:Type="String">DOK6</Data></Cell><Cell><Data ss:Type="String">ADAM12</Data></Cell><Cell><Data ss:Type="String">HHIPL1</Data></Cell><Cell><Data ss:Type="String">VCL</Data></Cell><Cell><Data ss:Type="String">PPIC</Data></Cell><Cell><Data ss:Type="String">FBN2</Data></Cell><Cell><Data ss:Type="String">HSA-MIR-106B.MIMAT0004672</Data></Cell><Cell><Data ss:Type="String">NNMT</Data></Cell><Cell><Data ss:Type="String">RBM8A</Data></Cell><Cell><Data ss:Type="String">NXPH3</Data></Cell><Cell><Data ss:Type="String">HTRA3</Data></Cell><Cell><Data ss:Type="String">NPR2</Data></Cell><Cell><Data ss:Type="String">HTRA1</Data></Cell><Cell><Data ss:Type="String">HSA-MIR-10A.MIMAT0000253</Data></Cell><Cell><Data ss:Type="String">CACNA1C</Data></Cell><Cell><Data ss:Type="String">SLC1A7</Data></Cell><Cell><Data ss:Type="String">CACNA1H</Data></Cell><Cell><Data ss:Type="String">FAM176A</Data></Cell><Cell><Data ss:Type="String">CNN1</Data></Cell><Cell><Data ss:Type="String">CCNB2</Data></Cell><Cell><Data ss:Type="String">CYP11A1</Data></Cell><Cell><Data ss:Type="String">YARS</Data></Cell><Cell><Data ss:Type="String">CRTAP</Data></Cell><Cell><Data ss:Type="String">UBE2C</Data></Cell><Cell><Data ss:Type="String">LHFP</Data></Cell><Cell><Data ss:Type="String">CAV1</Data></Cell><Cell><Data ss:Type="String">LAYN</Data></Cell><Cell><Data ss:Type="String">INHBA</Data></Cell><Cell><Data ss:Type="String">ZFHX4</Data></Cell><Cell><Data ss:Type="String">BMP7</Data></Cell><Cell><Data ss:Type="String">FGF14</Data></Cell><Cell><Data ss:Type="String">COL5A1</Data></Cell><Cell><Data ss:Type="String">UBE2S</Data></Cell><Cell><Data ss:Type="String">COL5A2</Data></Cell><Cell><Data ss:Type="String">FGF18</Data></Cell><Cell><Data ss:Type="String">CNTN1</Data></Cell><Cell><Data ss:Type="String">FBN1</Data></Cell><Cell><Data ss:Type="String">FGF10</Data></Cell><Cell><Data ss:Type="String">SNED1</Data></Cell><Cell><Data ss:Type="String">HSA-MIR-15B.MIMAT0000417</Data></Cell><Cell><Data ss:Type="String">HMGB2</Data></Cell><Cell><Data ss:Type="String">ILK</Data></Cell><Cell><Data ss:Type="String">ODZ3</Data></Cell><Cell><Data ss:Type="String">ODZ4</Data></Cell><Cell><Data ss:Type="String">LDB2</Data></Cell><Cell><Data ss:Type="String">LAMC1</Data></Cell><Cell><Data ss:Type="String">SOBP</Data></Cell><Cell><Data ss:Type="String">SGOL1</Data></Cell><Cell><Data ss:Type="String">DACT3</Data></Cell><Cell><Data ss:Type="String">CPXM1</Data></Cell><Cell><Data ss:Type="String">ZNF385D</Data></Cell><Cell><Data ss:Type="String">SCARF2</Data></Cell><Cell><Data ss:Type="String">DACT1</Data></Cell><Cell><Data ss:Type="String">ARHGEF17</Data></Cell><Cell><Data ss:Type="String">MMP2</Data></Cell><Cell><Data ss:Type="String">UBE2QL1</Data></Cell><Cell><Data ss:Type="String">ETV1</Data></Cell><Cell><Data ss:Type="String">SHROOM4</Data></Cell><Cell><Data ss:Type="String">BEAN</Data></Cell><Cell><Data ss:Type="String">ACTA2</Data></Cell><Cell><Data ss:Type="String">CCNA2</Data></Cell><Cell><Data ss:Type="String">GREM1</Data></Cell><Cell><Data ss:Type="String">GREM2</Data></Cell><Cell><Data ss:Type="String">VCAN</Data></Cell><Cell><Data ss:Type="String">PSRC1</Data></Cell><Cell><Data ss:Type="String">HSA-MIR-539.MIMAT0003163</Data></Cell><Cell><Data ss:Type="String">CRY2</Data></Cell><Cell><Data ss:Type="String">FAM72D</Data></Cell><Cell><Data ss:Type="String">SCN4B</Data></Cell><Cell><Data ss:Type="String">FAM72B</Data></Cell><Cell><Data ss:Type="String">ASAM</Data></Cell><Cell><Data ss:Type="String">DDX28</Data></Cell><Cell><Data ss:Type="String">LAMA2</Data></Cell><Cell><Data ss:Type="String">REP15</Data></Cell><Cell><Data ss:Type="String">C4ORF31</Data></Cell><Cell><Data ss:Type="String">AURKB</Data></Cell><Cell><Data ss:Type="String">CYGB</Data></Cell><Cell><Data ss:Type="String">AURKA</Data></Cell><Cell><Data ss:Type="String">AGPAT4</Data></Cell><Cell><Data ss:Type="String">PRTG</Data></Cell><Cell><Data ss:Type="String">CYTH3</Data></Cell><Cell><Data ss:Type="String">C20ORF103</Data></Cell><Cell><Data ss:Type="String">MARVELD1</Data></Cell><Cell><Data ss:Type="String">TMEM204</Data></Cell><Cell><Data ss:Type="String">SPOCK1</Data></Cell><Cell><Data ss:Type="String">SCN7A</Data></Cell><Cell><Data ss:Type="String">SLIT3</Data></Cell><Cell><Data ss:Type="String">HSA-MIR-152.MIMAT0000438</Data></Cell><Cell><Data ss:Type="String">GALNT5</Data></Cell><Cell><Data ss:Type="String">LAMB2</Data></Cell><Cell><Data ss:Type="String">GALNT1</Data></Cell><Cell><Data ss:Type="String">EYA4</Data></Cell><Cell><Data ss:Type="String">TBX18</Data></Cell><Cell><Data ss:Type="String">RPIA</Data></Cell><Cell><Data ss:Type="String">TBX15</Data></Cell><Cell><Data ss:Type="String">TMEM200A</Data></Cell><Cell><Data ss:Type="String">STMN2</Data></Cell><Cell><Data ss:Type="String">ABAT</Data></Cell><Cell><Data ss:Type="String">HOXA9</Data></Cell><Cell><Data ss:Type="String">GJA1</Data></Cell><Cell><Data ss:Type="String">CREB3L1</Data></Cell><Cell><Data ss:Type="String">GJA5</Data></Cell><Cell><Data ss:Type="String">STMN1</Data></Cell><Cell><Data ss:Type="String">CYP1B1</Data></Cell><Cell><Data ss:Type="String">CLEC11A</Data></Cell><Cell><Data ss:Type="String">DDX12</Data></Cell><Cell><Data ss:Type="String">ARMC9</Data></Cell><Cell><Data ss:Type="String">KIAA1462</Data></Cell><Cell><Data ss:Type="String">EPR1</Data></Cell><Cell><Data ss:Type="String">SYTL4</Data></Cell><Cell><Data ss:Type="String">DKK3</Data></Cell><Cell><Data ss:Type="String">KIAA1217</Data></Cell><Cell><Data ss:Type="String">DEPDC1B</Data></Cell><Cell><Data ss:Type="String">HSA-MIR-34C.MIMAT0000686</Data></Cell><Cell><Data ss:Type="String">SERPING1</Data></Cell><Cell><Data ss:Type="String">PRKD1</Data></Cell><Cell><Data ss:Type="String">HPRT1</Data></Cell><Cell><Data ss:Type="String">MEG3</Data></Cell><Cell><Data ss:Type="String">C1ORF190</Data></Cell><Cell><Data ss:Type="String">GALNTL2</Data></Cell><Cell><Data ss:Type="String">FAM82A1</Data></Cell><Cell><Data ss:Type="String">WDR62</Data></Cell><Cell><Data ss:Type="String">SKA1</Data></Cell><Cell><Data ss:Type="String">PLAC9</Data></Cell><Cell><Data ss:Type="String">LOC650368</Data></Cell><Cell><Data ss:Type="String">FAM124B</Data></Cell><Cell><Data ss:Type="String">FLRT2</Data></Cell><Cell><Data ss:Type="String">CHST15</Data></Cell><Cell><Data ss:Type="String">HOXC8</Data></Cell><Cell><Data ss:Type="String">HOXC6</Data></Cell><Cell><Data ss:Type="String">PLK4</Data></Cell><Cell><Data ss:Type="String">STARD13</Data></Cell><Cell><Data ss:Type="String">FZD2</Data></Cell><Cell><Data ss:Type="String">FZD4</Data></Cell><Cell><Data ss:Type="String">CDC7</Data></Cell><Cell><Data ss:Type="String">CDC6</Data></Cell><Cell><Data ss:Type="String">EHD2</Data></Cell><Cell><Data ss:Type="String">H19</Data></Cell><Cell><Data ss:Type="String">GJB2</Data></Cell><Cell><Data ss:Type="String">TNFSF4</Data></Cell><Cell><Data ss:Type="String">SSPN</Data></Cell><Cell><Data ss:Type="String">HNRNPD</Data></Cell><Cell><Data ss:Type="String">PCDHB5</Data></Cell><Cell><Data ss:Type="String">SNAI2</Data></Cell><Cell><Data ss:Type="String">PCDHB4</Data></Cell><Cell><Data ss:Type="String">PCDHB9</Data></Cell><Cell><Data ss:Type="String">HOXD8</Data></Cell><Cell><Data ss:Type="String">BTG3</Data></Cell><Cell><Data ss:Type="String">GABRB2</Data></Cell><Cell><Data ss:Type="String">ORC1L</Data></Cell><Cell><Data ss:Type="String">ELN</Data></Cell><Cell><Data ss:Type="String">TMEM180</Data></Cell><Cell><Data ss:Type="String">SMG5</Data></Cell><Cell><Data ss:Type="String">GLI2</Data></Cell><Cell><Data ss:Type="String">MRC2</Data></Cell><Cell><Data ss:Type="String">HSA-MIR-196B.MIMAT0001080</Data></Cell><Cell><Data ss:Type="String">C1QTNF3</Data></Cell><Cell><Data ss:Type="String">ADAMTSL5</Data></Cell><Cell><Data ss:Type="String">C1QTNF7</Data></Cell><Cell><Data ss:Type="String">NUF2</Data></Cell><Cell><Data ss:Type="String">TIMP2</Data></Cell><Cell><Data ss:Type="String">COL10A1</Data></Cell><Cell><Data ss:Type="String">TIMP3</Data></Cell><Cell><Data ss:Type="String">GPRASP1</Data></Cell><Cell><Data ss:Type="String">ZNF367</Data></Cell><Cell><Data ss:Type="String">ZNF365</Data></Cell></Row><Row ss:Height="12.816"><Cell><Data ss:Type="String">ZIK1</Data></Cell><Cell ss:StyleID="Default"><Data ss:Type="String">COPZ2</Data></Cell><Cell ss:StyleID="Default"><Data ss:Type="String">EN1</Data></Cell><Cell><Data ss:Type="String">CIT</Data></Cell><Cell><Data ss:Type="String">TMEM178</Data></Cell><Cell><Data ss:Type="String">C16ORF62</Data></Cell><Cell><Data ss:Type="String">ZEB1</Data></Cell><Cell><Data ss:Type="String">C16ORF61</Data></Cell><Cell><Data ss:Type="String">KIFC1</Data></Cell><Cell><Data ss:Type="String">GAS1</Data></Cell><Cell><Data ss:Type="String">GAS6</Data></Cell><Cell><Data ss:Type="String">MOCS1</Data></Cell><Cell><Data ss:Type="String">HSA-MIR-411.MIMAT0004813</Data></Cell><Cell><Data ss:Type="String">GAS7</Data></Cell><Cell><Data ss:Type="String">GRP</Data></Cell><Cell><Data ss:Type="String">TMEM169</Data></Cell><Cell><Data ss:Type="String">OLFML3</Data></Cell><Cell><Data ss:Type="String">OLFML1</Data></Cell><Cell><Data ss:Type="String">USP1</Data></Cell><Cell><Data ss:Type="String">CHML</Data></Cell><Cell><Data ss:Type="String">RUNX1T1</Data></Cell><Cell><Data ss:Type="String">AOC3</Data></Cell><Cell><Data ss:Type="String">GPR1</Data></Cell><Cell><Data ss:Type="String">SULF1</Data></Cell><Cell><Data ss:Type="String">SMOC2</Data></Cell><Cell><Data ss:Type="String">TMEM158</Data></Cell><Cell><Data ss:Type="String">RFWD3</Data></Cell><Cell><Data ss:Type="String">MSRB3</Data></Cell><Cell><Data ss:Type="String">FILIP1</Data></Cell><Cell><Data ss:Type="String">FMOD</Data></Cell><Cell><Data ss:Type="String">LOC100128191</Data></Cell><Cell><Data ss:Type="String">SEMA5A</Data></Cell><Cell><Data ss:Type="String">PHLDB1</Data></Cell><Cell><Data ss:Type="String">COL16A1</Data></Cell><Cell><Data ss:Type="String">ANKRD35</Data></Cell><Cell><Data ss:Type="String">FGF1</Data></Cell><Cell><Data ss:Type="String">C1ORF135</Data></Cell><Cell><Data ss:Type="String">CDH6</Data></Cell><Cell><Data ss:Type="String">SALL1</Data></Cell><Cell><Data ss:Type="String">PODNL1</Data></Cell><Cell><Data ss:Type="String">CDH2</Data></Cell><Cell><Data ss:Type="String">TNN</Data></Cell><Cell><Data ss:Type="String">LZTS1</Data></Cell><Cell><Data ss:Type="String">HSA-MIR-99A.MIMAT0004511</Data></Cell><Cell><Data ss:Type="String">LOC399959</Data></Cell><Cell><Data ss:Type="String">C8ORF58</Data></Cell><Cell><Data ss:Type="String">IGFBP3</Data></Cell><Cell><Data ss:Type="String">F2R</Data></Cell><Cell><Data ss:Type="String">FLJ10357</Data></Cell><Cell><Data ss:Type="String">MITF</Data></Cell><Cell><Data ss:Type="String">KERA</Data></Cell><Cell><Data ss:Type="String">CYS1</Data></Cell><Cell><Data ss:Type="String">SYPL2</Data></Cell><Cell><Data ss:Type="String">THOC4</Data></Cell><Cell><Data ss:Type="String">ILF2</Data></Cell><Cell><Data ss:Type="String">HIC1</Data></Cell><Cell><Data ss:Type="String">CLIP3</Data></Cell><Cell><Data ss:Type="String">MELK</Data></Cell><Cell><Data ss:Type="String">SLCO2A1</Data></Cell><Cell><Data ss:Type="String">FKBP7</Data></Cell><Cell><Data ss:Type="String">ERG</Data></Cell><Cell><Data ss:Type="String">FKBP9</Data></Cell><Cell><Data ss:Type="String">PPEF1</Data></Cell><Cell><Data ss:Type="String">DGKI</Data></Cell><Cell><Data ss:Type="String">IQCA1</Data></Cell><Cell><Data ss:Type="String">MAGEL2</Data></Cell><Cell><Data ss:Type="String">NOTCH4</Data></Cell><Cell><Data ss:Type="String">HSA-MIR-432.MIMAT0002814</Data></Cell><Cell><Data ss:Type="String">GLT8D2</Data></Cell><Cell><Data ss:Type="String">HSA-MIR-382.MIMAT0000737</Data></Cell><Cell><Data ss:Type="String">AEBP1</Data></Cell><Cell><Data ss:Type="String">RHOBTB2</Data></Cell><Cell><Data ss:Type="String">RAD51AP1</Data></Cell><Cell><Data ss:Type="String">KIAA1644</Data></Cell><Cell><Data ss:Type="String">NDN</Data></Cell><Cell><Data ss:Type="String">HSA-MIR-494.MIMAT0002816</Data></Cell><Cell><Data ss:Type="String">ATP8B2</Data></Cell><Cell><Data ss:Type="String">FAM26E</Data></Cell><Cell><Data ss:Type="String">FANCA</Data></Cell><Cell><Data ss:Type="String">CYBRD1</Data></Cell><Cell><Data ss:Type="String">ASNS</Data></Cell><Cell><Data ss:Type="String">DAB2</Data></Cell><Cell><Data ss:Type="String">P4HA3</Data></Cell><Cell><Data ss:Type="String">RCAN2</Data></Cell><Cell><Data ss:Type="String">SPIRE2</Data></Cell><Cell><Data ss:Type="String">CPE</Data></Cell><Cell><Data ss:Type="String">NACAD</Data></Cell><Cell><Data ss:Type="String">CCDC21</Data></Cell><Cell><Data ss:Type="String">ESAM</Data></Cell><Cell><Data ss:Type="String">REEP6</Data></Cell><Cell><Data ss:Type="String">ZNF532</Data></Cell><Cell><Data ss:Type="String">CNIH3</Data></Cell><Cell><Data ss:Type="String">MCM7</Data></Cell><Cell><Data ss:Type="String">BNC2</Data></Cell><Cell><Data ss:Type="String">CCDC46</Data></Cell><Cell><Data ss:Type="String">COL14A1</Data></Cell><Cell><Data ss:Type="String">PTPN21</Data></Cell><Cell><Data ss:Type="String">HSA-MIR-376C.MIMAT0000720</Data></Cell><Cell><Data ss:Type="String">CPZ</Data></Cell><Cell><Data ss:Type="String">CYR61</Data></Cell><Cell><Data ss:Type="String">SYNE1</Data></Cell><Cell><Data ss:Type="String">TRO</Data></Cell><Cell><Data ss:Type="String">C15ORF59</Data></Cell><Cell><Data ss:Type="String">ADAMTS5</Data></Cell><Cell><Data ss:Type="String">SGCD</Data></Cell><Cell><Data ss:Type="String">PRKG2</Data></Cell><Cell><Data ss:Type="String">HSA-MIR-493.MIMAT0002813</Data></Cell><Cell><Data ss:Type="String">EMILIN1</Data></Cell><Cell><Data ss:Type="String">ZNF521</Data></Cell><Cell><Data ss:Type="String">ADAMTS6</Data></Cell><Cell><Data ss:Type="String">PRKG1</Data></Cell><Cell><Data ss:Type="String">SH3D19</Data></Cell><Cell><Data ss:Type="String">SGIP1</Data></Cell><Cell><Data ss:Type="String">RFC2</Data></Cell><Cell><Data ss:Type="String">TRPC1</Data></Cell><Cell><Data ss:Type="String">CCDC36</Data></Cell><Cell><Data ss:Type="String">GPX8</Data></Cell><Cell><Data ss:Type="String">HSA-MIR-758.MIMAT0003879</Data></Cell><Cell><Data ss:Type="String">ASPN</Data></Cell><Cell><Data ss:Type="String">LOC644538</Data></Cell><Cell><Data ss:Type="String">ASPM</Data></Cell><Cell><Data ss:Type="String">EVC</Data></Cell><Cell><Data ss:Type="String">PPAP2B</Data></Cell><Cell><Data ss:Type="String">HSA-LET-7A-2.MIMAT0010195</Data></Cell><Cell><Data ss:Type="String">MCM5</Data></Cell><Cell><Data ss:Type="String">ASPA</Data></Cell><Cell><Data ss:Type="String">MCM2</Data></Cell><Cell><Data ss:Type="String">HSA-MIR-409.MIMAT0001639</Data></Cell><Cell><Data ss:Type="String">SEMA3D</Data></Cell><Cell><Data ss:Type="String">LUZP2</Data></Cell><Cell><Data ss:Type="String">PRR5L</Data></Cell><Cell><Data ss:Type="String">TENC1</Data></Cell><Cell><Data ss:Type="String">THSD1</Data></Cell><Cell><Data ss:Type="String">HSA-MIR-22.MIMAT0004495</Data></Cell><Cell><Data ss:Type="String">PLN</Data></Cell><Cell><Data ss:Type="String">RAB23</Data></Cell><Cell><Data ss:Type="String">NHS</Data></Cell><Cell><Data ss:Type="String">CCDC77</Data></Cell><Cell><Data ss:Type="String">JAZF1</Data></Cell><Cell><Data ss:Type="String">KCNJ12</Data></Cell><Cell><Data ss:Type="String">AHNAK2</Data></Cell><Cell><Data ss:Type="String">KCNJ15</Data></Cell><Cell><Data ss:Type="String">ORC6L</Data></Cell><Cell><Data ss:Type="String">KLF2</Data></Cell><Cell><Data ss:Type="String">MFAP4</Data></Cell><Cell><Data ss:Type="String">P2RX5</Data></Cell><Cell><Data ss:Type="String">RAD51</Data></Cell><Cell><Data ss:Type="String">PSAT1</Data></Cell><Cell><Data ss:Type="String">MAB21L1</Data></Cell><Cell><Data ss:Type="String">MFAP2</Data></Cell><Cell><Data ss:Type="String">POLR3G</Data></Cell><Cell><Data ss:Type="String">TLL1</Data></Cell><Cell><Data ss:Type="String">CDO1</Data></Cell><Cell><Data ss:Type="String">CBLN4</Data></Cell><Cell><Data ss:Type="String">SPARC</Data></Cell><Cell><Data ss:Type="String">HSA-MIR-136.MIMAT0000448</Data></Cell><Cell><Data ss:Type="String">GDE1</Data></Cell><Cell><Data ss:Type="String">EDNRA</Data></Cell><Cell><Data ss:Type="String">C10ORF72</Data></Cell><Cell><Data ss:Type="String">CHEK2</Data></Cell><Cell><Data ss:Type="String">CHEK1</Data></Cell><Cell><Data ss:Type="String">HMCN1</Data></Cell><Cell><Data ss:Type="String">SYNPO</Data></Cell><Cell><Data ss:Type="String">HSA-MIR-127.MIMAT0004604</Data></Cell><Cell><Data ss:Type="String">EBF2</Data></Cell><Cell><Data ss:Type="String">C10ORF55</Data></Cell><Cell><Data ss:Type="String">EBF3</Data></Cell><Cell><Data ss:Type="String">INPP4B</Data></Cell><Cell><Data ss:Type="String">CIRH1A</Data></Cell><Cell><Data ss:Type="String">CYP2U1</Data></Cell><Cell><Data ss:Type="String">COL8A2</Data></Cell><Cell><Data ss:Type="String">FAM64A</Data></Cell><Cell><Data ss:Type="String">NBL1</Data></Cell><Cell><Data ss:Type="String">NECAB1</Data></Cell><Cell><Data ss:Type="String">TSHZ3</Data></Cell><Cell><Data ss:Type="String">FUT11</Data></Cell><Cell><Data ss:Type="String">EIF5A2</Data></Cell><Cell><Data ss:Type="String">TWIST1</Data></Cell><Cell><Data ss:Type="String">ELTD1</Data></Cell><Cell><Data ss:Type="String">HSA-MIR-337.MIMAT0000754</Data></Cell><Cell><Data ss:Type="String">NUAK1</Data></Cell><Cell><Data ss:Type="String">FAM180A</Data></Cell><Cell><Data ss:Type="String">CDT1</Data></Cell><Cell><Data ss:Type="String">PARVA</Data></Cell><Cell><Data ss:Type="String">GNG11</Data></Cell><Cell><Data ss:Type="String">TPX2</Data></Cell><Cell><Data ss:Type="String">ANP32E</Data></Cell><Cell><Data ss:Type="String">PDE3A</Data></Cell><Cell><Data ss:Type="String">MAGED4</Data></Cell><Cell><Data ss:Type="String">SPATS2L</Data></Cell><Cell><Data ss:Type="String">TMCC2</Data></Cell><Cell><Data ss:Type="String">ANP32B</Data></Cell><Cell><Data ss:Type="String">TOP2A</Data></Cell><Cell><Data ss:Type="String">COL18A1</Data></Cell><Cell><Data ss:Type="String">TRAM2</Data></Cell><Cell><Data ss:Type="String">SH3PXD2A</Data></Cell><Cell><Data ss:Type="String">GSG2</Data></Cell><Cell><Data ss:Type="String">SH3PXD2B</Data></Cell><Cell><Data ss:Type="String">HSA-MIR-656.MIMAT0003332</Data></Cell><Cell><Data ss:Type="String">ANKRD6</Data></Cell><Cell><Data ss:Type="String">ZCCHC24</Data></Cell><Cell><Data ss:Type="String">BHMT2</Data></Cell><Cell><Data ss:Type="String">NAALADL1</Data></Cell><Cell><Data ss:Type="String">MATN3</Data></Cell><Cell><Data ss:Type="String">C17ORF53</Data></Cell><Cell><Data ss:Type="String">HSA-MIR-199B.MIMAT0004563</Data></Cell><Cell><Data ss:Type="String">NKD2</Data></Cell><Cell><Data ss:Type="String">LIMA1</Data></Cell><Cell><Data ss:Type="String">TCEAL7</Data></Cell><Cell><Data ss:Type="String">NT5E</Data></Cell><Cell><Data ss:Type="String">EGFLAM</Data></Cell><Cell><Data ss:Type="String">UBTD2</Data></Cell><Cell><Data ss:Type="String">RAD54L</Data></Cell><Cell><Data ss:Type="String">CILP2</Data></Cell><Cell><Data ss:Type="String">CORIN</Data></Cell><Cell><Data ss:Type="String">RANBP1</Data></Cell><Cell><Data ss:Type="String">GINS4</Data></Cell><Cell><Data ss:Type="String">PODN</Data></Cell><Cell><Data ss:Type="String">TJP1</Data></Cell><Cell><Data ss:Type="String">FAP</Data></Cell><Cell><Data ss:Type="String">LRRN4CL</Data></Cell><Cell><Data ss:Type="String">DLC1</Data></Cell><Cell><Data ss:Type="String">GUCY1B3</Data></Cell><Cell><Data ss:Type="String">GALNT13</Data></Cell><Cell><Data ss:Type="String">HSA-MIR-485.MIMAT0002176</Data></Cell><Cell><Data ss:Type="String">GALNT10</Data></Cell><Cell><Data ss:Type="String">HOXA11</Data></Cell><Cell><Data ss:Type="String">HOXA10</Data></Cell><Cell><Data ss:Type="String">COMP</Data></Cell><Cell><Data ss:Type="String">SYDE1</Data></Cell><Cell><Data ss:Type="String">HSA-MIR-487B.MIMAT0003180</Data></Cell><Cell><Data ss:Type="String">PTTG1</Data></Cell><Cell><Data ss:Type="String">SVEP1</Data></Cell><Cell><Data ss:Type="String">POSTN</Data></Cell><Cell><Data ss:Type="String">WNT5B</Data></Cell><Cell><Data ss:Type="String">KDM2B</Data></Cell><Cell><Data ss:Type="String">HGF</Data></Cell><Cell><Data ss:Type="String">PPAPDC3</Data></Cell><Cell><Data ss:Type="String">TMEM130</Data></Cell><Cell><Data ss:Type="String">SHISA6</Data></Cell><Cell><Data ss:Type="String">CERCAM</Data></Cell><Cell><Data ss:Type="String">AMPH</Data></Cell><Cell><Data ss:Type="String">HSA-MIR-93.MIMAT0004509</Data></Cell><Cell><Data ss:Type="String">RAI14</Data></Cell><Cell><Data ss:Type="String">HSA-MIR-376A-1.MIMAT0003386</Data></Cell><Cell><Data ss:Type="String">CTTNBP2</Data></Cell><Cell><Data ss:Type="String">NTM</Data></Cell><Cell><Data ss:Type="String">TMEM59L</Data></Cell><Cell><Data ss:Type="String">LTBP2</Data></Cell><Cell><Data ss:Type="String">FBLN1</Data></Cell><Cell><Data ss:Type="String">NID1</Data></Cell><Cell><Data ss:Type="String">FBLN2</Data></Cell><Cell><Data ss:Type="String">COX7A1</Data></Cell><Cell><Data ss:Type="String">NALCN</Data></Cell><Cell><Data ss:Type="String">FBLN5</Data></Cell></Row><Row ss:Index="18" ss:Height="12.816"><Cell><Data ss:Type="String">DPP4</Data></Cell><Cell ss:StyleID="Default"><Data ss:Type="String">ARHGAP20</Data></Cell><Cell ss:StyleID="Default"><Data ss:Type="String">HRH1</Data></Cell><Cell><Data ss:Type="String">TMEM127</Data></Cell><Cell><Data ss:Type="String">ZC3H18</Data></Cell><Cell><Data ss:Type="String">MYH11</Data></Cell><Cell><Data ss:Type="String">HSA-MIR-370.MIMAT0000722</Data></Cell><Cell><Data ss:Type="String">CLSPN</Data></Cell><Cell><Data ss:Type="String">STIL</Data></Cell><Cell><Data ss:Type="String">WSCD1</Data></Cell><Cell><Data ss:Type="String">TGFB3</Data></Cell><Cell><Data ss:Type="String">ARHGAP28</Data></Cell><Cell><Data ss:Type="String">SSC5D</Data></Cell><Cell><Data ss:Type="String">DIAPH3</Data></Cell><Cell><Data ss:Type="String">KIF18B</Data></Cell><Cell><Data ss:Type="String">PRPH2</Data></Cell><Cell><Data ss:Type="String">TMEM119</Data></Cell><Cell><Data ss:Type="String">TGFBI</Data></Cell><Cell><Data ss:Type="String">GPSM2</Data></Cell><Cell><Data ss:Type="String">PCDHGB7</Data></Cell><Cell><Data ss:Type="String">PCDHGB6</Data></Cell><Cell><Data ss:Type="String">HSPB2</Data></Cell><Cell><Data ss:Type="String">LMOD1</Data></Cell><Cell><Data ss:Type="String">HSA-MIR-214.MIMAT0004564</Data></Cell><Cell><Data ss:Type="String">HSA-MIR-10B.MIMAT0000254</Data></Cell><Cell><Data ss:Type="String">PKD2</Data></Cell><Cell><Data ss:Type="String">CKS1B</Data></Cell><Cell><Data ss:Type="String">SEPT8</Data></Cell><Cell><Data ss:Type="String">HEPH</Data></Cell><Cell><Data ss:Type="String">LRRTM2</Data></Cell><Cell><Data ss:Type="String">HSA-MIR-942.MIMAT0004985</Data></Cell><Cell><Data ss:Type="String">EGFL6</Data></Cell><Cell><Data ss:Type="String">PCDHGA3</Data></Cell><Cell><Data ss:Type="String">H2AFZ</Data></Cell><Cell><Data ss:Type="String">PCDHGA2</Data></Cell><Cell><Data ss:Type="String">ABCC9</Data></Cell><Cell><Data ss:Type="String">DCN</Data></Cell><Cell><Data ss:Type="String">DNM1</Data></Cell><Cell><Data ss:Type="String">PCDHGA9</Data></Cell><Cell><Data ss:Type="String">DNM3</Data></Cell><Cell><Data ss:Type="String">LATS2</Data></Cell><Cell><Data ss:Type="String">PALLD</Data></Cell><Cell><Data ss:Type="String">CDH11</Data></Cell><Cell><Data ss:Type="String">COL6A1</Data></Cell><Cell><Data ss:Type="String">COL6A3</Data></Cell><Cell><Data ss:Type="String">CDH13</Data></Cell><Cell><Data ss:Type="String">C14ORF37</Data></Cell><Cell><Data ss:Type="String">DOCK1</Data></Cell><Cell><Data ss:Type="String">HSA-MIR-411.MIMAT0003329</Data></Cell><Cell><Data ss:Type="String">RBMS3</Data></Cell><Cell><Data ss:Type="String">NXN</Data></Cell><Cell><Data ss:Type="String">LEF1</Data></Cell><Cell><Data ss:Type="String">PDXP</Data></Cell><Cell><Data ss:Type="String">PRELP</Data></Cell><Cell><Data ss:Type="String">THBS2</Data></Cell><Cell><Data ss:Type="String">UACA</Data></Cell><Cell><Data ss:Type="String">THBS1</Data></Cell><Cell><Data ss:Type="String">DLL4</Data></Cell><Cell><Data ss:Type="String">ALDH1B1</Data></Cell><Cell><Data ss:Type="String">CHSY3</Data></Cell><Cell><Data ss:Type="String">OPCML</Data></Cell><Cell><Data ss:Type="String">POLQ</Data></Cell><Cell><Data ss:Type="String">NEGR1</Data></Cell><Cell><Data ss:Type="String">LUM</Data></Cell><Cell><Data ss:Type="String">PCDHGC3</Data></Cell><Cell><Data ss:Type="String">SCLT1</Data></Cell><Cell><Data ss:Type="String">NAP1L3</Data></Cell><Cell><Data ss:Type="String">C9ORF40</Data></Cell><Cell><Data ss:Type="String">SPRY1</Data></Cell><Cell ss:Index="255"/></Row><Row ss:Height="12.816"><Cell ss:Index="2" ss:StyleID="Default"/><Cell ss:StyleID="Default"/><Cell ss:Index="255"/></Row><Row ss:Height="12.816"><Cell><Data ss:Type="String">No annotations were retrieved for the following entities:</Data></Cell><Cell ss:StyleID="Default"/><Cell ss:StyleID="Default"/><Cell ss:Index="255"/></Row><Row ss:Height="12.816"><Cell><Data ss:Type="String">PHLDB1</Data></Cell><Cell ss:StyleID="Default"><Data ss:Type="String">ANKRD35</Data></Cell><Cell ss:StyleID="Default"><Data ss:Type="String">FAM13C</Data></Cell><Cell><Data ss:Type="String">HSA-MIR-136.MIMAT0000448</Data></Cell><Cell><Data ss:Type="String">HSA-MIR-431.MIMAT0004757</Data></Cell><Cell><Data ss:Type="String">HSA-MIR-379.MIMAT0004690</Data></Cell><Cell><Data ss:Type="String">NBLA00301</Data></Cell><Cell><Data ss:Type="String">C1ORF135</Data></Cell><Cell><Data ss:Type="String">HSA-MIR-485.MIMAT0002176</Data></Cell><Cell><Data ss:Type="String">LOC642846</Data></Cell><Cell><Data ss:Type="String">LOC134466</Data></Cell><Cell><Data ss:Type="String">MGC45800</Data></Cell><Cell><Data ss:Type="String">HSA-MIR-369.MIMAT0000721</Data></Cell><Cell><Data ss:Type="String">HSA-MIR-487B.MIMAT0003180</Data></Cell><Cell><Data ss:Type="String">HSA-MIR-99A.MIMAT0004511</Data></Cell><Cell><Data ss:Type="String">LOC399959</Data></Cell><Cell><Data ss:Type="String">C8ORF58</Data></Cell><Cell><Data ss:Type="String">HSA-MIR-106B.MIMAT0000680</Data></Cell><Cell><Data ss:Type="String">HSA-MIR-708.MIMAT0004927</Data></Cell><Cell><Data ss:Type="String">HSA-MIR-127.MIMAT0004604</Data></Cell><Cell><Data ss:Type="String">KIAA1462</Data></Cell><Cell><Data ss:Type="String">C10ORF55</Data></Cell><Cell><Data ss:Type="String">EPR1</Data></Cell><Cell><Data ss:Type="String">PPP1R3G</Data></Cell><Cell><Data ss:Type="String">HSA-MIR-34C.MIMAT0000686</Data></Cell><Cell><Data ss:Type="String">KANK4</Data></Cell><Cell><Data ss:Type="String">HSA-MIR-93.MIMAT0004509</Data></Cell><Cell><Data ss:Type="String">MEG3</Data></Cell><Cell><Data ss:Type="String">C1ORF190</Data></Cell><Cell><Data ss:Type="String">HSA-MIR-106B.MIMAT0004672</Data></Cell><Cell><Data ss:Type="String">HSA-MIR-376A-1.MIMAT0003386</Data></Cell><Cell><Data ss:Type="String">HSA-MIR-432.MIMAT0002814</Data></Cell><Cell><Data ss:Type="String">HSA-MIR-10A.MIMAT0000253</Data></Cell><Cell><Data ss:Type="String">HSA-MIR-382.MIMAT0000737</Data></Cell><Cell><Data ss:Type="String">WDR62</Data></Cell><Cell><Data ss:Type="String">HSA-MIR-337.MIMAT0000754</Data></Cell><Cell><Data ss:Type="String">LOC650368</Data></Cell><Cell><Data ss:Type="String">FLJ42709</Data></Cell><Cell><Data ss:Type="String">C13ORF33</Data></Cell><Cell><Data ss:Type="String">HSA-MIR-370.MIMAT0000722</Data></Cell><Cell><Data ss:Type="String">HSA-MIR-494.MIMAT0002816</Data></Cell><Cell><Data ss:Type="String">C5ORF36</Data></Cell><Cell><Data ss:Type="String">HSA-MIR-493.MIMAT0003161</Data></Cell><Cell><Data ss:Type="String">HSA-MIR-199A.MIMAT0000231</Data></Cell><Cell><Data ss:Type="String">HSA-MIR-199A.MIMAT0000232</Data></Cell><Cell><Data ss:Type="String">H19</Data></Cell><Cell><Data ss:Type="String">MAGED4</Data></Cell><Cell><Data ss:Type="String">SPATS2L</Data></Cell><Cell><Data ss:Type="String">CCDC21</Data></Cell><Cell><Data ss:Type="String">HSA-MIR-15B.MIMAT0000417</Data></Cell><Cell><Data ss:Type="String">HSA-MIR-134.MIMAT0000447</Data></Cell><Cell><Data ss:Type="String">CCDC46</Data></Cell><Cell><Data ss:Type="String">HSA-MIR-136.MIMAT0004606</Data></Cell><Cell><Data ss:Type="String">HSA-MIR-145.MIMAT0000437</Data></Cell><Cell><Data ss:Type="String">HSA-MIR-214.MIMAT0004564</Data></Cell><Cell><Data ss:Type="String">HSA-MIR-199B.MIMAT0000263</Data></Cell><Cell><Data ss:Type="String">HSA-MIR-10B.MIMAT0000254</Data></Cell><Cell><Data ss:Type="String">HSA-MIR-376C.MIMAT0000720</Data></Cell><Cell><Data ss:Type="String">C15ORF59</Data></Cell><Cell><Data ss:Type="String">HSA-MIR-196B.MIMAT0001080</Data></Cell><Cell><Data ss:Type="String">NHSL2</Data></Cell><Cell><Data ss:Type="String">DACT3</Data></Cell><Cell><Data ss:Type="String">HSA-MIR-493.MIMAT0002813</Data></Cell><Cell><Data ss:Type="String">HSA-MIR-656.MIMAT0003332</Data></Cell><Cell><Data ss:Type="String">HSA-MIR-942.MIMAT0004985</Data></Cell><Cell><Data ss:Type="String">LOC400043</Data></Cell><Cell><Data ss:Type="String">ZNF521</Data></Cell><Cell><Data ss:Type="String">HSA-MIR-17.MIMAT0000070</Data></Cell><Cell><Data ss:Type="String">HSA-MIR-18A.MIMAT0000072</Data></Cell><Cell><Data ss:Type="String">CCDC36</Data></Cell><Cell><Data ss:Type="String">HSA-MIR-154.MIMAT0000452</Data></Cell><Cell><Data ss:Type="String">HSA-MIR-758.MIMAT0003879</Data></Cell><Cell><Data ss:Type="String">LOC644538</Data></Cell><Cell><Data ss:Type="String">HSA-MIR-377.MIMAT0004689</Data></Cell><Cell><Data ss:Type="String">C16ORF61</Data></Cell><Cell><Data ss:Type="String">HSA-MIR-539.MIMAT0003163</Data></Cell><Cell><Data ss:Type="String">HSA-LET-7A-2.MIMAT0010195</Data></Cell><Cell><Data ss:Type="String">FAM72D</Data></Cell><Cell><Data ss:Type="String">FAM72B</Data></Cell><Cell><Data ss:Type="String">HSA-MIR-411.MIMAT0003329</Data></Cell><Cell><Data ss:Type="String">HSA-MIR-369.MIMAT0001621</Data></Cell><Cell><Data ss:Type="String">HSA-MIR-411.MIMAT0004813</Data></Cell><Cell><Data ss:Type="String">KANK2</Data></Cell><Cell><Data ss:Type="String">HSA-MIR-409.MIMAT0001639</Data></Cell><Cell><Data ss:Type="String">EMX2OS</Data></Cell><Cell><Data ss:Type="String">C17ORF53</Data></Cell><Cell><Data ss:Type="String">HSA-MIR-10B.MIMAT0004556</Data></Cell><Cell><Data ss:Type="String">HSA-MIR-590.MIMAT0003258</Data></Cell><Cell><Data ss:Type="String">HSA-MIR-199B.MIMAT0004563</Data></Cell><Cell><Data ss:Type="String">HSA-MIR-22.MIMAT0004495</Data></Cell><Cell><Data ss:Type="String">HSA-MIR-152.MIMAT0000438</Data></Cell><Cell><Data ss:Type="String">CCDC77</Data></Cell><Cell><Data ss:Type="String">HSA-MIR-655.MIMAT0003331</Data></Cell><Cell><Data ss:Type="String">BEND6</Data></Cell><Cell><Data ss:Type="String">HSA-MIR-145.MIMAT0004601</Data></Cell><Cell><Data ss:Type="String">SPRYD3</Data></Cell><Cell><Data ss:Type="String">HSA-MIR-125B.MIMAT0000423</Data></Cell><Cell><Data ss:Type="String">C9ORF40</Data></Cell><Cell><Data ss:Type="String">HSA-MIR-214.MIMAT0000271</Data></Cell><Cell><Data ss:Type="String">FILIP1</Data></Cell><Cell><Data ss:Type="String">LOC100128191</Data></Cell><Cell ss:Index="255"/></Row><Row ss:Height="12.816"><Cell ss:Index="2" ss:StyleID="Default"/><Cell ss:StyleID="Default"/><Cell ss:Index="255"/></Row><Row ss:Height="12.816"><Cell><Data ss:Type="String">GO-ID</Data></Cell><Cell ss:StyleID="Default"><Data ss:Type="String">p-value</Data></Cell><Cell ss:StyleID="Default"><Data ss:Type="String">corr p-value</Data></Cell><Cell><Data ss:Type="String">x</Data></Cell><Cell><Data ss:Type="String">n</Data></Cell><Cell><Data ss:Type="String">X</Data></Cell><Cell><Data ss:Type="String">N</Data></Cell><Cell><Data ss:Type="String">Description</Data></Cell><Cell><Data ss:Type="String">Genes in test set</Data></Cell><Cell ss:Index="255"/></Row><Row ss:Height="12.816"><Cell><Data ss:Type="Number">31012</Data></Cell><Cell ss:StyleID="ce1"><Data ss:Type="Number">9.7172E-046</Data></Cell><Cell ss:StyleID="ce1"><Data ss:Type="Number">4.0521E-042</Data></Cell><Cell><Data ss:Type="Number">88</Data></Cell><Cell><Data ss:Type="Number">340</Data></Cell><Cell><Data ss:Type="Number">733</Data></Cell><Cell><Data ss:Type="Number">17760</Data></Cell><Cell><Data ss:Type="String">extracellular matrix</Data></Cell><Cell><Data ss:Type="String">SPON2|COL18A1|SPON1|ECM2|COL16A1|SPARC|COL14A1|ELN|LAMC1|OLFML2A|FGF1|CPZ|LOXL1|CTGF|COMP|ADAMTS5|EFEMP2|PODNL1|ADAMTSL5|TNN|MMP28|TIMP2|COL10A1|TIMP3|EMILIN1|HMCN1|ADAMTS6|POSTN|EGFL6|MME|WNT5B|LEPRE1|MMP2|MAMDC2|OMD|KERA|ASPN|DCN|MMP11|VCAN|MMP16|PXDN|COL6A1|COL8A2|SPARCL1|MMP19|COL6A3|MATN3|FBN2|LAMA2|GRP|DPT|LTBP2|FBLN1|PRELP|NID1|C4ORF31|FBLN2|THBS1|ADAMTS10|FBLN5|ADAMTS16|EGFLAM|FLRT2|SPOCK1|CILP2|GPC6|NTNG2|CRTAP|LAMB2|TGFB3|LUM|FN1|PODN|BMP7|COL1A1|SMOC2|MFAP4|COL3A1|COL1A2|COL5A1|CILP|OGN|COL5A2|MFAP2|TGFBI|FMOD|FBN1</Data></Cell><Cell ss:Index="255"/></Row><Row ss:Height="12.816"><Cell><Data ss:Type="Number">5578</Data></Cell><Cell ss:StyleID="ce1"><Data ss:Type="Number">3.8275E-044</Data></Cell><Cell ss:StyleID="ce1"><Data ss:Type="Number">7.9803E-041</Data></Cell><Cell><Data ss:Type="Number">83</Data></Cell><Cell><Data ss:Type="Number">312</Data></Cell><Cell><Data ss:Type="Number">733</Data></Cell><Cell><Data ss:Type="Number">17760</Data></Cell><Cell><Data ss:Type="String">proteinaceous extracellular matrix</Data></Cell><Cell><Data ss:Type="String">SPON2|COL18A1|SPON1|ECM2|COL16A1|SPARC|COL14A1|ELN|LAMC1|FGF1|CPZ|LOXL1|CTGF|COMP|ADAMTS5|EFEMP2|PODNL1|ADAMTSL5|TNN|MMP28|TIMP2|COL10A1|TIMP3|EMILIN1|HMCN1|ADAMTS6|POSTN|EGFL6|MME|WNT5B|LEPRE1|MMP2|MAMDC2|OMD|KERA|ASPN|DCN|MMP11|VCAN|MMP16|PXDN|COL6A1|COL8A2|SPARCL1|MMP19|COL6A3|MATN3|FBN2|LAMA2|GRP|DPT|LTBP2|FBLN1|PRELP|NID1|FBLN2|ADAMTS10|FBLN5|ADAMTS16|EGFLAM|FLRT2|SPOCK1|CILP2|GPC6|NTNG2|CRTAP|LAMB2|LUM|FN1|PODN|COL1A1|SMOC2|MFAP4|COL3A1|COL1A2|COL5A1|CILP|OGN|COL5A2|MFAP2|TGFBI|FMOD|FBN1</Data></Cell><Cell ss:Index="255"/></Row><Row ss:Height="12.816"><Cell><Data ss:Type="Number">7155</Data></Cell><Cell ss:StyleID="ce1"><Data ss:Type="Number">7.2135E-032</Data></Cell><Cell ss:StyleID="ce1"><Data ss:Type="Number">8.5209E-029</Data></Cell><Cell><Data ss:Type="Number">106</Data></Cell><Cell><Data ss:Type="Number">708</Data></Cell><Cell><Data ss:Type="Number">733</Data></Cell><Cell><Data ss:Type="Number">17760</Data></Cell><Cell><Data ss:Type="String">cell adhesion</Data></Cell><Cell><Data ss:Type="String">SEMA5A|SPON2|SPON1|COL16A1|CTGF|CDH6|COMP|ISLR|CDH2|TNN|SVEP1|PPFIA2|POSTN|CD93|OMD|FEZ1|NINJ2|ADAM12|COL8A2|CERCAM|ROR2|VCL|TROAP|NTM|DPT|AEBP1|PCDH19|NID1|PCDH18|FBLN5|DPP4|FLRT2|FN1|PARVA|PCDHGA11|PPFIBP1|CXCL12|COL5A1|PRPH2|CNTN1|SSPN|ITGBL1|PCDHB5|DCHS1|FAT3|PCDHB4|ESAM|FAT4|PCDHB9|FERMT2|ITGB1|NRP1|SNED1|COL18A1|NRP2|PCDHGB7|ECM2|PCDHGB6|ITGB5|COL14A1|PTPRM|ILK|LAMC1|PKD2|WISP1|CYR61|WISP2|TRO|ITGAV|CPXM1|EMILIN1|SCARF2|EDIL3|EGFL6|PCDHGA3|PCDHGA2|ITGA1|PCDHGA9|VCAN|PPAP2B|CDH11|COL6A1|COL6A3|CDH13|ITGA5|LEF1|THBS2|THBS1|ADAM23|SPOCK1|JAM2|OPCML|AOC3|NEGR1|LAMB2|PCDH7|PCDHGC3|PCDHB15|PCDHB13|PCDHB12|PCDHB11|MFAP4|COL3A1|PCDHB18|DLC1|PVRL3</Data></Cell><Cell ss:Index="255"/></Row><Row ss:Index="27" ss:Height="12.816"><Cell><Data ss:Type="Number">22610</Data></Cell><Cell ss:StyleID="ce1"><Data ss:Type="Number">8.1735E-032</Data></Cell><Cell ss:StyleID="ce1"><Data ss:Type="Number">8.5209E-029</Data></Cell><Cell><Data ss:Type="Number">106</Data></Cell><Cell><Data ss:Type="Number">709</Data></Cell><Cell><Data ss:Type="Number">733</Data></Cell><Cell><Data ss:Type="Number">17760</Data></Cell><Cell><Data ss:Type="String">biological adhesion</Data></Cell><Cell><Data ss:Type="String">SEMA5A|SPON2|SPON1|COL16A1|CTGF|CDH6|COMP|ISLR|CDH2|TNN|SVEP1|PPFIA2|POSTN|CD93|OMD|FEZ1|NINJ2|ADAM12|COL8A2|CERCAM|ROR2|VCL|TROAP|NTM|DPT|AEBP1|PCDH19|NID1|PCDH18|FBLN5|DPP4|FLRT2|FN1|PARVA|PCDHGA11|PPFIBP1|CXCL12|COL5A1|PRPH2|CNTN1|SSPN|ITGBL1|PCDHB5|DCHS1|FAT3|PCDHB4|ESAM|FAT4|PCDHB9|FERMT2|ITGB1|NRP1|SNED1|COL18A1|NRP2|PCDHGB7|ECM2|PCDHGB6|ITGB5|COL14A1|PTPRM|ILK|LAMC1|PKD2|WISP1|CYR61|WISP2|TRO|ITGAV|CPXM1|EMILIN1|SCARF2|EDIL3|EGFL6|PCDHGA3|PCDHGA2|ITGA1|PCDHGA9|VCAN|PPAP2B|CDH11|COL6A1|COL6A3|CDH13|ITGA5|LEF1|THBS2|THBS1|ADAM23|SPOCK1|JAM2|OPCML|AOC3|NEGR1|LAMB2|PCDH7|PCDHGC3|PCDHB15|PCDHB13|PCDHB12|PCDHB11|MFAP4|COL3A1|PCDHB18|DLC1|PVRL3</Data></Cell><Cell ss:Index="255"/></Row><Row ss:Height="12.816"><Cell><Data ss:Type="Number">44421</Data></Cell><Cell ss:StyleID="ce1"><Data ss:Type="Number">1.4583E-030</Data></Cell><Cell ss:StyleID="ce1"><Data ss:Type="Number">1.2162E-027</Data></Cell><Cell><Data ss:Type="Number">125</Data></Cell><Cell><Data ss:Type="Number">982</Data></Cell><Cell><Data ss:Type="Number">733</Data></Cell><Cell><Data ss:Type="Number">17760</Data></Cell><Cell><Data ss:Type="String">extracellular region part</Data></Cell><Cell><Data ss:Type="String">SPON2|SPON1|COL16A1|SPARC|PLAT|OLFML2A|FGF1|LOXL1|CTGF|COMP|EFEMP2|PODNL1|PLAU|TNN|HMCN1|POSTN|WNT5B|IGFBP3|HGF|OMD|KERA|DKK3|SFRP4|COL8A2|SPARCL1|PLA2R1|FBN2|HTRA1|DPT|LTBP2|FBLN1|AEBP1|NID1|FBLN2|ADAMTS10|FBLN5|ADAMTS16|FLRT2|PDGFC|GPIHBP1|YARS|NTNG2|CRTAP|TGFB3|FN1|IGF2|INHBA|BMP7|COL1A1|COL1A2|CXCL12|COL5A1|CILP|TNFSF4|OGN|COL5A2|FGF18|TGFBI|FBN1|FGF10|COL18A1|ECM2|COL14A1|ELN|FHL1|HMGB2|LAMC1|CPZ|PCSK5|PTPRG|ADAMTS5|ADAMTSL5|C1QTNF7|MMP28|TIMP2|COL10A1|TIMP3|CPXM1|EMILIN1|LMCD1|ADAMTS6|EGFL6|MME|LEPRE1|MMP2|MAMDC2|NRG1|ASPN|DCN|GREM1|MMP11|GREM2|VCAN|MMP16|PXDN|COL6A1|MMP19|COL6A3|CDH13|GAS6|MATN3|LAMA2|GRP|LRRC17|PRELP|C4ORF31|THBS1|EGFLAM|FRZB|SPOCK1|SLIT3|CILP2|GPC6|LAMB2|LUM|VEGFC|SULF1|PODN|SMOC2|MFAP4|COL3A1|FAP|MFAP2|HDGF|FMOD</Data></Cell><Cell ss:Index="255"/></Row><Row ss:Height="12.816"><Cell><Data ss:Type="Number">48731</Data></Cell><Cell ss:StyleID="ce1"><Data ss:Type="Number">7.6218E-027</Data></Cell><Cell ss:StyleID="ce1"><Data ss:Type="Number">5.2971E-024</Data></Cell><Cell><Data ss:Type="Number">208</Data></Cell><Cell><Data ss:Type="Number">2420</Data></Cell><Cell><Data ss:Type="Number">733</Data></Cell><Cell><Data ss:Type="Number">17760</Data></Cell><Cell><Data ss:Type="String">system development</Data></Cell><Cell><Data ss:Type="String">SPON2|SPARC|STMN2|GJA1|EDNRA|GJA5|DPYSL3|STMN1|ACVR1|C5ORF13|UNC5B|UNC5C|DKK3|KIAA1217|SFRP2|FEZ1|NINJ2|COL8A2|TSHZ3|SHOX2|TWIST1|PCDH18|PDGFC|ARSE|HOXC8|HOXC6|PLK4|NTNG2|JAG1|FZD2|FOXF2|FZD4|ST8SIA2|FN1|NR2F1|IGF2|COL1A1|CYP26A1|GJB2|COL1A2|ID3|PCDHB5|SNAI2|PCDHB4|PCDHB9|HOXD8|NRP1|COL18A1|NRP2|ELN|PTPRM|PTH1R|PCSK5|EDA2R|PTPRG|GLI2|MECOM|HEY2|TIMP2|COL10A1|TIMP3|NEFH|EN1|CIT|ZEB1|MMP19|GAS1|MATN3|GAS7|TAGLN|LRRC17|UNG|RECQL4|FOXS1|FRZB|ADAM23|RAD54L|MSX1|PCDHB15|VEGFC|PCDHB13|PCDHB12|PCDHB11|PLXDC1|HEYL|CENPF|COL3A1|FAP|DLC1|TACC3|FMOD|SEMA5A|PRDM6|PLAT|FGF1|CTGF|HOXA11|HOXA10|COMP|SALL1|CDH2|PLAU|TNN|CAPN5|PITX2|LZTS1|PDGFRB|POSTN|WNT5B|FST|HGF|F2R|MITF|DOK5|ROR1|ROR2|VCL|BLM|HTRA3|NPR2|NOTCH4|NTM|LTBP2|AEBP1|NID1|FOXO1|CACNA1H|GLIS2|CCNB2|CYP11A1|NDN|MYH11|ZNF423|TGFB3|CAV1|FANCA|ASNS|INHBA|BMP7|PTPRB|FGF14|COL5A1|PRPH2|RCAN2|COL5A2|FGF18|FBN1|FGF10|ITGB1|FHL1|HTR2B|HMGB2|ILK|ODZ3|LAMC1|SOBP|PKD2|CYR61|SGCD|ITGAV|EMX2|MMP2|TNFRSF19|ITGA1|NRG1|SHROOM4|ASPN|DCN|CCNA2|GREM1|DNM3|ASPM|VCAN|EVC|HAND2|PPAP2B|CDH11|COL6A3|CDH13|ITGA5|C1S|LAMA2|SEMA3D|LEF1|PRELP|THBS1|DLL4|PLN|RAB23|E2F1|NHS|SPOCK1|SLIT3|OPCML|PRRX1|KCNJ8|LAMB2|SCLT1|TBX5|TBX18|TBX2|TBX15|P2RX5|MAB21L1|TLL1|SPRY1|PVRL3|CDO1</Data></Cell><Cell ss:Index="255"/></Row><Row ss:Height="12.816"><Cell><Data ss:Type="Number">48856</Data></Cell><Cell ss:StyleID="ce1"><Data ss:Type="Number">5.0477E-026</Data></Cell><Cell ss:StyleID="ce1"><Data ss:Type="Number">3.007E-023</Data></Cell><Cell><Data ss:Type="Number">219</Data></Cell><Cell><Data ss:Type="Number">2653</Data></Cell><Cell><Data ss:Type="Number">733</Data></Cell><Cell><Data ss:Type="Number">17760</Data></Cell><Cell><Data ss:Type="String">anatomical structure development</Data></Cell><Cell><Data ss:Type="String">SPON2|SPARC|STMN2|GJA1|EDNRA|GJA5|DPYSL3|STMN1|ACVR1|C5ORF13|UNC5B|UNC5C|DKK3|KIAA1217|SFRP2|FEZ1|NINJ2|COL8A2|TSHZ3|SHOX2|TWIST1|PCDH18|PDGFC|ARSE|HOXC8|HOXC6|PLK4|NTNG2|JAG1|FZD2|FOXF2|FZD4|ST8SIA2|FN1|NR2F1|IGF2|COL1A1|CYP26A1|GJB2|COL1A2|PDE3A|ID3|PCDHB5|SNAI2|PCDHB4|DZIP1|PCDHB9|HOXD8|NRP1|COL18A1|NRP2|ELN|PTPRM|PTH1R|PCSK5|EDA2R|PTPRG|GLI2|MECOM|HEY2|TIMP2|COL10A1|TIMP3|NEFH|EN1|CIT|ZEB1|MMP19|GAS1|MATN3|GAS7|TAGLN|LRRC17|UNG|RECQL4|FOXS1|FRZB|ADAM23|RAD54L|MSX1|PCDHB15|VEGFC|PCDHB13|PCDHB12|PCDHB11|PLXDC1|TJP1|HEYL|CENPF|COL3A1|FAP|DLC1|TACC3|FMOD|SEMA5A|PRDM6|PLAT|FGF1|CTGF|HOXA11|HOXA10|COMP|SALL1|CDH2|PLAU|TNN|CAPN5|PITX2|LZTS1|PDGFRB|POSTN|WNT5B|FST|HGF|F2R|MITF|DOK5|ADAM12|ROR1|ROR2|VCL|FBN2|BLM|HTRA3|NPR2|NOTCH4|NTM|LTBP2|AEBP1|NID1|FOXO1|CACNA1H|GLIS2|CCNB2|CYP11A1|NDN|MYH11|ZNF423|TGFB3|CAV1|FANCA|ASNS|INHBA|BMP7|PTPRB|DAB2|FGF14|COL5A1|PRPH2|RCAN2|COL5A2|FGF18|FBN1|FGF10|ITGB1|FHL1|HTR2B|HMGB2|HSPB2|ILK|ODZ3|ODZ4|LAMC1|SOBP|PKD2|CYR61|SYNE1|SGCD|ITGAV|EMX2|MMP2|TNFRSF19|ITGA1|NRG1|SHROOM4|ASPN|DCN|ACTA2|CCNA2|GREM1|DNM3|ASPM|VCAN|EVC|HAND2|PPAP2B|CDH11|COL6A3|CDH13|ITGA5|C1S|LAMA2|SEMA3D|LEF1|PRELP|THBS1|DLL4|PLN|RAB23|E2F1|NHS|SPOCK1|SLIT3|OPCML|PRRX1|KCNJ8|LAMB2|EYA4|SCLT1|TBX5|TBX18|TBX2|TBX15|P2RX5|MAB21L1|TLL1|SPRY1|PVRL3|CDO1</Data></Cell><Cell ss:Index="255"/></Row><Row ss:Height="12.816"><Cell><Data ss:Type="Number">7275</Data></Cell><Cell ss:StyleID="ce1"><Data ss:Type="Number">5.9338E-026</Data></Cell><Cell ss:StyleID="ce1"><Data ss:Type="Number">3.093E-023</Data></Cell><Cell><Data ss:Type="Number">236</Data></Cell><Cell><Data ss:Type="Number">2970</Data></Cell><Cell><Data ss:Type="Number">733</Data></Cell><Cell><Data ss:Type="Number">17760</Data></Cell><Cell><Data ss:Type="String">multicellular organismal development</Data></Cell><Cell><Data ss:Type="String">SPON2|SPARC|STMN2|HOXA9|GJA1|EDNRA|GJA5|DPYSL3|STMN1|ACVR1|C5ORF13|ST6GAL2|UNC5B|EBF2|UNC5C|EBF3|DKK3|KIAA1217|SFRP4|SFRP2|FEZ1|NINJ2|COL8A2|TSHZ3|SHOX2|TWIST1|PCDH18|PDGFC|ARSE|HOXC8|HOXC6|PLK4|NTNG2|JAG1|FZD2|FOXF2|FZD4|ST8SIA2|FN1|NR2F1|IGF2|COL1A1|CYP26A1|GJB2|COL1A2|ID3|PCDHB5|SNAI2|FAT3|PCDHB4|DZIP1|PCDHB9|HOXD8|NRP1|COL18A1|NRP2|ELN|PTPRM|PTH1R|PCSK5|EDA2R|PTPRG|GLI2|MECOM|HEY2|TIMP2|COL10A1|TIMP3|NEFH|EN1|CIT|MMP11|ZEB1|MMP19|GAS1|MATN3|GAS7|TAGLN|LRRC17|UNG|RECQL4|FOXS1|FRZB|OLFML3|ADAM23|RAD54L|MSX1|SPDEF|PCDHB15|VEGFC|PCDHB13|PCDHB12|PCDHB11|PLXDC1|TJP1|HEYL|CENPF|COL3A1|FAP|DLC1|TACC3|FMOD|SEMA5A|PRDM6|PLAT|FGF1|CTGF|HOXA11|HOXA10|COMP|SALL1|CDH2|PLAU|TNN|CAPN5|PITX2|LZTS1|PDGFRB|POSTN|WNT5B|FST|HGF|F2R|MITF|HIC1|DOK5|ROR1|ROR2|ERG|VCL|FBN2|BLM|HTRA3|NPR2|NOTCH4|NTM|LTBP2|AEBP1|NID1|FOXO1|CACNA1H|GLIS2|CCNB2|CYP11A1|NDN|MYH11|ZNF423|STIL|TGFB3|CAV1|FANCA|ASNS|INHBA|BMP7|PTPRB|DAB2|FGF14|COL5A1|PRPH2|RCAN2|COL5A2|FGF18|FBN1|FGF10|ITGB1|FHL1|HTR2B|HMGB2|ILK|ODZ3|ODZ4|LDB2|LAMC1|SOBP|PKD2|CYR61|TRO|SGCD|ITGAV|EDIL3|DACT1|EMX2|EGFL6|MMP2|TNFRSF19|ITGA1|NRG1|SHROOM4|ASPN|DCN|ACTA2|CCNA2|GREM1|DNM3|ASPM|VCAN|MFRP|EVC|HAND2|PPAP2B|CDH11|COL6A3|CDH13|ITGA5|LRP1|C1S|LAMA2|SEMA3D|NXN|LEF1|PRELP|THBS1|PRTG|DLL4|PLN|RAB23|E2F1|NHS|SPOCK1|SLIT3|OPCML|PRRX1|KCNJ8|LAMB2|EYA4|SCLT1|TBX5|TBX18|TBX2|TBX15|P2RX5|MAB21L1|TLL1|SPRY1|PVRL3|CDO1</Data></Cell><Cell ss:Index="255"/></Row><Row ss:Height="12.816"><Cell><Data ss:Type="Number">32502</Data></Cell><Cell ss:StyleID="ce1"><Data ss:Type="Number">4.2767E-024</Data></Cell><Cell ss:StyleID="ce1"><Data ss:Type="Number">1.9815E-021</Data></Cell><Cell><Data ss:Type="Number">245</Data></Cell><Cell><Data ss:Type="Number">3232</Data></Cell><Cell><Data ss:Type="Number">733</Data></Cell><Cell><Data ss:Type="Number">17760</Data></Cell><Cell><Data ss:Type="String">developmental process</Data></Cell><Cell><Data ss:Type="String">SPON2|SPARC|STMN2|HOXA9|GJA1|EDNRA|GJA5|CHEK2|DPYSL3|STMN1|CHEK1|ACVR1|C5ORF13|ST6GAL2|UNC5B|EBF2|UNC5C|EBF3|DKK3|KIAA1217|SFRP4|SFRP2|FEZ1|NINJ2|COL8A2|TSHZ3|PEX11A|SHOX2|TWIST1|PCDH18|PDGFC|ARSE|HOXC8|HOXC6|PLK4|NTNG2|JAG1|FZD2|FOXF2|FZD4|ST8SIA2|FN1|NR2F1|IGF2|COL1A1|CYP26A1|GJB2|COL1A2|PDE3A|ID3|PCDHB5|SNAI2|FAT3|PCDHB4|DZIP1|PCDHB9|HOXD8|NRP1|COL18A1|NRP2|ELN|PTPRM|PTH1R|PCSK5|EDA2R|PTPRG|GLI2|MECOM|HEY2|SH3PXD2B|TIMP2|COL10A1|TIMP3|NEFH|EN1|CIT|MMP11|ZEB1|MMP19|GAS1|MATN3|GAS7|TAGLN|LRRC17|UNG|RECQL4|FOXS1|FRZB|OLFML3|ADAM23|RAD54L|MSX1|SPDEF|PCDHB15|VEGFC|PCDHB13|PCDHB12|PCDHB11|PLXDC1|TJP1|HEYL|CENPF|COL3A1|FAP|DLC1|TACC3|FMOD|SEMA5A|PRDM6|PLAT|FGF1|CTGF|HOXA11|HOXA10|COMP|SALL1|CDH2|PLAU|TNN|CAPN5|PITX2|LZTS1|PDGFRB|POSTN|WNT5B|FST|HGF|F2R|MITF|HIC1|DOK5|ADAM12|ROR1|ROR2|ERG|VCL|FBN2|BLM|HTRA3|NPR2|NOTCH4|NTM|LTBP2|AEBP1|NID1|FOXO1|CACNA1H|GLIS2|CCNB2|CYP11A1|NDN|MYH11|ZNF423|STIL|TGFB3|CAV1|FANCA|ASNS|INHBA|BMP7|PTPRB|DAB2|FGF14|COL5A1|PRPH2|RCAN2|COL5A2|FGF18|FBN1|FGF10|ITGB1|FHL1|HTR2B|HMGB2|HSPB2|ILK|ODZ3|ODZ4|LDB2|LAMC1|FOXM1|SOBP|PKD2|CYR61|SYNE1|TRO|SGCD|ITGAV|EDIL3|DACT1|EMX2|EGFL6|MMP2|TNFRSF19|ITGA1|NRG1|SHROOM4|ASPN|DCN|ACTA2|CCNA2|GREM1|DNM3|ASPM|VCAN|MFRP|EVC|HAND2|PPAP2B|CDH11|COL6A3|CDH13|ITGA5|LRP1|C1S|LAMA2|SEMA3D|NXN|LEF1|PRELP|THBS1|PRTG|DLL4|PLN|RAB23|E2F1|NHS|SPOCK1|SLIT3|OPCML|PRRX1|KCNJ8|LAMB2|EYA4|SCLT1|TBX5|TBX18|TBX2|TBX15|P2RX5|MAB21L1|TLL1|SPRY1|PVRL3|CDO1</Data></Cell><Cell ss:Index="255"/></Row><Row ss:Height="12.816"><Cell><Data ss:Type="Number">5576</Data></Cell><Cell ss:StyleID="ce1"><Data ss:Type="Number">4.1411E-022</Data></Cell><Cell ss:StyleID="ce1"><Data ss:Type="Number">1.7269E-019</Data></Cell><Cell><Data ss:Type="Number">174</Data></Cell><Cell><Data ss:Type="Number">2021</Data></Cell><Cell><Data ss:Type="Number">733</Data></Cell><Cell><Data ss:Type="Number">17760</Data></Cell><Cell><Data ss:Type="String">extracellular region</Data></Cell><Cell><Data ss:Type="String">SPON2|SPON1|OLFML2B|COL16A1|SPARC|PLAT|ISM1|OLFML2A|FGF1|LOXL1|CTGF|COMP|ISLR|EFEMP2|PODNL1|PLAU|TNN|SVEP1|HMCN1|POSTN|WNT5B|FST|IGFBP3|HGF|OMD|CLEC11A|KERA|DKK3|SFRP4|SFRP2|FNDC1|ADAM12|COL8A2|SPARCL1|HHIPL1|SERPING1|PLA2R1|NBL1|EPHA3|VCL|FBN2|NXPH3|HTRA3|HTRA1|DPT|LTBP2|FBLN1|PLA2G5|AEBP1|NID1|FBLN2|ADAMTS10|FBLN5|ADAMTS16|DPP4|PLAC9|FLRT2|PDGFD|PDGFC|FAM180A|GPIHBP1|YARS|NTNG2|CRTAP|JAG1|TGFB3|FN1|IGF2|SSC5D|INHBA|BMP7|COL1A1|COL1A2|CXCL12|COL5A1|CILP|TNFSF4|OGN|COL5A2|FGF18|ITGBL1|CPE|TGFBI|FBN1|FGF10|NRP1|SNED1|COL18A1|NRP2|ECM2|COL14A1|ELN|FHL1|HMGB2|ODZ3|LAMC1|CPZ|PCSK5|WISP1|CYR61|WISP2|PTPRG|C1QTNF3|ADAMTS5|ADAMTSL5|C1QTNF7|MMP28|TIMP2|COL10A1|TIMP3|CPXM1|EMILIN1|EDIL3|LMCD1|ADAMTS6|EGFL6|MME|LEPRE1|MMP2|MAMDC2|NRG1|ASPN|DCN|GREM1|MMP11|GREM2|VCAN|MMP16|PXDN|COL6A1|MMP19|COL6A3|CDH13|GAS6|C5ORF53|MATN3|C1S|LAMA2|GRP|SEMA3D|LUZP2|LRRC17|PRELP|THBS2|C4ORF31|THSD1|UACA|THBS1|EGFLAM|FRZB|OLFML3|ADAM23|OLFML1|SPOCK1|SLIT3|CILP2|GPC6|LAMB2|LUM|GALNT1|VEGFC|SULF1|PODN|PLXDC1|SMOC2|MFAP4|COL3A1|FAP|MFAP2|HDGF|TLL1|CCDC3|FMOD|CBLN4</Data></Cell><Cell ss:Index="255"/></Row><Row ss:Height="12.816"><Cell><Data ss:Type="Number">5509</Data></Cell><Cell ss:StyleID="ce1"><Data ss:Type="Number">2.9913E-019</Data></Cell><Cell ss:StyleID="ce1"><Data ss:Type="Number">1.134E-016</Data></Cell><Cell><Data ss:Type="Number">79</Data></Cell><Cell><Data ss:Type="Number">623</Data></Cell><Cell><Data ss:Type="Number">733</Data></Cell><Cell><Data ss:Type="Number">17760</Data></Cell><Cell><Data ss:Type="String">calcium ion binding</Data></Cell><Cell><Data ss:Type="String">NRP1|SNED1|NRP2|PCDHGB7|SPARC|PCDHGB6|FKBP14|ITSN1|PKD2|CDH6|COMP|EFEMP2|CDH2|MMP28|SVEP1|HMCN1|EDIL3|EGFL6|MME|CD93|PCDHGA3|PCDHGA2|EML1|ASPN|PCDHGA9|MMP11|VCAN|MMP16|PLSCR4|CDH11|SPARCL1|MMP19|FKBP7|CDH13|FKBP9|GAS6|PPEF1|MYL9|FBN2|NECAB1|LRP1|C1S|NOTCH4|LRP4|ELTD1|LTBP2|FBLN1|PLA2G5|PCDH19|NID1|THBS2|PCDH18|FBLN2|THBS1|FBLN5|NKD2|DLL4|SPOCK1|SLIT3|JAG1|PCDH7|PCDHGC3|PCDHB15|PCDHB13|PCDHB12|PCDHB11|SULF1|PCDHGA11|EHD2|SMOC2|PCDHB18|PCDHB5|DCHS1|FAT3|PCDHB4|TLL1|FAT4|PCDHB9|FBN1</Data></Cell><Cell ss:Index="255"/></Row><Row ss:Height="12.816"><Cell><Data ss:Type="Number">9653</Data></Cell><Cell ss:StyleID="ce1"><Data ss:Type="Number">7.7648E-018</Data></Cell><Cell ss:StyleID="ce1"><Data ss:Type="Number">2.6983E-015</Data></Cell><Cell><Data ss:Type="Number">116</Data></Cell><Cell><Data ss:Type="Number">1216</Data></Cell><Cell><Data ss:Type="Number">733</Data></Cell><Cell><Data ss:Type="Number">17760</Data></Cell><Cell><Data ss:Type="String">anatomical structure morphogenesis</Data></Cell><Cell><Data ss:Type="String">SEMA5A|SPON2|PLAT|FGF1|CTGF|HOXA11|HOXA10|COMP|GJA1|EDNRA|SALL1|CDH2|PLAU|TNN|GJA5|PITX2|ACVR1|PDGFRB|C5ORF13|UNC5B|FST|HGF|F2R|UNC5C|DKK3|SFRP2|FEZ1|NINJ2|ADAM12|COL8A2|ROR1|ROR2|VCL|FBN2|TSHZ3|NOTCH4|TWIST1|CACNA1H|NDN|MYH11|HOXC8|NTNG2|JAG1|FZD2|FOXF2|TGFB3|CAV1|FN1|INHBA|BMP7|COL1A1|PTPRB|DAB2|COL1A2|COL5A1|COL5A2|FGF18|ID3|HOXD8|FGF10|NRP1|COL18A1|NRP2|ELN|FHL1|HTR2B|PTPRM|ILK|ODZ4|LAMC1|SOBP|PKD2|PCSK5|CYR61|GLI2|HEY2|TIMP3|MMP2|ITGA1|EN1|DCN|ACTA2|CCNA2|GREM1|VCAN|ZEB1|HAND2|PPAP2B|MMP19|GAS1|CDH13|ITGA5|GAS7|LEF1|THBS1|RECQL4|DLL4|RAB23|SLIT3|MSX1|PRRX1|KCNJ8|LAMB2|EYA4|VEGFC|TBX5|PLXDC1|TBX18|TBX2|TJP1|TBX15|FAP|MAB21L1|DLC1|PVRL3|FMOD</Data></Cell><Cell ss:Index="255"/></Row><Row ss:Index="36" ss:Height="12.816"><Cell><Data ss:Type="Number">48513</Data></Cell><Cell ss:StyleID="ce1"><Data ss:Type="Number">1.2647E-016</Data></Cell><Cell ss:StyleID="ce1"><Data ss:Type="Number">0.000000000000040569</Data></Cell><Cell><Data ss:Type="Number">147</Data></Cell><Cell><Data ss:Type="Number">1792</Data></Cell><Cell><Data ss:Type="Number">733</Data></Cell><Cell><Data ss:Type="Number">17760</Data></Cell><Cell><Data ss:Type="String">organ development</Data></Cell><Cell><Data ss:Type="String">SEMA5A|PLAT|FGF1|CTGF|HOXA11|COMP|GJA1|EDNRA|SALL1|CDH2|PLAU|GJA5|CAPN5|PITX2|ACVR1|PDGFRB|POSTN|WNT5B|FST|HGF|F2R|UNC5C|MITF|DKK3|SFRP2|NINJ2|COL8A2|ROR1|ROR2|VCL|BLM|TSHZ3|HTRA3|NOTCH4|SHOX2|TWIST1|AEBP1|NID1|PCDH18|FOXO1|CACNA1H|CCNB2|CYP11A1|MYH11|HOXC8|PLK4|JAG1|FZD2|FOXF2|TGFB3|CAV1|FN1|NR2F1|FANCA|ASNS|INHBA|BMP7|COL1A1|CYP26A1|PTPRB|GJB2|COL1A2|COL5A1|PRPH2|COL5A2|FGF18|ID3|SNAI2|HOXD8|FBN1|FGF10|ITGB1|NRP1|COL18A1|NRP2|ELN|FHL1|HTR2B|HMGB2|PTPRM|ILK|LAMC1|SOBP|PKD2|PCSK5|EDA2R|CYR61|PTPRG|GLI2|SGCD|MECOM|HEY2|TIMP3|ITGAV|EMX2|MMP2|TNFRSF19|EN1|NRG1|SHROOM4|ASPN|DCN|CCNA2|GREM1|ASPM|ZEB1|EVC|HAND2|PPAP2B|MMP19|GAS1|COL6A3|CDH13|ITGA5|TAGLN|LAMA2|LRRC17|LEF1|THBS1|RECQL4|DLL4|FOXS1|PLN|E2F1|NHS|RAD54L|SLIT3|MSX1|PRRX1|KCNJ8|LAMB2|VEGFC|TBX5|PLXDC1|TBX18|TBX2|TBX15|CENPF|COL3A1|FAP|MAB21L1|DLC1|TACC3|SPRY1|PVRL3|FMOD|CDO1</Data></Cell><Cell ss:Index="255"/></Row><Row ss:Height="12.816"><Cell><Data ss:Type="Number">43062</Data></Cell><Cell ss:StyleID="ce1"><Data ss:Type="Number">3.6004E-016</Data></Cell><Cell ss:StyleID="ce1"><Data ss:Type="Number">0.00000000000010724</Data></Cell><Cell><Data ss:Type="Number">35</Data></Cell><Cell><Data ss:Type="Number">161</Data></Cell><Cell><Data ss:Type="Number">733</Data></Cell><Cell><Data ss:Type="Number">17760</Data></Cell><Cell><Data ss:Type="String">extracellular structure organization</Data></Cell><Cell><Data ss:Type="String">COL18A1|ECM2|COL14A1|DPT|ILK|LAMC1|OLFML2A|NID1|C4ORF31|CYR61|CTGF|EGFLAM|CDH2|EMILIN1|MYH11|POSTN|FOXF2|LAMB2|LUM|F2R|PCDHB13|PCDHB11|DCN|COL1A1|DNM3|COL3A1|COL1A2|COL5A1|PXDN|COL5A2|COL8A2|PCDHB5|PCDHB4|TGFBI|PCDHB9</Data></Cell><Cell ss:Index="255"/></Row><Row ss:Height="12.816"><Cell><Data ss:Type="Number">32501</Data></Cell><Cell ss:StyleID="ce1"><Data ss:Type="Number">4.3825E-016</Data></Cell><Cell ss:StyleID="ce1"><Data ss:Type="Number">0.00000000000012183</Data></Cell><Cell><Data ss:Type="Number">277</Data></Cell><Cell><Data ss:Type="Number">4372</Data></Cell><Cell><Data ss:Type="Number">733</Data></Cell><Cell><Data ss:Type="Number">17760</Data></Cell><Cell><Data ss:Type="String">multicellular organismal process</Data></Cell><Cell><Data ss:Type="String">SPON2|SPARC|STMN2|ABAT|HOXA9|GJA1|EDNRA|GJA5|DPYSL3|STMN1|CHEK1|CYP1B1|HMCN1|ACVR1|C5ORF13|ST6GAL2|UNC5B|EBF2|UNC5C|EBF3|DKK3|KIAA1217|SFRP4|SFRP2|FEZ1|NINJ2|COL8A2|SERPING1|MYL9|EPHA3|TSHZ3|SHOX2|EIF5A2|TWIST1|PCDH18|PDGFC|KCNMB4|ARSE|HOXC8|HOXC6|PLK4|NTNG2|JAG1|FZD2|FOXF2|FZD4|ST8SIA2|FN1|NR2F1|IGF2|COL1A1|CYP26A1|GJB2|COL1A2|TNFSF4|SSPN|PDE3A|ID3|PCDHB5|SNAI2|FAT3|PCDHB4|DZIP1|PCDHB9|HOXD8|SCN2B|NRP1|GABRB2|COL18A1|NRP2|ELN|PTPRM|PTH1R|PCSK5|TRAM2|EDA2R|PTPRG|GLI2|MECOM|HEY2|TIMP2|COL10A1|TIMP3|NEFH|KCND2|MYOF|EN1|CIT|MMP11|ZEB1|MMP16|PLSCR4|MMP19|GAS1|MATN3|GAS7|TAGLN|LRRC17|UNG|RECQL4|FOXS1|FRZB|OLFML3|ADAM23|RAD54L|MSX1|CHML|CORIN|IL12RB2|SPDEF|PCDHB15|VEGFC|PCDHB13|PCDHB12|PCDHB11|PLXDC1|TJP1|HEYL|CENPF|COL3A1|FAP|DLC1|FKBP1B|TACC3|FMOD|SEMA5A|GUCY1B3|PRDM6|PLAT|FGF1|CTGF|HOXA11|HOXA10|COMP|EFEMP2|SALL1|CDH2|PTTG1|PLAU|TNN|CAPN5|PITX2|LZTS1|PDGFRB|POSTN|WNT5B|FST|HGF|F2R|MITF|KERA|HIC1|DOK5|ROR1|AMPH|ROR2|ERG|PPEF1|VCL|FBN2|BLM|HTRA3|NPR2|NOTCH4|NTM|LTBP2|AEBP1|NID1|FOXO1|CACNA1H|GLIS2|CCNB2|HRH1|CYP11A1|NDN|MYH11|ZNF423|CRTAP|STIL|HTR1F|TGFB3|CAV1|FANCA|ASNS|INHBA|BMP7|PTPRB|DAB2|CXCL12|FGF14|COL5A1|PRPH2|RCAN2|COL5A2|FGF18|TGFBI|FBN1|FGF10|ITGB1|ITGB5|FHL1|HTR2B|HMGB2|LMOD1|ILK|ODZ3|ODZ4|LDB2|LAMC1|SOBP|PKD2|CYR61|TRO|SGCD|ITGAV|EDIL3|DACT1|EMX2|EGFL6|MMP2|TRPC1|TNFRSF19|ITGA1|NRG1|SHROOM4|ASPN|DCN|ACTA2|CCNA2|GREM1|DNM3|ASPM|VCAN|MFRP|EVC|HAND2|PPAP2B|CDH11|COL6A3|CDH13|ITGA5|LRP1|C1S|LAMA2|SEMA3D|NXN|LEF1|LRP4|PRELP|THBS1|PRTG|DLL4|PLN|RAB23|E2F1|NHS|SPOCK1|SCN7A|SLIT3|OPCML|PRRX1|KCNJ8|LAMB2|KCNJ12|LUM|EYA4|SCLT1|TBX5|TBX18|TBX2|TBX15|P2RX5|MAB21L1|TLL1|SPRY1|PVRL3|CDO1</Data></Cell><Cell ss:Index="255"/></Row><Row ss:Height="12.816"><Cell><Data ss:Type="Number">44420</Data></Cell><Cell ss:StyleID="ce1"><Data ss:Type="Number">7.0616E-016</Data></Cell><Cell ss:StyleID="ce1"><Data ss:Type="Number">0.00000000000018404</Data></Cell><Cell><Data ss:Type="Number">29</Data></Cell><Cell><Data ss:Type="Number">111</Data></Cell><Cell><Data ss:Type="Number">733</Data></Cell><Cell><Data ss:Type="Number">17760</Data></Cell><Cell><Data ss:Type="String">extracellular matrix part</Data></Cell><Cell><Data ss:Type="String">COL18A1|COL16A1|SPARC|LAMA2|COL14A1|LAMC1|NID1|EFEMP2|EGFLAM|TIMP2|COL10A1|TIMP3|HMCN1|EGFL6|LAMB2|LUM|COL1A1|SMOC2|MFAP4|COL3A1|COL1A2|COL5A1|CILP|COL5A2|MFAP2|COL6A1|COL8A2|COL6A3|FBN1</Data></Cell><Cell ss:Index="255"/></Row><Row ss:Height="12.816"><Cell><Data ss:Type="Number">1501</Data></Cell><Cell ss:StyleID="ce1"><Data ss:Type="Number">1.6203E-015</Data></Cell><Cell ss:StyleID="ce1"><Data ss:Type="Number">0.00000000000039744</Data></Cell><Cell><Data ss:Type="Number">50</Data></Cell><Cell><Data ss:Type="Number">332</Data></Cell><Cell><Data ss:Type="Number">733</Data></Cell><Cell><Data ss:Type="Number">17760</Data></Cell><Cell><Data ss:Type="String">skeletal system development</Data></Cell><Cell><Data ss:Type="String">SPARC|PTH1R|PCSK5|CTGF|GLI2|HOXA11|HOXA10|COMP|GJA5|COL10A1|PDGFRB|POSTN|WNT5B|MMP2|EN1|ASPN|KIAA1217|SFRP2|ZEB1|EVC|CDH11|GAS1|ROR2|MATN3|NPR2|SHOX2|LRRC17|TWIST1|LTBP2|PRELP|AEBP1|RECQL4|FRZB|MSX1|ARSE|HOXC8|HOXC6|PRRX1|TGFB3|IGF2|BMP7|COL1A1|TBX15|COL3A1|COL1A2|COL5A2|FGF18|TLL1|HOXD8|FBN1</Data></Cell><Cell ss:Index="255"/></Row><Row ss:Height="12.816"><Cell><Data ss:Type="Number">30198</Data></Cell><Cell ss:StyleID="ce1"><Data ss:Type="Number">8.428E-015</Data></Cell><Cell ss:StyleID="ce1"><Data ss:Type="Number">0.0000000000019525</Data></Cell><Cell><Data ss:Type="Number">27</Data></Cell><Cell><Data ss:Type="Number">104</Data></Cell><Cell><Data ss:Type="Number">733</Data></Cell><Cell><Data ss:Type="Number">17760</Data></Cell><Cell><Data ss:Type="String">extracellular matrix organization</Data></Cell><Cell><Data ss:Type="String">COL18A1|ECM2|COL14A1|DPT|ILK|LAMC1|OLFML2A|NID1|C4ORF31|CYR61|CTGF|EGFLAM|EMILIN1|MYH11|POSTN|FOXF2|LAMB2|LUM|DCN|COL1A1|COL3A1|COL1A2|COL5A1|PXDN|COL5A2|COL8A2|TGFBI</Data></Cell><Cell ss:Index="255"/></Row><Row ss:Height="12.816"><Cell><Data ss:Type="Number">7156</Data></Cell><Cell ss:StyleID="ce1"><Data ss:Type="Number">0.00000000000004757</Data></Cell><Cell ss:StyleID="ce1"><Data ss:Type="Number">0.00000000001044</Data></Cell><Cell><Data ss:Type="Number">30</Data></Cell><Cell><Data ss:Type="Number">138</Data></Cell><Cell><Data ss:Type="Number">733</Data></Cell><Cell><Data ss:Type="Number">17760</Data></Cell><Cell><Data ss:Type="String">homophilic cell adhesion</Data></Cell><Cell><Data ss:Type="String">ITGB1|PCDHGB7|PCDHGB6|PTPRM|PCDH19|PCDH18|CDH6|TRO|CDH2|PCDHGA3|PCDH7|PCDHGA2|PCDHGC3|PCDHB15|PCDHB13|PCDHB12|PCDHB11|PCDHGA9|PCDHGA11|PCDHB18|CDH11|PCDHB5|CDH13|DCHS1|FAT3|PCDHB4|ESAM|FAT4|PVRL3|PCDHB9</Data></Cell><Cell ss:Index="255"/></Row><Row ss:Height="12.816"><Cell><Data ss:Type="Number">5201</Data></Cell><Cell ss:StyleID="ce1"><Data ss:Type="Number">0.00000000000013669</Data></Cell><Cell ss:StyleID="ce1"><Data ss:Type="Number">0.000000000028499</Data></Cell><Cell><Data ss:Type="Number">23</Data></Cell><Cell><Data ss:Type="Number">82</Data></Cell><Cell><Data ss:Type="Number">733</Data></Cell><Cell><Data ss:Type="Number">17760</Data></Cell><Cell><Data ss:Type="String">extracellular matrix structural constituent</Data></Cell><Cell><Data ss:Type="String">FBN2|COL18A1|LAMB2|COL14A1|LUM|ELN|FN1|FBLN1|PRELP|LAMC1|FBLN2|COL1A1|COMP|COL3A1|EFEMP2|COL1A2|COL5A1|PXDN|COL5A2|COL8A2|EMILIN1|MATN3|FBN1</Data></Cell><Cell ss:Index="255"/></Row><Row ss:Height="12.816"><Cell><Data ss:Type="Number">1568</Data></Cell><Cell ss:StyleID="ce1"><Data ss:Type="Number">0.00000000000024204</Data></Cell><Cell ss:StyleID="ce1"><Data ss:Type="Number">0.000000000048063</Data></Cell><Cell><Data ss:Type="Number">41</Data></Cell><Cell><Data ss:Type="Number">265</Data></Cell><Cell><Data ss:Type="Number">733</Data></Cell><Cell><Data ss:Type="Number">17760</Data></Cell><Cell><Data ss:Type="String">blood vessel development</Data></Cell><Cell><Data ss:Type="String">SEMA5A|NRP1|COL18A1|NOTCH4|PLAT|FGF1|THBS1|FOXO1|CYR61|CTGF|DLL4|FOXS1|GJA1|EDNRA|CDH2|PLAU|GJA5|HEY2|ITGAV|ACVR1|JAG1|PRRX1|CAV1|MMP2|FN1|VEGFC|PLXDC1|COL1A1|COL3A1|PTPRB|COL1A2|COL5A1|FAP|HAND2|PPAP2B|FGF18|COL8A2|MMP19|CDH13|ITGA5|FGF10</Data></Cell><Cell ss:Index="255"/></Row><Row ss:Index="45" ss:Height="12.816"><Cell><Data ss:Type="Number">16337</Data></Cell><Cell ss:StyleID="ce1"><Data ss:Type="Number">0.00000000000028142</Data></Cell><Cell ss:StyleID="ce1"><Data ss:Type="Number">0.000000000053341</Data></Cell><Cell><Data ss:Type="Number">43</Data></Cell><Cell><Data ss:Type="Number">290</Data></Cell><Cell><Data ss:Type="Number">733</Data></Cell><Cell><Data ss:Type="Number">17760</Data></Cell><Cell><Data ss:Type="String">cell-cell adhesion</Data></Cell><Cell><Data ss:Type="String">ITGB1|PCDHGB7|PCDHGB6|COL14A1|LEF1|PTPRM|PCDH19|PCDH18|CYR61|CTGF|CDH6|TRO|CDH2|JAM2|CD93|PCDHGA3|PCDH7|PCDHGA2|PCDHGC3|PCDHB15|PCDHB13|PCDHB12|PCDHB11|PCDHGA9|PCDHGA11|PCDHB18|NINJ2|PPAP2B|CDH11|COL8A2|CERCAM|PCDHB5|CDH13|DCHS1|FAT3|PCDHB4|ESAM|FAT4|ROR2|ITGA5|PVRL3|PCDHB9|VCL</Data></Cell><Cell ss:Index="255"/></Row><Row ss:Height="12.816"><Cell><Data ss:Type="Number">1944</Data></Cell><Cell ss:StyleID="ce1"><Data ss:Type="Number">0.00000000000066289</Data></Cell><Cell ss:StyleID="ce1"><Data ss:Type="Number">0.00000000012018</Data></Cell><Cell><Data ss:Type="Number">41</Data></Cell><Cell><Data ss:Type="Number">273</Data></Cell><Cell><Data ss:Type="Number">733</Data></Cell><Cell><Data ss:Type="Number">17760</Data></Cell><Cell><Data ss:Type="String">vasculature development</Data></Cell><Cell><Data ss:Type="String">SEMA5A|NRP1|COL18A1|NOTCH4|PLAT|FGF1|THBS1|FOXO1|CYR61|CTGF|DLL4|FOXS1|GJA1|EDNRA|CDH2|PLAU|GJA5|HEY2|ITGAV|ACVR1|JAG1|PRRX1|CAV1|MMP2|FN1|VEGFC|PLXDC1|COL1A1|COL3A1|PTPRB|COL1A2|COL5A1|FAP|HAND2|PPAP2B|FGF18|COL8A2|MMP19|CDH13|ITGA5|FGF10</Data></Cell><Cell ss:Index="255"/></Row><Row ss:Height="12.816"><Cell><Data ss:Type="Number">5615</Data></Cell><Cell ss:StyleID="ce1"><Data ss:Type="Number">0.0000000000019718</Data></Cell><Cell ss:StyleID="ce1"><Data ss:Type="Number">0.0000000003426</Data></Cell><Cell><Data ss:Type="Number">74</Data></Cell><Cell><Data ss:Type="Number">746</Data></Cell><Cell><Data ss:Type="Number">733</Data></Cell><Cell><Data ss:Type="Number">17760</Data></Cell><Cell><Data ss:Type="String">extracellular space</Data></Cell><Cell><Data ss:Type="String">COL18A1|SPON1|COL14A1|FHL1|HMGB2|PLAT|LAMC1|FGF1|PCSK5|LOXL1|CTGF|PTPRG|COMP|PLAU|C1QTNF7|TNN|CPXM1|LMCD1|EGFL6|WNT5B|MMP2|IGFBP3|HGF|NRG1|DCN|DKK3|GREM1|SFRP4|GREM2|VCAN|PXDN|COL6A3|CDH13|PLA2R1|GAS6|GRP|LRRC17|HTRA1|DPT|LTBP2|FBLN1|AEBP1|THBS1|FBLN5|FRZB|PDGFC|SLIT3|GPC6|GPIHBP1|YARS|LAMB2|TGFB3|LUM|FN1|IGF2|VEGFC|INHBA|SULF1|PODN|BMP7|COL1A1|COL3A1|COL1A2|CXCL12|FAP|CILP|TNFSF4|OGN|FGF18|HDGF|TGFBI|FMOD|FBN1|FGF10</Data></Cell><Cell ss:Index="255"/></Row><Row ss:Height="12.816"><Cell><Data ss:Type="Number">5178</Data></Cell><Cell ss:StyleID="ce1"><Data ss:Type="Number">0.000000000044429</Data></Cell><Cell ss:StyleID="ce1"><Data ss:Type="Number">0.0000000074108</Data></Cell><Cell><Data ss:Type="Number">18</Data></Cell><Cell><Data ss:Type="Number">63</Data></Cell><Cell><Data ss:Type="Number">733</Data></Cell><Cell><Data ss:Type="Number">17760</Data></Cell><Cell><Data ss:Type="String">integrin binding</Data></Cell><Cell><Data ss:Type="String">ECM2|COL16A1|EGFL6|ITGB5|ITGA1|ILK|THBS1|FBLN5|CTGF|ADAMTS5|COL3A1|COL5A1|TNN|ADAM23|TIMP2|ITGA5|TGFBI|EDIL3</Data></Cell><Cell ss:Index="255"/></Row><Row ss:Height="12.816"><Cell><Data ss:Type="Number">9887</Data></Cell><Cell ss:StyleID="ce1"><Data ss:Type="Number">0.000000000090214</Data></Cell><Cell ss:StyleID="ce1"><Data ss:Type="Number">0.000000014469</Data></Cell><Cell><Data ss:Type="Number">63</Data></Cell><Cell><Data ss:Type="Number">634</Data></Cell><Cell><Data ss:Type="Number">733</Data></Cell><Cell><Data ss:Type="Number">17760</Data></Cell><Cell><Data ss:Type="String">organ morphogenesis</Data></Cell><Cell><Data ss:Type="String">SEMA5A|NRP1|COL18A1|ELN|FHL1|HTR2B|PTPRM|ILK|SOBP|PKD2|CTGF|GLI2|HOXA11|COMP|GJA1|EDNRA|SALL1|HEY2|PITX2|ACVR1|PDGFRB|FST|MMP2|HGF|DCN|CCNA2|GREM1|SFRP2|ZEB1|HAND2|COL8A2|GAS1|ROR2|VCL|TSHZ3|NOTCH4|LEF1|TWIST1|RECQL4|SLIT3|MSX1|HOXC8|JAG1|PRRX1|TGFB3|VEGFC|INHBA|TBX5|BMP7|TBX18|TBX2|COL1A1|TBX15|COL1A2|COL5A1|DLC1|COL5A2|FGF18|ID3|PVRL3|FMOD|HOXD8|FGF10</Data></Cell><Cell ss:Index="255"/></Row><Row ss:Height="12.816"><Cell><Data ss:Type="Number">42127</Data></Cell><Cell ss:StyleID="ce1"><Data ss:Type="Number">0.0000000001338</Data></Cell><Cell ss:StyleID="ce1"><Data ss:Type="Number">0.000000020664</Data></Cell><Cell><Data ss:Type="Number">76</Data></Cell><Cell><Data ss:Type="Number">848</Data></Cell><Cell><Data ss:Type="Number">733</Data></Cell><Cell><Data ss:Type="Number">17760</Data></Cell><Cell><Data ss:Type="String">regulation of cell proliferation</Data></Cell><Cell><Data ss:Type="String">NRP1|BTG3|COL18A1|SPARC|HTR2B|HMGB2|PTPRM|ILK|ODZ3|LAMC1|FOXM1|FGF1|CTGF|WISP2|GLI2|GJA1|EDNRA|PLAU|HEY2|CHEK1|TIMP2|PDGFRB|WARS|MME|LEPRE1|IGFBP3|HGF|CLEC11A|F2R|NRG1|MITF|CDC25B|CCNA2|SFRP2|ZEB1|GAS1|CDH13|ROR2|BLM|EIF5A2|CDCA7|DPT|TENC1|THBS1|FOXO1|RECQL4|DPP4|PDGFC|NDN|SLIT3|MSX1|IL12RB2|CD276|JAG1|PRRX1|LAMB2|TGFB3|CAV1|IGF2|FANCA|VEGFC|CDC7|INHBA|CDC6|TBX5|PODN|BMP7|TBX18|TBX2|FAP|TNFSF4|MAB21L1|DLC1|FGF18|SPRY1|FGF10</Data></Cell><Cell ss:Index="255"/></Row><Row ss:Height="12.816"><Cell><Data ss:Type="Number">7399</Data></Cell><Cell ss:StyleID="ce1"><Data ss:Type="Number">0.00000000013957</Data></Cell><Cell ss:StyleID="ce1"><Data ss:Type="Number">0.000000020786</Data></Cell><Cell><Data ss:Type="Number">94</Data></Cell><Cell><Data ss:Type="Number">1154</Data></Cell><Cell><Data ss:Type="Number">733</Data></Cell><Cell><Data ss:Type="Number">17760</Data></Cell><Cell><Data ss:Type="String">nervous system development</Data></Cell><Cell><Data ss:Type="String">SEMA5A|SPON2|NRP1|NRP2|PRDM6|STMN2|PTPRM|ILK|ODZ3|LAMC1|FGF1|PTPRG|GLI2|GJA1|SALL1|CDH2|TNN|DPYSL3|HEY2|STMN1|TIMP2|TIMP3|NEFH|LZTS1|C5ORF13|EMX2|WNT5B|UNC5B|HGF|ITGA1|EN1|UNC5C|NRG1|SHROOM4|CIT|GREM1|DNM3|ASPM|VCAN|ZEB1|DOK5|FEZ1|NINJ2|GAS1|ROR1|ROR2|GAS7|C1S|SEMA3D|NTM|SHOX2|LEF1|TWIST1|PCDH18|GLIS2|CYP11A1|RAB23|PDGFC|ADAM23|E2F1|SPOCK1|NDN|RAD54L|SLIT3|MSX1|ZNF423|HOXC8|OPCML|NTNG2|JAG1|FZD2|LAMB2|FZD4|ST8SIA2|NR2F1|PCDHB15|SCLT1|VEGFC|PCDHB13|PCDHB12|INHBA|PCDHB11|BMP7|HEYL|CYP26A1|P2RX5|FGF14|RCAN2|DLC1|TACC3|ID3|PCDHB5|PCDHB4|PCDHB9</Data></Cell><Cell ss:Index="255"/></Row><Row ss:Height="12.816"><Cell><Data ss:Type="Number">48646</Data></Cell><Cell ss:StyleID="ce1"><Data ss:Type="Number">0.00000000042693</Data></Cell><Cell ss:StyleID="ce1"><Data ss:Type="Number">0.00000006139</Data></Cell><Cell><Data ss:Type="Number">44</Data></Cell><Cell><Data ss:Type="Number">375</Data></Cell><Cell><Data ss:Type="Number">733</Data></Cell><Cell><Data ss:Type="Number">17760</Data></Cell><Cell><Data ss:Type="String">anatomical structure formation involved in morphogenesis</Data></Cell><Cell><Data ss:Type="String">SEMA5A|NRP1|COL18A1|NOTCH4|LEF1|PTPRM|ILK|TWIST1|FGF1|THBS1|CACNA1H|CYR61|CTGF|GLI2|DLL4|EDNRA|SALL1|PLAU|MYH11|ACVR1|JAG1|MMP2|FN1|VEGFC|TBX5|PLXDC1|BMP7|TBX18|TBX2|COL1A1|TJP1|PTPRB|SFRP2|HAND2|DLC1|ADAM12|FGF18|COL8A2|MMP19|CDH13|ROR1|ROR2|ITGA5|FGF10</Data></Cell><Cell ss:Index="255"/></Row><Row ss:Height="12.816"><Cell><Data ss:Type="Number">48514</Data></Cell><Cell ss:StyleID="ce1"><Data ss:Type="Number">0.0000000005335</Data></Cell><Cell ss:StyleID="ce1"><Data ss:Type="Number">0.000000074156</Data></Cell><Cell><Data ss:Type="Number">32</Data></Cell><Cell><Data ss:Type="Number">220</Data></Cell><Cell><Data ss:Type="Number">733</Data></Cell><Cell><Data ss:Type="Number">17760</Data></Cell><Cell><Data ss:Type="String">blood vessel morphogenesis</Data></Cell><Cell><Data ss:Type="String">SEMA5A|NRP1|COL18A1|NOTCH4|PLAT|FGF1|THBS1|CYR61|CTGF|DLL4|GJA1|EDNRA|CDH2|PLAU|HEY2|ACVR1|JAG1|PRRX1|CAV1|MMP2|FN1|VEGFC|PLXDC1|PTPRB|FAP|HAND2|FGF18|COL8A2|MMP19|CDH13|ITGA5|FGF10</Data></Cell><Cell ss:Index="255"/></Row><Row ss:Index="54" ss:Height="12.816"><Cell><Data ss:Type="Number">1525</Data></Cell><Cell ss:StyleID="ce1"><Data ss:Type="Number">0.0000000032373</Data></Cell><Cell ss:StyleID="ce1"><Data ss:Type="Number">0.00000043547</Data></Cell><Cell><Data ss:Type="Number">25</Data></Cell><Cell><Data ss:Type="Number">152</Data></Cell><Cell><Data ss:Type="Number">733</Data></Cell><Cell><Data ss:Type="Number">17760</Data></Cell><Cell><Data ss:Type="String">angiogenesis</Data></Cell><Cell><Data ss:Type="String">SEMA5A|NRP1|COL18A1|NOTCH4|FGF1|THBS1|CYR61|CTGF|DLL4|EDNRA|PLAU|ACVR1|JAG1|MMP2|FN1|VEGFC|PLXDC1|PTPRB|HAND2|FGF18|COL8A2|MMP19|CDH13|ITGA5|FGF10</Data></Cell><Cell ss:Index="255"/></Row><Row ss:Height="12.816"><Cell><Data ss:Type="Number">31589</Data></Cell><Cell ss:StyleID="ce1"><Data ss:Type="Number">0.0000000038011</Data></Cell><Cell ss:StyleID="ce1"><Data ss:Type="Number">0.00000049534</Data></Cell><Cell><Data ss:Type="Number">20</Data></Cell><Cell><Data ss:Type="Number">100</Data></Cell><Cell><Data ss:Type="Number">733</Data></Cell><Cell><Data ss:Type="Number">17760</Data></Cell><Cell><Data ss:Type="String">cell-substrate adhesion</Data></Cell><Cell><Data ss:Type="String">ITGB1|SNED1|ECM2|ITGB5|LAMB2|ITGA1|FN1|ILK|LAMC1|NID1|PKD2|FBLN5|CTGF|COL3A1|TNN|DLC1|ITGBL1|ITGAV|VCL|PPFIA2</Data></Cell><Cell ss:Index="255"/></Row><Row ss:Height="12.816"><Cell><Data ss:Type="Number">22403</Data></Cell><Cell ss:StyleID="ce1"><Data ss:Type="Number">0.000000004996</Data></Cell><Cell ss:StyleID="ce1"><Data ss:Type="Number">0.00000063131</Data></Cell><Cell><Data ss:Type="Number">46</Data></Cell><Cell><Data ss:Type="Number">435</Data></Cell><Cell><Data ss:Type="Number">733</Data></Cell><Cell><Data ss:Type="Number">17760</Data></Cell><Cell><Data ss:Type="String">cell cycle phase</Data></Cell><Cell><Data ss:Type="String">BLM|CDCA2|CDCA3|CDCA5|NCAPG|AURKB|SKA1|AURKA|CCNB2|SGOL1|PTTG1|STMN1|NUF2|CHEK1|E2F1|RAD54L|NEK2|KPNA2|GTSE1|ACVR1|UBE2C|HGF|FANCA|CDC7|EBF3|INHBA|CDC6|CDC25A|CDC25B|CIT|CCNA2|ASPM|TPX2|CENPF|PSRC1|RAD51|LATS2|PRC1|UBE2S|KIFC1|CKS2|TACC3|NCAPD2|BCAT1|MAD2L1|FGF10</Data></Cell><Cell ss:Index="255"/></Row><Row ss:Height="12.816"><Cell><Data ss:Type="Number">5581</Data></Cell><Cell ss:StyleID="ce1"><Data ss:Type="Number">0.0000000053071</Data></Cell><Cell ss:StyleID="ce1"><Data ss:Type="Number">0.00000065089</Data></Cell><Cell><Data ss:Type="Number">12</Data></Cell><Cell><Data ss:Type="Number">34</Data></Cell><Cell><Data ss:Type="Number">733</Data></Cell><Cell><Data ss:Type="Number">17760</Data></Cell><Cell><Data ss:Type="String">collagen</Data></Cell><Cell><Data ss:Type="String">COL1A1|COL18A1|COL3A1|COL1A2|COL16A1|COL5A1|COL14A1|LUM|COL5A2|COL6A1|COL10A1|COL6A3</Data></Cell><Cell ss:Index="255"/></Row><Row ss:Height="12.816"><Cell><Data ss:Type="Number">278</Data></Cell><Cell ss:StyleID="ce1"><Data ss:Type="Number">0.0000000064805</Data></Cell><Cell ss:StyleID="ce1"><Data ss:Type="Number">0.0000007721</Data></Cell><Cell><Data ss:Type="Number">42</Data></Cell><Cell><Data ss:Type="Number">380</Data></Cell><Cell><Data ss:Type="Number">733</Data></Cell><Cell><Data ss:Type="Number">17760</Data></Cell><Cell><Data ss:Type="String">mitotic cell cycle</Data></Cell><Cell><Data ss:Type="String">BLM|CDCA2|CDCA3|CDCA5|PRDM5|NCAPG|CENPA|AURKB|SKA1|AURKA|CCNB2|SGOL1|PTTG1|STMN1|NUF2|E2F1|NEK2|KPNA2|GTSE1|ACVR1|UBE2C|HGF|CDC7|EBF3|INHBA|CDC6|CDC25A|CDC25B|CIT|CCNA2|ASPM|TPX2|CENPF|PSRC1|LATS2|PRC1|UBE2S|KIFC1|NCAPD2|BCAT1|MAD2L1|FGF10</Data></Cell><Cell ss:Index="255"/></Row><Row ss:Height="12.816"><Cell><Data ss:Type="Number">5539</Data></Cell><Cell ss:StyleID="ce1"><Data ss:Type="Number">0.0000000089024</Data></Cell><Cell ss:StyleID="ce1"><Data ss:Type="Number">0.0000010312</Data></Cell><Cell><Data ss:Type="Number">24</Data></Cell><Cell><Data ss:Type="Number">148</Data></Cell><Cell><Data ss:Type="Number">733</Data></Cell><Cell><Data ss:Type="Number">17760</Data></Cell><Cell><Data ss:Type="String">glycosaminoglycan binding</Data></Cell><Cell><Data ss:Type="String">POSTN|ECM2|MAMDC2|FN1|LAYN|ODZ3|PRELP|PLA2G5|FGF1|THBS2|BMP7|C4ORF31|THBS1|CYR61|DCN|CTGF|COMP|VCAN|FGF14|EGFLAM|COL5A1|FAP|HDGF|FGF10</Data></Cell><Cell ss:Index="255"/></Row><Row ss:Height="12.816"><Cell><Data ss:Type="Number">16043</Data></Cell><Cell ss:StyleID="ce1"><Data ss:Type="Number">0.000000012431</Data></Cell><Cell ss:StyleID="ce1"><Data ss:Type="Number">0.0000013792</Data></Cell><Cell><Data ss:Type="Number">161</Data></Cell><Cell><Data ss:Type="Number">2559</Data></Cell><Cell><Data ss:Type="Number">733</Data></Cell><Cell><Data ss:Type="Number">17760</Data></Cell><Cell><Data ss:Type="String">cellular component organization</Data></Cell><Cell><Data ss:Type="String">FHOD3|SPON2|PRDM6|ITSN1|PRDM5|OLFML2A|CTGF|GJA1|SALL1|CDH2|PTTG1|TNN|GJA5|STMN1|NEK2|PRND|C5ORF13|POSTN|CD93|KDM2B|UNC5B|HGF|F2R|UNC5C|EBF3|CDC25A|CDC25B|DKC1|FEZ1|COL8A2|AMPH|HPRT1|PLA2R1|VCL|BLM|CDCA2|CDCA3|CDCA5|PEX11A|NOTCH4|NCAPG|DPT|NID1|SKA1|CNN1|CCNB2|NDN|MYH11|NTNG2|LRRN3|FOXF2|UBE2C|TGFB3|CAV1|FN1|FANCA|PARVA|CDC6|CORO2B|BMP7|COL1A1|EHD2|TPX2|DAB2|COL1A2|DIAPH3|COL5A1|UBE2S|COL5A2|PCDHB5|PCDHB4|TGFBI|PCDHB9|FERMT2|EZH2|FGF10|TOP2A|NRP1|COL18A1|NRP2|ECM2|COL14A1|HTR2B|HMGB2|PTPRM|ILK|LAMC1|ARHGAP6|CYR61|GLI2|SYNE1|MRC2|SGOL1|SGCD|C1QTNF7|GSG2|NUF2|ITGAV|EMILIN1|NEFH|PRKG1|SH3D19|KCND2|H2AFZ|ARHGEF17|MYOF|ITGA1|NRG1|SHROOM4|DCN|DNM1|CIT|CCNA2|DNM3|ASPM|VCAN|PSRC1|LATS2|KIFC1|PALLD|PLSCR4|PXDN|CKS2|GAS1|CDH13|ITGA5|DOCK1|GAS7|MCM2|SEC23A|LRP1|LEF1|LRP4|CENPA|C4ORF31|THBS1|AURKB|AURKA|LIMA1|EGFLAM|E2F2|RAD54L|SLIT3|MSX1|LAMB2|LUM|EYA4|SCLT1|NAP1L3|PCDHB13|PCDHB11|TJP1|CENPF|COL3A1|RAD51|PRC1|DLC1|TACC3|NCAPD2|FMOD|MAD2L1</Data></Cell><Cell ss:Index="255"/></Row><Row ss:Height="12.816"><Cell><Data ss:Type="Number">9888</Data></Cell><Cell ss:StyleID="ce1"><Data ss:Type="Number">0.000000012568</Data></Cell><Cell ss:StyleID="ce1"><Data ss:Type="Number">0.0000013792</Data></Cell><Cell><Data ss:Type="Number">65</Data></Cell><Cell><Data ss:Type="Number">751</Data></Cell><Cell><Data ss:Type="Number">733</Data></Cell><Cell><Data ss:Type="Number">17760</Data></Cell><Cell><Data ss:Type="String">tissue development</Data></Cell><Cell><Data ss:Type="String">SEMA5A|NRP1|COL18A1|NRP2|HTR2B|ILK|LAMC1|EDA2R|CTGF|GLI2|HOXA11|GJA1|EDNRA|SALL1|PLAU|TIMP3|ACVR1|PDGFRB|POSTN|WNT5B|FST|HGF|TNFRSF19|F2R|NRG1|ASPN|DCN|GREM1|SFRP2|ZEB1|EVC|HAND2|NINJ2|ROR2|VCL|TSHZ3|NOTCH4|LEF1|TWIST1|PLN|MYH11|MSX1|JAG1|FZD2|PRRX1|FOXF2|LAMB2|CAV1|VEGFC|INHBA|TBX5|BMP7|TBX18|TBX2|COL1A1|CYP26A1|COL3A1|COL1A2|COL5A1|DLC1|COL5A2|FGF18|ID3|SNAI2|FGF10</Data></Cell><Cell ss:Index="255"/></Row><Row ss:Height="12.816"><Cell><Data ss:Type="Number">7049</Data></Cell><Cell ss:StyleID="ce1"><Data ss:Type="Number">0.000000021126</Data></Cell><Cell ss:StyleID="ce1"><Data ss:Type="Number">0.0000022589</Data></Cell><Cell><Data ss:Type="Number">67</Data></Cell><Cell><Data ss:Type="Number">795</Data></Cell><Cell><Data ss:Type="Number">733</Data></Cell><Cell><Data ss:Type="Number">17760</Data></Cell><Cell><Data ss:Type="String">cell cycle</Data></Cell><Cell><Data ss:Type="String">MCM7|PRDM5|ILK|FOXM1|PKD2|CKS1B|SEPT8|SGOL1|PTTG1|CHEK2|GSG2|STMN1|NUF2|CHEK1|NEK2|KPNA2|GTSE1|LZTS1|ACVR1|EGFL6|HGF|DDX12|EBF3|CDC25A|CDC25B|CIT|CCNA2|ASPM|PSRC1|LATS2|KIFC1|FEZ1|CKS2|GAS1|BCAT1|GAS7|MCM2|BLM|CDCA2|CDCA3|CDCA5|NCAPG|CENPA|THBS1|AURKB|SKA1|AURKA|CCNB2|CDC45|E2F1|RAD54L|CLSPN|CDT1|UBE2C|FANCA|CDC7|INHBA|CDC6|TPX2|CENPF|RAD51|PRC1|UBE2S|TACC3|NCAPD2|MAD2L1|FGF10</Data></Cell><Cell ss:Index="255"/></Row><Row ss:Index="63" ss:Height="12.816"><Cell><Data ss:Type="Number">5604</Data></Cell><Cell ss:StyleID="ce1"><Data ss:Type="Number">0.000000035209</Data></Cell><Cell ss:StyleID="ce1"><Data ss:Type="Number">0.0000036706</Data></Cell><Cell><Data ss:Type="Number">16</Data></Cell><Cell><Data ss:Type="Number">73</Data></Cell><Cell><Data ss:Type="Number">733</Data></Cell><Cell><Data ss:Type="Number">17760</Data></Cell><Cell><Data ss:Type="String">basement membrane</Data></Cell><Cell><Data ss:Type="String">COL18A1|SPARC|EGFL6|LAMA2|LAMB2|LAMC1|NID1|SMOC2|EFEMP2|EGFLAM|COL5A1|TIMP2|COL8A2|TIMP3|HMCN1|FBN1</Data></Cell><Cell ss:Index="255"/></Row><Row ss:Height="12.816"><Cell><Data ss:Type="Number">60173</Data></Cell><Cell ss:StyleID="ce1"><Data ss:Type="Number">0.000000043844</Data></Cell><Cell ss:StyleID="ce1"><Data ss:Type="Number">0.0000043531</Data></Cell><Cell><Data ss:Type="Number">19</Data></Cell><Cell><Data ss:Type="Number">104</Data></Cell><Cell><Data ss:Type="Number">733</Data></Cell><Cell><Data ss:Type="Number">17760</Data></Cell><Cell><Data ss:Type="String">limb development</Data></Cell><Cell><Data ss:Type="String">FBN2|PRRX1|LEF1|EN1|TWIST1|TBX5|PCSK5|GLI2|HOXA11|GREM1|HOXA10|COMP|SFRP2|SALL1|GJA5|RAB23|GAS1|MSX1|FGF10</Data></Cell><Cell ss:Index="255"/></Row><Row ss:Height="12.816"><Cell><Data ss:Type="Number">48736</Data></Cell><Cell ss:StyleID="ce1"><Data ss:Type="Number">0.000000043844</Data></Cell><Cell ss:StyleID="ce1"><Data ss:Type="Number">0.0000043531</Data></Cell><Cell><Data ss:Type="Number">19</Data></Cell><Cell><Data ss:Type="Number">104</Data></Cell><Cell><Data ss:Type="Number">733</Data></Cell><Cell><Data ss:Type="Number">17760</Data></Cell><Cell><Data ss:Type="String">appendage development</Data></Cell><Cell><Data ss:Type="String">FBN2|PRRX1|LEF1|EN1|TWIST1|TBX5|PCSK5|GLI2|HOXA11|GREM1|HOXA10|COMP|SFRP2|SALL1|GJA5|RAB23|GAS1|MSX1|FGF10</Data></Cell><Cell ss:Index="255"/></Row><Row ss:Height="12.816"><Cell><Data ss:Type="Number">7160</Data></Cell><Cell ss:StyleID="ce1"><Data ss:Type="Number">0.000000056014</Data></Cell><Cell ss:StyleID="ce1"><Data ss:Type="Number">0.000005432</Data></Cell><Cell><Data ss:Type="Number">17</Data></Cell><Cell><Data ss:Type="Number">85</Data></Cell><Cell><Data ss:Type="Number">733</Data></Cell><Cell><Data ss:Type="Number">17760</Data></Cell><Cell><Data ss:Type="String">cell-matrix adhesion</Data></Cell><Cell><Data ss:Type="String">ITGB1|SNED1|ECM2|ITGB5|ITGA1|ILK|NID1|PKD2|FBLN5|CTGF|COL3A1|TNN|DLC1|ITGBL1|ITGAV|VCL|PPFIA2</Data></Cell><Cell ss:Index="255"/></Row><Row ss:Height="12.816"><Cell><Data ss:Type="Number">279</Data></Cell><Cell ss:StyleID="ce1"><Data ss:Type="Number">0.000000059528</Data></Cell><Cell ss:StyleID="ce1"><Data ss:Type="Number">0.0000055217</Data></Cell><Cell><Data ss:Type="Number">38</Data></Cell><Cell><Data ss:Type="Number">351</Data></Cell><Cell><Data ss:Type="Number">733</Data></Cell><Cell><Data ss:Type="Number">17760</Data></Cell><Cell><Data ss:Type="String">M phase</Data></Cell><Cell><Data ss:Type="String">CDCA2|CDCA3|CDCA5|NCAPG|AURKB|SKA1|AURKA|CCNB2|SGOL1|PTTG1|STMN1|NUF2|CHEK1|RAD54L|NEK2|KPNA2|UBE2C|HGF|FANCA|EBF3|CDC6|CDC25A|CDC25B|CIT|CCNA2|ASPM|TPX2|CENPF|PSRC1|RAD51|LATS2|PRC1|UBE2S|KIFC1|CKS2|TACC3|NCAPD2|MAD2L1</Data></Cell><Cell ss:Index="255"/></Row><Row ss:Height="12.816"><Cell><Data ss:Type="Number">1871</Data></Cell><Cell ss:StyleID="ce1"><Data ss:Type="Number">0.000000060911</Data></Cell><Cell ss:StyleID="ce1"><Data ss:Type="Number">0.0000055217</Data></Cell><Cell><Data ss:Type="Number">24</Data></Cell><Cell><Data ss:Type="Number">163</Data></Cell><Cell><Data ss:Type="Number">733</Data></Cell><Cell><Data ss:Type="Number">17760</Data></Cell><Cell><Data ss:Type="String">pattern binding</Data></Cell><Cell><Data ss:Type="String">POSTN|ECM2|MAMDC2|FN1|LAYN|ODZ3|PRELP|PLA2G5|FGF1|THBS2|BMP7|C4ORF31|THBS1|CYR61|DCN|CTGF|COMP|VCAN|FGF14|EGFLAM|COL5A1|FAP|HDGF|FGF10</Data></Cell><Cell ss:Index="255"/></Row><Row ss:Height="12.816"><Cell><Data ss:Type="Number">30247</Data></Cell><Cell ss:StyleID="ce1"><Data ss:Type="Number">0.000000060911</Data></Cell><Cell ss:StyleID="ce1"><Data ss:Type="Number">0.0000055217</Data></Cell><Cell><Data ss:Type="Number">24</Data></Cell><Cell><Data ss:Type="Number">163</Data></Cell><Cell><Data ss:Type="Number">733</Data></Cell><Cell><Data ss:Type="Number">17760</Data></Cell><Cell><Data ss:Type="String">polysaccharide binding</Data></Cell><Cell><Data ss:Type="String">POSTN|ECM2|MAMDC2|FN1|LAYN|ODZ3|PRELP|PLA2G5|FGF1|THBS2|BMP7|C4ORF31|THBS1|CYR61|DCN|CTGF|COMP|VCAN|FGF14|EGFLAM|COL5A1|FAP|HDGF|FGF10</Data></Cell><Cell ss:Index="255"/></Row><Row ss:Height="12.816"><Cell><Data ss:Type="Number">30154</Data></Cell><Cell ss:StyleID="ce1"><Data ss:Type="Number">0.000000072251</Data></Cell><Cell ss:StyleID="ce1"><Data ss:Type="Number">0.0000064104</Data></Cell><Cell><Data ss:Type="Number">113</Data></Cell><Cell><Data ss:Type="Number">1667</Data></Cell><Cell><Data ss:Type="Number">733</Data></Cell><Cell><Data ss:Type="Number">17760</Data></Cell><Cell><Data ss:Type="String">cell differentiation</Data></Cell><Cell><Data ss:Type="String">SEMA5A|SPON2|PRDM6|STMN2|FGF1|CTGF|HOXA11|GJA1|EDNRA|SALL1|CDH2|TNN|CAPN5|STMN1|LZTS1|ACVR1|C5ORF13|WNT5B|UNC5B|FST|HGF|F2R|UNC5C|MITF|SFRP4|SFRP2|FEZ1|ADAM12|ROR1|ROR2|BLM|PEX11A|HTRA3|NOTCH4|NTM|TWIST1|CACNA1H|GLIS2|CYP11A1|NDN|MYH11|ZNF423|HOXC8|PLK4|NTNG2|JAG1|FZD2|FOXF2|FZD4|CAV1|FN1|NR2F1|INHBA|BMP7|COL1A1|CYP26A1|DAB2|FGF18|PDE3A|ID3|DZIP1|FGF10|ITGB1|NRP1|COL18A1|NRP2|FHL1|HTR2B|HMGB2|PTPRM|ILK|LAMC1|EDA2R|PTPRG|GLI2|SYNE1|MECOM|HEY2|SH3PXD2B|TIMP2|EMX2|EGFL6|ITGA1|EN1|NRG1|CIT|ASPM|VCAN|HAND2|MMP19|GAS1|GAS7|C1S|SEMA3D|NXN|LEF1|DLL4|FRZB|NHS|SLIT3|MSX1|OPCML|LAMB2|SCLT1|VEGFC|TBX5|TBX18|TBX2|CENPF|FAP|TACC3|TLL1|SPRY1</Data></Cell><Cell ss:Index="255"/></Row><Row ss:Height="12.816"><Cell><Data ss:Type="Number">23052</Data></Cell><Cell ss:StyleID="ce1"><Data ss:Type="Number">0.00000011703</Data></Cell><Cell ss:StyleID="ce1"><Data ss:Type="Number">0.000010167</Data></Cell><Cell><Data ss:Type="Number">184</Data></Cell><Cell><Data ss:Type="Number">3125</Data></Cell><Cell><Data ss:Type="Number">733</Data></Cell><Cell><Data ss:Type="Number">17760</Data></Cell><Cell><Data ss:Type="String">signaling</Data></Cell><Cell><Data ss:Type="String">SEMA5A|GUCY1B3|COL16A1|ITSN1|STMN2|PLAT|ABAT|FGF1|CTGF|HOXA11|PREX2|SYDE1|GJA1|EDNRA|SALL1|PLAU|TNN|GJA5|CHEK2|DPYSL3|CAPN5|STMN1|CHEK1|GTSE1|ACVR1|PDGFRB|WNT5B|UNC5B|STARD8|FST|HGF|F2R|UNC5C|MITF|SFRP4|INPP4B|DEPDC1B|SFRP2|DOK5|SPARCL1|ROR1|AMPH|ROR2|PRKD1|ERG|EPHA3|DGKI|PPIC|BLM|NXPH3|PEX11A|HTRA3|NPR2|NOTCH4|ELTD1|LTBP2|LPAR4|IQGAP3|FOXO1|RHOBTB2|ARHGAP20|HRH1|PDGFC|KCNMB4|NDN|CLSPN|CDT1|STARD13|JAG1|FZD2|LRRN3|HTR1F|UBE2C|FZD4|TGFB3|CAV1|NR2F1|IGF2|ARHGAP28|INHBA|CDC6|BMP7|GNG11|PTPRD|GJB2|COL1A2|CXCL12|FGF14|TNFSF4|RCAN2|FGF18|CNTN1|PDE3A|ITGBL1|PCDHB5|SNAI2|CPE|PCDHB4|PCDHB9|CNIH3|SCN2B|FGF10|ARHGAP11A|ITGB1|TOP2A|NRP1|GABRB2|GPSM2|ITGB5|ARHGAP1|HTR2B|HMGB2|PTPRM|ILK|ODZ3|PTH1R|ODZ4|CPZ|PKD2|ARHGAP6|PCSK5|WISP1|WISP2|PTPRG|GLI2|AKAP12|GSG2|PRKG2|ITGAV|PRKG1|OXGR1|DACT1|KCND2|MME|TNFRSF19|ITGA1|NRG1|SORCS2|CCNA2|GREM1|GREM2|LATS2|PPAP2B|CKS2|DEPDC1|CDH13|ITGA5|GAS6|DOCK1|LRP1|GRP|NXN|LEF1|UACA|THBS1|AURKA|NKD2|DLL4|CDC45|RAB23|SPOCK1|SLIT3|MSX1|IL12RB2|RANBP1|VEGFC|GPR1|PCDHB13|TBX5|PCDHB11|HEYL|MFAP4|CENPF|SPSB1|COL3A1|P2RX5|RFWD3|DLC1|FKBP1B|HDGF|SPRY1|FMOD|SPSB4|MAD2L1</Data></Cell><Cell ss:Index="255"/></Row><Row ss:Index="72" ss:Height="12.816"><Cell><Data ss:Type="Number">35107</Data></Cell><Cell ss:StyleID="ce1"><Data ss:Type="Number">0.00000012549</Data></Cell><Cell ss:StyleID="ce1"><Data ss:Type="Number">0.000010466</Data></Cell><Cell><Data ss:Type="Number">18</Data></Cell><Cell><Data ss:Type="Number">100</Data></Cell><Cell><Data ss:Type="Number">733</Data></Cell><Cell><Data ss:Type="Number">17760</Data></Cell><Cell><Data ss:Type="String">appendage morphogenesis</Data></Cell><Cell><Data ss:Type="String">FBN2|PRRX1|LEF1|EN1|TWIST1|TBX5|PCSK5|GLI2|HOXA11|GREM1|HOXA10|SFRP2|SALL1|GJA5|RAB23|GAS1|MSX1|FGF10</Data></Cell><Cell ss:Index="255"/></Row><Row ss:Height="12.816"><Cell><Data ss:Type="Number">35108</Data></Cell><Cell ss:StyleID="ce1"><Data ss:Type="Number">0.00000012549</Data></Cell><Cell ss:StyleID="ce1"><Data ss:Type="Number">0.000010466</Data></Cell><Cell><Data ss:Type="Number">18</Data></Cell><Cell><Data ss:Type="Number">100</Data></Cell><Cell><Data ss:Type="Number">733</Data></Cell><Cell><Data ss:Type="Number">17760</Data></Cell><Cell><Data ss:Type="String">limb morphogenesis</Data></Cell><Cell><Data ss:Type="String">FBN2|PRRX1|LEF1|EN1|TWIST1|TBX5|PCSK5|GLI2|HOXA11|GREM1|HOXA10|SFRP2|SALL1|GJA5|RAB23|GAS1|MSX1|FGF10</Data></Cell><Cell ss:Index="255"/></Row><Row ss:Height="12.816"><Cell><Data ss:Type="Number">8201</Data></Cell><Cell ss:StyleID="ce1"><Data ss:Type="Number">0.00000012959</Data></Cell><Cell ss:StyleID="ce1"><Data ss:Type="Number">0.000010596</Data></Cell><Cell><Data ss:Type="Number">19</Data></Cell><Cell><Data ss:Type="Number">111</Data></Cell><Cell><Data ss:Type="Number">733</Data></Cell><Cell><Data ss:Type="Number">17760</Data></Cell><Cell><Data ss:Type="String">heparin binding</Data></Cell><Cell><Data ss:Type="String">POSTN|ECM2|FN1|ODZ3|PRELP|PLA2G5|FGF1|THBS2|BMP7|C4ORF31|THBS1|CYR61|CTGF|COMP|FGF14|COL5A1|FAP|HDGF|FGF10</Data></Cell><Cell ss:Index="255"/></Row><Row ss:Height="12.816"><Cell><Data ss:Type="Number">22402</Data></Cell><Cell ss:StyleID="ce1"><Data ss:Type="Number">0.00000014167</Data></Cell><Cell ss:StyleID="ce1"><Data ss:Type="Number">0.000011361</Data></Cell><Cell><Data ss:Type="Number">52</Data></Cell><Cell><Data ss:Type="Number">582</Data></Cell><Cell><Data ss:Type="Number">733</Data></Cell><Cell><Data ss:Type="Number">17760</Data></Cell><Cell><Data ss:Type="String">cell cycle process</Data></Cell><Cell><Data ss:Type="String">ILK|PKD2|SGOL1|PTTG1|STMN1|NUF2|CHEK1|NEK2|KPNA2|GTSE1|ACVR1|HGF|EBF3|CDC25A|CDC25B|CIT|CCNA2|ASPM|PSRC1|LATS2|KIFC1|CKS2|GAS1|BCAT1|GAS7|BLM|CDCA2|CDCA3|CDCA5|NCAPG|CENPA|THBS1|AURKB|SKA1|AURKA|CCNB2|E2F1|RAD54L|UBE2C|FANCA|CDC7|INHBA|CDC6|TPX2|CENPF|RAD51|PRC1|UBE2S|TACC3|NCAPD2|MAD2L1|FGF10</Data></Cell><Cell ss:Index="255"/></Row><Row ss:Height="12.816"><Cell><Data ss:Type="Number">87</Data></Cell><Cell ss:StyleID="ce1"><Data ss:Type="Number">0.00000020368</Data></Cell><Cell ss:StyleID="ce1"><Data ss:Type="Number">0.000016026</Data></Cell><Cell><Data ss:Type="Number">29</Data></Cell><Cell><Data ss:Type="Number">239</Data></Cell><Cell><Data ss:Type="Number">733</Data></Cell><Cell><Data ss:Type="Number">17760</Data></Cell><Cell><Data ss:Type="String">M phase of mitotic cell cycle</Data></Cell><Cell><Data ss:Type="String">CDCA2|CDCA3|CDCA5|NCAPG|AURKB|SKA1|AURKA|CCNB2|SGOL1|PTTG1|NUF2|NEK2|UBE2C|HGF|EBF3|CDC6|CDC25A|CDC25B|CIT|CCNA2|ASPM|TPX2|CENPF|PSRC1|LATS2|UBE2S|KIFC1|NCAPD2|MAD2L1</Data></Cell><Cell ss:Index="255"/></Row><Row ss:Height="12.816"><Cell><Data ss:Type="Number">5518</Data></Cell><Cell ss:StyleID="ce1"><Data ss:Type="Number">0.00000023824</Data></Cell><Cell ss:StyleID="ce1"><Data ss:Type="Number">0.000018398</Data></Cell><Cell><Data ss:Type="Number">11</Data></Cell><Cell><Data ss:Type="Number">38</Data></Cell><Cell><Data ss:Type="Number">733</Data></Cell><Cell><Data ss:Type="Number">17760</Data></Cell><Cell><Data ss:Type="String">collagen binding</Data></Cell><Cell><Data ss:Type="String">COMP|DPP4|ECM2|SPARC|COL14A1|LUM|ITGA1|FN1|PODN|THBS1|DCN</Data></Cell><Cell ss:Index="255"/></Row><Row ss:Height="12.816"><Cell><Data ss:Type="Number">48285</Data></Cell><Cell ss:StyleID="ce1"><Data ss:Type="Number">0.00000024357</Data></Cell><Cell ss:StyleID="ce1"><Data ss:Type="Number">0.000018441</Data></Cell><Cell><Data ss:Type="Number">29</Data></Cell><Cell><Data ss:Type="Number">241</Data></Cell><Cell><Data ss:Type="Number">733</Data></Cell><Cell><Data ss:Type="Number">17760</Data></Cell><Cell><Data ss:Type="String">organelle fission</Data></Cell><Cell><Data ss:Type="String">CDCA2|CDCA3|CDCA5|PEX11A|NCAPG|AURKB|SKA1|AURKA|CCNB2|SGOL1|PTTG1|NUF2|NEK2|UBE2C|HGF|EBF3|CDC6|CDC25A|CDC25B|CIT|CCNA2|ASPM|TPX2|CENPF|PSRC1|LATS2|KIFC1|NCAPD2|MAD2L1</Data></Cell><Cell ss:Index="255"/></Row><Row ss:Height="12.816"><Cell><Data ss:Type="Number">16339</Data></Cell><Cell ss:StyleID="ce1"><Data ss:Type="Number">0.00000024764</Data></Cell><Cell ss:StyleID="ce1"><Data ss:Type="Number">0.000018441</Data></Cell><Cell><Data ss:Type="Number">9</Data></Cell><Cell><Data ss:Type="Number">24</Data></Cell><Cell><Data ss:Type="Number">733</Data></Cell><Cell><Data ss:Type="Number">17760</Data></Cell><Cell><Data ss:Type="String">calcium-dependent cell-cell adhesion</Data></Cell><Cell><Data ss:Type="String">CDH2|PCDHGC3|PCDHB5|CDH13|DCHS1|PCDHB13|PCDHB4|PCDHB11|PCDHB9</Data></Cell><Cell ss:Index="255"/></Row><Row ss:Index="80" ss:Height="12.816"><Cell><Data ss:Type="Number">19838</Data></Cell><Cell ss:StyleID="ce1"><Data ss:Type="Number">0.00000027028</Data></Cell><Cell ss:StyleID="ce1"><Data ss:Type="Number">0.000019773</Data></Cell><Cell><Data ss:Type="Number">18</Data></Cell><Cell><Data ss:Type="Number">105</Data></Cell><Cell><Data ss:Type="Number">733</Data></Cell><Cell><Data ss:Type="Number">17760</Data></Cell><Cell><Data ss:Type="String">growth factor binding</Data></Cell><Cell><Data ss:Type="String">ACVR1|PDGFRB|NRP1|TGFB3|HTRA3|IGFBP3|HTRA1|LTBP2|THBS1|WISP1|CYR61|CTGF|WISP2|COL1A1|COL3A1|COL1A2|COL5A1|COL6A1</Data></Cell><Cell ss:Index="255"/></Row><Row ss:Height="12.816"><Cell><Data ss:Type="Number">48869</Data></Cell><Cell ss:StyleID="ce1"><Data ss:Type="Number">0.00000029617</Data></Cell><Cell ss:StyleID="ce1"><Data ss:Type="Number">0.000021294</Data></Cell><Cell><Data ss:Type="Number">113</Data></Cell><Cell><Data ss:Type="Number">1713</Data></Cell><Cell><Data ss:Type="Number">733</Data></Cell><Cell><Data ss:Type="Number">17760</Data></Cell><Cell><Data ss:Type="String">cellular developmental process</Data></Cell><Cell><Data ss:Type="String">SEMA5A|SPON2|PRDM6|STMN2|FGF1|CTGF|HOXA11|GJA1|EDNRA|SALL1|CDH2|TNN|CAPN5|STMN1|LZTS1|ACVR1|C5ORF13|WNT5B|UNC5B|FST|HGF|F2R|UNC5C|MITF|SFRP4|SFRP2|FEZ1|ADAM12|ROR1|ROR2|BLM|PEX11A|HTRA3|NOTCH4|NTM|TWIST1|CACNA1H|GLIS2|CYP11A1|NDN|MYH11|ZNF423|HOXC8|PLK4|NTNG2|JAG1|FZD2|FOXF2|FZD4|CAV1|FN1|NR2F1|INHBA|BMP7|COL1A1|CYP26A1|DAB2|FGF18|PDE3A|ID3|DZIP1|FGF10|ITGB1|NRP1|COL18A1|NRP2|FHL1|HTR2B|HMGB2|PTPRM|ILK|LAMC1|EDA2R|PTPRG|GLI2|SYNE1|MECOM|HEY2|SH3PXD2B|TIMP2|EMX2|EGFL6|ITGA1|EN1|NRG1|CIT|ASPM|VCAN|HAND2|MMP19|GAS1|GAS7|C1S|SEMA3D|NXN|LEF1|DLL4|FRZB|NHS|SLIT3|MSX1|OPCML|LAMB2|SCLT1|VEGFC|TBX5|TBX18|TBX2|CENPF|FAP|TACC3|TLL1|SPRY1</Data></Cell><Cell ss:Index="255"/></Row><Row ss:Height="12.816"><Cell><Data ss:Type="Number">48762</Data></Cell><Cell ss:StyleID="ce1"><Data ss:Type="Number">0.00000033177</Data></Cell><Cell ss:StyleID="ce1"><Data ss:Type="Number">0.000023449</Data></Cell><Cell><Data ss:Type="Number">13</Data></Cell><Cell><Data ss:Type="Number">56</Data></Cell><Cell><Data ss:Type="Number">733</Data></Cell><Cell><Data ss:Type="Number">17760</Data></Cell><Cell><Data ss:Type="String">mesenchymal cell differentiation</Data></Cell><Cell><Data ss:Type="String">ACVR1|NRP2|FOXF2|HGF|LEF1|HTR2B|NRG1|BMP7|CYP26A1|EDNRA|HAND2|MSX1|FGF10</Data></Cell><Cell ss:Index="255"/></Row><Row ss:Height="12.816"><Cell><Data ss:Type="Number">280</Data></Cell><Cell ss:StyleID="ce1"><Data ss:Type="Number">0.0000003685</Data></Cell><Cell ss:StyleID="ce1"><Data ss:Type="Number">0.000025191</Data></Cell><Cell><Data ss:Type="Number">28</Data></Cell><Cell><Data ss:Type="Number">232</Data></Cell><Cell><Data ss:Type="Number">733</Data></Cell><Cell><Data ss:Type="Number">17760</Data></Cell><Cell><Data ss:Type="String">nuclear division</Data></Cell><Cell><Data ss:Type="String">CDCA2|CDCA3|CDCA5|NCAPG|AURKB|SKA1|AURKA|CCNB2|SGOL1|PTTG1|NUF2|NEK2|UBE2C|HGF|EBF3|CDC6|CDC25A|CDC25B|CIT|CCNA2|ASPM|TPX2|CENPF|PSRC1|LATS2|KIFC1|NCAPD2|MAD2L1</Data></Cell><Cell ss:Index="255"/></Row><Row ss:Height="12.816"><Cell><Data ss:Type="Number">7067</Data></Cell><Cell ss:StyleID="ce1"><Data ss:Type="Number">0.0000003685</Data></Cell><Cell ss:StyleID="ce1"><Data ss:Type="Number">0.000025191</Data></Cell><Cell><Data ss:Type="Number">28</Data></Cell><Cell><Data ss:Type="Number">232</Data></Cell><Cell><Data ss:Type="Number">733</Data></Cell><Cell><Data ss:Type="Number">17760</Data></Cell><Cell><Data ss:Type="String">mitosis</Data></Cell><Cell><Data ss:Type="String">CDCA2|CDCA3|CDCA5|NCAPG|AURKB|SKA1|AURKA|CCNB2|SGOL1|PTTG1|NUF2|NEK2|UBE2C|HGF|EBF3|CDC6|CDC25A|CDC25B|CIT|CCNA2|ASPM|TPX2|CENPF|PSRC1|LATS2|KIFC1|NCAPD2|MAD2L1</Data></Cell><Cell ss:Index="255"/></Row><Row ss:Height="12.816"><Cell><Data ss:Type="Number">10811</Data></Cell><Cell ss:StyleID="ce1"><Data ss:Type="Number">0.00000038119</Data></Cell><Cell ss:StyleID="ce1"><Data ss:Type="Number">0.00002557</Data></Cell><Cell><Data ss:Type="Number">10</Data></Cell><Cell><Data ss:Type="Number">32</Data></Cell><Cell><Data ss:Type="Number">733</Data></Cell><Cell><Data ss:Type="Number">17760</Data></Cell><Cell><Data ss:Type="String">positive regulation of cell-substrate adhesion</Data></Cell><Cell><Data ss:Type="String">ECM2|EGFLAM|ILK|CDH13|EMILIN1|NID1|EDIL3|C4ORF31|THBS1|CYR61</Data></Cell><Cell ss:Index="255"/></Row><Row ss:Height="12.816"><Cell><Data ss:Type="Number">9790</Data></Cell><Cell ss:StyleID="ce1"><Data ss:Type="Number">0.00000038631</Data></Cell><Cell ss:StyleID="ce1"><Data ss:Type="Number">0.00002557</Data></Cell><Cell><Data ss:Type="Number">52</Data></Cell><Cell><Data ss:Type="Number">601</Data></Cell><Cell><Data ss:Type="Number">733</Data></Cell><Cell><Data ss:Type="Number">17760</Data></Cell><Cell><Data ss:Type="String">embryonic development</Data></Cell><Cell><Data ss:Type="String">HTR2B|ODZ4|SOBP|PKD2|PCSK5|EDA2R|CYR61|GLI2|HOXA11|HOXA10|GJA1|EDNRA|SALL1|GJA5|ACVR1|PDGFRB|EN1|NRG1|GREM1|KIAA1217|MFRP|SFRP2|ZEB1|HAND2|PPAP2B|GAS1|ROR2|FBN2|TSHZ3|NOTCH4|LEF1|TWIST1|CCNB2|RAB23|MSX1|HOXC6|PLK4|PRRX1|FOXF2|TGFB3|VEGFC|TBX5|BMP7|TBX18|COL1A1|TJP1|TBX15|DAB2|DLC1|ID3|HOXD8|FGF10</Data></Cell><Cell ss:Index="255"/></Row><Row ss:Height="12.816"><Cell><Data ss:Type="Number">35113</Data></Cell><Cell ss:StyleID="ce1"><Data ss:Type="Number">0.00000046141</Data></Cell><Cell ss:StyleID="ce1"><Data ss:Type="Number">0.000029601</Data></Cell><Cell><Data ss:Type="Number">16</Data></Cell><Cell><Data ss:Type="Number">87</Data></Cell><Cell><Data ss:Type="Number">733</Data></Cell><Cell><Data ss:Type="Number">17760</Data></Cell><Cell><Data ss:Type="String">embryonic appendage morphogenesis</Data></Cell><Cell><Data ss:Type="String">FBN2|PRRX1|LEF1|EN1|TWIST1|TBX5|GLI2|HOXA11|GREM1|HOXA10|SFRP2|SALL1|GJA5|RAB23|GAS1|MSX1</Data></Cell><Cell ss:Index="255"/></Row><Row ss:Height="12.816"><Cell><Data ss:Type="Number">30326</Data></Cell><Cell ss:StyleID="ce1"><Data ss:Type="Number">0.00000046141</Data></Cell><Cell ss:StyleID="ce1"><Data ss:Type="Number">0.000029601</Data></Cell><Cell><Data ss:Type="Number">16</Data></Cell><Cell><Data ss:Type="Number">87</Data></Cell><Cell><Data ss:Type="Number">733</Data></Cell><Cell><Data ss:Type="Number">17760</Data></Cell><Cell><Data ss:Type="String">embryonic limb morphogenesis</Data></Cell><Cell><Data ss:Type="String">FBN2|PRRX1|LEF1|EN1|TWIST1|TBX5|GLI2|HOXA11|GREM1|HOXA10|SFRP2|SALL1|GJA5|RAB23|GAS1|MSX1</Data></Cell><Cell ss:Index="255"/></Row><Row ss:Index="89" ss:Height="12.816"><Cell><Data ss:Type="Number">51726</Data></Cell><Cell ss:StyleID="ce1"><Data ss:Type="Number">0.00000058368</Data></Cell><Cell ss:StyleID="ce1"><Data ss:Type="Number">0.000036878</Data></Cell><Cell><Data ss:Type="Number">42</Data></Cell><Cell><Data ss:Type="Number">446</Data></Cell><Cell><Data ss:Type="Number">733</Data></Cell><Cell><Data ss:Type="Number">17760</Data></Cell><Cell><Data ss:Type="String">regulation of cell cycle</Data></Cell><Cell><Data ss:Type="String">BTG3|BLM|ILK|FOXM1|PKD2|THBS1|CTGF|CKS1B|RECQL4|CDC45|MECOM|CHEK2|CHEK1|E2F1|E2F2|NEK2|CLSPN|GTSE1|PLK4|CDT1|UBE2C|IGF2|ASNS|CDC7|INHBA|CDC6|BMP7|CDC25A|CCNA2|TPX2|CENPF|PSRC1|LATS2|RFWD3|CKS2|TACC3|PDE3A|ID3|GAS1|MAD2L1|FGF10|GAS7</Data></Cell><Cell ss:Index="255"/></Row><Row ss:Height="12.816"><Cell><Data ss:Type="Number">5912</Data></Cell><Cell ss:StyleID="ce1"><Data ss:Type="Number">0.00000061022</Data></Cell><Cell ss:StyleID="ce1"><Data ss:Type="Number">0.00003798</Data></Cell><Cell><Data ss:Type="Number">20</Data></Cell><Cell><Data ss:Type="Number">134</Data></Cell><Cell><Data ss:Type="Number">733</Data></Cell><Cell><Data ss:Type="Number">17760</Data></Cell><Cell><Data ss:Type="String">adherens junction</Data></Cell><Cell><Data ss:Type="String">ITGB5|STARD8|CAV1|PTPRM|NEXN|ILK|PARVA|TENC1|TJP1|LIMA1|GJA1|CDH2|TMEM204|PPAP2B|DLC1|ESAM|PVRL3|FERMT2|LIMS2|VCL</Data></Cell><Cell ss:Index="255"/></Row><Row ss:Height="12.816"><Cell><Data ss:Type="Number">16477</Data></Cell><Cell ss:StyleID="ce1"><Data ss:Type="Number">0.00000070795</Data></Cell><Cell ss:StyleID="ce1"><Data ss:Type="Number">0.000043414</Data></Cell><Cell><Data ss:Type="Number">31</Data></Cell><Cell><Data ss:Type="Number">282</Data></Cell><Cell><Data ss:Type="Number">733</Data></Cell><Cell><Data ss:Type="Number">17760</Data></Cell><Cell><Data ss:Type="String">cell migration</Data></Cell><Cell><Data ss:Type="String">ITGB1|NRP1|NRP2|HTR2B|HMGB2|TWIST1|PLAT|LAMC1|THBS1|CTGF|DPP4|GJA1|CDH2|TNN|NDN|SLIT3|ACVR1|PDGFRB|EMX2|LAMB2|HGF|ITGA1|FN1|NR2F1|VEGFC|VCAN|COL5A1|FAP|PPAP2B|CDH13|ITGA5</Data></Cell><Cell ss:Index="255"/></Row><Row ss:Height="12.816"><Cell><Data ss:Type="Number">904</Data></Cell><Cell ss:StyleID="ce1"><Data ss:Type="Number">0.00000073891</Data></Cell><Cell ss:StyleID="ce1"><Data ss:Type="Number">0.000044656</Data></Cell><Cell><Data ss:Type="Number">28</Data></Cell><Cell><Data ss:Type="Number">240</Data></Cell><Cell><Data ss:Type="Number">733</Data></Cell><Cell><Data ss:Type="Number">17760</Data></Cell><Cell><Data ss:Type="String">cell morphogenesis involved in differentiation</Data></Cell><Cell><Data ss:Type="String">SPON2|NRP1|COL18A1|NRP2|NOTCH4|LEF1|PTPRM|ILK|LAMC1|GLI2|SALL1|TNN|NDN|SLIT3|MSX1|NTNG2|C5ORF13|FOXF2|UNC5B|LAMB2|HGF|FN1|UNC5C|BMP7|VCAN|DAB2|FEZ1|GAS1</Data></Cell><Cell ss:Index="255"/></Row><Row ss:Height="12.816"><Cell><Data ss:Type="Number">5583</Data></Cell><Cell ss:StyleID="ce1"><Data ss:Type="Number">0.00000088235</Data></Cell><Cell ss:StyleID="ce1"><Data ss:Type="Number">0.000052563</Data></Cell><Cell><Data ss:Type="Number">6</Data></Cell><Cell><Data ss:Type="Number">10</Data></Cell><Cell><Data ss:Type="Number">733</Data></Cell><Cell><Data ss:Type="Number">17760</Data></Cell><Cell><Data ss:Type="String">fibrillar collagen</Data></Cell><Cell><Data ss:Type="String">COL1A1|COL3A1|COL1A2|COL5A1|LUM|COL5A2</Data></Cell><Cell ss:Index="255"/></Row><Row ss:Height="12.816"><Cell><Data ss:Type="Number">14031</Data></Cell><Cell ss:StyleID="ce1"><Data ss:Type="Number">0.0000012547</Data></Cell><Cell ss:StyleID="ce1"><Data ss:Type="Number">0.000073694</Data></Cell><Cell><Data ss:Type="Number">12</Data></Cell><Cell><Data ss:Type="Number">53</Data></Cell><Cell><Data ss:Type="Number">733</Data></Cell><Cell><Data ss:Type="Number">17760</Data></Cell><Cell><Data ss:Type="String">mesenchymal cell development</Data></Cell><Cell><Data ss:Type="String">ACVR1|CYP26A1|NRP2|EDNRA|FOXF2|HAND2|HGF|LEF1|HTR2B|NRG1|MSX1|BMP7</Data></Cell><Cell ss:Index="255"/></Row><Row ss:Height="12.816"><Cell><Data ss:Type="Number">10810</Data></Cell><Cell ss:StyleID="ce1"><Data ss:Type="Number">0.0000015532</Data></Cell><Cell ss:StyleID="ce1"><Data ss:Type="Number">0.000089959</Data></Cell><Cell><Data ss:Type="Number">12</Data></Cell><Cell><Data ss:Type="Number">54</Data></Cell><Cell><Data ss:Type="Number">733</Data></Cell><Cell><Data ss:Type="Number">17760</Data></Cell><Cell><Data ss:Type="String">regulation of cell-substrate adhesion</Data></Cell><Cell><Data ss:Type="String">COL1A1|ECM2|EGFLAM|ILK|CDH13|EMILIN1|NID1|ARHGAP6|EDIL3|C4ORF31|THBS1|CYR61</Data></Cell><Cell ss:Index="255"/></Row><Row ss:Height="12.816"><Cell><Data ss:Type="Number">48519</Data></Cell><Cell ss:StyleID="ce1"><Data ss:Type="Number">0.0000016318</Data></Cell><Cell ss:StyleID="ce1"><Data ss:Type="Number">0.000093214</Data></Cell><Cell><Data ss:Type="Number">125</Data></Cell><Cell><Data ss:Type="Number">2014</Data></Cell><Cell><Data ss:Type="Number">733</Data></Cell><Cell><Data ss:Type="Number">17760</Data></Cell><Cell><Data ss:Type="String">negative regulation of biological process</Data></Cell><Cell><Data ss:Type="String">PRDM6|ITSN1|STMN2|PLAT|COMP|GJA1|EDNRA|SALL1|PLAU|CHEK1|ACVR1|WNT5B|FST|IGFBP3|HGF|F2R|MITF|SYTL4|DKK3|SFRP2|SERPING1|ROR2|VCL|BLM|NOTCH4|HTRA1|DPT|TWIST1|GLIS1|FOXO1|GLIS2|DPP4|NDN|ZNF423|HOXC8|CD276|CDT1|JAG1|FOXF2|UBE2C|TGFB3|CAV1|NR2F1|ASNS|INHBA|CDC6|BMP7|COL1A1|CYP26A1|DAB2|CILP|TNFSF4|PDE3A|ID3|SNAI2|TGFBI|HOXD8|EZH2|FGF10|NRP1|BTG3|COL18A1|HTR2B|HMGB2|PTPRM|ILK|ODZ3|FOXM1|PKD2|ARHGAP6|WISP2|PTPRG|GLI2|TRO|MECOM|HEY2|TIMP2|TIMP3|ITGAV|LMCD1|WARS|LEPRE1|NRG1|ASPN|GREM1|ASPM|PSRC1|ZEB1|LATS2|PPAP2B|GAS1|CDH13|GAS7|LRP1|GRP|LRRC17|LEF1|TENC1|UACA|THBS1|RECQL4|DLL4|LIMA1|NT5E|CDC45|PLN|FRZB|RAB23|E2F1|SLIT3|MSX1|JAZF1|PRRX1|TBX5|PODN|KLF2|TBX2|CENPF|COL3A1|FAP|DLC1|FKBP1B|TACC3|SPRY1|MAD2L1</Data></Cell><Cell ss:Index="255"/></Row><Row ss:Height="12.816"><Cell><Data ss:Type="Number">60485</Data></Cell><Cell ss:StyleID="ce1"><Data ss:Type="Number">0.0000017005</Data></Cell><Cell ss:StyleID="ce1"><Data ss:Type="Number">0.000095823</Data></Cell><Cell><Data ss:Type="Number">13</Data></Cell><Cell><Data ss:Type="Number">64</Data></Cell><Cell><Data ss:Type="Number">733</Data></Cell><Cell><Data ss:Type="Number">17760</Data></Cell><Cell><Data ss:Type="String">mesenchyme development</Data></Cell><Cell><Data ss:Type="String">ACVR1|NRP2|FOXF2|HGF|LEF1|HTR2B|NRG1|BMP7|CYP26A1|EDNRA|HAND2|MSX1|FGF10</Data></Cell><Cell ss:Index="255"/></Row><Row ss:Index="98" ss:Height="12.816"><Cell><Data ss:Type="Number">61061</Data></Cell><Cell ss:StyleID="ce1"><Data ss:Type="Number">0.0000017649</Data></Cell><Cell ss:StyleID="ce1"><Data ss:Type="Number">0.000098129</Data></Cell><Cell><Data ss:Type="Number">29</Data></Cell><Cell><Data ss:Type="Number">265</Data></Cell><Cell><Data ss:Type="Number">733</Data></Cell><Cell><Data ss:Type="Number">17760</Data></Cell><Cell><Data ss:Type="String">muscle structure development</Data></Cell><Cell><Data ss:Type="String">TAGLN|LAMA2|TSHZ3|FHL1|HSPB2|TWIST1|AEBP1|CACNA1H|SYNE1|SGCD|PLN|MYH11|MSX1|ACVR1|PDGFRB|JAG1|CAV1|F2R|NRG1|TBX5|TBX18|DCN|TBX2|CENPF|EVC|FAP|ADAM12|COL6A3|FGF10</Data></Cell><Cell ss:Index="255"/></Row><Row ss:Height="12.816"><Cell><Data ss:Type="Number">48523</Data></Cell><Cell ss:StyleID="ce1"><Data ss:Type="Number">0.0000018671</Data></Cell><Cell ss:StyleID="ce1"><Data ss:Type="Number">0.00010145</Data></Cell><Cell><Data ss:Type="Number">116</Data></Cell><Cell><Data ss:Type="Number">1838</Data></Cell><Cell><Data ss:Type="Number">733</Data></Cell><Cell><Data ss:Type="Number">17760</Data></Cell><Cell><Data ss:Type="String">negative regulation of cellular process</Data></Cell><Cell><Data ss:Type="String">PRDM6|ITSN1|STMN2|PLAT|COMP|GJA1|EDNRA|SALL1|CHEK1|ACVR1|WNT5B|FST|IGFBP3|HGF|F2R|MITF|SYTL4|DKK3|SFRP2|ROR2|VCL|BLM|NOTCH4|HTRA1|DPT|TWIST1|GLIS1|FOXO1|GLIS2|DPP4|NDN|ZNF423|HOXC8|CD276|CDT1|JAG1|FOXF2|UBE2C|TGFB3|CAV1|NR2F1|ASNS|INHBA|CDC6|BMP7|COL1A1|CYP26A1|DAB2|CILP|TNFSF4|PDE3A|ID3|SNAI2|TGFBI|HOXD8|EZH2|FGF10|NRP1|BTG3|COL18A1|HTR2B|HMGB2|PTPRM|ILK|ODZ3|FOXM1|PKD2|ARHGAP6|WISP2|PTPRG|GLI2|TRO|MECOM|HEY2|TIMP2|TIMP3|ITGAV|LMCD1|WARS|LEPRE1|NRG1|ASPN|GREM1|ASPM|PSRC1|ZEB1|LATS2|PPAP2B|GAS1|CDH13|GAS7|LRP1|GRP|LRRC17|LEF1|TENC1|THBS1|RECQL4|DLL4|LIMA1|CDC45|FRZB|RAB23|E2F1|SLIT3|MSX1|JAZF1|PRRX1|TBX5|PODN|TBX2|CENPF|FAP|DLC1|SPRY1|MAD2L1</Data></Cell><Cell ss:Index="255"/></Row><Row ss:Height="12.816"><Cell><Data ss:Type="Number">48407</Data></Cell><Cell ss:StyleID="ce1"><Data ss:Type="Number">0.0000018732</Data></Cell><Cell ss:StyleID="ce1"><Data ss:Type="Number">0.00010145</Data></Cell><Cell><Data ss:Type="Number">6</Data></Cell><Cell><Data ss:Type="Number">11</Data></Cell><Cell><Data ss:Type="Number">733</Data></Cell><Cell><Data ss:Type="Number">17760</Data></Cell><Cell><Data ss:Type="String">platelet-derived growth factor binding</Data></Cell><Cell><Data ss:Type="String">COL1A1|PDGFRB|COL3A1|COL1A2|COL5A1|COL6A1</Data></Cell><Cell ss:Index="255"/></Row><Row ss:Height="12.816"><Cell><Data ss:Type="Number">32403</Data></Cell><Cell ss:StyleID="ce1"><Data ss:Type="Number">0.0000020042</Data></Cell><Cell ss:StyleID="ce1"><Data ss:Type="Number">0.00010715</Data></Cell><Cell><Data ss:Type="Number">27</Data></Cell><Cell><Data ss:Type="Number">238</Data></Cell><Cell><Data ss:Type="Number">733</Data></Cell><Cell><Data ss:Type="Number">17760</Data></Cell><Cell><Data ss:Type="String">protein complex binding</Data></Cell><Cell><Data ss:Type="String">ECM2|COL16A1|ITGB5|LRP1|ILK|THBS1|FBLN5|CTGF|ADAMTS5|CDH2|TNN|ADAM23|TIMP2|CLSPN|EDIL3|ACVR1|EGFL6|FST|ITGA1|IGF2|COL3A1|COL5A1|FAP|DOK5|DOK6|ITGA5|TGFBI</Data></Cell><Cell ss:Index="255"/></Row><Row ss:Height="12.816"><Cell><Data ss:Type="Number">51270</Data></Cell><Cell ss:StyleID="ce1"><Data ss:Type="Number">0.000002173</Data></Cell><Cell ss:StyleID="ce1"><Data ss:Type="Number">0.0001147</Data></Cell><Cell><Data ss:Type="Number">27</Data></Cell><Cell><Data ss:Type="Number">239</Data></Cell><Cell><Data ss:Type="Number">733</Data></Cell><Cell><Data ss:Type="Number">17760</Data></Cell><Cell><Data ss:Type="String">regulation of cellular component movement</Data></Cell><Cell><Data ss:Type="String">NRP1|COL18A1|LAMA2|PTPRM|NEXN|ILK|THBS1|DLL4|PLAU|SLIT3|PDGFRB|JAG1|WNT5B|IGFBP3|HGF|F2R|VEGFC|UNC5C|TBX5|PODN|GREM1|CXCL12|DLC1|CDH13|ROR2|VCL|FGF10</Data></Cell><Cell ss:Index="255"/></Row><Row ss:Height="12.816"><Cell><Data ss:Type="Number">51301</Data></Cell><Cell ss:StyleID="ce1"><Data ss:Type="Number">0.000002472</Data></Cell><Cell ss:StyleID="ce1"><Data ss:Type="Number">0.00012885</Data></Cell><Cell><Data ss:Type="Number">32</Data></Cell><Cell><Data ss:Type="Number">314</Data></Cell><Cell><Data ss:Type="Number">733</Data></Cell><Cell><Data ss:Type="Number">17760</Data></Cell><Cell><Data ss:Type="String">cell division</Data></Cell><Cell><Data ss:Type="String">CDCA2|CDCA3|CDCA5|NCAPG|AURKB|SKA1|AURKA|CKS1B|CCNB2|SGOL1|PTTG1|NUF2|NEK2|UBE2C|CDC7|EBF3|CDC6|CDC25A|CDC25B|CIT|CCNA2|ASPM|TPX2|CENPF|PSRC1|LATS2|PRC1|UBE2S|KIFC1|CKS2|NCAPD2|MAD2L1</Data></Cell><Cell ss:Index="255"/></Row><Row ss:Height="12.816"><Cell><Data ss:Type="Number">7389</Data></Cell><Cell ss:StyleID="ce1"><Data ss:Type="Number">0.0000027721</Data></Cell><Cell ss:StyleID="ce1"><Data ss:Type="Number">0.00014271</Data></Cell><Cell><Data ss:Type="Number">29</Data></Cell><Cell><Data ss:Type="Number">271</Data></Cell><Cell><Data ss:Type="Number">733</Data></Cell><Cell><Data ss:Type="Number">17760</Data></Cell><Cell><Data ss:Type="String">pattern specification process</Data></Cell><Cell><Data ss:Type="String">SEMA5A|NRP1|NOTCH4|LEF1|PKD2|PCSK5|GLI2|HOXA11|HOXA10|EDNRA|RAB23|PITX2|HOXC8|HOXC6|ACVR1|EMX2|FST|EN1|TBX5|BMP7|TBX18|GREM1|CYP26A1|SFRP2|ZEB1|GAS1|ROR2|HOXD8|FGF10</Data></Cell><Cell ss:Index="255"/></Row><Row ss:Height="12.816"><Cell><Data ss:Type="Number">6928</Data></Cell><Cell ss:StyleID="ce1"><Data ss:Type="Number">0.0000028384</Data></Cell><Cell ss:StyleID="ce1"><Data ss:Type="Number">0.00014434</Data></Cell><Cell><Data ss:Type="Number">42</Data></Cell><Cell><Data ss:Type="Number">474</Data></Cell><Cell><Data ss:Type="Number">733</Data></Cell><Cell><Data ss:Type="Number">17760</Data></Cell><Cell><Data ss:Type="String">cellular component movement</Data></Cell><Cell><Data ss:Type="String">ITGB1|SPON2|NRP1|NRP2|HTR2B|HMGB2|PTPRM|TWIST1|PLAT|LAMC1|THBS1|CTGF|GLI2|DPP4|GJA1|CDH2|TNN|SPOCK1|NDN|SLIT3|ACVR1|PDGFRB|EMX2|UNC5B|LAMB2|HGF|ITGA1|FN1|NR2F1|VEGFC|UNC5C|BMP7|VCAN|COL5A1|FAP|FEZ1|PPAP2B|CERCAM|GAS1|CDH13|ITGA5|VCL</Data></Cell><Cell ss:Index="255"/></Row><Row ss:Height="12.816"><Cell><Data ss:Type="Number">8285</Data></Cell><Cell ss:StyleID="ce1"><Data ss:Type="Number">0.0000028859</Data></Cell><Cell ss:StyleID="ce1"><Data ss:Type="Number">0.00014499</Data></Cell><Cell><Data ss:Type="Number">36</Data></Cell><Cell><Data ss:Type="Number">378</Data></Cell><Cell><Data ss:Type="Number">733</Data></Cell><Cell><Data ss:Type="Number">17760</Data></Cell><Cell><Data ss:Type="String">negative regulation of cell proliferation</Data></Cell><Cell><Data ss:Type="String">BTG3|COL18A1|DPT|PTPRM|ILK|ODZ3|TENC1|THBS1|WISP2|GJA1|CHEK1|TIMP2|NDN|SLIT3|MSX1|CD276|WARS|LEPRE1|TGFB3|CAV1|IGFBP3|HGF|F2R|INHBA|CDC6|TBX5|PODN|BMP7|ZEB1|FAP|DLC1|GAS1|CDH13|SPRY1|ROR2|FGF10</Data></Cell><Cell ss:Index="255"/></Row><Row ss:Index="107" ss:Height="12.816"><Cell><Data ss:Type="Number">1822</Data></Cell><Cell ss:StyleID="ce1"><Data ss:Type="Number">0.0000031807</Data></Cell><Cell ss:StyleID="ce1"><Data ss:Type="Number">0.0001579</Data></Cell><Cell><Data ss:Type="Number">16</Data></Cell><Cell><Data ss:Type="Number">100</Data></Cell><Cell><Data ss:Type="Number">733</Data></Cell><Cell><Data ss:Type="Number">17760</Data></Cell><Cell><Data ss:Type="String">kidney development</Data></Cell><Cell><Data ss:Type="String">PDGFRB|KCNJ8|TSHZ3|LEF1|NID1|PKD2|PCSK5|BMP7|DCN|GLI2|HOXA11|SALL1|ID3|SPRY1|FBN1|FGF10</Data></Cell><Cell ss:Index="255"/></Row><Row ss:Height="12.816"><Cell><Data ss:Type="Number">30334</Data></Cell><Cell ss:StyleID="ce1"><Data ss:Type="Number">0.0000033222</Data></Cell><Cell ss:StyleID="ce1"><Data ss:Type="Number">0.00016298</Data></Cell><Cell><Data ss:Type="Number">25</Data></Cell><Cell><Data ss:Type="Number">216</Data></Cell><Cell><Data ss:Type="Number">733</Data></Cell><Cell><Data ss:Type="Number">17760</Data></Cell><Cell><Data ss:Type="String">regulation of cell migration</Data></Cell><Cell><Data ss:Type="String">COL18A1|LAMA2|PTPRM|NEXN|ILK|THBS1|DLL4|PLAU|PDGFRB|JAG1|WNT5B|IGFBP3|HGF|F2R|VEGFC|UNC5C|TBX5|PODN|GREM1|CXCL12|DLC1|CDH13|ROR2|VCL|FGF10</Data></Cell><Cell ss:Index="255"/></Row><Row ss:Height="12.816"><Cell><Data ss:Type="Number">4222</Data></Cell><Cell ss:StyleID="ce1"><Data ss:Type="Number">0.000003637</Data></Cell><Cell ss:StyleID="ce1"><Data ss:Type="Number">0.00017635</Data></Cell><Cell><Data ss:Type="Number">16</Data></Cell><Cell><Data ss:Type="Number">101</Data></Cell><Cell><Data ss:Type="Number">733</Data></Cell><Cell><Data ss:Type="Number">17760</Data></Cell><Cell><Data ss:Type="String">metalloendopeptidase activity</Data></Cell><Cell><Data ss:Type="String">MME|MMP2|ADAM33|ADAMTS10|ADAMTS16|MMP11|ADAMTS5|MMP16|ADAMTSL5|FAP|MMP28|ADAM23|ADAM12|MMP19|TLL1|ADAMTS6</Data></Cell><Cell ss:Index="255"/></Row><Row ss:Height="12.816"><Cell><Data ss:Type="Number">48598</Data></Cell><Cell ss:StyleID="ce1"><Data ss:Type="Number">0.0000038627</Data></Cell><Cell ss:StyleID="ce1"><Data ss:Type="Number">0.00018514</Data></Cell><Cell><Data ss:Type="Number">33</Data></Cell><Cell><Data ss:Type="Number">336</Data></Cell><Cell><Data ss:Type="Number">733</Data></Cell><Cell><Data ss:Type="Number">17760</Data></Cell><Cell><Data ss:Type="String">embryonic morphogenesis</Data></Cell><Cell><Data ss:Type="String">FBN2|LEF1|HTR2B|TWIST1|ODZ4|SOBP|CYR61|GLI2|HOXA11|HOXA10|GJA1|SALL1|GJA5|RAB23|MSX1|ACVR1|PRRX1|TGFB3|VEGFC|EN1|TBX5|BMP7|TBX18|GREM1|TBX15|SFRP2|ZEB1|HAND2|PPAP2B|DLC1|GAS1|ROR2|FGF10</Data></Cell><Cell ss:Index="255"/></Row><Row ss:Height="12.816"><Cell><Data ss:Type="Number">70161</Data></Cell><Cell ss:StyleID="ce1"><Data ss:Type="Number">0.0000041054</Data></Cell><Cell ss:StyleID="ce1"><Data ss:Type="Number">0.00019381</Data></Cell><Cell><Data ss:Type="Number">20</Data></Cell><Cell><Data ss:Type="Number">151</Data></Cell><Cell><Data ss:Type="Number">733</Data></Cell><Cell><Data ss:Type="Number">17760</Data></Cell><Cell><Data ss:Type="String">anchoring junction</Data></Cell><Cell><Data ss:Type="String">ITGB5|STARD8|CAV1|PTPRM|NEXN|ILK|PARVA|TENC1|TJP1|LIMA1|GJA1|CDH2|TMEM204|PPAP2B|DLC1|ESAM|PVRL3|FERMT2|LIMS2|VCL</Data></Cell><Cell ss:Index="255"/></Row><Row ss:Height="12.816"><Cell><Data ss:Type="Number">45785</Data></Cell><Cell ss:StyleID="ce1"><Data ss:Type="Number">0.0000041365</Data></Cell><Cell ss:StyleID="ce1"><Data ss:Type="Number">0.00019381</Data></Cell><Cell><Data ss:Type="Number">13</Data></Cell><Cell><Data ss:Type="Number">69</Data></Cell><Cell><Data ss:Type="Number">733</Data></Cell><Cell><Data ss:Type="Number">17760</Data></Cell><Cell><Data ss:Type="String">positive regulation of cell adhesion</Data></Cell><Cell><Data ss:Type="String">ECM2|ILK|NRG1|FGF1|NID1|C4ORF31|THBS1|CYR61|CYTH3|EGFLAM|CDH13|EMILIN1|EDIL3</Data></Cell><Cell ss:Index="255"/></Row><Row ss:Height="12.816"><Cell><Data ss:Type="Number">46872</Data></Cell><Cell ss:StyleID="ce1"><Data ss:Type="Number">0.000004368</Data></Cell><Cell ss:StyleID="ce1"><Data ss:Type="Number">0.00020238</Data></Cell><Cell><Data ss:Type="Number">206</Data></Cell><Cell><Data ss:Type="Number">3774</Data></Cell><Cell><Data ss:Type="Number">733</Data></Cell><Cell><Data ss:Type="Number">17760</Data></Cell><Cell><Data ss:Type="String">metal ion binding</Data></Cell><Cell><Data ss:Type="String">SPON2|SPARC|ITSN1|GDE1|CHEK2|CYP1B1|HMCN1|ACVR1|CACNA2D1|EBF2|EBF3|EML1|SYTL4|CYP2U1|SPARCL1|ATF7|PRKD1|HPRT1|MYL9|NECAB1|TSHZ3|ELTD1|PLA2G5|PCDH19|PCDH18|ADAMTS10|ADAMTS16|NUAK1|ZBED1|ARSE|JAG1|NR2F1|MICAL2|CDC7|PCDHGA11|CYP26A1|EHD2|PDE3A|PCDHB5|SNAI2|DCHS1|FAT3|PCDHB4|FAT4|DZIP1|PCDHB9|APOBEC3B|NRP1|COL18A1|NRP2|FKBP14|GLI2|MECOM|ADAMTSL5|MMP28|TIMP2|COL10A1|TIMP3|ENOPH1|LMCD1|ZNF367|ZNF365|ZIK1|ZCCHC24|KCND2|MME|LEPRE1|BHMT2|CIT|NAALADL1|RNF144A|MMP11|ZEB1|MMP16|PLSCR4|PXDN|MMP19|GAS6|MOCS1|PDZRN4|PRICKLE2|NKD2|RECQL4|LIMA1|NT5E|ADAM23|RAD54L|RUNX1T1|AOC3|ADAM33|PCDHB15|PCDHB13|PCDHB12|PCDHB11|SULF1|SH3RF3|SMOC2|PCDHB18|RFWD3|MSRB3|ZNF454|LIMS2|GUCY1B3|PRDM6|PRDM5|LOXL1|GALNT10|NUDT11|CDH6|COMP|NUDT10|EFEMP2|SALL1|CDH2|ZNF208|NEK2|SVEP1|PRND|CD93|KDM2B|IGFBP3|HIC1|SAP30|FOXP1|ADAM12|FKBP7|ROR1|ROR2|FKBP9|PPEF1|DGKI|FBN2|NOTCH4|LTBP2|FBLN1|AEBP1|NID1|FBLN2|GLIS1|FBLN5|GLIS2|CYP11A1|ZC3H18|ZNF667|ZNF423|ATP8B2|CYBRD1|ZFHX4|P4HA3|SPIRE2|CPE|ZNF532|FBN1|SNED1|PCDHGB7|PCDHGB6|BNC2|FHL1|MCM10|FHL5|SOBP|CPZ|PKD2|ADAMTS5|HEPH|CPXM1|ZNF385D|EDIL3|ADAMTS6|EGFL6|PCDHGA3|MMP2|PCDHGA2|ASPN|PCDHGA9|VCAN|LATS2|CDH11|CDH13|ASPA|MCM2|SEC23A|LRP1|ZBTB47|C1S|LRP4|PDXP|ATP10A|TENC1|THBS2|THBS1|AURKB|CYGB|DLL4|SPOCK1|SLIT3|CHSY3|JAZF1|POLQ|PCDH7|GALNT1|EYA4|PCDHGC3|KLF2|TLL1|CDO1</Data></Cell><Cell ss:Index="255"/></Row><Row ss:Height="12.816"><Cell><Data ss:Type="Number">72001</Data></Cell><Cell ss:StyleID="ce1"><Data ss:Type="Number">0.0000047295</Data></Cell><Cell ss:StyleID="ce1"><Data ss:Type="Number">0.00021672</Data></Cell><Cell><Data ss:Type="Number">16</Data></Cell><Cell><Data ss:Type="Number">103</Data></Cell><Cell><Data ss:Type="Number">733</Data></Cell><Cell><Data ss:Type="Number">17760</Data></Cell><Cell><Data ss:Type="String">renal system development</Data></Cell><Cell><Data ss:Type="String">PDGFRB|KCNJ8|TSHZ3|LEF1|NID1|PKD2|PCSK5|BMP7|DCN|GLI2|HOXA11|SALL1|ID3|SPRY1|FBN1|FGF10</Data></Cell><Cell ss:Index="255"/></Row><Row ss:Height="12.816"><Cell><Data ss:Type="Number">8283</Data></Cell><Cell ss:StyleID="ce1"><Data ss:Type="Number">0.0000048614</Data></Cell><Cell ss:StyleID="ce1"><Data ss:Type="Number">0.00022035</Data></Cell><Cell><Data ss:Type="Number">39</Data></Cell><Cell><Data ss:Type="Number">435</Data></Cell><Cell><Data ss:Type="Number">733</Data></Cell><Cell><Data ss:Type="Number">17760</Data></Cell><Cell><Data ss:Type="String">cell proliferation</Data></Cell><Cell><Data ss:Type="String">LRP1|MCM7|ELN|ILK|CYR61|GLI2|CKS1B|EDNRA|MECOM|E2F1|SPOCK1|MSX1|CD276|EMX2|STIL|FST|HGF|NRG1|CDC25A|ASPM|TPX2|CENPF|DAB2|ZEB1|DKC1|TNFSF4|FKBP1B|CKS2|TACC3|COL8A2|CDH13|HDGF|PRKD1|ERG|TGFBI|BCAT1|GAS6|FGF10|MCM2</Data></Cell><Cell ss:Index="255"/></Row><Row ss:Index="116" ss:Height="12.816"><Cell><Data ss:Type="Number">7507</Data></Cell><Cell ss:StyleID="ce1"><Data ss:Type="Number">0.0000050131</Data></Cell><Cell ss:StyleID="ce1"><Data ss:Type="Number">0.00022478</Data></Cell><Cell><Data ss:Type="Number">25</Data></Cell><Cell><Data ss:Type="Number">221</Data></Cell><Cell><Data ss:Type="Number">733</Data></Cell><Cell><Data ss:Type="Number">17760</Data></Cell><Cell><Data ss:Type="String">heart development</Data></Cell><Cell><Data ss:Type="String">NRP1|NRP2|SHOX2|HTR2B|PKD2|PCSK5|GLI2|GJA1|EDNRA|SALL1|PLN|GJA5|MYH11|MSX1|ACVR1|KCNJ8|NRG1|TBX5|TBX2|COL3A1|COL5A1|HAND2|DLC1|ID3|FBN1</Data></Cell><Cell ss:Index="255"/></Row><Row ss:Height="12.816"><Cell><Data ss:Type="Number">902</Data></Cell><Cell ss:StyleID="ce1"><Data ss:Type="Number">0.0000063695</Data></Cell><Cell ss:StyleID="ce1"><Data ss:Type="Number">0.00028256</Data></Cell><Cell><Data ss:Type="Number">31</Data></Cell><Cell><Data ss:Type="Number">313</Data></Cell><Cell><Data ss:Type="Number">733</Data></Cell><Cell><Data ss:Type="Number">17760</Data></Cell><Cell><Data ss:Type="String">cell morphogenesis</Data></Cell><Cell><Data ss:Type="String">SPON2|NRP1|COL18A1|NRP2|NOTCH4|LEF1|PTPRM|ILK|LAMC1|GLI2|GJA1|SALL1|TNN|NDN|SLIT3|MSX1|NTNG2|C5ORF13|FOXF2|UNC5B|LAMB2|HGF|ITGA1|FN1|UNC5C|BMP7|VCAN|DAB2|FEZ1|GAS1|GAS7</Data></Cell><Cell ss:Index="255"/></Row><Row ss:Height="12.816"><Cell><Data ss:Type="Number">43394</Data></Cell><Cell ss:StyleID="ce1"><Data ss:Type="Number">0.0000064798</Data></Cell><Cell ss:StyleID="ce1"><Data ss:Type="Number">0.00028443</Data></Cell><Cell><Data ss:Type="Number">6</Data></Cell><Cell><Data ss:Type="Number">13</Data></Cell><Cell><Data ss:Type="Number">733</Data></Cell><Cell><Data ss:Type="Number">17760</Data></Cell><Cell><Data ss:Type="String">proteoglycan binding</Data></Cell><Cell><Data ss:Type="String">COMP|COL5A1|FST|SLIT3|GPC6|THBS1</Data></Cell><Cell ss:Index="255"/></Row><Row ss:Height="12.816"><Cell><Data ss:Type="Number">51674</Data></Cell><Cell ss:StyleID="ce1"><Data ss:Type="Number">0.0000072494</Data></Cell><Cell ss:StyleID="ce1"><Data ss:Type="Number">0.00031165</Data></Cell><Cell><Data ss:Type="Number">31</Data></Cell><Cell><Data ss:Type="Number">315</Data></Cell><Cell><Data ss:Type="Number">733</Data></Cell><Cell><Data ss:Type="Number">17760</Data></Cell><Cell><Data ss:Type="String">localization of cell</Data></Cell><Cell><Data ss:Type="String">ITGB1|NRP1|NRP2|HTR2B|HMGB2|TWIST1|PLAT|LAMC1|THBS1|CTGF|DPP4|GJA1|CDH2|TNN|NDN|SLIT3|ACVR1|PDGFRB|EMX2|LAMB2|HGF|ITGA1|FN1|NR2F1|VEGFC|VCAN|COL5A1|FAP|PPAP2B|CDH13|ITGA5</Data></Cell><Cell ss:Index="255"/></Row><Row ss:Height="12.816"><Cell><Data ss:Type="Number">48870</Data></Cell><Cell ss:StyleID="ce1"><Data ss:Type="Number">0.0000072494</Data></Cell><Cell ss:StyleID="ce1"><Data ss:Type="Number">0.00031165</Data></Cell><Cell><Data ss:Type="Number">31</Data></Cell><Cell><Data ss:Type="Number">315</Data></Cell><Cell><Data ss:Type="Number">733</Data></Cell><Cell><Data ss:Type="Number">17760</Data></Cell><Cell><Data ss:Type="String">cell motility</Data></Cell><Cell><Data ss:Type="String">ITGB1|NRP1|NRP2|HTR2B|HMGB2|TWIST1|PLAT|LAMC1|THBS1|CTGF|DPP4|GJA1|CDH2|TNN|NDN|SLIT3|ACVR1|PDGFRB|EMX2|LAMB2|HGF|ITGA1|FN1|NR2F1|VEGFC|VCAN|COL5A1|FAP|PPAP2B|CDH13|ITGA5</Data></Cell><Cell ss:Index="255"/></Row><Row ss:Height="12.816"><Cell><Data ss:Type="Number">50793</Data></Cell><Cell ss:StyleID="ce1"><Data ss:Type="Number">0.0000073482</Data></Cell><Cell ss:StyleID="ce1"><Data ss:Type="Number">0.00031267</Data></Cell><Cell><Data ss:Type="Number">59</Data></Cell><Cell><Data ss:Type="Number">789</Data></Cell><Cell><Data ss:Type="Number">733</Data></Cell><Cell><Data ss:Type="Number">17760</Data></Cell><Cell><Data ss:Type="String">regulation of developmental process</Data></Cell><Cell><Data ss:Type="String">NRP1|PRDM6|HMGB2|STMN2|PTPRM|ILK|FGF1|PTPRG|GLI2|HOXA11|GJA1|CDH2|HEY2|SH3PXD2B|TIMP2|ITGAV|LZTS1|ACVR1|C5ORF13|WARS|WNT5B|FST|IGFBP3|HGF|NRG1|MITF|ASPN|GREM1|ASPM|SFRP2|ZEB1|FEZ1|GAS7|LAMA2|GRP|TSHZ3|NOTCH4|LRRC17|LEF1|TWIST1|ATP10A|THBS1|SLIT3|CD276|JAG1|TGFB3|CAV1|FN1|VEGFC|INHBA|TBX5|BMP7|DHODH|CENPF|DLC1|FGF18|SPRY1|FERMT2|FGF10</Data></Cell><Cell ss:Index="255"/></Row><Row ss:Height="12.816"><Cell><Data ss:Type="Number">6260</Data></Cell><Cell ss:StyleID="ce1"><Data ss:Type="Number">0.0000082311</Data></Cell><Cell ss:StyleID="ce1"><Data ss:Type="Number">0.000344</Data></Cell><Cell><Data ss:Type="Number">22</Data></Cell><Cell><Data ss:Type="Number">185</Data></Cell><Cell><Data ss:Type="Number">733</Data></Cell><Cell><Data ss:Type="Number">17760</Data></Cell><Cell><Data ss:Type="String">DNA replication</Data></Cell><Cell><Data ss:Type="String">TOP2A|CDT1|POLQ|BLM|ORC1L|MCM7|RFC2|GINS4|ORC6L|MCM10|CDC7|CDC6|CDC25A|CTGF|CENPF|CDC45|RAD51|DKC1|CHEK1|MCM5|CLSPN|MCM2</Data></Cell><Cell ss:Index="255"/></Row><Row ss:Height="12.816"><Cell><Data ss:Type="Number">30246</Data></Cell><Cell ss:StyleID="ce1"><Data ss:Type="Number">0.0000082493</Data></Cell><Cell ss:StyleID="ce1"><Data ss:Type="Number">0.000344</Data></Cell><Cell><Data ss:Type="Number">34</Data></Cell><Cell><Data ss:Type="Number">364</Data></Cell><Cell><Data ss:Type="Number">733</Data></Cell><Cell><Data ss:Type="Number">17760</Data></Cell><Cell><Data ss:Type="String">carbohydrate binding</Data></Cell><Cell><Data ss:Type="String">ECM2|GALNT13|GRP|GALNTL2|ODZ3|PRELP|PLA2G5|FGF1|THBS2|C4ORF31|THBS1|CYR61|GALNT10|CTGF|MRC2|COMP|EGFLAM|GALNT5|POSTN|CD93|GALNT1|MAMDC2|CLEC11A|FN1|LAYN|BMP7|DCN|VCAN|FGF14|COL5A1|FAP|HDGF|PLA2R1|FGF10</Data></Cell><Cell ss:Index="255"/></Row><Row ss:Height="12.816"><Cell><Data ss:Type="Number">43169</Data></Cell><Cell ss:StyleID="ce1"><Data ss:Type="Number">0.000008833</Data></Cell><Cell ss:StyleID="ce1"><Data ss:Type="Number">0.00036469</Data></Cell><Cell><Data ss:Type="Number">206</Data></Cell><Cell><Data ss:Type="Number">3813</Data></Cell><Cell><Data ss:Type="Number">733</Data></Cell><Cell><Data ss:Type="Number">17760</Data></Cell><Cell><Data ss:Type="String">cation binding</Data></Cell><Cell><Data ss:Type="String">SPON2|SPARC|ITSN1|GDE1|CHEK2|CYP1B1|HMCN1|ACVR1|CACNA2D1|EBF2|EBF3|EML1|SYTL4|CYP2U1|SPARCL1|ATF7|PRKD1|HPRT1|MYL9|NECAB1|TSHZ3|ELTD1|PLA2G5|PCDH19|PCDH18|ADAMTS10|ADAMTS16|NUAK1|ZBED1|ARSE|JAG1|NR2F1|MICAL2|CDC7|PCDHGA11|CYP26A1|EHD2|PDE3A|PCDHB5|SNAI2|DCHS1|FAT3|PCDHB4|FAT4|DZIP1|PCDHB9|APOBEC3B|NRP1|COL18A1|NRP2|FKBP14|GLI2|MECOM|ADAMTSL5|MMP28|TIMP2|COL10A1|TIMP3|ENOPH1|LMCD1|ZNF367|ZNF365|ZIK1|ZCCHC24|KCND2|MME|LEPRE1|BHMT2|CIT|NAALADL1|RNF144A|MMP11|ZEB1|MMP16|PLSCR4|PXDN|MMP19|GAS6|MOCS1|PDZRN4|PRICKLE2|NKD2|RECQL4|LIMA1|NT5E|ADAM23|RAD54L|RUNX1T1|AOC3|ADAM33|PCDHB15|PCDHB13|PCDHB12|PCDHB11|SULF1|SH3RF3|SMOC2|PCDHB18|RFWD3|MSRB3|ZNF454|LIMS2|GUCY1B3|PRDM6|PRDM5|LOXL1|GALNT10|NUDT11|CDH6|COMP|NUDT10|EFEMP2|SALL1|CDH2|ZNF208|NEK2|SVEP1|PRND|CD93|KDM2B|IGFBP3|HIC1|SAP30|FOXP1|ADAM12|FKBP7|ROR1|ROR2|FKBP9|PPEF1|DGKI|FBN2|NOTCH4|LTBP2|FBLN1|AEBP1|NID1|FBLN2|GLIS1|FBLN5|GLIS2|CYP11A1|ZC3H18|ZNF667|ZNF423|ATP8B2|CYBRD1|ZFHX4|P4HA3|SPIRE2|CPE|ZNF532|FBN1|SNED1|PCDHGB7|PCDHGB6|BNC2|FHL1|MCM10|FHL5|SOBP|CPZ|PKD2|ADAMTS5|HEPH|CPXM1|ZNF385D|EDIL3|ADAMTS6|EGFL6|PCDHGA3|MMP2|PCDHGA2|ASPN|PCDHGA9|VCAN|LATS2|CDH11|CDH13|ASPA|MCM2|SEC23A|LRP1|ZBTB47|C1S|LRP4|PDXP|ATP10A|TENC1|THBS2|THBS1|AURKB|CYGB|DLL4|SPOCK1|SLIT3|CHSY3|JAZF1|POLQ|PCDH7|GALNT1|EYA4|PCDHGC3|KLF2|TLL1|CDO1</Data></Cell><Cell ss:Index="255"/></Row><Row ss:Index="125" ss:Height="12.816"><Cell><Data ss:Type="Number">30199</Data></Cell><Cell ss:StyleID="ce1"><Data ss:Type="Number">0.0000089493</Data></Cell><Cell ss:StyleID="ce1"><Data ss:Type="Number">0.00036587</Data></Cell><Cell><Data ss:Type="Number">8</Data></Cell><Cell><Data ss:Type="Number">27</Data></Cell><Cell><Data ss:Type="Number">733</Data></Cell><Cell><Data ss:Type="Number">17760</Data></Cell><Cell><Data ss:Type="String">collagen fibril organization</Data></Cell><Cell><Data ss:Type="String">COL1A1|COL3A1|COL1A2|COL5A1|COL14A1|LUM|COL5A2|DPT</Data></Cell><Cell ss:Index="255"/></Row><Row ss:Height="12.816"><Cell><Data ss:Type="Number">43167</Data></Cell><Cell ss:StyleID="ce1"><Data ss:Type="Number">0.000010536</Data></Cell><Cell ss:StyleID="ce1"><Data ss:Type="Number">0.00042656</Data></Cell><Cell><Data ss:Type="Number">206</Data></Cell><Cell><Data ss:Type="Number">3823</Data></Cell><Cell><Data ss:Type="Number">733</Data></Cell><Cell><Data ss:Type="Number">17760</Data></Cell><Cell><Data ss:Type="String">ion binding</Data></Cell><Cell><Data ss:Type="String">SPON2|SPARC|ITSN1|GDE1|CHEK2|CYP1B1|HMCN1|ACVR1|CACNA2D1|EBF2|EBF3|EML1|SYTL4|CYP2U1|SPARCL1|ATF7|PRKD1|HPRT1|MYL9|NECAB1|TSHZ3|ELTD1|PLA2G5|PCDH19|PCDH18|ADAMTS10|ADAMTS16|NUAK1|ZBED1|ARSE|JAG1|NR2F1|MICAL2|CDC7|PCDHGA11|CYP26A1|EHD2|PDE3A|PCDHB5|SNAI2|DCHS1|FAT3|PCDHB4|FAT4|DZIP1|PCDHB9|APOBEC3B|NRP1|COL18A1|NRP2|FKBP14|GLI2|MECOM|ADAMTSL5|MMP28|TIMP2|COL10A1|TIMP3|ENOPH1|LMCD1|ZNF367|ZNF365|ZIK1|ZCCHC24|KCND2|MME|LEPRE1|BHMT2|CIT|NAALADL1|RNF144A|MMP11|ZEB1|MMP16|PLSCR4|PXDN|MMP19|GAS6|MOCS1|PDZRN4|PRICKLE2|NKD2|RECQL4|LIMA1|NT5E|ADAM23|RAD54L|RUNX1T1|AOC3|ADAM33|PCDHB15|PCDHB13|PCDHB12|PCDHB11|SULF1|SH3RF3|SMOC2|PCDHB18|RFWD3|MSRB3|ZNF454|LIMS2|GUCY1B3|PRDM6|PRDM5|LOXL1|GALNT10|NUDT11|CDH6|COMP|NUDT10|EFEMP2|SALL1|CDH2|ZNF208|NEK2|SVEP1|PRND|CD93|KDM2B|IGFBP3|HIC1|SAP30|FOXP1|ADAM12|FKBP7|ROR1|ROR2|FKBP9|PPEF1|DGKI|FBN2|NOTCH4|LTBP2|FBLN1|AEBP1|NID1|FBLN2|GLIS1|FBLN5|GLIS2|CYP11A1|ZC3H18|ZNF667|ZNF423|ATP8B2|CYBRD1|ZFHX4|P4HA3|SPIRE2|CPE|ZNF532|FBN1|SNED1|PCDHGB7|PCDHGB6|BNC2|FHL1|MCM10|FHL5|SOBP|CPZ|PKD2|ADAMTS5|HEPH|CPXM1|ZNF385D|EDIL3|ADAMTS6|EGFL6|PCDHGA3|MMP2|PCDHGA2|ASPN|PCDHGA9|VCAN|LATS2|CDH11|CDH13|ASPA|MCM2|SEC23A|LRP1|ZBTB47|C1S|LRP4|PDXP|ATP10A|TENC1|THBS2|THBS1|AURKB|CYGB|DLL4|SPOCK1|SLIT3|CHSY3|JAZF1|POLQ|PCDH7|GALNT1|EYA4|PCDHGC3|KLF2|TLL1|CDO1</Data></Cell><Cell ss:Index="255"/></Row><Row ss:Height="12.816"><Cell><Data ss:Type="Number">30155</Data></Cell><Cell ss:StyleID="ce1"><Data ss:Type="Number">0.000011233</Data></Cell><Cell ss:StyleID="ce1"><Data ss:Type="Number">0.00045039</Data></Cell><Cell><Data ss:Type="Number">19</Data></Cell><Cell><Data ss:Type="Number">148</Data></Cell><Cell><Data ss:Type="Number">733</Data></Cell><Cell><Data ss:Type="Number">17760</Data></Cell><Cell><Data ss:Type="String">regulation of cell adhesion</Data></Cell><Cell><Data ss:Type="String">ECM2|LAMA2|ILK|NRG1|FGF1|NID1|ARHGAP6|C4ORF31|THBS1|CYR61|COL1A1|CYTH3|DPP4|EGFLAM|PLAU|CDH13|EMILIN1|TGFBI|EDIL3</Data></Cell><Cell ss:Index="255"/></Row><Row ss:Height="12.816"><Cell><Data ss:Type="Number">35467</Data></Cell><Cell ss:StyleID="ce1"><Data ss:Type="Number">0.000012171</Data></Cell><Cell ss:StyleID="ce1"><Data ss:Type="Number">0.00048338</Data></Cell><Cell><Data ss:Type="Number">27</Data></Cell><Cell><Data ss:Type="Number">262</Data></Cell><Cell><Data ss:Type="Number">733</Data></Cell><Cell><Data ss:Type="Number">17760</Data></Cell><Cell><Data ss:Type="String">negative regulation of signaling pathway</Data></Cell><Cell><Data ss:Type="String">LRP1|HTR2B|HTRA1|FOXM1|THBS1|FOXO1|MECOM|FRZB|HEY2|SLIT3|ACVR1|WNT5B|TGFB3|FST|CAV1|BMP7|ASPN|DKK3|GREM1|CYP26A1|SFRP2|LATS2|CILP|DLC1|GAS1|SPRY1|EZH2</Data></Cell><Cell ss:Index="255"/></Row><Row ss:Height="12.816"><Cell><Data ss:Type="Number">32964</Data></Cell><Cell ss:StyleID="ce1"><Data ss:Type="Number">0.000013922</Data></Cell><Cell ss:StyleID="ce1"><Data ss:Type="Number">0.00054768</Data></Cell><Cell><Data ss:Type="Number">4</Data></Cell><Cell><Data ss:Type="Number">5</Data></Cell><Cell><Data ss:Type="Number">733</Data></Cell><Cell><Data ss:Type="Number">17760</Data></Cell><Cell><Data ss:Type="String">collagen biosynthetic process</Data></Cell><Cell><Data ss:Type="String">COL1A1|COL3A1|COL5A1|TRAM2</Data></Cell><Cell ss:Index="255"/></Row><Row ss:Height="12.816"><Cell><Data ss:Type="Number">48468</Data></Cell><Cell ss:StyleID="ce1"><Data ss:Type="Number">0.000016069</Data></Cell><Cell ss:StyleID="ce1"><Data ss:Type="Number">0.00062626</Data></Cell><Cell><Data ss:Type="Number">49</Data></Cell><Cell><Data ss:Type="Number">630</Data></Cell><Cell><Data ss:Type="Number">733</Data></Cell><Cell><Data ss:Type="Number">17760</Data></Cell><Cell><Data ss:Type="String">cell development</Data></Cell><Cell><Data ss:Type="String">SPON2|NRP1|COL18A1|NRP2|HTR2B|HMGB2|PTPRM|ILK|LAMC1|GLI2|GJA1|EDNRA|SALL1|TNN|ACVR1|C5ORF13|WNT5B|UNC5B|HGF|ITGA1|F2R|EN1|UNC5C|NRG1|VCAN|SFRP2|FEZ1|HAND2|GAS1|GAS7|NOTCH4|NTM|LEF1|NDN|SLIT3|MYH11|MSX1|OPCML|NTNG2|FOXF2|LAMB2|FN1|SCLT1|BMP7|CYP26A1|DAB2|FGF18|PDE3A|DZIP1</Data></Cell><Cell ss:Index="255"/></Row><Row ss:Height="12.816"><Cell><Data ss:Type="Number">35295</Data></Cell><Cell ss:StyleID="ce1"><Data ss:Type="Number">0.000016483</Data></Cell><Cell ss:StyleID="ce1"><Data ss:Type="Number">0.00063644</Data></Cell><Cell><Data ss:Type="Number">29</Data></Cell><Cell><Data ss:Type="Number">297</Data></Cell><Cell><Data ss:Type="Number">733</Data></Cell><Cell><Data ss:Type="Number">17760</Data></Cell><Cell><Data ss:Type="String">tube development</Data></Cell><Cell><Data ss:Type="String">SEMA5A|NRP1|TSHZ3|NOTCH4|HTR2B|ILK|TWIST1|FGF1|PCSK5|CTGF|GLI2|HOXA11|GJA1|EDNRA|SALL1|GJA5|ACVR1|KCNJ8|TGFB3|ITGA1|TBX5|BMP7|ACTA2|GREM1|HAND2|DLC1|FGF18|SPRY1|FGF10</Data></Cell><Cell ss:Index="255"/></Row><Row ss:Height="12.816"><Cell><Data ss:Type="Number">17147</Data></Cell><Cell ss:StyleID="ce1"><Data ss:Type="Number">0.000017603</Data></Cell><Cell ss:StyleID="ce1"><Data ss:Type="Number">0.00066502</Data></Cell><Cell><Data ss:Type="Number">6</Data></Cell><Cell><Data ss:Type="Number">15</Data></Cell><Cell><Data ss:Type="Number">733</Data></Cell><Cell><Data ss:Type="Number">17760</Data></Cell><Cell><Data ss:Type="String">Wnt-protein binding</Data></Cell><Cell><Data ss:Type="String">SFRP4|SFRP2|FRZB|FZD4|ROR1|ROR2</Data></Cell><Cell ss:Index="255"/></Row><Row ss:Height="12.816"><Cell><Data ss:Type="Number">8237</Data></Cell><Cell ss:StyleID="ce1"><Data ss:Type="Number">0.000017627</Data></Cell><Cell ss:StyleID="ce1"><Data ss:Type="Number">0.00066502</Data></Cell><Cell><Data ss:Type="Number">21</Data></Cell><Cell><Data ss:Type="Number">180</Data></Cell><Cell><Data ss:Type="Number">733</Data></Cell><Cell><Data ss:Type="Number">17760</Data></Cell><Cell><Data ss:Type="String">metallopeptidase activity</Data></Cell><Cell><Data ss:Type="String">MME|MMP2|ADAM33|AEBP1|CPZ|ADAMTS10|NAALADL1|ADAMTS16|MMP11|ADAMTS5|MMP16|ADAMTSL5|FAP|MMP28|ADAM23|ADAM12|MMP19|CPE|CPXM1|TLL1|ADAMTS6</Data></Cell><Cell ss:Index="255"/></Row><Row ss:Index="134" ss:Height="12.816"><Cell><Data ss:Type="Number">8284</Data></Cell><Cell ss:StyleID="ce1"><Data ss:Type="Number">0.000017813</Data></Cell><Cell ss:StyleID="ce1"><Data ss:Type="Number">0.00066502</Data></Cell><Cell><Data ss:Type="Number">39</Data></Cell><Cell><Data ss:Type="Number">460</Data></Cell><Cell><Data ss:Type="Number">733</Data></Cell><Cell><Data ss:Type="Number">17760</Data></Cell><Cell><Data ss:Type="String">positive regulation of cell proliferation</Data></Cell><Cell><Data ss:Type="String">NRP1|COL18A1|BLM|EIF5A2|HTR2B|HMGB2|ILK|LAMC1|FOXM1|FGF1|CTGF|GLI2|RECQL4|DPP4|PDGFC|HEY2|IL12RB2|CD276|PDGFRB|PRRX1|MME|LAMB2|HGF|CLEC11A|F2R|IGF2|VEGFC|NRG1|CDC7|TBX18|CDC25B|TBX2|CCNA2|TNFSF4|MAB21L1|FGF18|GAS1|CDH13|FGF10</Data></Cell><Cell ss:Index="255"/></Row><Row ss:Height="12.816"><Cell><Data ss:Type="Number">7229</Data></Cell><Cell ss:StyleID="ce1"><Data ss:Type="Number">0.000017862</Data></Cell><Cell ss:StyleID="ce1"><Data ss:Type="Number">0.00066502</Data></Cell><Cell><Data ss:Type="Number">11</Data></Cell><Cell><Data ss:Type="Number">57</Data></Cell><Cell><Data ss:Type="Number">733</Data></Cell><Cell><Data ss:Type="Number">17760</Data></Cell><Cell><Data ss:Type="String">integrin-mediated signaling pathway</Data></Cell><Cell><Data ss:Type="String">ITGB1|COL3A1|COL16A1|ITGB5|ITGA1|ITGBL1|ILK|ITGAV|ITGA5|DOCK1|CTGF</Data></Cell><Cell ss:Index="255"/></Row><Row ss:Height="12.816"><Cell><Data ss:Type="Number">32963</Data></Cell><Cell ss:StyleID="ce1"><Data ss:Type="Number">0.000021138</Data></Cell><Cell ss:StyleID="ce1"><Data ss:Type="Number">0.00078004</Data></Cell><Cell><Data ss:Type="Number">8</Data></Cell><Cell><Data ss:Type="Number">30</Data></Cell><Cell><Data ss:Type="Number">733</Data></Cell><Cell><Data ss:Type="Number">17760</Data></Cell><Cell><Data ss:Type="String">collagen metabolic process</Data></Cell><Cell><Data ss:Type="String">COL1A1|MMP11|COL3A1|MMP16|COL5A1|MMP2|MMP19|TRAM2</Data></Cell><Cell ss:Index="255"/></Row><Row ss:Height="12.816"><Cell><Data ss:Type="Number">22008</Data></Cell><Cell ss:StyleID="ce1"><Data ss:Type="Number">0.000021448</Data></Cell><Cell ss:StyleID="ce1"><Data ss:Type="Number">0.00078454</Data></Cell><Cell><Data ss:Type="Number">49</Data></Cell><Cell><Data ss:Type="Number">637</Data></Cell><Cell><Data ss:Type="Number">733</Data></Cell><Cell><Data ss:Type="Number">17760</Data></Cell><Cell><Data ss:Type="String">neurogenesis</Data></Cell><Cell><Data ss:Type="String">SPON2|NRP1|NRP2|PRDM6|STMN2|PTPRM|ILK|LAMC1|PTPRG|GLI2|GJA1|CDH2|TNN|TIMP2|LZTS1|C5ORF13|EMX2|WNT5B|UNC5B|HGF|ITGA1|EN1|UNC5C|CIT|ASPM|VCAN|FEZ1|GAS1|ROR1|ROR2|GAS7|C1S|NTM|TWIST1|NDN|SLIT3|HOXC8|OPCML|NTNG2|JAG1|FZD2|LAMB2|FZD4|NR2F1|SCLT1|VEGFC|BMP7|TACC3|ID3</Data></Cell><Cell ss:Index="255"/></Row><Row ss:Height="12.816"><Cell><Data ss:Type="Number">40012</Data></Cell><Cell ss:StyleID="ce1"><Data ss:Type="Number">0.000022674</Data></Cell><Cell ss:StyleID="ce1"><Data ss:Type="Number">0.00082218</Data></Cell><Cell><Data ss:Type="Number">25</Data></Cell><Cell><Data ss:Type="Number">241</Data></Cell><Cell><Data ss:Type="Number">733</Data></Cell><Cell><Data ss:Type="Number">17760</Data></Cell><Cell><Data ss:Type="String">regulation of locomotion</Data></Cell><Cell><Data ss:Type="String">COL18A1|LAMA2|PTPRM|NEXN|ILK|THBS1|DLL4|PLAU|PDGFRB|JAG1|WNT5B|IGFBP3|HGF|F2R|VEGFC|UNC5C|TBX5|PODN|GREM1|CXCL12|DLC1|CDH13|ROR2|VCL|FGF10</Data></Cell><Cell ss:Index="255"/></Row><Row ss:Height="12.816"><Cell><Data ss:Type="Number">44236</Data></Cell><Cell ss:StyleID="ce1"><Data ss:Type="Number">0.000023008</Data></Cell><Cell ss:StyleID="ce1"><Data ss:Type="Number">0.00082711</Data></Cell><Cell><Data ss:Type="Number">9</Data></Cell><Cell><Data ss:Type="Number">39</Data></Cell><Cell><Data ss:Type="Number">733</Data></Cell><Cell><Data ss:Type="Number">17760</Data></Cell><Cell><Data ss:Type="String">multicellular organismal metabolic process</Data></Cell><Cell><Data ss:Type="String">COL1A1|MMP11|COL3A1|MMP16|COL5A1|FAP|MMP2|MMP19|TRAM2</Data></Cell><Cell ss:Index="255"/></Row><Row ss:Height="12.816"><Cell><Data ss:Type="Number">5515</Data></Cell><Cell ss:StyleID="ce1"><Data ss:Type="Number">0.000023501</Data></Cell><Cell ss:StyleID="ce1"><Data ss:Type="Number">0.00083758</Data></Cell><Cell><Data ss:Type="Number">389</Data></Cell><Cell><Data ss:Type="Number">8108</Data></Cell><Cell><Data ss:Type="Number">733</Data></Cell><Cell><Data ss:Type="Number">17760</Data></Cell><Cell><Data ss:Type="String">protein binding</Data></Cell><Cell><Data ss:Type="String">ITSN1|STMN2|ABAT|PREX2|ISLR|HOXA9|GJA1|CREB3L1|STMN1|CYP1B1|C5ORF13|UNC5B|CACNA2D1|CLEC11A|UNC5C|EML1|SYTL4|FEZ1|SERPING1|ATF7|PRKD1|HPRT1|CDCA5|NCAPG|IQGAP3|SKA1|FAM124B|FLRT2|PDGFD|PDGFC|KCNMB4|HOXC8|GPIHBP1|HOXC6|PLK4|BTBD19|STARD13|JAG1|FZD2|FZD4|FN1|NR2F1|CDC7|CDC6|COL1A1|EHD2|PPFIBP1|GJB2|COL1A2|TNFSF4|HNRNPD|PCDHB5|DZIP1|EZH2|ORC1L|ARHGAP1|ARHGAP6|SMG5|GLI2|SHE|MECOM|ADAMTSL5|HEY2|NUF2|TIMP2|TIMP3|GPRASP1|NEFH|ZNF365|IKBIP|KCND2|MYOF|RAB3IL1|CIT|ZEB1|PLSCR4|PXDN|GAS1|GAS6|GAS7|LRRC15|GRP|LRRC17|PELI2|CENPA|UNG|SNX29|FRZB|ADAM23|USP1|CSMD2|IL12RB2|RUNX1T1|AOC3|HEYL|CENPF|COL3A1|RFWD3|NCAPD2|FMOD|SPSB4|COL16A1|OLFML2A|FGF1|CTGF|EFEMP2|SALL1|PODNL1|CDH2|TNN|NEK2|KPNA2|PITX2|LZTS1|FST|IGFBP3|F2R|KERA|THOC4|ILF2|CDC25A|HIC1|SAP30|CDC25B|MELK|SLCO2A1|FKBP7|ROR1|ROR2|ERG|DGKI|BLM|NOTCH4|AEBP1|FOXO1|RHOBTB2|RAD51AP1|NDN|ZNF423|CD276|FANCA|ASNS|CORO2B|PTPRD|PTPRB|LRCH2|DAB2|CXCL12|RCAN2|OGN|SPIRE2|CPE|ITGB1|ITGB5|MCM7|COL14A1|RASGRF2|FHL1|HTR2B|MCM10|FHL5|FOXM1|WISP1|CYR61|WISP2|SYNE1|ADAMTS5|SGCD|ITGAV|EMILIN1|EDIL3|SH3D19|EMX2|SGIP1|RFC2|TRPC1|TNFRSF19|ITGA1|NRG1|ASPN|ASPM|HAND2|PPAP2B|MCM5|ITGA5|BCAT1|MCM2|SEC23A|LRP1|TENC1|CDC45|PLN|E2F1|E2F2|JAZF1|PRRX1|KCNJ8|KCNJ12|AHNAK2|KCNJ15|ORC6L|TBX5|KLF2|TBX2|MYO1D|MFAP4|RAD51|PRC1|PVRL3|SPON2|SPON1|SPARC|EDNRA|CHEK2|CHEK1|PTGFRN|SYNPO|ACVR1|OMD|EBF2|EBF3|CTPS|SFRP4|SFRP2|CIRH1A|COL8A2|FAM64A|EPHA3|EIF5A2|TWIST1|ELTD1|PCDH18|NUAK1|ZBED1|CDT1|LRRN3|FOXF2|IGF2|PARVA|TPX2|ANP32E|ID3|FBXL7|TOP2A|NRP1|NRP2|ECM2|PTPRM|TRAM2|EDA2R|PTPRG|AKAP12|SH3PXD2A|SH3PXD2B|LMCD1|ANKRD6|WARS|MME|RNF144A|SYNC|PDZRN4|MATN3|TAGLN|NEXN|NKD2|LIMA1|EGFLAM|RAD54L|MSX1|EXOSC2|GPC6|RANBP1|GINS4|VEGFC|KLHL3|KLHL4|PODN|SH3RF3|TJP1|FAP|CSDC2|DLC1|FKBP1B|TACC3|HDGF|MAD2L1|FHOD3|PRDM6|PRDM5|PLAT|LOXL1|HOXA11|HOXA10|COMP|PTTG1|PPFIA2|PDGFRB|CD93|WNT5B|KDM2B|HGF|DKC1|DOK5|DOK6|ADAM12|AMPH|VCL|PPIC|RAI14|RBM8A|NXPH3|CTTNBP2|HTRA3|NPR2|HTRA1|LTBP2|FBLN1|CACNA1C|NID1|FBLN5|DPP4|CNN1|CCNB2|HRH1|MYH11|CLSPN|YARS|UBE2C|TGFB3|CAV1|INHBA|BMP7|FGF14|DIAPH3|COL5A1|COL5A2|FGF18|CNTN1|TGFBI|FBN1|FGF10|GPSM2|HMGB2|HSPB2|LMOD1|ILK|LDB2|LAMC1|PKD2|CKS1B|SEPT8|SGOL1|LRRTM2|SCARF2|EGFL6|MMP2|SHROOM4|DCN|DNM1|BEAN|ACTA2|CCNA2|GREM1|DNM3|GREM2|PSRC1|LATS2|PALLD|CRY2|CDH11|COL6A1|CDH13|DOCK1|LAMA2|LEF1|PDXP|PRELP|THBS2|UACA|THBS1|AURKB|AURKA|AGPAT4|CYTH3|DLL4|SLIT3|LAMB2|LUM|SPRY1</Data></Cell><Cell ss:Index="255"/></Row><Row ss:Height="12.816"><Cell><Data ss:Type="Number">32989</Data></Cell><Cell ss:StyleID="ce1"><Data ss:Type="Number">0.000024569</Data></Cell><Cell ss:StyleID="ce1"><Data ss:Type="Number">0.00086824</Data></Cell><Cell><Data ss:Type="Number">32</Data></Cell><Cell><Data ss:Type="Number">351</Data></Cell><Cell><Data ss:Type="Number">733</Data></Cell><Cell><Data ss:Type="Number">17760</Data></Cell><Cell><Data ss:Type="String">cellular component morphogenesis</Data></Cell><Cell><Data ss:Type="String">SPON2|NRP1|COL18A1|NRP2|NOTCH4|LEF1|PTPRM|ILK|LAMC1|GLI2|GJA1|SALL1|TNN|NDN|SLIT3|MYH11|MSX1|NTNG2|C5ORF13|FOXF2|UNC5B|LAMB2|HGF|ITGA1|FN1|UNC5C|BMP7|VCAN|DAB2|FEZ1|GAS1|GAS7</Data></Cell><Cell ss:Index="255"/></Row><Row ss:Height="12.816"><Cell><Data ss:Type="Number">48705</Data></Cell><Cell ss:StyleID="ce1"><Data ss:Type="Number">0.000027595</Data></Cell><Cell ss:StyleID="ce1"><Data ss:Type="Number">0.00096699</Data></Cell><Cell><Data ss:Type="Number">16</Data></Cell><Cell><Data ss:Type="Number">118</Data></Cell><Cell><Data ss:Type="Number">733</Data></Cell><Cell><Data ss:Type="Number">17760</Data></Cell><Cell><Data ss:Type="String">skeletal system morphogenesis</Data></Cell><Cell><Data ss:Type="String">PDGFRB|PRRX1|TGFB3|MMP2|CTGF|HOXA11|COL1A1|RECQL4|TBX15|SFRP2|ZEB1|FGF18|GAS1|ROR2|HOXC8|HOXD8</Data></Cell><Cell ss:Index="255"/></Row></Table><x:WorksheetOptions/></ss:Worksheet></Workbook>
