# Supplementary material for: Network analysis of EMT and MET micro-RNA regulation in breast cancer
Source: Sci Rep. 2017 Oct 19;7:13534. doi: 10.1038/s41598-017-13903-1 (PMC5648819; doi:10.1038/s41598-017-13903-1)
Supplement: Supplementary file 7 — Table S11 [file 41598_2017_13903_MOESM7_ESM.xml]

<?xml version="1.0" encoding="UTF-8"?>
<?mso-application progid="Excel.Sheet"?><Workbook xmlns:o="urn:schemas-microsoft-com:office:office" xmlns:x2="http://schemas.microsoft.com/office/excel/2003/xml" xmlns:c="urn:schemas-microsoft-com:office:component:spreadsheet" xmlns:html="http://www.w3.org/TR/REC-html40" xmlns:x="urn:schemas-microsoft-com:office:excel" xmlns:ss="urn:schemas-microsoft-com:office:spreadsheet" xmlns:xsi="http://www.w3.org/2001/XMLSchema-instance"><OfficeDocumentSettings xmlns="urn:schemas-microsoft-com:office:office"><Colors><Color><Index>3</Index><RGB>#c0c0c0</RGB></Color><Color><Index>4</Index><RGB>#ff0000</RGB></Color></Colors></OfficeDocumentSettings><ExcelWorkbook xmlns="urn:schemas-microsoft-com:office:excel"><WindowHeight>9000</WindowHeight><WindowWidth>13860</WindowWidth><WindowTopX>240</WindowTopX><WindowTopY>75</WindowTopY><ProtectStructure>False</ProtectStructure><ProtectWindows>False</ProtectWindows></ExcelWorkbook><Styles><Style ss:ID="Default" ss:Name="Default"/><Style ss:ID="Result" ss:Name="Result"><Font ss:Bold="1" ss:Italic="1" ss:Underline="Single"/></Style><Style ss:ID="Result2" ss:Name="Result2"><Font ss:Bold="1" ss:Italic="1" ss:Underline="Single"/><NumberFormat ss:Format="Currency"/></Style><Style ss:ID="Heading" ss:Name="Heading"><Font ss:Bold="1" ss:Italic="1" ss:Size="16"/></Style><Style ss:ID="Heading1" ss:Name="Heading1"><Font ss:Bold="1" ss:Italic="1" ss:Size="16"/></Style><Style ss:ID="co1"/><Style ss:ID="ta1"/><Style ss:ID="ce1"><NumberFormat ss:Format="Scientific"/></Style></Styles><ss:Worksheet ss:Name="Sheet1"><Table ss:StyleID="ta1"><Column ss:Span="172" ss:Width="64.008"/><Row ss:Height="12.816"><Cell ss:Index="2"><Data ss:Type="String">P1</Data></Cell><Cell><Data ss:Type="String">P2</Data></Cell><Cell><Data ss:Type="String">P3</Data></Cell><Cell><Data ss:Type="String">P4</Data></Cell><Cell><Data ss:Type="String">P5</Data></Cell><Cell><Data ss:Type="String">P6</Data></Cell><Cell><Data ss:Type="String">P7</Data></Cell><Cell><Data ss:Type="String">P8</Data></Cell><Cell><Data ss:Type="String">P9</Data></Cell><Cell><Data ss:Type="String">P10</Data></Cell><Cell><Data ss:Type="String">P11</Data></Cell><Cell><Data ss:Type="String">P12</Data></Cell><Cell><Data ss:Type="String">P13</Data></Cell><Cell><Data ss:Type="String">P14</Data></Cell><Cell><Data ss:Type="String">P15</Data></Cell><Cell><Data ss:Type="String">P16</Data></Cell><Cell><Data ss:Type="String">P17</Data></Cell><Cell><Data ss:Type="String">P18</Data></Cell><Cell><Data ss:Type="String">P19</Data></Cell><Cell><Data ss:Type="String">P20</Data></Cell><Cell><Data ss:Type="String">P21</Data></Cell><Cell><Data ss:Type="String">P22</Data></Cell><Cell><Data ss:Type="String">P23</Data></Cell><Cell><Data ss:Type="String">P24</Data></Cell><Cell><Data ss:Type="String">P25</Data></Cell><Cell><Data ss:Type="String">P26</Data></Cell><Cell><Data ss:Type="String">P27</Data></Cell><Cell><Data ss:Type="String">P28</Data></Cell><Cell><Data ss:Type="String">P29</Data></Cell><Cell><Data ss:Type="String">P30</Data></Cell><Cell><Data ss:Type="String">P31</Data></Cell><Cell><Data ss:Type="String">P32</Data></Cell><Cell><Data ss:Type="String">P33</Data></Cell><Cell><Data ss:Type="String">P34</Data></Cell><Cell><Data ss:Type="String">P35</Data></Cell><Cell><Data ss:Type="String">P36</Data></Cell><Cell><Data ss:Type="String">P37</Data></Cell><Cell><Data ss:Type="String">P38</Data></Cell><Cell><Data ss:Type="String">P39</Data></Cell><Cell><Data ss:Type="String">P40</Data></Cell><Cell><Data ss:Type="String">P41</Data></Cell><Cell><Data ss:Type="String">P42</Data></Cell><Cell><Data ss:Type="String">P43</Data></Cell><Cell><Data ss:Type="String">P44</Data></Cell><Cell><Data ss:Type="String">P45</Data></Cell><Cell><Data ss:Type="String">P46</Data></Cell><Cell><Data ss:Type="String">P47</Data></Cell><Cell><Data ss:Type="String">P48</Data></Cell><Cell><Data ss:Type="String">P49</Data></Cell><Cell><Data ss:Type="String">P50</Data></Cell><Cell><Data ss:Type="String">P51</Data></Cell><Cell><Data ss:Type="String">P52</Data></Cell><Cell><Data ss:Type="String">P53</Data></Cell><Cell><Data ss:Type="String">P54</Data></Cell><Cell><Data ss:Type="String">P55</Data></Cell><Cell><Data ss:Type="String">P56</Data></Cell><Cell><Data ss:Type="String">P57</Data></Cell><Cell><Data ss:Type="String">P58</Data></Cell><Cell><Data ss:Type="String">P59</Data></Cell><Cell><Data ss:Type="String">P60</Data></Cell><Cell><Data ss:Type="String">P61</Data></Cell><Cell><Data ss:Type="String">P62</Data></Cell><Cell><Data ss:Type="String">P63</Data></Cell><Cell><Data ss:Type="String">P64</Data></Cell><Cell><Data ss:Type="String">P65</Data></Cell><Cell><Data ss:Type="String">P66</Data></Cell><Cell><Data ss:Type="String">P67</Data></Cell><Cell><Data ss:Type="String">P68</Data></Cell><Cell><Data ss:Type="String">P69</Data></Cell><Cell><Data ss:Type="String">P70</Data></Cell><Cell><Data ss:Type="String">P71</Data></Cell><Cell><Data ss:Type="String">P72</Data></Cell><Cell><Data ss:Type="String">P73</Data></Cell><Cell><Data ss:Type="String">P74</Data></Cell><Cell><Data ss:Type="String">P75</Data></Cell><Cell><Data ss:Type="String">P76</Data></Cell><Cell><Data ss:Type="String">P77</Data></Cell><Cell><Data ss:Type="String">P78</Data></Cell><Cell><Data ss:Type="String">P79</Data></Cell><Cell><Data ss:Type="String">P80</Data></Cell><Cell><Data ss:Type="String">P81</Data></Cell><Cell><Data ss:Type="String">P82</Data></Cell><Cell><Data ss:Type="String">P83</Data></Cell><Cell><Data ss:Type="String">P84</Data></Cell><Cell><Data ss:Type="String">P85</Data></Cell><Cell><Data ss:Type="String">P86</Data></Cell><Cell><Data ss:Type="String">P87</Data></Cell><Cell><Data ss:Type="String">P88</Data></Cell><Cell><Data ss:Type="String">P89</Data></Cell><Cell><Data ss:Type="String">P90</Data></Cell><Cell><Data ss:Type="String">P91</Data></Cell><Cell><Data ss:Type="String">P92</Data></Cell><Cell><Data ss:Type="String">P93</Data></Cell><Cell><Data ss:Type="String">P94</Data></Cell><Cell><Data ss:Type="String">P95</Data></Cell><Cell><Data ss:Type="String">P96</Data></Cell><Cell><Data ss:Type="String">P97</Data></Cell><Cell><Data ss:Type="String">P98</Data></Cell><Cell><Data ss:Type="String">P99</Data></Cell><Cell><Data ss:Type="String">P100</Data></Cell><Cell><Data ss:Type="String">P101</Data></Cell><Cell><Data ss:Type="String">P102</Data></Cell><Cell><Data ss:Type="String">P103</Data></Cell><Cell><Data ss:Type="String">P104</Data></Cell><Cell><Data ss:Type="String">P105</Data></Cell><Cell><Data ss:Type="String">P106</Data></Cell><Cell><Data ss:Type="String">P107</Data></Cell><Cell><Data ss:Type="String">P108</Data></Cell><Cell><Data ss:Type="String">P109</Data></Cell><Cell><Data ss:Type="String">P110</Data></Cell><Cell><Data ss:Type="String">P111</Data></Cell><Cell><Data ss:Type="String">P112</Data></Cell><Cell><Data ss:Type="String">P113</Data></Cell><Cell><Data ss:Type="String">P114</Data></Cell><Cell><Data ss:Type="String">P115</Data></Cell><Cell><Data ss:Type="String">P116</Data></Cell><Cell><Data ss:Type="String">P117</Data></Cell><Cell><Data ss:Type="String">P118</Data></Cell><Cell><Data ss:Type="String">P119</Data></Cell><Cell><Data ss:Type="String">P120</Data></Cell><Cell><Data ss:Type="String">P121</Data></Cell><Cell><Data ss:Type="String">P122</Data></Cell><Cell><Data ss:Type="String">P123</Data></Cell><Cell><Data ss:Type="String">P124</Data></Cell><Cell><Data ss:Type="String">P125</Data></Cell><Cell><Data ss:Type="String">P126</Data></Cell><Cell><Data ss:Type="String">P127</Data></Cell><Cell><Data ss:Type="String">P128</Data></Cell><Cell><Data ss:Type="String">P129</Data></Cell><Cell><Data ss:Type="String">P130</Data></Cell><Cell><Data ss:Type="String">P131</Data></Cell><Cell><Data ss:Type="String">P132</Data></Cell><Cell><Data ss:Type="String">P133</Data></Cell><Cell><Data ss:Type="String">P134</Data></Cell><Cell><Data ss:Type="String">P135</Data></Cell><Cell><Data ss:Type="String">P136</Data></Cell><Cell><Data ss:Type="String">P137</Data></Cell><Cell><Data ss:Type="String">P138</Data></Cell><Cell><Data ss:Type="String">P139</Data></Cell><Cell><Data ss:Type="String">P140</Data></Cell><Cell><Data ss:Type="String">P141</Data></Cell><Cell><Data ss:Type="String">P142</Data></Cell><Cell><Data ss:Type="String">P143</Data></Cell><Cell><Data ss:Type="String">P144</Data></Cell><Cell><Data ss:Type="String">P145</Data></Cell><Cell><Data ss:Type="String">P146</Data></Cell><Cell><Data ss:Type="String">P147</Data></Cell><Cell><Data ss:Type="String">P148</Data></Cell><Cell><Data ss:Type="String">P149</Data></Cell><Cell><Data ss:Type="String">P150</Data></Cell><Cell><Data ss:Type="String">P151</Data></Cell><Cell><Data ss:Type="String">P152</Data></Cell><Cell><Data ss:Type="String">P153</Data></Cell><Cell><Data ss:Type="String">P154</Data></Cell><Cell><Data ss:Type="String">P155</Data></Cell><Cell><Data ss:Type="String">P156</Data></Cell><Cell><Data ss:Type="String">P157</Data></Cell><Cell><Data ss:Type="String">P158</Data></Cell><Cell><Data ss:Type="String">P159</Data></Cell><Cell><Data ss:Type="String">P160</Data></Cell><Cell><Data ss:Type="String">P161</Data></Cell><Cell><Data ss:Type="String">P162</Data></Cell><Cell><Data ss:Type="String">P163</Data></Cell><Cell><Data ss:Type="String">P164</Data></Cell><Cell><Data ss:Type="String">P165</Data></Cell><Cell><Data ss:Type="String">P166</Data></Cell><Cell><Data ss:Type="String">P167</Data></Cell><Cell><Data ss:Type="String">P168</Data></Cell><Cell><Data ss:Type="String">P169</Data></Cell><Cell><Data ss:Type="String">P170</Data></Cell><Cell><Data ss:Type="String">P171</Data></Cell><Cell><Data ss:Type="String">P172</Data></Cell></Row><Row ss:Height="12.816"><Cell><Data ss:Type="String">INHIBITION_OF_THE_PROTEOLYTIC_ACTIVITY_OF_APC_C_REQUIRED_FOR_THE_ONSET_OF_ANAPHASE_BY_MITOTIC_SPINDLE_CHECKPOINT_COMPONENTS</Data></Cell><Cell><Data ss:Type="Number">0.776264636293773</Data></Cell><Cell><Data ss:Type="Number">0.840862085001912</Data></Cell><Cell><Data ss:Type="Number">0.359488029461793</Data></Cell><Cell><Data ss:Type="Number">0.757257782558761</Data></Cell><Cell><Data ss:Type="Number">0.473382393461764</Data></Cell><Cell><Data ss:Type="Number">0.63113364043183</Data></Cell><Cell><Data ss:Type="Number">0.655512275527331</Data></Cell><Cell><Data ss:Type="Number">0.45111826623166</Data></Cell><Cell><Data ss:Type="Number">0.689097952021174</Data></Cell><Cell><Data ss:Type="Number">0.657995473709156</Data></Cell><Cell><Data ss:Type="Number">0.408958637096814</Data></Cell><Cell><Data ss:Type="Number">0.509773234630904</Data></Cell><Cell><Data ss:Type="Number">0.480613536202579</Data></Cell><Cell><Data ss:Type="Number">0.761599593083553</Data></Cell><Cell><Data ss:Type="Number">0.76829756096826</Data></Cell><Cell><Data ss:Type="Number">0.634369184175276</Data></Cell><Cell><Data ss:Type="Number">0.851736563126322</Data></Cell><Cell><Data ss:Type="Number">0.614012487998591</Data></Cell><Cell><Data ss:Type="Number">0.817307930242136</Data></Cell><Cell><Data ss:Type="Number">0.235226730714616</Data></Cell><Cell><Data ss:Type="Number">0.429615925101909</Data></Cell><Cell><Data ss:Type="Number">0.27710580979732</Data></Cell><Cell><Data ss:Type="Number">0.487553574806812</Data></Cell><Cell><Data ss:Type="Number">0.585721139717715</Data></Cell><Cell><Data ss:Type="Number">0.589323613233318</Data></Cell><Cell><Data ss:Type="Number">0.677973761843902</Data></Cell><Cell><Data ss:Type="Number">0.817297495445317</Data></Cell><Cell><Data ss:Type="Number">0.532415114501188</Data></Cell><Cell><Data ss:Type="Number">0.458626746870159</Data></Cell><Cell><Data ss:Type="Number">0.695541224507887</Data></Cell><Cell><Data ss:Type="Number">0.772533207184821</Data></Cell><Cell><Data ss:Type="Number">0.850797713712343</Data></Cell><Cell><Data ss:Type="Number">0.255780707470604</Data></Cell><Cell><Data ss:Type="Number">0.833655761362056</Data></Cell><Cell><Data ss:Type="Number">0.510276243630081</Data></Cell><Cell><Data ss:Type="Number">0.442319741452294</Data></Cell><Cell><Data ss:Type="Number">0.267389622060425</Data></Cell><Cell><Data ss:Type="Number">0.352824431818731</Data></Cell><Cell><Data ss:Type="Number">0.672437086403639</Data></Cell><Cell><Data ss:Type="Number">0.643978341597809</Data></Cell><Cell><Data ss:Type="Number">0.748208392166321</Data></Cell><Cell><Data ss:Type="Number">0.729220338260818</Data></Cell><Cell><Data ss:Type="Number">0.831866966917098</Data></Cell><Cell><Data ss:Type="Number">0.659733323457408</Data></Cell><Cell><Data ss:Type="Number">0.345794287736314</Data></Cell><Cell><Data ss:Type="Number">1</Data></Cell><Cell><Data ss:Type="Number">0.680447850422063</Data></Cell><Cell><Data ss:Type="Number">0.523243618232014</Data></Cell><Cell><Data ss:Type="Number">0.270819882931736</Data></Cell><Cell><Data ss:Type="Number">0.75553652474122</Data></Cell><Cell><Data ss:Type="Number">0.825337591916652</Data></Cell><Cell><Data ss:Type="Number">0.886077051658749</Data></Cell><Cell><Data ss:Type="Number">0.599797354009834</Data></Cell><Cell><Data ss:Type="Number">0.721388446945042</Data></Cell><Cell><Data ss:Type="Number">0.77852388142693</Data></Cell><Cell><Data ss:Type="Number">0.731040660380418</Data></Cell><Cell><Data ss:Type="Number">0.4661629680573</Data></Cell><Cell><Data ss:Type="Number">0.846236508061948</Data></Cell><Cell><Data ss:Type="Number">0.404233219054806</Data></Cell><Cell><Data ss:Type="Number">0.687216225126433</Data></Cell><Cell><Data ss:Type="Number">0.246842686241715</Data></Cell><Cell><Data ss:Type="Number">0.685445492384992</Data></Cell><Cell><Data ss:Type="Number">0.741060012635111</Data></Cell><Cell><Data ss:Type="Number">0.0722590316011223</Data></Cell><Cell><Data ss:Type="Number">0.534675520936816</Data></Cell><Cell><Data ss:Type="Number">0.918567485821832</Data></Cell><Cell><Data ss:Type="Number">0.546859747726884</Data></Cell><Cell><Data ss:Type="Number">0.765346816090069</Data></Cell><Cell><Data ss:Type="Number">0.692796686844003</Data></Cell><Cell><Data ss:Type="Number">0.581798820737127</Data></Cell><Cell><Data ss:Type="Number">0.636567297029059</Data></Cell><Cell><Data ss:Type="Number">0.781830386220171</Data></Cell><Cell><Data ss:Type="Number">0.810293355908961</Data></Cell><Cell><Data ss:Type="Number">0.627817452495226</Data></Cell><Cell><Data ss:Type="Number">0.770191380466895</Data></Cell><Cell><Data ss:Type="Number">0.597522036970457</Data></Cell><Cell><Data ss:Type="Number">0.434424873294458</Data></Cell><Cell><Data ss:Type="Number">0.705097180142283</Data></Cell><Cell><Data ss:Type="Number">0.882946895385591</Data></Cell><Cell><Data ss:Type="Number">0.527968679580895</Data></Cell><Cell><Data ss:Type="Number">0.484261612721204</Data></Cell><Cell><Data ss:Type="Number">0.631903094061559</Data></Cell><Cell><Data ss:Type="Number">0.90961551812875</Data></Cell><Cell><Data ss:Type="Number">0.373247577454845</Data></Cell><Cell><Data ss:Type="Number">0.0406792144813663</Data></Cell><Cell><Data ss:Type="Number">0.737431185388465</Data></Cell><Cell><Data ss:Type="Number">0.0387076163157293</Data></Cell><Cell><Data ss:Type="Number">0.032939896120379</Data></Cell><Cell><Data ss:Type="Number">0</Data></Cell><Cell><Data ss:Type="Number">0.15137594804432</Data></Cell><Cell><Data ss:Type="Number">0.134998006617828</Data></Cell><Cell><Data ss:Type="Number">0.0231341217840521</Data></Cell><Cell><Data ss:Type="Number">0.104901032026054</Data></Cell><Cell><Data ss:Type="Number">0.0847630156047898</Data></Cell><Cell><Data ss:Type="Number">0</Data></Cell><Cell><Data ss:Type="Number">0.232458331318229</Data></Cell><Cell><Data ss:Type="Number">0.275403532257545</Data></Cell><Cell><Data ss:Type="Number">0.192619603991331</Data></Cell><Cell><Data ss:Type="Number">0.119781911952894</Data></Cell><Cell><Data ss:Type="Number">0.513570619049959</Data></Cell><Cell><Data ss:Type="Number">0.0211483491049978</Data></Cell><Cell><Data ss:Type="Number">0.146167272906314</Data></Cell><Cell><Data ss:Type="Number">0.026367936114285</Data></Cell><Cell><Data ss:Type="Number">0.242360708931251</Data></Cell><Cell><Data ss:Type="Number">0.191789796588135</Data></Cell><Cell><Data ss:Type="Number">0.143584944615661</Data></Cell><Cell><Data ss:Type="Number">0.185177346307126</Data></Cell><Cell><Data ss:Type="Number">0.0781208437480649</Data></Cell><Cell><Data ss:Type="Number">0.155340533460875</Data></Cell><Cell><Data ss:Type="Number">0.230174222649129</Data></Cell><Cell><Data ss:Type="Number">0.141604966134081</Data></Cell><Cell><Data ss:Type="Number">0.0647691387226452</Data></Cell><Cell><Data ss:Type="Number">0.0452861852410564</Data></Cell><Cell><Data ss:Type="Number">0.225172777988196</Data></Cell><Cell><Data ss:Type="Number">0.0353989846795727</Data></Cell><Cell><Data ss:Type="Number">0.0422780419692588</Data></Cell><Cell><Data ss:Type="Number">0.12808811426554</Data></Cell><Cell><Data ss:Type="Number">0.0790995565326778</Data></Cell><Cell><Data ss:Type="Number">0.0558879113482813</Data></Cell><Cell><Data ss:Type="Number">0.361567755373306</Data></Cell><Cell><Data ss:Type="Number">0.03349554920839</Data></Cell><Cell><Data ss:Type="Number">0.112456590854856</Data></Cell><Cell><Data ss:Type="Number">0.0543758037230973</Data></Cell><Cell><Data ss:Type="Number">0.0464124672719225</Data></Cell><Cell><Data ss:Type="Number">0.425089047456967</Data></Cell><Cell><Data ss:Type="Number">0.367677917880345</Data></Cell><Cell><Data ss:Type="Number">0.0616630506206418</Data></Cell><Cell><Data ss:Type="Number">0.0490958664620477</Data></Cell><Cell><Data ss:Type="Number">0.0729824592502517</Data></Cell><Cell><Data ss:Type="Number">0.29528541752279</Data></Cell><Cell><Data ss:Type="Number">0.0606025118384762</Data></Cell><Cell><Data ss:Type="Number">0.0223493379363842</Data></Cell><Cell><Data ss:Type="Number">0.247433548177584</Data></Cell><Cell><Data ss:Type="Number">0.136969596940323</Data></Cell><Cell><Data ss:Type="Number">0.222229670464307</Data></Cell><Cell><Data ss:Type="Number">0.126453751186145</Data></Cell><Cell><Data ss:Type="Number">0.103105954412079</Data></Cell><Cell><Data ss:Type="Number">0.283238941374278</Data></Cell><Cell><Data ss:Type="Number">0.198138313339479</Data></Cell><Cell><Data ss:Type="Number">0.0851402311361764</Data></Cell><Cell><Data ss:Type="Number">0.16585672468734</Data></Cell><Cell><Data ss:Type="Number">0.0186055793185595</Data></Cell><Cell><Data ss:Type="Number">0.135057002518816</Data></Cell><Cell><Data ss:Type="Number">0.115005160679606</Data></Cell><Cell><Data ss:Type="Number">0.219527148438159</Data></Cell><Cell><Data ss:Type="Number">0.109424229348764</Data></Cell><Cell><Data ss:Type="Number">0.0375478908471399</Data></Cell><Cell><Data ss:Type="Number">0.254351225831258</Data></Cell><Cell><Data ss:Type="Number">0.0346405982548623</Data></Cell><Cell><Data ss:Type="Number">0.0188231130857155</Data></Cell><Cell><Data ss:Type="Number">0.176672101831972</Data></Cell><Cell><Data ss:Type="Number">0.261388570563115</Data></Cell><Cell><Data ss:Type="Number">0.326273350038841</Data></Cell><Cell><Data ss:Type="Number">0.1206473823337</Data></Cell><Cell><Data ss:Type="Number">0.0294119432610315</Data></Cell><Cell><Data ss:Type="Number">0.233303919232555</Data></Cell><Cell><Data ss:Type="Number">0.610894682506582</Data></Cell><Cell><Data ss:Type="Number">0.192305748159288</Data></Cell><Cell><Data ss:Type="Number">0.174599489782768</Data></Cell><Cell><Data ss:Type="Number">0.0443659391160824</Data></Cell><Cell><Data ss:Type="Number">0.380748322109666</Data></Cell><Cell><Data ss:Type="Number">0</Data></Cell><Cell><Data ss:Type="Number">0.00974057539455798</Data></Cell><Cell><Data ss:Type="Number">0.0156286543009992</Data></Cell><Cell><Data ss:Type="Number">0.366606346359793</Data></Cell><Cell><Data ss:Type="Number">0.0175005706149824</Data></Cell><Cell><Data ss:Type="Number">0.0388049780071025</Data></Cell><Cell><Data ss:Type="Number">0</Data></Cell><Cell><Data ss:Type="Number">0.0130719954424068</Data></Cell><Cell><Data ss:Type="Number">0.0380972846497836</Data></Cell><Cell><Data ss:Type="Number">0.0154903207652001</Data></Cell><Cell><Data ss:Type="Number">0.178575073361052</Data></Cell></Row><Row ss:Height="12.816"><Cell><Data ss:Type="String">PTM_GAMMA_CARBOXYLATION_HYPUSINE_FORMATION_AND_ARYLSULFATASE_ACTIVATION</Data></Cell><Cell><Data ss:Type="Number">0.429002162909025</Data></Cell><Cell><Data ss:Type="Number">0.569581696185281</Data></Cell><Cell><Data ss:Type="Number">0.77850750996169</Data></Cell><Cell><Data ss:Type="Number">0.732852488694672</Data></Cell><Cell><Data ss:Type="Number">0.6014381585483</Data></Cell><Cell><Data ss:Type="Number">0.733700946460794</Data></Cell><Cell><Data ss:Type="Number">0.497536216820407</Data></Cell><Cell><Data ss:Type="Number">0.347578372711168</Data></Cell><Cell><Data ss:Type="Number">1</Data></Cell><Cell><Data ss:Type="Number">0.360531776848984</Data></Cell><Cell><Data ss:Type="Number">0.369604570114487</Data></Cell><Cell><Data ss:Type="Number">0.491596459598053</Data></Cell><Cell><Data ss:Type="Number">0.624239492915047</Data></Cell><Cell><Data ss:Type="Number">0.426374668568685</Data></Cell><Cell><Data ss:Type="Number">0.658652624984532</Data></Cell><Cell><Data ss:Type="Number">0.318935273988716</Data></Cell><Cell><Data ss:Type="Number">0.47613356352512</Data></Cell><Cell><Data ss:Type="Number">0.709400637594829</Data></Cell><Cell><Data ss:Type="Number">0.345712731374256</Data></Cell><Cell><Data ss:Type="Number">0.900769919664579</Data></Cell><Cell><Data ss:Type="Number">0.517798916352177</Data></Cell><Cell><Data ss:Type="Number">0.703271648356131</Data></Cell><Cell><Data ss:Type="Number">0.635806956872131</Data></Cell><Cell><Data ss:Type="Number">0.752063581930009</Data></Cell><Cell><Data ss:Type="Number">0.738248652930356</Data></Cell><Cell><Data ss:Type="Number">0.822295080852756</Data></Cell><Cell><Data ss:Type="Number">0.77940584432682</Data></Cell><Cell><Data ss:Type="Number">0.584085685552098</Data></Cell><Cell><Data ss:Type="Number">0.463722328882864</Data></Cell><Cell><Data ss:Type="Number">0.479811306894515</Data></Cell><Cell><Data ss:Type="Number">0.395027706253995</Data></Cell><Cell><Data ss:Type="Number">0.771801428613675</Data></Cell><Cell><Data ss:Type="Number">0.743944701816407</Data></Cell><Cell><Data ss:Type="Number">0.461418017433484</Data></Cell><Cell><Data ss:Type="Number">0.422059244251244</Data></Cell><Cell><Data ss:Type="Number">0.368225774000961</Data></Cell><Cell><Data ss:Type="Number">0.786564203097528</Data></Cell><Cell><Data ss:Type="Number">0.260442321576569</Data></Cell><Cell><Data ss:Type="Number">0.777485577836113</Data></Cell><Cell><Data ss:Type="Number">0.780013030239965</Data></Cell><Cell><Data ss:Type="Number">0.313823757276745</Data></Cell><Cell><Data ss:Type="Number">0.601117196187686</Data></Cell><Cell><Data ss:Type="Number">0.427434005655177</Data></Cell><Cell><Data ss:Type="Number">0.491942722350074</Data></Cell><Cell><Data ss:Type="Number">0.301450821652932</Data></Cell><Cell><Data ss:Type="Number">0.44783927085861</Data></Cell><Cell><Data ss:Type="Number">0.325929524967216</Data></Cell><Cell><Data ss:Type="Number">0.610620236768967</Data></Cell><Cell><Data ss:Type="Number">0.294697738981997</Data></Cell><Cell><Data ss:Type="Number">0.682210380927665</Data></Cell><Cell><Data ss:Type="Number">0.347834403967077</Data></Cell><Cell><Data ss:Type="Number">0.497056102498782</Data></Cell><Cell><Data ss:Type="Number">0.470550698575094</Data></Cell><Cell><Data ss:Type="Number">0.335150315604053</Data></Cell><Cell><Data ss:Type="Number">0.790801573891508</Data></Cell><Cell><Data ss:Type="Number">0.499079137623669</Data></Cell><Cell><Data ss:Type="Number">0.330412203150793</Data></Cell><Cell><Data ss:Type="Number">0.458932071442239</Data></Cell><Cell><Data ss:Type="Number">0.608625553073444</Data></Cell><Cell><Data ss:Type="Number">0.254188250009201</Data></Cell><Cell><Data ss:Type="Number">0.865945500101409</Data></Cell><Cell><Data ss:Type="Number">0.837371351968166</Data></Cell><Cell><Data ss:Type="Number">0.258800744855274</Data></Cell><Cell><Data ss:Type="Number">0.718010748050501</Data></Cell><Cell><Data ss:Type="Number">0.407011950956452</Data></Cell><Cell><Data ss:Type="Number">0.703415412653234</Data></Cell><Cell><Data ss:Type="Number">0.44783927085861</Data></Cell><Cell><Data ss:Type="Number">0.439973310048461</Data></Cell><Cell><Data ss:Type="Number">0.289648231525063</Data></Cell><Cell><Data ss:Type="Number">0.62229675626654</Data></Cell><Cell><Data ss:Type="Number">0.440591238019494</Data></Cell><Cell><Data ss:Type="Number">0.724477811361877</Data></Cell><Cell><Data ss:Type="Number">0.405973762518728</Data></Cell><Cell><Data ss:Type="Number">0.463722328882864</Data></Cell><Cell><Data ss:Type="Number">0.431194466514979</Data></Cell><Cell><Data ss:Type="Number">0.577830289866612</Data></Cell><Cell><Data ss:Type="Number">0.645910464842256</Data></Cell><Cell><Data ss:Type="Number">0.600008650694657</Data></Cell><Cell><Data ss:Type="Number">0.685153278030108</Data></Cell><Cell><Data ss:Type="Number">0.530773583092871</Data></Cell><Cell><Data ss:Type="Number">0.930757236221735</Data></Cell><Cell><Data ss:Type="Number">0.455691887880205</Data></Cell><Cell><Data ss:Type="Number">0.404238904961596</Data></Cell><Cell><Data ss:Type="Number">0.55465180768306</Data></Cell><Cell><Data ss:Type="Number">0.69275978742259</Data></Cell><Cell><Data ss:Type="Number">0.31223164500911</Data></Cell><Cell><Data ss:Type="Number">0.123105802845858</Data></Cell><Cell><Data ss:Type="Number">0.106545548988664</Data></Cell><Cell><Data ss:Type="Number">0.0587633768028957</Data></Cell><Cell><Data ss:Type="Number">0.136306421639728</Data></Cell><Cell><Data ss:Type="Number">0.159713354173615</Data></Cell><Cell><Data ss:Type="Number">0.303684170020012</Data></Cell><Cell><Data ss:Type="Number">0.260491916072619</Data></Cell><Cell><Data ss:Type="Number">0.239006826970492</Data></Cell><Cell><Data ss:Type="Number">0.0225714956054834</Data></Cell><Cell><Data ss:Type="Number">0.251009338213872</Data></Cell><Cell><Data ss:Type="Number">0.231869267013774</Data></Cell><Cell><Data ss:Type="Number">0.266704444235941</Data></Cell><Cell><Data ss:Type="Number">0.253195764490178</Data></Cell><Cell><Data ss:Type="Number">0.277351447445988</Data></Cell><Cell><Data ss:Type="Number">0.168483437416383</Data></Cell><Cell><Data ss:Type="Number">0.199684091092847</Data></Cell><Cell><Data ss:Type="Number">0.0486396482406039</Data></Cell><Cell><Data ss:Type="Number">0.206665777880228</Data></Cell><Cell><Data ss:Type="Number">0.197015682876364</Data></Cell><Cell><Data ss:Type="Number">0.210113829404683</Data></Cell><Cell><Data ss:Type="Number">0.241017484510022</Data></Cell><Cell><Data ss:Type="Number">0.221513736281851</Data></Cell><Cell><Data ss:Type="Number">0.248050973860295</Data></Cell><Cell><Data ss:Type="Number">0.278952057629809</Data></Cell><Cell><Data ss:Type="Number">0.201487118618356</Data></Cell><Cell><Data ss:Type="Number">0.208889095708799</Data></Cell><Cell><Data ss:Type="Number">0.200508370934727</Data></Cell><Cell><Data ss:Type="Number">0.224769464551289</Data></Cell><Cell><Data ss:Type="Number">0.188317350217894</Data></Cell><Cell><Data ss:Type="Number">0.172250747867467</Data></Cell><Cell><Data ss:Type="Number">0.222987789725121</Data></Cell><Cell><Data ss:Type="Number">0.179040497293218</Data></Cell><Cell><Data ss:Type="Number">0.238597091551903</Data></Cell><Cell><Data ss:Type="Number">0.220659714554911</Data></Cell><Cell><Data ss:Type="Number">0.136854579012442</Data></Cell><Cell><Data ss:Type="Number">0.110027413586282</Data></Cell><Cell><Data ss:Type="Number">0.188111614709697</Data></Cell><Cell><Data ss:Type="Number">0.181339959373335</Data></Cell><Cell><Data ss:Type="Number">0.185923839267532</Data></Cell><Cell><Data ss:Type="Number">0.696517690314864</Data></Cell><Cell><Data ss:Type="Number">0.173729879386286</Data></Cell><Cell><Data ss:Type="Number">0.171486495840278</Data></Cell><Cell><Data ss:Type="Number">0.151055392933554</Data></Cell><Cell><Data ss:Type="Number">0.179553767423962</Data></Cell><Cell><Data ss:Type="Number">0.211662788824577</Data></Cell><Cell><Data ss:Type="Number">0.195895274335329</Data></Cell><Cell><Data ss:Type="Number">0.202971653069667</Data></Cell><Cell><Data ss:Type="Number">0.195107188840333</Data></Cell><Cell><Data ss:Type="Number">0.177863084249959</Data></Cell><Cell><Data ss:Type="Number">0.155972190639018</Data></Cell><Cell><Data ss:Type="Number">0.187410061256954</Data></Cell><Cell><Data ss:Type="Number">0.152719209570064</Data></Cell><Cell><Data ss:Type="Number">0.204387570591724</Data></Cell><Cell><Data ss:Type="Number">0.22245505968481</Data></Cell><Cell><Data ss:Type="Number">0.155972190639018</Data></Cell><Cell><Data ss:Type="Number">0.0837438215121461</Data></Cell><Cell><Data ss:Type="Number">0.227069061063255</Data></Cell><Cell><Data ss:Type="Number">0.146219668398258</Data></Cell><Cell><Data ss:Type="Number">0.264996320629079</Data></Cell><Cell><Data ss:Type="Number">0.117747923702727</Data></Cell><Cell><Data ss:Type="Number">0.123996319582676</Data></Cell><Cell><Data ss:Type="Number">0.23209072565366</Data></Cell><Cell><Data ss:Type="Number">0.179553767423962</Data></Cell><Cell><Data ss:Type="Number">0.079655732833547</Data></Cell><Cell><Data ss:Type="Number">0.14933083680548</Data></Cell><Cell><Data ss:Type="Number">0.224007879394139</Data></Cell><Cell><Data ss:Type="Number">0.290318874085047</Data></Cell><Cell><Data ss:Type="Number">0.283489501084017</Data></Cell><Cell><Data ss:Type="Number">0.0613650798915178</Data></Cell><Cell><Data ss:Type="Number">0.251561950364198</Data></Cell><Cell><Data ss:Type="Number">0.306658416595497</Data></Cell><Cell><Data ss:Type="Number">0.153036580109065</Data></Cell><Cell><Data ss:Type="Number">0.211315813277476</Data></Cell><Cell><Data ss:Type="Number">0.167122812964253</Data></Cell><Cell><Data ss:Type="Number">0.122136954570573</Data></Cell><Cell><Data ss:Type="Number">0.0210029099004791</Data></Cell><Cell><Data ss:Type="Number">0.114638049616692</Data></Cell><Cell><Data ss:Type="Number">0.0563906467491682</Data></Cell><Cell><Data ss:Type="Number">0.115820296643094</Data></Cell><Cell><Data ss:Type="Number">0.0241095408618633</Data></Cell><Cell><Data ss:Type="Number">0.0774744760587168</Data></Cell><Cell><Data ss:Type="Number">0</Data></Cell><Cell><Data ss:Type="Number">0.056605801081018</Data></Cell><Cell><Data ss:Type="Number">0.0402499477911764</Data></Cell><Cell><Data ss:Type="Number">0.348977356499894</Data></Cell><Cell><Data ss:Type="Number">0.190288089570526</Data></Cell></Row><Row ss:Height="12.816"><Cell><Data ss:Type="String">APOPTOTIC_CLEAVAGE_OF_CELLULAR_PROTEINS</Data></Cell><Cell><Data ss:Type="Number">0.615460473334576</Data></Cell><Cell><Data ss:Type="Number">0.929406752869215</Data></Cell><Cell><Data ss:Type="Number">0.977232033954949</Data></Cell><Cell><Data ss:Type="Number">0.828879969691691</Data></Cell><Cell><Data ss:Type="Number">0.76570528712822</Data></Cell><Cell><Data ss:Type="Number">0.872998637293204</Data></Cell><Cell><Data ss:Type="Number">0.883033228209994</Data></Cell><Cell><Data ss:Type="Number">0.818763934725234</Data></Cell><Cell><Data ss:Type="Number">0.779700269265888</Data></Cell><Cell><Data ss:Type="Number">0.702378514437242</Data></Cell><Cell><Data ss:Type="Number">0.789989766310203</Data></Cell><Cell><Data ss:Type="Number">0.925890509050229</Data></Cell><Cell><Data ss:Type="Number">0.928375035693981</Data></Cell><Cell><Data ss:Type="Number">0.658732154969514</Data></Cell><Cell><Data ss:Type="Number">0.726298584534151</Data></Cell><Cell><Data ss:Type="Number">0.722077894370447</Data></Cell><Cell><Data ss:Type="Number">1</Data></Cell><Cell><Data ss:Type="Number">0.697790163805672</Data></Cell><Cell><Data ss:Type="Number">0.619996619913325</Data></Cell><Cell><Data ss:Type="Number">0.832005238993725</Data></Cell><Cell><Data ss:Type="Number">0.800854501399619</Data></Cell><Cell><Data ss:Type="Number">0.804178033074063</Data></Cell><Cell><Data ss:Type="Number">0.803598663016748</Data></Cell><Cell><Data ss:Type="Number">0.901629281241046</Data></Cell><Cell><Data ss:Type="Number">0.785157275136916</Data></Cell><Cell><Data ss:Type="Number">0.796514395072072</Data></Cell><Cell><Data ss:Type="Number">0.830725888405211</Data></Cell><Cell><Data ss:Type="Number">0.857239492856752</Data></Cell><Cell><Data ss:Type="Number">0.945518265636822</Data></Cell><Cell><Data ss:Type="Number">0.681969632467846</Data></Cell><Cell><Data ss:Type="Number">0.641648802088557</Data></Cell><Cell><Data ss:Type="Number">0.717447860277023</Data></Cell><Cell><Data ss:Type="Number">0.877132053309322</Data></Cell><Cell><Data ss:Type="Number">0.815908290314425</Data></Cell><Cell><Data ss:Type="Number">0.707783443131295</Data></Cell><Cell><Data ss:Type="Number">0.804934419033097</Data></Cell><Cell><Data ss:Type="Number">0.864940388374483</Data></Cell><Cell><Data ss:Type="Number">0.801906301325969</Data></Cell><Cell><Data ss:Type="Number">0.817820751480398</Data></Cell><Cell><Data ss:Type="Number">0.902188102922497</Data></Cell><Cell><Data ss:Type="Number">0.647222240210275</Data></Cell><Cell><Data ss:Type="Number">0.727926632100578</Data></Cell><Cell><Data ss:Type="Number">0.666192507402285</Data></Cell><Cell><Data ss:Type="Number">0.933998002127186</Data></Cell><Cell><Data ss:Type="Number">0.774082017816886</Data></Cell><Cell><Data ss:Type="Number">0.741662931460104</Data></Cell><Cell><Data ss:Type="Number">0.744212890311305</Data></Cell><Cell><Data ss:Type="Number">1</Data></Cell><Cell><Data ss:Type="Number">0.515733362078128</Data></Cell><Cell><Data ss:Type="Number">0.955676064344159</Data></Cell><Cell><Data ss:Type="Number">0.810859523379683</Data></Cell><Cell><Data ss:Type="Number">0.907996440718637</Data></Cell><Cell><Data ss:Type="Number">0.862234226351235</Data></Cell><Cell><Data ss:Type="Number">0.671531696870653</Data></Cell><Cell><Data ss:Type="Number">0.694125870030479</Data></Cell><Cell><Data ss:Type="Number">0.875948308206453</Data></Cell><Cell><Data ss:Type="Number">0.635296686656201</Data></Cell><Cell><Data ss:Type="Number">0.715484262774483</Data></Cell><Cell><Data ss:Type="Number">0.90759926776291</Data></Cell><Cell><Data ss:Type="Number">0.615460473334576</Data></Cell><Cell><Data ss:Type="Number">0.853778179239593</Data></Cell><Cell><Data ss:Type="Number">0.912288088599979</Data></Cell><Cell><Data ss:Type="Number">0.756061386383018</Data></Cell><Cell><Data ss:Type="Number">0.838734917612296</Data></Cell><Cell><Data ss:Type="Number">0.938793528796145</Data></Cell><Cell><Data ss:Type="Number">0.906627418066178</Data></Cell><Cell><Data ss:Type="Number">0.819496610331857</Data></Cell><Cell><Data ss:Type="Number">0.657930389156529</Data></Cell><Cell><Data ss:Type="Number">0.615460473334576</Data></Cell><Cell><Data ss:Type="Number">0.880322926377708</Data></Cell><Cell><Data ss:Type="Number">0.922071221693178</Data></Cell><Cell><Data ss:Type="Number">0.841331456357634</Data></Cell><Cell><Data ss:Type="Number">0.758467603863264</Data></Cell><Cell><Data ss:Type="Number">0.773424433222284</Data></Cell><Cell><Data ss:Type="Number">0.671531696870653</Data></Cell><Cell><Data ss:Type="Number">0.848979194758838</Data></Cell><Cell><Data ss:Type="Number">0.728596194097353</Data></Cell><Cell><Data ss:Type="Number">1</Data></Cell><Cell><Data ss:Type="Number">0.966781654466434</Data></Cell><Cell><Data ss:Type="Number">0.962768494863916</Data></Cell><Cell><Data ss:Type="Number">0.91574473517711</Data></Cell><Cell><Data ss:Type="Number">0.798898488737411</Data></Cell><Cell><Data ss:Type="Number">0.867658559714546</Data></Cell><Cell><Data ss:Type="Number">0.827359680067007</Data></Cell><Cell><Data ss:Type="Number">0.729851360402983</Data></Cell><Cell><Data ss:Type="Number">0.645809654523674</Data></Cell><Cell><Data ss:Type="Number">0.416163409939835</Data></Cell><Cell><Data ss:Type="Number">0.439036146014338</Data></Cell><Cell><Data ss:Type="Number">0.262572735652946</Data></Cell><Cell><Data ss:Type="Number">0.489077777215727</Data></Cell><Cell><Data ss:Type="Number">0.478053606918759</Data></Cell><Cell><Data ss:Type="Number">0.453749600912609</Data></Cell><Cell><Data ss:Type="Number">0.516858120316813</Data></Cell><Cell><Data ss:Type="Number">0.516275567271142</Data></Cell><Cell><Data ss:Type="Number">0.278855915390404</Data></Cell><Cell><Data ss:Type="Number">0.540071615857227</Data></Cell><Cell><Data ss:Type="Number">0.534279217074418</Data></Cell><Cell><Data ss:Type="Number">0.531360733612398</Data></Cell><Cell><Data ss:Type="Number">0.512600495402983</Data></Cell><Cell><Data ss:Type="Number">0.615460473334576</Data></Cell><Cell><Data ss:Type="Number">0.436276169765413</Data></Cell><Cell><Data ss:Type="Number">0.521530643488483</Data></Cell><Cell><Data ss:Type="Number">0.289979974474723</Data></Cell><Cell><Data ss:Type="Number">0.516603645240125</Data></Cell><Cell><Data ss:Type="Number">0.494505128060963</Data></Cell><Cell><Data ss:Type="Number">0.522475762190698</Data></Cell><Cell><Data ss:Type="Number">0.506112622795659</Data></Cell><Cell><Data ss:Type="Number">0.511896190305449</Data></Cell><Cell><Data ss:Type="Number">0.519952068903408</Data></Cell><Cell><Data ss:Type="Number">0.552609377766506</Data></Cell><Cell><Data ss:Type="Number">0.502307183590289</Data></Cell><Cell><Data ss:Type="Number">0.523148675336092</Data></Cell><Cell><Data ss:Type="Number">0.448033301192266</Data></Cell><Cell><Data ss:Type="Number">0.450855388224831</Data></Cell><Cell><Data ss:Type="Number">0.469817692685305</Data></Cell><Cell><Data ss:Type="Number">0.447784314631915</Data></Cell><Cell><Data ss:Type="Number">0.524348750868135</Data></Cell><Cell><Data ss:Type="Number">0.48643766208689</Data></Cell><Cell><Data ss:Type="Number">0.480448869540968</Data></Cell><Cell><Data ss:Type="Number">0.526369527379027</Data></Cell><Cell><Data ss:Type="Number">0.438826310638004</Data></Cell><Cell><Data ss:Type="Number">0.308628464348095</Data></Cell><Cell><Data ss:Type="Number">0.475149117139122</Data></Cell><Cell><Data ss:Type="Number">0.503355134253943</Data></Cell><Cell><Data ss:Type="Number">0.540912330035542</Data></Cell><Cell><Data ss:Type="Number">0.53339679952713</Data></Cell><Cell><Data ss:Type="Number">0.446115008776092</Data></Cell><Cell><Data ss:Type="Number">0.442335888824997</Data></Cell><Cell><Data ss:Type="Number">0.459384138407763</Data></Cell><Cell><Data ss:Type="Number">0.511036737835929</Data></Cell><Cell><Data ss:Type="Number">0.527518697974193</Data></Cell><Cell><Data ss:Type="Number">0.448324863971932</Data></Cell><Cell><Data ss:Type="Number">0.54423658812576</Data></Cell><Cell><Data ss:Type="Number">0.525029181913607</Data></Cell><Cell><Data ss:Type="Number">0.475916440774042</Data></Cell><Cell><Data ss:Type="Number">0.493464893349512</Data></Cell><Cell><Data ss:Type="Number">0.499247885044808</Data></Cell><Cell><Data ss:Type="Number">0.549357405632625</Data></Cell><Cell><Data ss:Type="Number">0.49116243974091</Data></Cell><Cell><Data ss:Type="Number">0.513891687755964</Data></Cell><Cell><Data ss:Type="Number">0.49644791417687</Data></Cell><Cell><Data ss:Type="Number">0.37193665843113</Data></Cell><Cell><Data ss:Type="Number">0.522604435010408</Data></Cell><Cell><Data ss:Type="Number">0.497933437875377</Data></Cell><Cell><Data ss:Type="Number">0.510370483741515</Data></Cell><Cell><Data ss:Type="Number">0.351330742201456</Data></Cell><Cell><Data ss:Type="Number">0.390421164007134</Data></Cell><Cell><Data ss:Type="Number">0.414825357261985</Data></Cell><Cell><Data ss:Type="Number">0.457187454407342</Data></Cell><Cell><Data ss:Type="Number">0.296890157280214</Data></Cell><Cell><Data ss:Type="Number">0.457159926893889</Data></Cell><Cell><Data ss:Type="Number">0.515379858219256</Data></Cell><Cell><Data ss:Type="Number">0.537541060186719</Data></Cell><Cell><Data ss:Type="Number">0.5328819008456</Data></Cell><Cell><Data ss:Type="Number">0.324425535491605</Data></Cell><Cell><Data ss:Type="Number">0.536024994194701</Data></Cell><Cell><Data ss:Type="Number">0.562525305401168</Data></Cell><Cell><Data ss:Type="Number">0.49396370677895</Data></Cell><Cell><Data ss:Type="Number">0.503767602920262</Data></Cell><Cell><Data ss:Type="Number">0.431325726991264</Data></Cell><Cell><Data ss:Type="Number">0.424461932595949</Data></Cell><Cell><Data ss:Type="Number">0.299871124057004</Data></Cell><Cell><Data ss:Type="Number">0.405362487973362</Data></Cell><Cell><Data ss:Type="Number">0.40752656098118</Data></Cell><Cell><Data ss:Type="Number">0.45616120878192</Data></Cell><Cell><Data ss:Type="Number">0.291412717549837</Data></Cell><Cell><Data ss:Type="Number">0.384943482753814</Data></Cell><Cell><Data ss:Type="Number">0.28621600145247</Data></Cell><Cell><Data ss:Type="Number">0.378622078322381</Data></Cell><Cell><Data ss:Type="Number">0.328956831132343</Data></Cell><Cell><Data ss:Type="Number">0</Data></Cell><Cell><Data ss:Type="Number">0.459225965148658</Data></Cell></Row><Row ss:Height="12.816"><Cell><Data ss:Type="String">RNA_POL_I_TRANSCRIPTION_TERMINATION</Data></Cell><Cell><Data ss:Type="Number">0.61914035358109</Data></Cell><Cell><Data ss:Type="Number">0.690121388855709</Data></Cell><Cell><Data ss:Type="Number">0.741526642452807</Data></Cell><Cell><Data ss:Type="Number">0.725168080715951</Data></Cell><Cell><Data ss:Type="Number">0.513175740305194</Data></Cell><Cell><Data ss:Type="Number">0.575109331788784</Data></Cell><Cell><Data ss:Type="Number">0.516643647596744</Data></Cell><Cell><Data ss:Type="Number">0.324767908152057</Data></Cell><Cell><Data ss:Type="Number">0.534491832459798</Data></Cell><Cell><Data ss:Type="Number">0.501456882682835</Data></Cell><Cell><Data ss:Type="Number">0.863052126019345</Data></Cell><Cell><Data ss:Type="Number">0.546186193545597</Data></Cell><Cell><Data ss:Type="Number">0.574552461402534</Data></Cell><Cell><Data ss:Type="Number">0.627080100412547</Data></Cell><Cell><Data ss:Type="Number">0.368962480230881</Data></Cell><Cell><Data ss:Type="Number">0.334586076591386</Data></Cell><Cell><Data ss:Type="Number">0.868570472201508</Data></Cell><Cell><Data ss:Type="Number">0.439042324339456</Data></Cell><Cell><Data ss:Type="Number">0.670861008491694</Data></Cell><Cell><Data ss:Type="Number">0.669529820564839</Data></Cell><Cell><Data ss:Type="Number">0.592731593100112</Data></Cell><Cell><Data ss:Type="Number">0.139058297705449</Data></Cell><Cell><Data ss:Type="Number">0.493792412208</Data></Cell><Cell><Data ss:Type="Number">0.334586076591386</Data></Cell><Cell><Data ss:Type="Number">0.428749504594912</Data></Cell><Cell><Data ss:Type="Number">0.710165607588566</Data></Cell><Cell><Data ss:Type="Number">1</Data></Cell><Cell><Data ss:Type="Number">0.448310815752226</Data></Cell><Cell><Data ss:Type="Number">0.729066726088994</Data></Cell><Cell><Data ss:Type="Number">0.771240101982298</Data></Cell><Cell><Data ss:Type="Number">0.798916664656548</Data></Cell><Cell><Data ss:Type="Number">0.750434408596404</Data></Cell><Cell><Data ss:Type="Number">0.546186193545597</Data></Cell><Cell><Data ss:Type="Number">0.691973066700509</Data></Cell><Cell><Data ss:Type="Number">0.528028273106143</Data></Cell><Cell><Data ss:Type="Number">0.749656014006168</Data></Cell><Cell><Data ss:Type="Number">0.903722942625</Data></Cell><Cell><Data ss:Type="Number">0.657656697356841</Data></Cell><Cell><Data ss:Type="Number">0.697518293539212</Data></Cell><Cell><Data ss:Type="Number">0.523856018098683</Data></Cell><Cell><Data ss:Type="Number">0.321878662202416</Data></Cell><Cell><Data ss:Type="Number">0.50232917506415</Data></Cell><Cell><Data ss:Type="Number">0.487123556775183</Data></Cell><Cell><Data ss:Type="Number">0.810869188027157</Data></Cell><Cell><Data ss:Type="Number">0.467237448896161</Data></Cell><Cell><Data ss:Type="Number">0.55859939307809</Data></Cell><Cell><Data ss:Type="Number">0.596562588030407</Data></Cell><Cell><Data ss:Type="Number">0.553095993546953</Data></Cell><Cell><Data ss:Type="Number">0.121287065365843</Data></Cell><Cell><Data ss:Type="Number">0.828938559907225</Data></Cell><Cell><Data ss:Type="Number">0.523491784304147</Data></Cell><Cell><Data ss:Type="Number">0.521652733587093</Data></Cell><Cell><Data ss:Type="Number">0.533879547028671</Data></Cell><Cell><Data ss:Type="Number">0.370132857688274</Data></Cell><Cell><Data ss:Type="Number">0.504958050890191</Data></Cell><Cell><Data ss:Type="Number">0.79146025896467</Data></Cell><Cell><Data ss:Type="Number">0.16569375616315</Data></Cell><Cell><Data ss:Type="Number">0.698264817209555</Data></Cell><Cell><Data ss:Type="Number">0.397918227231011</Data></Cell><Cell><Data ss:Type="Number">0.591968456083565</Data></Cell><Cell><Data ss:Type="Number">0.66832722030893</Data></Cell><Cell><Data ss:Type="Number">0.511797641703737</Data></Cell><Cell><Data ss:Type="Number">0.787278749755651</Data></Cell><Cell><Data ss:Type="Number">0.412425046934286</Data></Cell><Cell><Data ss:Type="Number">0.462393898078932</Data></Cell><Cell><Data ss:Type="Number">0.771685531351057</Data></Cell><Cell><Data ss:Type="Number">0.705099341124236</Data></Cell><Cell><Data ss:Type="Number">0.320705107474771</Data></Cell><Cell><Data ss:Type="Number">0.473560507565329</Data></Cell><Cell><Data ss:Type="Number">0.481701293895756</Data></Cell><Cell><Data ss:Type="Number">0.442853498824786</Data></Cell><Cell><Data ss:Type="Number">0.419401608263853</Data></Cell><Cell><Data ss:Type="Number">0.571380127055665</Data></Cell><Cell><Data ss:Type="Number">0.758675089837519</Data></Cell><Cell><Data ss:Type="Number">0.511797641703737</Data></Cell><Cell><Data ss:Type="Number">0.218099044903982</Data></Cell><Cell><Data ss:Type="Number">0.301953138358728</Data></Cell><Cell><Data ss:Type="Number">0.682930531067434</Data></Cell><Cell><Data ss:Type="Number">0.598468763410206</Data></Cell><Cell><Data ss:Type="Number">0.568627830628884</Data></Cell><Cell><Data ss:Type="Number">0.590744845959809</Data></Cell><Cell><Data ss:Type="Number">0.633869121059508</Data></Cell><Cell><Data ss:Type="Number">0.448394593724233</Data></Cell><Cell><Data ss:Type="Number">0.670978419801359</Data></Cell><Cell><Data ss:Type="Number">0.40766925331335</Data></Cell><Cell><Data ss:Type="Number">0.446746128366428</Data></Cell><Cell><Data ss:Type="Number">0.261699777805223</Data></Cell><Cell><Data ss:Type="Number">0.184811552911335</Data></Cell><Cell><Data ss:Type="Number">0.23292114631034</Data></Cell><Cell><Data ss:Type="Number">0.297116302068395</Data></Cell><Cell><Data ss:Type="Number">0.205696036514403</Data></Cell><Cell><Data ss:Type="Number">0.142924596771531</Data></Cell><Cell><Data ss:Type="Number">0.330269433778729</Data></Cell><Cell><Data ss:Type="Number">0.320144742381613</Data></Cell><Cell><Data ss:Type="Number">0.164945746728743</Data></Cell><Cell><Data ss:Type="Number">0.0949531310760329</Data></Cell><Cell><Data ss:Type="Number">0.326054225339506</Data></Cell><Cell><Data ss:Type="Number">0.320900713439186</Data></Cell><Cell><Data ss:Type="Number">0.430672713758983</Data></Cell><Cell><Data ss:Type="Number">0.359672504418552</Data></Cell><Cell><Data ss:Type="Number">0.284864956774255</Data></Cell><Cell><Data ss:Type="Number">0.351202822767758</Data></Cell><Cell><Data ss:Type="Number">0.191138925833135</Data></Cell><Cell><Data ss:Type="Number">0.38752881461194</Data></Cell><Cell><Data ss:Type="Number">0.18281045546903</Data></Cell><Cell><Data ss:Type="Number">0.342991469304866</Data></Cell><Cell><Data ss:Type="Number">0.39284625270002</Data></Cell><Cell><Data ss:Type="Number">0.145668913672129</Data></Cell><Cell><Data ss:Type="Number">0.121376148727572</Data></Cell><Cell><Data ss:Type="Number">0.389564849641553</Data></Cell><Cell><Data ss:Type="Number">0.294944464466305</Data></Cell><Cell><Data ss:Type="Number">0.189976094589353</Data></Cell><Cell><Data ss:Type="Number">0.269747070579201</Data></Cell><Cell><Data ss:Type="Number">0.101039476472933</Data></Cell><Cell><Data ss:Type="Number">0.261626338523002</Data></Cell><Cell><Data ss:Type="Number">0.239062825918395</Data></Cell><Cell><Data ss:Type="Number">0.318393867737736</Data></Cell><Cell><Data ss:Type="Number">0.30658676956209</Data></Cell><Cell><Data ss:Type="Number">0.0981831814885395</Data></Cell><Cell><Data ss:Type="Number">0.311818467923895</Data></Cell><Cell><Data ss:Type="Number">0.0177991529187909</Data></Cell><Cell><Data ss:Type="Number">0.223264996874407</Data></Cell><Cell><Data ss:Type="Number">0.293378949683005</Data></Cell><Cell><Data ss:Type="Number">0.32078522386814</Data></Cell><Cell><Data ss:Type="Number">0.336438288179049</Data></Cell><Cell><Data ss:Type="Number">0.422136605986058</Data></Cell><Cell><Data ss:Type="Number">0.260766870644111</Data></Cell><Cell><Data ss:Type="Number">0.267367607092641</Data></Cell><Cell><Data ss:Type="Number">0.306743964333478</Data></Cell><Cell><Data ss:Type="Number">0.299308977681107</Data></Cell><Cell><Data ss:Type="Number">0.436778407604648</Data></Cell><Cell><Data ss:Type="Number">0.251662305577046</Data></Cell><Cell><Data ss:Type="Number">0.45360394935426</Data></Cell><Cell><Data ss:Type="Number">0.359576821807927</Data></Cell><Cell><Data ss:Type="Number">0.193562730606027</Data></Cell><Cell><Data ss:Type="Number">0.424763544952043</Data></Cell><Cell><Data ss:Type="Number">0.158665433490177</Data></Cell><Cell><Data ss:Type="Number">0.394585566448658</Data></Cell><Cell><Data ss:Type="Number">0.417450289539498</Data></Cell><Cell><Data ss:Type="Number">0.304335577835657</Data></Cell><Cell><Data ss:Type="Number">0.293209502036651</Data></Cell><Cell><Data ss:Type="Number">0.245905426662393</Data></Cell><Cell><Data ss:Type="Number">0.369207877759185</Data></Cell><Cell><Data ss:Type="Number">0.27022244083676</Data></Cell><Cell><Data ss:Type="Number">0.399049527782731</Data></Cell><Cell><Data ss:Type="Number">0.2060390656242</Data></Cell><Cell><Data ss:Type="Number">0.249964821937673</Data></Cell><Cell><Data ss:Type="Number">0.164010652462994</Data></Cell><Cell><Data ss:Type="Number">0.261145286532511</Data></Cell><Cell><Data ss:Type="Number">0.196713088164029</Data></Cell><Cell><Data ss:Type="Number">0.0385211968731744</Data></Cell><Cell><Data ss:Type="Number">0.296733990432923</Data></Cell><Cell><Data ss:Type="Number">0.347745808030285</Data></Cell><Cell><Data ss:Type="Number">0.374726856942939</Data></Cell><Cell><Data ss:Type="Number">0.0874121128268724</Data></Cell><Cell><Data ss:Type="Number">0.404578531304404</Data></Cell><Cell><Data ss:Type="Number">0.35148834643606</Data></Cell><Cell><Data ss:Type="Number">0.228234401480747</Data></Cell><Cell><Data ss:Type="Number">0.173921703502889</Data></Cell><Cell><Data ss:Type="Number">0.241803100866577</Data></Cell><Cell><Data ss:Type="Number">0.157609016541376</Data></Cell><Cell><Data ss:Type="Number">0.0462032950967782</Data></Cell><Cell><Data ss:Type="Number">0.211663020215893</Data></Cell><Cell><Data ss:Type="Number">0.191568783661361</Data></Cell><Cell><Data ss:Type="Number">0.120434855043278</Data></Cell><Cell><Data ss:Type="Number">0</Data></Cell><Cell><Data ss:Type="Number">0.159675674934041</Data></Cell><Cell><Data ss:Type="Number">0.0174128269701503</Data></Cell><Cell><Data ss:Type="Number">0.13474581097209</Data></Cell><Cell><Data ss:Type="Number">0.190581323452894</Data></Cell><Cell><Data ss:Type="Number">0.396827002733068</Data></Cell><Cell><Data ss:Type="Number">0.272420335534135</Data></Cell></Row><Row ss:Height="12.816"><Cell><Data ss:Type="String">FORMATION_OF_THE_TERNARY_COMPLEX_AND_SUBSEQUENTLY_THE_43S_COMPLEX</Data></Cell><Cell><Data ss:Type="Number">0.722643182774481</Data></Cell><Cell><Data ss:Type="Number">0.702452530665279</Data></Cell><Cell><Data ss:Type="Number">0.273748881243171</Data></Cell><Cell><Data ss:Type="Number">0.409178379024622</Data></Cell><Cell><Data ss:Type="Number">0.323413720188488</Data></Cell><Cell><Data ss:Type="Number">0.547307308076931</Data></Cell><Cell><Data ss:Type="Number">0.538064563371695</Data></Cell><Cell><Data ss:Type="Number">0.629326497503607</Data></Cell><Cell><Data ss:Type="Number">0.66861291734972</Data></Cell><Cell><Data ss:Type="Number">0.724405784356807</Data></Cell><Cell><Data ss:Type="Number">0.438895502697843</Data></Cell><Cell><Data ss:Type="Number">0.551385681299113</Data></Cell><Cell><Data ss:Type="Number">0.592832461336809</Data></Cell><Cell><Data ss:Type="Number">0.693573653187023</Data></Cell><Cell><Data ss:Type="Number">0.683892499638669</Data></Cell><Cell><Data ss:Type="Number">0.533042161279006</Data></Cell><Cell><Data ss:Type="Number">0.647211247766986</Data></Cell><Cell><Data ss:Type="Number">0.488108942070333</Data></Cell><Cell><Data ss:Type="Number">0.377737142987766</Data></Cell><Cell><Data ss:Type="Number">0.670646053304478</Data></Cell><Cell><Data ss:Type="Number">0.650908418283679</Data></Cell><Cell><Data ss:Type="Number">0.525082839067483</Data></Cell><Cell><Data ss:Type="Number">0.707190722697698</Data></Cell><Cell><Data ss:Type="Number">0.0746972698332167</Data></Cell><Cell><Data ss:Type="Number">0.519027692121336</Data></Cell><Cell><Data ss:Type="Number">0.129034005682082</Data></Cell><Cell><Data ss:Type="Number">0.803375426787533</Data></Cell><Cell><Data ss:Type="Number">0.496941836587609</Data></Cell><Cell><Data ss:Type="Number">0.708171010926979</Data></Cell><Cell><Data ss:Type="Number">0.541400448715296</Data></Cell><Cell><Data ss:Type="Number">0.48835481140379</Data></Cell><Cell><Data ss:Type="Number">0.467375507476266</Data></Cell><Cell><Data ss:Type="Number">0.517199428433392</Data></Cell><Cell><Data ss:Type="Number">0.24170421307656</Data></Cell><Cell><Data ss:Type="Number">0.682951772609609</Data></Cell><Cell><Data ss:Type="Number">0.632388779435958</Data></Cell><Cell><Data ss:Type="Number">0.19240729494047</Data></Cell><Cell><Data ss:Type="Number">0.242395551704005</Data></Cell><Cell><Data ss:Type="Number">0.67295248339787</Data></Cell><Cell><Data ss:Type="Number">0.540228968414689</Data></Cell><Cell><Data ss:Type="Number">0.846050834767731</Data></Cell><Cell><Data ss:Type="Number">0.793700081891343</Data></Cell><Cell><Data ss:Type="Number">0.692355956753635</Data></Cell><Cell><Data ss:Type="Number">0.273748881243171</Data></Cell><Cell><Data ss:Type="Number">0.763326411641827</Data></Cell><Cell><Data ss:Type="Number">0.453247217062063</Data></Cell><Cell><Data ss:Type="Number">0.512073696046266</Data></Cell><Cell><Data ss:Type="Number">0.48835481140379</Data></Cell><Cell><Data ss:Type="Number">0.558983721552745</Data></Cell><Cell><Data ss:Type="Number">0.488662701124515</Data></Cell><Cell><Data ss:Type="Number">0.0264541830636004</Data></Cell><Cell><Data ss:Type="Number">0.337595951558426</Data></Cell><Cell><Data ss:Type="Number">0.393008097851613</Data></Cell><Cell><Data ss:Type="Number">0.974062449365619</Data></Cell><Cell><Data ss:Type="Number">0.479882097410892</Data></Cell><Cell><Data ss:Type="Number">0.413994649413062</Data></Cell><Cell><Data ss:Type="Number">0.564773286492381</Data></Cell><Cell><Data ss:Type="Number">0.266744498179715</Data></Cell><Cell><Data ss:Type="Number">0</Data></Cell><Cell><Data ss:Type="Number">0.718741618950374</Data></Cell><Cell><Data ss:Type="Number">0.440522514111169</Data></Cell><Cell><Data ss:Type="Number">0.702882526398506</Data></Cell><Cell><Data ss:Type="Number">0.351689646392359</Data></Cell><Cell><Data ss:Type="Number">0.883273799316133</Data></Cell><Cell><Data ss:Type="Number">0.267645332114206</Data></Cell><Cell><Data ss:Type="Number">0.406780288241572</Data></Cell><Cell><Data ss:Type="Number">0.813109005036058</Data></Cell><Cell><Data ss:Type="Number">0.00158327256583815</Data></Cell><Cell><Data ss:Type="Number">0.186794144162406</Data></Cell><Cell><Data ss:Type="Number">0.374426632040246</Data></Cell><Cell><Data ss:Type="Number">0.404258618529853</Data></Cell><Cell><Data ss:Type="Number">0.521600563204569</Data></Cell><Cell><Data ss:Type="Number">0.376474352876137</Data></Cell><Cell><Data ss:Type="Number">0.367199670949519</Data></Cell><Cell><Data ss:Type="Number">0.418474052337486</Data></Cell><Cell><Data ss:Type="Number">0.262494515942297</Data></Cell><Cell><Data ss:Type="Number">0.728674539477681</Data></Cell><Cell><Data ss:Type="Number">0.404903986602547</Data></Cell><Cell><Data ss:Type="Number">0.286689275237596</Data></Cell><Cell><Data ss:Type="Number">0.871351889469085</Data></Cell><Cell><Data ss:Type="Number">0.27652571181918</Data></Cell><Cell><Data ss:Type="Number">0.496163047161289</Data></Cell><Cell><Data ss:Type="Number">1</Data></Cell><Cell><Data ss:Type="Number">0.402054400652086</Data></Cell><Cell><Data ss:Type="Number">0.406107259526035</Data></Cell><Cell><Data ss:Type="Number">0.2708133829404</Data></Cell><Cell><Data ss:Type="Number">0.629326497503607</Data></Cell><Cell><Data ss:Type="Number">0.631052973601314</Data></Cell><Cell><Data ss:Type="Number">0.288529323928464</Data></Cell><Cell><Data ss:Type="Number">0.320506401452947</Data></Cell><Cell><Data ss:Type="Number">0.321143502520261</Data></Cell><Cell><Data ss:Type="Number">0.329697969807765</Data></Cell><Cell><Data ss:Type="Number">0.405621839207104</Data></Cell><Cell><Data ss:Type="Number">0.216548313035058</Data></Cell><Cell><Data ss:Type="Number">0.69400626489162</Data></Cell><Cell><Data ss:Type="Number">0.764145207859958</Data></Cell><Cell><Data ss:Type="Number">0.514897278649858</Data></Cell><Cell><Data ss:Type="Number">0.134806635632075</Data></Cell><Cell><Data ss:Type="Number">0.513228000209084</Data></Cell><Cell><Data ss:Type="Number">0.285377686400912</Data></Cell><Cell><Data ss:Type="Number">0.629326497503607</Data></Cell><Cell><Data ss:Type="Number">0.393950973738643</Data></Cell><Cell><Data ss:Type="Number">0.0632896750543888</Data></Cell><Cell><Data ss:Type="Number">0.352411890416559</Data></Cell><Cell><Data ss:Type="Number">0.476952839204409</Data></Cell><Cell><Data ss:Type="Number">0.69922114250824</Data></Cell><Cell><Data ss:Type="Number">0.648611623338372</Data></Cell><Cell><Data ss:Type="Number">0.544594549536999</Data></Cell><Cell><Data ss:Type="Number">0.733765006617684</Data></Cell><Cell><Data ss:Type="Number">0.460302178443222</Data></Cell><Cell><Data ss:Type="Number">0.0515673767209334</Data></Cell><Cell><Data ss:Type="Number">0.420807863108002</Data></Cell><Cell><Data ss:Type="Number">0</Data></Cell><Cell><Data ss:Type="Number">0.519981302600727</Data></Cell><Cell><Data ss:Type="Number">0.636799684686152</Data></Cell><Cell><Data ss:Type="Number">0.172209647816739</Data></Cell><Cell><Data ss:Type="Number">0.0958378673062924</Data></Cell><Cell><Data ss:Type="Number">0.169273796730377</Data></Cell><Cell><Data ss:Type="Number">0.464543828630043</Data></Cell><Cell><Data ss:Type="Number">0.583606465306154</Data></Cell><Cell><Data ss:Type="Number">0.277462845031155</Data></Cell><Cell><Data ss:Type="Number">0.122290961137968</Data></Cell><Cell><Data ss:Type="Number">0.523966855597285</Data></Cell><Cell><Data ss:Type="Number">0.0841164107156819</Data></Cell><Cell><Data ss:Type="Number">0.874525115933467</Data></Cell><Cell><Data ss:Type="Number">0.340018566829577</Data></Cell><Cell><Data ss:Type="Number">0.729003802956053</Data></Cell><Cell><Data ss:Type="Number">0.620678034223942</Data></Cell><Cell><Data ss:Type="Number">0.621954928308019</Data></Cell><Cell><Data ss:Type="Number">0.797182942737943</Data></Cell><Cell><Data ss:Type="Number">0.256790252815959</Data></Cell><Cell><Data ss:Type="Number">0.097390901229355</Data></Cell><Cell><Data ss:Type="Number">0.471967398066345</Data></Cell><Cell><Data ss:Type="Number">0.0652168928100849</Data></Cell><Cell><Data ss:Type="Number">0.0477880691117981</Data></Cell><Cell><Data ss:Type="Number">0</Data></Cell><Cell><Data ss:Type="Number">0.536984170607666</Data></Cell><Cell><Data ss:Type="Number">0.122669698120587</Data></Cell><Cell><Data ss:Type="Number">0.184004503889724</Data></Cell><Cell><Data ss:Type="Number">0.393390705444643</Data></Cell><Cell><Data ss:Type="Number">0.375695050140661</Data></Cell><Cell><Data ss:Type="Number">0.177092972645527</Data></Cell><Cell><Data ss:Type="Number">0.166738312478645</Data></Cell><Cell><Data ss:Type="Number">0.243022950327022</Data></Cell><Cell><Data ss:Type="Number">0.543374570082363</Data></Cell><Cell><Data ss:Type="Number">0.679569185460515</Data></Cell><Cell><Data ss:Type="Number">0</Data></Cell><Cell><Data ss:Type="Number">0.264928247250579</Data></Cell><Cell><Data ss:Type="Number">0.0932077292539505</Data></Cell><Cell><Data ss:Type="Number">0.353558789317751</Data></Cell><Cell><Data ss:Type="Number">0.2680766765324</Data></Cell><Cell><Data ss:Type="Number">0.345437652212251</Data></Cell><Cell><Data ss:Type="Number">0.281722394383764</Data></Cell><Cell><Data ss:Type="Number">0.535897734563589</Data></Cell><Cell><Data ss:Type="Number">0.249022097621956</Data></Cell><Cell><Data ss:Type="Number">0.34083128809615</Data></Cell><Cell><Data ss:Type="Number">0.49767622113042</Data></Cell><Cell><Data ss:Type="Number">0</Data></Cell><Cell><Data ss:Type="Number">0.414219850859339</Data></Cell><Cell><Data ss:Type="Number">0.522304699946005</Data></Cell><Cell><Data ss:Type="Number">0.480353687781082</Data></Cell><Cell><Data ss:Type="Number">0.698994769838512</Data></Cell><Cell><Data ss:Type="Number">0.659491069168328</Data></Cell><Cell><Data ss:Type="Number">0</Data></Cell><Cell><Data ss:Type="Number">0.243022950327022</Data></Cell><Cell><Data ss:Type="Number">0.42488558822585</Data></Cell><Cell><Data ss:Type="Number">0.243022950327022</Data></Cell><Cell><Data ss:Type="Number">0.0484771858364213</Data></Cell><Cell><Data ss:Type="Number">0.509154866535165</Data></Cell><Cell><Data ss:Type="Number">0.0777934384578403</Data></Cell><Cell><Data ss:Type="Number">0.373828298045162</Data></Cell><Cell><Data ss:Type="Number">0.283123071005026</Data></Cell></Row><Row ss:Index="7" ss:Height="12.816"><Cell><Data ss:Type="String">ACTIVATION_OF_THE_PRE_REPLICATIVE_COMPLEX</Data></Cell><Cell><Data ss:Type="Number">0.748967901669205</Data></Cell><Cell><Data ss:Type="Number">0.883885091688973</Data></Cell><Cell><Data ss:Type="Number">0.327555308098863</Data></Cell><Cell><Data ss:Type="Number">0.741685578733302</Data></Cell><Cell><Data ss:Type="Number">0.416963662604129</Data></Cell><Cell><Data ss:Type="Number">0.526297241270074</Data></Cell><Cell><Data ss:Type="Number">0.632498583783483</Data></Cell><Cell><Data ss:Type="Number">0.327097940091023</Data></Cell><Cell><Data ss:Type="Number">0.669160036192043</Data></Cell><Cell><Data ss:Type="Number">0.530820918510339</Data></Cell><Cell><Data ss:Type="Number">0.359155532588127</Data></Cell><Cell><Data ss:Type="Number">0.395432732251257</Data></Cell><Cell><Data ss:Type="Number">0.357052277794788</Data></Cell><Cell><Data ss:Type="Number">0.760615757645871</Data></Cell><Cell><Data ss:Type="Number">0.713535363712665</Data></Cell><Cell><Data ss:Type="Number">0.528493967962592</Data></Cell><Cell><Data ss:Type="Number">0.928264746763889</Data></Cell><Cell><Data ss:Type="Number">0.563181651396681</Data></Cell><Cell><Data ss:Type="Number">0.875160834931629</Data></Cell><Cell><Data ss:Type="Number">0.20538528419989</Data></Cell><Cell><Data ss:Type="Number">0.357928314444583</Data></Cell><Cell><Data ss:Type="Number">0.192926721313138</Data></Cell><Cell><Data ss:Type="Number">0.410111929958306</Data></Cell><Cell><Data ss:Type="Number">0.35990610670265</Data></Cell><Cell><Data ss:Type="Number">0.538216861050418</Data></Cell><Cell><Data ss:Type="Number">0.560053413254563</Data></Cell><Cell><Data ss:Type="Number">0.718008181338889</Data></Cell><Cell><Data ss:Type="Number">0.536443555078909</Data></Cell><Cell><Data ss:Type="Number">0.389106292966365</Data></Cell><Cell><Data ss:Type="Number">0.619030210880605</Data></Cell><Cell><Data ss:Type="Number">0.853507652553885</Data></Cell><Cell><Data ss:Type="Number">0.895831888548801</Data></Cell><Cell><Data ss:Type="Number">0.251409043438821</Data></Cell><Cell><Data ss:Type="Number">0.864279979421547</Data></Cell><Cell><Data ss:Type="Number">0.553851325137517</Data></Cell><Cell><Data ss:Type="Number">0.53221499782537</Data></Cell><Cell><Data ss:Type="Number">0.251409043438821</Data></Cell><Cell><Data ss:Type="Number">0.293093335490039</Data></Cell><Cell><Data ss:Type="Number">0.669979593257406</Data></Cell><Cell><Data ss:Type="Number">0.694407509132065</Data></Cell><Cell><Data ss:Type="Number">0.684631233427406</Data></Cell><Cell><Data ss:Type="Number">0.642938576478826</Data></Cell><Cell><Data ss:Type="Number">0.774954822242419</Data></Cell><Cell><Data ss:Type="Number">0.70036571101464</Data></Cell><Cell><Data ss:Type="Number">0.338844323138</Data></Cell><Cell><Data ss:Type="Number">1</Data></Cell><Cell><Data ss:Type="Number">0.706143575349158</Data></Cell><Cell><Data ss:Type="Number">0.458752177681622</Data></Cell><Cell><Data ss:Type="Number">0.244297037029753</Data></Cell><Cell><Data ss:Type="Number">0.856067327105092</Data></Cell><Cell><Data ss:Type="Number">0.686693098732082</Data></Cell><Cell><Data ss:Type="Number">0.774226536715561</Data></Cell><Cell><Data ss:Type="Number">0.555002405313319</Data></Cell><Cell><Data ss:Type="Number">0.73072310141202</Data></Cell><Cell><Data ss:Type="Number">0.74725144653929</Data></Cell><Cell><Data ss:Type="Number">0.843998186494843</Data></Cell><Cell><Data ss:Type="Number">0.399123113670357</Data></Cell><Cell><Data ss:Type="Number">0.889103907244528</Data></Cell><Cell><Data ss:Type="Number">0.209073972393551</Data></Cell><Cell><Data ss:Type="Number">0.809306928174869</Data></Cell><Cell><Data ss:Type="Number">0.227945373436078</Data></Cell><Cell><Data ss:Type="Number">0.825511751099858</Data></Cell><Cell><Data ss:Type="Number">0.612673865946396</Data></Cell><Cell><Data ss:Type="Number">0.204545027291201</Data></Cell><Cell><Data ss:Type="Number">0.490964995451214</Data></Cell><Cell><Data ss:Type="Number">0.928595212904351</Data></Cell><Cell><Data ss:Type="Number">0.59279927393955</Data></Cell><Cell><Data ss:Type="Number">0.711508862361299</Data></Cell><Cell><Data ss:Type="Number">0.395877429661037</Data></Cell><Cell><Data ss:Type="Number">0.560273311233976</Data></Cell><Cell><Data ss:Type="Number">0.628162996890907</Data></Cell><Cell><Data ss:Type="Number">0.75904153012803</Data></Cell><Cell><Data ss:Type="Number">0.792614616007371</Data></Cell><Cell><Data ss:Type="Number">0.613744019285675</Data></Cell><Cell><Data ss:Type="Number">0.74725144653929</Data></Cell><Cell><Data ss:Type="Number">0.591179217344408</Data></Cell><Cell><Data ss:Type="Number">0.380362952558332</Data></Cell><Cell><Data ss:Type="Number">0.552401825640468</Data></Cell><Cell><Data ss:Type="Number">0.95283972270138</Data></Cell><Cell><Data ss:Type="Number">0.518751208375791</Data></Cell><Cell><Data ss:Type="Number">0.420275667050437</Data></Cell><Cell><Data ss:Type="Number">0.481063150675721</Data></Cell><Cell><Data ss:Type="Number">0.794236043230525</Data></Cell><Cell><Data ss:Type="Number">0.396012468657532</Data></Cell><Cell><Data ss:Type="Number">0.104387094814469</Data></Cell><Cell><Data ss:Type="Number">0.731468189244754</Data></Cell><Cell><Data ss:Type="Number">0.09698042179697</Data></Cell><Cell><Data ss:Type="Number">0.121274330773161</Data></Cell><Cell><Data ss:Type="Number">0.046133962619623</Data></Cell><Cell><Data ss:Type="Number">0.17851409035904</Data></Cell><Cell><Data ss:Type="Number">0.157584242550472</Data></Cell><Cell><Data ss:Type="Number">0.153134310516708</Data></Cell><Cell><Data ss:Type="Number">0.184248965478226</Data></Cell><Cell><Data ss:Type="Number">0.157328033153904</Data></Cell><Cell><Data ss:Type="Number">0</Data></Cell><Cell><Data ss:Type="Number">0.298314703324669</Data></Cell><Cell><Data ss:Type="Number">0.329174238539936</Data></Cell><Cell><Data ss:Type="Number">0.211356556736484</Data></Cell><Cell><Data ss:Type="Number">0.173667986537568</Data></Cell><Cell><Data ss:Type="Number">0.531832392639546</Data></Cell><Cell><Data ss:Type="Number">0.0988386197441822</Data></Cell><Cell><Data ss:Type="Number">0.183379619766515</Data></Cell><Cell><Data ss:Type="Number">0.0621146172908775</Data></Cell><Cell><Data ss:Type="Number">0.237471964810919</Data></Cell><Cell><Data ss:Type="Number">0.23021487231561</Data></Cell><Cell><Data ss:Type="Number">0.188157382894459</Data></Cell><Cell><Data ss:Type="Number">0.225771441575894</Data></Cell><Cell><Data ss:Type="Number">0.142889746328779</Data></Cell><Cell><Data ss:Type="Number">0.185860704579544</Data></Cell><Cell><Data ss:Type="Number">0.377378440621616</Data></Cell><Cell><Data ss:Type="Number">0.183872280302548</Data></Cell><Cell><Data ss:Type="Number">0.128599892634621</Data></Cell><Cell><Data ss:Type="Number">0.128396455164487</Data></Cell><Cell><Data ss:Type="Number">0.183991967532957</Data></Cell><Cell><Data ss:Type="Number">0.123645988491878</Data></Cell><Cell><Data ss:Type="Number">0.0687964207900338</Data></Cell><Cell><Data ss:Type="Number">0.193383666746652</Data></Cell><Cell><Data ss:Type="Number">0.152419714577929</Data></Cell><Cell><Data ss:Type="Number">0.105184055552934</Data></Cell><Cell><Data ss:Type="Number">0.356012507921259</Data></Cell><Cell><Data ss:Type="Number">0.10315888969289</Data></Cell><Cell><Data ss:Type="Number">0.105067515705373</Data></Cell><Cell><Data ss:Type="Number">0.120697315531698</Data></Cell><Cell><Data ss:Type="Number">0.13668768290657</Data></Cell><Cell><Data ss:Type="Number">0.452458313532608</Data></Cell><Cell><Data ss:Type="Number">0.409322152937942</Data></Cell><Cell><Data ss:Type="Number">0.134850257423832</Data></Cell><Cell><Data ss:Type="Number">0.132071105890008</Data></Cell><Cell><Data ss:Type="Number">0.126854288161529</Data></Cell><Cell><Data ss:Type="Number">0.314867995738366</Data></Cell><Cell><Data ss:Type="Number">0.134429908776837</Data></Cell><Cell><Data ss:Type="Number">0.162865086051302</Data></Cell><Cell><Data ss:Type="Number">0.300502849654134</Data></Cell><Cell><Data ss:Type="Number">0.144048792359904</Data></Cell><Cell><Data ss:Type="Number">0.195746826843776</Data></Cell><Cell><Data ss:Type="Number">0.183511799164374</Data></Cell><Cell><Data ss:Type="Number">0.166880150990133</Data></Cell><Cell><Data ss:Type="Number">0.243767776690196</Data></Cell><Cell><Data ss:Type="Number">0.165612577096281</Data></Cell><Cell><Data ss:Type="Number">0.163421281497109</Data></Cell><Cell><Data ss:Type="Number">0.143698828053229</Data></Cell><Cell><Data ss:Type="Number">0.0844783525580894</Data></Cell><Cell><Data ss:Type="Number">0.174903624193733</Data></Cell><Cell><Data ss:Type="Number">0.163579262027311</Data></Cell><Cell><Data ss:Type="Number">0.255574532975298</Data></Cell><Cell><Data ss:Type="Number">0.137367801081337</Data></Cell><Cell><Data ss:Type="Number">0.0464196651044766</Data></Cell><Cell><Data ss:Type="Number">0.155525535718013</Data></Cell><Cell><Data ss:Type="Number">0.0996542537781204</Data></Cell><Cell><Data ss:Type="Number">0.0256036377250247</Data></Cell><Cell><Data ss:Type="Number">0.151258011781711</Data></Cell><Cell><Data ss:Type="Number">0.300536567163524</Data></Cell><Cell><Data ss:Type="Number">0.328396877178912</Data></Cell><Cell><Data ss:Type="Number">0.154278784335387</Data></Cell><Cell><Data ss:Type="Number">0.046551375886973</Data></Cell><Cell><Data ss:Type="Number">0.275909912340117</Data></Cell><Cell><Data ss:Type="Number">0.609133844286477</Data></Cell><Cell><Data ss:Type="Number">0.292148780048706</Data></Cell><Cell><Data ss:Type="Number">0.36895629812242</Data></Cell><Cell><Data ss:Type="Number">0.153408369415261</Data></Cell><Cell><Data ss:Type="Number">0.324433170431239</Data></Cell><Cell><Data ss:Type="Number">0.078090386870449</Data></Cell><Cell><Data ss:Type="Number">0.118412497243443</Data></Cell><Cell><Data ss:Type="Number">0.0571594813978929</Data></Cell><Cell><Data ss:Type="Number">0.279898621007645</Data></Cell><Cell><Data ss:Type="Number">0.0379647437825583</Data></Cell><Cell><Data ss:Type="Number">0.0690587607453369</Data></Cell><Cell><Data ss:Type="Number">0.0354054103796084</Data></Cell><Cell><Data ss:Type="Number">0.082946293370343</Data></Cell><Cell><Data ss:Type="Number">0.0113063415490712</Data></Cell><Cell><Data ss:Type="Number">0.128143086460346</Data></Cell><Cell><Data ss:Type="Number">0.167731079268014</Data></Cell></Row><Row ss:Height="12.816"><Cell><Data ss:Type="String">GAP_JUNCTION_DEGRADATION</Data></Cell><Cell><Data ss:Type="Number">0.469425744771071</Data></Cell><Cell><Data ss:Type="Number">0.449283939492305</Data></Cell><Cell><Data ss:Type="Number">0.64010960498885</Data></Cell><Cell><Data ss:Type="Number">0.457951919162738</Data></Cell><Cell><Data ss:Type="Number">0.447255965301851</Data></Cell><Cell><Data ss:Type="Number">0.452119118741724</Data></Cell><Cell><Data ss:Type="Number">0.604751830269777</Data></Cell><Cell><Data ss:Type="Number">0.243475630791874</Data></Cell><Cell><Data ss:Type="Number">0.544783960523877</Data></Cell><Cell><Data ss:Type="Number">0.416323369128334</Data></Cell><Cell><Data ss:Type="Number">0.606834121870283</Data></Cell><Cell><Data ss:Type="Number">1</Data></Cell><Cell><Data ss:Type="Number">0.447531059862231</Data></Cell><Cell><Data ss:Type="Number">0.469510374776533</Data></Cell><Cell><Data ss:Type="Number">0.421839608292242</Data></Cell><Cell><Data ss:Type="Number">0.704050167123539</Data></Cell><Cell><Data ss:Type="Number">0.826314148193677</Data></Cell><Cell><Data ss:Type="Number">0.341899196805839</Data></Cell><Cell><Data ss:Type="Number">0.642500221316661</Data></Cell><Cell><Data ss:Type="Number">0.562670938596761</Data></Cell><Cell><Data ss:Type="Number">0.684903043135359</Data></Cell><Cell><Data ss:Type="Number">0.278436920329117</Data></Cell><Cell><Data ss:Type="Number">0.649780141302269</Data></Cell><Cell><Data ss:Type="Number">0.54825029624022</Data></Cell><Cell><Data ss:Type="Number">0.472614022911701</Data></Cell><Cell><Data ss:Type="Number">0.65243932658207</Data></Cell><Cell><Data ss:Type="Number">0.458443288225088</Data></Cell><Cell><Data ss:Type="Number">0.647399641421677</Data></Cell><Cell><Data ss:Type="Number">0.993448312818954</Data></Cell><Cell><Data ss:Type="Number">0.469955380923775</Data></Cell><Cell><Data ss:Type="Number">0.456626995518745</Data></Cell><Cell><Data ss:Type="Number">0.447971646727926</Data></Cell><Cell><Data ss:Type="Number">0.45765524423183</Data></Cell><Cell><Data ss:Type="Number">0.43899517981451</Data></Cell><Cell><Data ss:Type="Number">0.446832840447117</Data></Cell><Cell><Data ss:Type="Number">0.585368546576778</Data></Cell><Cell><Data ss:Type="Number">0.895844660157332</Data></Cell><Cell><Data ss:Type="Number">0.520709680505717</Data></Cell><Cell><Data ss:Type="Number">0.470866699426414</Data></Cell><Cell><Data ss:Type="Number">0.662750996102902</Data></Cell><Cell><Data ss:Type="Number">0.416782606257357</Data></Cell><Cell><Data ss:Type="Number">0.580073450641265</Data></Cell><Cell><Data ss:Type="Number">0.445629438786835</Data></Cell><Cell><Data ss:Type="Number">0.469146821693809</Data></Cell><Cell><Data ss:Type="Number">0.65507187330294</Data></Cell><Cell><Data ss:Type="Number">0.446832840447117</Data></Cell><Cell><Data ss:Type="Number">0.552363250458882</Data></Cell><Cell><Data ss:Type="Number">0.452119118741724</Data></Cell><Cell><Data ss:Type="Number">0.291467233668189</Data></Cell><Cell><Data ss:Type="Number">0.593627191603753</Data></Cell><Cell><Data ss:Type="Number">0.603394472996864</Data></Cell><Cell><Data ss:Type="Number">0.550699349890017</Data></Cell><Cell><Data ss:Type="Number">0.446832840447117</Data></Cell><Cell><Data ss:Type="Number">0.370370311153245</Data></Cell><Cell><Data ss:Type="Number">0.449283939492305</Data></Cell><Cell><Data ss:Type="Number">0.451154390282958</Data></Cell><Cell><Data ss:Type="Number">0.246961017567873</Data></Cell><Cell><Data ss:Type="Number">0.746126387524794</Data></Cell><Cell><Data ss:Type="Number">0.631426540185227</Data></Cell><Cell><Data ss:Type="Number">0.446832840447117</Data></Cell><Cell><Data ss:Type="Number">0.399243894048249</Data></Cell><Cell><Data ss:Type="Number">0.553397988625145</Data></Cell><Cell><Data ss:Type="Number">0.625901335867082</Data></Cell><Cell><Data ss:Type="Number">0.619639962604169</Data></Cell><Cell><Data ss:Type="Number">0.56634648209999</Data></Cell><Cell><Data ss:Type="Number">0.270794106244872</Data></Cell><Cell><Data ss:Type="Number">0.451600475016752</Data></Cell><Cell><Data ss:Type="Number">0.446832840447117</Data></Cell><Cell><Data ss:Type="Number">0.446832840447117</Data></Cell><Cell><Data ss:Type="Number">0.685053118967864</Data></Cell><Cell><Data ss:Type="Number">0.581888741962629</Data></Cell><Cell><Data ss:Type="Number">0.789678833460495</Data></Cell><Cell><Data ss:Type="Number">0.451154390282958</Data></Cell><Cell><Data ss:Type="Number">0.353042246233424</Data></Cell><Cell><Data ss:Type="Number">0.447531059862231</Data></Cell><Cell><Data ss:Type="Number">0.253074916328848</Data></Cell><Cell><Data ss:Type="Number">0.708550735120302</Data></Cell><Cell><Data ss:Type="Number">0.458443288225088</Data></Cell><Cell><Data ss:Type="Number">0.726527545183595</Data></Cell><Cell><Data ss:Type="Number">0.777242724694835</Data></Cell><Cell><Data ss:Type="Number">0.946401115506047</Data></Cell><Cell><Data ss:Type="Number">0.37081222524205</Data></Cell><Cell><Data ss:Type="Number">0.557066048514206</Data></Cell><Cell><Data ss:Type="Number">0.753594995810842</Data></Cell><Cell><Data ss:Type="Number">0.371349900728912</Data></Cell><Cell><Data ss:Type="Number">0.558217081637234</Data></Cell><Cell><Data ss:Type="Number">0.270434016974812</Data></Cell><Cell><Data ss:Type="Number">0.289638827555812</Data></Cell><Cell><Data ss:Type="Number">0.253049872144027</Data></Cell><Cell><Data ss:Type="Number">0.29884591887944</Data></Cell><Cell><Data ss:Type="Number">0.305995208950749</Data></Cell><Cell><Data ss:Type="Number">0.427382503597131</Data></Cell><Cell><Data ss:Type="Number">0.505786076667874</Data></Cell><Cell><Data ss:Type="Number">0.553931699588863</Data></Cell><Cell><Data ss:Type="Number">0.294291911779779</Data></Cell><Cell><Data ss:Type="Number">0.529600133319264</Data></Cell><Cell><Data ss:Type="Number">0.522719907656645</Data></Cell><Cell><Data ss:Type="Number">0.490064140866964</Data></Cell><Cell><Data ss:Type="Number">0.491355124793044</Data></Cell><Cell><Data ss:Type="Number">0.382092357769496</Data></Cell><Cell><Data ss:Type="Number">0.292928222918834</Data></Cell><Cell><Data ss:Type="Number">0.374190290272489</Data></Cell><Cell><Data ss:Type="Number">0.243876139384805</Data></Cell><Cell><Data ss:Type="Number">0.414030710267726</Data></Cell><Cell><Data ss:Type="Number">0.346299147252364</Data></Cell><Cell><Data ss:Type="Number">0.352616447829535</Data></Cell><Cell><Data ss:Type="Number">0.510893944366803</Data></Cell><Cell><Data ss:Type="Number">0.524250487250086</Data></Cell><Cell><Data ss:Type="Number">0.526256423048591</Data></Cell><Cell><Data ss:Type="Number">0.488310838265083</Data></Cell><Cell><Data ss:Type="Number">0.398395274053831</Data></Cell><Cell><Data ss:Type="Number">0.510073138323151</Data></Cell><Cell><Data ss:Type="Number">0.305658194737686</Data></Cell><Cell><Data ss:Type="Number">0.332693516546763</Data></Cell><Cell><Data ss:Type="Number">0.345668514154273</Data></Cell><Cell><Data ss:Type="Number">0.387738138031424</Data></Cell><Cell><Data ss:Type="Number">0.568102910448145</Data></Cell><Cell><Data ss:Type="Number">0.358092501690281</Data></Cell><Cell><Data ss:Type="Number">0.544523790356804</Data></Cell><Cell><Data ss:Type="Number">0.346562703295872</Data></Cell><Cell><Data ss:Type="Number">0.328602569339396</Data></Cell><Cell><Data ss:Type="Number">0.234942241713303</Data></Cell><Cell><Data ss:Type="Number">0.347467661311408</Data></Cell><Cell><Data ss:Type="Number">0.370557518884077</Data></Cell><Cell><Data ss:Type="Number">0.345320651502695</Data></Cell><Cell><Data ss:Type="Number">0.509127378125384</Data></Cell><Cell><Data ss:Type="Number">0.362198783892918</Data></Cell><Cell><Data ss:Type="Number">0.28928341011009</Data></Cell><Cell><Data ss:Type="Number">0.269076498975555</Data></Cell><Cell><Data ss:Type="Number">0.3461854453396</Data></Cell><Cell><Data ss:Type="Number">0.410396665263293</Data></Cell><Cell><Data ss:Type="Number">0.383108115551134</Data></Cell><Cell><Data ss:Type="Number">0.542074361510002</Data></Cell><Cell><Data ss:Type="Number">0.578680456713919</Data></Cell><Cell><Data ss:Type="Number">0.303430965927655</Data></Cell><Cell><Data ss:Type="Number">0.613384931046482</Data></Cell><Cell><Data ss:Type="Number">0.345032526521126</Data></Cell><Cell><Data ss:Type="Number">0.316382902643676</Data></Cell><Cell><Data ss:Type="Number">0.339030687298629</Data></Cell><Cell><Data ss:Type="Number">0.369743891201732</Data></Cell><Cell><Data ss:Type="Number">0.395049245381681</Data></Cell><Cell><Data ss:Type="Number">0.222487712560512</Data></Cell><Cell><Data ss:Type="Number">0.360937307829866</Data></Cell><Cell><Data ss:Type="Number">0.322977689100874</Data></Cell><Cell><Data ss:Type="Number">0.396846490468512</Data></Cell><Cell><Data ss:Type="Number">0.270794100312398</Data></Cell><Cell><Data ss:Type="Number">0.266272538156024</Data></Cell><Cell><Data ss:Type="Number">0.335591342665843</Data></Cell><Cell><Data ss:Type="Number">0.60133290697623</Data></Cell><Cell><Data ss:Type="Number">0.198790550782373</Data></Cell><Cell><Data ss:Type="Number">0.322211121588615</Data></Cell><Cell><Data ss:Type="Number">0.347140810043928</Data></Cell><Cell><Data ss:Type="Number">0.447016776124924</Data></Cell><Cell><Data ss:Type="Number">0.471832157306157</Data></Cell><Cell><Data ss:Type="Number">0.259185804067708</Data></Cell><Cell><Data ss:Type="Number">0.526664801142047</Data></Cell><Cell><Data ss:Type="Number">0.35888951632905</Data></Cell><Cell><Data ss:Type="Number">0.313998292643764</Data></Cell><Cell><Data ss:Type="Number">0.394665602202574</Data></Cell><Cell><Data ss:Type="Number">0.35514266253355</Data></Cell><Cell><Data ss:Type="Number">0.306176562736218</Data></Cell><Cell><Data ss:Type="Number">0.226755439203139</Data></Cell><Cell><Data ss:Type="Number">0.257265920763496</Data></Cell><Cell><Data ss:Type="Number">0.302262965441206</Data></Cell><Cell><Data ss:Type="Number">0.298226328204292</Data></Cell><Cell><Data ss:Type="Number">0.270104802273785</Data></Cell><Cell><Data ss:Type="Number">0.274714704499858</Data></Cell><Cell><Data ss:Type="Number">0.246049662329869</Data></Cell><Cell><Data ss:Type="Number">0.273877553444247</Data></Cell><Cell><Data ss:Type="Number">0.361301273097598</Data></Cell><Cell><Data ss:Type="Number">0</Data></Cell><Cell><Data ss:Type="Number">0.284124635731405</Data></Cell></Row><Row ss:Height="12.816"><Cell><Data ss:Type="String">BASE_EXCISION_REPAIR</Data></Cell><Cell><Data ss:Type="Number">0.644717907185954</Data></Cell><Cell><Data ss:Type="Number">0.485150989518711</Data></Cell><Cell><Data ss:Type="Number">0.750383311679248</Data></Cell><Cell><Data ss:Type="Number">0.701869507823206</Data></Cell><Cell><Data ss:Type="Number">0.742194279524317</Data></Cell><Cell><Data ss:Type="Number">0.393381491342909</Data></Cell><Cell><Data ss:Type="Number">0.461061159009262</Data></Cell><Cell><Data ss:Type="Number">0.693730722053452</Data></Cell><Cell><Data ss:Type="Number">1</Data></Cell><Cell><Data ss:Type="Number">0.8245876129036</Data></Cell><Cell><Data ss:Type="Number">0.882866573399409</Data></Cell><Cell><Data ss:Type="Number">0.67366227298816</Data></Cell><Cell><Data ss:Type="Number">0.55820170513445</Data></Cell><Cell><Data ss:Type="Number">0.468479905268831</Data></Cell><Cell><Data ss:Type="Number">0.720065420181298</Data></Cell><Cell><Data ss:Type="Number">0.371315021114654</Data></Cell><Cell><Data ss:Type="Number">0.536309821797687</Data></Cell><Cell><Data ss:Type="Number">0.49376887134288</Data></Cell><Cell><Data ss:Type="Number">0.572051631983667</Data></Cell><Cell><Data ss:Type="Number">0.742777800924633</Data></Cell><Cell><Data ss:Type="Number">0.757816385854349</Data></Cell><Cell><Data ss:Type="Number">0.70879535492345</Data></Cell><Cell><Data ss:Type="Number">0.676826317878829</Data></Cell><Cell><Data ss:Type="Number">0.667213037343889</Data></Cell><Cell><Data ss:Type="Number">0.767039822054992</Data></Cell><Cell><Data ss:Type="Number">0.893086083767754</Data></Cell><Cell><Data ss:Type="Number">0.485150989518711</Data></Cell><Cell><Data ss:Type="Number">0.58428794748342</Data></Cell><Cell><Data ss:Type="Number">0.421298943077192</Data></Cell><Cell><Data ss:Type="Number">0.786561836311283</Data></Cell><Cell><Data ss:Type="Number">0.489122403667613</Data></Cell><Cell><Data ss:Type="Number">0.454048095163814</Data></Cell><Cell><Data ss:Type="Number">0.766849037176204</Data></Cell><Cell><Data ss:Type="Number">0.800782193615703</Data></Cell><Cell><Data ss:Type="Number">0.411278931103066</Data></Cell><Cell><Data ss:Type="Number">0.38320359171698</Data></Cell><Cell><Data ss:Type="Number">0.30797996158614</Data></Cell><Cell><Data ss:Type="Number">0.296028810323774</Data></Cell><Cell><Data ss:Type="Number">0.729935676089182</Data></Cell><Cell><Data ss:Type="Number">0.545682468332435</Data></Cell><Cell><Data ss:Type="Number">0.453378705023439</Data></Cell><Cell><Data ss:Type="Number">0.663173036601956</Data></Cell><Cell><Data ss:Type="Number">0.472779268670216</Data></Cell><Cell><Data ss:Type="Number">0.246339493093664</Data></Cell><Cell><Data ss:Type="Number">0.278736908065657</Data></Cell><Cell><Data ss:Type="Number">0.502642745495554</Data></Cell><Cell><Data ss:Type="Number">0.376572422393557</Data></Cell><Cell><Data ss:Type="Number">0.410809434056699</Data></Cell><Cell><Data ss:Type="Number">0.285283620735057</Data></Cell><Cell><Data ss:Type="Number">0.485150989518711</Data></Cell><Cell><Data ss:Type="Number">0.305310144872399</Data></Cell><Cell><Data ss:Type="Number">0.47640388012727</Data></Cell><Cell><Data ss:Type="Number">0.809818420665122</Data></Cell><Cell><Data ss:Type="Number">0.485150989518711</Data></Cell><Cell><Data ss:Type="Number">0.431639047922832</Data></Cell><Cell><Data ss:Type="Number">0.555243604551442</Data></Cell><Cell><Data ss:Type="Number">0.378958796944881</Data></Cell><Cell><Data ss:Type="Number">0.711521616715395</Data></Cell><Cell><Data ss:Type="Number">0.329170393897537</Data></Cell><Cell><Data ss:Type="Number">0.32374243928927</Data></Cell><Cell><Data ss:Type="Number">0.836882693354961</Data></Cell><Cell><Data ss:Type="Number">0.480172797696815</Data></Cell><Cell><Data ss:Type="Number">0.58702976828997</Data></Cell><Cell><Data ss:Type="Number">0.744806437401168</Data></Cell><Cell><Data ss:Type="Number">0.348283353785769</Data></Cell><Cell><Data ss:Type="Number">0.512354768727419</Data></Cell><Cell><Data ss:Type="Number">0.832746429059665</Data></Cell><Cell><Data ss:Type="Number">0.481435944882628</Data></Cell><Cell><Data ss:Type="Number">0.15019723665938</Data></Cell><Cell><Data ss:Type="Number">0.415961133964023</Data></Cell><Cell><Data ss:Type="Number">0.53705679642058</Data></Cell><Cell><Data ss:Type="Number">0.735662623937224</Data></Cell><Cell><Data ss:Type="Number">0.429327212966009</Data></Cell><Cell><Data ss:Type="Number">0.559146948463302</Data></Cell><Cell><Data ss:Type="Number">0.483964516325065</Data></Cell><Cell><Data ss:Type="Number">0.644990698310822</Data></Cell><Cell><Data ss:Type="Number">0.400630174366969</Data></Cell><Cell><Data ss:Type="Number">0.267267828645217</Data></Cell><Cell><Data ss:Type="Number">0.648028059023226</Data></Cell><Cell><Data ss:Type="Number">0.803460991555273</Data></Cell><Cell><Data ss:Type="Number">0.770548777878493</Data></Cell><Cell><Data ss:Type="Number">0.443183799465587</Data></Cell><Cell><Data ss:Type="Number">0.505424576369532</Data></Cell><Cell><Data ss:Type="Number">0.342640652842975</Data></Cell><Cell><Data ss:Type="Number">0.292159846280484</Data></Cell><Cell><Data ss:Type="Number">0.54387093647883</Data></Cell><Cell><Data ss:Type="Number">0.137819784554968</Data></Cell><Cell><Data ss:Type="Number">0.233052615987022</Data></Cell><Cell><Data ss:Type="Number">0.0482113355060251</Data></Cell><Cell><Data ss:Type="Number">0.155750517742817</Data></Cell><Cell><Data ss:Type="Number">0.291698640172424</Data></Cell><Cell><Data ss:Type="Number">0.616787874079192</Data></Cell><Cell><Data ss:Type="Number">0.307009312981752</Data></Cell><Cell><Data ss:Type="Number">0.240826919883566</Data></Cell><Cell><Data ss:Type="Number">0.144982743314445</Data></Cell><Cell><Data ss:Type="Number">0.322747975871437</Data></Cell><Cell><Data ss:Type="Number">0.27939210249887</Data></Cell><Cell><Data ss:Type="Number">0.356277199529002</Data></Cell><Cell><Data ss:Type="Number">0.292812178174115</Data></Cell><Cell><Data ss:Type="Number">0.394761752891947</Data></Cell><Cell><Data ss:Type="Number">0.235367571090143</Data></Cell><Cell><Data ss:Type="Number">0.277660973563223</Data></Cell><Cell><Data ss:Type="Number">0.204800967140368</Data></Cell><Cell><Data ss:Type="Number">0.270971751245311</Data></Cell><Cell><Data ss:Type="Number">0.285322503703109</Data></Cell><Cell><Data ss:Type="Number">0.294749362083734</Data></Cell><Cell><Data ss:Type="Number">0.294456941886554</Data></Cell><Cell><Data ss:Type="Number">0.25938206072553</Data></Cell><Cell><Data ss:Type="Number">0.302392459582745</Data></Cell><Cell><Data ss:Type="Number">0.338571161281735</Data></Cell><Cell><Data ss:Type="Number">0.302392459582745</Data></Cell><Cell><Data ss:Type="Number">0.256830595663842</Data></Cell><Cell><Data ss:Type="Number">0.282736184528892</Data></Cell><Cell><Data ss:Type="Number">0.283037222602174</Data></Cell><Cell><Data ss:Type="Number">0.261611134678234</Data></Cell><Cell><Data ss:Type="Number">0.174239798759718</Data></Cell><Cell><Data ss:Type="Number">0.266446894326904</Data></Cell><Cell><Data ss:Type="Number">0.220538287763259</Data></Cell><Cell><Data ss:Type="Number">0.256779992830741</Data></Cell><Cell><Data ss:Type="Number">0.323022341887784</Data></Cell><Cell><Data ss:Type="Number">0.201963047631296</Data></Cell><Cell><Data ss:Type="Number">0.190640928696063</Data></Cell><Cell><Data ss:Type="Number">0.214274320705015</Data></Cell><Cell><Data ss:Type="Number">0.203916506385515</Data></Cell><Cell><Data ss:Type="Number">0.286831168490809</Data></Cell><Cell><Data ss:Type="Number">0.296971873027791</Data></Cell><Cell><Data ss:Type="Number">0.252946493120613</Data></Cell><Cell><Data ss:Type="Number">0.215357243416167</Data></Cell><Cell><Data ss:Type="Number">0.0683855556543856</Data></Cell><Cell><Data ss:Type="Number">0.314515148046433</Data></Cell><Cell><Data ss:Type="Number">0.266745351706278</Data></Cell><Cell><Data ss:Type="Number">0.27048370597889</Data></Cell><Cell><Data ss:Type="Number">0.16179700175851</Data></Cell><Cell><Data ss:Type="Number">0</Data></Cell><Cell><Data ss:Type="Number">0.301294972013818</Data></Cell><Cell><Data ss:Type="Number">0.0651636206444375</Data></Cell><Cell><Data ss:Type="Number">0.222475212379746</Data></Cell><Cell><Data ss:Type="Number">0.193826223692634</Data></Cell><Cell><Data ss:Type="Number">0.272655070420664</Data></Cell><Cell><Data ss:Type="Number">0.290449985006559</Data></Cell><Cell><Data ss:Type="Number">0.190172311247833</Data></Cell><Cell><Data ss:Type="Number">0.165879741944943</Data></Cell><Cell><Data ss:Type="Number">0.280649501968579</Data></Cell><Cell><Data ss:Type="Number">0.1944006581017</Data></Cell><Cell><Data ss:Type="Number">0.30797996158614</Data></Cell><Cell><Data ss:Type="Number">0.179585207577925</Data></Cell><Cell><Data ss:Type="Number">0.0874620633736068</Data></Cell><Cell><Data ss:Type="Number">0.348593859117307</Data></Cell><Cell><Data ss:Type="Number">0.175907951213423</Data></Cell><Cell><Data ss:Type="Number">0.160678145042364</Data></Cell><Cell><Data ss:Type="Number">0.240017789571256</Data></Cell><Cell><Data ss:Type="Number">0.334082334891881</Data></Cell><Cell><Data ss:Type="Number">0.383175115807451</Data></Cell><Cell><Data ss:Type="Number">0.302392459582745</Data></Cell><Cell><Data ss:Type="Number">0.129409386690393</Data></Cell><Cell><Data ss:Type="Number">0.319717483246538</Data></Cell><Cell><Data ss:Type="Number">0.444744336146038</Data></Cell><Cell><Data ss:Type="Number">0.300368256866219</Data></Cell><Cell><Data ss:Type="Number">0.32971830274534</Data></Cell><Cell><Data ss:Type="Number">0.272648600900978</Data></Cell><Cell><Data ss:Type="Number">0.393671159855902</Data></Cell><Cell><Data ss:Type="Number">0.148835119978872</Data></Cell><Cell><Data ss:Type="Number">0.186720860089406</Data></Cell><Cell><Data ss:Type="Number">0.160478057353694</Data></Cell><Cell><Data ss:Type="Number">0.280857297070868</Data></Cell><Cell><Data ss:Type="Number">0.191403445972593</Data></Cell><Cell><Data ss:Type="Number">0.188503658362096</Data></Cell><Cell><Data ss:Type="Number">0.0169544598840401</Data></Cell><Cell><Data ss:Type="Number">0.1570687499191</Data></Cell><Cell><Data ss:Type="Number">0.045635975022964</Data></Cell><Cell><Data ss:Type="Number">0.249133598202951</Data></Cell><Cell><Data ss:Type="Number">0.290305590647258</Data></Cell></Row><Row ss:Height="12.816"><Cell><Data ss:Type="String">BILE_ACID_AND_BILE_SALT_METABOLISM</Data></Cell><Cell><Data ss:Type="Number">0.0852059262249929</Data></Cell><Cell><Data ss:Type="Number">0.514351387994659</Data></Cell><Cell><Data ss:Type="Number">0.560618554628926</Data></Cell><Cell><Data ss:Type="Number">0.511800981653721</Data></Cell><Cell><Data ss:Type="Number">0.343367041449489</Data></Cell><Cell><Data ss:Type="Number">0.628262424503501</Data></Cell><Cell><Data ss:Type="Number">0.796018034037074</Data></Cell><Cell><Data ss:Type="Number">0.454205672424948</Data></Cell><Cell><Data ss:Type="Number">0.631906685423431</Data></Cell><Cell><Data ss:Type="Number">0.365901761839731</Data></Cell><Cell><Data ss:Type="Number">0.508096097015988</Data></Cell><Cell><Data ss:Type="Number">0.559859375301297</Data></Cell><Cell><Data ss:Type="Number">0.584937561742371</Data></Cell><Cell><Data ss:Type="Number">0.0671548077123084</Data></Cell><Cell><Data ss:Type="Number">0.56803884111372</Data></Cell><Cell><Data ss:Type="Number">0.485102575670981</Data></Cell><Cell><Data ss:Type="Number">0.719246823967557</Data></Cell><Cell><Data ss:Type="Number">0.695199856750683</Data></Cell><Cell><Data ss:Type="Number">0.135956516240282</Data></Cell><Cell><Data ss:Type="Number">0.363432221275153</Data></Cell><Cell><Data ss:Type="Number">0.627430012318469</Data></Cell><Cell><Data ss:Type="Number">0.298786137807249</Data></Cell><Cell><Data ss:Type="Number">0.652018640687231</Data></Cell><Cell><Data ss:Type="Number">0.732585814286992</Data></Cell><Cell><Data ss:Type="Number">0.632071764868258</Data></Cell><Cell><Data ss:Type="Number">0.681544715192363</Data></Cell><Cell><Data ss:Type="Number">0.601922276403376</Data></Cell><Cell><Data ss:Type="Number">0.707945703013947</Data></Cell><Cell><Data ss:Type="Number">0.569400631111805</Data></Cell><Cell><Data ss:Type="Number">0.646926732703823</Data></Cell><Cell><Data ss:Type="Number">0.0859036568796021</Data></Cell><Cell><Data ss:Type="Number">0.77360359941117</Data></Cell><Cell><Data ss:Type="Number">0.57437303978852</Data></Cell><Cell><Data ss:Type="Number">0.522366810723634</Data></Cell><Cell><Data ss:Type="Number">0.647430419297107</Data></Cell><Cell><Data ss:Type="Number">0.82518557158856</Data></Cell><Cell><Data ss:Type="Number">0.488545461069867</Data></Cell><Cell><Data ss:Type="Number">0.436517790599675</Data></Cell><Cell><Data ss:Type="Number">0.509476408855125</Data></Cell><Cell><Data ss:Type="Number">0.476533338079099</Data></Cell><Cell><Data ss:Type="Number">0.148786371708389</Data></Cell><Cell><Data ss:Type="Number">0.542704685843042</Data></Cell><Cell><Data ss:Type="Number">0.802807967518605</Data></Cell><Cell><Data ss:Type="Number">0.624712206749422</Data></Cell><Cell><Data ss:Type="Number">0.302075894547236</Data></Cell><Cell><Data ss:Type="Number">0.815090959486696</Data></Cell><Cell><Data ss:Type="Number">0.274595339806615</Data></Cell><Cell><Data ss:Type="Number">0.508096097015988</Data></Cell><Cell><Data ss:Type="Number">0.254780933284287</Data></Cell><Cell><Data ss:Type="Number">0.516833695450668</Data></Cell><Cell><Data ss:Type="Number">0.520171040591973</Data></Cell><Cell><Data ss:Type="Number">0.800617812217153</Data></Cell><Cell><Data ss:Type="Number">0.657443266797608</Data></Cell><Cell><Data ss:Type="Number">0.904542535083345</Data></Cell><Cell><Data ss:Type="Number">0.487078785232654</Data></Cell><Cell><Data ss:Type="Number">0.667922577979592</Data></Cell><Cell><Data ss:Type="Number">0.244327419216615</Data></Cell><Cell><Data ss:Type="Number">0.577760061115526</Data></Cell><Cell><Data ss:Type="Number">0.516055031823763</Data></Cell><Cell><Data ss:Type="Number">0.0973740383511427</Data></Cell><Cell><Data ss:Type="Number">0.813875575199779</Data></Cell><Cell><Data ss:Type="Number">0.510925068095546</Data></Cell><Cell><Data ss:Type="Number">0.381944827838218</Data></Cell><Cell><Data ss:Type="Number">0.525612751960709</Data></Cell><Cell><Data ss:Type="Number">0.607198101319</Data></Cell><Cell><Data ss:Type="Number">0.594124541509748</Data></Cell><Cell><Data ss:Type="Number">0.436945919956546</Data></Cell><Cell><Data ss:Type="Number">0.179748243820938</Data></Cell><Cell><Data ss:Type="Number">0</Data></Cell><Cell><Data ss:Type="Number">0.854588238581373</Data></Cell><Cell><Data ss:Type="Number">0.653184686386406</Data></Cell><Cell><Data ss:Type="Number">0.672010317257346</Data></Cell><Cell><Data ss:Type="Number">0.767146140604358</Data></Cell><Cell><Data ss:Type="Number">0.558299904346401</Data></Cell><Cell><Data ss:Type="Number">0.103261092727485</Data></Cell><Cell><Data ss:Type="Number">0.520708909790713</Data></Cell><Cell><Data ss:Type="Number">0.574833624544679</Data></Cell><Cell><Data ss:Type="Number">0.514218370292328</Data></Cell><Cell><Data ss:Type="Number">0.509476408855125</Data></Cell><Cell><Data ss:Type="Number">0.441851369075974</Data></Cell><Cell><Data ss:Type="Number">0.549188503520159</Data></Cell><Cell><Data ss:Type="Number">0.621600656290909</Data></Cell><Cell><Data ss:Type="Number">1</Data></Cell><Cell><Data ss:Type="Number">0.669319735840612</Data></Cell><Cell><Data ss:Type="Number">0.505889040167038</Data></Cell><Cell><Data ss:Type="Number">0.0773249491159891</Data></Cell><Cell><Data ss:Type="Number">0.363192351415897</Data></Cell><Cell><Data ss:Type="Number">0.350667943602847</Data></Cell><Cell><Data ss:Type="Number">0.425145645437318</Data></Cell><Cell><Data ss:Type="Number">0.303171668543895</Data></Cell><Cell><Data ss:Type="Number">0.335158742410492</Data></Cell><Cell><Data ss:Type="Number">0.376718692282066</Data></Cell><Cell><Data ss:Type="Number">0.289716609726891</Data></Cell><Cell><Data ss:Type="Number">0.294051814431905</Data></Cell><Cell><Data ss:Type="Number">0.46805776712857</Data></Cell><Cell><Data ss:Type="Number">0.277740157494575</Data></Cell><Cell><Data ss:Type="Number">0.299781253520303</Data></Cell><Cell><Data ss:Type="Number">0.256747540950602</Data></Cell><Cell><Data ss:Type="Number">0.30519943584029</Data></Cell><Cell><Data ss:Type="Number">0.239023909875908</Data></Cell><Cell><Data ss:Type="Number">0.372447766421622</Data></Cell><Cell><Data ss:Type="Number">0.310200355231029</Data></Cell><Cell><Data ss:Type="Number">0.40956503031442</Data></Cell><Cell><Data ss:Type="Number">0.28700007494346</Data></Cell><Cell><Data ss:Type="Number">0.306561635363939</Data></Cell><Cell><Data ss:Type="Number">0.287213366646828</Data></Cell><Cell><Data ss:Type="Number">0.346618672556988</Data></Cell><Cell><Data ss:Type="Number">0.291089226893544</Data></Cell><Cell><Data ss:Type="Number">0.313135480534335</Data></Cell><Cell><Data ss:Type="Number">0.291113310202138</Data></Cell><Cell><Data ss:Type="Number">0.338199012119003</Data></Cell><Cell><Data ss:Type="Number">0.328202445705828</Data></Cell><Cell><Data ss:Type="Number">0.354093211744171</Data></Cell><Cell><Data ss:Type="Number">0.352176048345134</Data></Cell><Cell><Data ss:Type="Number">0.349223141706689</Data></Cell><Cell><Data ss:Type="Number">0.378593907784902</Data></Cell><Cell><Data ss:Type="Number">0.310901581925522</Data></Cell><Cell><Data ss:Type="Number">0.342517012106384</Data></Cell><Cell><Data ss:Type="Number">0.314019143041546</Data></Cell><Cell><Data ss:Type="Number">0.292353637417941</Data></Cell><Cell><Data ss:Type="Number">0.369110724033628</Data></Cell><Cell><Data ss:Type="Number">0.387306058125671</Data></Cell><Cell><Data ss:Type="Number">0.319739223132137</Data></Cell><Cell><Data ss:Type="Number">0.314580512876865</Data></Cell><Cell><Data ss:Type="Number">0.30321198063487</Data></Cell><Cell><Data ss:Type="Number">0.35693031387651</Data></Cell><Cell><Data ss:Type="Number">0.348576400741811</Data></Cell><Cell><Data ss:Type="Number">0.357952557425306</Data></Cell><Cell><Data ss:Type="Number">0.326080494215824</Data></Cell><Cell><Data ss:Type="Number">0.29889055676532</Data></Cell><Cell><Data ss:Type="Number">0.306809219606502</Data></Cell><Cell><Data ss:Type="Number">0.387066372312285</Data></Cell><Cell><Data ss:Type="Number">0.277391506129552</Data></Cell><Cell><Data ss:Type="Number">0.296770076006891</Data></Cell><Cell><Data ss:Type="Number">0.31769031995733</Data></Cell><Cell><Data ss:Type="Number">0.300253868151134</Data></Cell><Cell><Data ss:Type="Number">0.323793618900065</Data></Cell><Cell><Data ss:Type="Number">0.273936307527901</Data></Cell><Cell><Data ss:Type="Number">0.302187079505423</Data></Cell><Cell><Data ss:Type="Number">0.311589813427556</Data></Cell><Cell><Data ss:Type="Number">0.328034768460456</Data></Cell><Cell><Data ss:Type="Number">0.390129607106668</Data></Cell><Cell><Data ss:Type="Number">0.282662799557946</Data></Cell><Cell><Data ss:Type="Number">0.308442978676759</Data></Cell><Cell><Data ss:Type="Number">0.295032519785027</Data></Cell><Cell><Data ss:Type="Number">0.392347992374244</Data></Cell><Cell><Data ss:Type="Number">0.399026341099918</Data></Cell><Cell><Data ss:Type="Number">0.351989967235692</Data></Cell><Cell><Data ss:Type="Number">0.317007707583877</Data></Cell><Cell><Data ss:Type="Number">0.554678935626222</Data></Cell><Cell><Data ss:Type="Number">0.366460092232693</Data></Cell><Cell><Data ss:Type="Number">0.273406217715563</Data></Cell><Cell><Data ss:Type="Number">0.25549622262898</Data></Cell><Cell><Data ss:Type="Number">0.294735584232694</Data></Cell><Cell><Data ss:Type="Number">0.434822098985004</Data></Cell><Cell><Data ss:Type="Number">0.250250791424372</Data></Cell><Cell><Data ss:Type="Number">0.237121940480332</Data></Cell><Cell><Data ss:Type="Number">0.316008744765192</Data></Cell><Cell><Data ss:Type="Number">0.344657059331117</Data></Cell><Cell><Data ss:Type="Number">0.361018546254998</Data></Cell><Cell><Data ss:Type="Number">0.378161374404967</Data></Cell><Cell><Data ss:Type="Number">0.558921984364673</Data></Cell><Cell><Data ss:Type="Number">0.355541041789489</Data></Cell><Cell><Data ss:Type="Number">0.347585050267471</Data></Cell><Cell><Data ss:Type="Number">0.351992187850799</Data></Cell><Cell><Data ss:Type="Number">0.418374172078617</Data></Cell><Cell><Data ss:Type="Number">0.406836490683727</Data></Cell><Cell><Data ss:Type="Number">0.390100913881862</Data></Cell><Cell><Data ss:Type="Number">0.415112536711266</Data></Cell><Cell><Data ss:Type="Number">0.406032995012874</Data></Cell><Cell><Data ss:Type="Number">0.63025466967224</Data></Cell><Cell><Data ss:Type="Number">0.313707655685864</Data></Cell></Row><Row ss:Height="12.816"><Cell><Data ss:Type="String">SYNTHESIS_OF_BILE_ACIDS_AND_BILE_SALTS_VIA_7ALPHA_HYDROXYCHOLESTEROL</Data></Cell><Cell><Data ss:Type="Number">0.697324547564879</Data></Cell><Cell><Data ss:Type="Number">0.300265966581157</Data></Cell><Cell><Data ss:Type="Number">0.320332589864848</Data></Cell><Cell><Data ss:Type="Number">0.159435449262927</Data></Cell><Cell><Data ss:Type="Number">0.477602491768814</Data></Cell><Cell><Data ss:Type="Number">1</Data></Cell><Cell><Data ss:Type="Number">0.735089312050021</Data></Cell><Cell><Data ss:Type="Number">0.329378935699063</Data></Cell><Cell><Data ss:Type="Number">0.454734585045483</Data></Cell><Cell><Data ss:Type="Number">0.380420220447275</Data></Cell><Cell><Data ss:Type="Number">0.235299215973259</Data></Cell><Cell><Data ss:Type="Number">0.342608365801299</Data></Cell><Cell><Data ss:Type="Number">0.349243370398094</Data></Cell><Cell><Data ss:Type="Number">0.663805141662015</Data></Cell><Cell><Data ss:Type="Number">0.369382132229246</Data></Cell><Cell><Data ss:Type="Number">0.262739275894335</Data></Cell><Cell><Data ss:Type="Number">0.819336827970951</Data></Cell><Cell><Data ss:Type="Number">0.521543871262594</Data></Cell><Cell><Data ss:Type="Number">0.674046947694327</Data></Cell><Cell><Data ss:Type="Number">0.492975914051884</Data></Cell><Cell><Data ss:Type="Number">0.418856158771459</Data></Cell><Cell><Data ss:Type="Number">0.502779989330163</Data></Cell><Cell><Data ss:Type="Number">0.468172960277653</Data></Cell><Cell><Data ss:Type="Number">0.865136713846877</Data></Cell><Cell><Data ss:Type="Number">0.439253503883758</Data></Cell><Cell><Data ss:Type="Number">0.475203502245295</Data></Cell><Cell><Data ss:Type="Number">1</Data></Cell><Cell><Data ss:Type="Number">0.879726707482135</Data></Cell><Cell><Data ss:Type="Number">0.284886185533659</Data></Cell><Cell><Data ss:Type="Number">0.501613714595725</Data></Cell><Cell><Data ss:Type="Number">0.671201896202881</Data></Cell><Cell><Data ss:Type="Number">0.8333238761527</Data></Cell><Cell><Data ss:Type="Number">0.298847737521391</Data></Cell><Cell><Data ss:Type="Number">0.200158445961058</Data></Cell><Cell><Data ss:Type="Number">0.979503930471285</Data></Cell><Cell><Data ss:Type="Number">0.651893281132822</Data></Cell><Cell><Data ss:Type="Number">0.390879656707212</Data></Cell><Cell><Data ss:Type="Number">0.341816184551096</Data></Cell><Cell><Data ss:Type="Number">0.161923460160153</Data></Cell><Cell><Data ss:Type="Number">0.345596207686115</Data></Cell><Cell><Data ss:Type="Number">0.648703608386269</Data></Cell><Cell><Data ss:Type="Number">0.362958306283881</Data></Cell><Cell><Data ss:Type="Number">0.717361768276566</Data></Cell><Cell><Data ss:Type="Number">0.366770467957801</Data></Cell><Cell><Data ss:Type="Number">0.469104854652863</Data></Cell><Cell><Data ss:Type="Number">0.682747871577299</Data></Cell><Cell><Data ss:Type="Number">0.519150902307112</Data></Cell><Cell><Data ss:Type="Number">0.264713206583484</Data></Cell><Cell><Data ss:Type="Number">0.520027713271136</Data></Cell><Cell><Data ss:Type="Number">0.132014045869053</Data></Cell><Cell><Data ss:Type="Number">0</Data></Cell><Cell><Data ss:Type="Number">0.722175188758395</Data></Cell><Cell><Data ss:Type="Number">0.45808825450449</Data></Cell><Cell><Data ss:Type="Number">0.798650949408821</Data></Cell><Cell><Data ss:Type="Number">0.335345940572796</Data></Cell><Cell><Data ss:Type="Number">1</Data></Cell><Cell><Data ss:Type="Number">0.541394932856368</Data></Cell><Cell><Data ss:Type="Number">0.363909869857495</Data></Cell><Cell><Data ss:Type="Number">0.221020240125953</Data></Cell><Cell><Data ss:Type="Number">0.751821396641624</Data></Cell><Cell><Data ss:Type="Number">0.743418609375739</Data></Cell><Cell><Data ss:Type="Number">0.212645094710502</Data></Cell><Cell><Data ss:Type="Number">0.371239531383148</Data></Cell><Cell><Data ss:Type="Number">0.29820823562306</Data></Cell><Cell><Data ss:Type="Number">0.443370714028754</Data></Cell><Cell><Data ss:Type="Number">0.414720412108734</Data></Cell><Cell><Data ss:Type="Number">0.225186647574246</Data></Cell><Cell><Data ss:Type="Number">0.593256768250202</Data></Cell><Cell><Data ss:Type="Number">0.648703608386269</Data></Cell><Cell><Data ss:Type="Number">0.695644146150601</Data></Cell><Cell><Data ss:Type="Number">0.44225609818405</Data></Cell><Cell><Data ss:Type="Number">0.449695295621609</Data></Cell><Cell><Data ss:Type="Number">0.825521141438423</Data></Cell><Cell><Data ss:Type="Number">0.395813593412301</Data></Cell><Cell><Data ss:Type="Number">0.659442914049577</Data></Cell><Cell><Data ss:Type="Number">0.297232440140706</Data></Cell><Cell><Data ss:Type="Number">0.360712652675858</Data></Cell><Cell><Data ss:Type="Number">0.301558018031316</Data></Cell><Cell><Data ss:Type="Number">0.189675559090369</Data></Cell><Cell><Data ss:Type="Number">0.262739275894335</Data></Cell><Cell><Data ss:Type="Number">0.218993096762725</Data></Cell><Cell><Data ss:Type="Number">0.420933167801582</Data></Cell><Cell><Data ss:Type="Number">0.85462446448834</Data></Cell><Cell><Data ss:Type="Number">0.456220492745714</Data></Cell><Cell><Data ss:Type="Number">0.188454921214663</Data></Cell><Cell><Data ss:Type="Number">0.648703608386269</Data></Cell><Cell><Data ss:Type="Number">0.389648078691427</Data></Cell><Cell><Data ss:Type="Number">0.423160933914715</Data></Cell><Cell><Data ss:Type="Number">0.300512030798097</Data></Cell><Cell><Data ss:Type="Number">0.414562508385159</Data></Cell><Cell><Data ss:Type="Number">0.43569913192335</Data></Cell><Cell><Data ss:Type="Number">0.434822508013638</Data></Cell><Cell><Data ss:Type="Number">0.462313156078856</Data></Cell><Cell><Data ss:Type="Number">0.442351694635275</Data></Cell><Cell><Data ss:Type="Number">0.322879923320443</Data></Cell><Cell><Data ss:Type="Number">0.464295839203844</Data></Cell><Cell><Data ss:Type="Number">0.453742358356547</Data></Cell><Cell><Data ss:Type="Number">0.502968981728719</Data></Cell><Cell><Data ss:Type="Number">0.445556118694621</Data></Cell><Cell><Data ss:Type="Number">0.559643806182222</Data></Cell><Cell><Data ss:Type="Number">0.365970554589086</Data></Cell><Cell><Data ss:Type="Number">0.44390561262758</Data></Cell><Cell><Data ss:Type="Number">0.360775681577951</Data></Cell><Cell><Data ss:Type="Number">0.454866685599417</Data></Cell><Cell><Data ss:Type="Number">0.451731661150969</Data></Cell><Cell><Data ss:Type="Number">0.462975946994533</Data></Cell><Cell><Data ss:Type="Number">0.386295106872828</Data></Cell><Cell><Data ss:Type="Number">0.466458715239175</Data></Cell><Cell><Data ss:Type="Number">0.425231921435264</Data></Cell><Cell><Data ss:Type="Number">0.438465464339525</Data></Cell><Cell><Data ss:Type="Number">0.434131395186106</Data></Cell><Cell><Data ss:Type="Number">0.407193667937258</Data></Cell><Cell><Data ss:Type="Number">0.398262596758707</Data></Cell><Cell><Data ss:Type="Number">0.411549161220156</Data></Cell><Cell><Data ss:Type="Number">0.384882774970278</Data></Cell><Cell><Data ss:Type="Number">0.339554251866602</Data></Cell><Cell><Data ss:Type="Number">0.447100112827621</Data></Cell><Cell><Data ss:Type="Number">0.391489589588792</Data></Cell><Cell><Data ss:Type="Number">0.50068932205139</Data></Cell><Cell><Data ss:Type="Number">0.460682086442189</Data></Cell><Cell><Data ss:Type="Number">0.391773530120351</Data></Cell><Cell><Data ss:Type="Number">0.415128480644372</Data></Cell><Cell><Data ss:Type="Number">0.432523890130536</Data></Cell><Cell><Data ss:Type="Number">0.447567034116263</Data></Cell><Cell><Data ss:Type="Number">0.429916523456325</Data></Cell><Cell><Data ss:Type="Number">0.392483116442219</Data></Cell><Cell><Data ss:Type="Number">0.404398250938444</Data></Cell><Cell><Data ss:Type="Number">0.358747948940562</Data></Cell><Cell><Data ss:Type="Number">0.41003735999783</Data></Cell><Cell><Data ss:Type="Number">0.454323478208767</Data></Cell><Cell><Data ss:Type="Number">0.426112767405645</Data></Cell><Cell><Data ss:Type="Number">0.412297996461232</Data></Cell><Cell><Data ss:Type="Number">0.435187499042353</Data></Cell><Cell><Data ss:Type="Number">0.426904278479124</Data></Cell><Cell><Data ss:Type="Number">0.460227331664264</Data></Cell><Cell><Data ss:Type="Number">0.45014379874663</Data></Cell><Cell><Data ss:Type="Number">0.42734478380772</Data></Cell><Cell><Data ss:Type="Number">0.493139074820938</Data></Cell><Cell><Data ss:Type="Number">0.462891702286078</Data></Cell><Cell><Data ss:Type="Number">0.438055594327702</Data></Cell><Cell><Data ss:Type="Number">0.389444248401533</Data></Cell><Cell><Data ss:Type="Number">0.382189766953787</Data></Cell><Cell><Data ss:Type="Number">0.457473622394104</Data></Cell><Cell><Data ss:Type="Number">0.441899859829474</Data></Cell><Cell><Data ss:Type="Number">0.485180933264576</Data></Cell><Cell><Data ss:Type="Number">0.391018453914975</Data></Cell><Cell><Data ss:Type="Number">0.312018584973343</Data></Cell><Cell><Data ss:Type="Number">0.467123930737356</Data></Cell><Cell><Data ss:Type="Number">0.43634108055499</Data></Cell><Cell><Data ss:Type="Number">0.313496287783352</Data></Cell><Cell><Data ss:Type="Number">0.391599839773506</Data></Cell><Cell><Data ss:Type="Number">0.498051533141643</Data></Cell><Cell><Data ss:Type="Number">0.48334385533309</Data></Cell><Cell><Data ss:Type="Number">0.468286991312018</Data></Cell><Cell><Data ss:Type="Number">0.288554997399212</Data></Cell><Cell><Data ss:Type="Number">0.511129991981202</Data></Cell><Cell><Data ss:Type="Number">0.532266512094153</Data></Cell><Cell><Data ss:Type="Number">0.472730180859732</Data></Cell><Cell><Data ss:Type="Number">0.409721275017541</Data></Cell><Cell><Data ss:Type="Number">0.421974347847354</Data></Cell><Cell><Data ss:Type="Number">0.47537649911704</Data></Cell><Cell><Data ss:Type="Number">0.389748314222028</Data></Cell><Cell><Data ss:Type="Number">0.426280148870377</Data></Cell><Cell><Data ss:Type="Number">0.412456464940888</Data></Cell><Cell><Data ss:Type="Number">0.366530833038115</Data></Cell><Cell><Data ss:Type="Number">0.323239210887751</Data></Cell><Cell><Data ss:Type="Number">0.350424475116893</Data></Cell><Cell><Data ss:Type="Number">0.396262897687811</Data></Cell><Cell><Data ss:Type="Number">0.34054113527749</Data></Cell><Cell><Data ss:Type="Number">0.327237032489263</Data></Cell><Cell><Data ss:Type="Number">0.450713723765596</Data></Cell><Cell><Data ss:Type="Number">0.436221687622244</Data></Cell></Row><Row ss:Height="12.816"><Cell><Data ss:Type="String">SIGNALING_BY_RHO_GTPASES</Data></Cell><Cell><Data ss:Type="Number">0.781999507118814</Data></Cell><Cell><Data ss:Type="Number">0.541942735283014</Data></Cell><Cell><Data ss:Type="Number">0.489648495459253</Data></Cell><Cell><Data ss:Type="Number">0.646953369317864</Data></Cell><Cell><Data ss:Type="Number">0.361434793760693</Data></Cell><Cell><Data ss:Type="Number">0.537168645290716</Data></Cell><Cell><Data ss:Type="Number">0.508743550006262</Data></Cell><Cell><Data ss:Type="Number">0.324653343442446</Data></Cell><Cell><Data ss:Type="Number">0.503233373620133</Data></Cell><Cell><Data ss:Type="Number">0.385145394163686</Data></Cell><Cell><Data ss:Type="Number">0.390037917095029</Data></Cell><Cell><Data ss:Type="Number">0.525064995265513</Data></Cell><Cell><Data ss:Type="Number">0.496180307029216</Data></Cell><Cell><Data ss:Type="Number">0.46846540018372</Data></Cell><Cell><Data ss:Type="Number">0.613200061860446</Data></Cell><Cell><Data ss:Type="Number">0.356918032464205</Data></Cell><Cell><Data ss:Type="Number">0.58748952993048</Data></Cell><Cell><Data ss:Type="Number">0.414911460792219</Data></Cell><Cell><Data ss:Type="Number">0.762484051578123</Data></Cell><Cell><Data ss:Type="Number">0.369753672979586</Data></Cell><Cell><Data ss:Type="Number">0.408255921205424</Data></Cell><Cell><Data ss:Type="Number">0.266116961622026</Data></Cell><Cell><Data ss:Type="Number">0.406941630610784</Data></Cell><Cell><Data ss:Type="Number">0.419939422419582</Data></Cell><Cell><Data ss:Type="Number">0.505096505884599</Data></Cell><Cell><Data ss:Type="Number">0.49326965729039</Data></Cell><Cell><Data ss:Type="Number">0.57509402276672</Data></Cell><Cell><Data ss:Type="Number">0.413679897390791</Data></Cell><Cell><Data ss:Type="Number">0.484276028384435</Data></Cell><Cell><Data ss:Type="Number">0.60388351696911</Data></Cell><Cell><Data ss:Type="Number">0.657516496971013</Data></Cell><Cell><Data ss:Type="Number">0.655491982655404</Data></Cell><Cell><Data ss:Type="Number">0.489648495459253</Data></Cell><Cell><Data ss:Type="Number">0.607038523000945</Data></Cell><Cell><Data ss:Type="Number">0.525435439237604</Data></Cell><Cell><Data ss:Type="Number">0.39776553011315</Data></Cell><Cell><Data ss:Type="Number">0.411704950553175</Data></Cell><Cell><Data ss:Type="Number">0.337002343313415</Data></Cell><Cell><Data ss:Type="Number">0.553173862180421</Data></Cell><Cell><Data ss:Type="Number">0.522400347045352</Data></Cell><Cell><Data ss:Type="Number">0.391988475932463</Data></Cell><Cell><Data ss:Type="Number">0.58069592747958</Data></Cell><Cell><Data ss:Type="Number">0.724576146557168</Data></Cell><Cell><Data ss:Type="Number">0.621645686799862</Data></Cell><Cell><Data ss:Type="Number">0.323429355252802</Data></Cell><Cell><Data ss:Type="Number">0.720536276441776</Data></Cell><Cell><Data ss:Type="Number">0.41074149245666</Data></Cell><Cell><Data ss:Type="Number">0.501282305864667</Data></Cell><Cell><Data ss:Type="Number">0.238108869264243</Data></Cell><Cell><Data ss:Type="Number">0.551697186797439</Data></Cell><Cell><Data ss:Type="Number">0.609184130693289</Data></Cell><Cell><Data ss:Type="Number">0.585519308334707</Data></Cell><Cell><Data ss:Type="Number">0.498670408488704</Data></Cell><Cell><Data ss:Type="Number">0.368956800119138</Data></Cell><Cell><Data ss:Type="Number">0.637072044593</Data></Cell><Cell><Data ss:Type="Number">0.594089521129836</Data></Cell><Cell><Data ss:Type="Number">0.26145533802021</Data></Cell><Cell><Data ss:Type="Number">0.561984530578</Data></Cell><Cell><Data ss:Type="Number">0.379785173950838</Data></Cell><Cell><Data ss:Type="Number">1</Data></Cell><Cell><Data ss:Type="Number">0.40095106176023</Data></Cell><Cell><Data ss:Type="Number">0.540930752749993</Data></Cell><Cell><Data ss:Type="Number">0.41004198628202</Data></Cell><Cell><Data ss:Type="Number">0.377738083205337</Data></Cell><Cell><Data ss:Type="Number">0.478529868241054</Data></Cell><Cell><Data ss:Type="Number">0.586251149500664</Data></Cell><Cell><Data ss:Type="Number">0.61034764787188</Data></Cell><Cell><Data ss:Type="Number">0.75115846535366</Data></Cell><Cell><Data ss:Type="Number">0.382305455331407</Data></Cell><Cell><Data ss:Type="Number">0.436838531676518</Data></Cell><Cell><Data ss:Type="Number">0.479900273737391</Data></Cell><Cell><Data ss:Type="Number">0.593482889341152</Data></Cell><Cell><Data ss:Type="Number">0.594089521129836</Data></Cell><Cell><Data ss:Type="Number">0.539378862058065</Data></Cell><Cell><Data ss:Type="Number">0.563643401945078</Data></Cell><Cell><Data ss:Type="Number">0.381491330896484</Data></Cell><Cell><Data ss:Type="Number">0.368091343038547</Data></Cell><Cell><Data ss:Type="Number">0.668771670757266</Data></Cell><Cell><Data ss:Type="Number">0.571111925196915</Data></Cell><Cell><Data ss:Type="Number">0.588151179586434</Data></Cell><Cell><Data ss:Type="Number">0.480506190297939</Data></Cell><Cell><Data ss:Type="Number">0.483524935691072</Data></Cell><Cell><Data ss:Type="Number">0.692589466758325</Data></Cell><Cell><Data ss:Type="Number">0.411931770743402</Data></Cell><Cell><Data ss:Type="Number">0.319862173393109</Data></Cell><Cell><Data ss:Type="Number">0.751557733655641</Data></Cell><Cell><Data ss:Type="Number">0.0631002242747869</Data></Cell><Cell><Data ss:Type="Number">0.112643013646</Data></Cell><Cell><Data ss:Type="Number">0</Data></Cell><Cell><Data ss:Type="Number">0.173062034266601</Data></Cell><Cell><Data ss:Type="Number">0.157832457311429</Data></Cell><Cell><Data ss:Type="Number">0.279902864000791</Data></Cell><Cell><Data ss:Type="Number">0.243110268826269</Data></Cell><Cell><Data ss:Type="Number">0.20732232284506</Data></Cell><Cell><Data ss:Type="Number">0</Data></Cell><Cell><Data ss:Type="Number">0.254648188401932</Data></Cell><Cell><Data ss:Type="Number">0.20350633709663</Data></Cell><Cell><Data ss:Type="Number">0.262100189171833</Data></Cell><Cell><Data ss:Type="Number">0.259270076631692</Data></Cell><Cell><Data ss:Type="Number">0.274191102762098</Data></Cell><Cell><Data ss:Type="Number">0.11574033382758</Data></Cell><Cell><Data ss:Type="Number">0.224741356680164</Data></Cell><Cell><Data ss:Type="Number">0</Data></Cell><Cell><Data ss:Type="Number">0.230336412162598</Data></Cell><Cell><Data ss:Type="Number">0.161911708836563</Data></Cell><Cell><Data ss:Type="Number">0.216946494240042</Data></Cell><Cell><Data ss:Type="Number">0.231698305145942</Data></Cell><Cell><Data ss:Type="Number">0.220493289787187</Data></Cell><Cell><Data ss:Type="Number">0.226805080539486</Data></Cell><Cell><Data ss:Type="Number">0.238217319266627</Data></Cell><Cell><Data ss:Type="Number">0.215975591392997</Data></Cell><Cell><Data ss:Type="Number">0.17784890942227</Data></Cell><Cell><Data ss:Type="Number">0.154402866074457</Data></Cell><Cell><Data ss:Type="Number">0.153623371921068</Data></Cell><Cell><Data ss:Type="Number">0.176917364371835</Data></Cell><Cell><Data ss:Type="Number">0.121891799914895</Data></Cell><Cell><Data ss:Type="Number">0.187411319377232</Data></Cell><Cell><Data ss:Type="Number">0.163180680204471</Data></Cell><Cell><Data ss:Type="Number">0.18172305848243</Data></Cell><Cell><Data ss:Type="Number">0.229107780847051</Data></Cell><Cell><Data ss:Type="Number">0.103901660984733</Data></Cell><Cell><Data ss:Type="Number">0.0158094288689334</Data></Cell><Cell><Data ss:Type="Number">0.144648451815146</Data></Cell><Cell><Data ss:Type="Number">0.184686107589363</Data></Cell><Cell><Data ss:Type="Number">0.191041374078435</Data></Cell><Cell><Data ss:Type="Number">0.298129306912945</Data></Cell><Cell><Data ss:Type="Number">0.151238769990672</Data></Cell><Cell><Data ss:Type="Number">0.104903527689106</Data></Cell><Cell><Data ss:Type="Number">0.107797529776264</Data></Cell><Cell><Data ss:Type="Number">0.190420430003987</Data></Cell><Cell><Data ss:Type="Number">0.230610767950324</Data></Cell><Cell><Data ss:Type="Number">0.17427437959579</Data></Cell><Cell><Data ss:Type="Number">0.2096239011354</Data></Cell><Cell><Data ss:Type="Number">0.246912470173665</Data></Cell><Cell><Data ss:Type="Number">0.167920737314678</Data></Cell><Cell><Data ss:Type="Number">0.168971486092906</Data></Cell><Cell><Data ss:Type="Number">0.171960194593965</Data></Cell><Cell><Data ss:Type="Number">0.175246974656792</Data></Cell><Cell><Data ss:Type="Number">0.199415190078726</Data></Cell><Cell><Data ss:Type="Number">0.194426361374227</Data></Cell><Cell><Data ss:Type="Number">0.150127041079701</Data></Cell><Cell><Data ss:Type="Number">0.0338339198367609</Data></Cell><Cell><Data ss:Type="Number">0.221049115494619</Data></Cell><Cell><Data ss:Type="Number">0.139011136840433</Data></Cell><Cell><Data ss:Type="Number">0.238412562743143</Data></Cell><Cell><Data ss:Type="Number">0.0556566530640598</Data></Cell><Cell><Data ss:Type="Number">0.036615869809105</Data></Cell><Cell><Data ss:Type="Number">0.187949781930152</Data></Cell><Cell><Data ss:Type="Number">0.157801483349538</Data></Cell><Cell><Data ss:Type="Number">0.0124252594650811</Data></Cell><Cell><Data ss:Type="Number">0.119419515223026</Data></Cell><Cell><Data ss:Type="Number">0.215912505944526</Data></Cell><Cell><Data ss:Type="Number">0.261712163055989</Data></Cell><Cell><Data ss:Type="Number">0.277302815353978</Data></Cell><Cell><Data ss:Type="Number">0</Data></Cell><Cell><Data ss:Type="Number">0.25779842665789</Data></Cell><Cell><Data ss:Type="Number">0.290408092799917</Data></Cell><Cell><Data ss:Type="Number">0.171728066003502</Data></Cell><Cell><Data ss:Type="Number">0.204334246837668</Data></Cell><Cell><Data ss:Type="Number">0.13017015181294</Data></Cell><Cell><Data ss:Type="Number">0.129768618755381</Data></Cell><Cell><Data ss:Type="Number">0</Data></Cell><Cell><Data ss:Type="Number">0.0650732220061184</Data></Cell><Cell><Data ss:Type="Number">0.0382450492973504</Data></Cell><Cell><Data ss:Type="Number">0.107808125490478</Data></Cell><Cell><Data ss:Type="Number">0</Data></Cell><Cell><Data ss:Type="Number">0.0646293197981843</Data></Cell><Cell><Data ss:Type="Number">0</Data></Cell><Cell><Data ss:Type="Number">0.0475095899110479</Data></Cell><Cell><Data ss:Type="Number">0</Data></Cell><Cell><Data ss:Type="Number">0.121508511221679</Data></Cell><Cell><Data ss:Type="Number">0.172362212007497</Data></Cell></Row><Row ss:Index="13" ss:Height="12.816"><Cell><Data ss:Type="String">SYNTHESIS_OF_BILE_ACIDS_AND_BILE_SALTS</Data></Cell><Cell><Data ss:Type="Number">0.102594880585632</Data></Cell><Cell><Data ss:Type="Number">0.54098566525737</Data></Cell><Cell><Data ss:Type="Number">0.570407500450288</Data></Cell><Cell><Data ss:Type="Number">0.521450077288015</Data></Cell><Cell><Data ss:Type="Number">0.330229049199368</Data></Cell><Cell><Data ss:Type="Number">0.634519570205504</Data></Cell><Cell><Data ss:Type="Number">0.816495080797617</Data></Cell><Cell><Data ss:Type="Number">0.456312933336205</Data></Cell><Cell><Data ss:Type="Number">0.647617189903713</Data></Cell><Cell><Data ss:Type="Number">0.364310813069895</Data></Cell><Cell><Data ss:Type="Number">0.514356977059254</Data></Cell><Cell><Data ss:Type="Number">0.563594920159745</Data></Cell><Cell><Data ss:Type="Number">0.59251991521097</Data></Cell><Cell><Data ss:Type="Number">0.0533166768827727</Data></Cell><Cell><Data ss:Type="Number">0.57809898999782</Data></Cell><Cell><Data ss:Type="Number">0.48829726239806</Data></Cell><Cell><Data ss:Type="Number">0.737277079319442</Data></Cell><Cell><Data ss:Type="Number">0.704435654006497</Data></Cell><Cell><Data ss:Type="Number">0.135382812637522</Data></Cell><Cell><Data ss:Type="Number">0.346407753442588</Data></Cell><Cell><Data ss:Type="Number">0.6444953287838</Data></Cell><Cell><Data ss:Type="Number">0.292510400330498</Data></Cell><Cell><Data ss:Type="Number">0.66640167676332</Data></Cell><Cell><Data ss:Type="Number">0.751388669610671</Data></Cell><Cell><Data ss:Type="Number">0.645015651562359</Data></Cell><Cell><Data ss:Type="Number">0.693777516805612</Data></Cell><Cell><Data ss:Type="Number">0.608593999733805</Data></Cell><Cell><Data ss:Type="Number">0.725886828358528</Data></Cell><Cell><Data ss:Type="Number">0.583477069023992</Data></Cell><Cell><Data ss:Type="Number">0.661637971205471</Data></Cell><Cell><Data ss:Type="Number">0.0927812689345251</Data></Cell><Cell><Data ss:Type="Number">0.793897011473373</Data></Cell><Cell><Data ss:Type="Number">0.576881281604234</Data></Cell><Cell><Data ss:Type="Number">0.534405109602212</Data></Cell><Cell><Data ss:Type="Number">0.660881767526054</Data></Cell><Cell><Data ss:Type="Number">0.83286096176224</Data></Cell><Cell><Data ss:Type="Number">0.545252231319935</Data></Cell><Cell><Data ss:Type="Number">0.438498247989257</Data></Cell><Cell><Data ss:Type="Number">0.514937242661573</Data></Cell><Cell><Data ss:Type="Number">0.478234099526331</Data></Cell><Cell><Data ss:Type="Number">0.152097941640031</Data></Cell><Cell><Data ss:Type="Number">0.575217876211483</Data></Cell><Cell><Data ss:Type="Number">0.828515524691825</Data></Cell><Cell><Data ss:Type="Number">0.637959129641641</Data></Cell><Cell><Data ss:Type="Number">0.302903360075558</Data></Cell><Cell><Data ss:Type="Number">0.838102686002971</Data></Cell><Cell><Data ss:Type="Number">0.277430731684966</Data></Cell><Cell><Data ss:Type="Number">0.502110549786313</Data></Cell><Cell><Data ss:Type="Number">0.256918154899459</Data></Cell><Cell><Data ss:Type="Number">0.52017366380055</Data></Cell><Cell><Data ss:Type="Number">0.521450077288015</Data></Cell><Cell><Data ss:Type="Number">0.817042527759507</Data></Cell><Cell><Data ss:Type="Number">0.670927435589864</Data></Cell><Cell><Data ss:Type="Number">0.910873994197341</Data></Cell><Cell><Data ss:Type="Number">0.491434306069945</Data></Cell><Cell><Data ss:Type="Number">0.680801240300341</Data></Cell><Cell><Data ss:Type="Number">0.244414701673102</Data></Cell><Cell><Data ss:Type="Number">0.586859921785493</Data></Cell><Cell><Data ss:Type="Number">0.521450077288015</Data></Cell><Cell><Data ss:Type="Number">0.120308343449294</Data></Cell><Cell><Data ss:Type="Number">0.832594484445646</Data></Cell><Cell><Data ss:Type="Number">0.515787679549197</Data></Cell><Cell><Data ss:Type="Number">0.380779553916392</Data></Cell><Cell><Data ss:Type="Number">0.523198195688441</Data></Cell><Cell><Data ss:Type="Number">0.62479173408305</Data></Cell><Cell><Data ss:Type="Number">0.610369296712828</Data></Cell><Cell><Data ss:Type="Number">0.442048228963407</Data></Cell><Cell><Data ss:Type="Number">0.20220175178488</Data></Cell><Cell><Data ss:Type="Number">0</Data></Cell><Cell><Data ss:Type="Number">0.871068214117034</Data></Cell><Cell><Data ss:Type="Number">0.66720176146704</Data></Cell><Cell><Data ss:Type="Number">0.685665797030764</Data></Cell><Cell><Data ss:Type="Number">0.786002606173784</Data></Cell><Cell><Data ss:Type="Number">0.576881281604234</Data></Cell><Cell><Data ss:Type="Number">0.117423420613411</Data></Cell><Cell><Data ss:Type="Number">0.5300992534803</Data></Cell><Cell><Data ss:Type="Number">0.590120980899836</Data></Cell><Cell><Data ss:Type="Number">0.528771957191679</Data></Cell><Cell><Data ss:Type="Number">0.514937242661573</Data></Cell><Cell><Data ss:Type="Number">0.441462997889623</Data></Cell><Cell><Data ss:Type="Number">0.560580681751299</Data></Cell><Cell><Data ss:Type="Number">0.635558601557707</Data></Cell><Cell><Data ss:Type="Number">1</Data></Cell><Cell><Data ss:Type="Number">0.682447918672901</Data></Cell><Cell><Data ss:Type="Number">0.505864662103132</Data></Cell><Cell><Data ss:Type="Number">0.0755233018714923</Data></Cell><Cell><Data ss:Type="Number">0.369040835539422</Data></Cell><Cell><Data ss:Type="Number">0.346591504281736</Data></Cell><Cell><Data ss:Type="Number">0.420948640408699</Data></Cell><Cell><Data ss:Type="Number">0.315539487756356</Data></Cell><Cell><Data ss:Type="Number">0.332662249615083</Data></Cell><Cell><Data ss:Type="Number">0.364933507566105</Data></Cell><Cell><Data ss:Type="Number">0.296512693679128</Data></Cell><Cell><Data ss:Type="Number">0.304117269456224</Data></Cell><Cell><Data ss:Type="Number">0.454993572969692</Data></Cell><Cell><Data ss:Type="Number">0.285656100795987</Data></Cell><Cell><Data ss:Type="Number">0.304372817793611</Data></Cell><Cell><Data ss:Type="Number">0.265698456341852</Data></Cell><Cell><Data ss:Type="Number">0.308106657107613</Data></Cell><Cell><Data ss:Type="Number">0.233970528832309</Data></Cell><Cell><Data ss:Type="Number">0.374435217041591</Data></Cell><Cell><Data ss:Type="Number">0.315432092281736</Data></Cell><Cell><Data ss:Type="Number">0.408777500724437</Data></Cell><Cell><Data ss:Type="Number">0.294004917327385</Data></Cell><Cell><Data ss:Type="Number">0.307204217644323</Data></Cell><Cell><Data ss:Type="Number">0.295642888102596</Data></Cell><Cell><Data ss:Type="Number">0.352479996026013</Data></Cell><Cell><Data ss:Type="Number">0.288187277386205</Data></Cell><Cell><Data ss:Type="Number">0.325749758274762</Data></Cell><Cell><Data ss:Type="Number">0.303705169048391</Data></Cell><Cell><Data ss:Type="Number">0.342441399251451</Data></Cell><Cell><Data ss:Type="Number">0.331492385028951</Data></Cell><Cell><Data ss:Type="Number">0.356475876228296</Data></Cell><Cell><Data ss:Type="Number">0.350842443988288</Data></Cell><Cell><Data ss:Type="Number">0.354554389887902</Data></Cell><Cell><Data ss:Type="Number">0.387823664484887</Data></Cell><Cell><Data ss:Type="Number">0.317855536082259</Data></Cell><Cell><Data ss:Type="Number">0.350377227592704</Data></Cell><Cell><Data ss:Type="Number">0.306095949021027</Data></Cell><Cell><Data ss:Type="Number">0.296707040994818</Data></Cell><Cell><Data ss:Type="Number">0.367477152067919</Data></Cell><Cell><Data ss:Type="Number">0.377277367618351</Data></Cell><Cell><Data ss:Type="Number">0.321594206265273</Data></Cell><Cell><Data ss:Type="Number">0.313484272549896</Data></Cell><Cell><Data ss:Type="Number">0.310722919555537</Data></Cell><Cell><Data ss:Type="Number">0.363142764825172</Data></Cell><Cell><Data ss:Type="Number">0.352485524444261</Data></Cell><Cell><Data ss:Type="Number">0.368264519953781</Data></Cell><Cell><Data ss:Type="Number">0.334086124250636</Data></Cell><Cell><Data ss:Type="Number">0.305000786762654</Data></Cell><Cell><Data ss:Type="Number">0.3155711501672</Data></Cell><Cell><Data ss:Type="Number">0.379351781742468</Data></Cell><Cell><Data ss:Type="Number">0.289157477378182</Data></Cell><Cell><Data ss:Type="Number">0.303437725631263</Data></Cell><Cell><Data ss:Type="Number">0.316073172221605</Data></Cell><Cell><Data ss:Type="Number">0.300794670393254</Data></Cell><Cell><Data ss:Type="Number">0.33275508082304</Data></Cell><Cell><Data ss:Type="Number">0.275039508312025</Data></Cell><Cell><Data ss:Type="Number">0.306324102135818</Data></Cell><Cell><Data ss:Type="Number">0.317058071790904</Data></Cell><Cell><Data ss:Type="Number">0.336410562914718</Data></Cell><Cell><Data ss:Type="Number">0.389334981969201</Data></Cell><Cell><Data ss:Type="Number">0.292820428341995</Data></Cell><Cell><Data ss:Type="Number">0.310949979834677</Data></Cell><Cell><Data ss:Type="Number">0.295438906032178</Data></Cell><Cell><Data ss:Type="Number">0.386774799220933</Data></Cell><Cell><Data ss:Type="Number">0.403959922607316</Data></Cell><Cell><Data ss:Type="Number">0.337067106075029</Data></Cell><Cell><Data ss:Type="Number">0.320108718586363</Data></Cell><Cell><Data ss:Type="Number">0.543213230960887</Data></Cell><Cell><Data ss:Type="Number">0.371333341579339</Data></Cell><Cell><Data ss:Type="Number">0.272891932607461</Data></Cell><Cell><Data ss:Type="Number">0.264138047461895</Data></Cell><Cell><Data ss:Type="Number">0.298924820773424</Data></Cell><Cell><Data ss:Type="Number">0.429477453784436</Data></Cell><Cell><Data ss:Type="Number">0.255183817244457</Data></Cell><Cell><Data ss:Type="Number">0.24121041688885</Data></Cell><Cell><Data ss:Type="Number">0.311472902169986</Data></Cell><Cell><Data ss:Type="Number">0.34736527840464</Data></Cell><Cell><Data ss:Type="Number">0.360154141552758</Data></Cell><Cell><Data ss:Type="Number">0.369781302704592</Data></Cell><Cell><Data ss:Type="Number">0.580164008127716</Data></Cell><Cell><Data ss:Type="Number">0.350288772900733</Data></Cell><Cell><Data ss:Type="Number">0.347885944858496</Data></Cell><Cell><Data ss:Type="Number">0.359254768822913</Data></Cell><Cell><Data ss:Type="Number">0.414214616787795</Data></Cell><Cell><Data ss:Type="Number">0.406698864063699</Data></Cell><Cell><Data ss:Type="Number">0.383043902575879</Data></Cell><Cell><Data ss:Type="Number">0.414776135826612</Data></Cell><Cell><Data ss:Type="Number">0.405891325951058</Data></Cell><Cell><Data ss:Type="Number">0.638081016423027</Data></Cell><Cell><Data ss:Type="Number">0.316994304390583</Data></Cell></Row><Row ss:Height="12.816"><Cell><Data ss:Type="String">METABOLISM_OF_STEROID_HORMONES_AND_VITAMINS_A_AND_D</Data></Cell><Cell><Data ss:Type="Number">0.471770049531114</Data></Cell><Cell><Data ss:Type="Number">0.295381704071942</Data></Cell><Cell><Data ss:Type="Number">0.62026842669838</Data></Cell><Cell><Data ss:Type="Number">0.54960676796452</Data></Cell><Cell><Data ss:Type="Number">0.217266648810792</Data></Cell><Cell><Data ss:Type="Number">0.30506917097897</Data></Cell><Cell><Data ss:Type="Number">0.348855029079724</Data></Cell><Cell><Data ss:Type="Number">0.289544473051751</Data></Cell><Cell><Data ss:Type="Number">0.386097314578859</Data></Cell><Cell><Data ss:Type="Number">0.377444993814691</Data></Cell><Cell><Data ss:Type="Number">0.529342485826446</Data></Cell><Cell><Data ss:Type="Number">0.301646808531153</Data></Cell><Cell><Data ss:Type="Number">0.202897004011348</Data></Cell><Cell><Data ss:Type="Number">0.503073643246779</Data></Cell><Cell><Data ss:Type="Number">0.356604173638339</Data></Cell><Cell><Data ss:Type="Number">0.584885917107847</Data></Cell><Cell><Data ss:Type="Number">0.442475205090035</Data></Cell><Cell><Data ss:Type="Number">0.320690541114306</Data></Cell><Cell><Data ss:Type="Number">0.667815637024142</Data></Cell><Cell><Data ss:Type="Number">0.290368768928319</Data></Cell><Cell><Data ss:Type="Number">0.522181932140254</Data></Cell><Cell><Data ss:Type="Number">0.290169222269206</Data></Cell><Cell><Data ss:Type="Number">0.384672605179068</Data></Cell><Cell><Data ss:Type="Number">0.348180631223747</Data></Cell><Cell><Data ss:Type="Number">0.285060626389881</Data></Cell><Cell><Data ss:Type="Number">0.238153723069718</Data></Cell><Cell><Data ss:Type="Number">0.536310857878247</Data></Cell><Cell><Data ss:Type="Number">0.210682725737272</Data></Cell><Cell><Data ss:Type="Number">0.474874869884201</Data></Cell><Cell><Data ss:Type="Number">0.281729333249277</Data></Cell><Cell><Data ss:Type="Number">0.600764943302973</Data></Cell><Cell><Data ss:Type="Number">0.445684543552915</Data></Cell><Cell><Data ss:Type="Number">0.358301788430776</Data></Cell><Cell><Data ss:Type="Number">0.55573647180981</Data></Cell><Cell><Data ss:Type="Number">0.378128267938996</Data></Cell><Cell><Data ss:Type="Number">0.298502550356386</Data></Cell><Cell><Data ss:Type="Number">0.296095174383528</Data></Cell><Cell><Data ss:Type="Number">0.282315500958993</Data></Cell><Cell><Data ss:Type="Number">0.542488927035531</Data></Cell><Cell><Data ss:Type="Number">0.287085521204191</Data></Cell><Cell><Data ss:Type="Number">0.471971963921716</Data></Cell><Cell><Data ss:Type="Number">0.210682725737272</Data></Cell><Cell><Data ss:Type="Number">0.43673799927991</Data></Cell><Cell><Data ss:Type="Number">0.360991643597814</Data></Cell><Cell><Data ss:Type="Number">0.21872912107245</Data></Cell><Cell><Data ss:Type="Number">0.36810389630725</Data></Cell><Cell><Data ss:Type="Number">0.214015073276772</Data></Cell><Cell><Data ss:Type="Number">0.33472579714166</Data></Cell><Cell><Data ss:Type="Number">0.286990079494078</Data></Cell><Cell><Data ss:Type="Number">0.408170401330186</Data></Cell><Cell><Data ss:Type="Number">0.508999446385396</Data></Cell><Cell><Data ss:Type="Number">0.363947172802415</Data></Cell><Cell><Data ss:Type="Number">0.322121131392159</Data></Cell><Cell><Data ss:Type="Number">0.361924797322323</Data></Cell><Cell><Data ss:Type="Number">0.475885451670783</Data></Cell><Cell><Data ss:Type="Number">0.351067815100089</Data></Cell><Cell><Data ss:Type="Number">0.818341246435418</Data></Cell><Cell><Data ss:Type="Number">0.578732384603642</Data></Cell><Cell><Data ss:Type="Number">0.385472927010797</Data></Cell><Cell><Data ss:Type="Number">0.655850299923586</Data></Cell><Cell><Data ss:Type="Number">0.281123513670453</Data></Cell><Cell><Data ss:Type="Number">0.390477895604073</Data></Cell><Cell><Data ss:Type="Number">0.325107616949223</Data></Cell><Cell><Data ss:Type="Number">0.248677516868142</Data></Cell><Cell><Data ss:Type="Number">0.591447225026461</Data></Cell><Cell><Data ss:Type="Number">0.507261920210163</Data></Cell><Cell><Data ss:Type="Number">0.586217695594153</Data></Cell><Cell><Data ss:Type="Number">0.626048976151259</Data></Cell><Cell><Data ss:Type="Number">0.460933904162786</Data></Cell><Cell><Data ss:Type="Number">0.514818981886673</Data></Cell><Cell><Data ss:Type="Number">0.302970615905267</Data></Cell><Cell><Data ss:Type="Number">0.421649859214673</Data></Cell><Cell><Data ss:Type="Number">0.527274167935827</Data></Cell><Cell><Data ss:Type="Number">1</Data></Cell><Cell><Data ss:Type="Number">0.624593774977982</Data></Cell><Cell><Data ss:Type="Number">0.602633108796097</Data></Cell><Cell><Data ss:Type="Number">0.226365174078316</Data></Cell><Cell><Data ss:Type="Number">0.36810389630725</Data></Cell><Cell><Data ss:Type="Number">0.564806789020593</Data></Cell><Cell><Data ss:Type="Number">0.314593644603112</Data></Cell><Cell><Data ss:Type="Number">0.28916496841727</Data></Cell><Cell><Data ss:Type="Number">0.577558683349179</Data></Cell><Cell><Data ss:Type="Number">0.598681810071341</Data></Cell><Cell><Data ss:Type="Number">0.432321287748382</Data></Cell><Cell><Data ss:Type="Number">0.287255809919669</Data></Cell><Cell><Data ss:Type="Number">0.684976100387948</Data></Cell><Cell><Data ss:Type="Number">0.162736062553926</Data></Cell><Cell><Data ss:Type="Number">0.155606249896055</Data></Cell><Cell><Data ss:Type="Number">0.0575189610598222</Data></Cell><Cell><Data ss:Type="Number">0.306656699232745</Data></Cell><Cell><Data ss:Type="Number">0.258128303486215</Data></Cell><Cell><Data ss:Type="Number">0.246330541129621</Data></Cell><Cell><Data ss:Type="Number">0.362923105464331</Data></Cell><Cell><Data ss:Type="Number">0.320690541114306</Data></Cell><Cell><Data ss:Type="Number">0.095367309768074</Data></Cell><Cell><Data ss:Type="Number">0.353724447738518</Data></Cell><Cell><Data ss:Type="Number">0.382895691499533</Data></Cell><Cell><Data ss:Type="Number">0.374258544238209</Data></Cell><Cell><Data ss:Type="Number">0.341454458266396</Data></Cell><Cell><Data ss:Type="Number">0.3219168169338</Data></Cell><Cell><Data ss:Type="Number">0.180032770319437</Data></Cell><Cell><Data ss:Type="Number">0.383999085841445</Data></Cell><Cell><Data ss:Type="Number">0.0423793518945993</Data></Cell><Cell><Data ss:Type="Number">0.301311990027284</Data></Cell><Cell><Data ss:Type="Number">0.212815975684231</Data></Cell><Cell><Data ss:Type="Number">0.304329934688841</Data></Cell><Cell><Data ss:Type="Number">0.320823602828552</Data></Cell><Cell><Data ss:Type="Number">0.360456146536032</Data></Cell><Cell><Data ss:Type="Number">0.37370211651305</Data></Cell><Cell><Data ss:Type="Number">0.362296458401144</Data></Cell><Cell><Data ss:Type="Number">0.236430186021755</Data></Cell><Cell><Data ss:Type="Number">0.283076631328231</Data></Cell><Cell><Data ss:Type="Number">0.19392118362351</Data></Cell><Cell><Data ss:Type="Number">0.182220075131574</Data></Cell><Cell><Data ss:Type="Number">0.236997723992723</Data></Cell><Cell><Data ss:Type="Number">0.219229558873273</Data></Cell><Cell><Data ss:Type="Number">0.278478196844633</Data></Cell><Cell><Data ss:Type="Number">0.277718511896784</Data></Cell><Cell><Data ss:Type="Number">0.21340534007496</Data></Cell><Cell><Data ss:Type="Number">0.335918429975041</Data></Cell><Cell><Data ss:Type="Number">0.164535905692341</Data></Cell><Cell><Data ss:Type="Number">0.0607308638330848</Data></Cell><Cell><Data ss:Type="Number">0.166309785599194</Data></Cell><Cell><Data ss:Type="Number">0.247288431698669</Data></Cell><Cell><Data ss:Type="Number">0.292905068012674</Data></Cell><Cell><Data ss:Type="Number">0.344087388779855</Data></Cell><Cell><Data ss:Type="Number">0.21836947155516</Data></Cell><Cell><Data ss:Type="Number">0.22933668161989</Data></Cell><Cell><Data ss:Type="Number">0.125124817881477</Data></Cell><Cell><Data ss:Type="Number">0.284650448895359</Data></Cell><Cell><Data ss:Type="Number">0.317076056669961</Data></Cell><Cell><Data ss:Type="Number">0.234261705688243</Data></Cell><Cell><Data ss:Type="Number">0.367027243095654</Data></Cell><Cell><Data ss:Type="Number">0.355989510597286</Data></Cell><Cell><Data ss:Type="Number">0.269834595146692</Data></Cell><Cell><Data ss:Type="Number">0.308744732069441</Data></Cell><Cell><Data ss:Type="Number">0.282859270549667</Data></Cell><Cell><Data ss:Type="Number">0.332376151324309</Data></Cell><Cell><Data ss:Type="Number">0.310769917726559</Data></Cell><Cell><Data ss:Type="Number">0.287380615652156</Data></Cell><Cell><Data ss:Type="Number">0.182828877707215</Data></Cell><Cell><Data ss:Type="Number">0.0893228210746916</Data></Cell><Cell><Data ss:Type="Number">0.400315668294129</Data></Cell><Cell><Data ss:Type="Number">0.291883781293051</Data></Cell><Cell><Data ss:Type="Number">0.48246408941283</Data></Cell><Cell><Data ss:Type="Number">0.165556551578796</Data></Cell><Cell><Data ss:Type="Number">0.126530405129039</Data></Cell><Cell><Data ss:Type="Number">0.175129948798647</Data></Cell><Cell><Data ss:Type="Number">0.278806822975231</Data></Cell><Cell><Data ss:Type="Number">0.106061642739124</Data></Cell><Cell><Data ss:Type="Number">0.182951968184461</Data></Cell><Cell><Data ss:Type="Number">0.283319116396784</Data></Cell><Cell><Data ss:Type="Number">0.366539373705428</Data></Cell><Cell><Data ss:Type="Number">0.330920065059534</Data></Cell><Cell><Data ss:Type="Number">0.0579999464401292</Data></Cell><Cell><Data ss:Type="Number">0.374752741162419</Data></Cell><Cell><Data ss:Type="Number">0.379841478984276</Data></Cell><Cell><Data ss:Type="Number">0.263217678781915</Data></Cell><Cell><Data ss:Type="Number">0.311420846449849</Data></Cell><Cell><Data ss:Type="Number">0.149364474388305</Data></Cell><Cell><Data ss:Type="Number">0.180164952550157</Data></Cell><Cell><Data ss:Type="Number">0.0543417772699323</Data></Cell><Cell><Data ss:Type="Number">0.103847483295662</Data></Cell><Cell><Data ss:Type="Number">0.0694829693179851</Data></Cell><Cell><Data ss:Type="Number">0.117378093210291</Data></Cell><Cell><Data ss:Type="Number">0.0372298012615339</Data></Cell><Cell><Data ss:Type="Number">0.0502086455331131</Data></Cell><Cell><Data ss:Type="Number">0</Data></Cell><Cell><Data ss:Type="Number">0.101000022152205</Data></Cell><Cell><Data ss:Type="Number">0.0529048538012816</Data></Cell><Cell><Data ss:Type="Number">0.327002355524575</Data></Cell><Cell><Data ss:Type="Number">0.246587204582254</Data></Cell></Row><Row ss:Height="12.816"><Cell><Data ss:Type="String">SIGNALING_BY_SCF_KIT</Data></Cell><Cell><Data ss:Type="Number">0.666304808627555</Data></Cell><Cell><Data ss:Type="Number">0.825553647851002</Data></Cell><Cell><Data ss:Type="Number">0.84842079440536</Data></Cell><Cell><Data ss:Type="Number">0.74578730227192</Data></Cell><Cell><Data ss:Type="Number">0.404473172134546</Data></Cell><Cell><Data ss:Type="Number">0.9246752312675</Data></Cell><Cell><Data ss:Type="Number">0.494735062693012</Data></Cell><Cell><Data ss:Type="Number">0.387620678876099</Data></Cell><Cell><Data ss:Type="Number">0.486075041157515</Data></Cell><Cell><Data ss:Type="Number">0.525327515842626</Data></Cell><Cell><Data ss:Type="Number">0.481222803298676</Data></Cell><Cell><Data ss:Type="Number">0.900631273287952</Data></Cell><Cell><Data ss:Type="Number">0.85640479255088</Data></Cell><Cell><Data ss:Type="Number">0.531974382227054</Data></Cell><Cell><Data ss:Type="Number">0.592605315587275</Data></Cell><Cell><Data ss:Type="Number">0.439942456462421</Data></Cell><Cell><Data ss:Type="Number">0.856918560008865</Data></Cell><Cell><Data ss:Type="Number">0.488562602943145</Data></Cell><Cell><Data ss:Type="Number">0.6310951705074</Data></Cell><Cell><Data ss:Type="Number">0.353751689172798</Data></Cell><Cell><Data ss:Type="Number">0.447777445005665</Data></Cell><Cell><Data ss:Type="Number">0.318064874705892</Data></Cell><Cell><Data ss:Type="Number">0.486939134437763</Data></Cell><Cell><Data ss:Type="Number">0.651780070729314</Data></Cell><Cell><Data ss:Type="Number">0.739459832892185</Data></Cell><Cell><Data ss:Type="Number">0.781611781281671</Data></Cell><Cell><Data ss:Type="Number">0.920921753509086</Data></Cell><Cell><Data ss:Type="Number">0.401830592765299</Data></Cell><Cell><Data ss:Type="Number">0.956507773124235</Data></Cell><Cell><Data ss:Type="Number">0.720785167239812</Data></Cell><Cell><Data ss:Type="Number">0.616558352665999</Data></Cell><Cell><Data ss:Type="Number">0.837964791421099</Data></Cell><Cell><Data ss:Type="Number">0.879126176019935</Data></Cell><Cell><Data ss:Type="Number">0.832287967560189</Data></Cell><Cell><Data ss:Type="Number">0.868523307469101</Data></Cell><Cell><Data ss:Type="Number">0.405420520660784</Data></Cell><Cell><Data ss:Type="Number">0.38366190365683</Data></Cell><Cell><Data ss:Type="Number">0.386429937417041</Data></Cell><Cell><Data ss:Type="Number">0.81108860486223</Data></Cell><Cell><Data ss:Type="Number">0.482665738715783</Data></Cell><Cell><Data ss:Type="Number">0.524197056714648</Data></Cell><Cell><Data ss:Type="Number">0.76407602334208</Data></Cell><Cell><Data ss:Type="Number">0.611145233145121</Data></Cell><Cell><Data ss:Type="Number">0.779805568648751</Data></Cell><Cell><Data ss:Type="Number">0.36824237489046</Data></Cell><Cell><Data ss:Type="Number">0.572046144383795</Data></Cell><Cell><Data ss:Type="Number">0.46127672438731</Data></Cell><Cell><Data ss:Type="Number">0.992915872564887</Data></Cell><Cell><Data ss:Type="Number">0.305653267319329</Data></Cell><Cell><Data ss:Type="Number">0.839683263867527</Data></Cell><Cell><Data ss:Type="Number">0.720053333949797</Data></Cell><Cell><Data ss:Type="Number">0.698888046283396</Data></Cell><Cell><Data ss:Type="Number">0.717621715226873</Data></Cell><Cell><Data ss:Type="Number">0.528330071985857</Data></Cell><Cell><Data ss:Type="Number">0.717577233972015</Data></Cell><Cell><Data ss:Type="Number">0.893083039216654</Data></Cell><Cell><Data ss:Type="Number">0.349826804158608</Data></Cell><Cell><Data ss:Type="Number">0.559793211838994</Data></Cell><Cell><Data ss:Type="Number">0.430226928414317</Data></Cell><Cell><Data ss:Type="Number">0.63779261836602</Data></Cell><Cell><Data ss:Type="Number">0.372924785608064</Data></Cell><Cell><Data ss:Type="Number">0.737365940943311</Data></Cell><Cell><Data ss:Type="Number">0.510439398088733</Data></Cell><Cell><Data ss:Type="Number">0.355790218724622</Data></Cell><Cell><Data ss:Type="Number">0.686115522157021</Data></Cell><Cell><Data ss:Type="Number">0.59775944430106</Data></Cell><Cell><Data ss:Type="Number">0.764595759937862</Data></Cell><Cell><Data ss:Type="Number">0.559793211838994</Data></Cell><Cell><Data ss:Type="Number">1</Data></Cell><Cell><Data ss:Type="Number">0.484953260645156</Data></Cell><Cell><Data ss:Type="Number">0.480274180690505</Data></Cell><Cell><Data ss:Type="Number">0.718055040383419</Data></Cell><Cell><Data ss:Type="Number">0.731436889343202</Data></Cell><Cell><Data ss:Type="Number">0.677300363615353</Data></Cell><Cell><Data ss:Type="Number">0.572046144383795</Data></Cell><Cell><Data ss:Type="Number">0.532916261007143</Data></Cell><Cell><Data ss:Type="Number">0.405420520660784</Data></Cell><Cell><Data ss:Type="Number">0.723192371506455</Data></Cell><Cell><Data ss:Type="Number">0.712951758041923</Data></Cell><Cell><Data ss:Type="Number">0.726706516463894</Data></Cell><Cell><Data ss:Type="Number">0.812931972884614</Data></Cell><Cell><Data ss:Type="Number">0.646576349330908</Data></Cell><Cell><Data ss:Type="Number">0.632193773205289</Data></Cell><Cell><Data ss:Type="Number">0.424992673223145</Data></Cell><Cell><Data ss:Type="Number">0.353048390570505</Data></Cell><Cell><Data ss:Type="Number">0.518044366252996</Data></Cell><Cell><Data ss:Type="Number">0.117344422807029</Data></Cell><Cell><Data ss:Type="Number">0.150069787603228</Data></Cell><Cell><Data ss:Type="Number">0</Data></Cell><Cell><Data ss:Type="Number">0.17864106046925</Data></Cell><Cell><Data ss:Type="Number">0.179757845707844</Data></Cell><Cell><Data ss:Type="Number">0.257573940083394</Data></Cell><Cell><Data ss:Type="Number">0.228733477276503</Data></Cell><Cell><Data ss:Type="Number">0.212817934309081</Data></Cell><Cell><Data ss:Type="Number">0</Data></Cell><Cell><Data ss:Type="Number">0.243176265323658</Data></Cell><Cell><Data ss:Type="Number">0.212193003743044</Data></Cell><Cell><Data ss:Type="Number">0.263092450824835</Data></Cell><Cell><Data ss:Type="Number">0.263092450824835</Data></Cell><Cell><Data ss:Type="Number">0.339885289547549</Data></Cell><Cell><Data ss:Type="Number">0.142126538443497</Data></Cell><Cell><Data ss:Type="Number">0.240579749731959</Data></Cell><Cell><Data ss:Type="Number">0.0067171476637111</Data></Cell><Cell><Data ss:Type="Number">0.239286743980534</Data></Cell><Cell><Data ss:Type="Number">0.264721787689715</Data></Cell><Cell><Data ss:Type="Number">0.241472249788538</Data></Cell><Cell><Data ss:Type="Number">0.21554718619864</Data></Cell><Cell><Data ss:Type="Number">0.198050416324406</Data></Cell><Cell><Data ss:Type="Number">0.220984535103561</Data></Cell><Cell><Data ss:Type="Number">0.233464389477995</Data></Cell><Cell><Data ss:Type="Number">0.212515702992365</Data></Cell><Cell><Data ss:Type="Number">0.195665367094585</Data></Cell><Cell><Data ss:Type="Number">0.168144912489506</Data></Cell><Cell><Data ss:Type="Number">0.17040423687474</Data></Cell><Cell><Data ss:Type="Number">0.1813256949709</Data></Cell><Cell><Data ss:Type="Number">0.128874740037637</Data></Cell><Cell><Data ss:Type="Number">0.225197215564782</Data></Cell><Cell><Data ss:Type="Number">0.193776562523702</Data></Cell><Cell><Data ss:Type="Number">0.202267126568466</Data></Cell><Cell><Data ss:Type="Number">0.260946698993738</Data></Cell><Cell><Data ss:Type="Number">0.128201874682267</Data></Cell><Cell><Data ss:Type="Number">0.0560043615887668</Data></Cell><Cell><Data ss:Type="Number">0.182944425604339</Data></Cell><Cell><Data ss:Type="Number">0.199960697980816</Data></Cell><Cell><Data ss:Type="Number">0.281986224948181</Data></Cell><Cell><Data ss:Type="Number">0.329464749914927</Data></Cell><Cell><Data ss:Type="Number">0.175155097538897</Data></Cell><Cell><Data ss:Type="Number">0.121710562970912</Data></Cell><Cell><Data ss:Type="Number">0.151273992046827</Data></Cell><Cell><Data ss:Type="Number">0.227706641184021</Data></Cell><Cell><Data ss:Type="Number">0.222982067582655</Data></Cell><Cell><Data ss:Type="Number">0.31446697268336</Data></Cell><Cell><Data ss:Type="Number">0.252694658691594</Data></Cell><Cell><Data ss:Type="Number">0.218079950798743</Data></Cell><Cell><Data ss:Type="Number">0.180158082443096</Data></Cell><Cell><Data ss:Type="Number">0.193048633586624</Data></Cell><Cell><Data ss:Type="Number">0.193273830145209</Data></Cell><Cell><Data ss:Type="Number">0.247508357245263</Data></Cell><Cell><Data ss:Type="Number">0.281258372168773</Data></Cell><Cell><Data ss:Type="Number">0.213598375566035</Data></Cell><Cell><Data ss:Type="Number">0.189002228270093</Data></Cell><Cell><Data ss:Type="Number">0.0356382400158967</Data></Cell><Cell><Data ss:Type="Number">0.203769810582297</Data></Cell><Cell><Data ss:Type="Number">0.286510755670264</Data></Cell><Cell><Data ss:Type="Number">0.250455453966541</Data></Cell><Cell><Data ss:Type="Number">0.0543706978945848</Data></Cell><Cell><Data ss:Type="Number">0.0543618905301352</Data></Cell><Cell><Data ss:Type="Number">0.213413252235001</Data></Cell><Cell><Data ss:Type="Number">0.166226680682767</Data></Cell><Cell><Data ss:Type="Number">0</Data></Cell><Cell><Data ss:Type="Number">0.105506643509466</Data></Cell><Cell><Data ss:Type="Number">0.258273510025985</Data></Cell><Cell><Data ss:Type="Number">0.254687040766956</Data></Cell><Cell><Data ss:Type="Number">0.264470707301686</Data></Cell><Cell><Data ss:Type="Number">0</Data></Cell><Cell><Data ss:Type="Number">0.246311028968844</Data></Cell><Cell><Data ss:Type="Number">0.345061548244804</Data></Cell><Cell><Data ss:Type="Number">0.197818653875927</Data></Cell><Cell><Data ss:Type="Number">0.212834121201327</Data></Cell><Cell><Data ss:Type="Number">0.143597951139592</Data></Cell><Cell><Data ss:Type="Number">0.294799766681313</Data></Cell><Cell><Data ss:Type="Number">0</Data></Cell><Cell><Data ss:Type="Number">0.0710253068864207</Data></Cell><Cell><Data ss:Type="Number">0.0838040568608244</Data></Cell><Cell><Data ss:Type="Number">0.22178911045271</Data></Cell><Cell><Data ss:Type="Number">0</Data></Cell><Cell><Data ss:Type="Number">0.0933790514325545</Data></Cell><Cell><Data ss:Type="Number">0.00850891003287339</Data></Cell><Cell><Data ss:Type="Number">0.0611417177544478</Data></Cell><Cell><Data ss:Type="Number">0</Data></Cell><Cell><Data ss:Type="Number">0.110966584027351</Data></Cell><Cell><Data ss:Type="Number">0.190911447082623</Data></Cell></Row><Row ss:Height="12.816"><Cell><Data ss:Type="String">DAG_AND_IP3_SIGNALING</Data></Cell><Cell><Data ss:Type="Number">0.877576211065366</Data></Cell><Cell><Data ss:Type="Number">0.875332859254012</Data></Cell><Cell><Data ss:Type="Number">1</Data></Cell><Cell><Data ss:Type="Number">0.742526316253795</Data></Cell><Cell><Data ss:Type="Number">0.238804740324253</Data></Cell><Cell><Data ss:Type="Number">0.868946138726151</Data></Cell><Cell><Data ss:Type="Number">0.722665454312714</Data></Cell><Cell><Data ss:Type="Number">0.488151374320538</Data></Cell><Cell><Data ss:Type="Number">0.746293538394295</Data></Cell><Cell><Data ss:Type="Number">0.418552385866144</Data></Cell><Cell><Data ss:Type="Number">0.727798193433177</Data></Cell><Cell><Data ss:Type="Number">0.899337618693922</Data></Cell><Cell><Data ss:Type="Number">0.78348025189255</Data></Cell><Cell><Data ss:Type="Number">0.583782868571886</Data></Cell><Cell><Data ss:Type="Number">0.49306492764098</Data></Cell><Cell><Data ss:Type="Number">0.111722966291275</Data></Cell><Cell><Data ss:Type="Number">0.919378326758929</Data></Cell><Cell><Data ss:Type="Number">0.312532305179963</Data></Cell><Cell><Data ss:Type="Number">0.686692427648337</Data></Cell><Cell><Data ss:Type="Number">0.727214237754715</Data></Cell><Cell><Data ss:Type="Number">0.718277931297162</Data></Cell><Cell><Data ss:Type="Number">0.311709493769612</Data></Cell><Cell><Data ss:Type="Number">0.323940545803603</Data></Cell><Cell><Data ss:Type="Number">0.514684716810005</Data></Cell><Cell><Data ss:Type="Number">0.80186713639002</Data></Cell><Cell><Data ss:Type="Number">0.502070819357001</Data></Cell><Cell><Data ss:Type="Number">1</Data></Cell><Cell><Data ss:Type="Number">0.729730086627205</Data></Cell><Cell><Data ss:Type="Number">0.87241684675668</Data></Cell><Cell><Data ss:Type="Number">0.777656737576674</Data></Cell><Cell><Data ss:Type="Number">0.736323005149781</Data></Cell><Cell><Data ss:Type="Number">0.74657301873665</Data></Cell><Cell><Data ss:Type="Number">0.878906349919897</Data></Cell><Cell><Data ss:Type="Number">0.970351917219789</Data></Cell><Cell><Data ss:Type="Number">0.70580926901137</Data></Cell><Cell><Data ss:Type="Number">0.578859699550215</Data></Cell><Cell><Data ss:Type="Number">0.494140344347822</Data></Cell><Cell><Data ss:Type="Number">0.290228865831455</Data></Cell><Cell><Data ss:Type="Number">0.788597907848193</Data></Cell><Cell><Data ss:Type="Number">0.714622797829007</Data></Cell><Cell><Data ss:Type="Number">0.371818782266289</Data></Cell><Cell><Data ss:Type="Number">0.488151374320538</Data></Cell><Cell><Data ss:Type="Number">0.745175617024877</Data></Cell><Cell><Data ss:Type="Number">0.876317812013993</Data></Cell><Cell><Data ss:Type="Number">0.309895037788471</Data></Cell><Cell><Data ss:Type="Number">0.716518434104124</Data></Cell><Cell><Data ss:Type="Number">0.331731827982641</Data></Cell><Cell><Data ss:Type="Number">0.508910707600059</Data></Cell><Cell><Data ss:Type="Number">0.199519218504302</Data></Cell><Cell><Data ss:Type="Number">0.8734278068601</Data></Cell><Cell><Data ss:Type="Number">0.553074146187481</Data></Cell><Cell><Data ss:Type="Number">0.79326305899642</Data></Cell><Cell><Data ss:Type="Number">0.730927155540701</Data></Cell><Cell><Data ss:Type="Number">0.391907832475702</Data></Cell><Cell><Data ss:Type="Number">0.734854536582305</Data></Cell><Cell><Data ss:Type="Number">0.846236676250011</Data></Cell><Cell><Data ss:Type="Number">0.433414628950416</Data></Cell><Cell><Data ss:Type="Number">0.634566301992465</Data></Cell><Cell><Data ss:Type="Number">0.736323005149781</Data></Cell><Cell><Data ss:Type="Number">0.873673938788535</Data></Cell><Cell><Data ss:Type="Number">0.407884001886376</Data></Cell><Cell><Data ss:Type="Number">0.823564140818456</Data></Cell><Cell><Data ss:Type="Number">0.316735246009553</Data></Cell><Cell><Data ss:Type="Number">0.488151374320538</Data></Cell><Cell><Data ss:Type="Number">0.779059797979056</Data></Cell><Cell><Data ss:Type="Number">0.741972637843597</Data></Cell><Cell><Data ss:Type="Number">0.685350860865571</Data></Cell><Cell><Data ss:Type="Number">0.290053372508243</Data></Cell><Cell><Data ss:Type="Number">0.895100476302591</Data></Cell><Cell><Data ss:Type="Number">0.636532102279245</Data></Cell><Cell><Data ss:Type="Number">0.742522474599604</Data></Cell><Cell><Data ss:Type="Number">0.492289691149364</Data></Cell><Cell><Data ss:Type="Number">0.635733013002554</Data></Cell><Cell><Data ss:Type="Number">0.778809057280818</Data></Cell><Cell><Data ss:Type="Number">0.724725048246324</Data></Cell><Cell><Data ss:Type="Number">0.635065681957746</Data></Cell><Cell><Data ss:Type="Number">0.635907877322644</Data></Cell><Cell><Data ss:Type="Number">0.293727848119011</Data></Cell><Cell><Data ss:Type="Number">0.801131287938823</Data></Cell><Cell><Data ss:Type="Number">0.928719983025164</Data></Cell><Cell><Data ss:Type="Number">0.488151374320538</Data></Cell><Cell><Data ss:Type="Number">0.732193393218806</Data></Cell><Cell><Data ss:Type="Number">0.551551152353632</Data></Cell><Cell><Data ss:Type="Number">0.585017079423363</Data></Cell><Cell><Data ss:Type="Number">0.194571852530222</Data></Cell><Cell><Data ss:Type="Number">0.389601538550416</Data></Cell><Cell><Data ss:Type="Number">0.0868345842260303</Data></Cell><Cell><Data ss:Type="Number">0.117445882395201</Data></Cell><Cell><Data ss:Type="Number">0</Data></Cell><Cell><Data ss:Type="Number">0.20163711834039</Data></Cell><Cell><Data ss:Type="Number">0.176026587012052</Data></Cell><Cell><Data ss:Type="Number">0.215919360753386</Data></Cell><Cell><Data ss:Type="Number">0.263742376875714</Data></Cell><Cell><Data ss:Type="Number">0.245278815096633</Data></Cell><Cell><Data ss:Type="Number">0</Data></Cell><Cell><Data ss:Type="Number">0.263053652463513</Data></Cell><Cell><Data ss:Type="Number">0.217423372141175</Data></Cell><Cell><Data ss:Type="Number">0.265431277701461</Data></Cell><Cell><Data ss:Type="Number">0.308882706150593</Data></Cell><Cell><Data ss:Type="Number">0.241584446589247</Data></Cell><Cell><Data ss:Type="Number">0.113806906103982</Data></Cell><Cell><Data ss:Type="Number">0.228434727971997</Data></Cell><Cell><Data ss:Type="Number">0.00495249590749037</Data></Cell><Cell><Data ss:Type="Number">0.242229390038202</Data></Cell><Cell><Data ss:Type="Number">0.165698561376851</Data></Cell><Cell><Data ss:Type="Number">0.250369924009593</Data></Cell><Cell><Data ss:Type="Number">0.25491609347687</Data></Cell><Cell><Data ss:Type="Number">0.265844792002913</Data></Cell><Cell><Data ss:Type="Number">0.232234165733591</Data></Cell><Cell><Data ss:Type="Number">0.276042199919901</Data></Cell><Cell><Data ss:Type="Number">0.176416405135959</Data></Cell><Cell><Data ss:Type="Number">0.191860284841994</Data></Cell><Cell><Data ss:Type="Number">0.142369840231283</Data></Cell><Cell><Data ss:Type="Number">0.163553022862097</Data></Cell><Cell><Data ss:Type="Number">0.15081267844104</Data></Cell><Cell><Data ss:Type="Number">0.0699478549626501</Data></Cell><Cell><Data ss:Type="Number">0.185548171125952</Data></Cell><Cell><Data ss:Type="Number">0.157971553216006</Data></Cell><Cell><Data ss:Type="Number">0.122098541311793</Data></Cell><Cell><Data ss:Type="Number">0.230878828573902</Data></Cell><Cell><Data ss:Type="Number">0.0876743810862686</Data></Cell><Cell><Data ss:Type="Number">0.01756748042209</Data></Cell><Cell><Data ss:Type="Number">0.131374457418426</Data></Cell><Cell><Data ss:Type="Number">0.1883430477681</Data></Cell><Cell><Data ss:Type="Number">0.197499521045044</Data></Cell><Cell><Data ss:Type="Number">0.273227634687104</Data></Cell><Cell><Data ss:Type="Number">0.141017607137875</Data></Cell><Cell><Data ss:Type="Number">0.095092778598833</Data></Cell><Cell><Data ss:Type="Number">0.114424218306494</Data></Cell><Cell><Data ss:Type="Number">0.166915681516732</Data></Cell><Cell><Data ss:Type="Number">0.25702774569542</Data></Cell><Cell><Data ss:Type="Number">0.0921322040389037</Data></Cell><Cell><Data ss:Type="Number">0.294398351182443</Data></Cell><Cell><Data ss:Type="Number">0.34585683689267</Data></Cell><Cell><Data ss:Type="Number">0.178303643300648</Data></Cell><Cell><Data ss:Type="Number">0.227559082176036</Data></Cell><Cell><Data ss:Type="Number">0.148464332840566</Data></Cell><Cell><Data ss:Type="Number">0.190675165420109</Data></Cell><Cell><Data ss:Type="Number">0.202355733761363</Data></Cell><Cell><Data ss:Type="Number">0.191092430252779</Data></Cell><Cell><Data ss:Type="Number">0.154446209641123</Data></Cell><Cell><Data ss:Type="Number">0.0441596169187603</Data></Cell><Cell><Data ss:Type="Number">0.248705501129533</Data></Cell><Cell><Data ss:Type="Number">0.112822702044357</Data></Cell><Cell><Data ss:Type="Number">0.254011875082503</Data></Cell><Cell><Data ss:Type="Number">0.0326601942422922</Data></Cell><Cell><Data ss:Type="Number">0.0486064477510267</Data></Cell><Cell><Data ss:Type="Number">0.139984295333537</Data></Cell><Cell><Data ss:Type="Number">0.132870590740586</Data></Cell><Cell><Data ss:Type="Number">0.0111556145970571</Data></Cell><Cell><Data ss:Type="Number">0.108801401090962</Data></Cell><Cell><Data ss:Type="Number">0.22701519504433</Data></Cell><Cell><Data ss:Type="Number">0.261465730575117</Data></Cell><Cell><Data ss:Type="Number">0.297229488459001</Data></Cell><Cell><Data ss:Type="Number">0</Data></Cell><Cell><Data ss:Type="Number">0.250338796085027</Data></Cell><Cell><Data ss:Type="Number">0.274677129901378</Data></Cell><Cell><Data ss:Type="Number">0.17956595838707</Data></Cell><Cell><Data ss:Type="Number">0.121641491524516</Data></Cell><Cell><Data ss:Type="Number">0.100501709945523</Data></Cell><Cell><Data ss:Type="Number">0.098505909114092</Data></Cell><Cell><Data ss:Type="Number">0.023112702105732</Data></Cell><Cell><Data ss:Type="Number">0.0739056568780336</Data></Cell><Cell><Data ss:Type="Number">0.0835608594548157</Data></Cell><Cell><Data ss:Type="Number">0.123081413876324</Data></Cell><Cell><Data ss:Type="Number">0</Data></Cell><Cell><Data ss:Type="Number">0.048658807576388</Data></Cell><Cell><Data ss:Type="Number">0</Data></Cell><Cell><Data ss:Type="Number">0.050830260350732</Data></Cell><Cell><Data ss:Type="Number">0</Data></Cell><Cell><Data ss:Type="Number">0.355707559390517</Data></Cell><Cell><Data ss:Type="Number">0.183378282215673</Data></Cell></Row><Row ss:Height="12.816"><Cell><Data ss:Type="String">TCA_CYCLE_AND_RESPIRATORY_ELECTRON_TRANSPORT</Data></Cell><Cell><Data ss:Type="Number">0.565104294471971</Data></Cell><Cell><Data ss:Type="Number">0.974078707431856</Data></Cell><Cell><Data ss:Type="Number">0.799196866276792</Data></Cell><Cell><Data ss:Type="Number">0.652912380360229</Data></Cell><Cell><Data ss:Type="Number">0.743877925316696</Data></Cell><Cell><Data ss:Type="Number">1</Data></Cell><Cell><Data ss:Type="Number">0.659801756569755</Data></Cell><Cell><Data ss:Type="Number">0.830948020850796</Data></Cell><Cell><Data ss:Type="Number">0.652912380360229</Data></Cell><Cell><Data ss:Type="Number">0.588047926954216</Data></Cell><Cell><Data ss:Type="Number">0.676790113271732</Data></Cell><Cell><Data ss:Type="Number">0.799600537471953</Data></Cell><Cell><Data ss:Type="Number">0.698287438769145</Data></Cell><Cell><Data ss:Type="Number">0.583787111893627</Data></Cell><Cell><Data ss:Type="Number">0.770660970321899</Data></Cell><Cell><Data ss:Type="Number">0.777966115653346</Data></Cell><Cell><Data ss:Type="Number">0.788749445836723</Data></Cell><Cell><Data ss:Type="Number">0.7289185843057</Data></Cell><Cell><Data ss:Type="Number">0.640936493763174</Data></Cell><Cell><Data ss:Type="Number">0.508262611027762</Data></Cell><Cell><Data ss:Type="Number">0.775309609463482</Data></Cell><Cell><Data ss:Type="Number">0.513454513279522</Data></Cell><Cell><Data ss:Type="Number">0.688752584574183</Data></Cell><Cell><Data ss:Type="Number">0.842804219828088</Data></Cell><Cell><Data ss:Type="Number">0.656251745887719</Data></Cell><Cell><Data ss:Type="Number">0.734529857523121</Data></Cell><Cell><Data ss:Type="Number">0.897688183721102</Data></Cell><Cell><Data ss:Type="Number">0.697883378898445</Data></Cell><Cell><Data ss:Type="Number">0.978483194764563</Data></Cell><Cell><Data ss:Type="Number">0.646878675624921</Data></Cell><Cell><Data ss:Type="Number">0.545974108410001</Data></Cell><Cell><Data ss:Type="Number">0.722372863920618</Data></Cell><Cell><Data ss:Type="Number">0.943069499087116</Data></Cell><Cell><Data ss:Type="Number">0.732983603433012</Data></Cell><Cell><Data ss:Type="Number">0.734529857523121</Data></Cell><Cell><Data ss:Type="Number">0.793498594535393</Data></Cell><Cell><Data ss:Type="Number">0.731164455931074</Data></Cell><Cell><Data ss:Type="Number">0.537174815612546</Data></Cell><Cell><Data ss:Type="Number">0.627175294705553</Data></Cell><Cell><Data ss:Type="Number">0.706500512172242</Data></Cell><Cell><Data ss:Type="Number">0.590523756693837</Data></Cell><Cell><Data ss:Type="Number">0.7275140985559</Data></Cell><Cell><Data ss:Type="Number">0.596296132971254</Data></Cell><Cell><Data ss:Type="Number">0.828650025286684</Data></Cell><Cell><Data ss:Type="Number">0.74653732313601</Data></Cell><Cell><Data ss:Type="Number">0.615477836758681</Data></Cell><Cell><Data ss:Type="Number">0.599150561794933</Data></Cell><Cell><Data ss:Type="Number">0.997069296239859</Data></Cell><Cell><Data ss:Type="Number">0.55700325110476</Data></Cell><Cell><Data ss:Type="Number">0.646877776936325</Data></Cell><Cell><Data ss:Type="Number">0.773885287970122</Data></Cell><Cell><Data ss:Type="Number">0.598278293457893</Data></Cell><Cell><Data ss:Type="Number">0.76717118533599</Data></Cell><Cell><Data ss:Type="Number">0.602668148392868</Data></Cell><Cell><Data ss:Type="Number">0.722342875262962</Data></Cell><Cell><Data ss:Type="Number">0.959466003081827</Data></Cell><Cell><Data ss:Type="Number">0.612789129198618</Data></Cell><Cell><Data ss:Type="Number">0.618729762650382</Data></Cell><Cell><Data ss:Type="Number">0.693896255820435</Data></Cell><Cell><Data ss:Type="Number">0.573401127550615</Data></Cell><Cell><Data ss:Type="Number">0.708532454913361</Data></Cell><Cell><Data ss:Type="Number">0.677653605931751</Data></Cell><Cell><Data ss:Type="Number">0.572462301769336</Data></Cell><Cell><Data ss:Type="Number">0.670815834482113</Data></Cell><Cell><Data ss:Type="Number">0.865045564939777</Data></Cell><Cell><Data ss:Type="Number">0.777315416127084</Data></Cell><Cell><Data ss:Type="Number">0.684761693720495</Data></Cell><Cell><Data ss:Type="Number">0.746684955178704</Data></Cell><Cell><Data ss:Type="Number">0.505735640693495</Data></Cell><Cell><Data ss:Type="Number">0.70272852002713</Data></Cell><Cell><Data ss:Type="Number">0.787158646976394</Data></Cell><Cell><Data ss:Type="Number">0.646724154050419</Data></Cell><Cell><Data ss:Type="Number">0.57150164484105</Data></Cell><Cell><Data ss:Type="Number">0.75641894363064</Data></Cell><Cell><Data ss:Type="Number">0.602338753284066</Data></Cell><Cell><Data ss:Type="Number">0.693105063004709</Data></Cell><Cell><Data ss:Type="Number">0.627631332849752</Data></Cell><Cell><Data ss:Type="Number">0.755721508835067</Data></Cell><Cell><Data ss:Type="Number">0.598278293457893</Data></Cell><Cell><Data ss:Type="Number">0.753059565702011</Data></Cell><Cell><Data ss:Type="Number">0.923034877635756</Data></Cell><Cell><Data ss:Type="Number">0.769058718077898</Data></Cell><Cell><Data ss:Type="Number">0.615477836758681</Data></Cell><Cell><Data ss:Type="Number">0.72138879827761</Data></Cell><Cell><Data ss:Type="Number">0.689732653403406</Data></Cell><Cell><Data ss:Type="Number">0.562528427426306</Data></Cell><Cell><Data ss:Type="Number">0.331508120994704</Data></Cell><Cell><Data ss:Type="Number">0.354589325480341</Data></Cell><Cell><Data ss:Type="Number">0.233284572185419</Data></Cell><Cell><Data ss:Type="Number">0.39935509819003</Data></Cell><Cell><Data ss:Type="Number">0.403948670350843</Data></Cell><Cell><Data ss:Type="Number">0.514052797287933</Data></Cell><Cell><Data ss:Type="Number">0.442617541370742</Data></Cell><Cell><Data ss:Type="Number">0.435359054606442</Data></Cell><Cell><Data ss:Type="Number">0.248816151226125</Data></Cell><Cell><Data ss:Type="Number">0.442200889860501</Data></Cell><Cell><Data ss:Type="Number">0.458398890910689</Data></Cell><Cell><Data ss:Type="Number">0.421323380837412</Data></Cell><Cell><Data ss:Type="Number">0.487081946765235</Data></Cell><Cell><Data ss:Type="Number">0.49058493465515</Data></Cell><Cell><Data ss:Type="Number">0.369997405048493</Data></Cell><Cell><Data ss:Type="Number">0.428155846735168</Data></Cell><Cell><Data ss:Type="Number">0.30378452760095</Data></Cell><Cell><Data ss:Type="Number">0.434391414143772</Data></Cell><Cell><Data ss:Type="Number">0.439417405981931</Data></Cell><Cell><Data ss:Type="Number">0.441341993475029</Data></Cell><Cell><Data ss:Type="Number">0.445488397543276</Data></Cell><Cell><Data ss:Type="Number">0.441352482947099</Data></Cell><Cell><Data ss:Type="Number">0.41933461468841</Data></Cell><Cell><Data ss:Type="Number">0.424453952611181</Data></Cell><Cell><Data ss:Type="Number">0.429284444803251</Data></Cell><Cell><Data ss:Type="Number">0.390046357768698</Data></Cell><Cell><Data ss:Type="Number">0.401211114750972</Data></Cell><Cell><Data ss:Type="Number">0.425146868030181</Data></Cell><Cell><Data ss:Type="Number">0.428299794894238</Data></Cell><Cell><Data ss:Type="Number">0.2912015476343</Data></Cell><Cell><Data ss:Type="Number">0.426361890250898</Data></Cell><Cell><Data ss:Type="Number">0.391645132004086</Data></Cell><Cell><Data ss:Type="Number">0.457902627825302</Data></Cell><Cell><Data ss:Type="Number">0.458782456759327</Data></Cell><Cell><Data ss:Type="Number">0.336861651526065</Data></Cell><Cell><Data ss:Type="Number">0.336755443934782</Data></Cell><Cell><Data ss:Type="Number">0.430963520734407</Data></Cell><Cell><Data ss:Type="Number">0.442425620724639</Data></Cell><Cell><Data ss:Type="Number">0.413178015460054</Data></Cell><Cell><Data ss:Type="Number">0.485079617769012</Data></Cell><Cell><Data ss:Type="Number">0.399557591293949</Data></Cell><Cell><Data ss:Type="Number">0.319636962853429</Data></Cell><Cell><Data ss:Type="Number">0.376850649739597</Data></Cell><Cell><Data ss:Type="Number">0.435906454402255</Data></Cell><Cell><Data ss:Type="Number">0.455921080877255</Data></Cell><Cell><Data ss:Type="Number">0.453875031583544</Data></Cell><Cell><Data ss:Type="Number">0.419945369827078</Data></Cell><Cell><Data ss:Type="Number">0.412678616151745</Data></Cell><Cell><Data ss:Type="Number">0.461819571731625</Data></Cell><Cell><Data ss:Type="Number">0.456547866969423</Data></Cell><Cell><Data ss:Type="Number">0.405614718293358</Data></Cell><Cell><Data ss:Type="Number">0.474405853016822</Data></Cell><Cell><Data ss:Type="Number">0.46450085728703</Data></Cell><Cell><Data ss:Type="Number">0.436445099476255</Data></Cell><Cell><Data ss:Type="Number">0.377815688059008</Data></Cell><Cell><Data ss:Type="Number">0.30427768797643</Data></Cell><Cell><Data ss:Type="Number">0.417403141063547</Data></Cell><Cell><Data ss:Type="Number">0.416851584128598</Data></Cell><Cell><Data ss:Type="Number">0.485379054502372</Data></Cell><Cell><Data ss:Type="Number">0.296233621299188</Data></Cell><Cell><Data ss:Type="Number">0.251984640499973</Data></Cell><Cell><Data ss:Type="Number">0.463046680284837</Data></Cell><Cell><Data ss:Type="Number">0.425278345640479</Data></Cell><Cell><Data ss:Type="Number">0.193807671749991</Data></Cell><Cell><Data ss:Type="Number">0.347589316631367</Data></Cell><Cell><Data ss:Type="Number">0.453663667384185</Data></Cell><Cell><Data ss:Type="Number">0.457819504283565</Data></Cell><Cell><Data ss:Type="Number">0.466781853720405</Data></Cell><Cell><Data ss:Type="Number">0.266793586069665</Data></Cell><Cell><Data ss:Type="Number">0.485572512666456</Data></Cell><Cell><Data ss:Type="Number">0.501582331655383</Data></Cell><Cell><Data ss:Type="Number">0.43217402585417</Data></Cell><Cell><Data ss:Type="Number">0.438818993288217</Data></Cell><Cell><Data ss:Type="Number">0.390461427662676</Data></Cell><Cell><Data ss:Type="Number">0.432917515992134</Data></Cell><Cell><Data ss:Type="Number">0.343636921302682</Data></Cell><Cell><Data ss:Type="Number">0.379393410759335</Data></Cell><Cell><Data ss:Type="Number">0.335279284066269</Data></Cell><Cell><Data ss:Type="Number">0.322152215966454</Data></Cell><Cell><Data ss:Type="Number">0.273268706811391</Data></Cell><Cell><Data ss:Type="Number">0.311373465361318</Data></Cell><Cell><Data ss:Type="Number">0.306168628985536</Data></Cell><Cell><Data ss:Type="Number">0.276502041440921</Data></Cell><Cell><Data ss:Type="Number">0.293738672960926</Data></Cell><Cell><Data ss:Type="Number">0</Data></Cell><Cell><Data ss:Type="Number">0.468558167406957</Data></Cell></Row><Row ss:Height="12.816"><Cell><Data ss:Type="String">BMAL1_CLOCK_NPAS2_ACTIVATES_CIRCADIAN_EXPRESSION</Data></Cell><Cell><Data ss:Type="Number">0.463010480155538</Data></Cell><Cell><Data ss:Type="Number">0.6033704756653</Data></Cell><Cell><Data ss:Type="Number">0.80248122686812</Data></Cell><Cell><Data ss:Type="Number">0.742633213527394</Data></Cell><Cell><Data ss:Type="Number">0.300207578065501</Data></Cell><Cell><Data ss:Type="Number">0.725490363076181</Data></Cell><Cell><Data ss:Type="Number">0.541574502467408</Data></Cell><Cell><Data ss:Type="Number">0.305311608261895</Data></Cell><Cell><Data ss:Type="Number">1</Data></Cell><Cell><Data ss:Type="Number">0.40474962370543</Data></Cell><Cell><Data ss:Type="Number">0.392990403050455</Data></Cell><Cell><Data ss:Type="Number">0.572301501092773</Data></Cell><Cell><Data ss:Type="Number">0.684596653463408</Data></Cell><Cell><Data ss:Type="Number">0.453192344714627</Data></Cell><Cell><Data ss:Type="Number">0.685969928188502</Data></Cell><Cell><Data ss:Type="Number">0.447288733781156</Data></Cell><Cell><Data ss:Type="Number">0.538870258415353</Data></Cell><Cell><Data ss:Type="Number">0.754447260876384</Data></Cell><Cell><Data ss:Type="Number">0.451260215923992</Data></Cell><Cell><Data ss:Type="Number">0.978268892624139</Data></Cell><Cell><Data ss:Type="Number">0.405306533333192</Data></Cell><Cell><Data ss:Type="Number">0.829124283064478</Data></Cell><Cell><Data ss:Type="Number">0.692576454227937</Data></Cell><Cell><Data ss:Type="Number">0.833614169041347</Data></Cell><Cell><Data ss:Type="Number">0.776306624218288</Data></Cell><Cell><Data ss:Type="Number">0.833316152919523</Data></Cell><Cell><Data ss:Type="Number">0.714374362416405</Data></Cell><Cell><Data ss:Type="Number">0.625433880718478</Data></Cell><Cell><Data ss:Type="Number">0.548854283364605</Data></Cell><Cell><Data ss:Type="Number">0.488114852095079</Data></Cell><Cell><Data ss:Type="Number">0.46100112010095</Data></Cell><Cell><Data ss:Type="Number">0.748682501863159</Data></Cell><Cell><Data ss:Type="Number">0.744995192671715</Data></Cell><Cell><Data ss:Type="Number">0.536814518541542</Data></Cell><Cell><Data ss:Type="Number">0.352608424807329</Data></Cell><Cell><Data ss:Type="Number">0.363674619505472</Data></Cell><Cell><Data ss:Type="Number">0.815306584911478</Data></Cell><Cell><Data ss:Type="Number">0.388374412656837</Data></Cell><Cell><Data ss:Type="Number">0.797340439043009</Data></Cell><Cell><Data ss:Type="Number">0.731312553524571</Data></Cell><Cell><Data ss:Type="Number">0.426639263082627</Data></Cell><Cell><Data ss:Type="Number">0.600801608731123</Data></Cell><Cell><Data ss:Type="Number">0.493551892742888</Data></Cell><Cell><Data ss:Type="Number">0.562520812531936</Data></Cell><Cell><Data ss:Type="Number">0.327563250715535</Data></Cell><Cell><Data ss:Type="Number">0.509093978603788</Data></Cell><Cell><Data ss:Type="Number">0.460957028670331</Data></Cell><Cell><Data ss:Type="Number">0.647840764949138</Data></Cell><Cell><Data ss:Type="Number">0.274346968025259</Data></Cell><Cell><Data ss:Type="Number">0.681402648626478</Data></Cell><Cell><Data ss:Type="Number">0.496590151687224</Data></Cell><Cell><Data ss:Type="Number">0.495496138447823</Data></Cell><Cell><Data ss:Type="Number">0.399673569580874</Data></Cell><Cell><Data ss:Type="Number">0.407703769305133</Data></Cell><Cell><Data ss:Type="Number">0.781187547873275</Data></Cell><Cell><Data ss:Type="Number">0.515905821894929</Data></Cell><Cell><Data ss:Type="Number">0.2917956683764</Data></Cell><Cell><Data ss:Type="Number">0.506872484785026</Data></Cell><Cell><Data ss:Type="Number">0.664018438099199</Data></Cell><Cell><Data ss:Type="Number">0.523486577958817</Data></Cell><Cell><Data ss:Type="Number">0.924768660243599</Data></Cell><Cell><Data ss:Type="Number">0.863326870983422</Data></Cell><Cell><Data ss:Type="Number">0.451260215923992</Data></Cell><Cell><Data ss:Type="Number">0.772103306876097</Data></Cell><Cell><Data ss:Type="Number">0.520212348085274</Data></Cell><Cell><Data ss:Type="Number">0.71887378569266</Data></Cell><Cell><Data ss:Type="Number">0.536435873251408</Data></Cell><Cell><Data ss:Type="Number">0.501760176868245</Data></Cell><Cell><Data ss:Type="Number">0.366886175823763</Data></Cell><Cell><Data ss:Type="Number">0.579199274559478</Data></Cell><Cell><Data ss:Type="Number">0.393811624572043</Data></Cell><Cell><Data ss:Type="Number">0.735856262461931</Data></Cell><Cell><Data ss:Type="Number">0.449097561137658</Data></Cell><Cell><Data ss:Type="Number">0.497229941094943</Data></Cell><Cell><Data ss:Type="Number">0.471802829405167</Data></Cell><Cell><Data ss:Type="Number">0.61667597155305</Data></Cell><Cell><Data ss:Type="Number">0.691710655009734</Data></Cell><Cell><Data ss:Type="Number">0.627171434593672</Data></Cell><Cell><Data ss:Type="Number">0.730183064977496</Data></Cell><Cell><Data ss:Type="Number">0.574099734017391</Data></Cell><Cell><Data ss:Type="Number">0.866847207546808</Data></Cell><Cell><Data ss:Type="Number">0.498187962903482</Data></Cell><Cell><Data ss:Type="Number">0.45097053894557</Data></Cell><Cell><Data ss:Type="Number">0.57772038299906</Data></Cell><Cell><Data ss:Type="Number">0.795997654476349</Data></Cell><Cell><Data ss:Type="Number">0.426469864957192</Data></Cell><Cell><Data ss:Type="Number">0.136514135301049</Data></Cell><Cell><Data ss:Type="Number">0.175366592008589</Data></Cell><Cell><Data ss:Type="Number">0.017606574703672</Data></Cell><Cell><Data ss:Type="Number">0.144886488472546</Data></Cell><Cell><Data ss:Type="Number">0.183027441912367</Data></Cell><Cell><Data ss:Type="Number">0.271824008767576</Data></Cell><Cell><Data ss:Type="Number">0.208103666790549</Data></Cell><Cell><Data ss:Type="Number">0.208045678943519</Data></Cell><Cell><Data ss:Type="Number">0.040137913773666</Data></Cell><Cell><Data ss:Type="Number">0.209350476028491</Data></Cell><Cell><Data ss:Type="Number">0.224467163774282</Data></Cell><Cell><Data ss:Type="Number">0.194380472609805</Data></Cell><Cell><Data ss:Type="Number">0.242842199596063</Data></Cell><Cell><Data ss:Type="Number">0.313410003141959</Data></Cell><Cell><Data ss:Type="Number">0.195969078071372</Data></Cell><Cell><Data ss:Type="Number">0.216245355158802</Data></Cell><Cell><Data ss:Type="Number">0.0542444697745339</Data></Cell><Cell><Data ss:Type="Number">0.200193588356742</Data></Cell><Cell><Data ss:Type="Number">0.266697895262491</Data></Cell><Cell><Data ss:Type="Number">0.200653087033704</Data></Cell><Cell><Data ss:Type="Number">0.218896875088548</Data></Cell><Cell><Data ss:Type="Number">0.212296854483403</Data></Cell><Cell><Data ss:Type="Number">0.194561890912998</Data></Cell><Cell><Data ss:Type="Number">0.192761477114025</Data></Cell><Cell><Data ss:Type="Number">0.229547239690463</Data></Cell><Cell><Data ss:Type="Number">0.175858115153932</Data></Cell><Cell><Data ss:Type="Number">0.192741420033449</Data></Cell><Cell><Data ss:Type="Number">0.205740080260827</Data></Cell><Cell><Data ss:Type="Number">0.217112375943491</Data></Cell><Cell><Data ss:Type="Number">0.077300438514456</Data></Cell><Cell><Data ss:Type="Number">0.17999243093686</Data></Cell><Cell><Data ss:Type="Number">0.144508934991986</Data></Cell><Cell><Data ss:Type="Number">0.245393307413034</Data></Cell><Cell><Data ss:Type="Number">0.222777436771266</Data></Cell><Cell><Data ss:Type="Number">0.10245101435902</Data></Cell><Cell><Data ss:Type="Number">0.356652420500318</Data></Cell><Cell><Data ss:Type="Number">0.164354017275833</Data></Cell><Cell><Data ss:Type="Number">0.186740832082637</Data></Cell><Cell><Data ss:Type="Number">0.172217492422347</Data></Cell><Cell><Data ss:Type="Number">0.778358091221157</Data></Cell><Cell><Data ss:Type="Number">0.187138152933296</Data></Cell><Cell><Data ss:Type="Number">0.127046923153239</Data></Cell><Cell><Data ss:Type="Number">0.164396002247017</Data></Cell><Cell><Data ss:Type="Number">0.222891205733946</Data></Cell><Cell><Data ss:Type="Number">0.207261005063711</Data></Cell><Cell><Data ss:Type="Number">0.282632612054652</Data></Cell><Cell><Data ss:Type="Number">0.184911629974306</Data></Cell><Cell><Data ss:Type="Number">0.238632967310239</Data></Cell><Cell><Data ss:Type="Number">0.228659724642731</Data></Cell><Cell><Data ss:Type="Number">0.204801498541783</Data></Cell><Cell><Data ss:Type="Number">0.175299972638214</Data></Cell><Cell><Data ss:Type="Number">0.235899965433617</Data></Cell><Cell><Data ss:Type="Number">0.287668500562884</Data></Cell><Cell><Data ss:Type="Number">0.217871468393891</Data></Cell><Cell><Data ss:Type="Number">0.145526403039582</Data></Cell><Cell><Data ss:Type="Number">0.10230149339753</Data></Cell><Cell><Data ss:Type="Number">0.201582283560813</Data></Cell><Cell><Data ss:Type="Number">0.203491945148999</Data></Cell><Cell><Data ss:Type="Number">0.237382350308088</Data></Cell><Cell><Data ss:Type="Number">0.115350938904814</Data></Cell><Cell><Data ss:Type="Number">0</Data></Cell><Cell><Data ss:Type="Number">0.292160301733678</Data></Cell><Cell><Data ss:Type="Number">0.243853975664528</Data></Cell><Cell><Data ss:Type="Number">0</Data></Cell><Cell><Data ss:Type="Number">0.175097915046034</Data></Cell><Cell><Data ss:Type="Number">0.243008993344357</Data></Cell><Cell><Data ss:Type="Number">0.263954869353153</Data></Cell><Cell><Data ss:Type="Number">0.250514373554376</Data></Cell><Cell><Data ss:Type="Number">0.0241899649709702</Data></Cell><Cell><Data ss:Type="Number">0.224061014952751</Data></Cell><Cell><Data ss:Type="Number">0.260229960444628</Data></Cell><Cell><Data ss:Type="Number">0.215837867059188</Data></Cell><Cell><Data ss:Type="Number">0.202366143395825</Data></Cell><Cell><Data ss:Type="Number">0.196200188980562</Data></Cell><Cell><Data ss:Type="Number">0.238594751224773</Data></Cell><Cell><Data ss:Type="Number">0.0703774787589189</Data></Cell><Cell><Data ss:Type="Number">0.147298163837</Data></Cell><Cell><Data ss:Type="Number">0.0563862905424476</Data></Cell><Cell><Data ss:Type="Number">0.0691907758032919</Data></Cell><Cell><Data ss:Type="Number">0</Data></Cell><Cell><Data ss:Type="Number">0.0880986216702525</Data></Cell><Cell><Data ss:Type="Number">0</Data></Cell><Cell><Data ss:Type="Number">0.0369758608158759</Data></Cell><Cell><Data ss:Type="Number">0</Data></Cell><Cell><Data ss:Type="Number">0.08639595327512</Data></Cell><Cell><Data ss:Type="Number">0.232249823231686</Data></Cell></Row><Row ss:Index="19" ss:Height="12.816"><Cell><Data ss:Type="String">ANTIGEN_PROCESSING_CROSS_PRESENTATION</Data></Cell><Cell><Data ss:Type="Number">0.530008785838143</Data></Cell><Cell><Data ss:Type="Number">0.437725470133734</Data></Cell><Cell><Data ss:Type="Number">0.448456497481282</Data></Cell><Cell><Data ss:Type="Number">0.427034167217609</Data></Cell><Cell><Data ss:Type="Number">0.758489097222046</Data></Cell><Cell><Data ss:Type="Number">0.375876316388828</Data></Cell><Cell><Data ss:Type="Number">0.545309323007167</Data></Cell><Cell><Data ss:Type="Number">0.614807263069428</Data></Cell><Cell><Data ss:Type="Number">0.59962956791515</Data></Cell><Cell><Data ss:Type="Number">0.602743176946158</Data></Cell><Cell><Data ss:Type="Number">0.680377744045761</Data></Cell><Cell><Data ss:Type="Number">0.435819035221007</Data></Cell><Cell><Data ss:Type="Number">0.858674839074646</Data></Cell><Cell><Data ss:Type="Number">1</Data></Cell><Cell><Data ss:Type="Number">0.927793525397724</Data></Cell><Cell><Data ss:Type="Number">0.10751779392117</Data></Cell><Cell><Data ss:Type="Number">0.56598512469942</Data></Cell><Cell><Data ss:Type="Number">0.645431599330425</Data></Cell><Cell><Data ss:Type="Number">0.813950562636409</Data></Cell><Cell><Data ss:Type="Number">0.379622027897343</Data></Cell><Cell><Data ss:Type="Number">0.661401398182554</Data></Cell><Cell><Data ss:Type="Number">0.117954251477961</Data></Cell><Cell><Data ss:Type="Number">0.959708609360935</Data></Cell><Cell><Data ss:Type="Number">0.719113510810993</Data></Cell><Cell><Data ss:Type="Number">0.628872448914051</Data></Cell><Cell><Data ss:Type="Number">0.616091613894641</Data></Cell><Cell><Data ss:Type="Number">0.604294593443699</Data></Cell><Cell><Data ss:Type="Number">0.641958539530257</Data></Cell><Cell><Data ss:Type="Number">0.450171354749582</Data></Cell><Cell><Data ss:Type="Number">0.616040096307006</Data></Cell><Cell><Data ss:Type="Number">0.813950562636409</Data></Cell><Cell><Data ss:Type="Number">0.504967274604064</Data></Cell><Cell><Data ss:Type="Number">0.455999429025475</Data></Cell><Cell><Data ss:Type="Number">0.591300900964367</Data></Cell><Cell><Data ss:Type="Number">0.3897593427164</Data></Cell><Cell><Data ss:Type="Number">0.613880988420742</Data></Cell><Cell><Data ss:Type="Number">0.402826364476521</Data></Cell><Cell><Data ss:Type="Number">0.115937517544244</Data></Cell><Cell><Data ss:Type="Number">0.428465044092258</Data></Cell><Cell><Data ss:Type="Number">0.564201462333667</Data></Cell><Cell><Data ss:Type="Number">0.853081047102149</Data></Cell><Cell><Data ss:Type="Number">0.3712325328155</Data></Cell><Cell><Data ss:Type="Number">0.663681984144872</Data></Cell><Cell><Data ss:Type="Number">0.484086534007681</Data></Cell><Cell><Data ss:Type="Number">0.747723940578766</Data></Cell><Cell><Data ss:Type="Number">0.871275438012844</Data></Cell><Cell><Data ss:Type="Number">0.5836950809568</Data></Cell><Cell><Data ss:Type="Number">0.47187731268897</Data></Cell><Cell><Data ss:Type="Number">0.213442004779266</Data></Cell><Cell><Data ss:Type="Number">0.461813872604852</Data></Cell><Cell><Data ss:Type="Number">0.396336613312705</Data></Cell><Cell><Data ss:Type="Number">0.566840242690493</Data></Cell><Cell><Data ss:Type="Number">0.534865311767375</Data></Cell><Cell><Data ss:Type="Number">0.498907684903809</Data></Cell><Cell><Data ss:Type="Number">0.621071095658977</Data></Cell><Cell><Data ss:Type="Number">0.391942355815622</Data></Cell><Cell><Data ss:Type="Number">0.531036016225146</Data></Cell><Cell><Data ss:Type="Number">0.833201039574721</Data></Cell><Cell><Data ss:Type="Number">0.635680234692279</Data></Cell><Cell><Data ss:Type="Number">0.567173812763664</Data></Cell><Cell><Data ss:Type="Number">0.556280551810134</Data></Cell><Cell><Data ss:Type="Number">0.650062284861861</Data></Cell><Cell><Data ss:Type="Number">0.74380652116754</Data></Cell><Cell><Data ss:Type="Number">0.386698385654222</Data></Cell><Cell><Data ss:Type="Number">0.549993772240242</Data></Cell><Cell><Data ss:Type="Number">0.777606932283467</Data></Cell><Cell><Data ss:Type="Number">0.476354953579593</Data></Cell><Cell><Data ss:Type="Number">1</Data></Cell><Cell><Data ss:Type="Number">0.425666398734735</Data></Cell><Cell><Data ss:Type="Number">0.141200785983267</Data></Cell><Cell><Data ss:Type="Number">0.695036247405489</Data></Cell><Cell><Data ss:Type="Number">0.559763420443756</Data></Cell><Cell><Data ss:Type="Number">0.442650061582372</Data></Cell><Cell><Data ss:Type="Number">0.628971595844675</Data></Cell><Cell><Data ss:Type="Number">1</Data></Cell><Cell><Data ss:Type="Number">0.662355579581509</Data></Cell><Cell><Data ss:Type="Number">0.704477108615183</Data></Cell><Cell><Data ss:Type="Number">0.383854772734869</Data></Cell><Cell><Data ss:Type="Number">0.476492053894495</Data></Cell><Cell><Data ss:Type="Number">0.42588275884599</Data></Cell><Cell><Data ss:Type="Number">0.614535551208353</Data></Cell><Cell><Data ss:Type="Number">0.682191342310435</Data></Cell><Cell><Data ss:Type="Number">0.460598991303879</Data></Cell><Cell><Data ss:Type="Number">0.538689813294468</Data></Cell><Cell><Data ss:Type="Number">0.112487567858157</Data></Cell><Cell><Data ss:Type="Number">0.811996846020907</Data></Cell><Cell><Data ss:Type="Number">0.1098220985056</Data></Cell><Cell><Data ss:Type="Number">0.19439552380063</Data></Cell><Cell><Data ss:Type="Number">0.226176487293964</Data></Cell><Cell><Data ss:Type="Number">0.229972626799297</Data></Cell><Cell><Data ss:Type="Number">0.0273660565509311</Data></Cell><Cell><Data ss:Type="Number">0.108046460718262</Data></Cell><Cell><Data ss:Type="Number">0.315689706936968</Data></Cell><Cell><Data ss:Type="Number">0.312027321817461</Data></Cell><Cell><Data ss:Type="Number">0.225595324660969</Data></Cell><Cell><Data ss:Type="Number">0.340017268556298</Data></Cell><Cell><Data ss:Type="Number">0.280387568910682</Data></Cell><Cell><Data ss:Type="Number">0.289241283743943</Data></Cell><Cell><Data ss:Type="Number">0.390438021997515</Data></Cell><Cell><Data ss:Type="Number">0.76142041590636</Data></Cell><Cell><Data ss:Type="Number">0.141413673734862</Data></Cell><Cell><Data ss:Type="Number">0.298167814624565</Data></Cell><Cell><Data ss:Type="Number">0.149848307697144</Data></Cell><Cell><Data ss:Type="Number">0.273639178084675</Data></Cell><Cell><Data ss:Type="Number">0.704456873786607</Data></Cell><Cell><Data ss:Type="Number">0.268535971974383</Data></Cell><Cell><Data ss:Type="Number">0.329152265995351</Data></Cell><Cell><Data ss:Type="Number">0.350863617033991</Data></Cell><Cell><Data ss:Type="Number">0.293086619394786</Data></Cell><Cell><Data ss:Type="Number">0.364529074980537</Data></Cell><Cell><Data ss:Type="Number">0.208884944369075</Data></Cell><Cell><Data ss:Type="Number">0.298771464678208</Data></Cell><Cell><Data ss:Type="Number">0.132009363301269</Data></Cell><Cell><Data ss:Type="Number">0.14780235477522</Data></Cell><Cell><Data ss:Type="Number">0.164942951772524</Data></Cell><Cell><Data ss:Type="Number">0.29209575108638</Data></Cell><Cell><Data ss:Type="Number">0.277672100193523</Data></Cell><Cell><Data ss:Type="Number">0.276163083632284</Data></Cell><Cell><Data ss:Type="Number">0.0923813324785826</Data></Cell><Cell><Data ss:Type="Number">0.182186251748178</Data></Cell><Cell><Data ss:Type="Number">0.134979502642214</Data></Cell><Cell><Data ss:Type="Number">0.0184464665190993</Data></Cell><Cell><Data ss:Type="Number">0.22032295269101</Data></Cell><Cell><Data ss:Type="Number">0.274720610655283</Data></Cell><Cell><Data ss:Type="Number">0.197349459304255</Data></Cell><Cell><Data ss:Type="Number">0.279269330943235</Data></Cell><Cell><Data ss:Type="Number">0.174956046955204</Data></Cell><Cell><Data ss:Type="Number">0.210509582971089</Data></Cell><Cell><Data ss:Type="Number">0.207467763354177</Data></Cell><Cell><Data ss:Type="Number">0.157047427846691</Data></Cell><Cell><Data ss:Type="Number">0.216765218099305</Data></Cell><Cell><Data ss:Type="Number">0.0688132214167442</Data></Cell><Cell><Data ss:Type="Number">0.325340062654537</Data></Cell><Cell><Data ss:Type="Number">0.340017268556298</Data></Cell><Cell><Data ss:Type="Number">0.0927921757361623</Data></Cell><Cell><Data ss:Type="Number">0.236182996475318</Data></Cell><Cell><Data ss:Type="Number">0.261223948175641</Data></Cell><Cell><Data ss:Type="Number">0.0762684154422053</Data></Cell><Cell><Data ss:Type="Number">0.076013924725719</Data></Cell><Cell><Data ss:Type="Number">0.25915899348825</Data></Cell><Cell><Data ss:Type="Number">0.293489135684728</Data></Cell><Cell><Data ss:Type="Number">0.219359948819542</Data></Cell><Cell><Data ss:Type="Number">0.312988199771471</Data></Cell><Cell><Data ss:Type="Number">0.0570688913455577</Data></Cell><Cell><Data ss:Type="Number">0.562978267020475</Data></Cell><Cell><Data ss:Type="Number">0.152991242236193</Data></Cell><Cell><Data ss:Type="Number">0.26653984252466</Data></Cell><Cell><Data ss:Type="Number">0</Data></Cell><Cell><Data ss:Type="Number">0.16991601396914</Data></Cell><Cell><Data ss:Type="Number">0.250577484610899</Data></Cell><Cell><Data ss:Type="Number">0.179838117902167</Data></Cell><Cell><Data ss:Type="Number">0.69490088762463</Data></Cell><Cell><Data ss:Type="Number">0.370755660810668</Data></Cell><Cell><Data ss:Type="Number">0.515017137172668</Data></Cell><Cell><Data ss:Type="Number">0.285546016742197</Data></Cell><Cell><Data ss:Type="Number">0.272969004860566</Data></Cell><Cell><Data ss:Type="Number">0.17000054353864</Data></Cell><Cell><Data ss:Type="Number">0.161182900502459</Data></Cell><Cell><Data ss:Type="Number">0.287168737933304</Data></Cell><Cell><Data ss:Type="Number">0.0986324155914496</Data></Cell><Cell><Data ss:Type="Number">0</Data></Cell><Cell><Data ss:Type="Number">0.0601411639904289</Data></Cell><Cell><Data ss:Type="Number">0.122587567782494</Data></Cell><Cell><Data ss:Type="Number">0.164217008104685</Data></Cell><Cell><Data ss:Type="Number">0.188002979725361</Data></Cell><Cell><Data ss:Type="Number">0.139584201711552</Data></Cell><Cell><Data ss:Type="Number">0.179101313669305</Data></Cell><Cell><Data ss:Type="Number">0.199089860728433</Data></Cell><Cell><Data ss:Type="Number">0.176873770919567</Data></Cell><Cell><Data ss:Type="Number">0.232480501018523</Data></Cell><Cell><Data ss:Type="Number">0.342378097735916</Data></Cell><Cell><Data ss:Type="Number">0.108023838216379</Data></Cell></Row><Row ss:Height="12.816"><Cell><Data ss:Type="String">TRIF_MEDIATED_TLR3_SIGNALING</Data></Cell><Cell><Data ss:Type="Number">0.880473028568481</Data></Cell><Cell><Data ss:Type="Number">0.777694729558129</Data></Cell><Cell><Data ss:Type="Number">0.735782186925377</Data></Cell><Cell><Data ss:Type="Number">0.550810183493656</Data></Cell><Cell><Data ss:Type="Number">0.445627769183806</Data></Cell><Cell><Data ss:Type="Number">0.582940066945113</Data></Cell><Cell><Data ss:Type="Number">0.620929597839265</Data></Cell><Cell><Data ss:Type="Number">0.498244424576063</Data></Cell><Cell><Data ss:Type="Number">0.564120266411636</Data></Cell><Cell><Data ss:Type="Number">0.40771425936847</Data></Cell><Cell><Data ss:Type="Number">0.470950740335261</Data></Cell><Cell><Data ss:Type="Number">0.754953316328895</Data></Cell><Cell><Data ss:Type="Number">0.680225453018126</Data></Cell><Cell><Data ss:Type="Number">0.675668332300214</Data></Cell><Cell><Data ss:Type="Number">0.668523689269053</Data></Cell><Cell><Data ss:Type="Number">0.44261154008743</Data></Cell><Cell><Data ss:Type="Number">0.721329313329471</Data></Cell><Cell><Data ss:Type="Number">0.535974103700053</Data></Cell><Cell><Data ss:Type="Number">0.656767589761621</Data></Cell><Cell><Data ss:Type="Number">0.437725670855863</Data></Cell><Cell><Data ss:Type="Number">0.464392589063456</Data></Cell><Cell><Data ss:Type="Number">0.361916006277173</Data></Cell><Cell><Data ss:Type="Number">0.436060330150575</Data></Cell><Cell><Data ss:Type="Number">0.635885353084962</Data></Cell><Cell><Data ss:Type="Number">0.592068813300255</Data></Cell><Cell><Data ss:Type="Number">0.585336182673599</Data></Cell><Cell><Data ss:Type="Number">0.802193886075127</Data></Cell><Cell><Data ss:Type="Number">0.622938033253633</Data></Cell><Cell><Data ss:Type="Number">0.841849058247499</Data></Cell><Cell><Data ss:Type="Number">0.497171090766884</Data></Cell><Cell><Data ss:Type="Number">0.641321737161293</Data></Cell><Cell><Data ss:Type="Number">0.779138441776659</Data></Cell><Cell><Data ss:Type="Number">0.522262096627321</Data></Cell><Cell><Data ss:Type="Number">0.612808139299381</Data></Cell><Cell><Data ss:Type="Number">0.522435568094039</Data></Cell><Cell><Data ss:Type="Number">0.536175212344532</Data></Cell><Cell><Data ss:Type="Number">0.4912600850282</Data></Cell><Cell><Data ss:Type="Number">0.365545082086247</Data></Cell><Cell><Data ss:Type="Number">0.555452075608377</Data></Cell><Cell><Data ss:Type="Number">0.619071310587855</Data></Cell><Cell><Data ss:Type="Number">0.44954162320634</Data></Cell><Cell><Data ss:Type="Number">0.535162810285392</Data></Cell><Cell><Data ss:Type="Number">0.645363606790931</Data></Cell><Cell><Data ss:Type="Number">0.824804091713082</Data></Cell><Cell><Data ss:Type="Number">0.390989669077156</Data></Cell><Cell><Data ss:Type="Number">0.723548546878619</Data></Cell><Cell><Data ss:Type="Number">0.527015172182236</Data></Cell><Cell><Data ss:Type="Number">0.744958709558259</Data></Cell><Cell><Data ss:Type="Number">0.380820458141506</Data></Cell><Cell><Data ss:Type="Number">0.487595075126394</Data></Cell><Cell><Data ss:Type="Number">0.892099925000422</Data></Cell><Cell><Data ss:Type="Number">0.641186833953911</Data></Cell><Cell><Data ss:Type="Number">0.568574889517201</Data></Cell><Cell><Data ss:Type="Number">0.513949627520268</Data></Cell><Cell><Data ss:Type="Number">0.553829075406138</Data></Cell><Cell><Data ss:Type="Number">0.948036670883766</Data></Cell><Cell><Data ss:Type="Number">0.500810933430887</Data></Cell><Cell><Data ss:Type="Number">0.680225453018126</Data></Cell><Cell><Data ss:Type="Number">0.492652504945376</Data></Cell><Cell><Data ss:Type="Number">0.538356448280764</Data></Cell><Cell><Data ss:Type="Number">0.519288517342495</Data></Cell><Cell><Data ss:Type="Number">0.742979275903632</Data></Cell><Cell><Data ss:Type="Number">0.446897183552595</Data></Cell><Cell><Data ss:Type="Number">0.356479072168176</Data></Cell><Cell><Data ss:Type="Number">0.604973085805431</Data></Cell><Cell><Data ss:Type="Number">0.668214227243823</Data></Cell><Cell><Data ss:Type="Number">0.553604498495073</Data></Cell><Cell><Data ss:Type="Number">0.662250598243549</Data></Cell><Cell><Data ss:Type="Number">0.29992975075793</Data></Cell><Cell><Data ss:Type="Number">0.519288517342495</Data></Cell><Cell><Data ss:Type="Number">0.551398244060649</Data></Cell><Cell><Data ss:Type="Number">0.608457849930566</Data></Cell><Cell><Data ss:Type="Number">0.522008733983142</Data></Cell><Cell><Data ss:Type="Number">0.690544489272936</Data></Cell><Cell><Data ss:Type="Number">0.656767589761621</Data></Cell><Cell><Data ss:Type="Number">0.545870159777935</Data></Cell><Cell><Data ss:Type="Number">0.444595440744732</Data></Cell><Cell><Data ss:Type="Number">0.874072325254768</Data></Cell><Cell><Data ss:Type="Number">0.815607776072283</Data></Cell><Cell><Data ss:Type="Number">0.832739938373267</Data></Cell><Cell><Data ss:Type="Number">0.629801576475087</Data></Cell><Cell><Data ss:Type="Number">0.621789367850166</Data></Cell><Cell><Data ss:Type="Number">1</Data></Cell><Cell><Data ss:Type="Number">0.495453689258176</Data></Cell><Cell><Data ss:Type="Number">0.482021832542732</Data></Cell><Cell><Data ss:Type="Number">0.641521903727736</Data></Cell><Cell><Data ss:Type="Number">0.114131920540821</Data></Cell><Cell><Data ss:Type="Number">0.178094577867354</Data></Cell><Cell><Data ss:Type="Number">0.019392491664328</Data></Cell><Cell><Data ss:Type="Number">0.218197107440684</Data></Cell><Cell><Data ss:Type="Number">0.201086326037162</Data></Cell><Cell><Data ss:Type="Number">0.289237817557863</Data></Cell><Cell><Data ss:Type="Number">0.309657122406584</Data></Cell><Cell><Data ss:Type="Number">0.290550634975915</Data></Cell><Cell><Data ss:Type="Number">0</Data></Cell><Cell><Data ss:Type="Number">0.315065778643024</Data></Cell><Cell><Data ss:Type="Number">0.3001177344136</Data></Cell><Cell><Data ss:Type="Number">0.307308890874632</Data></Cell><Cell><Data ss:Type="Number">0.299052882554396</Data></Cell><Cell><Data ss:Type="Number">0.35990358253104</Data></Cell><Cell><Data ss:Type="Number">0.156878189828271</Data></Cell><Cell><Data ss:Type="Number">0.352059772942355</Data></Cell><Cell><Data ss:Type="Number">0.0645712090657583</Data></Cell><Cell><Data ss:Type="Number">0.276309331614233</Data></Cell><Cell><Data ss:Type="Number">0.232479723088453</Data></Cell><Cell><Data ss:Type="Number">0.278424839530456</Data></Cell><Cell><Data ss:Type="Number">0.250383859196373</Data></Cell><Cell><Data ss:Type="Number">0.265842460445143</Data></Cell><Cell><Data ss:Type="Number">0.278424839530456</Data></Cell><Cell><Data ss:Type="Number">0.318826087993148</Data></Cell><Cell><Data ss:Type="Number">0.269827705648028</Data></Cell><Cell><Data ss:Type="Number">0.239527056960315</Data></Cell><Cell><Data ss:Type="Number">0.184430033406707</Data></Cell><Cell><Data ss:Type="Number">0.212983001529856</Data></Cell><Cell><Data ss:Type="Number">0.184684432482272</Data></Cell><Cell><Data ss:Type="Number">0.0966723101881522</Data></Cell><Cell><Data ss:Type="Number">0.238648522483706</Data></Cell><Cell><Data ss:Type="Number">0.197493541501652</Data></Cell><Cell><Data ss:Type="Number">0.191986373170406</Data></Cell><Cell><Data ss:Type="Number">0.271053469611464</Data></Cell><Cell><Data ss:Type="Number">0.105023169713997</Data></Cell><Cell><Data ss:Type="Number">0.118072145023223</Data></Cell><Cell><Data ss:Type="Number">0.185853155801798</Data></Cell><Cell><Data ss:Type="Number">0.212377031543046</Data></Cell><Cell><Data ss:Type="Number">0.209294776768648</Data></Cell><Cell><Data ss:Type="Number">0.317840664279845</Data></Cell><Cell><Data ss:Type="Number">0.186176870984953</Data></Cell><Cell><Data ss:Type="Number">0.117671528347295</Data></Cell><Cell><Data ss:Type="Number">0.138714571465507</Data></Cell><Cell><Data ss:Type="Number">0.220286770757333</Data></Cell><Cell><Data ss:Type="Number">0.26688766569925</Data></Cell><Cell><Data ss:Type="Number">0.179081195162732</Data></Cell><Cell><Data ss:Type="Number">0.27259473593882</Data></Cell><Cell><Data ss:Type="Number">0.21374699737629</Data></Cell><Cell><Data ss:Type="Number">0.218044869608986</Data></Cell><Cell><Data ss:Type="Number">0.180703975525509</Data></Cell><Cell><Data ss:Type="Number">0.193825547072023</Data></Cell><Cell><Data ss:Type="Number">0.261246882938222</Data></Cell><Cell><Data ss:Type="Number">0.261310747241817</Data></Cell><Cell><Data ss:Type="Number">0.246774595651647</Data></Cell><Cell><Data ss:Type="Number">0.196651822606615</Data></Cell><Cell><Data ss:Type="Number">0.062959910778789</Data></Cell><Cell><Data ss:Type="Number">0.290550634975915</Data></Cell><Cell><Data ss:Type="Number">0.206860256724157</Data></Cell><Cell><Data ss:Type="Number">0.300946113576753</Data></Cell><Cell><Data ss:Type="Number">0.0792849149025526</Data></Cell><Cell><Data ss:Type="Number">0.0118660446853958</Data></Cell><Cell><Data ss:Type="Number">0.196309386257619</Data></Cell><Cell><Data ss:Type="Number">0.173865419751726</Data></Cell><Cell><Data ss:Type="Number">0</Data></Cell><Cell><Data ss:Type="Number">0.149661054980241</Data></Cell><Cell><Data ss:Type="Number">0.310857834823194</Data></Cell><Cell><Data ss:Type="Number">0.336965990505257</Data></Cell><Cell><Data ss:Type="Number">0.294409264314495</Data></Cell><Cell><Data ss:Type="Number">0</Data></Cell><Cell><Data ss:Type="Number">0.323372231628171</Data></Cell><Cell><Data ss:Type="Number">0.36407865419717</Data></Cell><Cell><Data ss:Type="Number">0.243097504703083</Data></Cell><Cell><Data ss:Type="Number">0.2398706028026</Data></Cell><Cell><Data ss:Type="Number">0.160505449291497</Data></Cell><Cell><Data ss:Type="Number">0.2592177657566</Data></Cell><Cell><Data ss:Type="Number">0.0848690709465553</Data></Cell><Cell><Data ss:Type="Number">0.124165480990479</Data></Cell><Cell><Data ss:Type="Number">0.0799040311983048</Data></Cell><Cell><Data ss:Type="Number">0.184334187871061</Data></Cell><Cell><Data ss:Type="Number">0.0134011048593307</Data></Cell><Cell><Data ss:Type="Number">0.0996577320163828</Data></Cell><Cell><Data ss:Type="Number">0.0413162192251418</Data></Cell><Cell><Data ss:Type="Number">0.083247991946196</Data></Cell><Cell><Data ss:Type="Number">0.0167109810223223</Data></Cell><Cell><Data ss:Type="Number">0.206285031512751</Data></Cell><Cell><Data ss:Type="Number">0.229088833980179</Data></Cell></Row><Row ss:Height="12.816"><Cell><Data ss:Type="String">CELL_CELL_COMMUNICATION</Data></Cell><Cell><Data ss:Type="Number">0.813879065619825</Data></Cell><Cell><Data ss:Type="Number">0.857220533803713</Data></Cell><Cell><Data ss:Type="Number">0.834661862350855</Data></Cell><Cell><Data ss:Type="Number">0.759168868763641</Data></Cell><Cell><Data ss:Type="Number">0.642287632021334</Data></Cell><Cell><Data ss:Type="Number">0.899103502541961</Data></Cell><Cell><Data ss:Type="Number">0.766257181264687</Data></Cell><Cell><Data ss:Type="Number">0.679799201931744</Data></Cell><Cell><Data ss:Type="Number">0.757075943168542</Data></Cell><Cell><Data ss:Type="Number">0.699885261341634</Data></Cell><Cell><Data ss:Type="Number">0.689956815632586</Data></Cell><Cell><Data ss:Type="Number">0.981174406992701</Data></Cell><Cell><Data ss:Type="Number">0.846023585856157</Data></Cell><Cell><Data ss:Type="Number">0.644300897836991</Data></Cell><Cell><Data ss:Type="Number">0.737939479889014</Data></Cell><Cell><Data ss:Type="Number">0.646323738703672</Data></Cell><Cell><Data ss:Type="Number">0.914345302591529</Data></Cell><Cell><Data ss:Type="Number">0.701915177955971</Data></Cell><Cell><Data ss:Type="Number">0.732020163674915</Data></Cell><Cell><Data ss:Type="Number">0.683787926919165</Data></Cell><Cell><Data ss:Type="Number">0.702911661183368</Data></Cell><Cell><Data ss:Type="Number">0.646266511073132</Data></Cell><Cell><Data ss:Type="Number">0.65718640016025</Data></Cell><Cell><Data ss:Type="Number">0.728944706399428</Data></Cell><Cell><Data ss:Type="Number">0.783532384363168</Data></Cell><Cell><Data ss:Type="Number">0.774797888833597</Data></Cell><Cell><Data ss:Type="Number">0.964519454441451</Data></Cell><Cell><Data ss:Type="Number">0.682063588929728</Data></Cell><Cell><Data ss:Type="Number">0.924400053119789</Data></Cell><Cell><Data ss:Type="Number">0.816990753735793</Data></Cell><Cell><Data ss:Type="Number">0.622383160256477</Data></Cell><Cell><Data ss:Type="Number">0.813199476665459</Data></Cell><Cell><Data ss:Type="Number">1</Data></Cell><Cell><Data ss:Type="Number">0.821838466073584</Data></Cell><Cell><Data ss:Type="Number">0.791725054522272</Data></Cell><Cell><Data ss:Type="Number">0.708071380840972</Data></Cell><Cell><Data ss:Type="Number">0.953046301426703</Data></Cell><Cell><Data ss:Type="Number">0.659062470713917</Data></Cell><Cell><Data ss:Type="Number">0.811877600380296</Data></Cell><Cell><Data ss:Type="Number">0.792560631148015</Data></Cell><Cell><Data ss:Type="Number">0.637869766694521</Data></Cell><Cell><Data ss:Type="Number">0.771333323359848</Data></Cell><Cell><Data ss:Type="Number">0.741228192300714</Data></Cell><Cell><Data ss:Type="Number">0.860376776063596</Data></Cell><Cell><Data ss:Type="Number">0.640487557220498</Data></Cell><Cell><Data ss:Type="Number">0.820309599082644</Data></Cell><Cell><Data ss:Type="Number">0.691055421603996</Data></Cell><Cell><Data ss:Type="Number">0.878404691744994</Data></Cell><Cell><Data ss:Type="Number">0.616062684294409</Data></Cell><Cell><Data ss:Type="Number">0.888735691475938</Data></Cell><Cell><Data ss:Type="Number">0.817816218682323</Data></Cell><Cell><Data ss:Type="Number">0.78512836220135</Data></Cell><Cell><Data ss:Type="Number">1</Data></Cell><Cell><Data ss:Type="Number">0.678980472420685</Data></Cell><Cell><Data ss:Type="Number">0.765553514440067</Data></Cell><Cell><Data ss:Type="Number">0.938057489180808</Data></Cell><Cell><Data ss:Type="Number">0.663228822816594</Data></Cell><Cell><Data ss:Type="Number">0.804299374202948</Data></Cell><Cell><Data ss:Type="Number">0.731853693340844</Data></Cell><Cell><Data ss:Type="Number">0.892882996338748</Data></Cell><Cell><Data ss:Type="Number">0.886900221119835</Data></Cell><Cell><Data ss:Type="Number">0.787736465228385</Data></Cell><Cell><Data ss:Type="Number">0.710449842291739</Data></Cell><Cell><Data ss:Type="Number">0.762619764970114</Data></Cell><Cell><Data ss:Type="Number">0.715971673578771</Data></Cell><Cell><Data ss:Type="Number">0.779873272279836</Data></Cell><Cell><Data ss:Type="Number">0.802150993163</Data></Cell><Cell><Data ss:Type="Number">0.7009969260835</Data></Cell><Cell><Data ss:Type="Number">0.748892109310732</Data></Cell><Cell><Data ss:Type="Number">0.69608195239511</Data></Cell><Cell><Data ss:Type="Number">0.739631098112473</Data></Cell><Cell><Data ss:Type="Number">0.751469820316622</Data></Cell><Cell><Data ss:Type="Number">0.840143589634997</Data></Cell><Cell><Data ss:Type="Number">0.731300152420509</Data></Cell><Cell><Data ss:Type="Number">0.726271390643088</Data></Cell><Cell><Data ss:Type="Number">0.712159948464154</Data></Cell><Cell><Data ss:Type="Number">0.680554725450839</Data></Cell><Cell><Data ss:Type="Number">0.821838466073584</Data></Cell><Cell><Data ss:Type="Number">0.833525970509579</Data></Cell><Cell><Data ss:Type="Number">0.836106073183757</Data></Cell><Cell><Data ss:Type="Number">1</Data></Cell><Cell><Data ss:Type="Number">0.760782022076335</Data></Cell><Cell><Data ss:Type="Number">0.775799574114196</Data></Cell><Cell><Data ss:Type="Number">0.708865938144286</Data></Cell><Cell><Data ss:Type="Number">0.726384008374489</Data></Cell><Cell><Data ss:Type="Number">0.685907358031808</Data></Cell><Cell><Data ss:Type="Number">0.401157168662578</Data></Cell><Cell><Data ss:Type="Number">0.447907348006553</Data></Cell><Cell><Data ss:Type="Number">0.243276136661343</Data></Cell><Cell><Data ss:Type="Number">0.480617406016532</Data></Cell><Cell><Data ss:Type="Number">0.477511000637222</Data></Cell><Cell><Data ss:Type="Number">0.570795896341472</Data></Cell><Cell><Data ss:Type="Number">0.543915674694922</Data></Cell><Cell><Data ss:Type="Number">0.553979881151185</Data></Cell><Cell><Data ss:Type="Number">0.21764604197972</Data></Cell><Cell><Data ss:Type="Number">0.547178932570803</Data></Cell><Cell><Data ss:Type="Number">0.539239054530394</Data></Cell><Cell><Data ss:Type="Number">0.542744694246907</Data></Cell><Cell><Data ss:Type="Number">0.552960902640531</Data></Cell><Cell><Data ss:Type="Number">0.558882567949127</Data></Cell><Cell><Data ss:Type="Number">0.460314302280367</Data></Cell><Cell><Data ss:Type="Number">0.545033310878589</Data></Cell><Cell><Data ss:Type="Number">0.283028726047954</Data></Cell><Cell><Data ss:Type="Number">0.531524536144253</Data></Cell><Cell><Data ss:Type="Number">0.49250071007424</Data></Cell><Cell><Data ss:Type="Number">0.523001748161596</Data></Cell><Cell><Data ss:Type="Number">0.54022742810794</Data></Cell><Cell><Data ss:Type="Number">0.528041176152611</Data></Cell><Cell><Data ss:Type="Number">0.528394413167916</Data></Cell><Cell><Data ss:Type="Number">0.534699054982904</Data></Cell><Cell><Data ss:Type="Number">0.517833853092507</Data></Cell><Cell><Data ss:Type="Number">0.533935739864156</Data></Cell><Cell><Data ss:Type="Number">0.485839330106963</Data></Cell><Cell><Data ss:Type="Number">0.499435244565914</Data></Cell><Cell><Data ss:Type="Number">0.502911415473304</Data></Cell><Cell><Data ss:Type="Number">0.436064090941821</Data></Cell><Cell><Data ss:Type="Number">0.515117078530569</Data></Cell><Cell><Data ss:Type="Number">0.479287333639919</Data></Cell><Cell><Data ss:Type="Number">0.496918911966771</Data></Cell><Cell><Data ss:Type="Number">0.530562258415932</Data></Cell><Cell><Data ss:Type="Number">0.422707807960071</Data></Cell><Cell><Data ss:Type="Number">0.266683871902033</Data></Cell><Cell><Data ss:Type="Number">0.462638432064601</Data></Cell><Cell><Data ss:Type="Number">0.500540336614358</Data></Cell><Cell><Data ss:Type="Number">0.522183552914803</Data></Cell><Cell><Data ss:Type="Number">0.593260074236794</Data></Cell><Cell><Data ss:Type="Number">0.474751782815007</Data></Cell><Cell><Data ss:Type="Number">0.447078511535862</Data></Cell><Cell><Data ss:Type="Number">0.44556699814768</Data></Cell><Cell><Data ss:Type="Number">0.501674984411404</Data></Cell><Cell><Data ss:Type="Number">0.552261317675668</Data></Cell><Cell><Data ss:Type="Number">0.483369745699638</Data></Cell><Cell><Data ss:Type="Number">0.522143206331947</Data></Cell><Cell><Data ss:Type="Number">0.509337121170743</Data></Cell><Cell><Data ss:Type="Number">0.487360399449688</Data></Cell><Cell><Data ss:Type="Number">0.476270803203809</Data></Cell><Cell><Data ss:Type="Number">0.498320147096617</Data></Cell><Cell><Data ss:Type="Number">0.502124101413725</Data></Cell><Cell><Data ss:Type="Number">0.521559968216613</Data></Cell><Cell><Data ss:Type="Number">0.540389484370094</Data></Cell><Cell><Data ss:Type="Number">0.47537588808133</Data></Cell><Cell><Data ss:Type="Number">0.350913473592702</Data></Cell><Cell><Data ss:Type="Number">0.541479405952169</Data></Cell><Cell><Data ss:Type="Number">0.468029477860955</Data></Cell><Cell><Data ss:Type="Number">0.544838778320941</Data></Cell><Cell><Data ss:Type="Number">0.355241891690891</Data></Cell><Cell><Data ss:Type="Number">0.334585431814924</Data></Cell><Cell><Data ss:Type="Number">0.481497902768279</Data></Cell><Cell><Data ss:Type="Number">0.47270673107501</Data></Cell><Cell><Data ss:Type="Number">0.217261029710911</Data></Cell><Cell><Data ss:Type="Number">0.45705815193423</Data></Cell><Cell><Data ss:Type="Number">0.547833601032946</Data></Cell><Cell><Data ss:Type="Number">0.547102971034687</Data></Cell><Cell><Data ss:Type="Number">0.561620341614875</Data></Cell><Cell><Data ss:Type="Number">0.239132305037198</Data></Cell><Cell><Data ss:Type="Number">0.534587906935575</Data></Cell><Cell><Data ss:Type="Number">0.567853344185065</Data></Cell><Cell><Data ss:Type="Number">0.505223994913089</Data></Cell><Cell><Data ss:Type="Number">0.500291992787294</Data></Cell><Cell><Data ss:Type="Number">0.465716441902667</Data></Cell><Cell><Data ss:Type="Number">0.455905868213683</Data></Cell><Cell><Data ss:Type="Number">0.27499274141935</Data></Cell><Cell><Data ss:Type="Number">0.386770159957909</Data></Cell><Cell><Data ss:Type="Number">0.371597930082487</Data></Cell><Cell><Data ss:Type="Number">0.429833865519715</Data></Cell><Cell><Data ss:Type="Number">0.253015292556841</Data></Cell><Cell><Data ss:Type="Number">0.37722210819642</Data></Cell><Cell><Data ss:Type="Number">0.24663125791845</Data></Cell><Cell><Data ss:Type="Number">0.368843537226025</Data></Cell><Cell><Data ss:Type="Number">0.272267073313741</Data></Cell><Cell><Data ss:Type="Number">0</Data></Cell><Cell><Data ss:Type="Number">0.501660326265275</Data></Cell></Row><Row ss:Height="12.816"><Cell><Data ss:Type="String">ABCA_TRANSPORTERS_IN_LIPID_HOMEOSTASIS</Data></Cell><Cell><Data ss:Type="Number">0.94333871473267</Data></Cell><Cell><Data ss:Type="Number">0.829035016098705</Data></Cell><Cell><Data ss:Type="Number">0.930703660837679</Data></Cell><Cell><Data ss:Type="Number">0.725278173126279</Data></Cell><Cell><Data ss:Type="Number">0.626371902134275</Data></Cell><Cell><Data ss:Type="Number">1</Data></Cell><Cell><Data ss:Type="Number">0.904029476459992</Data></Cell><Cell><Data ss:Type="Number">0.527032382203248</Data></Cell><Cell><Data ss:Type="Number">0.560687523384612</Data></Cell><Cell><Data ss:Type="Number">0.606254622266338</Data></Cell><Cell><Data ss:Type="Number">0.579777126717862</Data></Cell><Cell><Data ss:Type="Number">0.974852716442625</Data></Cell><Cell><Data ss:Type="Number">0.965201032249626</Data></Cell><Cell><Data ss:Type="Number">0.774937434717987</Data></Cell><Cell><Data ss:Type="Number">0.674119441629274</Data></Cell><Cell><Data ss:Type="Number">0.321888457886015</Data></Cell><Cell><Data ss:Type="Number">0.722749233901109</Data></Cell><Cell><Data ss:Type="Number">0.474144760718037</Data></Cell><Cell><Data ss:Type="Number">0.699893494621714</Data></Cell><Cell><Data ss:Type="Number">0.580626876377475</Data></Cell><Cell><Data ss:Type="Number">0.521662820635946</Data></Cell><Cell><Data ss:Type="Number">0.467842663498809</Data></Cell><Cell><Data ss:Type="Number">0.474116967803563</Data></Cell><Cell><Data ss:Type="Number">0.896834980776134</Data></Cell><Cell><Data ss:Type="Number">0.807037239767752</Data></Cell><Cell><Data ss:Type="Number">0.834423674993295</Data></Cell><Cell><Data ss:Type="Number">1</Data></Cell><Cell><Data ss:Type="Number">0.484110741760175</Data></Cell><Cell><Data ss:Type="Number">0.926959011961227</Data></Cell><Cell><Data ss:Type="Number">0.771693076543826</Data></Cell><Cell><Data ss:Type="Number">0.390642646036692</Data></Cell><Cell><Data ss:Type="Number">0.620476387418942</Data></Cell><Cell><Data ss:Type="Number">0.760922229605683</Data></Cell><Cell><Data ss:Type="Number">0.737627303215806</Data></Cell><Cell><Data ss:Type="Number">0.802592824136023</Data></Cell><Cell><Data ss:Type="Number">0.497990148320815</Data></Cell><Cell><Data ss:Type="Number">0.50273259312323</Data></Cell><Cell><Data ss:Type="Number">0.267886729198372</Data></Cell><Cell><Data ss:Type="Number">0.75248895741766</Data></Cell><Cell><Data ss:Type="Number">0.560755078562705</Data></Cell><Cell><Data ss:Type="Number">0.46817897930884</Data></Cell><Cell><Data ss:Type="Number">0.61889001384148</Data></Cell><Cell><Data ss:Type="Number">0.982755928706353</Data></Cell><Cell><Data ss:Type="Number">0.702389873291121</Data></Cell><Cell><Data ss:Type="Number">0.412526203846552</Data></Cell><Cell><Data ss:Type="Number">0.903039995924502</Data></Cell><Cell><Data ss:Type="Number">0.464906309767283</Data></Cell><Cell><Data ss:Type="Number">0.948364568028406</Data></Cell><Cell><Data ss:Type="Number">0.323256203335899</Data></Cell><Cell><Data ss:Type="Number">0.789286339938747</Data></Cell><Cell><Data ss:Type="Number">0.658584365524994</Data></Cell><Cell><Data ss:Type="Number">0.777750354098432</Data></Cell><Cell><Data ss:Type="Number">0.922644122312486</Data></Cell><Cell><Data ss:Type="Number">0.61889001384148</Data></Cell><Cell><Data ss:Type="Number">0.671586010740887</Data></Cell><Cell><Data ss:Type="Number">0.97085506866739</Data></Cell><Cell><Data ss:Type="Number">0.511403996834127</Data></Cell><Cell><Data ss:Type="Number">0.795432801468119</Data></Cell><Cell><Data ss:Type="Number">0.809181006614735</Data></Cell><Cell><Data ss:Type="Number">0.856944784159968</Data></Cell><Cell><Data ss:Type="Number">0.554097626603502</Data></Cell><Cell><Data ss:Type="Number">0.885950500544147</Data></Cell><Cell><Data ss:Type="Number">0.347470983495475</Data></Cell><Cell><Data ss:Type="Number">0.54710886783959</Data></Cell><Cell><Data ss:Type="Number">0.823636216850745</Data></Cell><Cell><Data ss:Type="Number">0.667936531596423</Data></Cell><Cell><Data ss:Type="Number">0.794020310296256</Data></Cell><Cell><Data ss:Type="Number">0.906448616067672</Data></Cell><Cell><Data ss:Type="Number">0.38955374205147</Data></Cell><Cell><Data ss:Type="Number">0.554898021286949</Data></Cell><Cell><Data ss:Type="Number">0.539423453880019</Data></Cell><Cell><Data ss:Type="Number">0.696358948449892</Data></Cell><Cell><Data ss:Type="Number">0.613766333252042</Data></Cell><Cell><Data ss:Type="Number">0.827965396602483</Data></Cell><Cell><Data ss:Type="Number">0.702389873291121</Data></Cell><Cell><Data ss:Type="Number">0.592460187736283</Data></Cell><Cell><Data ss:Type="Number">0.637005976445869</Data></Cell><Cell><Data ss:Type="Number">0.799318544411183</Data></Cell><Cell><Data ss:Type="Number">0.759283882270709</Data></Cell><Cell><Data ss:Type="Number">1</Data></Cell><Cell><Data ss:Type="Number">0.896281994089012</Data></Cell><Cell><Data ss:Type="Number">0.653905516862294</Data></Cell><Cell><Data ss:Type="Number">0.710769659700119</Data></Cell><Cell><Data ss:Type="Number">0.48270986976788</Data></Cell><Cell><Data ss:Type="Number">0.721282911544462</Data></Cell><Cell><Data ss:Type="Number">0.894837879701065</Data></Cell><Cell><Data ss:Type="Number">0.16702046075638</Data></Cell><Cell><Data ss:Type="Number">0.127843747221323</Data></Cell><Cell><Data ss:Type="Number">0</Data></Cell><Cell><Data ss:Type="Number">0.106350378060202</Data></Cell><Cell><Data ss:Type="Number">0.153737004261792</Data></Cell><Cell><Data ss:Type="Number">0.381289416447257</Data></Cell><Cell><Data ss:Type="Number">0.328391142336378</Data></Cell><Cell><Data ss:Type="Number">0.229164686751919</Data></Cell><Cell><Data ss:Type="Number">0.151202716964074</Data></Cell><Cell><Data ss:Type="Number">0.29260477788742</Data></Cell><Cell><Data ss:Type="Number">0.321601809880181</Data></Cell><Cell><Data ss:Type="Number">0.361878327887432</Data></Cell><Cell><Data ss:Type="Number">0.422862826779344</Data></Cell><Cell><Data ss:Type="Number">0.283854509445481</Data></Cell><Cell><Data ss:Type="Number">0.13513029509991</Data></Cell><Cell><Data ss:Type="Number">0.22551167540859</Data></Cell><Cell><Data ss:Type="Number">0.0539602492012732</Data></Cell><Cell><Data ss:Type="Number">0.21054989348248</Data></Cell><Cell><Data ss:Type="Number">0.152901407238548</Data></Cell><Cell><Data ss:Type="Number">0.22263115440286</Data></Cell><Cell><Data ss:Type="Number">0.335460822286456</Data></Cell><Cell><Data ss:Type="Number">0.355023010972353</Data></Cell><Cell><Data ss:Type="Number">0.303402667023789</Data></Cell><Cell><Data ss:Type="Number">0.378218714658203</Data></Cell><Cell><Data ss:Type="Number">0.189521776220052</Data></Cell><Cell><Data ss:Type="Number">0.208130087243909</Data></Cell><Cell><Data ss:Type="Number">0.16655698299154</Data></Cell><Cell><Data ss:Type="Number">0.202658897139841</Data></Cell><Cell><Data ss:Type="Number">0.177857003712625</Data></Cell><Cell><Data ss:Type="Number">0.241612989241358</Data></Cell><Cell><Data ss:Type="Number">0.152780531660351</Data></Cell><Cell><Data ss:Type="Number">0.0848585964772584</Data></Cell><Cell><Data ss:Type="Number">0.28582680000038</Data></Cell><Cell><Data ss:Type="Number">0.215486069262935</Data></Cell><Cell><Data ss:Type="Number">0.132755776953079</Data></Cell><Cell><Data ss:Type="Number">0.139468103362707</Data></Cell><Cell><Data ss:Type="Number">0.120120681429622</Data></Cell><Cell><Data ss:Type="Number">0.116800033273669</Data></Cell><Cell><Data ss:Type="Number">0.171581775043229</Data></Cell><Cell><Data ss:Type="Number">0.169997856933979</Data></Cell><Cell><Data ss:Type="Number">0.22357829394271</Data></Cell><Cell><Data ss:Type="Number">0.080006080155954</Data></Cell><Cell><Data ss:Type="Number">0.0585667988339165</Data></Cell><Cell><Data ss:Type="Number">0.182938358163325</Data></Cell><Cell><Data ss:Type="Number">0.194378869878186</Data></Cell><Cell><Data ss:Type="Number">0.199837547367691</Data></Cell><Cell><Data ss:Type="Number">0.160999141490979</Data></Cell><Cell><Data ss:Type="Number">0.18274435132607</Data></Cell><Cell><Data ss:Type="Number">0.134530622355873</Data></Cell><Cell><Data ss:Type="Number">0.120019446610392</Data></Cell><Cell><Data ss:Type="Number">0.14588547640664</Data></Cell><Cell><Data ss:Type="Number">0.183826928356794</Data></Cell><Cell><Data ss:Type="Number">0.265440952376136</Data></Cell><Cell><Data ss:Type="Number">0.225713882849928</Data></Cell><Cell><Data ss:Type="Number">0.176989910479259</Data></Cell><Cell><Data ss:Type="Number">0.068012636005298</Data></Cell><Cell><Data ss:Type="Number">0.231574267107871</Data></Cell><Cell><Data ss:Type="Number">0.13997627327419</Data></Cell><Cell><Data ss:Type="Number">0.325596796808633</Data></Cell><Cell><Data ss:Type="Number">0.0690904352804858</Data></Cell><Cell><Data ss:Type="Number">0</Data></Cell><Cell><Data ss:Type="Number">0.226293933574777</Data></Cell><Cell><Data ss:Type="Number">0.172813301405742</Data></Cell><Cell><Data ss:Type="Number">0.0596058908638648</Data></Cell><Cell><Data ss:Type="Number">0.176077492045745</Data></Cell><Cell><Data ss:Type="Number">0.407877756885816</Data></Cell><Cell><Data ss:Type="Number">0.406961133826693</Data></Cell><Cell><Data ss:Type="Number">0.526356311572475</Data></Cell><Cell><Data ss:Type="Number">0.0902093288335602</Data></Cell><Cell><Data ss:Type="Number">0.348642600619312</Data></Cell><Cell><Data ss:Type="Number">0.438564668094487</Data></Cell><Cell><Data ss:Type="Number">0.195867589735155</Data></Cell><Cell><Data ss:Type="Number">0.270023880404849</Data></Cell><Cell><Data ss:Type="Number">0.291148568216813</Data></Cell><Cell><Data ss:Type="Number">0.185419364777412</Data></Cell><Cell><Data ss:Type="Number">0.0555515172536057</Data></Cell><Cell><Data ss:Type="Number">0.085286493006456</Data></Cell><Cell><Data ss:Type="Number">0.0395355145707197</Data></Cell><Cell><Data ss:Type="Number">0.0415131631034353</Data></Cell><Cell><Data ss:Type="Number">0.104040231133389</Data></Cell><Cell><Data ss:Type="Number">0.0667502392653652</Data></Cell><Cell><Data ss:Type="Number">0.0129038009712549</Data></Cell><Cell><Data ss:Type="Number">0.0617172793278833</Data></Cell><Cell><Data ss:Type="Number">0.0751961951215793</Data></Cell><Cell><Data ss:Type="Number">0.433432223289361</Data></Cell><Cell><Data ss:Type="Number">0.119417232454054</Data></Cell></Row><Row ss:Height="12.816"><Cell><Data ss:Type="String">MEIOSIS</Data></Cell><Cell><Data ss:Type="Number">0.416952024114002</Data></Cell><Cell><Data ss:Type="Number">0.562836217954279</Data></Cell><Cell><Data ss:Type="Number">0.810821739616196</Data></Cell><Cell><Data ss:Type="Number">1</Data></Cell><Cell><Data ss:Type="Number">0.345081862274448</Data></Cell><Cell><Data ss:Type="Number">0.396595412439557</Data></Cell><Cell><Data ss:Type="Number">0.621097100489455</Data></Cell><Cell><Data ss:Type="Number">0.720870959628907</Data></Cell><Cell><Data ss:Type="Number">0.482477949835042</Data></Cell><Cell><Data ss:Type="Number">1</Data></Cell><Cell><Data ss:Type="Number">0.793007251500884</Data></Cell><Cell><Data ss:Type="Number">0.381457529803942</Data></Cell><Cell><Data ss:Type="Number">0.871951209842076</Data></Cell><Cell><Data ss:Type="Number">0.712000075253338</Data></Cell><Cell><Data ss:Type="Number">0.615868026369213</Data></Cell><Cell><Data ss:Type="Number">0.741367459214648</Data></Cell><Cell><Data ss:Type="Number">0.43535414823828</Data></Cell><Cell><Data ss:Type="Number">0.765070686679894</Data></Cell><Cell><Data ss:Type="Number">0.529799616874326</Data></Cell><Cell><Data ss:Type="Number">0.292700558829182</Data></Cell><Cell><Data ss:Type="Number">0.340529826404298</Data></Cell><Cell><Data ss:Type="Number">0.298107330143103</Data></Cell><Cell><Data ss:Type="Number">0.632796349145023</Data></Cell><Cell><Data ss:Type="Number">0.880347398013345</Data></Cell><Cell><Data ss:Type="Number">0.383419187144415</Data></Cell><Cell><Data ss:Type="Number">0.757812197650831</Data></Cell><Cell><Data ss:Type="Number">0.656804962060451</Data></Cell><Cell><Data ss:Type="Number">0.369119228514844</Data></Cell><Cell><Data ss:Type="Number">0.396008510687867</Data></Cell><Cell><Data ss:Type="Number">0.454843907422358</Data></Cell><Cell><Data ss:Type="Number">0.673478552803024</Data></Cell><Cell><Data ss:Type="Number">0.435394483719559</Data></Cell><Cell><Data ss:Type="Number">0.876022246751217</Data></Cell><Cell><Data ss:Type="Number">0.583424916723946</Data></Cell><Cell><Data ss:Type="Number">0.423374267734918</Data></Cell><Cell><Data ss:Type="Number">0.256536791066366</Data></Cell><Cell><Data ss:Type="Number">0.323068618098035</Data></Cell><Cell><Data ss:Type="Number">0.330246681651543</Data></Cell><Cell><Data ss:Type="Number">0.476497415748754</Data></Cell><Cell><Data ss:Type="Number">0.406623778433068</Data></Cell><Cell><Data ss:Type="Number">0.534511595116232</Data></Cell><Cell><Data ss:Type="Number">0.728152601561117</Data></Cell><Cell><Data ss:Type="Number">0.478890835046289</Data></Cell><Cell><Data ss:Type="Number">0.555267146187568</Data></Cell><Cell><Data ss:Type="Number">0.343576695397365</Data></Cell><Cell><Data ss:Type="Number">0.609418251709064</Data></Cell><Cell><Data ss:Type="Number">0.445005310092184</Data></Cell><Cell><Data ss:Type="Number">0.784870643790111</Data></Cell><Cell><Data ss:Type="Number">0.273123404930552</Data></Cell><Cell><Data ss:Type="Number">0.872675019167186</Data></Cell><Cell><Data ss:Type="Number">0.641464732461347</Data></Cell><Cell><Data ss:Type="Number">0.377640326786822</Data></Cell><Cell><Data ss:Type="Number">0.728971305318082</Data></Cell><Cell><Data ss:Type="Number">0.60510624060247</Data></Cell><Cell><Data ss:Type="Number">1</Data></Cell><Cell><Data ss:Type="Number">0.546099119534068</Data></Cell><Cell><Data ss:Type="Number">0.208338480776307</Data></Cell><Cell><Data ss:Type="Number">0.444102897527905</Data></Cell><Cell><Data ss:Type="Number">0.782451776212687</Data></Cell><Cell><Data ss:Type="Number">0.388352127310844</Data></Cell><Cell><Data ss:Type="Number">0.315401443498442</Data></Cell><Cell><Data ss:Type="Number">0.50023037315607</Data></Cell><Cell><Data ss:Type="Number">0.486236228692963</Data></Cell><Cell><Data ss:Type="Number">0.851235478864565</Data></Cell><Cell><Data ss:Type="Number">0.398032252023222</Data></Cell><Cell><Data ss:Type="Number">0.605112372216158</Data></Cell><Cell><Data ss:Type="Number">0.780407119480507</Data></Cell><Cell><Data ss:Type="Number">0.600616462286134</Data></Cell><Cell><Data ss:Type="Number">0.731488784236598</Data></Cell><Cell><Data ss:Type="Number">0.535473536446801</Data></Cell><Cell><Data ss:Type="Number">0.641195042747285</Data></Cell><Cell><Data ss:Type="Number">0.491578640012671</Data></Cell><Cell><Data ss:Type="Number">0.492137359850778</Data></Cell><Cell><Data ss:Type="Number">0.723625110970495</Data></Cell><Cell><Data ss:Type="Number">0.635690067191169</Data></Cell><Cell><Data ss:Type="Number">0.373132764207991</Data></Cell><Cell><Data ss:Type="Number">0.350383826587141</Data></Cell><Cell><Data ss:Type="Number">0.532152079337593</Data></Cell><Cell><Data ss:Type="Number">0.5252587078081</Data></Cell><Cell><Data ss:Type="Number">0.984935118937506</Data></Cell><Cell><Data ss:Type="Number">0.757255950992087</Data></Cell><Cell><Data ss:Type="Number">0.951874303445621</Data></Cell><Cell><Data ss:Type="Number">0.620863644844748</Data></Cell><Cell><Data ss:Type="Number">0.802795539524451</Data></Cell><Cell><Data ss:Type="Number">0.751736662135783</Data></Cell><Cell><Data ss:Type="Number">0.368627938916946</Data></Cell><Cell><Data ss:Type="Number">0.125984413554501</Data></Cell><Cell><Data ss:Type="Number">0.120618013214699</Data></Cell><Cell><Data ss:Type="Number">0.0506091005026854</Data></Cell><Cell><Data ss:Type="Number">0.153180522020776</Data></Cell><Cell><Data ss:Type="Number">0.12936913579864</Data></Cell><Cell><Data ss:Type="Number">0.198546516698195</Data></Cell><Cell><Data ss:Type="Number">0.222907213882826</Data></Cell><Cell><Data ss:Type="Number">0.231089050302635</Data></Cell><Cell><Data ss:Type="Number">0.0473162886259947</Data></Cell><Cell><Data ss:Type="Number">0.248378415344031</Data></Cell><Cell><Data ss:Type="Number">0.230089173687751</Data></Cell><Cell><Data ss:Type="Number">0.210418818002984</Data></Cell><Cell><Data ss:Type="Number">0.234570862614792</Data></Cell><Cell><Data ss:Type="Number">0.331897254284014</Data></Cell><Cell><Data ss:Type="Number">0.141412090466026</Data></Cell><Cell><Data ss:Type="Number">0.166286725178825</Data></Cell><Cell><Data ss:Type="Number">0.0491500413231097</Data></Cell><Cell><Data ss:Type="Number">0.23741327070441</Data></Cell><Cell><Data ss:Type="Number">0.226915699508899</Data></Cell><Cell><Data ss:Type="Number">0.147604544793375</Data></Cell><Cell><Data ss:Type="Number">0.240797667017374</Data></Cell><Cell><Data ss:Type="Number">0.187629670598781</Data></Cell><Cell><Data ss:Type="Number">0.233454856296875</Data></Cell><Cell><Data ss:Type="Number">0.236141638941212</Data></Cell><Cell><Data ss:Type="Number">0.17840292217616</Data></Cell><Cell><Data ss:Type="Number">0.227537082443534</Data></Cell><Cell><Data ss:Type="Number">0.15119011594404</Data></Cell><Cell><Data ss:Type="Number">0.188552655155528</Data></Cell><Cell><Data ss:Type="Number">0.156758618424178</Data></Cell><Cell><Data ss:Type="Number">0.107535322209848</Data></Cell><Cell><Data ss:Type="Number">0.161485921980331</Data></Cell><Cell><Data ss:Type="Number">0.128100708982403</Data></Cell><Cell><Data ss:Type="Number">0.141661561973819</Data></Cell><Cell><Data ss:Type="Number">0.240778305782307</Data></Cell><Cell><Data ss:Type="Number">0.114080807202841</Data></Cell><Cell><Data ss:Type="Number">0.0812091059314</Data></Cell><Cell><Data ss:Type="Number">0.177966250104491</Data></Cell><Cell><Data ss:Type="Number">0.111833420014053</Data></Cell><Cell><Data ss:Type="Number">0.226257861815071</Data></Cell><Cell><Data ss:Type="Number">0.216261621748863</Data></Cell><Cell><Data ss:Type="Number">0.121010304414572</Data></Cell><Cell><Data ss:Type="Number">0.146149826471315</Data></Cell><Cell><Data ss:Type="Number">0.133628890711062</Data></Cell><Cell><Data ss:Type="Number">0.203700542433751</Data></Cell><Cell><Data ss:Type="Number">0.239812705426926</Data></Cell><Cell><Data ss:Type="Number">0.158466348894139</Data></Cell><Cell><Data ss:Type="Number">0.266859932347971</Data></Cell><Cell><Data ss:Type="Number">0.195587314069798</Data></Cell><Cell><Data ss:Type="Number">0.15548990602514</Data></Cell><Cell><Data ss:Type="Number">0.16088913494633</Data></Cell><Cell><Data ss:Type="Number">0.141713942265174</Data></Cell><Cell><Data ss:Type="Number">0.203355585969211</Data></Cell><Cell><Data ss:Type="Number">0.277433202133816</Data></Cell><Cell><Data ss:Type="Number">0.185363450406901</Data></Cell><Cell><Data ss:Type="Number">0.177704039416324</Data></Cell><Cell><Data ss:Type="Number">0.0692773339208433</Data></Cell><Cell><Data ss:Type="Number">0.214782913274816</Data></Cell><Cell><Data ss:Type="Number">0.182623434642747</Data></Cell><Cell><Data ss:Type="Number">0.294196669936973</Data></Cell><Cell><Data ss:Type="Number">0.0863576880151112</Data></Cell><Cell><Data ss:Type="Number">0.0893851749843361</Data></Cell><Cell><Data ss:Type="Number">0.181418042952276</Data></Cell><Cell><Data ss:Type="Number">0.145101157771384</Data></Cell><Cell><Data ss:Type="Number">0.12535449869786</Data></Cell><Cell><Data ss:Type="Number">0.128525116738039</Data></Cell><Cell><Data ss:Type="Number">0.228499255228886</Data></Cell><Cell><Data ss:Type="Number">0.287273840037902</Data></Cell><Cell><Data ss:Type="Number">0.234091449116276</Data></Cell><Cell><Data ss:Type="Number">0.0779569497032872</Data></Cell><Cell><Data ss:Type="Number">0.270164535120403</Data></Cell><Cell><Data ss:Type="Number">0.367111314402294</Data></Cell><Cell><Data ss:Type="Number">0.14808562388774</Data></Cell><Cell><Data ss:Type="Number">0.75957688896541</Data></Cell><Cell><Data ss:Type="Number">0.142003807531238</Data></Cell><Cell><Data ss:Type="Number">0.192688862586453</Data></Cell><Cell><Data ss:Type="Number">0</Data></Cell><Cell><Data ss:Type="Number">0.0544951668742404</Data></Cell><Cell><Data ss:Type="Number">0.0520509582734451</Data></Cell><Cell><Data ss:Type="Number">0.259750468342527</Data></Cell><Cell><Data ss:Type="Number">0.0444539169833441</Data></Cell><Cell><Data ss:Type="Number">0.102891022472128</Data></Cell><Cell><Data ss:Type="Number">0.00532884928557738</Data></Cell><Cell><Data ss:Type="Number">0.0900406525784919</Data></Cell><Cell><Data ss:Type="Number">0.0431425379971981</Data></Cell><Cell><Data ss:Type="Number">0.0882319567789048</Data></Cell><Cell><Data ss:Type="Number">0.172230975617265</Data></Cell></Row><Row ss:Height="12.816"><Cell><Data ss:Type="String">NEGATIVE_REGULATION_OF_FGFR_SIGNALING</Data></Cell><Cell><Data ss:Type="Number">0.558648376840457</Data></Cell><Cell><Data ss:Type="Number">0.810700137830575</Data></Cell><Cell><Data ss:Type="Number">0.887216926291427</Data></Cell><Cell><Data ss:Type="Number">0.711515578847537</Data></Cell><Cell><Data ss:Type="Number">0.444754465729328</Data></Cell><Cell><Data ss:Type="Number">0.70041472245879</Data></Cell><Cell><Data ss:Type="Number">0.763911664535645</Data></Cell><Cell><Data ss:Type="Number">0.509178336597966</Data></Cell><Cell><Data ss:Type="Number">0.675613515542716</Data></Cell><Cell><Data ss:Type="Number">0.512561228823018</Data></Cell><Cell><Data ss:Type="Number">0.467920330453147</Data></Cell><Cell><Data ss:Type="Number">1</Data></Cell><Cell><Data ss:Type="Number">0.683432052021375</Data></Cell><Cell><Data ss:Type="Number">0.857941645350885</Data></Cell><Cell><Data ss:Type="Number">0.696155982611849</Data></Cell><Cell><Data ss:Type="Number">0.425464940876654</Data></Cell><Cell><Data ss:Type="Number">0.84772310165507</Data></Cell><Cell><Data ss:Type="Number">0.582322484161182</Data></Cell><Cell><Data ss:Type="Number">1</Data></Cell><Cell><Data ss:Type="Number">0.486762858790177</Data></Cell><Cell><Data ss:Type="Number">0.488730507066416</Data></Cell><Cell><Data ss:Type="Number">0.365901398555075</Data></Cell><Cell><Data ss:Type="Number">0.488676265170544</Data></Cell><Cell><Data ss:Type="Number">0.651048556758122</Data></Cell><Cell><Data ss:Type="Number">0.744431681699832</Data></Cell><Cell><Data ss:Type="Number">0.721096500664155</Data></Cell><Cell><Data ss:Type="Number">0.931839392400687</Data></Cell><Cell><Data ss:Type="Number">0.516374987507167</Data></Cell><Cell><Data ss:Type="Number">1</Data></Cell><Cell><Data ss:Type="Number">0.673451388167509</Data></Cell><Cell><Data ss:Type="Number">0.417477636151689</Data></Cell><Cell><Data ss:Type="Number">0.609684582354435</Data></Cell><Cell><Data ss:Type="Number">0.595556346202835</Data></Cell><Cell><Data ss:Type="Number">0.732039500029553</Data></Cell><Cell><Data ss:Type="Number">0.759179131362596</Data></Cell><Cell><Data ss:Type="Number">0.578588347338424</Data></Cell><Cell><Data ss:Type="Number">0.705473340405009</Data></Cell><Cell><Data ss:Type="Number">0.456251066311377</Data></Cell><Cell><Data ss:Type="Number">0.742987110746915</Data></Cell><Cell><Data ss:Type="Number">0.639147822100754</Data></Cell><Cell><Data ss:Type="Number">0.394020641683275</Data></Cell><Cell><Data ss:Type="Number">0.427166957350496</Data></Cell><Cell><Data ss:Type="Number">0.580741882477548</Data></Cell><Cell><Data ss:Type="Number">0.732039500029553</Data></Cell><Cell><Data ss:Type="Number">0.376211892654664</Data></Cell><Cell><Data ss:Type="Number">0.904578319688064</Data></Cell><Cell><Data ss:Type="Number">0.516027954734298</Data></Cell><Cell><Data ss:Type="Number">0.909662406405975</Data></Cell><Cell><Data ss:Type="Number">0.264800834726668</Data></Cell><Cell><Data ss:Type="Number">1</Data></Cell><Cell><Data ss:Type="Number">0.655501755358806</Data></Cell><Cell><Data ss:Type="Number">0.735702556707798</Data></Cell><Cell><Data ss:Type="Number">0.6622597346879</Data></Cell><Cell><Data ss:Type="Number">0.512107125363205</Data></Cell><Cell><Data ss:Type="Number">0.757014931819935</Data></Cell><Cell><Data ss:Type="Number">0.684660629767858</Data></Cell><Cell><Data ss:Type="Number">0.47363782204784</Data></Cell><Cell><Data ss:Type="Number">0.732085882684589</Data></Cell><Cell><Data ss:Type="Number">0.624778701768954</Data></Cell><Cell><Data ss:Type="Number">0.552480291661829</Data></Cell><Cell><Data ss:Type="Number">0.615948145347598</Data></Cell><Cell><Data ss:Type="Number">0.856118936575288</Data></Cell><Cell><Data ss:Type="Number">0.525349112309051</Data></Cell><Cell><Data ss:Type="Number">0.514055330489165</Data></Cell><Cell><Data ss:Type="Number">0.715429778569454</Data></Cell><Cell><Data ss:Type="Number">0.827968622846075</Data></Cell><Cell><Data ss:Type="Number">0.656737830303658</Data></Cell><Cell><Data ss:Type="Number">0.616677692175692</Data></Cell><Cell><Data ss:Type="Number">0.438943623943295</Data></Cell><Cell><Data ss:Type="Number">0.621422395489875</Data></Cell><Cell><Data ss:Type="Number">0.645458135059422</Data></Cell><Cell><Data ss:Type="Number">0.712096368573652</Data></Cell><Cell><Data ss:Type="Number">0.609631883712225</Data></Cell><Cell><Data ss:Type="Number">0.760888650244708</Data></Cell><Cell><Data ss:Type="Number">0.811142499633351</Data></Cell><Cell><Data ss:Type="Number">0.543170261793837</Data></Cell><Cell><Data ss:Type="Number">0.472343482398465</Data></Cell><Cell><Data ss:Type="Number">0.868701392742811</Data></Cell><Cell><Data ss:Type="Number">0.80512253249122</Data></Cell><Cell><Data ss:Type="Number">0.786392010981429</Data></Cell><Cell><Data ss:Type="Number">0.857134633800553</Data></Cell><Cell><Data ss:Type="Number">0.782859136037978</Data></Cell><Cell><Data ss:Type="Number">0.801306209737531</Data></Cell><Cell><Data ss:Type="Number">0.645357148167791</Data></Cell><Cell><Data ss:Type="Number">0.575284483088754</Data></Cell><Cell><Data ss:Type="Number">0.491890769778054</Data></Cell><Cell><Data ss:Type="Number">0.0586439143894222</Data></Cell><Cell><Data ss:Type="Number">0.098122601196403</Data></Cell><Cell><Data ss:Type="Number">0</Data></Cell><Cell><Data ss:Type="Number">0.138667209234081</Data></Cell><Cell><Data ss:Type="Number">0.129378173243343</Data></Cell><Cell><Data ss:Type="Number">0.322164560687798</Data></Cell><Cell><Data ss:Type="Number">0.243382827223207</Data></Cell><Cell><Data ss:Type="Number">0.20669620974776</Data></Cell><Cell><Data ss:Type="Number">0.0195846593051097</Data></Cell><Cell><Data ss:Type="Number">0.250189029445648</Data></Cell><Cell><Data ss:Type="Number">0.197588053867739</Data></Cell><Cell><Data ss:Type="Number">0.260931513086167</Data></Cell><Cell><Data ss:Type="Number">0.284666198213199</Data></Cell><Cell><Data ss:Type="Number">0.319684153684511</Data></Cell><Cell><Data ss:Type="Number">0.122987368624185</Data></Cell><Cell><Data ss:Type="Number">0.216368237733248</Data></Cell><Cell><Data ss:Type="Number">0</Data></Cell><Cell><Data ss:Type="Number">0.189467735362706</Data></Cell><Cell><Data ss:Type="Number">0.1625324858068</Data></Cell><Cell><Data ss:Type="Number">0.181697158075322</Data></Cell><Cell><Data ss:Type="Number">0.221444461143908</Data></Cell><Cell><Data ss:Type="Number">0.245481522346374</Data></Cell><Cell><Data ss:Type="Number">0.223869402849725</Data></Cell><Cell><Data ss:Type="Number">0.239277406746092</Data></Cell><Cell><Data ss:Type="Number">0.263918690338731</Data></Cell><Cell><Data ss:Type="Number">0.215430709201313</Data></Cell><Cell><Data ss:Type="Number">0.105358511918278</Data></Cell><Cell><Data ss:Type="Number">0.125343850669605</Data></Cell><Cell><Data ss:Type="Number">0.149602172897746</Data></Cell><Cell><Data ss:Type="Number">0.119867775999216</Data></Cell><Cell><Data ss:Type="Number">0.158144023338739</Data></Cell><Cell><Data ss:Type="Number">0.119463510231908</Data></Cell><Cell><Data ss:Type="Number">0.210275364430783</Data></Cell><Cell><Data ss:Type="Number">0.238801970703817</Data></Cell><Cell><Data ss:Type="Number">0.0787397705398717</Data></Cell><Cell><Data ss:Type="Number">0.0244558739704909</Data></Cell><Cell><Data ss:Type="Number">0.137293341181768</Data></Cell><Cell><Data ss:Type="Number">0.119001888941841</Data></Cell><Cell><Data ss:Type="Number">0.139451017979577</Data></Cell><Cell><Data ss:Type="Number">0.209533369550426</Data></Cell><Cell><Data ss:Type="Number">0.130566472132717</Data></Cell><Cell><Data ss:Type="Number">0.0622307714921903</Data></Cell><Cell><Data ss:Type="Number">0.0851872966696718</Data></Cell><Cell><Data ss:Type="Number">0.141084908869172</Data></Cell><Cell><Data ss:Type="Number">0.205948958100305</Data></Cell><Cell><Data ss:Type="Number">0.226437357627639</Data></Cell><Cell><Data ss:Type="Number">0.18876439714358</Data></Cell><Cell><Data ss:Type="Number">0.168759370884917</Data></Cell><Cell><Data ss:Type="Number">0.129304214204591</Data></Cell><Cell><Data ss:Type="Number">0.118401615145508</Data></Cell><Cell><Data ss:Type="Number">0.135619640839566</Data></Cell><Cell><Data ss:Type="Number">0.170389120544635</Data></Cell><Cell><Data ss:Type="Number">0.169466782848082</Data></Cell><Cell><Data ss:Type="Number">0.186497175266256</Data></Cell><Cell><Data ss:Type="Number">0.111720490210949</Data></Cell><Cell><Data ss:Type="Number">0.00512259194349972</Data></Cell><Cell><Data ss:Type="Number">0.180302076931852</Data></Cell><Cell><Data ss:Type="Number">0.14930686777248</Data></Cell><Cell><Data ss:Type="Number">0.255361897151217</Data></Cell><Cell><Data ss:Type="Number">0.0801022261555946</Data></Cell><Cell><Data ss:Type="Number">0</Data></Cell><Cell><Data ss:Type="Number">0.224956917655739</Data></Cell><Cell><Data ss:Type="Number">0.149543523268601</Data></Cell><Cell><Data ss:Type="Number">0.000372372193346759</Data></Cell><Cell><Data ss:Type="Number">0.090395918278467</Data></Cell><Cell><Data ss:Type="Number">0.239731735779616</Data></Cell><Cell><Data ss:Type="Number">0.289555763648523</Data></Cell><Cell><Data ss:Type="Number">0.294477462384754</Data></Cell><Cell><Data ss:Type="Number">0</Data></Cell><Cell><Data ss:Type="Number">0.313879003199383</Data></Cell><Cell><Data ss:Type="Number">0.273697414676773</Data></Cell><Cell><Data ss:Type="Number">0.14812407882452</Data></Cell><Cell><Data ss:Type="Number">0.214124895903232</Data></Cell><Cell><Data ss:Type="Number">0.109984271086301</Data></Cell><Cell><Data ss:Type="Number">0.226349772724075</Data></Cell><Cell><Data ss:Type="Number">0</Data></Cell><Cell><Data ss:Type="Number">0.0632240991891983</Data></Cell><Cell><Data ss:Type="Number">0.0494317524309375</Data></Cell><Cell><Data ss:Type="Number">0.0377586954699479</Data></Cell><Cell><Data ss:Type="Number">0.0211883265066456</Data></Cell><Cell><Data ss:Type="Number">0.0845174969915408</Data></Cell><Cell><Data ss:Type="Number">0</Data></Cell><Cell><Data ss:Type="Number">0.0184401806223386</Data></Cell><Cell><Data ss:Type="Number">0.0144003433152641</Data></Cell><Cell><Data ss:Type="Number">0.422622001537763</Data></Cell><Cell><Data ss:Type="Number">0.148211603303963</Data></Cell></Row><Row ss:Index="25" ss:Height="12.816"><Cell><Data ss:Type="String">G0_AND_EARLY_G1</Data></Cell><Cell><Data ss:Type="Number">0.664102791636647</Data></Cell><Cell><Data ss:Type="Number">0.669223359740428</Data></Cell><Cell><Data ss:Type="Number">0.270740708118224</Data></Cell><Cell><Data ss:Type="Number">0.63908768252387</Data></Cell><Cell><Data ss:Type="Number">0.355783789345353</Data></Cell><Cell><Data ss:Type="Number">0.557209546267324</Data></Cell><Cell><Data ss:Type="Number">0.56903638744775</Data></Cell><Cell><Data ss:Type="Number">0.330173315870991</Data></Cell><Cell><Data ss:Type="Number">0.580207976468195</Data></Cell><Cell><Data ss:Type="Number">0.559707929352019</Data></Cell><Cell><Data ss:Type="Number">0.305828376758519</Data></Cell><Cell><Data ss:Type="Number">0.359645573928216</Data></Cell><Cell><Data ss:Type="Number">0.328062168974223</Data></Cell><Cell><Data ss:Type="Number">0.779973948204553</Data></Cell><Cell><Data ss:Type="Number">0.623512026086413</Data></Cell><Cell><Data ss:Type="Number">0.568110580888826</Data></Cell><Cell><Data ss:Type="Number">0.642340045260641</Data></Cell><Cell><Data ss:Type="Number">0.383231124352984</Data></Cell><Cell><Data ss:Type="Number">0.672110028717936</Data></Cell><Cell><Data ss:Type="Number">0.204084333721271</Data></Cell><Cell><Data ss:Type="Number">0.313837235946512</Data></Cell><Cell><Data ss:Type="Number">0.157960519908217</Data></Cell><Cell><Data ss:Type="Number">0.363977429437653</Data></Cell><Cell><Data ss:Type="Number">0.398064554147104</Data></Cell><Cell><Data ss:Type="Number">0.474948686444174</Data></Cell><Cell><Data ss:Type="Number">0.591980272820887</Data></Cell><Cell><Data ss:Type="Number">0.591618295614484</Data></Cell><Cell><Data ss:Type="Number">0.424147289376755</Data></Cell><Cell><Data ss:Type="Number">0.325848224261368</Data></Cell><Cell><Data ss:Type="Number">0.570394232346948</Data></Cell><Cell><Data ss:Type="Number">0.745388552141893</Data></Cell><Cell><Data ss:Type="Number">0.868907305829708</Data></Cell><Cell><Data ss:Type="Number">0.217083333668239</Data></Cell><Cell><Data ss:Type="Number">0.660184939372789</Data></Cell><Cell><Data ss:Type="Number">0.552513166587426</Data></Cell><Cell><Data ss:Type="Number">0.398374443238179</Data></Cell><Cell><Data ss:Type="Number">0.229085495857766</Data></Cell><Cell><Data ss:Type="Number">0.276037471831707</Data></Cell><Cell><Data ss:Type="Number">0.513072519910068</Data></Cell><Cell><Data ss:Type="Number">0.563828736311397</Data></Cell><Cell><Data ss:Type="Number">0.707338491040779</Data></Cell><Cell><Data ss:Type="Number">0.594820352345303</Data></Cell><Cell><Data ss:Type="Number">1</Data></Cell><Cell><Data ss:Type="Number">0.67439639615913</Data></Cell><Cell><Data ss:Type="Number">0.265934932871532</Data></Cell><Cell><Data ss:Type="Number">0.883599115453759</Data></Cell><Cell><Data ss:Type="Number">0.565060688771231</Data></Cell><Cell><Data ss:Type="Number">0.343947675435611</Data></Cell><Cell><Data ss:Type="Number">0.167742393874807</Data></Cell><Cell><Data ss:Type="Number">0.555883292911924</Data></Cell><Cell><Data ss:Type="Number">0.619788334320659</Data></Cell><Cell><Data ss:Type="Number">0.684372308291332</Data></Cell><Cell><Data ss:Type="Number">0.434683473525404</Data></Cell><Cell><Data ss:Type="Number">0.570986836254961</Data></Cell><Cell><Data ss:Type="Number">0.63985741338651</Data></Cell><Cell><Data ss:Type="Number">0.540597568834114</Data></Cell><Cell><Data ss:Type="Number">0.37946358332615</Data></Cell><Cell><Data ss:Type="Number">0.7171296526237</Data></Cell><Cell><Data ss:Type="Number">0.229158077371196</Data></Cell><Cell><Data ss:Type="Number">0.86952121468469</Data></Cell><Cell><Data ss:Type="Number">0.172376264792955</Data></Cell><Cell><Data ss:Type="Number">0.528968404429871</Data></Cell><Cell><Data ss:Type="Number">0.619696322092264</Data></Cell><Cell><Data ss:Type="Number">0.132836716959459</Data></Cell><Cell><Data ss:Type="Number">0.39772112245893</Data></Cell><Cell><Data ss:Type="Number">0.772559205869391</Data></Cell><Cell><Data ss:Type="Number">0.478439158971513</Data></Cell><Cell><Data ss:Type="Number">0.518211086158214</Data></Cell><Cell><Data ss:Type="Number">0.403498740821442</Data></Cell><Cell><Data ss:Type="Number">0.501732605557622</Data></Cell><Cell><Data ss:Type="Number">0.553266321294616</Data></Cell><Cell><Data ss:Type="Number">0.682588248639004</Data></Cell><Cell><Data ss:Type="Number">0.778491958486383</Data></Cell><Cell><Data ss:Type="Number">0.599111693228983</Data></Cell><Cell><Data ss:Type="Number">0.841916922489059</Data></Cell><Cell><Data ss:Type="Number">0.384574683386038</Data></Cell><Cell><Data ss:Type="Number">0.337774971877039</Data></Cell><Cell><Data ss:Type="Number">0.588358961212662</Data></Cell><Cell><Data ss:Type="Number">0.82074316612511</Data></Cell><Cell><Data ss:Type="Number">0.623230318576988</Data></Cell><Cell><Data ss:Type="Number">0.38592235990461</Data></Cell><Cell><Data ss:Type="Number">0.468029232195555</Data></Cell><Cell><Data ss:Type="Number">0.738851502120159</Data></Cell><Cell><Data ss:Type="Number">0.334783818116003</Data></Cell><Cell><Data ss:Type="Number">0.106518904220078</Data></Cell><Cell><Data ss:Type="Number">0.572805226041883</Data></Cell><Cell><Data ss:Type="Number">0.0551733454826584</Data></Cell><Cell><Data ss:Type="Number">0.0621736909754341</Data></Cell><Cell><Data ss:Type="Number">0.00689642527233502</Data></Cell><Cell><Data ss:Type="Number">0.112188156978842</Data></Cell><Cell><Data ss:Type="Number">0.102661083341125</Data></Cell><Cell><Data ss:Type="Number">0.057312236512077</Data></Cell><Cell><Data ss:Type="Number">0.0647807293708176</Data></Cell><Cell><Data ss:Type="Number">0.0673229782057987</Data></Cell><Cell><Data ss:Type="Number">0</Data></Cell><Cell><Data ss:Type="Number">0.200174778728131</Data></Cell><Cell><Data ss:Type="Number">0.213711969011244</Data></Cell><Cell><Data ss:Type="Number">0.155271980279795</Data></Cell><Cell><Data ss:Type="Number">0.101716627008254</Data></Cell><Cell><Data ss:Type="Number">0.48475090845755</Data></Cell><Cell><Data ss:Type="Number">0.0460838793032971</Data></Cell><Cell><Data ss:Type="Number">0.125971991049943</Data></Cell><Cell><Data ss:Type="Number">0.0876153503285758</Data></Cell><Cell><Data ss:Type="Number">0.163847664570087</Data></Cell><Cell><Data ss:Type="Number">0.189395280694382</Data></Cell><Cell><Data ss:Type="Number">0.151096040044097</Data></Cell><Cell><Data ss:Type="Number">0.181460638050708</Data></Cell><Cell><Data ss:Type="Number">0.0638467755863356</Data></Cell><Cell><Data ss:Type="Number">0.117686359947448</Data></Cell><Cell><Data ss:Type="Number">0.220835008368557</Data></Cell><Cell><Data ss:Type="Number">0.157416505518589</Data></Cell><Cell><Data ss:Type="Number">0.0422102917659052</Data></Cell><Cell><Data ss:Type="Number">0.0658126295155105</Data></Cell><Cell><Data ss:Type="Number">0.152218811610713</Data></Cell><Cell><Data ss:Type="Number">0.0615256946662457</Data></Cell><Cell><Data ss:Type="Number">0.0451470072707643</Data></Cell><Cell><Data ss:Type="Number">0.142851203092359</Data></Cell><Cell><Data ss:Type="Number">0.0981692917641864</Data></Cell><Cell><Data ss:Type="Number">0.0705449714010062</Data></Cell><Cell><Data ss:Type="Number">0.27678118313738</Data></Cell><Cell><Data ss:Type="Number">0.0717974509453386</Data></Cell><Cell><Data ss:Type="Number">0.100040287054586</Data></Cell><Cell><Data ss:Type="Number">0.0888512186400764</Data></Cell><Cell><Data ss:Type="Number">0.0744134714577468</Data></Cell><Cell><Data ss:Type="Number">0.365593281917259</Data></Cell><Cell><Data ss:Type="Number">0.334477124319996</Data></Cell><Cell><Data ss:Type="Number">0.0670379702056256</Data></Cell><Cell><Data ss:Type="Number">0.0771537989088183</Data></Cell><Cell><Data ss:Type="Number">0.0998366806308814</Data></Cell><Cell><Data ss:Type="Number">0.22710515046809</Data></Cell><Cell><Data ss:Type="Number">0.0816841593039539</Data></Cell><Cell><Data ss:Type="Number">0.0769060697070366</Data></Cell><Cell><Data ss:Type="Number">0.236140260173386</Data></Cell><Cell><Data ss:Type="Number">0.14300051626269</Data></Cell><Cell><Data ss:Type="Number">0.161392129634247</Data></Cell><Cell><Data ss:Type="Number">0.128082785688411</Data></Cell><Cell><Data ss:Type="Number">0.111333188034017</Data></Cell><Cell><Data ss:Type="Number">0.205681529149281</Data></Cell><Cell><Data ss:Type="Number">0.156670364688807</Data></Cell><Cell><Data ss:Type="Number">0.105135774655814</Data></Cell><Cell><Data ss:Type="Number">0.143440770364832</Data></Cell><Cell><Data ss:Type="Number">0.0374594617913082</Data></Cell><Cell><Data ss:Type="Number">0.0638467755863356</Data></Cell><Cell><Data ss:Type="Number">0.14300051626269</Data></Cell><Cell><Data ss:Type="Number">0.182214930323196</Data></Cell><Cell><Data ss:Type="Number">0.0979070687494312</Data></Cell><Cell><Data ss:Type="Number">0.0491466586618589</Data></Cell><Cell><Data ss:Type="Number">0.166004931170307</Data></Cell><Cell><Data ss:Type="Number">0.0595372629930594</Data></Cell><Cell><Data ss:Type="Number">0.00860338337785312</Data></Cell><Cell><Data ss:Type="Number">0.10338753852279</Data></Cell><Cell><Data ss:Type="Number">0.177417220421935</Data></Cell><Cell><Data ss:Type="Number">0.24295707480117</Data></Cell><Cell><Data ss:Type="Number">0.0734730363436553</Data></Cell><Cell><Data ss:Type="Number">0.0024326090600957</Data></Cell><Cell><Data ss:Type="Number">0.205876624289577</Data></Cell><Cell><Data ss:Type="Number">0.502423677633474</Data></Cell><Cell><Data ss:Type="Number">0.187708999630979</Data></Cell><Cell><Data ss:Type="Number">0.372696083916924</Data></Cell><Cell><Data ss:Type="Number">0.0877953581388902</Data></Cell><Cell><Data ss:Type="Number">0.294640604267869</Data></Cell><Cell><Data ss:Type="Number">0.0410094446016893</Data></Cell><Cell><Data ss:Type="Number">0.0589145388749286</Data></Cell><Cell><Data ss:Type="Number">0.0643571391013626</Data></Cell><Cell><Data ss:Type="Number">0.304465084208696</Data></Cell><Cell><Data ss:Type="Number">0.0379548720711576</Data></Cell><Cell><Data ss:Type="Number">0.0883204757674471</Data></Cell><Cell><Data ss:Type="Number">0.0122012074583989</Data></Cell><Cell><Data ss:Type="Number">0.080891170482244</Data></Cell><Cell><Data ss:Type="Number">0.0227775137287912</Data></Cell><Cell><Data ss:Type="Number">0</Data></Cell><Cell><Data ss:Type="Number">0.132794246549782</Data></Cell></Row><Row ss:Height="12.816"><Cell><Data ss:Type="String">REGULATION_OF_KIT_SIGNALING</Data></Cell><Cell><Data ss:Type="Number">0.78217766074471</Data></Cell><Cell><Data ss:Type="Number">0.521584307593349</Data></Cell><Cell><Data ss:Type="Number">0.660217960756662</Data></Cell><Cell><Data ss:Type="Number">0.565681780827737</Data></Cell><Cell><Data ss:Type="Number">0.363931177840353</Data></Cell><Cell><Data ss:Type="Number">0.551174812959131</Data></Cell><Cell><Data ss:Type="Number">0.408314163076713</Data></Cell><Cell><Data ss:Type="Number">0.203500221694933</Data></Cell><Cell><Data ss:Type="Number">0.412063871435977</Data></Cell><Cell><Data ss:Type="Number">0.245191663297714</Data></Cell><Cell><Data ss:Type="Number">0.246806302795101</Data></Cell><Cell><Data ss:Type="Number">0.653889236865898</Data></Cell><Cell><Data ss:Type="Number">0.465796263240681</Data></Cell><Cell><Data ss:Type="Number">0.192086360202971</Data></Cell><Cell><Data ss:Type="Number">0.265773809251617</Data></Cell><Cell><Data ss:Type="Number">0.272850738182126</Data></Cell><Cell><Data ss:Type="Number">0.508905185982487</Data></Cell><Cell><Data ss:Type="Number">0.2094247016498</Data></Cell><Cell><Data ss:Type="Number">0.224744063420055</Data></Cell><Cell><Data ss:Type="Number">0.451449753690629</Data></Cell><Cell><Data ss:Type="Number">0.262761735264784</Data></Cell><Cell><Data ss:Type="Number">0.322968745595237</Data></Cell><Cell><Data ss:Type="Number">0.218882359301645</Data></Cell><Cell><Data ss:Type="Number">0.294382288606097</Data></Cell><Cell><Data ss:Type="Number">0.63853362262608</Data></Cell><Cell><Data ss:Type="Number">0.461303802372167</Data></Cell><Cell><Data ss:Type="Number">0.612211661240832</Data></Cell><Cell><Data ss:Type="Number">0.392047434786642</Data></Cell><Cell><Data ss:Type="Number">0.504543109687507</Data></Cell><Cell><Data ss:Type="Number">0.65128575134674</Data></Cell><Cell><Data ss:Type="Number">0.224744063420055</Data></Cell><Cell><Data ss:Type="Number">0.438592660475192</Data></Cell><Cell><Data ss:Type="Number">0.705255697089885</Data></Cell><Cell><Data ss:Type="Number">0.499973014227804</Data></Cell><Cell><Data ss:Type="Number">0.35432723862773</Data></Cell><Cell><Data ss:Type="Number">0.395944532963105</Data></Cell><Cell><Data ss:Type="Number">0.433039663639119</Data></Cell><Cell><Data ss:Type="Number">0.321514347123263</Data></Cell><Cell><Data ss:Type="Number">0.454366948915509</Data></Cell><Cell><Data ss:Type="Number">0.333692193358058</Data></Cell><Cell><Data ss:Type="Number">0.208452245199156</Data></Cell><Cell><Data ss:Type="Number">0.429961916750076</Data></Cell><Cell><Data ss:Type="Number">0.211269745806864</Data></Cell><Cell><Data ss:Type="Number">0.628177323466097</Data></Cell><Cell><Data ss:Type="Number">0</Data></Cell><Cell><Data ss:Type="Number">0.206270403745834</Data></Cell><Cell><Data ss:Type="Number">0.364264537810524</Data></Cell><Cell><Data ss:Type="Number">0.486316325337415</Data></Cell><Cell><Data ss:Type="Number">0.12293381705739</Data></Cell><Cell><Data ss:Type="Number">0.607817100025903</Data></Cell><Cell><Data ss:Type="Number">0.414822772134587</Data></Cell><Cell><Data ss:Type="Number">0.726635695630793</Data></Cell><Cell><Data ss:Type="Number">0.711166211056006</Data></Cell><Cell><Data ss:Type="Number">0.256959640192962</Data></Cell><Cell><Data ss:Type="Number">0.36464428789334</Data></Cell><Cell><Data ss:Type="Number">0.490148039676793</Data></Cell><Cell><Data ss:Type="Number">0.174711281144848</Data></Cell><Cell><Data ss:Type="Number">0.358404281202358</Data></Cell><Cell><Data ss:Type="Number">0.393646200122911</Data></Cell><Cell><Data ss:Type="Number">1</Data></Cell><Cell><Data ss:Type="Number">0.39603596550767</Data></Cell><Cell><Data ss:Type="Number">0.334185786818459</Data></Cell><Cell><Data ss:Type="Number">0.298810987481043</Data></Cell><Cell><Data ss:Type="Number">0.440452391389804</Data></Cell><Cell><Data ss:Type="Number">0.773750300859056</Data></Cell><Cell><Data ss:Type="Number">0.250763032439018</Data></Cell><Cell><Data ss:Type="Number">0.715423840172731</Data></Cell><Cell><Data ss:Type="Number">0.188000386687759</Data></Cell><Cell><Data ss:Type="Number">0.688324589850054</Data></Cell><Cell><Data ss:Type="Number">0.349133545025531</Data></Cell><Cell><Data ss:Type="Number">0.388364040341374</Data></Cell><Cell><Data ss:Type="Number">0.376447553183973</Data></Cell><Cell><Data ss:Type="Number">0.397620373741551</Data></Cell><Cell><Data ss:Type="Number">0.735529636559937</Data></Cell><Cell><Data ss:Type="Number">0.230638780523608</Data></Cell><Cell><Data ss:Type="Number">0.272526893374491</Data></Cell><Cell><Data ss:Type="Number">0.340737538387329</Data></Cell><Cell><Data ss:Type="Number">0.23374611352637</Data></Cell><Cell><Data ss:Type="Number">0.490148039676793</Data></Cell><Cell><Data ss:Type="Number">0.697632149317039</Data></Cell><Cell><Data ss:Type="Number">0.506739032927285</Data></Cell><Cell><Data ss:Type="Number">0.753242264265211</Data></Cell><Cell><Data ss:Type="Number">0.0658776227649859</Data></Cell><Cell><Data ss:Type="Number">0.373372445649405</Data></Cell><Cell><Data ss:Type="Number">0.233782799458438</Data></Cell><Cell><Data ss:Type="Number">0.10614058646776</Data></Cell><Cell><Data ss:Type="Number">0.139447884353519</Data></Cell><Cell><Data ss:Type="Number">0.118016095971277</Data></Cell><Cell><Data ss:Type="Number">0.116508658075582</Data></Cell><Cell><Data ss:Type="Number">0</Data></Cell><Cell><Data ss:Type="Number">0.0747659145680547</Data></Cell><Cell><Data ss:Type="Number">0.209856603580518</Data></Cell><Cell><Data ss:Type="Number">0.191307063221542</Data></Cell><Cell><Data ss:Type="Number">0.0814549971368742</Data></Cell><Cell><Data ss:Type="Number">0.213106237123804</Data></Cell><Cell><Data ss:Type="Number">0.134632303871845</Data></Cell><Cell><Data ss:Type="Number">0.12246717904171</Data></Cell><Cell><Data ss:Type="Number">0.237531525222641</Data></Cell><Cell><Data ss:Type="Number">0.106992280584923</Data></Cell><Cell><Data ss:Type="Number">0.0915582279496604</Data></Cell><Cell><Data ss:Type="Number">0.152074561040183</Data></Cell><Cell><Data ss:Type="Number">0.128823599324387</Data></Cell><Cell><Data ss:Type="Number">0.18950606314925</Data></Cell><Cell><Data ss:Type="Number">0.0462689301899044</Data></Cell><Cell><Data ss:Type="Number">0.0812865045282869</Data></Cell><Cell><Data ss:Type="Number">0.126104841233106</Data></Cell><Cell><Data ss:Type="Number">0.0914061285920225</Data></Cell><Cell><Data ss:Type="Number">0.0418340557636505</Data></Cell><Cell><Data ss:Type="Number">0.119449225873334</Data></Cell><Cell><Data ss:Type="Number">0.143636907277393</Data></Cell><Cell><Data ss:Type="Number">0.108118008894609</Data></Cell><Cell><Data ss:Type="Number">0.0624734183308004</Data></Cell><Cell><Data ss:Type="Number">0.117043420314856</Data></Cell><Cell><Data ss:Type="Number">0.114171010504217</Data></Cell><Cell><Data ss:Type="Number">0.0981952127087507</Data></Cell><Cell><Data ss:Type="Number">0.0897078560012034</Data></Cell><Cell><Data ss:Type="Number">0.0623935060748279</Data></Cell><Cell><Data ss:Type="Number">0.060777087034865</Data></Cell><Cell><Data ss:Type="Number">0.148582481046696</Data></Cell><Cell><Data ss:Type="Number">0.0957650858106337</Data></Cell><Cell><Data ss:Type="Number">0.10489416176568</Data></Cell><Cell><Data ss:Type="Number">0.226202692690434</Data></Cell><Cell><Data ss:Type="Number">0.0696795548971698</Data></Cell><Cell><Data ss:Type="Number">0.00652025428080108</Data></Cell><Cell><Data ss:Type="Number">0.0351371454480303</Data></Cell><Cell><Data ss:Type="Number">0.194237577626569</Data></Cell><Cell><Data ss:Type="Number">0.0781025158531542</Data></Cell><Cell><Data ss:Type="Number">0.0948349766646957</Data></Cell><Cell><Data ss:Type="Number">0.0228351796809746</Data></Cell><Cell><Data ss:Type="Number">0.0726021796110106</Data></Cell><Cell><Data ss:Type="Number">0.0401896986250581</Data></Cell><Cell><Data ss:Type="Number">0.260290076162855</Data></Cell><Cell><Data ss:Type="Number">0.111454316871831</Data></Cell><Cell><Data ss:Type="Number">0.00814826481417895</Data></Cell><Cell><Data ss:Type="Number">0.0999909691496071</Data></Cell><Cell><Data ss:Type="Number">0.0109277077908297</Data></Cell><Cell><Data ss:Type="Number">0.0533148592039832</Data></Cell><Cell><Data ss:Type="Number">0.103304878410944</Data></Cell><Cell><Data ss:Type="Number">0.0832277544744936</Data></Cell><Cell><Data ss:Type="Number">0.106256741432469</Data></Cell><Cell><Data ss:Type="Number">0.0301158930836955</Data></Cell><Cell><Data ss:Type="Number">0.120367892095615</Data></Cell><Cell><Data ss:Type="Number">0.123124844064897</Data></Cell><Cell><Data ss:Type="Number">0.101614043082169</Data></Cell><Cell><Data ss:Type="Number">0.130105130349405</Data></Cell><Cell><Data ss:Type="Number">0.150635034832304</Data></Cell><Cell><Data ss:Type="Number">0.0866509255049532</Data></Cell><Cell><Data ss:Type="Number">0.17035405149669</Data></Cell><Cell><Data ss:Type="Number">0.0888041149446249</Data></Cell><Cell><Data ss:Type="Number">0.226597704560995</Data></Cell><Cell><Data ss:Type="Number">0.137214772999933</Data></Cell><Cell><Data ss:Type="Number">0.146208885134114</Data></Cell><Cell><Data ss:Type="Number">0.128687239311545</Data></Cell><Cell><Data ss:Type="Number">0.13680420572083</Data></Cell><Cell><Data ss:Type="Number">0.183954845838728</Data></Cell><Cell><Data ss:Type="Number">0.115164461416151</Data></Cell><Cell><Data ss:Type="Number">0.130517402955969</Data></Cell><Cell><Data ss:Type="Number">0.128097874916825</Data></Cell><Cell><Data ss:Type="Number">0.133342672245787</Data></Cell><Cell><Data ss:Type="Number">0.146644899773169</Data></Cell><Cell><Data ss:Type="Number">0.194903277052348</Data></Cell><Cell><Data ss:Type="Number">0.153676918847082</Data></Cell><Cell><Data ss:Type="Number">0.148949934492343</Data></Cell><Cell><Data ss:Type="Number">0.0898912473931163</Data></Cell><Cell><Data ss:Type="Number">0.102904226815321</Data></Cell><Cell><Data ss:Type="Number">0.181144878692615</Data></Cell><Cell><Data ss:Type="Number">0.123234979075463</Data></Cell><Cell><Data ss:Type="Number">0.285620946082559</Data></Cell><Cell><Data ss:Type="Number">0.0797555847688487</Data></Cell><Cell><Data ss:Type="Number">0.17515534688398</Data></Cell><Cell><Data ss:Type="Number">0.134058164379953</Data></Cell><Cell><Data ss:Type="Number">0.08697140472184</Data></Cell></Row><Row ss:Height="12.816"><Cell><Data ss:Type="String">MEMBRANE_TRAFFICKING</Data></Cell><Cell><Data ss:Type="Number">0.41447648333694</Data></Cell><Cell><Data ss:Type="Number">0.393432692764467</Data></Cell><Cell><Data ss:Type="Number">0.541896303523137</Data></Cell><Cell><Data ss:Type="Number">0.461403804365729</Data></Cell><Cell><Data ss:Type="Number">0.302470493007733</Data></Cell><Cell><Data ss:Type="Number">0.259856372536695</Data></Cell><Cell><Data ss:Type="Number">0.552868082133833</Data></Cell><Cell><Data ss:Type="Number">0.659975416377953</Data></Cell><Cell><Data ss:Type="Number">0.524876801320383</Data></Cell><Cell><Data ss:Type="Number">0.464532229581394</Data></Cell><Cell><Data ss:Type="Number">0.674309262185829</Data></Cell><Cell><Data ss:Type="Number">0.573013143635706</Data></Cell><Cell><Data ss:Type="Number">0.437786305266307</Data></Cell><Cell><Data ss:Type="Number">0.411847585153936</Data></Cell><Cell><Data ss:Type="Number">0.506020590536069</Data></Cell><Cell><Data ss:Type="Number">0.603671544483719</Data></Cell><Cell><Data ss:Type="Number">0.584356524590906</Data></Cell><Cell><Data ss:Type="Number">0.631832216391226</Data></Cell><Cell><Data ss:Type="Number">1</Data></Cell><Cell><Data ss:Type="Number">0.503858660194847</Data></Cell><Cell><Data ss:Type="Number">0.585711550211925</Data></Cell><Cell><Data ss:Type="Number">0.647008594032151</Data></Cell><Cell><Data ss:Type="Number">0.538432421466965</Data></Cell><Cell><Data ss:Type="Number">0.659975416377953</Data></Cell><Cell><Data ss:Type="Number">0.475196442128865</Data></Cell><Cell><Data ss:Type="Number">0.63597078505538</Data></Cell><Cell><Data ss:Type="Number">0.312117382576516</Data></Cell><Cell><Data ss:Type="Number">0.566135141710516</Data></Cell><Cell><Data ss:Type="Number">0.596539612995927</Data></Cell><Cell><Data ss:Type="Number">0.48912965882945</Data></Cell><Cell><Data ss:Type="Number">0.342260132323</Data></Cell><Cell><Data ss:Type="Number">0.382842339140463</Data></Cell><Cell><Data ss:Type="Number">0.324009681566482</Data></Cell><Cell><Data ss:Type="Number">0.447862902391362</Data></Cell><Cell><Data ss:Type="Number">0.395591732909353</Data></Cell><Cell><Data ss:Type="Number">0.561758991195377</Data></Cell><Cell><Data ss:Type="Number">0.597575031602586</Data></Cell><Cell><Data ss:Type="Number">0.50555893274939</Data></Cell><Cell><Data ss:Type="Number">0.48053118506748</Data></Cell><Cell><Data ss:Type="Number">0.516797155000346</Data></Cell><Cell><Data ss:Type="Number">0.417232018765549</Data></Cell><Cell><Data ss:Type="Number">0.53084842597818</Data></Cell><Cell><Data ss:Type="Number">0.408516826353067</Data></Cell><Cell><Data ss:Type="Number">0.441638747554606</Data></Cell><Cell><Data ss:Type="Number">0.569997810504606</Data></Cell><Cell><Data ss:Type="Number">0.384014505380401</Data></Cell><Cell><Data ss:Type="Number">0.516526274195289</Data></Cell><Cell><Data ss:Type="Number">0.393432692764467</Data></Cell><Cell><Data ss:Type="Number">0.613251430041777</Data></Cell><Cell><Data ss:Type="Number">0.479115495978996</Data></Cell><Cell><Data ss:Type="Number">0.539305722705791</Data></Cell><Cell><Data ss:Type="Number">0.496597215262182</Data></Cell><Cell><Data ss:Type="Number">0.359185085099969</Data></Cell><Cell><Data ss:Type="Number">0.499088845276324</Data></Cell><Cell><Data ss:Type="Number">0.443111681160532</Data></Cell><Cell><Data ss:Type="Number">0.404913754150838</Data></Cell><Cell><Data ss:Type="Number">0.737641104001698</Data></Cell><Cell><Data ss:Type="Number">0.543421506779983</Data></Cell><Cell><Data ss:Type="Number">0.635282753203741</Data></Cell><Cell><Data ss:Type="Number">0.384014505380401</Data></Cell><Cell><Data ss:Type="Number">0.499530843939122</Data></Cell><Cell><Data ss:Type="Number">0.530565462827917</Data></Cell><Cell><Data ss:Type="Number">0.565803578894921</Data></Cell><Cell><Data ss:Type="Number">0.580492958571175</Data></Cell><Cell><Data ss:Type="Number">0.704601765076499</Data></Cell><Cell><Data ss:Type="Number">0.476070171615799</Data></Cell><Cell><Data ss:Type="Number">0.443111681160532</Data></Cell><Cell><Data ss:Type="Number">0.384014505380401</Data></Cell><Cell><Data ss:Type="Number">0.35307953044247</Data></Cell><Cell><Data ss:Type="Number">0.574439600890454</Data></Cell><Cell><Data ss:Type="Number">0.581535874367031</Data></Cell><Cell><Data ss:Type="Number">0.611465393695545</Data></Cell><Cell><Data ss:Type="Number">0.368213757582814</Data></Cell><Cell><Data ss:Type="Number">0.489397449215898</Data></Cell><Cell><Data ss:Type="Number">0.852858659602195</Data></Cell><Cell><Data ss:Type="Number">0.628459505085622</Data></Cell><Cell><Data ss:Type="Number">0.710378466377453</Data></Cell><Cell><Data ss:Type="Number">0.381860743070324</Data></Cell><Cell><Data ss:Type="Number">0.556326766837789</Data></Cell><Cell><Data ss:Type="Number">0.606608894305807</Data></Cell><Cell><Data ss:Type="Number">0.608033126780524</Data></Cell><Cell><Data ss:Type="Number">0.482035862247329</Data></Cell><Cell><Data ss:Type="Number">0.550892919440889</Data></Cell><Cell><Data ss:Type="Number">0.613067009219245</Data></Cell><Cell><Data ss:Type="Number">0.519843001835579</Data></Cell><Cell><Data ss:Type="Number">0.465098562893426</Data></Cell><Cell><Data ss:Type="Number">0.0731971556006397</Data></Cell><Cell><Data ss:Type="Number">0.138017299837881</Data></Cell><Cell><Data ss:Type="Number">0.0164110017878785</Data></Cell><Cell><Data ss:Type="Number">0.17360708615478</Data></Cell><Cell><Data ss:Type="Number">0.162513437670474</Data></Cell><Cell><Data ss:Type="Number">0.241217296709666</Data></Cell><Cell><Data ss:Type="Number">0.24031066891217</Data></Cell><Cell><Data ss:Type="Number">0.217370348998153</Data></Cell><Cell><Data ss:Type="Number">0.00114740545984549</Data></Cell><Cell><Data ss:Type="Number">0.242701157909187</Data></Cell><Cell><Data ss:Type="Number">0.236601475196965</Data></Cell><Cell><Data ss:Type="Number">0.255321197770372</Data></Cell><Cell><Data ss:Type="Number">0.263058850358652</Data></Cell><Cell><Data ss:Type="Number">0.284544799073094</Data></Cell><Cell><Data ss:Type="Number">0.129979636249478</Data></Cell><Cell><Data ss:Type="Number">0.238892580693694</Data></Cell><Cell><Data ss:Type="Number">0.00674939695002169</Data></Cell><Cell><Data ss:Type="Number">0.245570566962679</Data></Cell><Cell><Data ss:Type="Number">0.182587901156316</Data></Cell><Cell><Data ss:Type="Number">0.236489868508636</Data></Cell><Cell><Data ss:Type="Number">0.230701820079578</Data></Cell><Cell><Data ss:Type="Number">0.240547380635521</Data></Cell><Cell><Data ss:Type="Number">0.229744749582907</Data></Cell><Cell><Data ss:Type="Number">0.242339722300642</Data></Cell><Cell><Data ss:Type="Number">0.208077107835954</Data></Cell><Cell><Data ss:Type="Number">0.21430236036164</Data></Cell><Cell><Data ss:Type="Number">0.145514430463309</Data></Cell><Cell><Data ss:Type="Number">0.159413676338075</Data></Cell><Cell><Data ss:Type="Number">0.175707153832314</Data></Cell><Cell><Data ss:Type="Number">0.142372989564148</Data></Cell><Cell><Data ss:Type="Number">0.206949338911774</Data></Cell><Cell><Data ss:Type="Number">0.190244338467487</Data></Cell><Cell><Data ss:Type="Number">0.191158935375702</Data></Cell><Cell><Data ss:Type="Number">0.221212200496815</Data></Cell><Cell><Data ss:Type="Number">0.114205105388179</Data></Cell><Cell><Data ss:Type="Number">0.0274160870094744</Data></Cell><Cell><Data ss:Type="Number">0.162636079383381</Data></Cell><Cell><Data ss:Type="Number">0.204024035719506</Data></Cell><Cell><Data ss:Type="Number">0.21602164246673</Data></Cell><Cell><Data ss:Type="Number">0.267984929188085</Data></Cell><Cell><Data ss:Type="Number">0.17892719914211</Data></Cell><Cell><Data ss:Type="Number">0.125430218244785</Data></Cell><Cell><Data ss:Type="Number">0.121562386554609</Data></Cell><Cell><Data ss:Type="Number">0.205493350876442</Data></Cell><Cell><Data ss:Type="Number">0.244923352333778</Data></Cell><Cell><Data ss:Type="Number">0.189192419229622</Data></Cell><Cell><Data ss:Type="Number">0.241223553013474</Data></Cell><Cell><Data ss:Type="Number">0.219589955128459</Data></Cell><Cell><Data ss:Type="Number">0.162861019308321</Data></Cell><Cell><Data ss:Type="Number">0.201094354722756</Data></Cell><Cell><Data ss:Type="Number">0.185418489104853</Data></Cell><Cell><Data ss:Type="Number">0.183747618221804</Data></Cell><Cell><Data ss:Type="Number">0.208092100847759</Data></Cell><Cell><Data ss:Type="Number">0.207755513543971</Data></Cell><Cell><Data ss:Type="Number">0.181132434223097</Data></Cell><Cell><Data ss:Type="Number">0.0462486710515054</Data></Cell><Cell><Data ss:Type="Number">0.243595943417333</Data></Cell><Cell><Data ss:Type="Number">0.163938784088469</Data></Cell><Cell><Data ss:Type="Number">0.252440267840625</Data></Cell><Cell><Data ss:Type="Number">0.0887858965418859</Data></Cell><Cell><Data ss:Type="Number">0.0685158552211115</Data></Cell><Cell><Data ss:Type="Number">0.155047260454992</Data></Cell><Cell><Data ss:Type="Number">0.142267290276551</Data></Cell><Cell><Data ss:Type="Number">0.0117540783418819</Data></Cell><Cell><Data ss:Type="Number">0.136290663220571</Data></Cell><Cell><Data ss:Type="Number">0.205334703891059</Data></Cell><Cell><Data ss:Type="Number">0.282833955643315</Data></Cell><Cell><Data ss:Type="Number">0.26971990705884</Data></Cell><Cell><Data ss:Type="Number">0.0150793584482131</Data></Cell><Cell><Data ss:Type="Number">0.250259281906855</Data></Cell><Cell><Data ss:Type="Number">0.250048936192279</Data></Cell><Cell><Data ss:Type="Number">0.16531807573949</Data></Cell><Cell><Data ss:Type="Number">0.223695356655508</Data></Cell><Cell><Data ss:Type="Number">0.134930564677207</Data></Cell><Cell><Data ss:Type="Number">0.128363570343891</Data></Cell><Cell><Data ss:Type="Number">0</Data></Cell><Cell><Data ss:Type="Number">0.0744091658960561</Data></Cell><Cell><Data ss:Type="Number">0.0815843419154259</Data></Cell><Cell><Data ss:Type="Number">0.131141330317338</Data></Cell><Cell><Data ss:Type="Number">0.00123907321809845</Data></Cell><Cell><Data ss:Type="Number">0.0814696954576485</Data></Cell><Cell><Data ss:Type="Number">0</Data></Cell><Cell><Data ss:Type="Number">0.0632591554342586</Data></Cell><Cell><Data ss:Type="Number">0.0462601165715715</Data></Cell><Cell><Data ss:Type="Number">0.0775089062428546</Data></Cell><Cell><Data ss:Type="Number">0.183548982172385</Data></Cell></Row><Row ss:Height="12.816"><Cell><Data ss:Type="String">IMMUNOREGULATORY_INTERACTIONS_BETWEEN_A_LYMPHOID_AND_A_NON_LYMPHOID_CELL</Data></Cell><Cell><Data ss:Type="Number">0.866832020672375</Data></Cell><Cell><Data ss:Type="Number">0.673746414343958</Data></Cell><Cell><Data ss:Type="Number">0.662901072574923</Data></Cell><Cell><Data ss:Type="Number">0.671858623345627</Data></Cell><Cell><Data ss:Type="Number">0.554733970326646</Data></Cell><Cell><Data ss:Type="Number">0.562541689449712</Data></Cell><Cell><Data ss:Type="Number">0.658653509106889</Data></Cell><Cell><Data ss:Type="Number">0.669628987932166</Data></Cell><Cell><Data ss:Type="Number">0.669493852070516</Data></Cell><Cell><Data ss:Type="Number">0.472944568972335</Data></Cell><Cell><Data ss:Type="Number">0.625688313581194</Data></Cell><Cell><Data ss:Type="Number">0.691785781862449</Data></Cell><Cell><Data ss:Type="Number">0.709849700138583</Data></Cell><Cell><Data ss:Type="Number">0.895843727188424</Data></Cell><Cell><Data ss:Type="Number">0.668115614856846</Data></Cell><Cell><Data ss:Type="Number">0.54034154532639</Data></Cell><Cell><Data ss:Type="Number">0.7274869368246</Data></Cell><Cell><Data ss:Type="Number">0.642199814358572</Data></Cell><Cell><Data ss:Type="Number">0.81332503288982</Data></Cell><Cell><Data ss:Type="Number">0.590908921019153</Data></Cell><Cell><Data ss:Type="Number">0.598997208646998</Data></Cell><Cell><Data ss:Type="Number">0.23618730836583</Data></Cell><Cell><Data ss:Type="Number">0.523323145028066</Data></Cell><Cell><Data ss:Type="Number">0.651494387269321</Data></Cell><Cell><Data ss:Type="Number">0.80930466056792</Data></Cell><Cell><Data ss:Type="Number">0.694978570996852</Data></Cell><Cell><Data ss:Type="Number">0.685064242652224</Data></Cell><Cell><Data ss:Type="Number">0.716149896944129</Data></Cell><Cell><Data ss:Type="Number">0.655009906444889</Data></Cell><Cell><Data ss:Type="Number">0.701219746448628</Data></Cell><Cell><Data ss:Type="Number">0.474358070926154</Data></Cell><Cell><Data ss:Type="Number">0.561287712274349</Data></Cell><Cell><Data ss:Type="Number">0.684041084909367</Data></Cell><Cell><Data ss:Type="Number">0.791561745373095</Data></Cell><Cell><Data ss:Type="Number">0.563940241000226</Data></Cell><Cell><Data ss:Type="Number">0.732865075801531</Data></Cell><Cell><Data ss:Type="Number">0.571661793100409</Data></Cell><Cell><Data ss:Type="Number">0.539736424768578</Data></Cell><Cell><Data ss:Type="Number">0.789135277869712</Data></Cell><Cell><Data ss:Type="Number">0.631721670557195</Data></Cell><Cell><Data ss:Type="Number">0.678848787978107</Data></Cell><Cell><Data ss:Type="Number">0.641558758227226</Data></Cell><Cell><Data ss:Type="Number">0.69113039360176</Data></Cell><Cell><Data ss:Type="Number">0.670782780262363</Data></Cell><Cell><Data ss:Type="Number">0.517310181657656</Data></Cell><Cell><Data ss:Type="Number">0.578548580180009</Data></Cell><Cell><Data ss:Type="Number">0.488479168424183</Data></Cell><Cell><Data ss:Type="Number">0.680963914607221</Data></Cell><Cell><Data ss:Type="Number">0.329870634677439</Data></Cell><Cell><Data ss:Type="Number">0.705935020017541</Data></Cell><Cell><Data ss:Type="Number">0.624208961909157</Data></Cell><Cell><Data ss:Type="Number">0.89387071388541</Data></Cell><Cell><Data ss:Type="Number">0.622191767484773</Data></Cell><Cell><Data ss:Type="Number">0.472846691929473</Data></Cell><Cell><Data ss:Type="Number">0.599056649369224</Data></Cell><Cell><Data ss:Type="Number">0.535467986187214</Data></Cell><Cell><Data ss:Type="Number">0.292900613035927</Data></Cell><Cell><Data ss:Type="Number">0.557374456994253</Data></Cell><Cell><Data ss:Type="Number">0.842439122293952</Data></Cell><Cell><Data ss:Type="Number">0.485839055568322</Data></Cell><Cell><Data ss:Type="Number">0.525170264594738</Data></Cell><Cell><Data ss:Type="Number">0.58796882633783</Data></Cell><Cell><Data ss:Type="Number">0.540542507304586</Data></Cell><Cell><Data ss:Type="Number">0.602294050727813</Data></Cell><Cell><Data ss:Type="Number">0.763917586692129</Data></Cell><Cell><Data ss:Type="Number">0.59446003682906</Data></Cell><Cell><Data ss:Type="Number">0.706020709692215</Data></Cell><Cell><Data ss:Type="Number">0.683996528480423</Data></Cell><Cell><Data ss:Type="Number">0.465721145967072</Data></Cell><Cell><Data ss:Type="Number">0.740342661821514</Data></Cell><Cell><Data ss:Type="Number">0.618013220558593</Data></Cell><Cell><Data ss:Type="Number">0.76893108082464</Data></Cell><Cell><Data ss:Type="Number">0.510774084374468</Data></Cell><Cell><Data ss:Type="Number">0.866090377106167</Data></Cell><Cell><Data ss:Type="Number">0.856582249741128</Data></Cell><Cell><Data ss:Type="Number">0.758546502946177</Data></Cell><Cell><Data ss:Type="Number">0.830442953583124</Data></Cell><Cell><Data ss:Type="Number">0.553233862252012</Data></Cell><Cell><Data ss:Type="Number">0.799664484100554</Data></Cell><Cell><Data ss:Type="Number">0.633686942837924</Data></Cell><Cell><Data ss:Type="Number">0.716444043135132</Data></Cell><Cell><Data ss:Type="Number">0.661376198842435</Data></Cell><Cell><Data ss:Type="Number">0.842583838712686</Data></Cell><Cell><Data ss:Type="Number">0.680352932788557</Data></Cell><Cell><Data ss:Type="Number">0.670848280179315</Data></Cell><Cell><Data ss:Type="Number">1</Data></Cell><Cell><Data ss:Type="Number">0.107760214688296</Data></Cell><Cell><Data ss:Type="Number">0.228308196700168</Data></Cell><Cell><Data ss:Type="Number">0.0401154286788191</Data></Cell><Cell><Data ss:Type="Number">0.286613301472306</Data></Cell><Cell><Data ss:Type="Number">0.209959178743335</Data></Cell><Cell><Data ss:Type="Number">0.243776240167595</Data></Cell><Cell><Data ss:Type="Number">0.448409508493512</Data></Cell><Cell><Data ss:Type="Number">0.375730920498382</Data></Cell><Cell><Data ss:Type="Number">0.0633482971568538</Data></Cell><Cell><Data ss:Type="Number">0.449285066944831</Data></Cell><Cell><Data ss:Type="Number">0.399100742496835</Data></Cell><Cell><Data ss:Type="Number">0.441043071850061</Data></Cell><Cell><Data ss:Type="Number">0.432863067316525</Data></Cell><Cell><Data ss:Type="Number">0.447034052913777</Data></Cell><Cell><Data ss:Type="Number">0.189596869528025</Data></Cell><Cell><Data ss:Type="Number">0.419800861111971</Data></Cell><Cell><Data ss:Type="Number">0.0728630439978242</Data></Cell><Cell><Data ss:Type="Number">0.430178656173626</Data></Cell><Cell><Data ss:Type="Number">0.315985784114864</Data></Cell><Cell><Data ss:Type="Number">0.404829506977895</Data></Cell><Cell><Data ss:Type="Number">0.359432195420591</Data></Cell><Cell><Data ss:Type="Number">0.400385075477667</Data></Cell><Cell><Data ss:Type="Number">0.436501483006925</Data></Cell><Cell><Data ss:Type="Number">0.447034052913777</Data></Cell><Cell><Data ss:Type="Number">0.29186238668984</Data></Cell><Cell><Data ss:Type="Number">0.372086148874833</Data></Cell><Cell><Data ss:Type="Number">0.191490496720308</Data></Cell><Cell><Data ss:Type="Number">0.232977365746826</Data></Cell><Cell><Data ss:Type="Number">0.227772271650707</Data></Cell><Cell><Data ss:Type="Number">0.339493037851928</Data></Cell><Cell><Data ss:Type="Number">0.409341873298943</Data></Cell><Cell><Data ss:Type="Number">0.371324847128113</Data></Cell><Cell><Data ss:Type="Number">0.231977736994777</Data></Cell><Cell><Data ss:Type="Number">0.344604934351436</Data></Cell><Cell><Data ss:Type="Number">0.218461191897691</Data></Cell><Cell><Data ss:Type="Number">0</Data></Cell><Cell><Data ss:Type="Number">0.296466292563596</Data></Cell><Cell><Data ss:Type="Number">0.304051086256755</Data></Cell><Cell><Data ss:Type="Number">0.319339644689513</Data></Cell><Cell><Data ss:Type="Number">0.433185049461835</Data></Cell><Cell><Data ss:Type="Number">0.290808942051666</Data></Cell><Cell><Data ss:Type="Number">0.265002175595373</Data></Cell><Cell><Data ss:Type="Number">0.155788151531372</Data></Cell><Cell><Data ss:Type="Number">0.280134094698563</Data></Cell><Cell><Data ss:Type="Number">0.409830614874345</Data></Cell><Cell><Data ss:Type="Number">0.231977736994777</Data></Cell><Cell><Data ss:Type="Number">0.434929456540884</Data></Cell><Cell><Data ss:Type="Number">0.361199203054033</Data></Cell><Cell><Data ss:Type="Number">0.204361580050612</Data></Cell><Cell><Data ss:Type="Number">0.220519858672838</Data></Cell><Cell><Data ss:Type="Number">0.348964827232264</Data></Cell><Cell><Data ss:Type="Number">0.275826841991359</Data></Cell><Cell><Data ss:Type="Number">0.221203691360904</Data></Cell><Cell><Data ss:Type="Number">0.371276036145992</Data></Cell><Cell><Data ss:Type="Number">0.366722388648742</Data></Cell><Cell><Data ss:Type="Number">0.12608018446248</Data></Cell><Cell><Data ss:Type="Number">0.42823687385016</Data></Cell><Cell><Data ss:Type="Number">0.286170997940074</Data></Cell><Cell><Data ss:Type="Number">0.31596710995739</Data></Cell><Cell><Data ss:Type="Number">0.0885992661101191</Data></Cell><Cell><Data ss:Type="Number">0.249283984558009</Data></Cell><Cell><Data ss:Type="Number">0.205772151067489</Data></Cell><Cell><Data ss:Type="Number">0.223390049774586</Data></Cell><Cell><Data ss:Type="Number">0.106188384276907</Data></Cell><Cell><Data ss:Type="Number">0.244431014362525</Data></Cell><Cell><Data ss:Type="Number">0.314097610860018</Data></Cell><Cell><Data ss:Type="Number">0.407654101305463</Data></Cell><Cell><Data ss:Type="Number">0.501761327826877</Data></Cell><Cell><Data ss:Type="Number">0.192253465829136</Data></Cell><Cell><Data ss:Type="Number">0.444267933172257</Data></Cell><Cell><Data ss:Type="Number">0.306272160204063</Data></Cell><Cell><Data ss:Type="Number">0.346641731571838</Data></Cell><Cell><Data ss:Type="Number">0.324841273257422</Data></Cell><Cell><Data ss:Type="Number">0.22360140371483</Data></Cell><Cell><Data ss:Type="Number">0.0746278145952392</Data></Cell><Cell><Data ss:Type="Number">0</Data></Cell><Cell><Data ss:Type="Number">0.117653670021074</Data></Cell><Cell><Data ss:Type="Number">0.126710995018127</Data></Cell><Cell><Data ss:Type="Number">0.279718532708929</Data></Cell><Cell><Data ss:Type="Number">0.0450248107137063</Data></Cell><Cell><Data ss:Type="Number">0.16861754599564</Data></Cell><Cell><Data ss:Type="Number">0.0142075810309083</Data></Cell><Cell><Data ss:Type="Number">0.134501179596721</Data></Cell><Cell><Data ss:Type="Number">0.115359202011731</Data></Cell><Cell><Data ss:Type="Number">0.144275063918944</Data></Cell><Cell><Data ss:Type="Number">0.244431014362525</Data></Cell></Row><Row ss:Height="12.816"><Cell><Data ss:Type="String">BOTULINUM_NEUROTOXICITY</Data></Cell><Cell><Data ss:Type="Number">0.211202495926328</Data></Cell><Cell><Data ss:Type="Number">0.195465014455827</Data></Cell><Cell><Data ss:Type="Number">0.243918863448807</Data></Cell><Cell><Data ss:Type="Number">0.22015664413906</Data></Cell><Cell><Data ss:Type="Number">0.102225677136353</Data></Cell><Cell><Data ss:Type="Number">0.527070215727412</Data></Cell><Cell><Data ss:Type="Number">0.245874536600591</Data></Cell><Cell><Data ss:Type="Number">0.316284013465605</Data></Cell><Cell><Data ss:Type="Number">0.478751028785359</Data></Cell><Cell><Data ss:Type="Number">0.164846700636197</Data></Cell><Cell><Data ss:Type="Number">0.204827161728881</Data></Cell><Cell><Data ss:Type="Number">0.190730680112102</Data></Cell><Cell><Data ss:Type="Number">0.199849634639507</Data></Cell><Cell><Data ss:Type="Number">0.398413025626303</Data></Cell><Cell><Data ss:Type="Number">0.34973962167088</Data></Cell><Cell><Data ss:Type="Number">0.194052944654441</Data></Cell><Cell><Data ss:Type="Number">0.489500950354699</Data></Cell><Cell><Data ss:Type="Number">0.207954248132754</Data></Cell><Cell><Data ss:Type="Number">0.195926393596757</Data></Cell><Cell><Data ss:Type="Number">0.342476770630408</Data></Cell><Cell><Data ss:Type="Number">0.317818618854533</Data></Cell><Cell><Data ss:Type="Number">0.120502625823634</Data></Cell><Cell><Data ss:Type="Number">0.500527488369312</Data></Cell><Cell><Data ss:Type="Number">0.253300009637086</Data></Cell><Cell><Data ss:Type="Number">0.232121397831212</Data></Cell><Cell><Data ss:Type="Number">0.36070752017301</Data></Cell><Cell><Data ss:Type="Number">0.86159615645887</Data></Cell><Cell><Data ss:Type="Number">0.432537689097217</Data></Cell><Cell><Data ss:Type="Number">0.415071278087752</Data></Cell><Cell><Data ss:Type="Number">0.218434485052111</Data></Cell><Cell><Data ss:Type="Number">0.144775567924915</Data></Cell><Cell><Data ss:Type="Number">0.422384384987079</Data></Cell><Cell><Data ss:Type="Number">0.18409302203361</Data></Cell><Cell><Data ss:Type="Number">0.408753343460046</Data></Cell><Cell><Data ss:Type="Number">0.22015664413906</Data></Cell><Cell><Data ss:Type="Number">0.155568906348803</Data></Cell><Cell><Data ss:Type="Number">0.50109019503358</Data></Cell><Cell><Data ss:Type="Number">0.481942975952854</Data></Cell><Cell><Data ss:Type="Number">0.267543163373098</Data></Cell><Cell><Data ss:Type="Number">0.309094324457514</Data></Cell><Cell><Data ss:Type="Number">0.163471379808284</Data></Cell><Cell><Data ss:Type="Number">0.154801826305627</Data></Cell><Cell><Data ss:Type="Number">0.205897867682463</Data></Cell><Cell><Data ss:Type="Number">0.638520656554735</Data></Cell><Cell><Data ss:Type="Number">0.126267463309143</Data></Cell><Cell><Data ss:Type="Number">0.180190935058856</Data></Cell><Cell><Data ss:Type="Number">0.22729948782111</Data></Cell><Cell><Data ss:Type="Number">0.147128586001665</Data></Cell><Cell><Data ss:Type="Number">0.342919724514304</Data></Cell><Cell><Data ss:Type="Number">0.213821877726</Data></Cell><Cell><Data ss:Type="Number">0.430770214944341</Data></Cell><Cell><Data ss:Type="Number">0.223732306153119</Data></Cell><Cell><Data ss:Type="Number">0.970683984967346</Data></Cell><Cell><Data ss:Type="Number">0.190129766748303</Data></Cell><Cell><Data ss:Type="Number">0.210172171383081</Data></Cell><Cell><Data ss:Type="Number">1</Data></Cell><Cell><Data ss:Type="Number">0.203324545400231</Data></Cell><Cell><Data ss:Type="Number">0.182739366397149</Data></Cell><Cell><Data ss:Type="Number">0.401618693681929</Data></Cell><Cell><Data ss:Type="Number">0.221658988520593</Data></Cell><Cell><Data ss:Type="Number">0.393998001962591</Data></Cell><Cell><Data ss:Type="Number">0.356025919252692</Data></Cell><Cell><Data ss:Type="Number">0.103689435148078</Data></Cell><Cell><Data ss:Type="Number">0.190462566650308</Data></Cell><Cell><Data ss:Type="Number">0.359344787710517</Data></Cell><Cell><Data ss:Type="Number">0.89412687511418</Data></Cell><Cell><Data ss:Type="Number">0.222069309049412</Data></Cell><Cell><Data ss:Type="Number">0.205717298990145</Data></Cell><Cell><Data ss:Type="Number">0.17111769501709</Data></Cell><Cell><Data ss:Type="Number">0.346758959957891</Data></Cell><Cell><Data ss:Type="Number">0.361422251565722</Data></Cell><Cell><Data ss:Type="Number">0.304416518542251</Data></Cell><Cell><Data ss:Type="Number">0.250032680114693</Data></Cell><Cell><Data ss:Type="Number">0.217990276564062</Data></Cell><Cell><Data ss:Type="Number">0.194052944654441</Data></Cell><Cell><Data ss:Type="Number">0.214381618320766</Data></Cell><Cell><Data ss:Type="Number">0.278925122324855</Data></Cell><Cell><Data ss:Type="Number">0.158666756449915</Data></Cell><Cell><Data ss:Type="Number">0.427314588065944</Data></Cell><Cell><Data ss:Type="Number">0.300297151567742</Data></Cell><Cell><Data ss:Type="Number">0.433243336797606</Data></Cell><Cell><Data ss:Type="Number">0.273838313484789</Data></Cell><Cell><Data ss:Type="Number">0.199849634639507</Data></Cell><Cell><Data ss:Type="Number">0.410584080623561</Data></Cell><Cell><Data ss:Type="Number">0.300580999221815</Data></Cell><Cell><Data ss:Type="Number">0.340352618512852</Data></Cell><Cell><Data ss:Type="Number">0.0279767370352484</Data></Cell><Cell><Data ss:Type="Number">0.0738123090528459</Data></Cell><Cell><Data ss:Type="Number">0.0215277355152058</Data></Cell><Cell><Data ss:Type="Number">0.0945221873454256</Data></Cell><Cell><Data ss:Type="Number">0.0415881534487173</Data></Cell><Cell><Data ss:Type="Number">0.215365901045839</Data></Cell><Cell><Data ss:Type="Number">0.153285022994185</Data></Cell><Cell><Data ss:Type="Number">0.267261452601571</Data></Cell><Cell><Data ss:Type="Number">0.0424065479536424</Data></Cell><Cell><Data ss:Type="Number">0.157848106857869</Data></Cell><Cell><Data ss:Type="Number">0.133352120406177</Data></Cell><Cell><Data ss:Type="Number">0.265775868454849</Data></Cell><Cell><Data ss:Type="Number">0.139551699500151</Data></Cell><Cell><Data ss:Type="Number">0.091376729418938</Data></Cell><Cell><Data ss:Type="Number">0.0568863814883963</Data></Cell><Cell><Data ss:Type="Number">0.151310343424596</Data></Cell><Cell><Data ss:Type="Number">0.0219405351869038</Data></Cell><Cell><Data ss:Type="Number">0.0904008428967579</Data></Cell><Cell><Data ss:Type="Number">0.104907493313521</Data></Cell><Cell><Data ss:Type="Number">0.141136734167818</Data></Cell><Cell><Data ss:Type="Number">0.296010967188275</Data></Cell><Cell><Data ss:Type="Number">0.322944417844105</Data></Cell><Cell><Data ss:Type="Number">0.143698913113667</Data></Cell><Cell><Data ss:Type="Number">0.286996734297231</Data></Cell><Cell><Data ss:Type="Number">0.109818010276656</Data></Cell><Cell><Data ss:Type="Number">0.10894009490021</Data></Cell><Cell><Data ss:Type="Number">0.0992014551840815</Data></Cell><Cell><Data ss:Type="Number">0.0869464702693713</Data></Cell><Cell><Data ss:Type="Number">0.106929702643269</Data></Cell><Cell><Data ss:Type="Number">0.0646576592377255</Data></Cell><Cell><Data ss:Type="Number">0.12820870657906</Data></Cell><Cell><Data ss:Type="Number">0.0834746182538235</Data></Cell><Cell><Data ss:Type="Number">0.102404263864181</Data></Cell><Cell><Data ss:Type="Number">0.108929525574402</Data></Cell><Cell><Data ss:Type="Number">0.092494284904057</Data></Cell><Cell><Data ss:Type="Number">0.0203175125688852</Data></Cell><Cell><Data ss:Type="Number">0.092044674627178</Data></Cell><Cell><Data ss:Type="Number">0.0949087521615659</Data></Cell><Cell><Data ss:Type="Number">0.0449886327079375</Data></Cell><Cell><Data ss:Type="Number">0.137475291929387</Data></Cell><Cell><Data ss:Type="Number">0.0609988066563009</Data></Cell><Cell><Data ss:Type="Number">0.0428372615619761</Data></Cell><Cell><Data ss:Type="Number">0.0140368915126019</Data></Cell><Cell><Data ss:Type="Number">0.115245799514168</Data></Cell><Cell><Data ss:Type="Number">0.145699080188687</Data></Cell><Cell><Data ss:Type="Number">0.129489477946238</Data></Cell><Cell><Data ss:Type="Number">0.0946963922861763</Data></Cell><Cell><Data ss:Type="Number">0.0366434383256461</Data></Cell><Cell><Data ss:Type="Number">0.0431175996933283</Data></Cell><Cell><Data ss:Type="Number">0.0419531330896698</Data></Cell><Cell><Data ss:Type="Number">0.0786718011047112</Data></Cell><Cell><Data ss:Type="Number">0.0896689134190432</Data></Cell><Cell><Data ss:Type="Number">0.137707342564756</Data></Cell><Cell><Data ss:Type="Number">0.140725740661987</Data></Cell><Cell><Data ss:Type="Number">0.0423879048525733</Data></Cell><Cell><Data ss:Type="Number">0.00427720015039589</Data></Cell><Cell><Data ss:Type="Number">0.146237042724367</Data></Cell><Cell><Data ss:Type="Number">0.0725593702644743</Data></Cell><Cell><Data ss:Type="Number">0.258770342742124</Data></Cell><Cell><Data ss:Type="Number">0.0449624937173496</Data></Cell><Cell><Data ss:Type="Number">0.00526476744586283</Data></Cell><Cell><Data ss:Type="Number">0.155105307474079</Data></Cell><Cell><Data ss:Type="Number">0.0629434634371792</Data></Cell><Cell><Data ss:Type="Number">0.1300005897931</Data></Cell><Cell><Data ss:Type="Number">0.0630767815871031</Data></Cell><Cell><Data ss:Type="Number">0.276532788786404</Data></Cell><Cell><Data ss:Type="Number">0.192934711958344</Data></Cell><Cell><Data ss:Type="Number">0.18799247769012</Data></Cell><Cell><Data ss:Type="Number">0</Data></Cell><Cell><Data ss:Type="Number">0.408113296843732</Data></Cell><Cell><Data ss:Type="Number">0.192931180955966</Data></Cell><Cell><Data ss:Type="Number">0.111540774310582</Data></Cell><Cell><Data ss:Type="Number">0.126156500244751</Data></Cell><Cell><Data ss:Type="Number">0.0784034473418783</Data></Cell><Cell><Data ss:Type="Number">0.116770205332376</Data></Cell><Cell><Data ss:Type="Number">0.0192317714499701</Data></Cell><Cell><Data ss:Type="Number">0.0420406834519191</Data></Cell><Cell><Data ss:Type="Number">0.0189165971645524</Data></Cell><Cell><Data ss:Type="Number">0.0296299193467944</Data></Cell><Cell><Data ss:Type="Number">0</Data></Cell><Cell><Data ss:Type="Number">0.0267813617061857</Data></Cell><Cell><Data ss:Type="Number">0.00491983658430841</Data></Cell><Cell><Data ss:Type="Number">0.0192270269510604</Data></Cell><Cell><Data ss:Type="Number">0.0107771149330476</Data></Cell><Cell><Data ss:Type="Number">0.109983512211152</Data></Cell><Cell><Data ss:Type="Number">0.113751508934047</Data></Cell></Row><Row ss:Height="12.816"><Cell><Data ss:Type="String">METABOLISM_OF_VITAMINS_AND_COFACTORS</Data></Cell><Cell><Data ss:Type="Number">0.468158642009661</Data></Cell><Cell><Data ss:Type="Number">0.488729070302047</Data></Cell><Cell><Data ss:Type="Number">0.554265113787498</Data></Cell><Cell><Data ss:Type="Number">0.85135932147123</Data></Cell><Cell><Data ss:Type="Number">0.599096896282336</Data></Cell><Cell><Data ss:Type="Number">0.703773614974868</Data></Cell><Cell><Data ss:Type="Number">0.540450488460109</Data></Cell><Cell><Data ss:Type="Number">0.400437393634923</Data></Cell><Cell><Data ss:Type="Number">0.474246924719442</Data></Cell><Cell><Data ss:Type="Number">0.858247569718779</Data></Cell><Cell><Data ss:Type="Number">0.507539358413076</Data></Cell><Cell><Data ss:Type="Number">0.693151919100012</Data></Cell><Cell><Data ss:Type="Number">0.888782051139597</Data></Cell><Cell><Data ss:Type="Number">1</Data></Cell><Cell><Data ss:Type="Number">0.83773816197032</Data></Cell><Cell><Data ss:Type="Number">0.685798024412418</Data></Cell><Cell><Data ss:Type="Number">0.511054749653403</Data></Cell><Cell><Data ss:Type="Number">0.59092446271653</Data></Cell><Cell><Data ss:Type="Number">0.440362752638562</Data></Cell><Cell><Data ss:Type="Number">0.582270332903917</Data></Cell><Cell><Data ss:Type="Number">0.522822838661794</Data></Cell><Cell><Data ss:Type="Number">0.357313722752945</Data></Cell><Cell><Data ss:Type="Number">0.50243452423442</Data></Cell><Cell><Data ss:Type="Number">0.485514869876181</Data></Cell><Cell><Data ss:Type="Number">0.720271775175024</Data></Cell><Cell><Data ss:Type="Number">0.739101719896593</Data></Cell><Cell><Data ss:Type="Number">0.653199859942791</Data></Cell><Cell><Data ss:Type="Number">0.541796287105226</Data></Cell><Cell><Data ss:Type="Number">0.488729070302047</Data></Cell><Cell><Data ss:Type="Number">0.797921602778904</Data></Cell><Cell><Data ss:Type="Number">0.442276303324108</Data></Cell><Cell><Data ss:Type="Number">0.492582096083322</Data></Cell><Cell><Data ss:Type="Number">0.541336198190156</Data></Cell><Cell><Data ss:Type="Number">0.488729070302047</Data></Cell><Cell><Data ss:Type="Number">0.915810958914657</Data></Cell><Cell><Data ss:Type="Number">0.568186030519941</Data></Cell><Cell><Data ss:Type="Number">0.744362632754839</Data></Cell><Cell><Data ss:Type="Number">0.521791792437487</Data></Cell><Cell><Data ss:Type="Number">0.730713211771638</Data></Cell><Cell><Data ss:Type="Number">0.668235199308337</Data></Cell><Cell><Data ss:Type="Number">0.877183680419162</Data></Cell><Cell><Data ss:Type="Number">0.819970249964765</Data></Cell><Cell><Data ss:Type="Number">0.40713841065566</Data></Cell><Cell><Data ss:Type="Number">0.582613107228337</Data></Cell><Cell><Data ss:Type="Number">0.505093957909576</Data></Cell><Cell><Data ss:Type="Number">0.430003675012406</Data></Cell><Cell><Data ss:Type="Number">0.535940064805826</Data></Cell><Cell><Data ss:Type="Number">0.540028592889103</Data></Cell><Cell><Data ss:Type="Number">0.655155996160805</Data></Cell><Cell><Data ss:Type="Number">0.60975070744491</Data></Cell><Cell><Data ss:Type="Number">0.691532270217346</Data></Cell><Cell><Data ss:Type="Number">0.562719519803591</Data></Cell><Cell><Data ss:Type="Number">0.391830764656185</Data></Cell><Cell><Data ss:Type="Number">0.778436324569047</Data></Cell><Cell><Data ss:Type="Number">0.631289188346804</Data></Cell><Cell><Data ss:Type="Number">0.554265113787498</Data></Cell><Cell><Data ss:Type="Number">0.822690199275971</Data></Cell><Cell><Data ss:Type="Number">0.582015376794844</Data></Cell><Cell><Data ss:Type="Number">0.548678245388635</Data></Cell><Cell><Data ss:Type="Number">0.44602991762471</Data></Cell><Cell><Data ss:Type="Number">0.643809578631536</Data></Cell><Cell><Data ss:Type="Number">0.828892166203327</Data></Cell><Cell><Data ss:Type="Number">0.62716414813025</Data></Cell><Cell><Data ss:Type="Number">0.788913186611471</Data></Cell><Cell><Data ss:Type="Number">0.465334239889611</Data></Cell><Cell><Data ss:Type="Number">0.466892454033544</Data></Cell><Cell><Data ss:Type="Number">0.820467010788254</Data></Cell><Cell><Data ss:Type="Number">1</Data></Cell><Cell><Data ss:Type="Number">0.443250959559545</Data></Cell><Cell><Data ss:Type="Number">0.643424124087249</Data></Cell><Cell><Data ss:Type="Number">0.546278001120432</Data></Cell><Cell><Data ss:Type="Number">0.603409319015429</Data></Cell><Cell><Data ss:Type="Number">0.868024935482448</Data></Cell><Cell><Data ss:Type="Number">0.520129501948622</Data></Cell><Cell><Data ss:Type="Number">0.432241955882604</Data></Cell><Cell><Data ss:Type="Number">0.842340393649146</Data></Cell><Cell><Data ss:Type="Number">0.654700388328293</Data></Cell><Cell><Data ss:Type="Number">0.554265113787498</Data></Cell><Cell><Data ss:Type="Number">0.48991390750413</Data></Cell><Cell><Data ss:Type="Number">0.710043759966548</Data></Cell><Cell><Data ss:Type="Number">0.566641680552912</Data></Cell><Cell><Data ss:Type="Number">0.834640831097197</Data></Cell><Cell><Data ss:Type="Number">0.962010332116198</Data></Cell><Cell><Data ss:Type="Number">0.522413344533323</Data></Cell><Cell><Data ss:Type="Number">0.713643007036512</Data></Cell><Cell><Data ss:Type="Number">1</Data></Cell><Cell><Data ss:Type="Number">0.260708429535839</Data></Cell><Cell><Data ss:Type="Number">0.282244364440989</Data></Cell><Cell><Data ss:Type="Number">0.0863361619742121</Data></Cell><Cell><Data ss:Type="Number">0.304393751491974</Data></Cell><Cell><Data ss:Type="Number">0.319328883323371</Data></Cell><Cell><Data ss:Type="Number">0.371483200089701</Data></Cell><Cell><Data ss:Type="Number">0.408061640802164</Data></Cell><Cell><Data ss:Type="Number">0.41338792949519</Data></Cell><Cell><Data ss:Type="Number">0.121434784681846</Data></Cell><Cell><Data ss:Type="Number">0.453904271471221</Data></Cell><Cell><Data ss:Type="Number">0.376137716979623</Data></Cell><Cell><Data ss:Type="Number">0.392688407079632</Data></Cell><Cell><Data ss:Type="Number">0.49202036523996</Data></Cell><Cell><Data ss:Type="Number">0.390262125398606</Data></Cell><Cell><Data ss:Type="Number">0.258699246430954</Data></Cell><Cell><Data ss:Type="Number">0.396007522137898</Data></Cell><Cell><Data ss:Type="Number">0.175356573436024</Data></Cell><Cell><Data ss:Type="Number">0.395786307615332</Data></Cell><Cell><Data ss:Type="Number">0.350075296706445</Data></Cell><Cell><Data ss:Type="Number">0.38932632516277</Data></Cell><Cell><Data ss:Type="Number">0.518889238565022</Data></Cell><Cell><Data ss:Type="Number">0.434836343954438</Data></Cell><Cell><Data ss:Type="Number">0.360814218256841</Data></Cell><Cell><Data ss:Type="Number">0.421962474964657</Data></Cell><Cell><Data ss:Type="Number">0.30981747442728</Data></Cell><Cell><Data ss:Type="Number">0.332810014022822</Data></Cell><Cell><Data ss:Type="Number">0.283593508461128</Data></Cell><Cell><Data ss:Type="Number">0.294391826209553</Data></Cell><Cell><Data ss:Type="Number">0.320630298241364</Data></Cell><Cell><Data ss:Type="Number">0.217288920697185</Data></Cell><Cell><Data ss:Type="Number">0.348956454773338</Data></Cell><Cell><Data ss:Type="Number">0.272372716977815</Data></Cell><Cell><Data ss:Type="Number">0.328306249017941</Data></Cell><Cell><Data ss:Type="Number">0.396005428625066</Data></Cell><Cell><Data ss:Type="Number">0.231931647066502</Data></Cell><Cell><Data ss:Type="Number">0.226124921898015</Data></Cell><Cell><Data ss:Type="Number">0.3003814227095</Data></Cell><Cell><Data ss:Type="Number">0.343215101162068</Data></Cell><Cell><Data ss:Type="Number">0.319805442945375</Data></Cell><Cell><Data ss:Type="Number">0.646440813073322</Data></Cell><Cell><Data ss:Type="Number">0.266456653069564</Data></Cell><Cell><Data ss:Type="Number">0.19051160497562</Data></Cell><Cell><Data ss:Type="Number">0.285625530633512</Data></Cell><Cell><Data ss:Type="Number">0.339355124844962</Data></Cell><Cell><Data ss:Type="Number">0.391884697534377</Data></Cell><Cell><Data ss:Type="Number">0.317138107821551</Data></Cell><Cell><Data ss:Type="Number">0.355703890100618</Data></Cell><Cell><Data ss:Type="Number">0.313199652269898</Data></Cell><Cell><Data ss:Type="Number">0.326822151936783</Data></Cell><Cell><Data ss:Type="Number">0.351243415427329</Data></Cell><Cell><Data ss:Type="Number">0.294147838009958</Data></Cell><Cell><Data ss:Type="Number">0.350591599334533</Data></Cell><Cell><Data ss:Type="Number">0.371075321337822</Data></Cell><Cell><Data ss:Type="Number">0.357546987868744</Data></Cell><Cell><Data ss:Type="Number">0.288106631933548</Data></Cell><Cell><Data ss:Type="Number">0.167323888576753</Data></Cell><Cell><Data ss:Type="Number">0.355644057055096</Data></Cell><Cell><Data ss:Type="Number">0.316057928080692</Data></Cell><Cell><Data ss:Type="Number">0.558005032914983</Data></Cell><Cell><Data ss:Type="Number">0.216461230224311</Data></Cell><Cell><Data ss:Type="Number">0.0671515768067709</Data></Cell><Cell><Data ss:Type="Number">0.310487272987903</Data></Cell><Cell><Data ss:Type="Number">0.282686137939048</Data></Cell><Cell><Data ss:Type="Number">0</Data></Cell><Cell><Data ss:Type="Number">0.233843173517045</Data></Cell><Cell><Data ss:Type="Number">0.402313247648089</Data></Cell><Cell><Data ss:Type="Number">0.406616286757021</Data></Cell><Cell><Data ss:Type="Number">0.411802864077401</Data></Cell><Cell><Data ss:Type="Number">0.104248603962533</Data></Cell><Cell><Data ss:Type="Number">0.433849735385288</Data></Cell><Cell><Data ss:Type="Number">0.424939336154819</Data></Cell><Cell><Data ss:Type="Number">0.335958587888242</Data></Cell><Cell><Data ss:Type="Number">0.369059251086701</Data></Cell><Cell><Data ss:Type="Number">0.288583800923824</Data></Cell><Cell><Data ss:Type="Number">0.297245273615526</Data></Cell><Cell><Data ss:Type="Number">0.20788500455047</Data></Cell><Cell><Data ss:Type="Number">0.235206522902459</Data></Cell><Cell><Data ss:Type="Number">0.227537890825064</Data></Cell><Cell><Data ss:Type="Number">0.221045122457782</Data></Cell><Cell><Data ss:Type="Number">0.199768922663143</Data></Cell><Cell><Data ss:Type="Number">0.217501406296693</Data></Cell><Cell><Data ss:Type="Number">0.195593367886379</Data></Cell><Cell><Data ss:Type="Number">0.18902770636932</Data></Cell><Cell><Data ss:Type="Number">0.15647753065771</Data></Cell><Cell><Data ss:Type="Number">0.353472975494493</Data></Cell><Cell><Data ss:Type="Number">0.349622130866576</Data></Cell></Row><Row ss:Index="31" ss:Height="12.816"><Cell><Data ss:Type="String">TRANS_GOLGI_NETWORK_VESICLE_BUDDING</Data></Cell><Cell><Data ss:Type="Number">0.495349858019995</Data></Cell><Cell><Data ss:Type="Number">0.586535868162986</Data></Cell><Cell><Data ss:Type="Number">0.357859931365597</Data></Cell><Cell><Data ss:Type="Number">0.506489216498303</Data></Cell><Cell><Data ss:Type="Number">0.351550615083143</Data></Cell><Cell><Data ss:Type="Number">0.303726945549924</Data></Cell><Cell><Data ss:Type="Number">0.503517648222476</Data></Cell><Cell><Data ss:Type="Number">0.437969784332731</Data></Cell><Cell><Data ss:Type="Number">0.429842038090631</Data></Cell><Cell><Data ss:Type="Number">0.455769966755359</Data></Cell><Cell><Data ss:Type="Number">0.390213980648314</Data></Cell><Cell><Data ss:Type="Number">0.392671937078882</Data></Cell><Cell><Data ss:Type="Number">0.405375052250607</Data></Cell><Cell><Data ss:Type="Number">0.653739733231346</Data></Cell><Cell><Data ss:Type="Number">0.359332869469077</Data></Cell><Cell><Data ss:Type="Number">0.346953576949188</Data></Cell><Cell><Data ss:Type="Number">0.387015114765048</Data></Cell><Cell><Data ss:Type="Number">0.319567205346172</Data></Cell><Cell><Data ss:Type="Number">0.558041794947955</Data></Cell><Cell><Data ss:Type="Number">0.374302227251374</Data></Cell><Cell><Data ss:Type="Number">0.394855402251049</Data></Cell><Cell><Data ss:Type="Number">0.334432337493531</Data></Cell><Cell><Data ss:Type="Number">0.400025019200683</Data></Cell><Cell><Data ss:Type="Number">0.361175391493829</Data></Cell><Cell><Data ss:Type="Number">0.450475905258982</Data></Cell><Cell><Data ss:Type="Number">0.355923310469516</Data></Cell><Cell><Data ss:Type="Number">0.532649075427681</Data></Cell><Cell><Data ss:Type="Number">0.575752334001243</Data></Cell><Cell><Data ss:Type="Number">0.450043978268462</Data></Cell><Cell><Data ss:Type="Number">0.418866486041637</Data></Cell><Cell><Data ss:Type="Number">0.430258882231538</Data></Cell><Cell><Data ss:Type="Number">0.357552971664149</Data></Cell><Cell><Data ss:Type="Number">0.364826042981985</Data></Cell><Cell><Data ss:Type="Number">0.620567134920576</Data></Cell><Cell><Data ss:Type="Number">0.553640090062913</Data></Cell><Cell><Data ss:Type="Number">0.533270939661429</Data></Cell><Cell><Data ss:Type="Number">0.390476360915559</Data></Cell><Cell><Data ss:Type="Number">0.344605110766991</Data></Cell><Cell><Data ss:Type="Number">0.458688537641333</Data></Cell><Cell><Data ss:Type="Number">0.548270126840509</Data></Cell><Cell><Data ss:Type="Number">0.633378831051602</Data></Cell><Cell><Data ss:Type="Number">0.628101171137927</Data></Cell><Cell><Data ss:Type="Number">0.711664539939142</Data></Cell><Cell><Data ss:Type="Number">0.548106355774155</Data></Cell><Cell><Data ss:Type="Number">0.52321536604669</Data></Cell><Cell><Data ss:Type="Number">0.724772369273824</Data></Cell><Cell><Data ss:Type="Number">0.525408750095434</Data></Cell><Cell><Data ss:Type="Number">0.392065121452468</Data></Cell><Cell><Data ss:Type="Number">0.279063489496872</Data></Cell><Cell><Data ss:Type="Number">0.425312317897699</Data></Cell><Cell><Data ss:Type="Number">0.721976686310019</Data></Cell><Cell><Data ss:Type="Number">0.599683213810109</Data></Cell><Cell><Data ss:Type="Number">0.63400063151916</Data></Cell><Cell><Data ss:Type="Number">0.525285099728995</Data></Cell><Cell><Data ss:Type="Number">0.559975348406068</Data></Cell><Cell><Data ss:Type="Number">0.618386697972671</Data></Cell><Cell><Data ss:Type="Number">0.353901908242689</Data></Cell><Cell><Data ss:Type="Number">0.557251632826556</Data></Cell><Cell><Data ss:Type="Number">0.45804551529782</Data></Cell><Cell><Data ss:Type="Number">1</Data></Cell><Cell><Data ss:Type="Number">0.359332869469077</Data></Cell><Cell><Data ss:Type="Number">0.380463562543408</Data></Cell><Cell><Data ss:Type="Number">0.496078841463391</Data></Cell><Cell><Data ss:Type="Number">0.429029197600092</Data></Cell><Cell><Data ss:Type="Number">0.463639840094302</Data></Cell><Cell><Data ss:Type="Number">0.634811653813805</Data></Cell><Cell><Data ss:Type="Number">0.41376798462539</Data></Cell><Cell><Data ss:Type="Number">0.483858950386229</Data></Cell><Cell><Data ss:Type="Number">0.392065121452468</Data></Cell><Cell><Data ss:Type="Number">0.450826857248137</Data></Cell><Cell><Data ss:Type="Number">0.441407976411202</Data></Cell><Cell><Data ss:Type="Number">0.526408511934642</Data></Cell><Cell><Data ss:Type="Number">0.39192042375689</Data></Cell><Cell><Data ss:Type="Number">0.468767114249002</Data></Cell><Cell><Data ss:Type="Number">0.569414192084106</Data></Cell><Cell><Data ss:Type="Number">0.418866486041637</Data></Cell><Cell><Data ss:Type="Number">0.499719063920249</Data></Cell><Cell><Data ss:Type="Number">0.343098880878763</Data></Cell><Cell><Data ss:Type="Number">0.53844771368372</Data></Cell><Cell><Data ss:Type="Number">0.415404708781213</Data></Cell><Cell><Data ss:Type="Number">0.396659768609659</Data></Cell><Cell><Data ss:Type="Number">0.436256709796479</Data></Cell><Cell><Data ss:Type="Number">0.439557639586932</Data></Cell><Cell><Data ss:Type="Number">0.442163839302544</Data></Cell><Cell><Data ss:Type="Number">0.368284233080019</Data></Cell><Cell><Data ss:Type="Number">0.675620985378006</Data></Cell><Cell><Data ss:Type="Number">0.133229721308049</Data></Cell><Cell><Data ss:Type="Number">0.204774556632203</Data></Cell><Cell><Data ss:Type="Number">0.0467135205658173</Data></Cell><Cell><Data ss:Type="Number">0.236069346998621</Data></Cell><Cell><Data ss:Type="Number">0.219557292054581</Data></Cell><Cell><Data ss:Type="Number">0.288294333982702</Data></Cell><Cell><Data ss:Type="Number">0.270600139489263</Data></Cell><Cell><Data ss:Type="Number">0.247977413302639</Data></Cell><Cell><Data ss:Type="Number">0</Data></Cell><Cell><Data ss:Type="Number">0.283703668731211</Data></Cell><Cell><Data ss:Type="Number">0.257504297950288</Data></Cell><Cell><Data ss:Type="Number">0.282041797349762</Data></Cell><Cell><Data ss:Type="Number">0.275311521335153</Data></Cell><Cell><Data ss:Type="Number">0.319766324865482</Data></Cell><Cell><Data ss:Type="Number">0.196168494593076</Data></Cell><Cell><Data ss:Type="Number">0.264883205965724</Data></Cell><Cell><Data ss:Type="Number">0.0330296537982269</Data></Cell><Cell><Data ss:Type="Number">0.270963728304822</Data></Cell><Cell><Data ss:Type="Number">0.232669156525763</Data></Cell><Cell><Data ss:Type="Number">0.277549056746125</Data></Cell><Cell><Data ss:Type="Number">0.271021962308201</Data></Cell><Cell><Data ss:Type="Number">0.264883205965724</Data></Cell><Cell><Data ss:Type="Number">0.272227049837335</Data></Cell><Cell><Data ss:Type="Number">0.268375300908475</Data></Cell><Cell><Data ss:Type="Number">0.23981340589968</Data></Cell><Cell><Data ss:Type="Number">0.241751611644004</Data></Cell><Cell><Data ss:Type="Number">0.2120121944233</Data></Cell><Cell><Data ss:Type="Number">0.19643640266254</Data></Cell><Cell><Data ss:Type="Number">0.233300373305066</Data></Cell><Cell><Data ss:Type="Number">0.159169173264659</Data></Cell><Cell><Data ss:Type="Number">0.22585328522647</Data></Cell><Cell><Data ss:Type="Number">0.21691254059162</Data></Cell><Cell><Data ss:Type="Number">0.240779743694887</Data></Cell><Cell><Data ss:Type="Number">0.255536913174587</Data></Cell><Cell><Data ss:Type="Number">0.169064477489163</Data></Cell><Cell><Data ss:Type="Number">0.0692588277524353</Data></Cell><Cell><Data ss:Type="Number">0.228195273320974</Data></Cell><Cell><Data ss:Type="Number">0.237972126967678</Data></Cell><Cell><Data ss:Type="Number">0.235546384116277</Data></Cell><Cell><Data ss:Type="Number">0.444037675482638</Data></Cell><Cell><Data ss:Type="Number">0.225692467755539</Data></Cell><Cell><Data ss:Type="Number">0.1694687799057</Data></Cell><Cell><Data ss:Type="Number">0.186885090936465</Data></Cell><Cell><Data ss:Type="Number">0.261624611470947</Data></Cell><Cell><Data ss:Type="Number">0.267041189429943</Data></Cell><Cell><Data ss:Type="Number">0.271057587125266</Data></Cell><Cell><Data ss:Type="Number">0.26772649035841</Data></Cell><Cell><Data ss:Type="Number">0.287125744313387</Data></Cell><Cell><Data ss:Type="Number">0.245823269526125</Data></Cell><Cell><Data ss:Type="Number">0.331454602839236</Data></Cell><Cell><Data ss:Type="Number">0.221654673368618</Data></Cell><Cell><Data ss:Type="Number">0.279985507912298</Data></Cell><Cell><Data ss:Type="Number">0.257251356488982</Data></Cell><Cell><Data ss:Type="Number">0.230807543948833</Data></Cell><Cell><Data ss:Type="Number">0.205633776357004</Data></Cell><Cell><Data ss:Type="Number">0.0976559572601016</Data></Cell><Cell><Data ss:Type="Number">0.271999634775451</Data></Cell><Cell><Data ss:Type="Number">0.229147653543289</Data></Cell><Cell><Data ss:Type="Number">0.279063489496872</Data></Cell><Cell><Data ss:Type="Number">0.154096039905812</Data></Cell><Cell><Data ss:Type="Number">0.0969226252079331</Data></Cell><Cell><Data ss:Type="Number">0.246888136852738</Data></Cell><Cell><Data ss:Type="Number">0.204347073208961</Data></Cell><Cell><Data ss:Type="Number">0.025589386669354</Data></Cell><Cell><Data ss:Type="Number">0.163064127353118</Data></Cell><Cell><Data ss:Type="Number">0.26765708562889</Data></Cell><Cell><Data ss:Type="Number">0.290848306300814</Data></Cell><Cell><Data ss:Type="Number">0.290270016548183</Data></Cell><Cell><Data ss:Type="Number">0.0202054856354352</Data></Cell><Cell><Data ss:Type="Number">0.307740122046414</Data></Cell><Cell><Data ss:Type="Number">0.322431456375903</Data></Cell><Cell><Data ss:Type="Number">0.224375647785884</Data></Cell><Cell><Data ss:Type="Number">0.2634102304944</Data></Cell><Cell><Data ss:Type="Number">0.16982703510152</Data></Cell><Cell><Data ss:Type="Number">0.217783072837151</Data></Cell><Cell><Data ss:Type="Number">0.0313179911155491</Data></Cell><Cell><Data ss:Type="Number">0.120516944794384</Data></Cell><Cell><Data ss:Type="Number">0.121589567572764</Data></Cell><Cell><Data ss:Type="Number">0.183845164161254</Data></Cell><Cell><Data ss:Type="Number">0.0102901899723556</Data></Cell><Cell><Data ss:Type="Number">0.128711543954832</Data></Cell><Cell><Data ss:Type="Number">0.00362093853799448</Data></Cell><Cell><Data ss:Type="Number">0.0991623525118787</Data></Cell><Cell><Data ss:Type="Number">0.0525898065772057</Data></Cell><Cell><Data ss:Type="Number">0.400071373876211</Data></Cell><Cell><Data ss:Type="Number">0.237241681675305</Data></Cell></Row><Row ss:Height="12.816"><Cell><Data ss:Type="String">PROTEOLYTIC_CLEAVAGE_OF_SNARE_COMPLEX_PROTEINS</Data></Cell><Cell><Data ss:Type="Number">0.277468857983975</Data></Cell><Cell><Data ss:Type="Number">0.33557132620355</Data></Cell><Cell><Data ss:Type="Number">0.277468857983975</Data></Cell><Cell><Data ss:Type="Number">0.277468857983975</Data></Cell><Cell><Data ss:Type="Number">0.118790471698353</Data></Cell><Cell><Data ss:Type="Number">0.347670937085669</Data></Cell><Cell><Data ss:Type="Number">0.252584723364337</Data></Cell><Cell><Data ss:Type="Number">0.206703758316694</Data></Cell><Cell><Data ss:Type="Number">0.276723084141951</Data></Cell><Cell><Data ss:Type="Number">0.199923473555792</Data></Cell><Cell><Data ss:Type="Number">0.242636908150018</Data></Cell><Cell><Data ss:Type="Number">0.22366863554543</Data></Cell><Cell><Data ss:Type="Number">0.250233818802823</Data></Cell><Cell><Data ss:Type="Number">0.1190765122373</Data></Cell><Cell><Data ss:Type="Number">0.388076344003722</Data></Cell><Cell><Data ss:Type="Number">0.245107847513691</Data></Cell><Cell><Data ss:Type="Number">0.252351031586508</Data></Cell><Cell><Data ss:Type="Number">0.276723084141951</Data></Cell><Cell><Data ss:Type="Number">0.254508151273747</Data></Cell><Cell><Data ss:Type="Number">0.273829618911097</Data></Cell><Cell><Data ss:Type="Number">0.263394629493068</Data></Cell><Cell><Data ss:Type="Number">0.169714925026665</Data></Cell><Cell><Data ss:Type="Number">0.137075656437957</Data></Cell><Cell><Data ss:Type="Number">0.221260954392813</Data></Cell><Cell><Data ss:Type="Number">0.277468857983975</Data></Cell><Cell><Data ss:Type="Number">0.271698158038349</Data></Cell><Cell><Data ss:Type="Number">0.829687586909174</Data></Cell><Cell><Data ss:Type="Number">0.211255067848491</Data></Cell><Cell><Data ss:Type="Number">0.275247378558621</Data></Cell><Cell><Data ss:Type="Number">0.277468857983975</Data></Cell><Cell><Data ss:Type="Number">0.164927259663415</Data></Cell><Cell><Data ss:Type="Number">0.222165577816671</Data></Cell><Cell><Data ss:Type="Number">0.211255067848491</Data></Cell><Cell><Data ss:Type="Number">0.181886968843461</Data></Cell><Cell><Data ss:Type="Number">0.277468857983975</Data></Cell><Cell><Data ss:Type="Number">0.168235298643265</Data></Cell><Cell><Data ss:Type="Number">0.203113041980691</Data></Cell><Cell><Data ss:Type="Number">0.156558876392689</Data></Cell><Cell><Data ss:Type="Number">0.262760814740347</Data></Cell><Cell><Data ss:Type="Number">0.249410919608022</Data></Cell><Cell><Data ss:Type="Number">0.191498331561291</Data></Cell><Cell><Data ss:Type="Number">0.164722480898348</Data></Cell><Cell><Data ss:Type="Number">0.273829618911097</Data></Cell><Cell><Data ss:Type="Number">0.532066403825453</Data></Cell><Cell><Data ss:Type="Number">0.173546369903851</Data></Cell><Cell><Data ss:Type="Number">0.205276551721446</Data></Cell><Cell><Data ss:Type="Number">0.230415600102816</Data></Cell><Cell><Data ss:Type="Number">0.152972494456111</Data></Cell><Cell><Data ss:Type="Number">0.412476385396208</Data></Cell><Cell><Data ss:Type="Number">0.277468857983975</Data></Cell><Cell><Data ss:Type="Number">0.18218229967079</Data></Cell><Cell><Data ss:Type="Number">0.277468857983975</Data></Cell><Cell><Data ss:Type="Number">1</Data></Cell><Cell><Data ss:Type="Number">0.224744101125629</Data></Cell><Cell><Data ss:Type="Number">0.38486811691952</Data></Cell><Cell><Data ss:Type="Number">0.903584230741844</Data></Cell><Cell><Data ss:Type="Number">0.235946242027226</Data></Cell><Cell><Data ss:Type="Number">0.224250816099089</Data></Cell><Cell><Data ss:Type="Number">0.277468857983975</Data></Cell><Cell><Data ss:Type="Number">0.277468857983975</Data></Cell><Cell><Data ss:Type="Number">0.256121140709629</Data></Cell><Cell><Data ss:Type="Number">0.277468857983975</Data></Cell><Cell><Data ss:Type="Number">0.132189664706456</Data></Cell><Cell><Data ss:Type="Number">0.23043231513226</Data></Cell><Cell><Data ss:Type="Number">0.277142545212859</Data></Cell><Cell><Data ss:Type="Number">0.921474289886428</Data></Cell><Cell><Data ss:Type="Number">0.277468857983975</Data></Cell><Cell><Data ss:Type="Number">0.273829618911097</Data></Cell><Cell><Data ss:Type="Number">0.192179556413959</Data></Cell><Cell><Data ss:Type="Number">0.18634628193761</Data></Cell><Cell><Data ss:Type="Number">0.276253360434161</Data></Cell><Cell><Data ss:Type="Number">0.264092233390318</Data></Cell><Cell><Data ss:Type="Number">0.277468857983975</Data></Cell><Cell><Data ss:Type="Number">0.277468857983975</Data></Cell><Cell><Data ss:Type="Number">0.244674717396279</Data></Cell><Cell><Data ss:Type="Number">0.277468857983975</Data></Cell><Cell><Data ss:Type="Number">0.277006296068495</Data></Cell><Cell><Data ss:Type="Number">0.175773109737402</Data></Cell><Cell><Data ss:Type="Number">0.254506408952115</Data></Cell><Cell><Data ss:Type="Number">0.336275799501233</Data></Cell><Cell><Data ss:Type="Number">0.186836190919218</Data></Cell><Cell><Data ss:Type="Number">0.277468857983975</Data></Cell><Cell><Data ss:Type="Number">0.247303112324848</Data></Cell><Cell><Data ss:Type="Number">0.210550541936619</Data></Cell><Cell><Data ss:Type="Number">0.208640193476167</Data></Cell><Cell><Data ss:Type="Number">0.22212268631623</Data></Cell><Cell><Data ss:Type="Number">0.0442889855307193</Data></Cell><Cell><Data ss:Type="Number">0.0953776843393805</Data></Cell><Cell><Data ss:Type="Number">0.0289138184065779</Data></Cell><Cell><Data ss:Type="Number">0.514604471714803</Data></Cell><Cell><Data ss:Type="Number">0.0658253163276196</Data></Cell><Cell><Data ss:Type="Number">0.261860506111594</Data></Cell><Cell><Data ss:Type="Number">0.195705951723846</Data></Cell><Cell><Data ss:Type="Number">0.381845016528966</Data></Cell><Cell><Data ss:Type="Number">0.0499013093667498</Data></Cell><Cell><Data ss:Type="Number">0.423949777744744</Data></Cell><Cell><Data ss:Type="Number">0.408192291437985</Data></Cell><Cell><Data ss:Type="Number">0.227968677794973</Data></Cell><Cell><Data ss:Type="Number">0.18836948394575</Data></Cell><Cell><Data ss:Type="Number">0.122878733253331</Data></Cell><Cell><Data ss:Type="Number">0.0762620937225804</Data></Cell><Cell><Data ss:Type="Number">0.18547053147454</Data></Cell><Cell><Data ss:Type="Number">0.0363213745714882</Data></Cell><Cell><Data ss:Type="Number">0.130792493211458</Data></Cell><Cell><Data ss:Type="Number">0.129122104209303</Data></Cell><Cell><Data ss:Type="Number">0.454879101735228</Data></Cell><Cell><Data ss:Type="Number">0.193619872768531</Data></Cell><Cell><Data ss:Type="Number">0.226486487516756</Data></Cell><Cell><Data ss:Type="Number">0.183658212899884</Data></Cell><Cell><Data ss:Type="Number">0.330445693338236</Data></Cell><Cell><Data ss:Type="Number">0.130095646654452</Data></Cell><Cell><Data ss:Type="Number">0.149368372694351</Data></Cell><Cell><Data ss:Type="Number">0.118412944509298</Data></Cell><Cell><Data ss:Type="Number">0.131921311051522</Data></Cell><Cell><Data ss:Type="Number">0.136756426391125</Data></Cell><Cell><Data ss:Type="Number">0.0798388558524444</Data></Cell><Cell><Data ss:Type="Number">0.161185507548873</Data></Cell><Cell><Data ss:Type="Number">0.116669944020854</Data></Cell><Cell><Data ss:Type="Number">0.137657031765681</Data></Cell><Cell><Data ss:Type="Number">0.155833724686259</Data></Cell><Cell><Data ss:Type="Number">0.107109299672417</Data></Cell><Cell><Data ss:Type="Number">0.033617788051857</Data></Cell><Cell><Data ss:Type="Number">0.132648178114031</Data></Cell><Cell><Data ss:Type="Number">0.135056244079285</Data></Cell><Cell><Data ss:Type="Number">0.0728709081073861</Data></Cell><Cell><Data ss:Type="Number">0.184951305526836</Data></Cell><Cell><Data ss:Type="Number">0.0877495516033658</Data></Cell><Cell><Data ss:Type="Number">0.0577892494006512</Data></Cell><Cell><Data ss:Type="Number">0.0294883417030329</Data></Cell><Cell><Data ss:Type="Number">0.150172684735446</Data></Cell><Cell><Data ss:Type="Number">0.173595370280966</Data></Cell><Cell><Data ss:Type="Number">0.156629777530057</Data></Cell><Cell><Data ss:Type="Number">0.470837292729984</Data></Cell><Cell><Data ss:Type="Number">0.0583532041994419</Data></Cell><Cell><Data ss:Type="Number">0.0621848403186032</Data></Cell><Cell><Data ss:Type="Number">0.0675731476201519</Data></Cell><Cell><Data ss:Type="Number">0.117636313666071</Data></Cell><Cell><Data ss:Type="Number">0.125125920090276</Data></Cell><Cell><Data ss:Type="Number">0.486411874588276</Data></Cell><Cell><Data ss:Type="Number">0.185950530197002</Data></Cell><Cell><Data ss:Type="Number">0.0630066053992212</Data></Cell><Cell><Data ss:Type="Number">0.0134200430216894</Data></Cell><Cell><Data ss:Type="Number">0.176674658827087</Data></Cell><Cell><Data ss:Type="Number">0.109265945408553</Data></Cell><Cell><Data ss:Type="Number">0.245938968511601</Data></Cell><Cell><Data ss:Type="Number">0.0576651279501615</Data></Cell><Cell><Data ss:Type="Number">0.0124123383269656</Data></Cell><Cell><Data ss:Type="Number">0.203583702418936</Data></Cell><Cell><Data ss:Type="Number">0.0885767852438185</Data></Cell><Cell><Data ss:Type="Number">0.132858925670221</Data></Cell><Cell><Data ss:Type="Number">0.082682558144144</Data></Cell><Cell><Data ss:Type="Number">0.215707136780137</Data></Cell><Cell><Data ss:Type="Number">0.461772418826148</Data></Cell><Cell><Data ss:Type="Number">0.348046758721187</Data></Cell><Cell><Data ss:Type="Number">0.000479949717436513</Data></Cell><Cell><Data ss:Type="Number">0.408632621367819</Data></Cell><Cell><Data ss:Type="Number">0.453170598485295</Data></Cell><Cell><Data ss:Type="Number">0.142408217635107</Data></Cell><Cell><Data ss:Type="Number">0.15851960309652</Data></Cell><Cell><Data ss:Type="Number">0.104228839224354</Data></Cell><Cell><Data ss:Type="Number">0.131719606890937</Data></Cell><Cell><Data ss:Type="Number">0.0285503811640287</Data></Cell><Cell><Data ss:Type="Number">0.0536775925013311</Data></Cell><Cell><Data ss:Type="Number">0.0339893631197542</Data></Cell><Cell><Data ss:Type="Number">0.0487842966474081</Data></Cell><Cell><Data ss:Type="Number">0</Data></Cell><Cell><Data ss:Type="Number">0.046363506652843</Data></Cell><Cell><Data ss:Type="Number">0.0140227827807351</Data></Cell><Cell><Data ss:Type="Number">0.0332758903103066</Data></Cell><Cell><Data ss:Type="Number">0.0193624424004083</Data></Cell><Cell><Data ss:Type="Number">0.120286866599628</Data></Cell><Cell><Data ss:Type="Number">0.162721398579787</Data></Cell></Row><Row ss:Height="12.816"><Cell><Data ss:Type="String">RESOLUTION_OF_AP_SITES_VIA_THE_MULTIPLE_NUCLEOTIDE_PATCH_REPLACEMENT_PATHWAY</Data></Cell><Cell><Data ss:Type="Number">0.644717907185954</Data></Cell><Cell><Data ss:Type="Number">0.485150989518711</Data></Cell><Cell><Data ss:Type="Number">0.750383311679248</Data></Cell><Cell><Data ss:Type="Number">0.701869507823206</Data></Cell><Cell><Data ss:Type="Number">0.742194279524317</Data></Cell><Cell><Data ss:Type="Number">0.393381491342909</Data></Cell><Cell><Data ss:Type="Number">0.461061159009262</Data></Cell><Cell><Data ss:Type="Number">0.693730722053452</Data></Cell><Cell><Data ss:Type="Number">1</Data></Cell><Cell><Data ss:Type="Number">0.8245876129036</Data></Cell><Cell><Data ss:Type="Number">0.882866573399409</Data></Cell><Cell><Data ss:Type="Number">0.67366227298816</Data></Cell><Cell><Data ss:Type="Number">0.55820170513445</Data></Cell><Cell><Data ss:Type="Number">0.468479905268831</Data></Cell><Cell><Data ss:Type="Number">0.720065420181298</Data></Cell><Cell><Data ss:Type="Number">0.371315021114654</Data></Cell><Cell><Data ss:Type="Number">0.536309821797687</Data></Cell><Cell><Data ss:Type="Number">0.49376887134288</Data></Cell><Cell><Data ss:Type="Number">0.572051631983667</Data></Cell><Cell><Data ss:Type="Number">0.742777800924633</Data></Cell><Cell><Data ss:Type="Number">0.757816385854349</Data></Cell><Cell><Data ss:Type="Number">0.70879535492345</Data></Cell><Cell><Data ss:Type="Number">0.676826317878829</Data></Cell><Cell><Data ss:Type="Number">0.667213037343889</Data></Cell><Cell><Data ss:Type="Number">0.767039822054992</Data></Cell><Cell><Data ss:Type="Number">0.893086083767754</Data></Cell><Cell><Data ss:Type="Number">0.485150989518711</Data></Cell><Cell><Data ss:Type="Number">0.58428794748342</Data></Cell><Cell><Data ss:Type="Number">0.421298943077192</Data></Cell><Cell><Data ss:Type="Number">0.786561836311283</Data></Cell><Cell><Data ss:Type="Number">0.489122403667613</Data></Cell><Cell><Data ss:Type="Number">0.454048095163814</Data></Cell><Cell><Data ss:Type="Number">0.766849037176204</Data></Cell><Cell><Data ss:Type="Number">0.800782193615703</Data></Cell><Cell><Data ss:Type="Number">0.411278931103066</Data></Cell><Cell><Data ss:Type="Number">0.38320359171698</Data></Cell><Cell><Data ss:Type="Number">0.30797996158614</Data></Cell><Cell><Data ss:Type="Number">0.296028810323774</Data></Cell><Cell><Data ss:Type="Number">0.729935676089182</Data></Cell><Cell><Data ss:Type="Number">0.545682468332435</Data></Cell><Cell><Data ss:Type="Number">0.453378705023439</Data></Cell><Cell><Data ss:Type="Number">0.663173036601956</Data></Cell><Cell><Data ss:Type="Number">0.472779268670216</Data></Cell><Cell><Data ss:Type="Number">0.246339493093664</Data></Cell><Cell><Data ss:Type="Number">0.278736908065657</Data></Cell><Cell><Data ss:Type="Number">0.502642745495554</Data></Cell><Cell><Data ss:Type="Number">0.376572422393557</Data></Cell><Cell><Data ss:Type="Number">0.410809434056699</Data></Cell><Cell><Data ss:Type="Number">0.285283620735057</Data></Cell><Cell><Data ss:Type="Number">0.485150989518711</Data></Cell><Cell><Data ss:Type="Number">0.305310144872399</Data></Cell><Cell><Data ss:Type="Number">0.47640388012727</Data></Cell><Cell><Data ss:Type="Number">0.809818420665122</Data></Cell><Cell><Data ss:Type="Number">0.485150989518711</Data></Cell><Cell><Data ss:Type="Number">0.431639047922832</Data></Cell><Cell><Data ss:Type="Number">0.555243604551442</Data></Cell><Cell><Data ss:Type="Number">0.378958796944881</Data></Cell><Cell><Data ss:Type="Number">0.711521616715395</Data></Cell><Cell><Data ss:Type="Number">0.329170393897537</Data></Cell><Cell><Data ss:Type="Number">0.32374243928927</Data></Cell><Cell><Data ss:Type="Number">0.836882693354961</Data></Cell><Cell><Data ss:Type="Number">0.480172797696815</Data></Cell><Cell><Data ss:Type="Number">0.58702976828997</Data></Cell><Cell><Data ss:Type="Number">0.744806437401168</Data></Cell><Cell><Data ss:Type="Number">0.348283353785769</Data></Cell><Cell><Data ss:Type="Number">0.512354768727419</Data></Cell><Cell><Data ss:Type="Number">0.832746429059665</Data></Cell><Cell><Data ss:Type="Number">0.481435944882628</Data></Cell><Cell><Data ss:Type="Number">0.15019723665938</Data></Cell><Cell><Data ss:Type="Number">0.415961133964023</Data></Cell><Cell><Data ss:Type="Number">0.53705679642058</Data></Cell><Cell><Data ss:Type="Number">0.735662623937224</Data></Cell><Cell><Data ss:Type="Number">0.429327212966009</Data></Cell><Cell><Data ss:Type="Number">0.559146948463302</Data></Cell><Cell><Data ss:Type="Number">0.483964516325065</Data></Cell><Cell><Data ss:Type="Number">0.644990698310822</Data></Cell><Cell><Data ss:Type="Number">0.400630174366969</Data></Cell><Cell><Data ss:Type="Number">0.267267828645217</Data></Cell><Cell><Data ss:Type="Number">0.648028059023226</Data></Cell><Cell><Data ss:Type="Number">0.803460991555273</Data></Cell><Cell><Data ss:Type="Number">0.770548777878493</Data></Cell><Cell><Data ss:Type="Number">0.443183799465587</Data></Cell><Cell><Data ss:Type="Number">0.505424576369532</Data></Cell><Cell><Data ss:Type="Number">0.342640652842975</Data></Cell><Cell><Data ss:Type="Number">0.292159846280484</Data></Cell><Cell><Data ss:Type="Number">0.54387093647883</Data></Cell><Cell><Data ss:Type="Number">0.137819784554968</Data></Cell><Cell><Data ss:Type="Number">0.233052615987022</Data></Cell><Cell><Data ss:Type="Number">0.0482113355060251</Data></Cell><Cell><Data ss:Type="Number">0.155750517742817</Data></Cell><Cell><Data ss:Type="Number">0.291698640172424</Data></Cell><Cell><Data ss:Type="Number">0.616787874079192</Data></Cell><Cell><Data ss:Type="Number">0.307009312981752</Data></Cell><Cell><Data ss:Type="Number">0.240826919883566</Data></Cell><Cell><Data ss:Type="Number">0.144982743314445</Data></Cell><Cell><Data ss:Type="Number">0.322747975871437</Data></Cell><Cell><Data ss:Type="Number">0.27939210249887</Data></Cell><Cell><Data ss:Type="Number">0.356277199529002</Data></Cell><Cell><Data ss:Type="Number">0.292812178174115</Data></Cell><Cell><Data ss:Type="Number">0.394761752891947</Data></Cell><Cell><Data ss:Type="Number">0.235367571090143</Data></Cell><Cell><Data ss:Type="Number">0.277660973563223</Data></Cell><Cell><Data ss:Type="Number">0.204800967140368</Data></Cell><Cell><Data ss:Type="Number">0.270971751245311</Data></Cell><Cell><Data ss:Type="Number">0.285322503703109</Data></Cell><Cell><Data ss:Type="Number">0.294749362083734</Data></Cell><Cell><Data ss:Type="Number">0.294456941886554</Data></Cell><Cell><Data ss:Type="Number">0.25938206072553</Data></Cell><Cell><Data ss:Type="Number">0.302392459582745</Data></Cell><Cell><Data ss:Type="Number">0.338571161281735</Data></Cell><Cell><Data ss:Type="Number">0.302392459582745</Data></Cell><Cell><Data ss:Type="Number">0.256830595663842</Data></Cell><Cell><Data ss:Type="Number">0.282736184528892</Data></Cell><Cell><Data ss:Type="Number">0.283037222602174</Data></Cell><Cell><Data ss:Type="Number">0.261611134678234</Data></Cell><Cell><Data ss:Type="Number">0.174239798759718</Data></Cell><Cell><Data ss:Type="Number">0.266446894326904</Data></Cell><Cell><Data ss:Type="Number">0.220538287763259</Data></Cell><Cell><Data ss:Type="Number">0.256779992830741</Data></Cell><Cell><Data ss:Type="Number">0.323022341887784</Data></Cell><Cell><Data ss:Type="Number">0.201963047631296</Data></Cell><Cell><Data ss:Type="Number">0.190640928696063</Data></Cell><Cell><Data ss:Type="Number">0.214274320705015</Data></Cell><Cell><Data ss:Type="Number">0.203916506385515</Data></Cell><Cell><Data ss:Type="Number">0.286831168490809</Data></Cell><Cell><Data ss:Type="Number">0.296971873027791</Data></Cell><Cell><Data ss:Type="Number">0.252946493120613</Data></Cell><Cell><Data ss:Type="Number">0.215357243416167</Data></Cell><Cell><Data ss:Type="Number">0.0683855556543856</Data></Cell><Cell><Data ss:Type="Number">0.314515148046433</Data></Cell><Cell><Data ss:Type="Number">0.266745351706278</Data></Cell><Cell><Data ss:Type="Number">0.27048370597889</Data></Cell><Cell><Data ss:Type="Number">0.16179700175851</Data></Cell><Cell><Data ss:Type="Number">0</Data></Cell><Cell><Data ss:Type="Number">0.301294972013818</Data></Cell><Cell><Data ss:Type="Number">0.0651636206444375</Data></Cell><Cell><Data ss:Type="Number">0.222475212379746</Data></Cell><Cell><Data ss:Type="Number">0.193826223692634</Data></Cell><Cell><Data ss:Type="Number">0.272655070420664</Data></Cell><Cell><Data ss:Type="Number">0.290449985006559</Data></Cell><Cell><Data ss:Type="Number">0.190172311247833</Data></Cell><Cell><Data ss:Type="Number">0.165879741944943</Data></Cell><Cell><Data ss:Type="Number">0.280649501968579</Data></Cell><Cell><Data ss:Type="Number">0.1944006581017</Data></Cell><Cell><Data ss:Type="Number">0.30797996158614</Data></Cell><Cell><Data ss:Type="Number">0.179585207577925</Data></Cell><Cell><Data ss:Type="Number">0.0874620633736068</Data></Cell><Cell><Data ss:Type="Number">0.348593859117307</Data></Cell><Cell><Data ss:Type="Number">0.175907951213423</Data></Cell><Cell><Data ss:Type="Number">0.160678145042364</Data></Cell><Cell><Data ss:Type="Number">0.240017789571256</Data></Cell><Cell><Data ss:Type="Number">0.334082334891881</Data></Cell><Cell><Data ss:Type="Number">0.383175115807451</Data></Cell><Cell><Data ss:Type="Number">0.302392459582745</Data></Cell><Cell><Data ss:Type="Number">0.129409386690393</Data></Cell><Cell><Data ss:Type="Number">0.319717483246538</Data></Cell><Cell><Data ss:Type="Number">0.444744336146038</Data></Cell><Cell><Data ss:Type="Number">0.300368256866219</Data></Cell><Cell><Data ss:Type="Number">0.32971830274534</Data></Cell><Cell><Data ss:Type="Number">0.272648600900978</Data></Cell><Cell><Data ss:Type="Number">0.393671159855902</Data></Cell><Cell><Data ss:Type="Number">0.148835119978872</Data></Cell><Cell><Data ss:Type="Number">0.186720860089406</Data></Cell><Cell><Data ss:Type="Number">0.160478057353694</Data></Cell><Cell><Data ss:Type="Number">0.280857297070868</Data></Cell><Cell><Data ss:Type="Number">0.191403445972593</Data></Cell><Cell><Data ss:Type="Number">0.188503658362096</Data></Cell><Cell><Data ss:Type="Number">0.0169544598840401</Data></Cell><Cell><Data ss:Type="Number">0.1570687499191</Data></Cell><Cell><Data ss:Type="Number">0.045635975022964</Data></Cell><Cell><Data ss:Type="Number">0.249133598202951</Data></Cell><Cell><Data ss:Type="Number">0.290305590647258</Data></Cell></Row><Row ss:Height="12.816"><Cell><Data ss:Type="String">GAMMA_CARBOXYLATION_TRANSPORT_AND_AMINO_TERMINAL_CLEAVAGE_OF_PROTEINS</Data></Cell><Cell><Data ss:Type="Number">0.403435694431266</Data></Cell><Cell><Data ss:Type="Number">0.509401582275036</Data></Cell><Cell><Data ss:Type="Number">0.753363722172219</Data></Cell><Cell><Data ss:Type="Number">0.690890794882201</Data></Cell><Cell><Data ss:Type="Number">0.576090761683824</Data></Cell><Cell><Data ss:Type="Number">0.696505119302706</Data></Cell><Cell><Data ss:Type="Number">0.432702158605389</Data></Cell><Cell><Data ss:Type="Number">0.229563037548846</Data></Cell><Cell><Data ss:Type="Number">1</Data></Cell><Cell><Data ss:Type="Number">0.293042101010321</Data></Cell><Cell><Data ss:Type="Number">0.268579324571155</Data></Cell><Cell><Data ss:Type="Number">0.436708819918888</Data></Cell><Cell><Data ss:Type="Number">0.593529466899742</Data></Cell><Cell><Data ss:Type="Number">0.417649841712909</Data></Cell><Cell><Data ss:Type="Number">0.642488758858122</Data></Cell><Cell><Data ss:Type="Number">0.248032322022274</Data></Cell><Cell><Data ss:Type="Number">0.425360838125305</Data></Cell><Cell><Data ss:Type="Number">0.690790738963327</Data></Cell><Cell><Data ss:Type="Number">0.237860418204696</Data></Cell><Cell><Data ss:Type="Number">0.884877571631784</Data></Cell><Cell><Data ss:Type="Number">0.299954852102896</Data></Cell><Cell><Data ss:Type="Number">0.694549401882453</Data></Cell><Cell><Data ss:Type="Number">0.616541740808738</Data></Cell><Cell><Data ss:Type="Number">0.764429565545781</Data></Cell><Cell><Data ss:Type="Number">0.734545851478375</Data></Cell><Cell><Data ss:Type="Number">0.834065430141428</Data></Cell><Cell><Data ss:Type="Number">0.741803719667519</Data></Cell><Cell><Data ss:Type="Number">0.558768467054372</Data></Cell><Cell><Data ss:Type="Number">0.408929301352182</Data></Cell><Cell><Data ss:Type="Number">0.450612172946974</Data></Cell><Cell><Data ss:Type="Number">0.353005759732418</Data></Cell><Cell><Data ss:Type="Number">0.722929854877225</Data></Cell><Cell><Data ss:Type="Number">0.731377527142716</Data></Cell><Cell><Data ss:Type="Number">0.406921687694338</Data></Cell><Cell><Data ss:Type="Number">0.383860978677004</Data></Cell><Cell><Data ss:Type="Number">0.278733753052627</Data></Cell><Cell><Data ss:Type="Number">0.753090898417352</Data></Cell><Cell><Data ss:Type="Number">0.238813517098393</Data></Cell><Cell><Data ss:Type="Number">0.766378063047069</Data></Cell><Cell><Data ss:Type="Number">0.755220671027465</Data></Cell><Cell><Data ss:Type="Number">0.254973294684299</Data></Cell><Cell><Data ss:Type="Number">0.561911912829837</Data></Cell><Cell><Data ss:Type="Number">0.391609320057002</Data></Cell><Cell><Data ss:Type="Number">0.42761099715051</Data></Cell><Cell><Data ss:Type="Number">0.214972326397186</Data></Cell><Cell><Data ss:Type="Number">0.419147852858269</Data></Cell><Cell><Data ss:Type="Number">0.270677515871929</Data></Cell><Cell><Data ss:Type="Number">0.569662856506435</Data></Cell><Cell><Data ss:Type="Number">0.179311516106686</Data></Cell><Cell><Data ss:Type="Number">0.641740323068327</Data></Cell><Cell><Data ss:Type="Number">0.32870300255929</Data></Cell><Cell><Data ss:Type="Number">0.470165115963666</Data></Cell><Cell><Data ss:Type="Number">0.398785401424118</Data></Cell><Cell><Data ss:Type="Number">0.221181971019884</Data></Cell><Cell><Data ss:Type="Number">0.775942647041656</Data></Cell><Cell><Data ss:Type="Number">0.42297440780392</Data></Cell><Cell><Data ss:Type="Number">0.201239450974343</Data></Cell><Cell><Data ss:Type="Number">0.408917815678851</Data></Cell><Cell><Data ss:Type="Number">0.585724283262013</Data></Cell><Cell><Data ss:Type="Number">0.22565326484252</Data></Cell><Cell><Data ss:Type="Number">0.85447388201235</Data></Cell><Cell><Data ss:Type="Number">0.833217062038676</Data></Cell><Cell><Data ss:Type="Number">0.254999816518702</Data></Cell><Cell><Data ss:Type="Number">0.700502470909261</Data></Cell><Cell><Data ss:Type="Number">0.324652558777862</Data></Cell><Cell><Data ss:Type="Number">0.683071205757441</Data></Cell><Cell><Data ss:Type="Number">0.406914039065365</Data></Cell><Cell><Data ss:Type="Number">0.395014230438902</Data></Cell><Cell><Data ss:Type="Number">0.302010828878367</Data></Cell><Cell><Data ss:Type="Number">0.598953793938121</Data></Cell><Cell><Data ss:Type="Number">0.362139276908026</Data></Cell><Cell><Data ss:Type="Number">0.730449117464952</Data></Cell><Cell><Data ss:Type="Number">0.338663329805177</Data></Cell><Cell><Data ss:Type="Number">0.404426752057016</Data></Cell><Cell><Data ss:Type="Number">0.406921687694338</Data></Cell><Cell><Data ss:Type="Number">0.558612505095384</Data></Cell><Cell><Data ss:Type="Number">0.633865834522183</Data></Cell><Cell><Data ss:Type="Number">0.555573394529703</Data></Cell><Cell><Data ss:Type="Number">0.663631560734705</Data></Cell><Cell><Data ss:Type="Number">0.482551548770763</Data></Cell><Cell><Data ss:Type="Number">0.904621090556328</Data></Cell><Cell><Data ss:Type="Number">0.397379193596004</Data></Cell><Cell><Data ss:Type="Number">0.380230891446785</Data></Cell><Cell><Data ss:Type="Number">0.299217383402006</Data></Cell><Cell><Data ss:Type="Number">0.667830567412998</Data></Cell><Cell><Data ss:Type="Number">0.183821440966981</Data></Cell><Cell><Data ss:Type="Number">0.1046809301478</Data></Cell><Cell><Data ss:Type="Number">0.166859768484741</Data></Cell><Cell><Data ss:Type="Number">0.128588252973771</Data></Cell><Cell><Data ss:Type="Number">0</Data></Cell><Cell><Data ss:Type="Number">0.0514543127358227</Data></Cell><Cell><Data ss:Type="Number">0.164459459207032</Data></Cell><Cell><Data ss:Type="Number">0.221381811954167</Data></Cell><Cell><Data ss:Type="Number">0.161279571073826</Data></Cell><Cell><Data ss:Type="Number">0.191105469776013</Data></Cell><Cell><Data ss:Type="Number">0.207371723806209</Data></Cell><Cell><Data ss:Type="Number">0.16395495554406</Data></Cell><Cell><Data ss:Type="Number">0.223682989512246</Data></Cell><Cell><Data ss:Type="Number">0.209470332376345</Data></Cell><Cell><Data ss:Type="Number">0.169067698291735</Data></Cell><Cell><Data ss:Type="Number">0.141023385207903</Data></Cell><Cell><Data ss:Type="Number">0.153451696596541</Data></Cell><Cell><Data ss:Type="Number">0.134524304853987</Data></Cell><Cell><Data ss:Type="Number">0.151048100237689</Data></Cell><Cell><Data ss:Type="Number">0.100480507548857</Data></Cell><Cell><Data ss:Type="Number">0.183370425200902</Data></Cell><Cell><Data ss:Type="Number">0.218926966566804</Data></Cell><Cell><Data ss:Type="Number">0.164263606082473</Data></Cell><Cell><Data ss:Type="Number">0.211049183925569</Data></Cell><Cell><Data ss:Type="Number">0.247776867995586</Data></Cell><Cell><Data ss:Type="Number">0.159209261806697</Data></Cell><Cell><Data ss:Type="Number">0.135515441077311</Data></Cell><Cell><Data ss:Type="Number">0.146608779426808</Data></Cell><Cell><Data ss:Type="Number">0.158878345149015</Data></Cell><Cell><Data ss:Type="Number">0.13164840290085</Data></Cell><Cell><Data ss:Type="Number">0.177550274352923</Data></Cell><Cell><Data ss:Type="Number">0.165058630599706</Data></Cell><Cell><Data ss:Type="Number">0.125280512082745</Data></Cell><Cell><Data ss:Type="Number">0.206533259528964</Data></Cell><Cell><Data ss:Type="Number">0.135242191248028</Data></Cell><Cell><Data ss:Type="Number">0.077717074056769</Data></Cell><Cell><Data ss:Type="Number">0.060126194034996</Data></Cell><Cell><Data ss:Type="Number">0.143471388130247</Data></Cell><Cell><Data ss:Type="Number">0.108235846597344</Data></Cell><Cell><Data ss:Type="Number">0.127967352671441</Data></Cell><Cell><Data ss:Type="Number">0.675470218236756</Data></Cell><Cell><Data ss:Type="Number">0.135867730881165</Data></Cell><Cell><Data ss:Type="Number">0.149509686218116</Data></Cell><Cell><Data ss:Type="Number">0.0885391494933988</Data></Cell><Cell><Data ss:Type="Number">0.0952156239665835</Data></Cell><Cell><Data ss:Type="Number">0.144015636398032</Data></Cell><Cell><Data ss:Type="Number">0.154156811471197</Data></Cell><Cell><Data ss:Type="Number">0.18098156981907</Data></Cell><Cell><Data ss:Type="Number">0.161737873469111</Data></Cell><Cell><Data ss:Type="Number">0.106646863954498</Data></Cell><Cell><Data ss:Type="Number">0.114245188194272</Data></Cell><Cell><Data ss:Type="Number">0.095156442213984</Data></Cell><Cell><Data ss:Type="Number">0.0937241636858038</Data></Cell><Cell><Data ss:Type="Number">0.119583378131536</Data></Cell><Cell><Data ss:Type="Number">0.145593353886736</Data></Cell><Cell><Data ss:Type="Number">0.142102839550075</Data></Cell><Cell><Data ss:Type="Number">0.0682871065295554</Data></Cell><Cell><Data ss:Type="Number">0.164578563185384</Data></Cell><Cell><Data ss:Type="Number">0.102219456121017</Data></Cell><Cell><Data ss:Type="Number">0.218065556359259</Data></Cell><Cell><Data ss:Type="Number">0.0584581538373468</Data></Cell><Cell><Data ss:Type="Number">0.128995044315077</Data></Cell><Cell><Data ss:Type="Number">0.0812673241347313</Data></Cell><Cell><Data ss:Type="Number">0.0659416725672339</Data></Cell><Cell><Data ss:Type="Number">0.190356900260643</Data></Cell><Cell><Data ss:Type="Number">0.134022062038997</Data></Cell><Cell><Data ss:Type="Number">0.146369948435256</Data></Cell><Cell><Data ss:Type="Number">0.234702482259353</Data></Cell><Cell><Data ss:Type="Number">0.265718309573165</Data></Cell><Cell><Data ss:Type="Number">0.184603602201431</Data></Cell><Cell><Data ss:Type="Number">0.230658389073143</Data></Cell><Cell><Data ss:Type="Number">0.221322233056619</Data></Cell><Cell><Data ss:Type="Number">0.149864947631907</Data></Cell><Cell><Data ss:Type="Number">0.189962306837446</Data></Cell><Cell><Data ss:Type="Number">0.142009076455945</Data></Cell><Cell><Data ss:Type="Number">0.109821495899942</Data></Cell><Cell><Data ss:Type="Number">0.083783421517043</Data></Cell><Cell><Data ss:Type="Number">0.105036689311071</Data></Cell><Cell><Data ss:Type="Number">0.0536554760678106</Data></Cell><Cell><Data ss:Type="Number">0.0711872948121163</Data></Cell><Cell><Data ss:Type="Number">0.126835595141404</Data></Cell><Cell><Data ss:Type="Number">0.115453000205258</Data></Cell><Cell><Data ss:Type="Number">0.0764307516304709</Data></Cell><Cell><Data ss:Type="Number">0.0551748893208007</Data></Cell><Cell><Data ss:Type="Number">0.143876495685757</Data></Cell><Cell><Data ss:Type="Number">0.279208125322287</Data></Cell><Cell><Data ss:Type="Number">0.108454057806519</Data></Cell></Row><Row ss:Height="12.816"><Cell><Data ss:Type="String">IL_7_SIGNALING</Data></Cell><Cell><Data ss:Type="Number">0.867695382871411</Data></Cell><Cell><Data ss:Type="Number">0.876010929218379</Data></Cell><Cell><Data ss:Type="Number">0.901673725939845</Data></Cell><Cell><Data ss:Type="Number">0.901862247131785</Data></Cell><Cell><Data ss:Type="Number">0.459000314602018</Data></Cell><Cell><Data ss:Type="Number">0.910491411576791</Data></Cell><Cell><Data ss:Type="Number">0.623843513507018</Data></Cell><Cell><Data ss:Type="Number">0.661409859582136</Data></Cell><Cell><Data ss:Type="Number">0.647526737587216</Data></Cell><Cell><Data ss:Type="Number">0.436180547353494</Data></Cell><Cell><Data ss:Type="Number">0.583732268391393</Data></Cell><Cell><Data ss:Type="Number">0.987893039434504</Data></Cell><Cell><Data ss:Type="Number">0.726544410867623</Data></Cell><Cell><Data ss:Type="Number">0.515596983055183</Data></Cell><Cell><Data ss:Type="Number">0.563317533849553</Data></Cell><Cell><Data ss:Type="Number">0.509309840152204</Data></Cell><Cell><Data ss:Type="Number">0.746634804211685</Data></Cell><Cell><Data ss:Type="Number">0.591593602585779</Data></Cell><Cell><Data ss:Type="Number">0.526461927045034</Data></Cell><Cell><Data ss:Type="Number">0.748650100470948</Data></Cell><Cell><Data ss:Type="Number">0.551967784716132</Data></Cell><Cell><Data ss:Type="Number">0.643979865903325</Data></Cell><Cell><Data ss:Type="Number">0.469414415757807</Data></Cell><Cell><Data ss:Type="Number">0.616767976904717</Data></Cell><Cell><Data ss:Type="Number">0.857020967732768</Data></Cell><Cell><Data ss:Type="Number">0.811618969896076</Data></Cell><Cell><Data ss:Type="Number">0.890656497267612</Data></Cell><Cell><Data ss:Type="Number">0.300708430947389</Data></Cell><Cell><Data ss:Type="Number">0.872251179082089</Data></Cell><Cell><Data ss:Type="Number">0.747499608923625</Data></Cell><Cell><Data ss:Type="Number">0.67538667853564</Data></Cell><Cell><Data ss:Type="Number">0.715598691870682</Data></Cell><Cell><Data ss:Type="Number">0.933480035263582</Data></Cell><Cell><Data ss:Type="Number">0.758356773946997</Data></Cell><Cell><Data ss:Type="Number">0.928331757325684</Data></Cell><Cell><Data ss:Type="Number">0.622844319802915</Data></Cell><Cell><Data ss:Type="Number">0.267986964718166</Data></Cell><Cell><Data ss:Type="Number">0.434951172748904</Data></Cell><Cell><Data ss:Type="Number">0.911724533672964</Data></Cell><Cell><Data ss:Type="Number">0.45408191715562</Data></Cell><Cell><Data ss:Type="Number">0.479896433875862</Data></Cell><Cell><Data ss:Type="Number">0.855424402635812</Data></Cell><Cell><Data ss:Type="Number">0.592753225548025</Data></Cell><Cell><Data ss:Type="Number">0.798842532058166</Data></Cell><Cell><Data ss:Type="Number">0.432099701422545</Data></Cell><Cell><Data ss:Type="Number">0.578773502742947</Data></Cell><Cell><Data ss:Type="Number">0.466550804903641</Data></Cell><Cell><Data ss:Type="Number">0.858090301242266</Data></Cell><Cell><Data ss:Type="Number">0.313509302586228</Data></Cell><Cell><Data ss:Type="Number">1</Data></Cell><Cell><Data ss:Type="Number">0.875341534202379</Data></Cell><Cell><Data ss:Type="Number">0.844415386278184</Data></Cell><Cell><Data ss:Type="Number">0.724884557758686</Data></Cell><Cell><Data ss:Type="Number">0.504967373539502</Data></Cell><Cell><Data ss:Type="Number">0.656016982953144</Data></Cell><Cell><Data ss:Type="Number">0.983556845864136</Data></Cell><Cell><Data ss:Type="Number">0.329319533389394</Data></Cell><Cell><Data ss:Type="Number">0.515596983055183</Data></Cell><Cell><Data ss:Type="Number">0.757599749240903</Data></Cell><Cell><Data ss:Type="Number">0.848480516483934</Data></Cell><Cell><Data ss:Type="Number">0.373763046505565</Data></Cell><Cell><Data ss:Type="Number">0.525711157899282</Data></Cell><Cell><Data ss:Type="Number">0.464725273440239</Data></Cell><Cell><Data ss:Type="Number">0.82702616753369</Data></Cell><Cell><Data ss:Type="Number">0.777574844392873</Data></Cell><Cell><Data ss:Type="Number">0.571931201059579</Data></Cell><Cell><Data ss:Type="Number">0.877361767344563</Data></Cell><Cell><Data ss:Type="Number">0.553398131617764</Data></Cell><Cell><Data ss:Type="Number">0.8665484912034</Data></Cell><Cell><Data ss:Type="Number">0.497147809179043</Data></Cell><Cell><Data ss:Type="Number">0.619484782755031</Data></Cell><Cell><Data ss:Type="Number">0.800105400203453</Data></Cell><Cell><Data ss:Type="Number">0.67884995420095</Data></Cell><Cell><Data ss:Type="Number">0.767535057876262</Data></Cell><Cell><Data ss:Type="Number">0.4273392165448</Data></Cell><Cell><Data ss:Type="Number">0.669605372512498</Data></Cell><Cell><Data ss:Type="Number">0.609915839750003</Data></Cell><Cell><Data ss:Type="Number">0.937366321433786</Data></Cell><Cell><Data ss:Type="Number">0.792737276300567</Data></Cell><Cell><Data ss:Type="Number">1</Data></Cell><Cell><Data ss:Type="Number">0.829605553888025</Data></Cell><Cell><Data ss:Type="Number">0.614681847227136</Data></Cell><Cell><Data ss:Type="Number">0.746665584681686</Data></Cell><Cell><Data ss:Type="Number">0.735023522470348</Data></Cell><Cell><Data ss:Type="Number">0.695863359962452</Data></Cell><Cell><Data ss:Type="Number">0.796725658051093</Data></Cell><Cell><Data ss:Type="Number">0.226068224824802</Data></Cell><Cell><Data ss:Type="Number">0.226021215154524</Data></Cell><Cell><Data ss:Type="Number">0.0787188518347405</Data></Cell><Cell><Data ss:Type="Number">0.234928174643968</Data></Cell><Cell><Data ss:Type="Number">0.315621879685613</Data></Cell><Cell><Data ss:Type="Number">0.682218542135259</Data></Cell><Cell><Data ss:Type="Number">0.279878141132082</Data></Cell><Cell><Data ss:Type="Number">0.251865351705991</Data></Cell><Cell><Data ss:Type="Number">0</Data></Cell><Cell><Data ss:Type="Number">0.26399883113746</Data></Cell><Cell><Data ss:Type="Number">0.297414276647701</Data></Cell><Cell><Data ss:Type="Number">0.309211329295751</Data></Cell><Cell><Data ss:Type="Number">0.237614397206932</Data></Cell><Cell><Data ss:Type="Number">0.443988341103163</Data></Cell><Cell><Data ss:Type="Number">0.261111978822405</Data></Cell><Cell><Data ss:Type="Number">0.322519926537598</Data></Cell><Cell><Data ss:Type="Number">0.117046733617889</Data></Cell><Cell><Data ss:Type="Number">0.252799275708473</Data></Cell><Cell><Data ss:Type="Number">0.354125835631619</Data></Cell><Cell><Data ss:Type="Number">0.287015836408561</Data></Cell><Cell><Data ss:Type="Number">0.210226908597492</Data></Cell><Cell><Data ss:Type="Number">0.242859987044361</Data></Cell><Cell><Data ss:Type="Number">0.25204098715831</Data></Cell><Cell><Data ss:Type="Number">0.261650487769239</Data></Cell><Cell><Data ss:Type="Number">0.214470108501244</Data></Cell><Cell><Data ss:Type="Number">0.199447501864184</Data></Cell><Cell><Data ss:Type="Number">0.159627169831638</Data></Cell><Cell><Data ss:Type="Number">0.257198074067444</Data></Cell><Cell><Data ss:Type="Number">0.236761825994767</Data></Cell><Cell><Data ss:Type="Number">0.0868542165146886</Data></Cell><Cell><Data ss:Type="Number">0.300533553527221</Data></Cell><Cell><Data ss:Type="Number">0.260582778812331</Data></Cell><Cell><Data ss:Type="Number">0.266308421304961</Data></Cell><Cell><Data ss:Type="Number">0.254518123486177</Data></Cell><Cell><Data ss:Type="Number">0.253456489317281</Data></Cell><Cell><Data ss:Type="Number">0.613883011087706</Data></Cell><Cell><Data ss:Type="Number">0.272865182422405</Data></Cell><Cell><Data ss:Type="Number">0.243978218228853</Data></Cell><Cell><Data ss:Type="Number">0.276539212899265</Data></Cell><Cell><Data ss:Type="Number">0.285284547218454</Data></Cell><Cell><Data ss:Type="Number">0.209809493396946</Data></Cell><Cell><Data ss:Type="Number">0.168827035953534</Data></Cell><Cell><Data ss:Type="Number">0.223848466832327</Data></Cell><Cell><Data ss:Type="Number">0.194109759371503</Data></Cell><Cell><Data ss:Type="Number">0.2973259454941</Data></Cell><Cell><Data ss:Type="Number">0.361525712614918</Data></Cell><Cell><Data ss:Type="Number">0.309692493625711</Data></Cell><Cell><Data ss:Type="Number">0.733811375312695</Data></Cell><Cell><Data ss:Type="Number">0.252824551993478</Data></Cell><Cell><Data ss:Type="Number">0.265302940313385</Data></Cell><Cell><Data ss:Type="Number">0.257854864894903</Data></Cell><Cell><Data ss:Type="Number">0.368710432326232</Data></Cell><Cell><Data ss:Type="Number">0.354153940927698</Data></Cell><Cell><Data ss:Type="Number">0.302315451911508</Data></Cell><Cell><Data ss:Type="Number">0.233614890615395</Data></Cell><Cell><Data ss:Type="Number">0.088555940939833</Data></Cell><Cell><Data ss:Type="Number">0.22007578387302</Data></Cell><Cell><Data ss:Type="Number">0.342869987260649</Data></Cell><Cell><Data ss:Type="Number">0.323047349060469</Data></Cell><Cell><Data ss:Type="Number">0.16409678585009</Data></Cell><Cell><Data ss:Type="Number">0.112905482153043</Data></Cell><Cell><Data ss:Type="Number">0.582576278464381</Data></Cell><Cell><Data ss:Type="Number">0.270301123723345</Data></Cell><Cell><Data ss:Type="Number">0</Data></Cell><Cell><Data ss:Type="Number">0.157880867401045</Data></Cell><Cell><Data ss:Type="Number">0.331682271629303</Data></Cell><Cell><Data ss:Type="Number">0.135294479169485</Data></Cell><Cell><Data ss:Type="Number">0.303510080953154</Data></Cell><Cell><Data ss:Type="Number">0.0151258608784715</Data></Cell><Cell><Data ss:Type="Number">0.251865351705991</Data></Cell><Cell><Data ss:Type="Number">0.181424340743043</Data></Cell><Cell><Data ss:Type="Number">0.331432032642312</Data></Cell><Cell><Data ss:Type="Number">0.214874599351596</Data></Cell><Cell><Data ss:Type="Number">0.230046175177539</Data></Cell><Cell><Data ss:Type="Number">0.337118321836985</Data></Cell><Cell><Data ss:Type="Number">0.1528416294907</Data></Cell><Cell><Data ss:Type="Number">0.183648150612477</Data></Cell><Cell><Data ss:Type="Number">0.186323584302583</Data></Cell><Cell><Data ss:Type="Number">0.310409636956334</Data></Cell><Cell><Data ss:Type="Number">0.0715656796917695</Data></Cell><Cell><Data ss:Type="Number">0.19136768221844</Data></Cell><Cell><Data ss:Type="Number">0.17173641298259</Data></Cell><Cell><Data ss:Type="Number">0.083104774588162</Data></Cell><Cell><Data ss:Type="Number">0.0791442501106767</Data></Cell><Cell><Data ss:Type="Number">0.952984277057473</Data></Cell><Cell><Data ss:Type="Number">0.298060281226406</Data></Cell></Row><Row ss:Height="12.816"><Cell><Data ss:Type="String">SIGNALING_BY_ERBB4</Data></Cell><Cell><Data ss:Type="Number">0.625464934920389</Data></Cell><Cell><Data ss:Type="Number">0.821328206893289</Data></Cell><Cell><Data ss:Type="Number">0.932087708561027</Data></Cell><Cell><Data ss:Type="Number">0.724718568049512</Data></Cell><Cell><Data ss:Type="Number">0.456355721494404</Data></Cell><Cell><Data ss:Type="Number">0.814815368841663</Data></Cell><Cell><Data ss:Type="Number">0.774804415282282</Data></Cell><Cell><Data ss:Type="Number">0.512124227646976</Data></Cell><Cell><Data ss:Type="Number">0.755658997164758</Data></Cell><Cell><Data ss:Type="Number">0.579482574826113</Data></Cell><Cell><Data ss:Type="Number">0.496729945156725</Data></Cell><Cell><Data ss:Type="Number">0.897467712966311</Data></Cell><Cell><Data ss:Type="Number">0.84427375328168</Data></Cell><Cell><Data ss:Type="Number">0.602756908966331</Data></Cell><Cell><Data ss:Type="Number">0.76168598905589</Data></Cell><Cell><Data ss:Type="Number">0.528988932456138</Data></Cell><Cell><Data ss:Type="Number">0.976090393132418</Data></Cell><Cell><Data ss:Type="Number">0.689176767111105</Data></Cell><Cell><Data ss:Type="Number">0.609052916587666</Data></Cell><Cell><Data ss:Type="Number">0.46750700841973</Data></Cell><Cell><Data ss:Type="Number">0.497209453038161</Data></Cell><Cell><Data ss:Type="Number">0.457418985049434</Data></Cell><Cell><Data ss:Type="Number">0.489855128554708</Data></Cell><Cell><Data ss:Type="Number">0.809488058712922</Data></Cell><Cell><Data ss:Type="Number">0.826200905684199</Data></Cell><Cell><Data ss:Type="Number">0.780042926540663</Data></Cell><Cell><Data ss:Type="Number">0.989077336768166</Data></Cell><Cell><Data ss:Type="Number">0.471868881454089</Data></Cell><Cell><Data ss:Type="Number">0.938636370999663</Data></Cell><Cell><Data ss:Type="Number">0.743948777421589</Data></Cell><Cell><Data ss:Type="Number">0.594533006997151</Data></Cell><Cell><Data ss:Type="Number">0.717692455255751</Data></Cell><Cell><Data ss:Type="Number">1</Data></Cell><Cell><Data ss:Type="Number">0.740972324790488</Data></Cell><Cell><Data ss:Type="Number">0.687774191211834</Data></Cell><Cell><Data ss:Type="Number">0.483212203605194</Data></Cell><Cell><Data ss:Type="Number">0.806594686177068</Data></Cell><Cell><Data ss:Type="Number">0.430501077131595</Data></Cell><Cell><Data ss:Type="Number">0.783792291592757</Data></Cell><Cell><Data ss:Type="Number">0.768485549144526</Data></Cell><Cell><Data ss:Type="Number">0.579803817900314</Data></Cell><Cell><Data ss:Type="Number">0.548767340260438</Data></Cell><Cell><Data ss:Type="Number">0.624447009146883</Data></Cell><Cell><Data ss:Type="Number">0.846150874537876</Data></Cell><Cell><Data ss:Type="Number">0.4142595178977</Data></Cell><Cell><Data ss:Type="Number">0.625464934920389</Data></Cell><Cell><Data ss:Type="Number">0.503532037690614</Data></Cell><Cell><Data ss:Type="Number">0.984295379581772</Data></Cell><Cell><Data ss:Type="Number">0.395156101281533</Data></Cell><Cell><Data ss:Type="Number">0.968647504396438</Data></Cell><Cell><Data ss:Type="Number">0.773676429079719</Data></Cell><Cell><Data ss:Type="Number">0.753251985873784</Data></Cell><Cell><Data ss:Type="Number">0.93994118809548</Data></Cell><Cell><Data ss:Type="Number">0.59604581834169</Data></Cell><Cell><Data ss:Type="Number">0.67062118572757</Data></Cell><Cell><Data ss:Type="Number">0.827633011589846</Data></Cell><Cell><Data ss:Type="Number">0.557293714731543</Data></Cell><Cell><Data ss:Type="Number">0.762305384093042</Data></Cell><Cell><Data ss:Type="Number">0.755981546793661</Data></Cell><Cell><Data ss:Type="Number">0.625464934920389</Data></Cell><Cell><Data ss:Type="Number">0.820681319669342</Data></Cell><Cell><Data ss:Type="Number">0.853306633863368</Data></Cell><Cell><Data ss:Type="Number">0.516661787132267</Data></Cell><Cell><Data ss:Type="Number">0.457962914948873</Data></Cell><Cell><Data ss:Type="Number">0.771583304667822</Data></Cell><Cell><Data ss:Type="Number">0.766952005267149</Data></Cell><Cell><Data ss:Type="Number">0.625464934920389</Data></Cell><Cell><Data ss:Type="Number">0.624977403667112</Data></Cell><Cell><Data ss:Type="Number">0.613707445860468</Data></Cell><Cell><Data ss:Type="Number">0.772816412851999</Data></Cell><Cell><Data ss:Type="Number">0.793385650302781</Data></Cell><Cell><Data ss:Type="Number">0.795756948785672</Data></Cell><Cell><Data ss:Type="Number">0.718410399302103</Data></Cell><Cell><Data ss:Type="Number">0.730446477210735</Data></Cell><Cell><Data ss:Type="Number">0.625464934920389</Data></Cell><Cell><Data ss:Type="Number">0.731927803666367</Data></Cell><Cell><Data ss:Type="Number">0.523497143598773</Data></Cell><Cell><Data ss:Type="Number">0.878538806045741</Data></Cell><Cell><Data ss:Type="Number">0.780097540902792</Data></Cell><Cell><Data ss:Type="Number">0.789518865096847</Data></Cell><Cell><Data ss:Type="Number">0.903597489071372</Data></Cell><Cell><Data ss:Type="Number">0.804270658858991</Data></Cell><Cell><Data ss:Type="Number">0.625464934920389</Data></Cell><Cell><Data ss:Type="Number">0.737827731372473</Data></Cell><Cell><Data ss:Type="Number">0.775307035833695</Data></Cell><Cell><Data ss:Type="Number">0.612545766660478</Data></Cell><Cell><Data ss:Type="Number">0.241655108376775</Data></Cell><Cell><Data ss:Type="Number">0.233748911244337</Data></Cell><Cell><Data ss:Type="Number">0.0546440705651207</Data></Cell><Cell><Data ss:Type="Number">0.276122597238029</Data></Cell><Cell><Data ss:Type="Number">0.271383694303641</Data></Cell><Cell><Data ss:Type="Number">0.399273802287103</Data></Cell><Cell><Data ss:Type="Number">0.357787521403344</Data></Cell><Cell><Data ss:Type="Number">0.335886504794754</Data></Cell><Cell><Data ss:Type="Number">0.0163030292876517</Data></Cell><Cell><Data ss:Type="Number">0.365000685748414</Data></Cell><Cell><Data ss:Type="Number">0.319476426430354</Data></Cell><Cell><Data ss:Type="Number">0.369642514625891</Data></Cell><Cell><Data ss:Type="Number">0.368456512307721</Data></Cell><Cell><Data ss:Type="Number">0.416691224175658</Data></Cell><Cell><Data ss:Type="Number">0.272038473630754</Data></Cell><Cell><Data ss:Type="Number">0.343513613326901</Data></Cell><Cell><Data ss:Type="Number">0.0771987834503361</Data></Cell><Cell><Data ss:Type="Number">0.341838495016393</Data></Cell><Cell><Data ss:Type="Number">0.299414695513512</Data></Cell><Cell><Data ss:Type="Number">0.333409110985234</Data></Cell><Cell><Data ss:Type="Number">0.343524024788758</Data></Cell><Cell><Data ss:Type="Number">0.326308712897003</Data></Cell><Cell><Data ss:Type="Number">0.331655431677291</Data></Cell><Cell><Data ss:Type="Number">0.344651979188888</Data></Cell><Cell><Data ss:Type="Number">0.308199153411648</Data></Cell><Cell><Data ss:Type="Number">0.311700898317739</Data></Cell><Cell><Data ss:Type="Number">0.301071842740598</Data></Cell><Cell><Data ss:Type="Number">0.291319127277179</Data></Cell><Cell><Data ss:Type="Number">0.30919903715818</Data></Cell><Cell><Data ss:Type="Number">0.239810172711953</Data></Cell><Cell><Data ss:Type="Number">0.322056357907913</Data></Cell><Cell><Data ss:Type="Number">0.283237718981576</Data></Cell><Cell><Data ss:Type="Number">0.313799812952374</Data></Cell><Cell><Data ss:Type="Number">0.353187939206542</Data></Cell><Cell><Data ss:Type="Number">0.210469686848047</Data></Cell><Cell><Data ss:Type="Number">0.0446973670113677</Data></Cell><Cell><Data ss:Type="Number">0.314011790836809</Data></Cell><Cell><Data ss:Type="Number">0.300309061888766</Data></Cell><Cell><Data ss:Type="Number">0.301816854664656</Data></Cell><Cell><Data ss:Type="Number">0.395799627410661</Data></Cell><Cell><Data ss:Type="Number">0.276122597238029</Data></Cell><Cell><Data ss:Type="Number">0.210425815278406</Data></Cell><Cell><Data ss:Type="Number">0.248113974459614</Data></Cell><Cell><Data ss:Type="Number">0.332615769379943</Data></Cell><Cell><Data ss:Type="Number">0.333267452631905</Data></Cell><Cell><Data ss:Type="Number">0.365076151096247</Data></Cell><Cell><Data ss:Type="Number">0.327320125798282</Data></Cell><Cell><Data ss:Type="Number">0.358022774701373</Data></Cell><Cell><Data ss:Type="Number">0.263371453489681</Data></Cell><Cell><Data ss:Type="Number">0.30858432278748</Data></Cell><Cell><Data ss:Type="Number">0.298786162006727</Data></Cell><Cell><Data ss:Type="Number">0.347549448286279</Data></Cell><Cell><Data ss:Type="Number">0.373851052674728</Data></Cell><Cell><Data ss:Type="Number">0.330399576071585</Data></Cell><Cell><Data ss:Type="Number">0.269832363804541</Data></Cell><Cell><Data ss:Type="Number">0.144956545811725</Data></Cell><Cell><Data ss:Type="Number">0.31752759543884</Data></Cell><Cell><Data ss:Type="Number">0.288348913335986</Data></Cell><Cell><Data ss:Type="Number">0.355834979098403</Data></Cell><Cell><Data ss:Type="Number">0.147300886221221</Data></Cell><Cell><Data ss:Type="Number">0.140431116089334</Data></Cell><Cell><Data ss:Type="Number">0.434337019454686</Data></Cell><Cell><Data ss:Type="Number">0.290915568383091</Data></Cell><Cell><Data ss:Type="Number">0</Data></Cell><Cell><Data ss:Type="Number">0.2063051606321</Data></Cell><Cell><Data ss:Type="Number">0.338522570260481</Data></Cell><Cell><Data ss:Type="Number">0.388430653505063</Data></Cell><Cell><Data ss:Type="Number">0.373457115749406</Data></Cell><Cell><Data ss:Type="Number">0.0814901987180817</Data></Cell><Cell><Data ss:Type="Number">0.36086856988249</Data></Cell><Cell><Data ss:Type="Number">0.407500227081077</Data></Cell><Cell><Data ss:Type="Number">0.28285180264677</Data></Cell><Cell><Data ss:Type="Number">0.321366217176865</Data></Cell><Cell><Data ss:Type="Number">0.239663358411693</Data></Cell><Cell><Data ss:Type="Number">0.453649846293915</Data></Cell><Cell><Data ss:Type="Number">0.0538923408276531</Data></Cell><Cell><Data ss:Type="Number">0.186618655316177</Data></Cell><Cell><Data ss:Type="Number">0.186534798777612</Data></Cell><Cell><Data ss:Type="Number">0.254762797438226</Data></Cell><Cell><Data ss:Type="Number">0.0583484092037887</Data></Cell><Cell><Data ss:Type="Number">0.173933550500703</Data></Cell><Cell><Data ss:Type="Number">0.0663545840662488</Data></Cell><Cell><Data ss:Type="Number">0.158198805090876</Data></Cell><Cell><Data ss:Type="Number">0.119264313618974</Data></Cell><Cell><Data ss:Type="Number">0.465035295576915</Data></Cell><Cell><Data ss:Type="Number">0.290058339657657</Data></Cell></Row><Row ss:Index="37" ss:Height="12.816"><Cell><Data ss:Type="String">ORC1_REMOVAL_FROM_CHROMATIN</Data></Cell><Cell><Data ss:Type="Number">0.675850281637348</Data></Cell><Cell><Data ss:Type="Number">0.706262831536902</Data></Cell><Cell><Data ss:Type="Number">0.266280582370909</Data></Cell><Cell><Data ss:Type="Number">0.627793205324199</Data></Cell><Cell><Data ss:Type="Number">0.355068820041672</Data></Cell><Cell><Data ss:Type="Number">0.530281208070041</Data></Cell><Cell><Data ss:Type="Number">0.602177803949059</Data></Cell><Cell><Data ss:Type="Number">0.308665069565519</Data></Cell><Cell><Data ss:Type="Number">0.615496404737706</Data></Cell><Cell><Data ss:Type="Number">0.511373442030114</Data></Cell><Cell><Data ss:Type="Number">0.323660967883999</Data></Cell><Cell><Data ss:Type="Number">0.339387499890887</Data></Cell><Cell><Data ss:Type="Number">0.306136400583037</Data></Cell><Cell><Data ss:Type="Number">0.882169573575679</Data></Cell><Cell><Data ss:Type="Number">0.790819307013573</Data></Cell><Cell><Data ss:Type="Number">0.507741676294835</Data></Cell><Cell><Data ss:Type="Number">0.886026011142974</Data></Cell><Cell><Data ss:Type="Number">0.506066081697059</Data></Cell><Cell><Data ss:Type="Number">0.901691974069861</Data></Cell><Cell><Data ss:Type="Number">0.198112562865921</Data></Cell><Cell><Data ss:Type="Number">0.322308632100896</Data></Cell><Cell><Data ss:Type="Number">0.174104822723217</Data></Cell><Cell><Data ss:Type="Number">0.362635732959565</Data></Cell><Cell><Data ss:Type="Number">0.381153601187783</Data></Cell><Cell><Data ss:Type="Number">0.480253233986106</Data></Cell><Cell><Data ss:Type="Number">0.437220248335295</Data></Cell><Cell><Data ss:Type="Number">0.762991181356159</Data></Cell><Cell><Data ss:Type="Number">0.517870541851564</Data></Cell><Cell><Data ss:Type="Number">0.371684612978937</Data></Cell><Cell><Data ss:Type="Number">0.567102614728793</Data></Cell><Cell><Data ss:Type="Number">0.866326932817826</Data></Cell><Cell><Data ss:Type="Number">0.805593831981328</Data></Cell><Cell><Data ss:Type="Number">0.243639430644915</Data></Cell><Cell><Data ss:Type="Number">0.773546946652197</Data></Cell><Cell><Data ss:Type="Number">0.479941272719018</Data></Cell><Cell><Data ss:Type="Number">0.598071263577069</Data></Cell><Cell><Data ss:Type="Number">0.216367943219209</Data></Cell><Cell><Data ss:Type="Number">0.279923564932827</Data></Cell><Cell><Data ss:Type="Number">0.566457777581984</Data></Cell><Cell><Data ss:Type="Number">0.678537230759296</Data></Cell><Cell><Data ss:Type="Number">0.712273387280698</Data></Cell><Cell><Data ss:Type="Number">0.541687510916646</Data></Cell><Cell><Data ss:Type="Number">0.752901887347847</Data></Cell><Cell><Data ss:Type="Number">0.626420449177828</Data></Cell><Cell><Data ss:Type="Number">0.354883386513279</Data></Cell><Cell><Data ss:Type="Number">1</Data></Cell><Cell><Data ss:Type="Number">0.659101953904643</Data></Cell><Cell><Data ss:Type="Number">0.478002690312193</Data></Cell><Cell><Data ss:Type="Number">0.211354067929039</Data></Cell><Cell><Data ss:Type="Number">0.706645675148263</Data></Cell><Cell><Data ss:Type="Number">0.604828766472819</Data></Cell><Cell><Data ss:Type="Number">0.72226272492953</Data></Cell><Cell><Data ss:Type="Number">0.552326856798617</Data></Cell><Cell><Data ss:Type="Number">0.674221225342535</Data></Cell><Cell><Data ss:Type="Number">0.675941893961522</Data></Cell><Cell><Data ss:Type="Number">0.618798863100908</Data></Cell><Cell><Data ss:Type="Number">0.403163436770513</Data></Cell><Cell><Data ss:Type="Number">0.870072969343541</Data></Cell><Cell><Data ss:Type="Number">0.23675011547932</Data></Cell><Cell><Data ss:Type="Number">0.706352929319125</Data></Cell><Cell><Data ss:Type="Number">0.17856752541678</Data></Cell><Cell><Data ss:Type="Number">0.735865117141596</Data></Cell><Cell><Data ss:Type="Number">0.586922532980163</Data></Cell><Cell><Data ss:Type="Number">0.171882127673196</Data></Cell><Cell><Data ss:Type="Number">0.506835480163714</Data></Cell><Cell><Data ss:Type="Number">0.857737872163557</Data></Cell><Cell><Data ss:Type="Number">0.58122085037763</Data></Cell><Cell><Data ss:Type="Number">0.72826372669659</Data></Cell><Cell><Data ss:Type="Number">0.425008308130714</Data></Cell><Cell><Data ss:Type="Number">0.496315911491405</Data></Cell><Cell><Data ss:Type="Number">0.552153141343636</Data></Cell><Cell><Data ss:Type="Number">0.707195689005712</Data></Cell><Cell><Data ss:Type="Number">0.720241953532715</Data></Cell><Cell><Data ss:Type="Number">0.626875639422109</Data></Cell><Cell><Data ss:Type="Number">0.880027613558938</Data></Cell><Cell><Data ss:Type="Number">0.537764620738181</Data></Cell><Cell><Data ss:Type="Number">0.376501661080991</Data></Cell><Cell><Data ss:Type="Number">0.511674989657555</Data></Cell><Cell><Data ss:Type="Number">0.774336414264655</Data></Cell><Cell><Data ss:Type="Number">0.526063609438265</Data></Cell><Cell><Data ss:Type="Number">0.374245773796853</Data></Cell><Cell><Data ss:Type="Number">0.463327779636716</Data></Cell><Cell><Data ss:Type="Number">0.73720306932586</Data></Cell><Cell><Data ss:Type="Number">0.354666960175029</Data></Cell><Cell><Data ss:Type="Number">0.112830455836541</Data></Cell><Cell><Data ss:Type="Number">0.738868554639054</Data></Cell><Cell><Data ss:Type="Number">0.092560702631135</Data></Cell><Cell><Data ss:Type="Number">0.128610088066877</Data></Cell><Cell><Data ss:Type="Number">0.0384243309600869</Data></Cell><Cell><Data ss:Type="Number">0.189529829807426</Data></Cell><Cell><Data ss:Type="Number">0.196600224692881</Data></Cell><Cell><Data ss:Type="Number">0.126154058123666</Data></Cell><Cell><Data ss:Type="Number">0.174291080932423</Data></Cell><Cell><Data ss:Type="Number">0.139727828411133</Data></Cell><Cell><Data ss:Type="Number">0</Data></Cell><Cell><Data ss:Type="Number">0.3183760389493</Data></Cell><Cell><Data ss:Type="Number">0.325368496274987</Data></Cell><Cell><Data ss:Type="Number">0.241844905221494</Data></Cell><Cell><Data ss:Type="Number">0.176219412480697</Data></Cell><Cell><Data ss:Type="Number">0.509636580635452</Data></Cell><Cell><Data ss:Type="Number">0.0637836339654725</Data></Cell><Cell><Data ss:Type="Number">0.21478871965315</Data></Cell><Cell><Data ss:Type="Number">0.0592489742001105</Data></Cell><Cell><Data ss:Type="Number">0.26878131334018</Data></Cell><Cell><Data ss:Type="Number">0.242457244730642</Data></Cell><Cell><Data ss:Type="Number">0.220112791186865</Data></Cell><Cell><Data ss:Type="Number">0.215087992246767</Data></Cell><Cell><Data ss:Type="Number">0.119983898021684</Data></Cell><Cell><Data ss:Type="Number">0.183064913602176</Data></Cell><Cell><Data ss:Type="Number">0.38032330419426</Data></Cell><Cell><Data ss:Type="Number">0.173919050240583</Data></Cell><Cell><Data ss:Type="Number">0.155869054729489</Data></Cell><Cell><Data ss:Type="Number">0.102883489299922</Data></Cell><Cell><Data ss:Type="Number">0.141425978715202</Data></Cell><Cell><Data ss:Type="Number">0.100943599495773</Data></Cell><Cell><Data ss:Type="Number">0.0693354198933628</Data></Cell><Cell><Data ss:Type="Number">0.170380450209716</Data></Cell><Cell><Data ss:Type="Number">0.149584957357184</Data></Cell><Cell><Data ss:Type="Number">0.071424969353539</Data></Cell><Cell><Data ss:Type="Number">0.35168496714707</Data></Cell><Cell><Data ss:Type="Number">0.114030733826014</Data></Cell><Cell><Data ss:Type="Number">0.0620558165392382</Data></Cell><Cell><Data ss:Type="Number">0.0942938360526194</Data></Cell><Cell><Data ss:Type="Number">0.140553476494423</Data></Cell><Cell><Data ss:Type="Number">0.384820963806079</Data></Cell><Cell><Data ss:Type="Number">0.461825867828652</Data></Cell><Cell><Data ss:Type="Number">0.0851870089381153</Data></Cell><Cell><Data ss:Type="Number">0.0844333281447022</Data></Cell><Cell><Data ss:Type="Number">0.0829867426431569</Data></Cell><Cell><Data ss:Type="Number">0.298143222851765</Data></Cell><Cell><Data ss:Type="Number">0.132491905928093</Data></Cell><Cell><Data ss:Type="Number">0.102883703869956</Data></Cell><Cell><Data ss:Type="Number">0.32182601393411</Data></Cell><Cell><Data ss:Type="Number">0.106492188079744</Data></Cell><Cell><Data ss:Type="Number">0.181248718707778</Data></Cell><Cell><Data ss:Type="Number">0.11982907098448</Data></Cell><Cell><Data ss:Type="Number">0.124683054230595</Data></Cell><Cell><Data ss:Type="Number">0.25818751137796</Data></Cell><Cell><Data ss:Type="Number">0.19017946004542</Data></Cell><Cell><Data ss:Type="Number">0.157823275449972</Data></Cell><Cell><Data ss:Type="Number">0.17255800165729</Data></Cell><Cell><Data ss:Type="Number">0.0306473668060287</Data></Cell><Cell><Data ss:Type="Number">0.130954170005964</Data></Cell><Cell><Data ss:Type="Number">0.177426522231899</Data></Cell><Cell><Data ss:Type="Number">0.276318456525986</Data></Cell><Cell><Data ss:Type="Number">0.114104877416524</Data></Cell><Cell><Data ss:Type="Number">0.0318831484369684</Data></Cell><Cell><Data ss:Type="Number">0.18796041088428</Data></Cell><Cell><Data ss:Type="Number">0.054798862100525</Data></Cell><Cell><Data ss:Type="Number">0.00917994094549752</Data></Cell><Cell><Data ss:Type="Number">0.143788816888856</Data></Cell><Cell><Data ss:Type="Number">0.301196346177792</Data></Cell><Cell><Data ss:Type="Number">0.351769067804442</Data></Cell><Cell><Data ss:Type="Number">0.157435298442608</Data></Cell><Cell><Data ss:Type="Number">0.0340325874412523</Data></Cell><Cell><Data ss:Type="Number">0.252346278425923</Data></Cell><Cell><Data ss:Type="Number">0.58785025738556</Data></Cell><Cell><Data ss:Type="Number">0.270612476992482</Data></Cell><Cell><Data ss:Type="Number">0.36840205662865</Data></Cell><Cell><Data ss:Type="Number">0.156949688870691</Data></Cell><Cell><Data ss:Type="Number">0.334785564701158</Data></Cell><Cell><Data ss:Type="Number">0.060592032849571</Data></Cell><Cell><Data ss:Type="Number">0.0678208896210025</Data></Cell><Cell><Data ss:Type="Number">0.0940219818760664</Data></Cell><Cell><Data ss:Type="Number">0.255866203375438</Data></Cell><Cell><Data ss:Type="Number">0.0602047982272457</Data></Cell><Cell><Data ss:Type="Number">0.0926274893173661</Data></Cell><Cell><Data ss:Type="Number">0.027121656640194</Data></Cell><Cell><Data ss:Type="Number">0.119658861199848</Data></Cell><Cell><Data ss:Type="Number">0.0306629177613749</Data></Cell><Cell><Data ss:Type="Number">0.127050507995901</Data></Cell><Cell><Data ss:Type="Number">0.123991062106966</Data></Cell></Row><Row ss:Height="12.816"><Cell><Data ss:Type="String">O_LINKED_GLYCOSYLATION_OF_MUCINS</Data></Cell><Cell><Data ss:Type="Number">0.721767037996676</Data></Cell><Cell><Data ss:Type="Number">0.753548767171812</Data></Cell><Cell><Data ss:Type="Number">0.79060949561892</Data></Cell><Cell><Data ss:Type="Number">0.819296986767286</Data></Cell><Cell><Data ss:Type="Number">0.572315923157497</Data></Cell><Cell><Data ss:Type="Number">0.693189867983145</Data></Cell><Cell><Data ss:Type="Number">0.730749086873626</Data></Cell><Cell><Data ss:Type="Number">0.823019179211368</Data></Cell><Cell><Data ss:Type="Number">0.637068594273247</Data></Cell><Cell><Data ss:Type="Number">0.516207223015451</Data></Cell><Cell><Data ss:Type="Number">0.625512094554953</Data></Cell><Cell><Data ss:Type="Number">0.955093274375913</Data></Cell><Cell><Data ss:Type="Number">0.182204807406906</Data></Cell><Cell><Data ss:Type="Number">0.473344691874007</Data></Cell><Cell><Data ss:Type="Number">0.715796619785151</Data></Cell><Cell><Data ss:Type="Number">0.644370624740191</Data></Cell><Cell><Data ss:Type="Number">0.683466249859793</Data></Cell><Cell><Data ss:Type="Number">0.849184515428566</Data></Cell><Cell><Data ss:Type="Number">0.613995131985217</Data></Cell><Cell><Data ss:Type="Number">0.893808769734322</Data></Cell><Cell><Data ss:Type="Number">0.656554677707573</Data></Cell><Cell><Data ss:Type="Number">0.43023822031625</Data></Cell><Cell><Data ss:Type="Number">0.56480033982318</Data></Cell><Cell><Data ss:Type="Number">0.743112828935118</Data></Cell><Cell><Data ss:Type="Number">0.597768087568129</Data></Cell><Cell><Data ss:Type="Number">0.763016138043605</Data></Cell><Cell><Data ss:Type="Number">0.678527671927935</Data></Cell><Cell><Data ss:Type="Number">0.657101037129158</Data></Cell><Cell><Data ss:Type="Number">0.677192362608647</Data></Cell><Cell><Data ss:Type="Number">0.749479478328516</Data></Cell><Cell><Data ss:Type="Number">0.477009593534071</Data></Cell><Cell><Data ss:Type="Number">0.679049254192277</Data></Cell><Cell><Data ss:Type="Number">0.817611263482529</Data></Cell><Cell><Data ss:Type="Number">0.70992098226833</Data></Cell><Cell><Data ss:Type="Number">0.839598751427575</Data></Cell><Cell><Data ss:Type="Number">0.641076174223452</Data></Cell><Cell><Data ss:Type="Number">1</Data></Cell><Cell><Data ss:Type="Number">0.882142996561935</Data></Cell><Cell><Data ss:Type="Number">0.831668288072955</Data></Cell><Cell><Data ss:Type="Number">0.609288382248773</Data></Cell><Cell><Data ss:Type="Number">0.427569819414625</Data></Cell><Cell><Data ss:Type="Number">0.860827391162533</Data></Cell><Cell><Data ss:Type="Number">0.484544969971578</Data></Cell><Cell><Data ss:Type="Number">0.727130915723398</Data></Cell><Cell><Data ss:Type="Number">0.464144308536503</Data></Cell><Cell><Data ss:Type="Number">0.614442460111603</Data></Cell><Cell><Data ss:Type="Number">0.592854352037387</Data></Cell><Cell><Data ss:Type="Number">0.728726170775952</Data></Cell><Cell><Data ss:Type="Number">0.340368165705857</Data></Cell><Cell><Data ss:Type="Number">0.76894430638597</Data></Cell><Cell><Data ss:Type="Number">0.777381964114449</Data></Cell><Cell><Data ss:Type="Number">0.536692525289092</Data></Cell><Cell><Data ss:Type="Number">0.644079961516728</Data></Cell><Cell><Data ss:Type="Number">0.579493735760724</Data></Cell><Cell><Data ss:Type="Number">0.824645480247429</Data></Cell><Cell><Data ss:Type="Number">0.72504607876073</Data></Cell><Cell><Data ss:Type="Number">0.411734880772616</Data></Cell><Cell><Data ss:Type="Number">0.632781819827301</Data></Cell><Cell><Data ss:Type="Number">0.752846824681194</Data></Cell><Cell><Data ss:Type="Number">0.623252704826875</Data></Cell><Cell><Data ss:Type="Number">0.687265684380395</Data></Cell><Cell><Data ss:Type="Number">0.82765616770504</Data></Cell><Cell><Data ss:Type="Number">0.922198250615662</Data></Cell><Cell><Data ss:Type="Number">0.777259236207786</Data></Cell><Cell><Data ss:Type="Number">0.725249701794534</Data></Cell><Cell><Data ss:Type="Number">0.629839248799666</Data></Cell><Cell><Data ss:Type="Number">0.759717830645369</Data></Cell><Cell><Data ss:Type="Number">0.453524975524368</Data></Cell><Cell><Data ss:Type="Number">0.519979495887387</Data></Cell><Cell><Data ss:Type="Number">0.883482235360954</Data></Cell><Cell><Data ss:Type="Number">0.663875149143534</Data></Cell><Cell><Data ss:Type="Number">0.79310450596723</Data></Cell><Cell><Data ss:Type="Number">0.698567885391787</Data></Cell><Cell><Data ss:Type="Number">0.790405863282166</Data></Cell><Cell><Data ss:Type="Number">0.557734522158106</Data></Cell><Cell><Data ss:Type="Number">0.818720985372485</Data></Cell><Cell><Data ss:Type="Number">0.904660843307028</Data></Cell><Cell><Data ss:Type="Number">0.883407298125927</Data></Cell><Cell><Data ss:Type="Number">0.609492061514482</Data></Cell><Cell><Data ss:Type="Number">0.732881338819565</Data></Cell><Cell><Data ss:Type="Number">0.838130256961702</Data></Cell><Cell><Data ss:Type="Number">0.724790169568828</Data></Cell><Cell><Data ss:Type="Number">0.503343194735952</Data></Cell><Cell><Data ss:Type="Number">0.718242793180848</Data></Cell><Cell><Data ss:Type="Number">0.588453696476699</Data></Cell><Cell><Data ss:Type="Number">0.473344691874007</Data></Cell><Cell><Data ss:Type="Number">0.217444514844614</Data></Cell><Cell><Data ss:Type="Number">0.322704795000746</Data></Cell><Cell><Data ss:Type="Number">0.0853948747833276</Data></Cell><Cell><Data ss:Type="Number">0.340528671108113</Data></Cell><Cell><Data ss:Type="Number">0.314713375819305</Data></Cell><Cell><Data ss:Type="Number">0.520781003702732</Data></Cell><Cell><Data ss:Type="Number">0.460622631784324</Data></Cell><Cell><Data ss:Type="Number">0.406392194259176</Data></Cell><Cell><Data ss:Type="Number">0</Data></Cell><Cell><Data ss:Type="Number">0.472771787688937</Data></Cell><Cell><Data ss:Type="Number">0.451733810469302</Data></Cell><Cell><Data ss:Type="Number">0.456433671819741</Data></Cell><Cell><Data ss:Type="Number">0.484360952669948</Data></Cell><Cell><Data ss:Type="Number">0.440371955142895</Data></Cell><Cell><Data ss:Type="Number">0.336449421575838</Data></Cell><Cell><Data ss:Type="Number">0.450898597764632</Data></Cell><Cell><Data ss:Type="Number">0.0830144521611449</Data></Cell><Cell><Data ss:Type="Number">0.453524975524368</Data></Cell><Cell><Data ss:Type="Number">0.372956832812823</Data></Cell><Cell><Data ss:Type="Number">0.418052282352383</Data></Cell><Cell><Data ss:Type="Number">0.454327555701164</Data></Cell><Cell><Data ss:Type="Number">0.464983832814458</Data></Cell><Cell><Data ss:Type="Number">0.456548972782822</Data></Cell><Cell><Data ss:Type="Number">0.466569123691939</Data></Cell><Cell><Data ss:Type="Number">0.38201754270531</Data></Cell><Cell><Data ss:Type="Number">0.41867850167367</Data></Cell><Cell><Data ss:Type="Number">0.334518884487264</Data></Cell><Cell><Data ss:Type="Number">0.301052295902464</Data></Cell><Cell><Data ss:Type="Number">0.357651553902715</Data></Cell><Cell><Data ss:Type="Number">0.298868109901382</Data></Cell><Cell><Data ss:Type="Number">0.403248291714322</Data></Cell><Cell><Data ss:Type="Number">0.342947828996852</Data></Cell><Cell><Data ss:Type="Number">0.418679711151015</Data></Cell><Cell><Data ss:Type="Number">0.418274842751967</Data></Cell><Cell><Data ss:Type="Number">0.277823736920445</Data></Cell><Cell><Data ss:Type="Number">0.138437246353904</Data></Cell><Cell><Data ss:Type="Number">0.331619014782011</Data></Cell><Cell><Data ss:Type="Number">0.373489165571874</Data></Cell><Cell><Data ss:Type="Number">0.405410591282374</Data></Cell><Cell><Data ss:Type="Number">0.46572229395782</Data></Cell><Cell><Data ss:Type="Number">0.359318080251802</Data></Cell><Cell><Data ss:Type="Number">0.314477578793618</Data></Cell><Cell><Data ss:Type="Number">0.361765659464245</Data></Cell><Cell><Data ss:Type="Number">0.372353052295362</Data></Cell><Cell><Data ss:Type="Number">0.43280364696892</Data></Cell><Cell><Data ss:Type="Number">0.349160950610612</Data></Cell><Cell><Data ss:Type="Number">0.417467166833914</Data></Cell><Cell><Data ss:Type="Number">0.410011448275185</Data></Cell><Cell><Data ss:Type="Number">0.343841205984129</Data></Cell><Cell><Data ss:Type="Number">0.377915219741878</Data></Cell><Cell><Data ss:Type="Number">0.363562534241935</Data></Cell><Cell><Data ss:Type="Number">0.377459524824042</Data></Cell><Cell><Data ss:Type="Number">0.412103438541922</Data></Cell><Cell><Data ss:Type="Number">0.397936035272316</Data></Cell><Cell><Data ss:Type="Number">0.405410591282374</Data></Cell><Cell><Data ss:Type="Number">0.194317196917725</Data></Cell><Cell><Data ss:Type="Number">0.410011448275185</Data></Cell><Cell><Data ss:Type="Number">0.372754077735314</Data></Cell><Cell><Data ss:Type="Number">0.45173220149152</Data></Cell><Cell><Data ss:Type="Number">0.175582083682467</Data></Cell><Cell><Data ss:Type="Number">0.185541657995475</Data></Cell><Cell><Data ss:Type="Number">0.281318021451156</Data></Cell><Cell><Data ss:Type="Number">0.337114227526176</Data></Cell><Cell><Data ss:Type="Number">0.0397683969796445</Data></Cell><Cell><Data ss:Type="Number">0.361645224207762</Data></Cell><Cell><Data ss:Type="Number">0.460526565856267</Data></Cell><Cell><Data ss:Type="Number">0.474239325564902</Data></Cell><Cell><Data ss:Type="Number">0.495187165519229</Data></Cell><Cell><Data ss:Type="Number">0.0538088141086403</Data></Cell><Cell><Data ss:Type="Number">0.474181898319977</Data></Cell><Cell><Data ss:Type="Number">0.467140908962206</Data></Cell><Cell><Data ss:Type="Number">0.376697783929157</Data></Cell><Cell><Data ss:Type="Number">0.379632167291459</Data></Cell><Cell><Data ss:Type="Number">0.355047745529794</Data></Cell><Cell><Data ss:Type="Number">0.272111445145929</Data></Cell><Cell><Data ss:Type="Number">0.133990785322304</Data></Cell><Cell><Data ss:Type="Number">0.248599869808367</Data></Cell><Cell><Data ss:Type="Number">0.207748012647691</Data></Cell><Cell><Data ss:Type="Number">0.289391643584919</Data></Cell><Cell><Data ss:Type="Number">0.0707354256213232</Data></Cell><Cell><Data ss:Type="Number">0.257497729624087</Data></Cell><Cell><Data ss:Type="Number">0.0911668270469338</Data></Cell><Cell><Data ss:Type="Number">0.166089426166933</Data></Cell><Cell><Data ss:Type="Number">0.0914547744084872</Data></Cell><Cell><Data ss:Type="Number">0.0511483160063289</Data></Cell><Cell><Data ss:Type="Number">0.375058118866647</Data></Cell></Row><Row ss:Height="12.816"><Cell><Data ss:Type="String">SULFUR_AMINO_ACID_METABOLISM</Data></Cell><Cell><Data ss:Type="Number">0.879388901024119</Data></Cell><Cell><Data ss:Type="Number">0.608306635092271</Data></Cell><Cell><Data ss:Type="Number">0.516986774185067</Data></Cell><Cell><Data ss:Type="Number">0.878174833089387</Data></Cell><Cell><Data ss:Type="Number">0.731846497456879</Data></Cell><Cell><Data ss:Type="Number">0.553166073827268</Data></Cell><Cell><Data ss:Type="Number">0.537437847532173</Data></Cell><Cell><Data ss:Type="Number">0.63513694466073</Data></Cell><Cell><Data ss:Type="Number">0.51502415832928</Data></Cell><Cell><Data ss:Type="Number">0.897066898208729</Data></Cell><Cell><Data ss:Type="Number">0.732842715124894</Data></Cell><Cell><Data ss:Type="Number">0.659952442103385</Data></Cell><Cell><Data ss:Type="Number">0.548266383644424</Data></Cell><Cell><Data ss:Type="Number">0.719533869021909</Data></Cell><Cell><Data ss:Type="Number">0.825902187337771</Data></Cell><Cell><Data ss:Type="Number">0.402112079552932</Data></Cell><Cell><Data ss:Type="Number">0.655916317039634</Data></Cell><Cell><Data ss:Type="Number">0.634230544977938</Data></Cell><Cell><Data ss:Type="Number">0.77410423780306</Data></Cell><Cell><Data ss:Type="Number">0.434683919800895</Data></Cell><Cell><Data ss:Type="Number">0.67755238600384</Data></Cell><Cell><Data ss:Type="Number">0.667880702355619</Data></Cell><Cell><Data ss:Type="Number">0.447772570485511</Data></Cell><Cell><Data ss:Type="Number">0.802392857858446</Data></Cell><Cell><Data ss:Type="Number">0.714473896811075</Data></Cell><Cell><Data ss:Type="Number">0.4224280203323</Data></Cell><Cell><Data ss:Type="Number">0.556891764615955</Data></Cell><Cell><Data ss:Type="Number">0.532823050300559</Data></Cell><Cell><Data ss:Type="Number">0.284372290507572</Data></Cell><Cell><Data ss:Type="Number">0.679510352470092</Data></Cell><Cell><Data ss:Type="Number">0.484522815952361</Data></Cell><Cell><Data ss:Type="Number">0.788130782424695</Data></Cell><Cell><Data ss:Type="Number">0.653294761195051</Data></Cell><Cell><Data ss:Type="Number">0.767439546937304</Data></Cell><Cell><Data ss:Type="Number">0.703049470264963</Data></Cell><Cell><Data ss:Type="Number">0.641997093842817</Data></Cell><Cell><Data ss:Type="Number">0.525246627696967</Data></Cell><Cell><Data ss:Type="Number">0.429765954413964</Data></Cell><Cell><Data ss:Type="Number">0.546221014669579</Data></Cell><Cell><Data ss:Type="Number">0.629702292548717</Data></Cell><Cell><Data ss:Type="Number">0.736534040676532</Data></Cell><Cell><Data ss:Type="Number">0.790461496208503</Data></Cell><Cell><Data ss:Type="Number">0.769266219817131</Data></Cell><Cell><Data ss:Type="Number">0.698587771532308</Data></Cell><Cell><Data ss:Type="Number">0.593270486652115</Data></Cell><Cell><Data ss:Type="Number">0.987288948492893</Data></Cell><Cell><Data ss:Type="Number">0.747392310909679</Data></Cell><Cell><Data ss:Type="Number">0.634230544977938</Data></Cell><Cell><Data ss:Type="Number">0.481196966790607</Data></Cell><Cell><Data ss:Type="Number">0.594498200811068</Data></Cell><Cell><Data ss:Type="Number">0.735662372863802</Data></Cell><Cell><Data ss:Type="Number">0.886337896068653</Data></Cell><Cell><Data ss:Type="Number">0.592861145203969</Data></Cell><Cell><Data ss:Type="Number">0.703034023900758</Data></Cell><Cell><Data ss:Type="Number">0.680543836121795</Data></Cell><Cell><Data ss:Type="Number">0.584386999100253</Data></Cell><Cell><Data ss:Type="Number">0.653166061649386</Data></Cell><Cell><Data ss:Type="Number">0.555310452852429</Data></Cell><Cell><Data ss:Type="Number">0.612401390372942</Data></Cell><Cell><Data ss:Type="Number">0.74809525500921</Data></Cell><Cell><Data ss:Type="Number">0.511583215053692</Data></Cell><Cell><Data ss:Type="Number">0.566296358272115</Data></Cell><Cell><Data ss:Type="Number">0.441433179049811</Data></Cell><Cell><Data ss:Type="Number">0.417060620807668</Data></Cell><Cell><Data ss:Type="Number">0.614661793707038</Data></Cell><Cell><Data ss:Type="Number">0.836050117998246</Data></Cell><Cell><Data ss:Type="Number">0.953748754565314</Data></Cell><Cell><Data ss:Type="Number">0.874176465760396</Data></Cell><Cell><Data ss:Type="Number">0.562579384226012</Data></Cell><Cell><Data ss:Type="Number">0.726366315229076</Data></Cell><Cell><Data ss:Type="Number">0.507706685928345</Data></Cell><Cell><Data ss:Type="Number">0.593526182888859</Data></Cell><Cell><Data ss:Type="Number">0.762542827572843</Data></Cell><Cell><Data ss:Type="Number">0.818208601658577</Data></Cell><Cell><Data ss:Type="Number">0.784650184691643</Data></Cell><Cell><Data ss:Type="Number">0.64028548413461</Data></Cell><Cell><Data ss:Type="Number">0.719819863904566</Data></Cell><Cell><Data ss:Type="Number">0.786369762482912</Data></Cell><Cell><Data ss:Type="Number">0.534707717775551</Data></Cell><Cell><Data ss:Type="Number">0.543572726984268</Data></Cell><Cell><Data ss:Type="Number">0.52326540767953</Data></Cell><Cell><Data ss:Type="Number">0.650426554119863</Data></Cell><Cell><Data ss:Type="Number">0.98085336067717</Data></Cell><Cell><Data ss:Type="Number">0.552848210089255</Data></Cell><Cell><Data ss:Type="Number">0.789873524387431</Data></Cell><Cell><Data ss:Type="Number">1</Data></Cell><Cell><Data ss:Type="Number">0.243777208088459</Data></Cell><Cell><Data ss:Type="Number">0.227862427027489</Data></Cell><Cell><Data ss:Type="Number">0</Data></Cell><Cell><Data ss:Type="Number">0.407602876606109</Data></Cell><Cell><Data ss:Type="Number">0.320779951121166</Data></Cell><Cell><Data ss:Type="Number">0.155076660415965</Data></Cell><Cell><Data ss:Type="Number">0.436794119097987</Data></Cell><Cell><Data ss:Type="Number">0.431735276903223</Data></Cell><Cell><Data ss:Type="Number">0.180710224561688</Data></Cell><Cell><Data ss:Type="Number">0.442335668984635</Data></Cell><Cell><Data ss:Type="Number">0.397023667934034</Data></Cell><Cell><Data ss:Type="Number">0.394885564391246</Data></Cell><Cell><Data ss:Type="Number">0.424695699137787</Data></Cell><Cell><Data ss:Type="Number">0.473304729763456</Data></Cell><Cell><Data ss:Type="Number">0.27881458977072</Data></Cell><Cell><Data ss:Type="Number">0.444057871620324</Data></Cell><Cell><Data ss:Type="Number">0.231066573779934</Data></Cell><Cell><Data ss:Type="Number">0.460357128840659</Data></Cell><Cell><Data ss:Type="Number">0.369809952606897</Data></Cell><Cell><Data ss:Type="Number">0.413369277207413</Data></Cell><Cell><Data ss:Type="Number">0.409365058020547</Data></Cell><Cell><Data ss:Type="Number">0.463544256354542</Data></Cell><Cell><Data ss:Type="Number">0.407222433950869</Data></Cell><Cell><Data ss:Type="Number">0.485650507066979</Data></Cell><Cell><Data ss:Type="Number">0.37523
[truncated: 3,675,148 more chars]
