# Supplementary material for: Network analysis of EMT and MET micro-RNA regulation in breast cancer
Source: Sci Rep. 2017 Oct 19;7:13534. doi: 10.1038/s41598-017-13903-1 (PMC5648819; doi:10.1038/s41598-017-13903-1)
Supplement: Supplementary file 8 — Table S12 [file 41598_2017_13903_MOESM8_ESM.xml]

<?xml version="1.0" encoding="UTF-8"?>
<?mso-application progid="Excel.Sheet"?><Workbook xmlns:o="urn:schemas-microsoft-com:office:office" xmlns:x2="http://schemas.microsoft.com/office/excel/2003/xml" xmlns:c="urn:schemas-microsoft-com:office:component:spreadsheet" xmlns:html="http://www.w3.org/TR/REC-html40" xmlns:x="urn:schemas-microsoft-com:office:excel" xmlns:ss="urn:schemas-microsoft-com:office:spreadsheet" xmlns:xsi="http://www.w3.org/2001/XMLSchema-instance"><OfficeDocumentSettings xmlns="urn:schemas-microsoft-com:office:office"><Colors><Color><Index>3</Index><RGB>#c0c0c0</RGB></Color><Color><Index>4</Index><RGB>#ff0000</RGB></Color></Colors></OfficeDocumentSettings><ExcelWorkbook xmlns="urn:schemas-microsoft-com:office:excel"><WindowHeight>9000</WindowHeight><WindowWidth>13860</WindowWidth><WindowTopX>240</WindowTopX><WindowTopY>75</WindowTopY><ProtectStructure>False</ProtectStructure><ProtectWindows>False</ProtectWindows></ExcelWorkbook><Styles><Style ss:ID="Default" ss:Name="Default"/><Style ss:ID="Result" ss:Name="Result"><Font ss:Bold="1" ss:Italic="1" ss:Underline="Single"/></Style><Style ss:ID="Result2" ss:Name="Result2"><Font ss:Bold="1" ss:Italic="1" ss:Underline="Single"/><NumberFormat ss:Format="Currency"/></Style><Style ss:ID="Heading" ss:Name="Heading"><Font ss:Bold="1" ss:Italic="1" ss:Size="16"/></Style><Style ss:ID="Heading1" ss:Name="Heading1"><Font ss:Bold="1" ss:Italic="1" ss:Size="16"/></Style><Style ss:ID="co1"/><Style ss:ID="ta1"/><Style ss:ID="ce1"><NumberFormat ss:Format="Scientific"/></Style></Styles><ss:Worksheet ss:Name="Sheet1"><Table ss:StyleID="ta1"><Column ss:Span="172" ss:Width="64.008"/><Row ss:Height="12.816"><Cell ss:Index="2"><Data ss:Type="String">P1</Data></Cell><Cell><Data ss:Type="String">P2</Data></Cell><Cell><Data ss:Type="String">P3</Data></Cell><Cell><Data ss:Type="String">P4</Data></Cell><Cell><Data ss:Type="String">P5</Data></Cell><Cell><Data ss:Type="String">P6</Data></Cell><Cell><Data ss:Type="String">P7</Data></Cell><Cell><Data ss:Type="String">P8</Data></Cell><Cell><Data ss:Type="String">P9</Data></Cell><Cell><Data ss:Type="String">P10</Data></Cell><Cell><Data ss:Type="String">P11</Data></Cell><Cell><Data ss:Type="String">P12</Data></Cell><Cell><Data ss:Type="String">P13</Data></Cell><Cell><Data ss:Type="String">P14</Data></Cell><Cell><Data ss:Type="String">P15</Data></Cell><Cell><Data ss:Type="String">P16</Data></Cell><Cell><Data ss:Type="String">P17</Data></Cell><Cell><Data ss:Type="String">P18</Data></Cell><Cell><Data ss:Type="String">P19</Data></Cell><Cell><Data ss:Type="String">P20</Data></Cell><Cell><Data ss:Type="String">P21</Data></Cell><Cell><Data ss:Type="String">P22</Data></Cell><Cell><Data ss:Type="String">P23</Data></Cell><Cell><Data ss:Type="String">P24</Data></Cell><Cell><Data ss:Type="String">P25</Data></Cell><Cell><Data ss:Type="String">P26</Data></Cell><Cell><Data ss:Type="String">P27</Data></Cell><Cell><Data ss:Type="String">P28</Data></Cell><Cell><Data ss:Type="String">P29</Data></Cell><Cell><Data ss:Type="String">P30</Data></Cell><Cell><Data ss:Type="String">P31</Data></Cell><Cell><Data ss:Type="String">P32</Data></Cell><Cell><Data ss:Type="String">P33</Data></Cell><Cell><Data ss:Type="String">P34</Data></Cell><Cell><Data ss:Type="String">P35</Data></Cell><Cell><Data ss:Type="String">P36</Data></Cell><Cell><Data ss:Type="String">P37</Data></Cell><Cell><Data ss:Type="String">P38</Data></Cell><Cell><Data ss:Type="String">P39</Data></Cell><Cell><Data ss:Type="String">P40</Data></Cell><Cell><Data ss:Type="String">P41</Data></Cell><Cell><Data ss:Type="String">P42</Data></Cell><Cell><Data ss:Type="String">P43</Data></Cell><Cell><Data ss:Type="String">P44</Data></Cell><Cell><Data ss:Type="String">P45</Data></Cell><Cell><Data ss:Type="String">P46</Data></Cell><Cell><Data ss:Type="String">P47</Data></Cell><Cell><Data ss:Type="String">P48</Data></Cell><Cell><Data ss:Type="String">P49</Data></Cell><Cell><Data ss:Type="String">P50</Data></Cell><Cell><Data ss:Type="String">P51</Data></Cell><Cell><Data ss:Type="String">P52</Data></Cell><Cell><Data ss:Type="String">P53</Data></Cell><Cell><Data ss:Type="String">P54</Data></Cell><Cell><Data ss:Type="String">P55</Data></Cell><Cell><Data ss:Type="String">P56</Data></Cell><Cell><Data ss:Type="String">P57</Data></Cell><Cell><Data ss:Type="String">P58</Data></Cell><Cell><Data ss:Type="String">P59</Data></Cell><Cell><Data ss:Type="String">P60</Data></Cell><Cell><Data ss:Type="String">P61</Data></Cell><Cell><Data ss:Type="String">P62</Data></Cell><Cell><Data ss:Type="String">P63</Data></Cell><Cell><Data ss:Type="String">P64</Data></Cell><Cell><Data ss:Type="String">P65</Data></Cell><Cell><Data ss:Type="String">P66</Data></Cell><Cell><Data ss:Type="String">P67</Data></Cell><Cell><Data ss:Type="String">P68</Data></Cell><Cell><Data ss:Type="String">P69</Data></Cell><Cell><Data ss:Type="String">P70</Data></Cell><Cell><Data ss:Type="String">P71</Data></Cell><Cell><Data ss:Type="String">P72</Data></Cell><Cell><Data ss:Type="String">P73</Data></Cell><Cell><Data ss:Type="String">P74</Data></Cell><Cell><Data ss:Type="String">P75</Data></Cell><Cell><Data ss:Type="String">P76</Data></Cell><Cell><Data ss:Type="String">P77</Data></Cell><Cell><Data ss:Type="String">P78</Data></Cell><Cell><Data ss:Type="String">P79</Data></Cell><Cell><Data ss:Type="String">P80</Data></Cell><Cell><Data ss:Type="String">P81</Data></Cell><Cell><Data ss:Type="String">P82</Data></Cell><Cell><Data ss:Type="String">P83</Data></Cell><Cell><Data ss:Type="String">P84</Data></Cell><Cell><Data ss:Type="String">P85</Data></Cell><Cell><Data ss:Type="String">P86</Data></Cell><Cell><Data ss:Type="String">P87</Data></Cell><Cell><Data ss:Type="String">P88</Data></Cell><Cell><Data ss:Type="String">P89</Data></Cell><Cell><Data ss:Type="String">P90</Data></Cell><Cell><Data ss:Type="String">P91</Data></Cell><Cell><Data ss:Type="String">P92</Data></Cell><Cell><Data ss:Type="String">P93</Data></Cell><Cell><Data ss:Type="String">P94</Data></Cell><Cell><Data ss:Type="String">P95</Data></Cell><Cell><Data ss:Type="String">P96</Data></Cell><Cell><Data ss:Type="String">P97</Data></Cell><Cell><Data ss:Type="String">P98</Data></Cell><Cell><Data ss:Type="String">P99</Data></Cell><Cell><Data ss:Type="String">P100</Data></Cell><Cell><Data ss:Type="String">P101</Data></Cell><Cell><Data ss:Type="String">P102</Data></Cell><Cell><Data ss:Type="String">P103</Data></Cell><Cell><Data ss:Type="String">P104</Data></Cell><Cell><Data ss:Type="String">P105</Data></Cell><Cell><Data ss:Type="String">P106</Data></Cell><Cell><Data ss:Type="String">P107</Data></Cell><Cell><Data ss:Type="String">P108</Data></Cell><Cell><Data ss:Type="String">P109</Data></Cell><Cell><Data ss:Type="String">P110</Data></Cell><Cell><Data ss:Type="String">P111</Data></Cell><Cell><Data ss:Type="String">P112</Data></Cell><Cell><Data ss:Type="String">P113</Data></Cell><Cell><Data ss:Type="String">P114</Data></Cell><Cell><Data ss:Type="String">P115</Data></Cell><Cell><Data ss:Type="String">P116</Data></Cell><Cell><Data ss:Type="String">P117</Data></Cell><Cell><Data ss:Type="String">P118</Data></Cell><Cell><Data ss:Type="String">P119</Data></Cell><Cell><Data ss:Type="String">P120</Data></Cell><Cell><Data ss:Type="String">P121</Data></Cell><Cell><Data ss:Type="String">P122</Data></Cell><Cell><Data ss:Type="String">P123</Data></Cell><Cell><Data ss:Type="String">P124</Data></Cell><Cell><Data ss:Type="String">P125</Data></Cell><Cell><Data ss:Type="String">P126</Data></Cell><Cell><Data ss:Type="String">P127</Data></Cell><Cell><Data ss:Type="String">P128</Data></Cell><Cell><Data ss:Type="String">P129</Data></Cell><Cell><Data ss:Type="String">P130</Data></Cell><Cell><Data ss:Type="String">P131</Data></Cell><Cell><Data ss:Type="String">P132</Data></Cell><Cell><Data ss:Type="String">P133</Data></Cell><Cell><Data ss:Type="String">P134</Data></Cell><Cell><Data ss:Type="String">P135</Data></Cell><Cell><Data ss:Type="String">P136</Data></Cell><Cell><Data ss:Type="String">P137</Data></Cell><Cell><Data ss:Type="String">P138</Data></Cell><Cell><Data ss:Type="String">P139</Data></Cell><Cell><Data ss:Type="String">P140</Data></Cell><Cell><Data ss:Type="String">P141</Data></Cell><Cell><Data ss:Type="String">P142</Data></Cell><Cell><Data ss:Type="String">P143</Data></Cell><Cell><Data ss:Type="String">P144</Data></Cell><Cell><Data ss:Type="String">P145</Data></Cell><Cell><Data ss:Type="String">P146</Data></Cell><Cell><Data ss:Type="String">P147</Data></Cell><Cell><Data ss:Type="String">P148</Data></Cell><Cell><Data ss:Type="String">P149</Data></Cell><Cell><Data ss:Type="String">P150</Data></Cell><Cell><Data ss:Type="String">P151</Data></Cell><Cell><Data ss:Type="String">P152</Data></Cell><Cell><Data ss:Type="String">P153</Data></Cell><Cell><Data ss:Type="String">P154</Data></Cell><Cell><Data ss:Type="String">P155</Data></Cell><Cell><Data ss:Type="String">P156</Data></Cell><Cell><Data ss:Type="String">P157</Data></Cell><Cell><Data ss:Type="String">P158</Data></Cell><Cell><Data ss:Type="String">P159</Data></Cell><Cell><Data ss:Type="String">P160</Data></Cell><Cell><Data ss:Type="String">P161</Data></Cell><Cell><Data ss:Type="String">P162</Data></Cell><Cell><Data ss:Type="String">P163</Data></Cell><Cell><Data ss:Type="String">P164</Data></Cell><Cell><Data ss:Type="String">P165</Data></Cell><Cell><Data ss:Type="String">P166</Data></Cell><Cell><Data ss:Type="String">P167</Data></Cell><Cell><Data ss:Type="String">P168</Data></Cell><Cell><Data ss:Type="String">P169</Data></Cell><Cell><Data ss:Type="String">P170</Data></Cell><Cell><Data ss:Type="String">P171</Data></Cell><Cell><Data ss:Type="String">P172</Data></Cell></Row><Row ss:Height="12.816"><Cell><Data ss:Type="String">Tryptophan_metabolism</Data></Cell><Cell><Data ss:Type="Number">0.661031152937148</Data></Cell><Cell><Data ss:Type="Number">0.396794101818522</Data></Cell><Cell><Data ss:Type="Number">0.600602537186539</Data></Cell><Cell><Data ss:Type="Number">0.69671765089815</Data></Cell><Cell><Data ss:Type="Number">0.319590565070648</Data></Cell><Cell><Data ss:Type="Number">0.597383152370791</Data></Cell><Cell><Data ss:Type="Number">0.585764315830041</Data></Cell><Cell><Data ss:Type="Number">0.299746355714784</Data></Cell><Cell><Data ss:Type="Number">0.5386079034322</Data></Cell><Cell><Data ss:Type="Number">0.277748644426339</Data></Cell><Cell><Data ss:Type="Number">0.373738327798137</Data></Cell><Cell><Data ss:Type="Number">0.515872875564411</Data></Cell><Cell><Data ss:Type="Number">0.581287921850056</Data></Cell><Cell><Data ss:Type="Number">0.302746034145353</Data></Cell><Cell><Data ss:Type="Number">0.637932461014197</Data></Cell><Cell><Data ss:Type="Number">0.260060694262518</Data></Cell><Cell><Data ss:Type="Number">0.68485458797708</Data></Cell><Cell><Data ss:Type="Number">0.351204113056324</Data></Cell><Cell><Data ss:Type="Number">0.715145876980378</Data></Cell><Cell><Data ss:Type="Number">0.402370532817314</Data></Cell><Cell><Data ss:Type="Number">0.37837312072936</Data></Cell><Cell><Data ss:Type="Number">0.261016341842114</Data></Cell><Cell><Data ss:Type="Number">0.341553055659699</Data></Cell><Cell><Data ss:Type="Number">0.582794505932665</Data></Cell><Cell><Data ss:Type="Number">0.485803213033437</Data></Cell><Cell><Data ss:Type="Number">0.524230300628337</Data></Cell><Cell><Data ss:Type="Number">0.474217029130574</Data></Cell><Cell><Data ss:Type="Number">0.348103939093581</Data></Cell><Cell><Data ss:Type="Number">0.455159329770056</Data></Cell><Cell><Data ss:Type="Number">0.424058180254639</Data></Cell><Cell><Data ss:Type="Number">0.408054266637168</Data></Cell><Cell><Data ss:Type="Number">0.430352090510242</Data></Cell><Cell><Data ss:Type="Number">0.596127784028972</Data></Cell><Cell><Data ss:Type="Number">0.393110091699919</Data></Cell><Cell><Data ss:Type="Number">0.688397852788209</Data></Cell><Cell><Data ss:Type="Number">0.324074408616983</Data></Cell><Cell><Data ss:Type="Number">0.549097278318103</Data></Cell><Cell><Data ss:Type="Number">0.253443646792415</Data></Cell><Cell><Data ss:Type="Number">0.456732225104039</Data></Cell><Cell><Data ss:Type="Number">0.389597855233862</Data></Cell><Cell><Data ss:Type="Number">0.277413539065147</Data></Cell><Cell><Data ss:Type="Number">0.553450967306853</Data></Cell><Cell><Data ss:Type="Number">0.560971341659251</Data></Cell><Cell><Data ss:Type="Number">0.41289517020516</Data></Cell><Cell><Data ss:Type="Number">0.227892292640383</Data></Cell><Cell><Data ss:Type="Number">0.779447895075599</Data></Cell><Cell><Data ss:Type="Number">0.315451484403948</Data></Cell><Cell><Data ss:Type="Number">0.570568242122266</Data></Cell><Cell><Data ss:Type="Number">0.217246591509781</Data></Cell><Cell><Data ss:Type="Number">0.75360408771473</Data></Cell><Cell><Data ss:Type="Number">0.485803213033437</Data></Cell><Cell><Data ss:Type="Number">0.541246155309121</Data></Cell><Cell><Data ss:Type="Number">0.596671399197025</Data></Cell><Cell><Data ss:Type="Number">0.306079788261734</Data></Cell><Cell><Data ss:Type="Number">0.608839220451495</Data></Cell><Cell><Data ss:Type="Number">0.735133342187118</Data></Cell><Cell><Data ss:Type="Number">0.25341910722158</Data></Cell><Cell><Data ss:Type="Number">0.48476016844587</Data></Cell><Cell><Data ss:Type="Number">0.415180159461813</Data></Cell><Cell><Data ss:Type="Number">0.746076881258114</Data></Cell><Cell><Data ss:Type="Number">0.557596985243843</Data></Cell><Cell><Data ss:Type="Number">0.492776987314128</Data></Cell><Cell><Data ss:Type="Number">0.305921723572655</Data></Cell><Cell><Data ss:Type="Number">0.35791299537594</Data></Cell><Cell><Data ss:Type="Number">0.632363644402653</Data></Cell><Cell><Data ss:Type="Number">0.37962820432159</Data></Cell><Cell><Data ss:Type="Number">1</Data></Cell><Cell><Data ss:Type="Number">0.52377318073826</Data></Cell><Cell><Data ss:Type="Number">0.439652584061742</Data></Cell><Cell><Data ss:Type="Number">0.597963562282477</Data></Cell><Cell><Data ss:Type="Number">0.60364948445519</Data></Cell><Cell><Data ss:Type="Number">0.452421397593607</Data></Cell><Cell><Data ss:Type="Number">0.388995201260893</Data></Cell><Cell><Data ss:Type="Number">0.410639401229116</Data></Cell><Cell><Data ss:Type="Number">0.611816683889576</Data></Cell><Cell><Data ss:Type="Number">0.35139263271039</Data></Cell><Cell><Data ss:Type="Number">0.458826991575068</Data></Cell><Cell><Data ss:Type="Number">0.67692774351541</Data></Cell><Cell><Data ss:Type="Number">0.428107108435908</Data></Cell><Cell><Data ss:Type="Number">0.428107108435908</Data></Cell><Cell><Data ss:Type="Number">0.436892285774858</Data></Cell><Cell><Data ss:Type="Number">0.655841791593463</Data></Cell><Cell><Data ss:Type="Number">1</Data></Cell><Cell><Data ss:Type="Number">0.39031145667464</Data></Cell><Cell><Data ss:Type="Number">0.303943144427592</Data></Cell><Cell><Data ss:Type="Number">0.718140158678386</Data></Cell><Cell><Data ss:Type="Number">0.0997744817398264</Data></Cell><Cell><Data ss:Type="Number">0.109345278289262</Data></Cell><Cell><Data ss:Type="Number">0.0595950122361784</Data></Cell><Cell><Data ss:Type="Number">0.136666086959223</Data></Cell><Cell><Data ss:Type="Number">0.129654096499018</Data></Cell><Cell><Data ss:Type="Number">0.20906651410866</Data></Cell><Cell><Data ss:Type="Number">0.25341910722158</Data></Cell><Cell><Data ss:Type="Number">0.196923326108833</Data></Cell><Cell><Data ss:Type="Number">0.0300929379030636</Data></Cell><Cell><Data ss:Type="Number">0.26425439606149</Data></Cell><Cell><Data ss:Type="Number">0.201290574054253</Data></Cell><Cell><Data ss:Type="Number">0.252111976830576</Data></Cell><Cell><Data ss:Type="Number">0.272840379609813</Data></Cell><Cell><Data ss:Type="Number">0.236519883076763</Data></Cell><Cell><Data ss:Type="Number">0.157148990262017</Data></Cell><Cell><Data ss:Type="Number">0.21807004972374</Data></Cell><Cell><Data ss:Type="Number">0.0368254242496458</Data></Cell><Cell><Data ss:Type="Number">0.218380671482592</Data></Cell><Cell><Data ss:Type="Number">0.139345964785492</Data></Cell><Cell><Data ss:Type="Number">0.233632255029176</Data></Cell><Cell><Data ss:Type="Number">0.214220130478835</Data></Cell><Cell><Data ss:Type="Number">0.203078243408915</Data></Cell><Cell><Data ss:Type="Number">0.231673102816233</Data></Cell><Cell><Data ss:Type="Number">0.306342511041398</Data></Cell><Cell><Data ss:Type="Number">0.204752094201026</Data></Cell><Cell><Data ss:Type="Number">0.149309007752318</Data></Cell><Cell><Data ss:Type="Number">0.161017632857045</Data></Cell><Cell><Data ss:Type="Number">0.160725355427049</Data></Cell><Cell><Data ss:Type="Number">0.168772797198114</Data></Cell><Cell><Data ss:Type="Number">0.102631995496822</Data></Cell><Cell><Data ss:Type="Number">0.184168909005039</Data></Cell><Cell><Data ss:Type="Number">0.163194925575401</Data></Cell><Cell><Data ss:Type="Number">0.148672278499911</Data></Cell><Cell><Data ss:Type="Number">0.204082811977321</Data></Cell><Cell><Data ss:Type="Number">0.0964707198041476</Data></Cell><Cell><Data ss:Type="Number">0.0601162766833299</Data></Cell><Cell><Data ss:Type="Number">0.177292213239118</Data></Cell><Cell><Data ss:Type="Number">0.170142474223222</Data></Cell><Cell><Data ss:Type="Number">0.164698481934387</Data></Cell><Cell><Data ss:Type="Number">0.274852967855918</Data></Cell><Cell><Data ss:Type="Number">0.105706506790965</Data></Cell><Cell><Data ss:Type="Number">0.101610197167399</Data></Cell><Cell><Data ss:Type="Number">0.10601346527072</Data></Cell><Cell><Data ss:Type="Number">0.175057636081983</Data></Cell><Cell><Data ss:Type="Number">0.17572092239542</Data></Cell><Cell><Data ss:Type="Number">0.173023079567487</Data></Cell><Cell><Data ss:Type="Number">0.211353543831853</Data></Cell><Cell><Data ss:Type="Number">0.151922880025603</Data></Cell><Cell><Data ss:Type="Number">0.137684746597712</Data></Cell><Cell><Data ss:Type="Number">0.180390613332272</Data></Cell><Cell><Data ss:Type="Number">0.146511006002127</Data></Cell><Cell><Data ss:Type="Number">0.130611571947596</Data></Cell><Cell><Data ss:Type="Number">0.165505253165574</Data></Cell><Cell><Data ss:Type="Number">0.183217344867243</Data></Cell><Cell><Data ss:Type="Number">0.107829976129556</Data></Cell><Cell><Data ss:Type="Number">0.0501091509232224</Data></Cell><Cell><Data ss:Type="Number">0.220057318613374</Data></Cell><Cell><Data ss:Type="Number">0.139720506803321</Data></Cell><Cell><Data ss:Type="Number">0.181181858420018</Data></Cell><Cell><Data ss:Type="Number">0.0518286516624792</Data></Cell><Cell><Data ss:Type="Number">0.014371607286773</Data></Cell><Cell><Data ss:Type="Number">0.140839046524681</Data></Cell><Cell><Data ss:Type="Number">0.16010680900016</Data></Cell><Cell><Data ss:Type="Number">0.0819393281775776</Data></Cell><Cell><Data ss:Type="Number">0.106606885237653</Data></Cell><Cell><Data ss:Type="Number">0.206662835746967</Data></Cell><Cell><Data ss:Type="Number">0.273281716334018</Data></Cell><Cell><Data ss:Type="Number">0.29620856594119</Data></Cell><Cell><Data ss:Type="Number">0.0191429495972434</Data></Cell><Cell><Data ss:Type="Number">0.270106775546517</Data></Cell><Cell><Data ss:Type="Number">0.261926642929482</Data></Cell><Cell><Data ss:Type="Number">0.146293719231125</Data></Cell><Cell><Data ss:Type="Number">0.138903055829504</Data></Cell><Cell><Data ss:Type="Number">0.106942873576804</Data></Cell><Cell><Data ss:Type="Number">0.116900944855858</Data></Cell><Cell><Data ss:Type="Number">0.0449872509901886</Data></Cell><Cell><Data ss:Type="Number">0.0954471078125217</Data></Cell><Cell><Data ss:Type="Number">0.0463611526263492</Data></Cell><Cell><Data ss:Type="Number">0.0768477018560985</Data></Cell><Cell><Data ss:Type="Number">0.00446053446161523</Data></Cell><Cell><Data ss:Type="Number">0.0372692005315128</Data></Cell><Cell><Data ss:Type="Number">0.0134181511539193</Data></Cell><Cell><Data ss:Type="Number">0.046528563162884</Data></Cell><Cell><Data ss:Type="Number">0</Data></Cell><Cell><Data ss:Type="Number">0.230608769475729</Data></Cell><Cell><Data ss:Type="Number">0.180077409377618</Data></Cell></Row><Row ss:Height="12.816"><Cell><Data ss:Type="String">Steroid_Biosynthesis</Data></Cell><Cell><Data ss:Type="Number">0.408001644577008</Data></Cell><Cell><Data ss:Type="Number">0.595728169198215</Data></Cell><Cell><Data ss:Type="Number">0.43030583934803</Data></Cell><Cell><Data ss:Type="Number">0.362669507004431</Data></Cell><Cell><Data ss:Type="Number">0.710609373420511</Data></Cell><Cell><Data ss:Type="Number">0.524088990072034</Data></Cell><Cell><Data ss:Type="Number">0.398053211412267</Data></Cell><Cell><Data ss:Type="Number">0.455262886346991</Data></Cell><Cell><Data ss:Type="Number">0.371189948898755</Data></Cell><Cell><Data ss:Type="Number">0.146391141201631</Data></Cell><Cell><Data ss:Type="Number">0.314031948108446</Data></Cell><Cell><Data ss:Type="Number">0.449209668401621</Data></Cell><Cell><Data ss:Type="Number">1</Data></Cell><Cell><Data ss:Type="Number">0.408001644577008</Data></Cell><Cell><Data ss:Type="Number">0.310466197709876</Data></Cell><Cell><Data ss:Type="Number">0.346144295784278</Data></Cell><Cell><Data ss:Type="Number">0.395452701253279</Data></Cell><Cell><Data ss:Type="Number">0.408001644577008</Data></Cell><Cell><Data ss:Type="Number">0.202358661677663</Data></Cell><Cell><Data ss:Type="Number">0.436103068116011</Data></Cell><Cell><Data ss:Type="Number">0.387727051459928</Data></Cell><Cell><Data ss:Type="Number">0.313952327544342</Data></Cell><Cell><Data ss:Type="Number">0.35063478200483</Data></Cell><Cell><Data ss:Type="Number">0.435411929545163</Data></Cell><Cell><Data ss:Type="Number">0.441962340308552</Data></Cell><Cell><Data ss:Type="Number">0.588530090994104</Data></Cell><Cell><Data ss:Type="Number">0.398053211412267</Data></Cell><Cell><Data ss:Type="Number">0.681751307488717</Data></Cell><Cell><Data ss:Type="Number">0.395452701253279</Data></Cell><Cell><Data ss:Type="Number">0.295012475075755</Data></Cell><Cell><Data ss:Type="Number">0.353815585164101</Data></Cell><Cell><Data ss:Type="Number">0.331787398279666</Data></Cell><Cell><Data ss:Type="Number">0.53507601300123</Data></Cell><Cell><Data ss:Type="Number">0.355399694964252</Data></Cell><Cell><Data ss:Type="Number">0.30491651269717</Data></Cell><Cell><Data ss:Type="Number">0.404879552522271</Data></Cell><Cell><Data ss:Type="Number">0.395452701253279</Data></Cell><Cell><Data ss:Type="Number">0.408001644577008</Data></Cell><Cell><Data ss:Type="Number">0.33101178766743</Data></Cell><Cell><Data ss:Type="Number">0.555346029564091</Data></Cell><Cell><Data ss:Type="Number">0.170233079014138</Data></Cell><Cell><Data ss:Type="Number">0.640099757571519</Data></Cell><Cell><Data ss:Type="Number">0.264262393828883</Data></Cell><Cell><Data ss:Type="Number">0.34923108574044</Data></Cell><Cell><Data ss:Type="Number">0.733778349210133</Data></Cell><Cell><Data ss:Type="Number">0.34221151335208</Data></Cell><Cell><Data ss:Type="Number">0.653090101314487</Data></Cell><Cell><Data ss:Type="Number">0.450106652326292</Data></Cell><Cell><Data ss:Type="Number">0.313036913893962</Data></Cell><Cell><Data ss:Type="Number">0.442164163862672</Data></Cell><Cell><Data ss:Type="Number">0.360200704514808</Data></Cell><Cell><Data ss:Type="Number">0.30161811003146</Data></Cell><Cell><Data ss:Type="Number">0.294643492818842</Data></Cell><Cell><Data ss:Type="Number">0.34904518251256</Data></Cell><Cell><Data ss:Type="Number">0.386516804202294</Data></Cell><Cell><Data ss:Type="Number">0.365369277538</Data></Cell><Cell><Data ss:Type="Number">0.290578393823791</Data></Cell><Cell><Data ss:Type="Number">0.567867996278393</Data></Cell><Cell><Data ss:Type="Number">0.46180490508793</Data></Cell><Cell><Data ss:Type="Number">0.670808867186148</Data></Cell><Cell><Data ss:Type="Number">0.391451499912488</Data></Cell><Cell><Data ss:Type="Number">0.381506613414142</Data></Cell><Cell><Data ss:Type="Number">0.340195942836144</Data></Cell><Cell><Data ss:Type="Number">0.643268477015281</Data></Cell><Cell><Data ss:Type="Number">0.574494865165725</Data></Cell><Cell><Data ss:Type="Number">0.332938407748619</Data></Cell><Cell><Data ss:Type="Number">0.350125919834312</Data></Cell><Cell><Data ss:Type="Number">0.32077379374913</Data></Cell><Cell><Data ss:Type="Number">0.30542045650653</Data></Cell><Cell><Data ss:Type="Number">0.390754951360651</Data></Cell><Cell><Data ss:Type="Number">0.389193796865485</Data></Cell><Cell><Data ss:Type="Number">0.384345854462714</Data></Cell><Cell><Data ss:Type="Number">0.306842563420679</Data></Cell><Cell><Data ss:Type="Number">0.549365466876301</Data></Cell><Cell><Data ss:Type="Number">0.25743577856833</Data></Cell><Cell><Data ss:Type="Number">0.483732212543284</Data></Cell><Cell><Data ss:Type="Number">0.604644846373972</Data></Cell><Cell><Data ss:Type="Number">0.349309554330399</Data></Cell><Cell><Data ss:Type="Number">0.521828182896116</Data></Cell><Cell><Data ss:Type="Number">0.420610402761457</Data></Cell><Cell><Data ss:Type="Number">0.442164163862672</Data></Cell><Cell><Data ss:Type="Number">0.397179999337092</Data></Cell><Cell><Data ss:Type="Number">0.2794943602948</Data></Cell><Cell><Data ss:Type="Number">0.502342133527636</Data></Cell><Cell><Data ss:Type="Number">0.157701614623033</Data></Cell><Cell><Data ss:Type="Number">0.397202974425319</Data></Cell><Cell><Data ss:Type="Number">0.0580654392269962</Data></Cell><Cell><Data ss:Type="Number">0.166446821095639</Data></Cell><Cell><Data ss:Type="Number">0.0881972898558436</Data></Cell><Cell><Data ss:Type="Number">0.241555381071704</Data></Cell><Cell><Data ss:Type="Number">0.185158828117321</Data></Cell><Cell><Data ss:Type="Number">0.184180753943092</Data></Cell><Cell><Data ss:Type="Number">0.256531761788871</Data></Cell><Cell><Data ss:Type="Number">0.267229224163524</Data></Cell><Cell><Data ss:Type="Number">0</Data></Cell><Cell><Data ss:Type="Number">0.271732879466224</Data></Cell><Cell><Data ss:Type="Number">0.256118699429578</Data></Cell><Cell><Data ss:Type="Number">0.235823089411511</Data></Cell><Cell><Data ss:Type="Number">0.203433744672918</Data></Cell><Cell><Data ss:Type="Number">0.248966108317678</Data></Cell><Cell><Data ss:Type="Number">0.15449888819138</Data></Cell><Cell><Data ss:Type="Number">0.231756621297111</Data></Cell><Cell><Data ss:Type="Number">0.0854435582549737</Data></Cell><Cell><Data ss:Type="Number">0.243151589687278</Data></Cell><Cell><Data ss:Type="Number">0.190055538875446</Data></Cell><Cell><Data ss:Type="Number">0.218819855388946</Data></Cell><Cell><Data ss:Type="Number">0.24728392923239</Data></Cell><Cell><Data ss:Type="Number">0.252224963690153</Data></Cell><Cell><Data ss:Type="Number">0.224709213242282</Data></Cell><Cell><Data ss:Type="Number">0.241474275811321</Data></Cell><Cell><Data ss:Type="Number">0.188568377978611</Data></Cell><Cell><Data ss:Type="Number">0.182303513879246</Data></Cell><Cell><Data ss:Type="Number">0.110793807915196</Data></Cell><Cell><Data ss:Type="Number">0.0932702736872123</Data></Cell><Cell><Data ss:Type="Number">0.176569756501559</Data></Cell><Cell><Data ss:Type="Number">0.067549868631935</Data></Cell><Cell><Data ss:Type="Number">0.213739298832279</Data></Cell><Cell><Data ss:Type="Number">0.183063138837271</Data></Cell><Cell><Data ss:Type="Number">0.163808721062785</Data></Cell><Cell><Data ss:Type="Number">0.244423544700644</Data></Cell><Cell><Data ss:Type="Number">0.149645177883557</Data></Cell><Cell><Data ss:Type="Number">0.0878502209389581</Data></Cell><Cell><Data ss:Type="Number">0.229470643196171</Data></Cell><Cell><Data ss:Type="Number">0.236669259016102</Data></Cell><Cell><Data ss:Type="Number">0.244651926443298</Data></Cell><Cell><Data ss:Type="Number">0.302196883463578</Data></Cell><Cell><Data ss:Type="Number">0.153868637995431</Data></Cell><Cell><Data ss:Type="Number">0.136466926998625</Data></Cell><Cell><Data ss:Type="Number">0.205129363400683</Data></Cell><Cell><Data ss:Type="Number">0.210674951956459</Data></Cell><Cell><Data ss:Type="Number">0.246088564897782</Data></Cell><Cell><Data ss:Type="Number">0.192692084948165</Data></Cell><Cell><Data ss:Type="Number">0.233665212232457</Data></Cell><Cell><Data ss:Type="Number">0.332289453725114</Data></Cell><Cell><Data ss:Type="Number">0.178675034888145</Data></Cell><Cell><Data ss:Type="Number">0.324699650906748</Data></Cell><Cell><Data ss:Type="Number">0.227838492754301</Data></Cell><Cell><Data ss:Type="Number">0.299933722918746</Data></Cell><Cell><Data ss:Type="Number">0.282706943510721</Data></Cell><Cell><Data ss:Type="Number">0.215523028779367</Data></Cell><Cell><Data ss:Type="Number">0.188248771192825</Data></Cell><Cell><Data ss:Type="Number">0.106902622739647</Data></Cell><Cell><Data ss:Type="Number">0.211298452492025</Data></Cell><Cell><Data ss:Type="Number">0.261529180635211</Data></Cell><Cell><Data ss:Type="Number">0.285261935811705</Data></Cell><Cell><Data ss:Type="Number">0.0616428267713638</Data></Cell><Cell><Data ss:Type="Number">0.153666385938942</Data></Cell><Cell><Data ss:Type="Number">0.149263768917153</Data></Cell><Cell><Data ss:Type="Number">0.213085341636266</Data></Cell><Cell><Data ss:Type="Number">0.119137290395398</Data></Cell><Cell><Data ss:Type="Number">0.056673188466665</Data></Cell><Cell><Data ss:Type="Number">0.231476719111643</Data></Cell><Cell><Data ss:Type="Number">0.231382683085178</Data></Cell><Cell><Data ss:Type="Number">0.24021386719322</Data></Cell><Cell><Data ss:Type="Number">0.0742566183175604</Data></Cell><Cell><Data ss:Type="Number">0.321389986670649</Data></Cell><Cell><Data ss:Type="Number">0.219701673951476</Data></Cell><Cell><Data ss:Type="Number">0.200985288853505</Data></Cell><Cell><Data ss:Type="Number">0.259968967020167</Data></Cell><Cell><Data ss:Type="Number">0.160801971395107</Data></Cell><Cell><Data ss:Type="Number">0.165019353630619</Data></Cell><Cell><Data ss:Type="Number">0.0682457858846325</Data></Cell><Cell><Data ss:Type="Number">0.0666541336277663</Data></Cell><Cell><Data ss:Type="Number">0.0966307451084536</Data></Cell><Cell><Data ss:Type="Number">0.252149386801203</Data></Cell><Cell><Data ss:Type="Number">0.0805811626666438</Data></Cell><Cell><Data ss:Type="Number">0.115434395675404</Data></Cell><Cell><Data ss:Type="Number">0.123552205604245</Data></Cell><Cell><Data ss:Type="Number">0.0595243333763701</Data></Cell><Cell><Data ss:Type="Number">0.083747800991499</Data></Cell><Cell><Data ss:Type="Number">0.0701125038553293</Data></Cell><Cell><Data ss:Type="Number">0.183030879738952</Data></Cell></Row><Row ss:Height="12.816"><Cell><Data ss:Type="String">Regulation_of_Actin_Cytoskeleton</Data></Cell><Cell><Data ss:Type="Number">0.694755265246387</Data></Cell><Cell><Data ss:Type="Number">0.889701517428313</Data></Cell><Cell><Data ss:Type="Number">0.885890304979356</Data></Cell><Cell><Data ss:Type="Number">0.76347018639158</Data></Cell><Cell><Data ss:Type="Number">0.535485618787993</Data></Cell><Cell><Data ss:Type="Number">0.793357399626601</Data></Cell><Cell><Data ss:Type="Number">0.711084083054225</Data></Cell><Cell><Data ss:Type="Number">0.532011983810906</Data></Cell><Cell><Data ss:Type="Number">0.659857389550561</Data></Cell><Cell><Data ss:Type="Number">0.54512319985884</Data></Cell><Cell><Data ss:Type="Number">0.57386191703038</Data></Cell><Cell><Data ss:Type="Number">1</Data></Cell><Cell><Data ss:Type="Number">0.743787694761712</Data></Cell><Cell><Data ss:Type="Number">0.578165780761254</Data></Cell><Cell><Data ss:Type="Number">0.654798829192428</Data></Cell><Cell><Data ss:Type="Number">0.556090811188735</Data></Cell><Cell><Data ss:Type="Number">0.802511359614008</Data></Cell><Cell><Data ss:Type="Number">0.560638304314839</Data></Cell><Cell><Data ss:Type="Number">0.603903045783122</Data></Cell><Cell><Data ss:Type="Number">0.524003141237439</Data></Cell><Cell><Data ss:Type="Number">0.606688528269637</Data></Cell><Cell><Data ss:Type="Number">0.503780342370045</Data></Cell><Cell><Data ss:Type="Number">0.54512319985884</Data></Cell><Cell><Data ss:Type="Number">0.708114949906235</Data></Cell><Cell><Data ss:Type="Number">0.736525911530972</Data></Cell><Cell><Data ss:Type="Number">0.685377653081812</Data></Cell><Cell><Data ss:Type="Number">0.977633585533503</Data></Cell><Cell><Data ss:Type="Number">0.571738531025335</Data></Cell><Cell><Data ss:Type="Number">0.966936651882954</Data></Cell><Cell><Data ss:Type="Number">0.757076408374508</Data></Cell><Cell><Data ss:Type="Number">0.505557858732883</Data></Cell><Cell><Data ss:Type="Number">0.69158821442829</Data></Cell><Cell><Data ss:Type="Number">0.842477516742889</Data></Cell><Cell><Data ss:Type="Number">0.711241268918232</Data></Cell><Cell><Data ss:Type="Number">0.7901842659114</Data></Cell><Cell><Data ss:Type="Number">0.582803555900756</Data></Cell><Cell><Data ss:Type="Number">0.765572250397192</Data></Cell><Cell><Data ss:Type="Number">0.511911193716533</Data></Cell><Cell><Data ss:Type="Number">0.715092223478052</Data></Cell><Cell><Data ss:Type="Number">0.692474450556304</Data></Cell><Cell><Data ss:Type="Number">0.504749673787736</Data></Cell><Cell><Data ss:Type="Number">0.646849023743251</Data></Cell><Cell><Data ss:Type="Number">0.594136032586361</Data></Cell><Cell><Data ss:Type="Number">0.829833242964493</Data></Cell><Cell><Data ss:Type="Number">0.472570544031011</Data></Cell><Cell><Data ss:Type="Number">0.662136089303814</Data></Cell><Cell><Data ss:Type="Number">0.556825257709955</Data></Cell><Cell><Data ss:Type="Number">0.91509671136777</Data></Cell><Cell><Data ss:Type="Number">0.395273119900046</Data></Cell><Cell><Data ss:Type="Number">1</Data></Cell><Cell><Data ss:Type="Number">0.689631687153035</Data></Cell><Cell><Data ss:Type="Number">0.639933925918151</Data></Cell><Cell><Data ss:Type="Number">0.796024702509826</Data></Cell><Cell><Data ss:Type="Number">0.537851369659949</Data></Cell><Cell><Data ss:Type="Number">0.640532629075847</Data></Cell><Cell><Data ss:Type="Number">0.756108710235097</Data></Cell><Cell><Data ss:Type="Number">0.486756508654238</Data></Cell><Cell><Data ss:Type="Number">0.631095115634336</Data></Cell><Cell><Data ss:Type="Number">0.621206526204315</Data></Cell><Cell><Data ss:Type="Number">0.676395540439397</Data></Cell><Cell><Data ss:Type="Number">0.63300910719618</Data></Cell><Cell><Data ss:Type="Number">0.884079756275038</Data></Cell><Cell><Data ss:Type="Number">0.548310099515282</Data></Cell><Cell><Data ss:Type="Number">0.679289355519962</Data></Cell><Cell><Data ss:Type="Number">0.679883080718304</Data></Cell><Cell><Data ss:Type="Number">0.690567045384741</Data></Cell><Cell><Data ss:Type="Number">0.728779108390229</Data></Cell><Cell><Data ss:Type="Number">0.589011486407522</Data></Cell><Cell><Data ss:Type="Number">0.432378887515119</Data></Cell><Cell><Data ss:Type="Number">0.605458204142341</Data></Cell><Cell><Data ss:Type="Number">0.669874988437628</Data></Cell><Cell><Data ss:Type="Number">0.670009523140423</Data></Cell><Cell><Data ss:Type="Number">0.643325161217201</Data></Cell><Cell><Data ss:Type="Number">0.693229626465755</Data></Cell><Cell><Data ss:Type="Number">0.594136032586361</Data></Cell><Cell><Data ss:Type="Number">0.573154798839585</Data></Cell><Cell><Data ss:Type="Number">0.530865092930162</Data></Cell><Cell><Data ss:Type="Number">0.880933946467208</Data></Cell><Cell><Data ss:Type="Number">0.709469409601255</Data></Cell><Cell><Data ss:Type="Number">0.751642519629047</Data></Cell><Cell><Data ss:Type="Number">0.845973302828834</Data></Cell><Cell><Data ss:Type="Number">0.65899490136278</Data></Cell><Cell><Data ss:Type="Number">0.644080517830453</Data></Cell><Cell><Data ss:Type="Number">0.631987426320259</Data></Cell><Cell><Data ss:Type="Number">0.546020432940304</Data></Cell><Cell><Data ss:Type="Number">0.533954254614218</Data></Cell><Cell><Data ss:Type="Number">0.123685350388959</Data></Cell><Cell><Data ss:Type="Number">0.20498187611036</Data></Cell><Cell><Data ss:Type="Number">0</Data></Cell><Cell><Data ss:Type="Number">0.249044723123315</Data></Cell><Cell><Data ss:Type="Number">0.242144481684581</Data></Cell><Cell><Data ss:Type="Number">0.384459110159495</Data></Cell><Cell><Data ss:Type="Number">0.324624177674085</Data></Cell><Cell><Data ss:Type="Number">0.297047797584265</Data></Cell><Cell><Data ss:Type="Number">0</Data></Cell><Cell><Data ss:Type="Number">0.318596775265121</Data></Cell><Cell><Data ss:Type="Number">0.310030979208042</Data></Cell><Cell><Data ss:Type="Number">0.328703465338415</Data></Cell><Cell><Data ss:Type="Number">0.321172458646451</Data></Cell><Cell><Data ss:Type="Number">0.423633400596968</Data></Cell><Cell><Data ss:Type="Number">0.183524573477492</Data></Cell><Cell><Data ss:Type="Number">0.308491536761742</Data></Cell><Cell><Data ss:Type="Number">0.0232833074900884</Data></Cell><Cell><Data ss:Type="Number">0.301526274980531</Data></Cell><Cell><Data ss:Type="Number">0.279843154954819</Data></Cell><Cell><Data ss:Type="Number">0.296561734547775</Data></Cell><Cell><Data ss:Type="Number">0.298311837219045</Data></Cell><Cell><Data ss:Type="Number">0.298557050159459</Data></Cell><Cell><Data ss:Type="Number">0.304170411335045</Data></Cell><Cell><Data ss:Type="Number">0.310983445201174</Data></Cell><Cell><Data ss:Type="Number">0.288954310368984</Data></Cell><Cell><Data ss:Type="Number">0.280793350931993</Data></Cell><Cell><Data ss:Type="Number">0.202449780357043</Data></Cell><Cell><Data ss:Type="Number">0.271041926122005</Data></Cell><Cell><Data ss:Type="Number">0.240835753093904</Data></Cell><Cell><Data ss:Type="Number">0.171080266837929</Data></Cell><Cell><Data ss:Type="Number">0.277462449039691</Data></Cell><Cell><Data ss:Type="Number">0.252359443220069</Data></Cell><Cell><Data ss:Type="Number">0.274507993274507</Data></Cell><Cell><Data ss:Type="Number">0.321062210076126</Data></Cell><Cell><Data ss:Type="Number">0.183266445188705</Data></Cell><Cell><Data ss:Type="Number">0.0815777958352775</Data></Cell><Cell><Data ss:Type="Number">0.258555456568514</Data></Cell><Cell><Data ss:Type="Number">0.238115622716657</Data></Cell><Cell><Data ss:Type="Number">0.279172010637131</Data></Cell><Cell><Data ss:Type="Number">0.38007336316813</Data></Cell><Cell><Data ss:Type="Number">0.248000748518698</Data></Cell><Cell><Data ss:Type="Number">0.192757304761295</Data></Cell><Cell><Data ss:Type="Number">0.196588497895155</Data></Cell><Cell><Data ss:Type="Number">0.27979644020145</Data></Cell><Cell><Data ss:Type="Number">0.308439473771121</Data></Cell><Cell><Data ss:Type="Number">0.361832062706755</Data></Cell><Cell><Data ss:Type="Number">0.282788925584854</Data></Cell><Cell><Data ss:Type="Number">0.257948291598252</Data></Cell><Cell><Data ss:Type="Number">0.272454950012491</Data></Cell><Cell><Data ss:Type="Number">0.230534342102174</Data></Cell><Cell><Data ss:Type="Number">0.252800838614364</Data></Cell><Cell><Data ss:Type="Number">0.333330856254491</Data></Cell><Cell><Data ss:Type="Number">0.342545965643724</Data></Cell><Cell><Data ss:Type="Number">0.294879803461572</Data></Cell><Cell><Data ss:Type="Number">0.23339553729347</Data></Cell><Cell><Data ss:Type="Number">0.0635417647058037</Data></Cell><Cell><Data ss:Type="Number">0.290096964928435</Data></Cell><Cell><Data ss:Type="Number">0.246684429651522</Data></Cell><Cell><Data ss:Type="Number">0.361014664283042</Data></Cell><Cell><Data ss:Type="Number">0.12963101280982</Data></Cell><Cell><Data ss:Type="Number">0.0648642928855462</Data></Cell><Cell><Data ss:Type="Number">0.38238900455175</Data></Cell><Cell><Data ss:Type="Number">0.238529241420326</Data></Cell><Cell><Data ss:Type="Number">0</Data></Cell><Cell><Data ss:Type="Number">0.190280115517346</Data></Cell><Cell><Data ss:Type="Number">0.346617037389284</Data></Cell><Cell><Data ss:Type="Number">0.318139188157429</Data></Cell><Cell><Data ss:Type="Number">0.340456347522078</Data></Cell><Cell><Data ss:Type="Number">0</Data></Cell><Cell><Data ss:Type="Number">0.340456347522078</Data></Cell><Cell><Data ss:Type="Number">0.359744448785529</Data></Cell><Cell><Data ss:Type="Number">0.272768712489005</Data></Cell><Cell><Data ss:Type="Number">0.299371751543204</Data></Cell><Cell><Data ss:Type="Number">0.199768867896913</Data></Cell><Cell><Data ss:Type="Number">0.394029175795427</Data></Cell><Cell><Data ss:Type="Number">0.0527003883534391</Data></Cell><Cell><Data ss:Type="Number">0.116357531612416</Data></Cell><Cell><Data ss:Type="Number">0.126036162792794</Data></Cell><Cell><Data ss:Type="Number">0.186251754963366</Data></Cell><Cell><Data ss:Type="Number">0.0166916007061697</Data></Cell><Cell><Data ss:Type="Number">0.112122320860405</Data></Cell><Cell><Data ss:Type="Number">0.0170154773328469</Data></Cell><Cell><Data ss:Type="Number">0.0695901689101193</Data></Cell><Cell><Data ss:Type="Number">0</Data></Cell><Cell><Data ss:Type="Number">0</Data></Cell><Cell><Data ss:Type="Number">0.283033449848251</Data></Cell></Row><Row ss:Height="12.816"><Cell><Data ss:Type="String">Interleukin-11_Signaling_Pathway</Data></Cell><Cell><Data ss:Type="Number">0.567520046456289</Data></Cell><Cell><Data ss:Type="Number">0.514131105409815</Data></Cell><Cell><Data ss:Type="Number">0.365607045516619</Data></Cell><Cell><Data ss:Type="Number">0.760302976475819</Data></Cell><Cell><Data ss:Type="Number">0.369433927801314</Data></Cell><Cell><Data ss:Type="Number">0.502830071842957</Data></Cell><Cell><Data ss:Type="Number">0.58426216131659</Data></Cell><Cell><Data ss:Type="Number">0.324014183394419</Data></Cell><Cell><Data ss:Type="Number">0.366094407659396</Data></Cell><Cell><Data ss:Type="Number">0.687693734367119</Data></Cell><Cell><Data ss:Type="Number">0.39236674196366</Data></Cell><Cell><Data ss:Type="Number">0.469482037304636</Data></Cell><Cell><Data ss:Type="Number">0.826609772355649</Data></Cell><Cell><Data ss:Type="Number">0.708518393423503</Data></Cell><Cell><Data ss:Type="Number">0.710845768079306</Data></Cell><Cell><Data ss:Type="Number">0.37270047415756</Data></Cell><Cell><Data ss:Type="Number">0.450263659408938</Data></Cell><Cell><Data ss:Type="Number">0.59477111668007</Data></Cell><Cell><Data ss:Type="Number">0.812643280300583</Data></Cell><Cell><Data ss:Type="Number">0.321815346719472</Data></Cell><Cell><Data ss:Type="Number">0.396186677842953</Data></Cell><Cell><Data ss:Type="Number">0.184423746729934</Data></Cell><Cell><Data ss:Type="Number">0.367004406944857</Data></Cell><Cell><Data ss:Type="Number">0.404875852713892</Data></Cell><Cell><Data ss:Type="Number">0.6266323013558</Data></Cell><Cell><Data ss:Type="Number">0.653698923850089</Data></Cell><Cell><Data ss:Type="Number">0.519939383995882</Data></Cell><Cell><Data ss:Type="Number">0.356559357474575</Data></Cell><Cell><Data ss:Type="Number">0.399299131065309</Data></Cell><Cell><Data ss:Type="Number">0.503654475842649</Data></Cell><Cell><Data ss:Type="Number">0.294652343253349</Data></Cell><Cell><Data ss:Type="Number">0.527874374213197</Data></Cell><Cell><Data ss:Type="Number">0.458186850019402</Data></Cell><Cell><Data ss:Type="Number">0.630402085104413</Data></Cell><Cell><Data ss:Type="Number">1</Data></Cell><Cell><Data ss:Type="Number">0.383965875297699</Data></Cell><Cell><Data ss:Type="Number">0.398458746326966</Data></Cell><Cell><Data ss:Type="Number">0.322430976202057</Data></Cell><Cell><Data ss:Type="Number">0.82001684401305</Data></Cell><Cell><Data ss:Type="Number">0.396880424167787</Data></Cell><Cell><Data ss:Type="Number">0.66628139377028</Data></Cell><Cell><Data ss:Type="Number">0.671421610413292</Data></Cell><Cell><Data ss:Type="Number">0.794683971786498</Data></Cell><Cell><Data ss:Type="Number">0.713867328089737</Data></Cell><Cell><Data ss:Type="Number">0.34073126138876</Data></Cell><Cell><Data ss:Type="Number">0.659347659966878</Data></Cell><Cell><Data ss:Type="Number">0.451871391472757</Data></Cell><Cell><Data ss:Type="Number">0.488527062451816</Data></Cell><Cell><Data ss:Type="Number">0.227577286031344</Data></Cell><Cell><Data ss:Type="Number">0.451910760583617</Data></Cell><Cell><Data ss:Type="Number">0.560057872446293</Data></Cell><Cell><Data ss:Type="Number">0.616811764054742</Data></Cell><Cell><Data ss:Type="Number">0.501006301663398</Data></Cell><Cell><Data ss:Type="Number">0.662498395328593</Data></Cell><Cell><Data ss:Type="Number">0.837646452926799</Data></Cell><Cell><Data ss:Type="Number">0.555178574124042</Data></Cell><Cell><Data ss:Type="Number">0.668703048728948</Data></Cell><Cell><Data ss:Type="Number">0.67743304804877</Data></Cell><Cell><Data ss:Type="Number">0.408939068938936</Data></Cell><Cell><Data ss:Type="Number">0.555178574124042</Data></Cell><Cell><Data ss:Type="Number">0.317484487446262</Data></Cell><Cell><Data ss:Type="Number">0.437687374447546</Data></Cell><Cell><Data ss:Type="Number">0.405378027098712</Data></Cell><Cell><Data ss:Type="Number">0.391090159010042</Data></Cell><Cell><Data ss:Type="Number">0.396880424167787</Data></Cell><Cell><Data ss:Type="Number">0.457375292579123</Data></Cell><Cell><Data ss:Type="Number">1</Data></Cell><Cell><Data ss:Type="Number">0.779720000531709</Data></Cell><Cell><Data ss:Type="Number">0.469732943949225</Data></Cell><Cell><Data ss:Type="Number">0.489131882041982</Data></Cell><Cell><Data ss:Type="Number">0.385722351391523</Data></Cell><Cell><Data ss:Type="Number">0.802692973250963</Data></Cell><Cell><Data ss:Type="Number">0.544019056738819</Data></Cell><Cell><Data ss:Type="Number">0.47662897101959</Data></Cell><Cell><Data ss:Type="Number">0.802880159655623</Data></Cell><Cell><Data ss:Type="Number">0.69847205322214</Data></Cell><Cell><Data ss:Type="Number">0.348795388923372</Data></Cell><Cell><Data ss:Type="Number">0.507038937729253</Data></Cell><Cell><Data ss:Type="Number">0.711970143805633</Data></Cell><Cell><Data ss:Type="Number">0.543016174604067</Data></Cell><Cell><Data ss:Type="Number">0.441285434434104</Data></Cell><Cell><Data ss:Type="Number">0.598759951003138</Data></Cell><Cell><Data ss:Type="Number">0.991224062037072</Data></Cell><Cell><Data ss:Type="Number">0.415888772297664</Data></Cell><Cell><Data ss:Type="Number">0.372687262329638</Data></Cell><Cell><Data ss:Type="Number">0.718880675913264</Data></Cell><Cell><Data ss:Type="Number">0.103048369198149</Data></Cell><Cell><Data ss:Type="Number">0.112782244267758</Data></Cell><Cell><Data ss:Type="Number">0</Data></Cell><Cell><Data ss:Type="Number">0.174241329632478</Data></Cell><Cell><Data ss:Type="Number">0.135438003701729</Data></Cell><Cell><Data ss:Type="Number">0.0855252154432067</Data></Cell><Cell><Data ss:Type="Number">0.160635233007537</Data></Cell><Cell><Data ss:Type="Number">0.155626250171305</Data></Cell><Cell><Data ss:Type="Number">0</Data></Cell><Cell><Data ss:Type="Number">0.18682607620262</Data></Cell><Cell><Data ss:Type="Number">0.19781591341885</Data></Cell><Cell><Data ss:Type="Number">0.167203634835886</Data></Cell><Cell><Data ss:Type="Number">0.177074624823479</Data></Cell><Cell><Data ss:Type="Number">0.240650068100973</Data></Cell><Cell><Data ss:Type="Number">0.104991268337901</Data></Cell><Cell><Data ss:Type="Number">0.168800401441947</Data></Cell><Cell><Data ss:Type="Number">0</Data></Cell><Cell><Data ss:Type="Number">0.188090735274221</Data></Cell><Cell><Data ss:Type="Number">0.16635362825859</Data></Cell><Cell><Data ss:Type="Number">0.17577952554871</Data></Cell><Cell><Data ss:Type="Number">0.207214537334054</Data></Cell><Cell><Data ss:Type="Number">0.189211152173738</Data></Cell><Cell><Data ss:Type="Number">0.170265553630257</Data></Cell><Cell><Data ss:Type="Number">0.172230641774816</Data></Cell><Cell><Data ss:Type="Number">0.135390206051154</Data></Cell><Cell><Data ss:Type="Number">0.168800401441947</Data></Cell><Cell><Data ss:Type="Number">0.103985046135376</Data></Cell><Cell><Data ss:Type="Number">0.139163557801978</Data></Cell><Cell><Data ss:Type="Number">0.152860533312911</Data></Cell><Cell><Data ss:Type="Number">0.11505868381036</Data></Cell><Cell><Data ss:Type="Number">0.154683204296895</Data></Cell><Cell><Data ss:Type="Number">0.1577239961103</Data></Cell><Cell><Data ss:Type="Number">0.126570938163446</Data></Cell><Cell><Data ss:Type="Number">0.153676619516247</Data></Cell><Cell><Data ss:Type="Number">0.0935823854578511</Data></Cell><Cell><Data ss:Type="Number">0</Data></Cell><Cell><Data ss:Type="Number">0.128773581944039</Data></Cell><Cell><Data ss:Type="Number">0.189211152173738</Data></Cell><Cell><Data ss:Type="Number">0.231323966018771</Data></Cell><Cell><Data ss:Type="Number">0.287411388750463</Data></Cell><Cell><Data ss:Type="Number">0.139879938224296</Data></Cell><Cell><Data ss:Type="Number">0.100203904413663</Data></Cell><Cell><Data ss:Type="Number">0.199807714972339</Data></Cell><Cell><Data ss:Type="Number">0.147129949347111</Data></Cell><Cell><Data ss:Type="Number">0.167009854356518</Data></Cell><Cell><Data ss:Type="Number">0.0873753948284111</Data></Cell><Cell><Data ss:Type="Number">0.215147542119601</Data></Cell><Cell><Data ss:Type="Number">0.259191827062377</Data></Cell><Cell><Data ss:Type="Number">0.104584759081246</Data></Cell><Cell><Data ss:Type="Number">0.246908437454865</Data></Cell><Cell><Data ss:Type="Number">0.153761908484799</Data></Cell><Cell><Data ss:Type="Number">0.210893369818761</Data></Cell><Cell><Data ss:Type="Number">0.192024245622693</Data></Cell><Cell><Data ss:Type="Number">0.148369107247173</Data></Cell><Cell><Data ss:Type="Number">0.192512954049779</Data></Cell><Cell><Data ss:Type="Number">0.0235263942643469</Data></Cell><Cell><Data ss:Type="Number">0.172230641774816</Data></Cell><Cell><Data ss:Type="Number">0.216137905153781</Data></Cell><Cell><Data ss:Type="Number">0.208830030755859</Data></Cell><Cell><Data ss:Type="Number">0.0182216008704088</Data></Cell><Cell><Data ss:Type="Number">0.0903153252918489</Data></Cell><Cell><Data ss:Type="Number">0.0537610056629373</Data></Cell><Cell><Data ss:Type="Number">0.0969296659916745</Data></Cell><Cell><Data ss:Type="Number">0</Data></Cell><Cell><Data ss:Type="Number">0.110481547820747</Data></Cell><Cell><Data ss:Type="Number">0.144814968615077</Data></Cell><Cell><Data ss:Type="Number">0.187127172035649</Data></Cell><Cell><Data ss:Type="Number">0.179364570437605</Data></Cell><Cell><Data ss:Type="Number">0</Data></Cell><Cell><Data ss:Type="Number">0.19229176270027</Data></Cell><Cell><Data ss:Type="Number">0.249042978447238</Data></Cell><Cell><Data ss:Type="Number">0.136233647362582</Data></Cell><Cell><Data ss:Type="Number">0.233836123508708</Data></Cell><Cell><Data ss:Type="Number">0.129757749147043</Data></Cell><Cell><Data ss:Type="Number">0.0723451042157575</Data></Cell><Cell><Data ss:Type="Number">0</Data></Cell><Cell><Data ss:Type="Number">0.0567048633088559</Data></Cell><Cell><Data ss:Type="Number">0.150662330139968</Data></Cell><Cell><Data ss:Type="Number">0.176166735916298</Data></Cell><Cell><Data ss:Type="Number">0</Data></Cell><Cell><Data ss:Type="Number">0.0963102237670305</Data></Cell><Cell><Data ss:Type="Number">0.0158042036924405</Data></Cell><Cell><Data ss:Type="Number">0.0981584110467175</Data></Cell><Cell><Data ss:Type="Number">0.0755729864710086</Data></Cell><Cell><Data ss:Type="Number">0</Data></Cell><Cell><Data ss:Type="Number">0.101840307416994</Data></Cell></Row><Row ss:Height="12.816"><Cell><Data ss:Type="String">Prolactin_Signaling_Pathway</Data></Cell><Cell><Data ss:Type="Number">0.734842743644112</Data></Cell><Cell><Data ss:Type="Number">0.772949567080985</Data></Cell><Cell><Data ss:Type="Number">0.839179922244191</Data></Cell><Cell><Data ss:Type="Number">0.579465428083254</Data></Cell><Cell><Data ss:Type="Number">0.385381038172039</Data></Cell><Cell><Data ss:Type="Number">0.785333504186412</Data></Cell><Cell><Data ss:Type="Number">0.533788895744631</Data></Cell><Cell><Data ss:Type="Number">0.432884314163366</Data></Cell><Cell><Data ss:Type="Number">0.424194413167876</Data></Cell><Cell><Data ss:Type="Number">0.44114478996696</Data></Cell><Cell><Data ss:Type="Number">0.459918494806176</Data></Cell><Cell><Data ss:Type="Number">0.821476138751428</Data></Cell><Cell><Data ss:Type="Number">0.64869220247416</Data></Cell><Cell><Data ss:Type="Number">0.569473473807329</Data></Cell><Cell><Data ss:Type="Number">0.554311861799603</Data></Cell><Cell><Data ss:Type="Number">0.411335161256843</Data></Cell><Cell><Data ss:Type="Number">0.874836456933707</Data></Cell><Cell><Data ss:Type="Number">0.474098695625347</Data></Cell><Cell><Data ss:Type="Number">0.579980611183498</Data></Cell><Cell><Data ss:Type="Number">0.30672029831437</Data></Cell><Cell><Data ss:Type="Number">0.409425575865541</Data></Cell><Cell><Data ss:Type="Number">0.306826898689126</Data></Cell><Cell><Data ss:Type="Number">0.417109432138985</Data></Cell><Cell><Data ss:Type="Number">0.555144540441435</Data></Cell><Cell><Data ss:Type="Number">0.666583084072945</Data></Cell><Cell><Data ss:Type="Number">0.681414874243689</Data></Cell><Cell><Data ss:Type="Number">0.8754503020337</Data></Cell><Cell><Data ss:Type="Number">0.417016090253937</Data></Cell><Cell><Data ss:Type="Number">1</Data></Cell><Cell><Data ss:Type="Number">0.663105730747053</Data></Cell><Cell><Data ss:Type="Number">0.504453382790906</Data></Cell><Cell><Data ss:Type="Number">0.643828471129695</Data></Cell><Cell><Data ss:Type="Number">0.827674301245752</Data></Cell><Cell><Data ss:Type="Number">0.724190792397406</Data></Cell><Cell><Data ss:Type="Number">0.692744059164738</Data></Cell><Cell><Data ss:Type="Number">0.494699309102564</Data></Cell><Cell><Data ss:Type="Number">0.457789136765922</Data></Cell><Cell><Data ss:Type="Number">0.375430871299594</Data></Cell><Cell><Data ss:Type="Number">0.739285582873127</Data></Cell><Cell><Data ss:Type="Number">0.456416007510739</Data></Cell><Cell><Data ss:Type="Number">0.427323094317517</Data></Cell><Cell><Data ss:Type="Number">0.466713822244349</Data></Cell><Cell><Data ss:Type="Number">0.569858210151831</Data></Cell><Cell><Data ss:Type="Number">0.710765558203343</Data></Cell><Cell><Data ss:Type="Number">0.371390328333498</Data></Cell><Cell><Data ss:Type="Number">0.550275620383018</Data></Cell><Cell><Data ss:Type="Number">0.44154371272938</Data></Cell><Cell><Data ss:Type="Number">0.745527893378944</Data></Cell><Cell><Data ss:Type="Number">0.346972490910973</Data></Cell><Cell><Data ss:Type="Number">0.834415121592117</Data></Cell><Cell><Data ss:Type="Number">0.70581910549481</Data></Cell><Cell><Data ss:Type="Number">0.632413069249484</Data></Cell><Cell><Data ss:Type="Number">0.626861757826943</Data></Cell><Cell><Data ss:Type="Number">0.475458313552948</Data></Cell><Cell><Data ss:Type="Number">0.625029976600936</Data></Cell><Cell><Data ss:Type="Number">0.739583714379861</Data></Cell><Cell><Data ss:Type="Number">0.427676990146297</Data></Cell><Cell><Data ss:Type="Number">0.550108380384097</Data></Cell><Cell><Data ss:Type="Number">0.461015574987344</Data></Cell><Cell><Data ss:Type="Number">0.689051212300624</Data></Cell><Cell><Data ss:Type="Number">0.452096608208325</Data></Cell><Cell><Data ss:Type="Number">0.593662702440379</Data></Cell><Cell><Data ss:Type="Number">0.411370482708274</Data></Cell><Cell><Data ss:Type="Number">0.377693172343074</Data></Cell><Cell><Data ss:Type="Number">0.573195993377747</Data></Cell><Cell><Data ss:Type="Number">0.505418461723712</Data></Cell><Cell><Data ss:Type="Number">0.661114238355947</Data></Cell><Cell><Data ss:Type="Number">0.547400102531971</Data></Cell><Cell><Data ss:Type="Number">0.776816610968405</Data></Cell><Cell><Data ss:Type="Number">0.464765430744242</Data></Cell><Cell><Data ss:Type="Number">0.431357462498574</Data></Cell><Cell><Data ss:Type="Number">0.604734864789234</Data></Cell><Cell><Data ss:Type="Number">0.448353355402052</Data></Cell><Cell><Data ss:Type="Number">0.457292911224542</Data></Cell><Cell><Data ss:Type="Number">0.538671489118987</Data></Cell><Cell><Data ss:Type="Number">0.468094949599139</Data></Cell><Cell><Data ss:Type="Number">0.461034080358162</Data></Cell><Cell><Data ss:Type="Number">0.963145934232888</Data></Cell><Cell><Data ss:Type="Number">0.781691137913634</Data></Cell><Cell><Data ss:Type="Number">0.806677357443638</Data></Cell><Cell><Data ss:Type="Number">0.807571003699144</Data></Cell><Cell><Data ss:Type="Number">0.541951442550843</Data></Cell><Cell><Data ss:Type="Number">0.65280310559677</Data></Cell><Cell><Data ss:Type="Number">0.421130037570943</Data></Cell><Cell><Data ss:Type="Number">0.452711972057857</Data></Cell><Cell><Data ss:Type="Number">0.531979519255791</Data></Cell><Cell><Data ss:Type="Number">0.119911052438318</Data></Cell><Cell><Data ss:Type="Number">0.129130717290204</Data></Cell><Cell><Data ss:Type="Number">0</Data></Cell><Cell><Data ss:Type="Number">0.164603083464089</Data></Cell><Cell><Data ss:Type="Number">0.143555486982051</Data></Cell><Cell><Data ss:Type="Number">0.279812192898054</Data></Cell><Cell><Data ss:Type="Number">0.233940018696835</Data></Cell><Cell><Data ss:Type="Number">0.233315081176206</Data></Cell><Cell><Data ss:Type="Number">0.00401794710648705</Data></Cell><Cell><Data ss:Type="Number">0.228515729969398</Data></Cell><Cell><Data ss:Type="Number">0.21299788784289</Data></Cell><Cell><Data ss:Type="Number">0.232949671895773</Data></Cell><Cell><Data ss:Type="Number">0.25992028510516</Data></Cell><Cell><Data ss:Type="Number">0.303618777261146</Data></Cell><Cell><Data ss:Type="Number">0.147218861698753</Data></Cell><Cell><Data ss:Type="Number">0.245341535125154</Data></Cell><Cell><Data ss:Type="Number">0.0411202811841067</Data></Cell><Cell><Data ss:Type="Number">0.229780135928032</Data></Cell><Cell><Data ss:Type="Number">0.265267267838341</Data></Cell><Cell><Data ss:Type="Number">0.220803994804194</Data></Cell><Cell><Data ss:Type="Number">0.220738850350609</Data></Cell><Cell><Data ss:Type="Number">0.209750503138144</Data></Cell><Cell><Data ss:Type="Number">0.209750503138144</Data></Cell><Cell><Data ss:Type="Number">0.220803994804194</Data></Cell><Cell><Data ss:Type="Number">0.183024535674526</Data></Cell><Cell><Data ss:Type="Number">0.232949671895773</Data></Cell><Cell><Data ss:Type="Number">0.16678951983603</Data></Cell><Cell><Data ss:Type="Number">0.200510772628938</Data></Cell><Cell><Data ss:Type="Number">0.19453959312445</Data></Cell><Cell><Data ss:Type="Number">0.106098744071872</Data></Cell><Cell><Data ss:Type="Number">0.214689163819831</Data></Cell><Cell><Data ss:Type="Number">0.174899957182889</Data></Cell><Cell><Data ss:Type="Number">0.187021674920369</Data></Cell><Cell><Data ss:Type="Number">0.205383674451329</Data></Cell><Cell><Data ss:Type="Number">0.110738862840079</Data></Cell><Cell><Data ss:Type="Number">0.0203441332330572</Data></Cell><Cell><Data ss:Type="Number">0.168765014020491</Data></Cell><Cell><Data ss:Type="Number">0.212994109567076</Data></Cell><Cell><Data ss:Type="Number">0.203006051546891</Data></Cell><Cell><Data ss:Type="Number">0.329275153883073</Data></Cell><Cell><Data ss:Type="Number">0.148786630485258</Data></Cell><Cell><Data ss:Type="Number">0.126055876150848</Data></Cell><Cell><Data ss:Type="Number">0.134231740922719</Data></Cell><Cell><Data ss:Type="Number">0.17379086993348</Data></Cell><Cell><Data ss:Type="Number">0.225675118823437</Data></Cell><Cell><Data ss:Type="Number">0.282519423022482</Data></Cell><Cell><Data ss:Type="Number">0.206374758467933</Data></Cell><Cell><Data ss:Type="Number">0.189545768071118</Data></Cell><Cell><Data ss:Type="Number">0.136598200177641</Data></Cell><Cell><Data ss:Type="Number">0.200057501921259</Data></Cell><Cell><Data ss:Type="Number">0.185997991425325</Data></Cell><Cell><Data ss:Type="Number">0.155969640153939</Data></Cell><Cell><Data ss:Type="Number">0.246628288038954</Data></Cell><Cell><Data ss:Type="Number">0.222786134729674</Data></Cell><Cell><Data ss:Type="Number">0.176438543934315</Data></Cell><Cell><Data ss:Type="Number">0.0486170717583408</Data></Cell><Cell><Data ss:Type="Number">0.194554369628519</Data></Cell><Cell><Data ss:Type="Number">0.272397363785766</Data></Cell><Cell><Data ss:Type="Number">0.261809237707771</Data></Cell><Cell><Data ss:Type="Number">0.106408381339837</Data></Cell><Cell><Data ss:Type="Number">0.038177963840973</Data></Cell><Cell><Data ss:Type="Number">0.131849914122453</Data></Cell><Cell><Data ss:Type="Number">0.154036722019373</Data></Cell><Cell><Data ss:Type="Number">0</Data></Cell><Cell><Data ss:Type="Number">0.128565713571999</Data></Cell><Cell><Data ss:Type="Number">0.247173460843761</Data></Cell><Cell><Data ss:Type="Number">0.226629192279527</Data></Cell><Cell><Data ss:Type="Number">0.237248476037109</Data></Cell><Cell><Data ss:Type="Number">0.0244963861862487</Data></Cell><Cell><Data ss:Type="Number">0.248498193414503</Data></Cell><Cell><Data ss:Type="Number">0.277885336447141</Data></Cell><Cell><Data ss:Type="Number">0.213821508935015</Data></Cell><Cell><Data ss:Type="Number">0.231140745369432</Data></Cell><Cell><Data ss:Type="Number">0.13127146097295</Data></Cell><Cell><Data ss:Type="Number">0.101963886552598</Data></Cell><Cell><Data ss:Type="Number">0</Data></Cell><Cell><Data ss:Type="Number">0.0888736138073374</Data></Cell><Cell><Data ss:Type="Number">0.0640151998712857</Data></Cell><Cell><Data ss:Type="Number">0.11873359002087</Data></Cell><Cell><Data ss:Type="Number">0</Data></Cell><Cell><Data ss:Type="Number">0.0732754228587936</Data></Cell><Cell><Data ss:Type="Number">0</Data></Cell><Cell><Data ss:Type="Number">0.059463658207852</Data></Cell><Cell><Data ss:Type="Number">0</Data></Cell><Cell><Data ss:Type="Number">0.353745824674606</Data></Cell><Cell><Data ss:Type="Number">0.168755753794718</Data></Cell></Row><Row ss:Height="12.816"><Cell><Data ss:Type="String">NOTCH1_regulation_of_human_endothelial_cell_calcification</Data></Cell><Cell><Data ss:Type="Number">1</Data></Cell><Cell><Data ss:Type="Number">0.534205556373423</Data></Cell><Cell><Data ss:Type="Number">0.458920428806956</Data></Cell><Cell><Data ss:Type="Number">0.5630388896694</Data></Cell><Cell><Data ss:Type="Number">0.379214562929741</Data></Cell><Cell><Data ss:Type="Number">0.494384660822591</Data></Cell><Cell><Data ss:Type="Number">0.591516579951315</Data></Cell><Cell><Data ss:Type="Number">0.407346970169464</Data></Cell><Cell><Data ss:Type="Number">0.536531832006289</Data></Cell><Cell><Data ss:Type="Number">0.393941677365009</Data></Cell><Cell><Data ss:Type="Number">0.359471785895997</Data></Cell><Cell><Data ss:Type="Number">0.609198706567111</Data></Cell><Cell><Data ss:Type="Number">0.721677331838887</Data></Cell><Cell><Data ss:Type="Number">0.756686279206552</Data></Cell><Cell><Data ss:Type="Number">0.517168366309857</Data></Cell><Cell><Data ss:Type="Number">0.0503722318853318</Data></Cell><Cell><Data ss:Type="Number">0.590489448001135</Data></Cell><Cell><Data ss:Type="Number">0.472008347354616</Data></Cell><Cell><Data ss:Type="Number">0.571642260798793</Data></Cell><Cell><Data ss:Type="Number">0.397769673906619</Data></Cell><Cell><Data ss:Type="Number">0.429597329408407</Data></Cell><Cell><Data ss:Type="Number">0.232198158876436</Data></Cell><Cell><Data ss:Type="Number">0.647666705229812</Data></Cell><Cell><Data ss:Type="Number">0.466930449253878</Data></Cell><Cell><Data ss:Type="Number">0.317381730273152</Data></Cell><Cell><Data ss:Type="Number">0.50007547809903</Data></Cell><Cell><Data ss:Type="Number">0.719728545062129</Data></Cell><Cell><Data ss:Type="Number">0.415844659651368</Data></Cell><Cell><Data ss:Type="Number">0.555860490835428</Data></Cell><Cell><Data ss:Type="Number">0.593980018747739</Data></Cell><Cell><Data ss:Type="Number">0.812742358847097</Data></Cell><Cell><Data ss:Type="Number">0.697989166659999</Data></Cell><Cell><Data ss:Type="Number">0.429088536668982</Data></Cell><Cell><Data ss:Type="Number">0.701612105898126</Data></Cell><Cell><Data ss:Type="Number">0.938390759347327</Data></Cell><Cell><Data ss:Type="Number">0</Data></Cell><Cell><Data ss:Type="Number">0.568160400257032</Data></Cell><Cell><Data ss:Type="Number">0.419775482514043</Data></Cell><Cell><Data ss:Type="Number">0.581752534027237</Data></Cell><Cell><Data ss:Type="Number">0.594450779613712</Data></Cell><Cell><Data ss:Type="Number">0.0675674044482911</Data></Cell><Cell><Data ss:Type="Number">0.592313765524678</Data></Cell><Cell><Data ss:Type="Number">0.882751070778484</Data></Cell><Cell><Data ss:Type="Number">0.667593775415067</Data></Cell><Cell><Data ss:Type="Number">0.331863196732892</Data></Cell><Cell><Data ss:Type="Number">1</Data></Cell><Cell><Data ss:Type="Number">0.460560347688531</Data></Cell><Cell><Data ss:Type="Number">0.609198706567111</Data></Cell><Cell><Data ss:Type="Number">0.347508219248155</Data></Cell><Cell><Data ss:Type="Number">0.521043454884494</Data></Cell><Cell><Data ss:Type="Number">0.614451993896567</Data></Cell><Cell><Data ss:Type="Number">0.486341388178695</Data></Cell><Cell><Data ss:Type="Number">0.464173885797236</Data></Cell><Cell><Data ss:Type="Number">0.387737661763094</Data></Cell><Cell><Data ss:Type="Number">0.695082690431248</Data></Cell><Cell><Data ss:Type="Number">0.554153678073116</Data></Cell><Cell><Data ss:Type="Number">0.434764376791596</Data></Cell><Cell><Data ss:Type="Number">0.773593540403017</Data></Cell><Cell><Data ss:Type="Number">0.480241062717527</Data></Cell><Cell><Data ss:Type="Number">1</Data></Cell><Cell><Data ss:Type="Number">0.648585585604767</Data></Cell><Cell><Data ss:Type="Number">0.591234009030549</Data></Cell><Cell><Data ss:Type="Number">0.461265683486363</Data></Cell><Cell><Data ss:Type="Number">0.690062904001569</Data></Cell><Cell><Data ss:Type="Number">0.461886848939545</Data></Cell><Cell><Data ss:Type="Number">0.642623718305464</Data></Cell><Cell><Data ss:Type="Number">0.741936422284355</Data></Cell><Cell><Data ss:Type="Number">0.764144986987162</Data></Cell><Cell><Data ss:Type="Number">0.813666746750284</Data></Cell><Cell><Data ss:Type="Number">0.485316986579959</Data></Cell><Cell><Data ss:Type="Number">0.54207003831328</Data></Cell><Cell><Data ss:Type="Number">0.504466001969452</Data></Cell><Cell><Data ss:Type="Number">0.452494737819084</Data></Cell><Cell><Data ss:Type="Number">0.52411340542</Data></Cell><Cell><Data ss:Type="Number">0.687262107487126</Data></Cell><Cell><Data ss:Type="Number">0.390712832356484</Data></Cell><Cell><Data ss:Type="Number">0.413132244290322</Data></Cell><Cell><Data ss:Type="Number">0.590928557873284</Data></Cell><Cell><Data ss:Type="Number">0.687526590858152</Data></Cell><Cell><Data ss:Type="Number">0.622880895527563</Data></Cell><Cell><Data ss:Type="Number">0.682777227760793</Data></Cell><Cell><Data ss:Type="Number">0.560310047532981</Data></Cell><Cell><Data ss:Type="Number">0.673218692525755</Data></Cell><Cell><Data ss:Type="Number">0.55220213267166</Data></Cell><Cell><Data ss:Type="Number">0.369813639656472</Data></Cell><Cell><Data ss:Type="Number">0.772210278963036</Data></Cell><Cell><Data ss:Type="Number">0.188493781600824</Data></Cell><Cell><Data ss:Type="Number">0.169534666672068</Data></Cell><Cell><Data ss:Type="Number">0</Data></Cell><Cell><Data ss:Type="Number">0.218578618726518</Data></Cell><Cell><Data ss:Type="Number">0.262787074520968</Data></Cell><Cell><Data ss:Type="Number">0.330800799534067</Data></Cell><Cell><Data ss:Type="Number">0.322314872264711</Data></Cell><Cell><Data ss:Type="Number">0.273969687971314</Data></Cell><Cell><Data ss:Type="Number">0.0468269258961568</Data></Cell><Cell><Data ss:Type="Number">0.298986363324334</Data></Cell><Cell><Data ss:Type="Number">0.297077663709756</Data></Cell><Cell><Data ss:Type="Number">0.300571017901472</Data></Cell><Cell><Data ss:Type="Number">0.321221039060122</Data></Cell><Cell><Data ss:Type="Number">0.249200440319581</Data></Cell><Cell><Data ss:Type="Number">0.221437609279543</Data></Cell><Cell><Data ss:Type="Number">0.273969687971314</Data></Cell><Cell><Data ss:Type="Number">0.0814653580220116</Data></Cell><Cell><Data ss:Type="Number">0.291564487821492</Data></Cell><Cell><Data ss:Type="Number">0.223761260855822</Data></Cell><Cell><Data ss:Type="Number">0.253972220874002</Data></Cell><Cell><Data ss:Type="Number">0.320480184731411</Data></Cell><Cell><Data ss:Type="Number">0.287612089162079</Data></Cell><Cell><Data ss:Type="Number">0.307298814189233</Data></Cell><Cell><Data ss:Type="Number">0.295892857345208</Data></Cell><Cell><Data ss:Type="Number">0.27550949990298</Data></Cell><Cell><Data ss:Type="Number">0.285702601571787</Data></Cell><Cell><Data ss:Type="Number">0.250363984576619</Data></Cell><Cell><Data ss:Type="Number">0.243494394054515</Data></Cell><Cell><Data ss:Type="Number">0.289329551224847</Data></Cell><Cell><Data ss:Type="Number">0.204047385772982</Data></Cell><Cell><Data ss:Type="Number">0.231216344558882</Data></Cell><Cell><Data ss:Type="Number">0.227104828094351</Data></Cell><Cell><Data ss:Type="Number">0.260692028203208</Data></Cell><Cell><Data ss:Type="Number">0.293426056777687</Data></Cell><Cell><Data ss:Type="Number">0.187437555368648</Data></Cell><Cell><Data ss:Type="Number">0.113001608006177</Data></Cell><Cell><Data ss:Type="Number">0.228108071473837</Data></Cell><Cell><Data ss:Type="Number">0.321128737614081</Data></Cell><Cell><Data ss:Type="Number">0.216828947914721</Data></Cell><Cell><Data ss:Type="Number">0.36320701021066</Data></Cell><Cell><Data ss:Type="Number">0.221607904420075</Data></Cell><Cell><Data ss:Type="Number">0.174681011385158</Data></Cell><Cell><Data ss:Type="Number">0.170881582897391</Data></Cell><Cell><Data ss:Type="Number">0.229887198227052</Data></Cell><Cell><Data ss:Type="Number">0.275601340425998</Data></Cell><Cell><Data ss:Type="Number">0.245460065743988</Data></Cell><Cell><Data ss:Type="Number">0.150093169273715</Data></Cell><Cell><Data ss:Type="Number">0.315715247992135</Data></Cell><Cell><Data ss:Type="Number">0.204561061813069</Data></Cell><Cell><Data ss:Type="Number">0.224166102727363</Data></Cell><Cell><Data ss:Type="Number">0.258201567850943</Data></Cell><Cell><Data ss:Type="Number">0.191237991538454</Data></Cell><Cell><Data ss:Type="Number">0.254021933459567</Data></Cell><Cell><Data ss:Type="Number">0.264516829496512</Data></Cell><Cell><Data ss:Type="Number">0.20224794261593</Data></Cell><Cell><Data ss:Type="Number">0.148747658798002</Data></Cell><Cell><Data ss:Type="Number">0.302840435174895</Data></Cell><Cell><Data ss:Type="Number">0.18938888861827</Data></Cell><Cell><Data ss:Type="Number">0.257318356821593</Data></Cell><Cell><Data ss:Type="Number">0.14634313684096</Data></Cell><Cell><Data ss:Type="Number">0.0358143781196491</Data></Cell><Cell><Data ss:Type="Number">0.22965564498337</Data></Cell><Cell><Data ss:Type="Number">0.224463474798124</Data></Cell><Cell><Data ss:Type="Number">0.0761620257778725</Data></Cell><Cell><Data ss:Type="Number">0.175414246141651</Data></Cell><Cell><Data ss:Type="Number">0.24753215707567</Data></Cell><Cell><Data ss:Type="Number">0.263183564000329</Data></Cell><Cell><Data ss:Type="Number">0.328627714354652</Data></Cell><Cell><Data ss:Type="Number">0</Data></Cell><Cell><Data ss:Type="Number">0.239611362254384</Data></Cell><Cell><Data ss:Type="Number">0.161641218443175</Data></Cell><Cell><Data ss:Type="Number">0.21472282595128</Data></Cell><Cell><Data ss:Type="Number">0.221916627752652</Data></Cell><Cell><Data ss:Type="Number">0.21172540156689</Data></Cell><Cell><Data ss:Type="Number">0.243991695242289</Data></Cell><Cell><Data ss:Type="Number">0.019649236059791</Data></Cell><Cell><Data ss:Type="Number">0.16080271850693</Data></Cell><Cell><Data ss:Type="Number">0.114241309890901</Data></Cell><Cell><Data ss:Type="Number">0.0862221651378615</Data></Cell><Cell><Data ss:Type="Number">0.0123600273138969</Data></Cell><Cell><Data ss:Type="Number">0.119787212243839</Data></Cell><Cell><Data ss:Type="Number">0</Data></Cell><Cell><Data ss:Type="Number">0.137612721186119</Data></Cell><Cell><Data ss:Type="Number">0.0210627620333221</Data></Cell><Cell><Data ss:Type="Number">0</Data></Cell><Cell><Data ss:Type="Number">0.220218583988268</Data></Cell></Row><Row ss:Index="8" ss:Height="12.816"><Cell><Data ss:Type="String">DNA_Damage_Response</Data></Cell><Cell><Data ss:Type="Number">0.749014438922962</Data></Cell><Cell><Data ss:Type="Number">0.769721838372512</Data></Cell><Cell><Data ss:Type="Number">0.406607794696703</Data></Cell><Cell><Data ss:Type="Number">0.661242406806049</Data></Cell><Cell><Data ss:Type="Number">0.37159413273324</Data></Cell><Cell><Data ss:Type="Number">0.584316276444748</Data></Cell><Cell><Data ss:Type="Number">0.562626711559719</Data></Cell><Cell><Data ss:Type="Number">0.37364540918615</Data></Cell><Cell><Data ss:Type="Number">0.667459046453085</Data></Cell><Cell><Data ss:Type="Number">0.616007974657212</Data></Cell><Cell><Data ss:Type="Number">0.396755575436213</Data></Cell><Cell><Data ss:Type="Number">0.474917866613137</Data></Cell><Cell><Data ss:Type="Number">0.388091087649865</Data></Cell><Cell><Data ss:Type="Number">0.776415357525043</Data></Cell><Cell><Data ss:Type="Number">0.631913223565411</Data></Cell><Cell><Data ss:Type="Number">0.571524438822361</Data></Cell><Cell><Data ss:Type="Number">0.698039038827262</Data></Cell><Cell><Data ss:Type="Number">0.451603212576497</Data></Cell><Cell><Data ss:Type="Number">0.745311691068559</Data></Cell><Cell><Data ss:Type="Number">0.303169744087058</Data></Cell><Cell><Data ss:Type="Number">0.37606799503803</Data></Cell><Cell><Data ss:Type="Number">0.259311215044507</Data></Cell><Cell><Data ss:Type="Number">0.408380997741605</Data></Cell><Cell><Data ss:Type="Number">0.453694359333493</Data></Cell><Cell><Data ss:Type="Number">0.516312756304466</Data></Cell><Cell><Data ss:Type="Number">0.6063076965255</Data></Cell><Cell><Data ss:Type="Number">0.662700102299553</Data></Cell><Cell><Data ss:Type="Number">0.478444221188731</Data></Cell><Cell><Data ss:Type="Number">0.460474602722441</Data></Cell><Cell><Data ss:Type="Number">0.60863160374354</Data></Cell><Cell><Data ss:Type="Number">0.869744430556968</Data></Cell><Cell><Data ss:Type="Number">0.879442196364906</Data></Cell><Cell><Data ss:Type="Number">0.376657763002711</Data></Cell><Cell><Data ss:Type="Number">0.75833840245761</Data></Cell><Cell><Data ss:Type="Number">0.620338690186219</Data></Cell><Cell><Data ss:Type="Number">0.427777333057633</Data></Cell><Cell><Data ss:Type="Number">0.350128682646944</Data></Cell><Cell><Data ss:Type="Number">0.331446877911266</Data></Cell><Cell><Data ss:Type="Number">0.619776185624079</Data></Cell><Cell><Data ss:Type="Number">0.592000581668205</Data></Cell><Cell><Data ss:Type="Number">0.786614742409384</Data></Cell><Cell><Data ss:Type="Number">0.67157893488155</Data></Cell><Cell><Data ss:Type="Number">1</Data></Cell><Cell><Data ss:Type="Number">0.714311860232788</Data></Cell><Cell><Data ss:Type="Number">0.301991077416406</Data></Cell><Cell><Data ss:Type="Number">0.925813520045383</Data></Cell><Cell><Data ss:Type="Number">0.684039275267467</Data></Cell><Cell><Data ss:Type="Number">0.460071106075697</Data></Cell><Cell><Data ss:Type="Number">0.20242704417659</Data></Cell><Cell><Data ss:Type="Number">0.686910520932664</Data></Cell><Cell><Data ss:Type="Number">0.715669944163945</Data></Cell><Cell><Data ss:Type="Number">0.735870364164594</Data></Cell><Cell><Data ss:Type="Number">0.526838624874586</Data></Cell><Cell><Data ss:Type="Number">0.670773769543157</Data></Cell><Cell><Data ss:Type="Number">0.745251028530574</Data></Cell><Cell><Data ss:Type="Number">0.67057128854346</Data></Cell><Cell><Data ss:Type="Number">0.345036463083667</Data></Cell><Cell><Data ss:Type="Number">0.799707512490015</Data></Cell><Cell><Data ss:Type="Number">0.317741235545086</Data></Cell><Cell><Data ss:Type="Number">1</Data></Cell><Cell><Data ss:Type="Number">0.306650923032332</Data></Cell><Cell><Data ss:Type="Number">0.614837308623115</Data></Cell><Cell><Data ss:Type="Number">0.704832259599519</Data></Cell><Cell><Data ss:Type="Number">0.134651126023481</Data></Cell><Cell><Data ss:Type="Number">0.449744270307874</Data></Cell><Cell><Data ss:Type="Number">0.92157358065148</Data></Cell><Cell><Data ss:Type="Number">0.538706395323564</Data></Cell><Cell><Data ss:Type="Number">0.607698501709465</Data></Cell><Cell><Data ss:Type="Number">0.465816407943148</Data></Cell><Cell><Data ss:Type="Number">0.591686745310653</Data></Cell><Cell><Data ss:Type="Number">0.593302930239523</Data></Cell><Cell><Data ss:Type="Number">0.761932022400124</Data></Cell><Cell><Data ss:Type="Number">0.805361700869478</Data></Cell><Cell><Data ss:Type="Number">0.585872975181032</Data></Cell><Cell><Data ss:Type="Number">0.8570988775461</Data></Cell><Cell><Data ss:Type="Number">0.432956348589455</Data></Cell><Cell><Data ss:Type="Number">0.398685541791668</Data></Cell><Cell><Data ss:Type="Number">0.587229381205967</Data></Cell><Cell><Data ss:Type="Number">0.887355303070849</Data></Cell><Cell><Data ss:Type="Number">0.658915548148975</Data></Cell><Cell><Data ss:Type="Number">0.48894090681972</Data></Cell><Cell><Data ss:Type="Number">0.468999712028953</Data></Cell><Cell><Data ss:Type="Number">0.791093786050816</Data></Cell><Cell><Data ss:Type="Number">0.387537259587026</Data></Cell><Cell><Data ss:Type="Number">0.0899209732518253</Data></Cell><Cell><Data ss:Type="Number">0.557285689602388</Data></Cell><Cell><Data ss:Type="Number">0.0782173408870671</Data></Cell><Cell><Data ss:Type="Number">0.0851468695551086</Data></Cell><Cell><Data ss:Type="Number">0</Data></Cell><Cell><Data ss:Type="Number">0.117857525397458</Data></Cell><Cell><Data ss:Type="Number">0.139925108528559</Data></Cell><Cell><Data ss:Type="Number">0.161596976316321</Data></Cell><Cell><Data ss:Type="Number">0.149362805958858</Data></Cell><Cell><Data ss:Type="Number">0.126939736983733</Data></Cell><Cell><Data ss:Type="Number">0</Data></Cell><Cell><Data ss:Type="Number">0.213847533092566</Data></Cell><Cell><Data ss:Type="Number">0.230858851809904</Data></Cell><Cell><Data ss:Type="Number">0.192825178128774</Data></Cell><Cell><Data ss:Type="Number">0.157948107799646</Data></Cell><Cell><Data ss:Type="Number">0.457380049804641</Data></Cell><Cell><Data ss:Type="Number">0.107687967792201</Data></Cell><Cell><Data ss:Type="Number">0.152899231932188</Data></Cell><Cell><Data ss:Type="Number">0.0647478880281917</Data></Cell><Cell><Data ss:Type="Number">0.197132222458684</Data></Cell><Cell><Data ss:Type="Number">0.217294007774225</Data></Cell><Cell><Data ss:Type="Number">0.178209311951789</Data></Cell><Cell><Data ss:Type="Number">0.192708918721011</Data></Cell><Cell><Data ss:Type="Number">0.110733548286554</Data></Cell><Cell><Data ss:Type="Number">0.172672332774651</Data></Cell><Cell><Data ss:Type="Number">0.228501635985415</Data></Cell><Cell><Data ss:Type="Number">0.177852936061165</Data></Cell><Cell><Data ss:Type="Number">0.0792801895961155</Data></Cell><Cell><Data ss:Type="Number">0.122498889982603</Data></Cell><Cell><Data ss:Type="Number">0.193316899573769</Data></Cell><Cell><Data ss:Type="Number">0.107144823840616</Data></Cell><Cell><Data ss:Type="Number">0.0695293528301483</Data></Cell><Cell><Data ss:Type="Number">0.172833949284204</Data></Cell><Cell><Data ss:Type="Number">0.122954648040104</Data></Cell><Cell><Data ss:Type="Number">0.134360272370437</Data></Cell><Cell><Data ss:Type="Number">0.263029347780942</Data></Cell><Cell><Data ss:Type="Number">0.0641254527814451</Data></Cell><Cell><Data ss:Type="Number">0.110882675485096</Data></Cell><Cell><Data ss:Type="Number">0.114594925693923</Data></Cell><Cell><Data ss:Type="Number">0.0992097017138679</Data></Cell><Cell><Data ss:Type="Number">0.298003691010092</Data></Cell><Cell><Data ss:Type="Number">0.32134539543751</Data></Cell><Cell><Data ss:Type="Number">0.107530036368332</Data></Cell><Cell><Data ss:Type="Number">0.105377363915281</Data></Cell><Cell><Data ss:Type="Number">0.114677121763999</Data></Cell><Cell><Data ss:Type="Number">0.233480751436487</Data></Cell><Cell><Data ss:Type="Number">0.131110929607722</Data></Cell><Cell><Data ss:Type="Number">0.129842844253341</Data></Cell><Cell><Data ss:Type="Number">0.230847943356216</Data></Cell><Cell><Data ss:Type="Number">0.131256394919131</Data></Cell><Cell><Data ss:Type="Number">0.176619039000755</Data></Cell><Cell><Data ss:Type="Number">0.118374716555972</Data></Cell><Cell><Data ss:Type="Number">0.129021260240141</Data></Cell><Cell><Data ss:Type="Number">0.217723890637744</Data></Cell><Cell><Data ss:Type="Number">0.181725627673094</Data></Cell><Cell><Data ss:Type="Number">0.156002229568254</Data></Cell><Cell><Data ss:Type="Number">0.160899312382002</Data></Cell><Cell><Data ss:Type="Number">0.0558055054536722</Data></Cell><Cell><Data ss:Type="Number">0.137160683981626</Data></Cell><Cell><Data ss:Type="Number">0.144428780682606</Data></Cell><Cell><Data ss:Type="Number">0.198571348949324</Data></Cell><Cell><Data ss:Type="Number">0.0827069295373344</Data></Cell><Cell><Data ss:Type="Number">0.0363887560636165</Data></Cell><Cell><Data ss:Type="Number">0.203940356956255</Data></Cell><Cell><Data ss:Type="Number">0.127939223104497</Data></Cell><Cell><Data ss:Type="Number">0</Data></Cell><Cell><Data ss:Type="Number">0.127834428852933</Data></Cell><Cell><Data ss:Type="Number">0.213847533092566</Data></Cell><Cell><Data ss:Type="Number">0.236287918832954</Data></Cell><Cell><Data ss:Type="Number">0.159011981165824</Data></Cell><Cell><Data ss:Type="Number">0</Data></Cell><Cell><Data ss:Type="Number">0.225750687137818</Data></Cell><Cell><Data ss:Type="Number">0.577616919903969</Data></Cell><Cell><Data ss:Type="Number">0.201128397123971</Data></Cell><Cell><Data ss:Type="Number">0.302537385152745</Data></Cell><Cell><Data ss:Type="Number">0.102572789010499</Data></Cell><Cell><Data ss:Type="Number">0.291212434676291</Data></Cell><Cell><Data ss:Type="Number">0.0115146660756477</Data></Cell><Cell><Data ss:Type="Number">0.0849400369918145</Data></Cell><Cell><Data ss:Type="Number">0.0378201615060782</Data></Cell><Cell><Data ss:Type="Number">0.290404748363482</Data></Cell><Cell><Data ss:Type="Number">0.00635980074023048</Data></Cell><Cell><Data ss:Type="Number">0.0803771231387481</Data></Cell><Cell><Data ss:Type="Number">0</Data></Cell><Cell><Data ss:Type="Number">0.0354384515554079</Data></Cell><Cell><Data ss:Type="Number">0.0127249216972081</Data></Cell><Cell><Data ss:Type="Number">0</Data></Cell><Cell><Data ss:Type="Number">0.169364243633104</Data></Cell></Row><Row ss:Height="12.816"><Cell><Data ss:Type="String">AGE/RAGE_pathway</Data></Cell><Cell><Data ss:Type="Number">0.506444235044299</Data></Cell><Cell><Data ss:Type="Number">0.784374355672294</Data></Cell><Cell><Data ss:Type="Number">0.792721444051822</Data></Cell><Cell><Data ss:Type="Number">0.743852929746628</Data></Cell><Cell><Data ss:Type="Number">0.432421911540309</Data></Cell><Cell><Data ss:Type="Number">0.927623437542333</Data></Cell><Cell><Data ss:Type="Number">0.617232215099917</Data></Cell><Cell><Data ss:Type="Number">0.517411354853114</Data></Cell><Cell><Data ss:Type="Number">0.607707244392948</Data></Cell><Cell><Data ss:Type="Number">0.476133860405614</Data></Cell><Cell><Data ss:Type="Number">0.530128024681627</Data></Cell><Cell><Data ss:Type="Number">0.850148235134148</Data></Cell><Cell><Data ss:Type="Number">0.707943502031392</Data></Cell><Cell><Data ss:Type="Number">0.423663786508819</Data></Cell><Cell><Data ss:Type="Number">0.582490550650492</Data></Cell><Cell><Data ss:Type="Number">0.417900325845007</Data></Cell><Cell><Data ss:Type="Number">0.834497365812759</Data></Cell><Cell><Data ss:Type="Number">0.522522845932938</Data></Cell><Cell><Data ss:Type="Number">0.436588063972235</Data></Cell><Cell><Data ss:Type="Number">0.664728426108996</Data></Cell><Cell><Data ss:Type="Number">0.52725126929908</Data></Cell><Cell><Data ss:Type="Number">0.360860221225358</Data></Cell><Cell><Data ss:Type="Number">0.441065003612799</Data></Cell><Cell><Data ss:Type="Number">0.623188546124084</Data></Cell><Cell><Data ss:Type="Number">0.707773904442826</Data></Cell><Cell><Data ss:Type="Number">0.685700432264446</Data></Cell><Cell><Data ss:Type="Number">1</Data></Cell><Cell><Data ss:Type="Number">0.55183163458934</Data></Cell><Cell><Data ss:Type="Number">0.851769093727756</Data></Cell><Cell><Data ss:Type="Number">0.680692000072761</Data></Cell><Cell><Data ss:Type="Number">0.412435548471963</Data></Cell><Cell><Data ss:Type="Number">0.724191478763374</Data></Cell><Cell><Data ss:Type="Number">0.859343321182729</Data></Cell><Cell><Data ss:Type="Number">0.654823677576917</Data></Cell><Cell><Data ss:Type="Number">0.713066719669263</Data></Cell><Cell><Data ss:Type="Number">0.531567706535273</Data></Cell><Cell><Data ss:Type="Number">0.682830369952864</Data></Cell><Cell><Data ss:Type="Number">0.413024024470761</Data></Cell><Cell><Data ss:Type="Number">0.713066719669263</Data></Cell><Cell><Data ss:Type="Number">0.664583147808183</Data></Cell><Cell><Data ss:Type="Number">0.411340724258778</Data></Cell><Cell><Data ss:Type="Number">0.605079362501266</Data></Cell><Cell><Data ss:Type="Number">0.441065003612799</Data></Cell><Cell><Data ss:Type="Number">0.866898878347933</Data></Cell><Cell><Data ss:Type="Number">0.381768856623493</Data></Cell><Cell><Data ss:Type="Number">0.522088957966906</Data></Cell><Cell><Data ss:Type="Number">0.443348053878087</Data></Cell><Cell><Data ss:Type="Number">0.832525615404151</Data></Cell><Cell><Data ss:Type="Number">0.341746795020661</Data></Cell><Cell><Data ss:Type="Number">0.812823523140853</Data></Cell><Cell><Data ss:Type="Number">0.718524122401272</Data></Cell><Cell><Data ss:Type="Number">0.662371668238192</Data></Cell><Cell><Data ss:Type="Number">0.872163532036543</Data></Cell><Cell><Data ss:Type="Number">0.414841201680264</Data></Cell><Cell><Data ss:Type="Number">0.639342906154318</Data></Cell><Cell><Data ss:Type="Number">0.966010667043961</Data></Cell><Cell><Data ss:Type="Number">0.433823795065623</Data></Cell><Cell><Data ss:Type="Number">0.559349116213242</Data></Cell><Cell><Data ss:Type="Number">0.621523351789043</Data></Cell><Cell><Data ss:Type="Number">1</Data></Cell><Cell><Data ss:Type="Number">0.624597411519318</Data></Cell><Cell><Data ss:Type="Number">0.679192262798829</Data></Cell><Cell><Data ss:Type="Number">0.478186844413803</Data></Cell><Cell><Data ss:Type="Number">0.59575245406607</Data></Cell><Cell><Data ss:Type="Number">0.691053047242325</Data></Cell><Cell><Data ss:Type="Number">0.591459514776286</Data></Cell><Cell><Data ss:Type="Number">0.699120872440287</Data></Cell><Cell><Data ss:Type="Number">0.438649623518165</Data></Cell><Cell><Data ss:Type="Number">0.885409067576616</Data></Cell><Cell><Data ss:Type="Number">0.554099578952236</Data></Cell><Cell><Data ss:Type="Number">0.62111408423384</Data></Cell><Cell><Data ss:Type="Number">0.617587441763203</Data></Cell><Cell><Data ss:Type="Number">0.666617232938038</Data></Cell><Cell><Data ss:Type="Number">0.626820376117344</Data></Cell><Cell><Data ss:Type="Number">0.461252939664629</Data></Cell><Cell><Data ss:Type="Number">0.586979262728117</Data></Cell><Cell><Data ss:Type="Number">0.54664660578197</Data></Cell><Cell><Data ss:Type="Number">0.828423211743895</Data></Cell><Cell><Data ss:Type="Number">0.829133356636653</Data></Cell><Cell><Data ss:Type="Number">0.737673059529097</Data></Cell><Cell><Data ss:Type="Number">0.784947601649352</Data></Cell><Cell><Data ss:Type="Number">0.612572383100411</Data></Cell><Cell><Data ss:Type="Number">0.388551601587631</Data></Cell><Cell><Data ss:Type="Number">0.619382931516486</Data></Cell><Cell><Data ss:Type="Number">0.565698187444624</Data></Cell><Cell><Data ss:Type="Number">0.373827668414125</Data></Cell><Cell><Data ss:Type="Number">0.0709909696250658</Data></Cell><Cell><Data ss:Type="Number">0.121845466318732</Data></Cell><Cell><Data ss:Type="Number">0</Data></Cell><Cell><Data ss:Type="Number">0.154191015696852</Data></Cell><Cell><Data ss:Type="Number">0.175120008230254</Data></Cell><Cell><Data ss:Type="Number">0.259811695926838</Data></Cell><Cell><Data ss:Type="Number">0.188174890588842</Data></Cell><Cell><Data ss:Type="Number">0.208763616147922</Data></Cell><Cell><Data ss:Type="Number">0</Data></Cell><Cell><Data ss:Type="Number">0.184863966186653</Data></Cell><Cell><Data ss:Type="Number">0.184984724800314</Data></Cell><Cell><Data ss:Type="Number">0.19913383951722</Data></Cell><Cell><Data ss:Type="Number">0.195627954396587</Data></Cell><Cell><Data ss:Type="Number">0.334981978519403</Data></Cell><Cell><Data ss:Type="Number">0.176004970657995</Data></Cell><Cell><Data ss:Type="Number">0.186451695448336</Data></Cell><Cell><Data ss:Type="Number">0</Data></Cell><Cell><Data ss:Type="Number">0.195649644618295</Data></Cell><Cell><Data ss:Type="Number">0.2658766465907</Data></Cell><Cell><Data ss:Type="Number">0.191659417165167</Data></Cell><Cell><Data ss:Type="Number">0.179486620974471</Data></Cell><Cell><Data ss:Type="Number">0.174643125300059</Data></Cell><Cell><Data ss:Type="Number">0.18228004765326</Data></Cell><Cell><Data ss:Type="Number">0.174440888640306</Data></Cell><Cell><Data ss:Type="Number">0.199273890508914</Data></Cell><Cell><Data ss:Type="Number">0.161485048945041</Data></Cell><Cell><Data ss:Type="Number">0.211431232678637</Data></Cell><Cell><Data ss:Type="Number">0.2259986950826</Data></Cell><Cell><Data ss:Type="Number">0.182251919515723</Data></Cell><Cell><Data ss:Type="Number">0.122388931958751</Data></Cell><Cell><Data ss:Type="Number">0.177993126609196</Data></Cell><Cell><Data ss:Type="Number">0.151325115413328</Data></Cell><Cell><Data ss:Type="Number">0.249076433481002</Data></Cell><Cell><Data ss:Type="Number">0.208786956689064</Data></Cell><Cell><Data ss:Type="Number">0.11135598623522</Data></Cell><Cell><Data ss:Type="Number">0</Data></Cell><Cell><Data ss:Type="Number">0.180755967126799</Data></Cell><Cell><Data ss:Type="Number">0.163956566816467</Data></Cell><Cell><Data ss:Type="Number">0.175394825804385</Data></Cell><Cell><Data ss:Type="Number">0.218888154116559</Data></Cell><Cell><Data ss:Type="Number">0.159558320914836</Data></Cell><Cell><Data ss:Type="Number">0.127917719749003</Data></Cell><Cell><Data ss:Type="Number">0.113301509734699</Data></Cell><Cell><Data ss:Type="Number">0.169489404753716</Data></Cell><Cell><Data ss:Type="Number">0.195890697747748</Data></Cell><Cell><Data ss:Type="Number">0.28302234701348</Data></Cell><Cell><Data ss:Type="Number">0.166989341622209</Data></Cell><Cell><Data ss:Type="Number">0.155464205392164</Data></Cell><Cell><Data ss:Type="Number">0.239177254474918</Data></Cell><Cell><Data ss:Type="Number">0.152515572537405</Data></Cell><Cell><Data ss:Type="Number">0.169922789740912</Data></Cell><Cell><Data ss:Type="Number">0.280601670800291</Data></Cell><Cell><Data ss:Type="Number">0.274662520218258</Data></Cell><Cell><Data ss:Type="Number">0.185997684731113</Data></Cell><Cell><Data ss:Type="Number">0.14784009634331</Data></Cell><Cell><Data ss:Type="Number">0.0265147954133283</Data></Cell><Cell><Data ss:Type="Number">0.184548114905474</Data></Cell><Cell><Data ss:Type="Number">0.293473205065066</Data></Cell><Cell><Data ss:Type="Number">0.247260072132323</Data></Cell><Cell><Data ss:Type="Number">0.0440184809132225</Data></Cell><Cell><Data ss:Type="Number">0.0594793795584604</Data></Cell><Cell><Data ss:Type="Number">0.241701286954273</Data></Cell><Cell><Data ss:Type="Number">0.178087164576533</Data></Cell><Cell><Data ss:Type="Number">0</Data></Cell><Cell><Data ss:Type="Number">0.130119555319877</Data></Cell><Cell><Data ss:Type="Number">0.240390360234969</Data></Cell><Cell><Data ss:Type="Number">0.195456003357537</Data></Cell><Cell><Data ss:Type="Number">0.224017829715005</Data></Cell><Cell><Data ss:Type="Number">0.0160603996522541</Data></Cell><Cell><Data ss:Type="Number">0.199273890508914</Data></Cell><Cell><Data ss:Type="Number">0.256361729390248</Data></Cell><Cell><Data ss:Type="Number">0.21944867773847</Data></Cell><Cell><Data ss:Type="Number">0.179474734548244</Data></Cell><Cell><Data ss:Type="Number">0.149902850717413</Data></Cell><Cell><Data ss:Type="Number">0.319071009917126</Data></Cell><Cell><Data ss:Type="Number">0</Data></Cell><Cell><Data ss:Type="Number">0.0843483868318176</Data></Cell><Cell><Data ss:Type="Number">0.0548428015066182</Data></Cell><Cell><Data ss:Type="Number">0.116719894328929</Data></Cell><Cell><Data ss:Type="Number">0</Data></Cell><Cell><Data ss:Type="Number">0.0545081940817282</Data></Cell><Cell><Data ss:Type="Number">0</Data></Cell><Cell><Data ss:Type="Number">0.0284047774285918</Data></Cell><Cell><Data ss:Type="Number">0</Data></Cell><Cell><Data ss:Type="Number">0.155761921025651</Data></Cell><Cell><Data ss:Type="Number">0.212177992420745</Data></Cell></Row><Row ss:Height="12.816"><Cell><Data ss:Type="String">Follicle_Stimulating_Hormone_(FSH)_signaling_pathway</Data></Cell><Cell><Data ss:Type="Number">0.915581668016348</Data></Cell><Cell><Data ss:Type="Number">0.780543829400901</Data></Cell><Cell><Data ss:Type="Number">0.76805524370899</Data></Cell><Cell><Data ss:Type="Number">0.616835206237729</Data></Cell><Cell><Data ss:Type="Number">0.495302658540903</Data></Cell><Cell><Data ss:Type="Number">0.78980825814846</Data></Cell><Cell><Data ss:Type="Number">0.663118793882012</Data></Cell><Cell><Data ss:Type="Number">0.501605788615209</Data></Cell><Cell><Data ss:Type="Number">0.61242671750014</Data></Cell><Cell><Data ss:Type="Number">0.57035447203424</Data></Cell><Cell><Data ss:Type="Number">0.571687766326652</Data></Cell><Cell><Data ss:Type="Number">0.877460193261294</Data></Cell><Cell><Data ss:Type="Number">0.821334689780098</Data></Cell><Cell><Data ss:Type="Number">0.508743241431457</Data></Cell><Cell><Data ss:Type="Number">0.682095782324381</Data></Cell><Cell><Data ss:Type="Number">0.518575846725427</Data></Cell><Cell><Data ss:Type="Number">0.758678016789116</Data></Cell><Cell><Data ss:Type="Number">0.518984958852354</Data></Cell><Cell><Data ss:Type="Number">0.601454321421785</Data></Cell><Cell><Data ss:Type="Number">0.640261609538585</Data></Cell><Cell><Data ss:Type="Number">0.562160177746862</Data></Cell><Cell><Data ss:Type="Number">0.450070978477979</Data></Cell><Cell><Data ss:Type="Number">0.456010239193529</Data></Cell><Cell><Data ss:Type="Number">0.753061788691573</Data></Cell><Cell><Data ss:Type="Number">0.680132171842038</Data></Cell><Cell><Data ss:Type="Number">0.679030164711477</Data></Cell><Cell><Data ss:Type="Number">0.93157397719673</Data></Cell><Cell><Data ss:Type="Number">0.583035969306027</Data></Cell><Cell><Data ss:Type="Number">0.689450173137757</Data></Cell><Cell><Data ss:Type="Number">0.679350853075336</Data></Cell><Cell><Data ss:Type="Number">0.704446771564215</Data></Cell><Cell><Data ss:Type="Number">0.660902382895972</Data></Cell><Cell><Data ss:Type="Number">0.929733835149232</Data></Cell><Cell><Data ss:Type="Number">0.852421886217857</Data></Cell><Cell><Data ss:Type="Number">0.561808232363478</Data></Cell><Cell><Data ss:Type="Number">0.517983308827927</Data></Cell><Cell><Data ss:Type="Number">0.645260717561382</Data></Cell><Cell><Data ss:Type="Number">0.468337909187141</Data></Cell><Cell><Data ss:Type="Number">0.726362111705529</Data></Cell><Cell><Data ss:Type="Number">0.644041821381459</Data></Cell><Cell><Data ss:Type="Number">0.510258496016079</Data></Cell><Cell><Data ss:Type="Number">0.465313197499897</Data></Cell><Cell><Data ss:Type="Number">0.635366698756894</Data></Cell><Cell><Data ss:Type="Number">0.821334689780098</Data></Cell><Cell><Data ss:Type="Number">0.339089680337658</Data></Cell><Cell><Data ss:Type="Number">0.599534717821837</Data></Cell><Cell><Data ss:Type="Number">0.503368803658205</Data></Cell><Cell><Data ss:Type="Number">0.862463492768296</Data></Cell><Cell><Data ss:Type="Number">0.45616201474701</Data></Cell><Cell><Data ss:Type="Number">0.882395710060518</Data></Cell><Cell><Data ss:Type="Number">0.627370210094697</Data></Cell><Cell><Data ss:Type="Number">0.74469755836219</Data></Cell><Cell><Data ss:Type="Number">0.745071143961284</Data></Cell><Cell><Data ss:Type="Number">0.513772078525377</Data></Cell><Cell><Data ss:Type="Number">0.776693823505887</Data></Cell><Cell><Data ss:Type="Number">0.843191955757933</Data></Cell><Cell><Data ss:Type="Number">0.471601350734124</Data></Cell><Cell><Data ss:Type="Number">0.737298403398014</Data></Cell><Cell><Data ss:Type="Number">0.623622695695632</Data></Cell><Cell><Data ss:Type="Number">1</Data></Cell><Cell><Data ss:Type="Number">0.599227119983175</Data></Cell><Cell><Data ss:Type="Number">0.727038432110081</Data></Cell><Cell><Data ss:Type="Number">0.545997479588071</Data></Cell><Cell><Data ss:Type="Number">0.554030370287557</Data></Cell><Cell><Data ss:Type="Number">0.753951967331709</Data></Cell><Cell><Data ss:Type="Number">0.688175276612804</Data></Cell><Cell><Data ss:Type="Number">0.777851418422146</Data></Cell><Cell><Data ss:Type="Number">0.0721247620056313</Data></Cell><Cell><Data ss:Type="Number">0.785130751692057</Data></Cell><Cell><Data ss:Type="Number">0.614245685860977</Data></Cell><Cell><Data ss:Type="Number">0.660547242401396</Data></Cell><Cell><Data ss:Type="Number">0.546306608239262</Data></Cell><Cell><Data ss:Type="Number">0.676592632917184</Data></Cell><Cell><Data ss:Type="Number">0.709017172443456</Data></Cell><Cell><Data ss:Type="Number">0.660497890824031</Data></Cell><Cell><Data ss:Type="Number">0.632456661575594</Data></Cell><Cell><Data ss:Type="Number">0.511301708387351</Data></Cell><Cell><Data ss:Type="Number">0.614184150196322</Data></Cell><Cell><Data ss:Type="Number">0.796821420102398</Data></Cell><Cell><Data ss:Type="Number">0.82448678684178</Data></Cell><Cell><Data ss:Type="Number">0.743575079969939</Data></Cell><Cell><Data ss:Type="Number">0.658885769712975</Data></Cell><Cell><Data ss:Type="Number">0</Data></Cell><Cell><Data ss:Type="Number">0.57766728841524</Data></Cell><Cell><Data ss:Type="Number">0.554637310345525</Data></Cell><Cell><Data ss:Type="Number">0.13690918249203</Data></Cell><Cell><Data ss:Type="Number">0.371507901439091</Data></Cell><Cell><Data ss:Type="Number">0.350275205106944</Data></Cell><Cell><Data ss:Type="Number">0.40812197481948</Data></Cell><Cell><Data ss:Type="Number">0.258121101027714</Data></Cell><Cell><Data ss:Type="Number">0.30244606577417</Data></Cell><Cell><Data ss:Type="Number">0.57867830851424</Data></Cell><Cell><Data ss:Type="Number">0.537213823106706</Data></Cell><Cell><Data ss:Type="Number">0.322839073786909</Data></Cell><Cell><Data ss:Type="Number">0.422236402583591</Data></Cell><Cell><Data ss:Type="Number">0.387037889212281</Data></Cell><Cell><Data ss:Type="Number">0.351318605959964</Data></Cell><Cell><Data ss:Type="Number">0.434359365882073</Data></Cell><Cell><Data ss:Type="Number">0.493146742864716</Data></Cell><Cell><Data ss:Type="Number">0.291244907184801</Data></Cell><Cell><Data ss:Type="Number">0.391575201462301</Data></Cell><Cell><Data ss:Type="Number">0.458910250819667</Data></Cell><Cell><Data ss:Type="Number">0.433015100251437</Data></Cell><Cell><Data ss:Type="Number">0.317862622929444</Data></Cell><Cell><Data ss:Type="Number">0.307259812525578</Data></Cell><Cell><Data ss:Type="Number">0.455941761481146</Data></Cell><Cell><Data ss:Type="Number">0.351318605959964</Data></Cell><Cell><Data ss:Type="Number">0.351284634027574</Data></Cell><Cell><Data ss:Type="Number">0.372977453315722</Data></Cell><Cell><Data ss:Type="Number">0.38621286458988</Data></Cell><Cell><Data ss:Type="Number">0.418258937715483</Data></Cell><Cell><Data ss:Type="Number">0.32195966199481</Data></Cell><Cell><Data ss:Type="Number">0.398717268127463</Data></Cell><Cell><Data ss:Type="Number">0.384964471392256</Data></Cell><Cell><Data ss:Type="Number">0.366040736217898</Data></Cell><Cell><Data ss:Type="Number">0.440343459347852</Data></Cell><Cell><Data ss:Type="Number">0.353109389041064</Data></Cell><Cell><Data ss:Type="Number">0.410962345185139</Data></Cell><Cell><Data ss:Type="Number">0.401204311427984</Data></Cell><Cell><Data ss:Type="Number">0.347100099331141</Data></Cell><Cell><Data ss:Type="Number">0.401647577590948</Data></Cell><Cell><Data ss:Type="Number">0.454284435204734</Data></Cell><Cell><Data ss:Type="Number">0.383370866244045</Data></Cell><Cell><Data ss:Type="Number">0.292983961348366</Data></Cell><Cell><Data ss:Type="Number">0.335973566258008</Data></Cell><Cell><Data ss:Type="Number">0.50372213196638</Data></Cell><Cell><Data ss:Type="Number">0.35420347687233</Data></Cell><Cell><Data ss:Type="Number">0.415219789446963</Data></Cell><Cell><Data ss:Type="Number">0.359758727423868</Data></Cell><Cell><Data ss:Type="Number">0.366017457184214</Data></Cell><Cell><Data ss:Type="Number">0.320526167984361</Data></Cell><Cell><Data ss:Type="Number">0.487956624009545</Data></Cell><Cell><Data ss:Type="Number">0.426991964043264</Data></Cell><Cell><Data ss:Type="Number">0.327662491020565</Data></Cell><Cell><Data ss:Type="Number">0.357986737069143</Data></Cell><Cell><Data ss:Type="Number">0.356793096519981</Data></Cell><Cell><Data ss:Type="Number">0.304758366272492</Data></Cell><Cell><Data ss:Type="Number">0.367980809447253</Data></Cell><Cell><Data ss:Type="Number">0.379359287320058</Data></Cell><Cell><Data ss:Type="Number">0.324553698337432</Data></Cell><Cell><Data ss:Type="Number">0.346439239033833</Data></Cell><Cell><Data ss:Type="Number">0.400455904919033</Data></Cell><Cell><Data ss:Type="Number">0.392190528990328</Data></Cell><Cell><Data ss:Type="Number">0.392455776534039</Data></Cell><Cell><Data ss:Type="Number">0.351318605959964</Data></Cell><Cell><Data ss:Type="Number">0.419139567229192</Data></Cell><Cell><Data ss:Type="Number">0.40021200013023</Data></Cell><Cell><Data ss:Type="Number">0.456795357306483</Data></Cell><Cell><Data ss:Type="Number">0.33600310648718</Data></Cell><Cell><Data ss:Type="Number">0.433015100251437</Data></Cell><Cell><Data ss:Type="Number">0.37721573941854</Data></Cell><Cell><Data ss:Type="Number">0.357242099640919</Data></Cell><Cell><Data ss:Type="Number">0.512573064151207</Data></Cell><Cell><Data ss:Type="Number">0.50386863820738</Data></Cell><Cell><Data ss:Type="Number">0.439876256919315</Data></Cell><Cell><Data ss:Type="Number">0.419610324513332</Data></Cell><Cell><Data ss:Type="Number">0.494571002570819</Data></Cell><Cell><Data ss:Type="Number">0.361633821450671</Data></Cell><Cell><Data ss:Type="Number">0.459464689520475</Data></Cell><Cell><Data ss:Type="Number">0.446723032825357</Data></Cell><Cell><Data ss:Type="Number">0.485619044203251</Data></Cell><Cell><Data ss:Type="Number">0.411376412490259</Data></Cell><Cell><Data ss:Type="Number">0.405890798049244</Data></Cell><Cell><Data ss:Type="Number">0.407473108506103</Data></Cell><Cell><Data ss:Type="Number">0.441543913689518</Data></Cell><Cell><Data ss:Type="Number">0.446723032825357</Data></Cell><Cell><Data ss:Type="Number">0.440074704843308</Data></Cell><Cell><Data ss:Type="Number">0.439612409751854</Data></Cell><Cell><Data ss:Type="Number">0.415432336547993</Data></Cell><Cell><Data ss:Type="Number">0.415219789446963</Data></Cell><Cell><Data ss:Type="Number">0.291447922095299</Data></Cell><Cell><Data ss:Type="Number">0.330514520158474</Data></Cell></Row><Row ss:Height="12.816"><Cell><Data ss:Type="String">Differentiation_Pathway</Data></Cell><Cell><Data ss:Type="Number">0.726661766939759</Data></Cell><Cell><Data ss:Type="Number">0.877715373243819</Data></Cell><Cell><Data ss:Type="Number">0.544025967622576</Data></Cell><Cell><Data ss:Type="Number">0.83754821820216</Data></Cell><Cell><Data ss:Type="Number">0.442287255895829</Data></Cell><Cell><Data ss:Type="Number">1</Data></Cell><Cell><Data ss:Type="Number">0.874235976042015</Data></Cell><Cell><Data ss:Type="Number">0.626950982549093</Data></Cell><Cell><Data ss:Type="Number">0.584478223462728</Data></Cell><Cell><Data ss:Type="Number">0.559651993670509</Data></Cell><Cell><Data ss:Type="Number">0.604178756221418</Data></Cell><Cell><Data ss:Type="Number">0.61880998706947</Data></Cell><Cell><Data ss:Type="Number">0.996569342232404</Data></Cell><Cell><Data ss:Type="Number">0.56119620969948</Data></Cell><Cell><Data ss:Type="Number">0.706900887125733</Data></Cell><Cell><Data ss:Type="Number">0.443148099473201</Data></Cell><Cell><Data ss:Type="Number">0.964587542276937</Data></Cell><Cell><Data ss:Type="Number">0.642629631221315</Data></Cell><Cell><Data ss:Type="Number">0.706457330078063</Data></Cell><Cell><Data ss:Type="Number">0.38805515714423</Data></Cell><Cell><Data ss:Type="Number">0.589437688539037</Data></Cell><Cell><Data ss:Type="Number">0.460342248558539</Data></Cell><Cell><Data ss:Type="Number">0.45998195846286</Data></Cell><Cell><Data ss:Type="Number">0.69108037090356</Data></Cell><Cell><Data ss:Type="Number">0.734459814725733</Data></Cell><Cell><Data ss:Type="Number">0.886394890285582</Data></Cell><Cell><Data ss:Type="Number">0.858611530838235</Data></Cell><Cell><Data ss:Type="Number">0.515316998653793</Data></Cell><Cell><Data ss:Type="Number">0.755120909839906</Data></Cell><Cell><Data ss:Type="Number">0.83754821820216</Data></Cell><Cell><Data ss:Type="Number">0.602611243908655</Data></Cell><Cell><Data ss:Type="Number">1</Data></Cell><Cell><Data ss:Type="Number">0.577322512428837</Data></Cell><Cell><Data ss:Type="Number">0.875020219563262</Data></Cell><Cell><Data ss:Type="Number">0.872642984452549</Data></Cell><Cell><Data ss:Type="Number">0.548241798960093</Data></Cell><Cell><Data ss:Type="Number">0.572044716317103</Data></Cell><Cell><Data ss:Type="Number">0.422650617088006</Data></Cell><Cell><Data ss:Type="Number">0.882909429114008</Data></Cell><Cell><Data ss:Type="Number">0.474821782988165</Data></Cell><Cell><Data ss:Type="Number">0.525610984340622</Data></Cell><Cell><Data ss:Type="Number">0.471874969320601</Data></Cell><Cell><Data ss:Type="Number">0.650848335755435</Data></Cell><Cell><Data ss:Type="Number">0.8724767456059</Data></Cell><Cell><Data ss:Type="Number">0.442090923150112</Data></Cell><Cell><Data ss:Type="Number">0.714278364389086</Data></Cell><Cell><Data ss:Type="Number">0.541743338938259</Data></Cell><Cell><Data ss:Type="Number">1</Data></Cell><Cell><Data ss:Type="Number">0.444303181780892</Data></Cell><Cell><Data ss:Type="Number">0.84613849943382</Data></Cell><Cell><Data ss:Type="Number">0.975265843584265</Data></Cell><Cell><Data ss:Type="Number">0.738070915412785</Data></Cell><Cell><Data ss:Type="Number">0.597845010000671</Data></Cell><Cell><Data ss:Type="Number">0.566895211725062</Data></Cell><Cell><Data ss:Type="Number">0.892297207138266</Data></Cell><Cell><Data ss:Type="Number">1</Data></Cell><Cell><Data ss:Type="Number">0.625872271904148</Data></Cell><Cell><Data ss:Type="Number">0.563194095031251</Data></Cell><Cell><Data ss:Type="Number">0.666817272387631</Data></Cell><Cell><Data ss:Type="Number">0.712340678999099</Data></Cell><Cell><Data ss:Type="Number">0.518165203053652</Data></Cell><Cell><Data ss:Type="Number">0.887141356973089</Data></Cell><Cell><Data ss:Type="Number">0.495914903449917</Data></Cell><Cell><Data ss:Type="Number">0.570284588635959</Data></Cell><Cell><Data ss:Type="Number">0.712318059739807</Data></Cell><Cell><Data ss:Type="Number">0.687338844629004</Data></Cell><Cell><Data ss:Type="Number">0.797077586773749</Data></Cell><Cell><Data ss:Type="Number">0.690667352961853</Data></Cell><Cell><Data ss:Type="Number">0.956542056222148</Data></Cell><Cell><Data ss:Type="Number">0.548992793075094</Data></Cell><Cell><Data ss:Type="Number">0.614005084454696</Data></Cell><Cell><Data ss:Type="Number">0.796151053921521</Data></Cell><Cell><Data ss:Type="Number">0.809051075572041</Data></Cell><Cell><Data ss:Type="Number">0.717093620958785</Data></Cell><Cell><Data ss:Type="Number">0.686187641001602</Data></Cell><Cell><Data ss:Type="Number">0.690456820255872</Data></Cell><Cell><Data ss:Type="Number">0.650192110538113</Data></Cell><Cell><Data ss:Type="Number">0.927320272613038</Data></Cell><Cell><Data ss:Type="Number">0.90413654916732</Data></Cell><Cell><Data ss:Type="Number">0.752032184027179</Data></Cell><Cell><Data ss:Type="Number">0.588737855519514</Data></Cell><Cell><Data ss:Type="Number">0.747226834513386</Data></Cell><Cell><Data ss:Type="Number">0.763869022555552</Data></Cell><Cell><Data ss:Type="Number">0.643946773453901</Data></Cell><Cell><Data ss:Type="Number">0.574374741027562</Data></Cell><Cell><Data ss:Type="Number">0.621293559226786</Data></Cell><Cell><Data ss:Type="Number">0.0929332141005455</Data></Cell><Cell><Data ss:Type="Number">0.16151242309546</Data></Cell><Cell><Data ss:Type="Number">0</Data></Cell><Cell><Data ss:Type="Number">0.220405368682867</Data></Cell><Cell><Data ss:Type="Number">0.153333443236542</Data></Cell><Cell><Data ss:Type="Number">0.29669397952788</Data></Cell><Cell><Data ss:Type="Number">0.271011717411817</Data></Cell><Cell><Data ss:Type="Number">0.277632788673784</Data></Cell><Cell><Data ss:Type="Number">0</Data></Cell><Cell><Data ss:Type="Number">0.285989643736346</Data></Cell><Cell><Data ss:Type="Number">0.251391101130855</Data></Cell><Cell><Data ss:Type="Number">0.285989643736346</Data></Cell><Cell><Data ss:Type="Number">0.288802557055835</Data></Cell><Cell><Data ss:Type="Number">0.394413818736491</Data></Cell><Cell><Data ss:Type="Number">0.134424980932593</Data></Cell><Cell><Data ss:Type="Number">0.26258497967325</Data></Cell><Cell><Data ss:Type="Number">0</Data></Cell><Cell><Data ss:Type="Number">0.271011717411817</Data></Cell><Cell><Data ss:Type="Number">0.20292628652861</Data></Cell><Cell><Data ss:Type="Number">0.259776119964805</Data></Cell><Cell><Data ss:Type="Number">0.275525958812792</Data></Cell><Cell><Data ss:Type="Number">0.295622796429331</Data></Cell><Cell><Data ss:Type="Number">0.274232374026104</Data></Cell><Cell><Data ss:Type="Number">0.280572829562821</Data></Cell><Cell><Data ss:Type="Number">0.226805085718304</Data></Cell><Cell><Data ss:Type="Number">0.270590866952978</Data></Cell><Cell><Data ss:Type="Number">0.135133695377735</Data></Cell><Cell><Data ss:Type="Number">0.149146675260124</Data></Cell><Cell><Data ss:Type="Number">0.170258702186329</Data></Cell><Cell><Data ss:Type="Number">0.19878128490868</Data></Cell><Cell><Data ss:Type="Number">0.221214347609995</Data></Cell><Cell><Data ss:Type="Number">0.216427918831913</Data></Cell><Cell><Data ss:Type="Number">0.282794766898889</Data></Cell><Cell><Data ss:Type="Number">0.223589804241189</Data></Cell><Cell><Data ss:Type="Number">0.134060273709195</Data></Cell><Cell><Data ss:Type="Number">0.011133965373736</Data></Cell><Cell><Data ss:Type="Number">0.196087569061901</Data></Cell><Cell><Data ss:Type="Number">0.213705526948799</Data></Cell><Cell><Data ss:Type="Number">0.192974657033547</Data></Cell><Cell><Data ss:Type="Number">0.24741637941742</Data></Cell><Cell><Data ss:Type="Number">0.204044102084099</Data></Cell><Cell><Data ss:Type="Number">0.118531681694184</Data></Cell><Cell><Data ss:Type="Number">0.133733660445676</Data></Cell><Cell><Data ss:Type="Number">0.228150003483891</Data></Cell><Cell><Data ss:Type="Number">0.251202807278714</Data></Cell><Cell><Data ss:Type="Number">0.176715155891835</Data></Cell><Cell><Data ss:Type="Number">0.274713344701486</Data></Cell><Cell><Data ss:Type="Number">0.293066426859402</Data></Cell><Cell><Data ss:Type="Number">0.157032729679057</Data></Cell><Cell><Data ss:Type="Number">0.204093126486399</Data></Cell><Cell><Data ss:Type="Number">0.201152462257507</Data></Cell><Cell><Data ss:Type="Number">0.221165879448992</Data></Cell><Cell><Data ss:Type="Number">0.226353469094897</Data></Cell><Cell><Data ss:Type="Number">0.239948651964052</Data></Cell><Cell><Data ss:Type="Number">0.211002542613087</Data></Cell><Cell><Data ss:Type="Number">0.0127821130382904</Data></Cell><Cell><Data ss:Type="Number">0.267291787563641</Data></Cell><Cell><Data ss:Type="Number">0.178670416615746</Data></Cell><Cell><Data ss:Type="Number">0.308299797748704</Data></Cell><Cell><Data ss:Type="Number">0.0154555474764912</Data></Cell><Cell><Data ss:Type="Number">0.0479551986593486</Data></Cell><Cell><Data ss:Type="Number">0.180349885008836</Data></Cell><Cell><Data ss:Type="Number">0.160549840589882</Data></Cell><Cell><Data ss:Type="Number">0</Data></Cell><Cell><Data ss:Type="Number">0.137302489651821</Data></Cell><Cell><Data ss:Type="Number">0.240168267178114</Data></Cell><Cell><Data ss:Type="Number">0.303022542977068</Data></Cell><Cell><Data ss:Type="Number">0.303022542977068</Data></Cell><Cell><Data ss:Type="Number">0</Data></Cell><Cell><Data ss:Type="Number">0.276599679358918</Data></Cell><Cell><Data ss:Type="Number">0.317702346078842</Data></Cell><Cell><Data ss:Type="Number">0.18579277740914</Data></Cell><Cell><Data ss:Type="Number">0.260670966520206</Data></Cell><Cell><Data ss:Type="Number">0.151993407684585</Data></Cell><Cell><Data ss:Type="Number">0.155212737233932</Data></Cell><Cell><Data ss:Type="Number">0</Data></Cell><Cell><Data ss:Type="Number">0.0802272932321767</Data></Cell><Cell><Data ss:Type="Number">0.0802272932321767</Data></Cell><Cell><Data ss:Type="Number">0.139291059882725</Data></Cell><Cell><Data ss:Type="Number">0.0321791090372903</Data></Cell><Cell><Data ss:Type="Number">0.11435247518407</Data></Cell><Cell><Data ss:Type="Number">0.0193669284542953</Data></Cell><Cell><Data ss:Type="Number">0.0701423488831847</Data></Cell><Cell><Data ss:Type="Number">0.0274877053646324</Data></Cell><Cell><Data ss:Type="Number">0.442090923150112</Data></Cell><Cell><Data ss:Type="Number">0.166513712667109</Data></Cell></Row><Row ss:Height="12.816"><Cell><Data ss:Type="String">Inflammatory_Response_Pathway</Data></Cell><Cell><Data ss:Type="Number">0.815516875862238</Data></Cell><Cell><Data ss:Type="Number">0.81997782531196</Data></Cell><Cell><Data ss:Type="Number">0.809129372234912</Data></Cell><Cell><Data ss:Type="Number">0.85634852659324</Data></Cell><Cell><Data ss:Type="Number">0.496828423273786</Data></Cell><Cell><Data ss:Type="Number">0.789612324754045</Data></Cell><Cell><Data ss:Type="Number">0.607017509735585</Data></Cell><Cell><Data ss:Type="Number">1</Data></Cell><Cell><Data ss:Type="Number">0.572715396509886</Data></Cell><Cell><Data ss:Type="Number">0.513706728207033</Data></Cell><Cell><Data ss:Type="Number">0.574125423612596</Data></Cell><Cell><Data ss:Type="Number">0.805374550103893</Data></Cell><Cell><Data ss:Type="Number">0.676281013398691</Data></Cell><Cell><Data ss:Type="Number">0.494357326346363</Data></Cell><Cell><Data ss:Type="Number">0.508585322589112</Data></Cell><Cell><Data ss:Type="Number">0.511390880081631</Data></Cell><Cell><Data ss:Type="Number">0.745584338504863</Data></Cell><Cell><Data ss:Type="Number">0.524786178045958</Data></Cell><Cell><Data ss:Type="Number">0.503624746161318</Data></Cell><Cell><Data ss:Type="Number">0.789612324754045</Data></Cell><Cell><Data ss:Type="Number">0.580733807755144</Data></Cell><Cell><Data ss:Type="Number">1</Data></Cell><Cell><Data ss:Type="Number">0.495024519484523</Data></Cell><Cell><Data ss:Type="Number">0.53730893335469</Data></Cell><Cell><Data ss:Type="Number">0.918205337835313</Data></Cell><Cell><Data ss:Type="Number">0.899006422057526</Data></Cell><Cell><Data ss:Type="Number">0.786265734818911</Data></Cell><Cell><Data ss:Type="Number">0.982696013028148</Data></Cell><Cell><Data ss:Type="Number">0.794725175397138</Data></Cell><Cell><Data ss:Type="Number">0.927778860000971</Data></Cell><Cell><Data ss:Type="Number">0.620471042713136</Data></Cell><Cell><Data ss:Type="Number">0.698246884567733</Data></Cell><Cell><Data ss:Type="Number">0.755424580058033</Data></Cell><Cell><Data ss:Type="Number">0.698829473605945</Data></Cell><Cell><Data ss:Type="Number">0.829418123192004</Data></Cell><Cell><Data ss:Type="Number">1</Data></Cell><Cell><Data ss:Type="Number">0.876386020611074</Data></Cell><Cell><Data ss:Type="Number">0.500192437996107</Data></Cell><Cell><Data ss:Type="Number">0.854733472545746</Data></Cell><Cell><Data ss:Type="Number">0.446560432660029</Data></Cell><Cell><Data ss:Type="Number">0.495024519484523</Data></Cell><Cell><Data ss:Type="Number">0.892710954750481</Data></Cell><Cell><Data ss:Type="Number">0.526406353716832</Data></Cell><Cell><Data ss:Type="Number">0.824928303150049</Data></Cell><Cell><Data ss:Type="Number">0.503960608669891</Data></Cell><Cell><Data ss:Type="Number">0.506988430286058</Data></Cell><Cell><Data ss:Type="Number">0.507160751183995</Data></Cell><Cell><Data ss:Type="Number">0.789612324754045</Data></Cell><Cell><Data ss:Type="Number">1</Data></Cell><Cell><Data ss:Type="Number">0.8185616647412</Data></Cell><Cell><Data ss:Type="Number">0.854235023986835</Data></Cell><Cell><Data ss:Type="Number">0.903662476552232</Data></Cell><Cell><Data ss:Type="Number">0.712088179615993</Data></Cell><Cell><Data ss:Type="Number">0.535794034771152</Data></Cell><Cell><Data ss:Type="Number">0.573736294305991</Data></Cell><Cell><Data ss:Type="Number">0.815516875862238</Data></Cell><Cell><Data ss:Type="Number">1</Data></Cell><Cell><Data ss:Type="Number">0.508585322589112</Data></Cell><Cell><Data ss:Type="Number">1</Data></Cell><Cell><Data ss:Type="Number">0.017246402000575</Data></Cell><Cell><Data ss:Type="Number">0.61696331154075</Data></Cell><Cell><Data ss:Type="Number">0.544140578412739</Data></Cell><Cell><Data ss:Type="Number">0.495024519484523</Data></Cell><Cell><Data ss:Type="Number">0.875086593807877</Data></Cell><Cell><Data ss:Type="Number">0.927465048947406</Data></Cell><Cell><Data ss:Type="Number">0.523290160867007</Data></Cell><Cell><Data ss:Type="Number">0.820767027724961</Data></Cell><Cell><Data ss:Type="Number">0.506988430286058</Data></Cell><Cell><Data ss:Type="Number">0.789612324754045</Data></Cell><Cell><Data ss:Type="Number">0.594091424801019</Data></Cell><Cell><Data ss:Type="Number">0.588111770540588</Data></Cell><Cell><Data ss:Type="Number">0.967864557844076</Data></Cell><Cell><Data ss:Type="Number">0.67816092691026</Data></Cell><Cell><Data ss:Type="Number">0.968585291087377</Data></Cell><Cell><Data ss:Type="Number">0.502109853129972</Data></Cell><Cell><Data ss:Type="Number">1</Data></Cell><Cell><Data ss:Type="Number">1</Data></Cell><Cell><Data ss:Type="Number">0.799232576199934</Data></Cell><Cell><Data ss:Type="Number">0.873377884859703</Data></Cell><Cell><Data ss:Type="Number">0.854235023986835</Data></Cell><Cell><Data ss:Type="Number">0.854235023986835</Data></Cell><Cell><Data ss:Type="Number">0.525673774615185</Data></Cell><Cell><Data ss:Type="Number">0.895557933688214</Data></Cell><Cell><Data ss:Type="Number">0.979258243853998</Data></Cell><Cell><Data ss:Type="Number">0.98125353033265</Data></Cell><Cell><Data ss:Type="Number">0.640126651625879</Data></Cell><Cell><Data ss:Type="Number">0.372396183488483</Data></Cell><Cell><Data ss:Type="Number">0.302288921546387</Data></Cell><Cell><Data ss:Type="Number">0.279020174484359</Data></Cell><Cell><Data ss:Type="Number">0.285368820798576</Data></Cell><Cell><Data ss:Type="Number">0.384758200729673</Data></Cell><Cell><Data ss:Type="Number">0.089400929347223</Data></Cell><Cell><Data ss:Type="Number">0.0845114457742338</Data></Cell><Cell><Data ss:Type="Number">0.270347729074767</Data></Cell><Cell><Data ss:Type="Number">0.252138633377575</Data></Cell><Cell><Data ss:Type="Number">0.136022149772303</Data></Cell><Cell><Data ss:Type="Number">0.212559185592086</Data></Cell><Cell><Data ss:Type="Number">0.044145115575621</Data></Cell><Cell><Data ss:Type="Number">0.0892309473397582</Data></Cell><Cell><Data ss:Type="Number">0.495024519484523</Data></Cell><Cell><Data ss:Type="Number">0.318298616943127</Data></Cell><Cell><Data ss:Type="Number">0.155745714128921</Data></Cell><Cell><Data ss:Type="Number">0.305051006040543</Data></Cell><Cell><Data ss:Type="Number">0.171172613948391</Data></Cell><Cell><Data ss:Type="Number">0.401237125316544</Data></Cell><Cell><Data ss:Type="Number">0.117784798247405</Data></Cell><Cell><Data ss:Type="Number">0.197177679195241</Data></Cell><Cell><Data ss:Type="Number">0.113478189363533</Data></Cell><Cell><Data ss:Type="Number">0.174066644233021</Data></Cell><Cell><Data ss:Type="Number">0.0214104315127035</Data></Cell><Cell><Data ss:Type="Number">0.185647482412113</Data></Cell><Cell><Data ss:Type="Number">0.130127336820005</Data></Cell><Cell><Data ss:Type="Number">0.284671913816378</Data></Cell><Cell><Data ss:Type="Number">0.350035487394238</Data></Cell><Cell><Data ss:Type="Number">0.290249360606242</Data></Cell><Cell><Data ss:Type="Number">0.164225988673473</Data></Cell><Cell><Data ss:Type="Number">0.169744164144473</Data></Cell><Cell><Data ss:Type="Number">0.163493055186909</Data></Cell><Cell><Data ss:Type="Number">0.222241598456648</Data></Cell><Cell><Data ss:Type="Number">0.211982589677782</Data></Cell><Cell><Data ss:Type="Number">0.356918805050517</Data></Cell><Cell><Data ss:Type="Number">0.395515923626314</Data></Cell><Cell><Data ss:Type="Number">0.239773944983868</Data></Cell><Cell><Data ss:Type="Number">0.202258120119773</Data></Cell><Cell><Data ss:Type="Number">0.27982539083204</Data></Cell><Cell><Data ss:Type="Number">0.192023268802217</Data></Cell><Cell><Data ss:Type="Number">0.23093683152413</Data></Cell><Cell><Data ss:Type="Number">0.24987941175938</Data></Cell><Cell><Data ss:Type="Number">0.312780636736026</Data></Cell><Cell><Data ss:Type="Number">0.25682810389356</Data></Cell><Cell><Data ss:Type="Number">0.120084190262677</Data></Cell><Cell><Data ss:Type="Number">0.299473117846771</Data></Cell><Cell><Data ss:Type="Number">0.116654708434167</Data></Cell><Cell><Data ss:Type="Number">0.102446515082006</Data></Cell><Cell><Data ss:Type="Number">0.349250843336984</Data></Cell><Cell><Data ss:Type="Number">0.282313599322373</Data></Cell><Cell><Data ss:Type="Number">0.211682554597003</Data></Cell><Cell><Data ss:Type="Number">0.43547850762287</Data></Cell><Cell><Data ss:Type="Number">0.44475493784013</Data></Cell><Cell><Data ss:Type="Number">0.229108421071752</Data></Cell><Cell><Data ss:Type="Number">0.146771747867144</Data></Cell><Cell><Data ss:Type="Number">0.29237417342147</Data></Cell><Cell><Data ss:Type="Number">0.19356586059683</Data></Cell><Cell><Data ss:Type="Number">0.384646910235682</Data></Cell><Cell><Data ss:Type="Number">0.316369175223997</Data></Cell><Cell><Data ss:Type="Number">0.294336560161598</Data></Cell><Cell><Data ss:Type="Number">0.213498695014947</Data></Cell><Cell><Data ss:Type="Number">0.355765387474112</Data></Cell><Cell><Data ss:Type="Number">0.298419312360484</Data></Cell><Cell><Data ss:Type="Number">0.190198524886624</Data></Cell><Cell><Data ss:Type="Number">0.243035783716472</Data></Cell><Cell><Data ss:Type="Number">0.373541791243943</Data></Cell><Cell><Data ss:Type="Number">0.13658383648292</Data></Cell><Cell><Data ss:Type="Number">0</Data></Cell><Cell><Data ss:Type="Number">0.234782136337648</Data></Cell><Cell><Data ss:Type="Number">0.0826597224164099</Data></Cell><Cell><Data ss:Type="Number">0.919257214206605</Data></Cell><Cell><Data ss:Type="Number">0.288852403130309</Data></Cell><Cell><Data ss:Type="Number">0.168424453084245</Data></Cell><Cell><Data ss:Type="Number">0.339419935167731</Data></Cell><Cell><Data ss:Type="Number">0.450246234238733</Data></Cell><Cell><Data ss:Type="Number">0.360215045196615</Data></Cell><Cell><Data ss:Type="Number">0.350651702311587</Data></Cell><Cell><Data ss:Type="Number">0.323985946509974</Data></Cell><Cell><Data ss:Type="Number">0.345761308808601</Data></Cell><Cell><Data ss:Type="Number">0.326157755251263</Data></Cell><Cell><Data ss:Type="Number">0.307431503745724</Data></Cell><Cell><Data ss:Type="Number">0.295327745054499</Data></Cell><Cell><Data ss:Type="Number">0.297234724071916</Data></Cell><Cell><Data ss:Type="Number">0.27056807646273</Data></Cell><Cell><Data ss:Type="Number">0.79657960061435</Data></Cell><Cell><Data ss:Type="Number">0.346706120275547</Data></Cell></Row><Row ss:Height="12.816"><Cell><Data ss:Type="String">G1_to_S_cell_cycle_control</Data></Cell><Cell><Data ss:Type="Number">0.684007310946486</Data></Cell><Cell><Data ss:Type="Number">0.644212766162208</Data></Cell><Cell><Data ss:Type="Number">0.331724228029047</Data></Cell><Cell><Data ss:Type="Number">0.577576981236125</Data></Cell><Cell><Data ss:Type="Number">0.29761463847691</Data></Cell><Cell><Data ss:Type="Number">0.480781248591347</Data></Cell><Cell><Data ss:Type="Number">0.536706280540873</Data></Cell><Cell><Data ss:Type="Number">0.327243910012412</Data></Cell><Cell><Data ss:Type="Number">0.565880603230477</Data></Cell><Cell><Data ss:Type="Number">0.486998760260874</Data></Cell><Cell><Data ss:Type="Number">0.31439010534529</Data></Cell><Cell><Data ss:Type="Number">0.378912583468806</Data></Cell><Cell><Data ss:Type="Number">0.342417529205416</Data></Cell><Cell><Data ss:Type="Number">0.695827329083916</Data></Cell><Cell><Data ss:Type="Number">0.585457190810767</Data></Cell><Cell><Data ss:Type="Number">0.488054173001945</Data></Cell><Cell><Data ss:Type="Number">0.640881063977493</Data></Cell><Cell><Data ss:Type="Number">0.434583078230831</Data></Cell><Cell><Data ss:Type="Number">0.698086748932586</Data></Cell><Cell><Data ss:Type="Number">0.269224722282481</Data></Cell><Cell><Data ss:Type="Number">0.300611013903473</Data></Cell><Cell><Data ss:Type="Number">0.240968115440764</Data></Cell><Cell><Data ss:Type="Number">0.338270466264803</Data></Cell><Cell><Data ss:Type="Number">0.376340900676407</Data></Cell><Cell><Data ss:Type="Number">0.458648255257208</Data></Cell><Cell><Data ss:Type="Number">0.494638675593094</Data></Cell><Cell><Data ss:Type="Number">0.579847301234903</Data></Cell><Cell><Data ss:Type="Number">0.433067752755462</Data></Cell><Cell><Data ss:Type="Number">0.350460227374933</Data></Cell><Cell><Data ss:Type="Number">0.519052118932061</Data></Cell><Cell><Data ss:Type="Number">0.833654919048731</Data></Cell><Cell><Data ss:Type="Number">0.732316911934751</Data></Cell><Cell><Data ss:Type="Number">0.311098339931825</Data></Cell><Cell><Data ss:Type="Number">0.666679923757287</Data></Cell><Cell><Data ss:Type="Number">0.514624443537682</Data></Cell><Cell><Data ss:Type="Number">0.428204271748624</Data></Cell><Cell><Data ss:Type="Number">0.304154927528793</Data></Cell><Cell><Data ss:Type="Number">0.291366181003712</Data></Cell><Cell><Data ss:Type="Number">0.488984833716473</Data></Cell><Cell><Data ss:Type="Number">0.558365310506246</Data></Cell><Cell><Data ss:Type="Number">0.657140063645392</Data></Cell><Cell><Data ss:Type="Number">0.505481581842081</Data></Cell><Cell><Data ss:Type="Number">0.870072784160263</Data></Cell><Cell><Data ss:Type="Number">0.570886361018883</Data></Cell><Cell><Data ss:Type="Number">0.264421582716434</Data></Cell><Cell><Data ss:Type="Number">0.856837612104339</Data></Cell><Cell><Data ss:Type="Number">0.559036153856342</Data></Cell><Cell><Data ss:Type="Number">0.375255418535967</Data></Cell><Cell><Data ss:Type="Number">0.209420649422374</Data></Cell><Cell><Data ss:Type="Number">0.589178349178922</Data></Cell><Cell><Data ss:Type="Number">0.553323714170244</Data></Cell><Cell><Data ss:Type="Number">0.708273470444777</Data></Cell><Cell><Data ss:Type="Number">0.462088940509091</Data></Cell><Cell><Data ss:Type="Number">0.575227998176714</Data></Cell><Cell><Data ss:Type="Number">0.590623259191053</Data></Cell><Cell><Data ss:Type="Number">0.577449061545752</Data></Cell><Cell><Data ss:Type="Number">0.384320907645276</Data></Cell><Cell><Data ss:Type="Number">0.683428340456261</Data></Cell><Cell><Data ss:Type="Number">0.261497507330567</Data></Cell><Cell><Data ss:Type="Number">1</Data></Cell><Cell><Data ss:Type="Number">0.273683466089331</Data></Cell><Cell><Data ss:Type="Number">0.562766431455598</Data></Cell><Cell><Data ss:Type="Number">0.540920072029889</Data></Cell><Cell><Data ss:Type="Number">0.246035862477847</Data></Cell><Cell><Data ss:Type="Number">0.386292542124108</Data></Cell><Cell><Data ss:Type="Number">0.828560972075372</Data></Cell><Cell><Data ss:Type="Number">0.480699191951843</Data></Cell><Cell><Data ss:Type="Number">0.583130745904255</Data></Cell><Cell><Data ss:Type="Number">0.342841328908115</Data></Cell><Cell><Data ss:Type="Number">0.483546447493462</Data></Cell><Cell><Data ss:Type="Number">0.547230476432711</Data></Cell><Cell><Data ss:Type="Number">0.623816043102117</Data></Cell><Cell><Data ss:Type="Number">0.701164571191262</Data></Cell><Cell><Data ss:Type="Number">0.540494185515327</Data></Cell><Cell><Data ss:Type="Number">0.762825118310295</Data></Cell><Cell><Data ss:Type="Number">0.432860012051871</Data></Cell><Cell><Data ss:Type="Number">0.337879622479257</Data></Cell><Cell><Data ss:Type="Number">0.493170214548865</Data></Cell><Cell><Data ss:Type="Number">0.769104300402382</Data></Cell><Cell><Data ss:Type="Number">0.515399706357995</Data></Cell><Cell><Data ss:Type="Number">0.395808582973927</Data></Cell><Cell><Data ss:Type="Number">0.43061118881772</Data></Cell><Cell><Data ss:Type="Number">0.656834486507625</Data></Cell><Cell><Data ss:Type="Number">0.340590840698407</Data></Cell><Cell><Data ss:Type="Number">0.199621120013749</Data></Cell><Cell><Data ss:Type="Number">0.634088803271035</Data></Cell><Cell><Data ss:Type="Number">0.0541284080400585</Data></Cell><Cell><Data ss:Type="Number">0.0876262697537327</Data></Cell><Cell><Data ss:Type="Number">0</Data></Cell><Cell><Data ss:Type="Number">0.127563090477794</Data></Cell><Cell><Data ss:Type="Number">0.101492568715103</Data></Cell><Cell><Data ss:Type="Number">0.105146885804465</Data></Cell><Cell><Data ss:Type="Number">0.136274999616466</Data></Cell><Cell><Data ss:Type="Number">0.134815343367668</Data></Cell><Cell><Data ss:Type="Number">0</Data></Cell><Cell><Data ss:Type="Number">0.188213955861386</Data></Cell><Cell><Data ss:Type="Number">0.194806639680289</Data></Cell><Cell><Data ss:Type="Number">0.148420584102342</Data></Cell><Cell><Data ss:Type="Number">0.148515523405671</Data></Cell><Cell><Data ss:Type="Number">0.428289494496686</Data></Cell><Cell><Data ss:Type="Number">0.0877583926026128</Data></Cell><Cell><Data ss:Type="Number">0.152991130236965</Data></Cell><Cell><Data ss:Type="Number">0.0108605763545157</Data></Cell><Cell><Data ss:Type="Number">0.166009035661668</Data></Cell><Cell><Data ss:Type="Number">0.148174207816065</Data></Cell><Cell><Data ss:Type="Number">0.144729883323979</Data></Cell><Cell><Data ss:Type="Number">0.179628550062232</Data></Cell><Cell><Data ss:Type="Number">0.142609803514769</Data></Cell><Cell><Data ss:Type="Number">0.146209301926961</Data></Cell><Cell><Data ss:Type="Number">0.213210024226911</Data></Cell><Cell><Data ss:Type="Number">0.136286843348704</Data></Cell><Cell><Data ss:Type="Number">0.0983154772024766</Data></Cell><Cell><Data ss:Type="Number">0.0943916942335661</Data></Cell><Cell><Data ss:Type="Number">0.134758447497349</Data></Cell><Cell><Data ss:Type="Number">0.100204537323738</Data></Cell><Cell><Data ss:Type="Number">0.0330763627040975</Data></Cell><Cell><Data ss:Type="Number">0.138750871960573</Data></Cell><Cell><Data ss:Type="Number">0.105103003334556</Data></Cell><Cell><Data ss:Type="Number">0.100811677709019</Data></Cell><Cell><Data ss:Type="Number">0.23500746944008</Data></Cell><Cell><Data ss:Type="Number">0.0424970765883838</Data></Cell><Cell><Data ss:Type="Number">0.0212362508418215</Data></Cell><Cell><Data ss:Type="Number">0.0993765155681141</Data></Cell><Cell><Data ss:Type="Number">0.113262239545714</Data></Cell><Cell><Data ss:Type="Number">0.26260467406176</Data></Cell><Cell><Data ss:Type="Number">0.290125994764904</Data></Cell><Cell><Data ss:Type="Number">0.0915387982790034</Data></Cell><Cell><Data ss:Type="Number">0.0731688309154457</Data></Cell><Cell><Data ss:Type="Number">0.100204537323738</Data></Cell><Cell><Data ss:Type="Number">0.195822770398134</Data></Cell><Cell><Data ss:Type="Number">0.125430042832863</Data></Cell><Cell><Data ss:Type="Number">0.118493300650448</Data></Cell><Cell><Data ss:Type="Number">0.181585388396978</Data></Cell><Cell><Data ss:Type="Number">0.127689491751022</Data></Cell><Cell><Data ss:Type="Number">0.130717040989784</Data></Cell><Cell><Data ss:Type="Number">0.146756553498868</Data></Cell><Cell><Data ss:Type="Number">0.116356799526328</Data></Cell><Cell><Data ss:Type="Number">0.163926104049251</Data></Cell><Cell><Data ss:Type="Number">0.159068607634561</Data></Cell><Cell><Data ss:Type="Number">0.128250704645812</Data></Cell><Cell><Data ss:Type="Number">0.105942080155466</Data></Cell><Cell><Data ss:Type="Number">0.0378880571170183</Data></Cell><Cell><Data ss:Type="Number">0.138066105068758</Data></Cell><Cell><Data ss:Type="Number">0.127689491751022</Data></Cell><Cell><Data ss:Type="Number">0.191923229234457</Data></Cell><Cell><Data ss:Type="Number">0.0675069572363845</Data></Cell><Cell><Data ss:Type="Number">0.0212233823164913</Data></Cell><Cell><Data ss:Type="Number">0.0782881520275855</Data></Cell><Cell><Data ss:Type="Number">0.096379348932608</Data></Cell><Cell><Data ss:Type="Number">0</Data></Cell><Cell><Data ss:Type="Number">0.0989708172683619</Data></Cell><Cell><Data ss:Type="Number">0.184198505467357</Data></Cell><Cell><Data ss:Type="Number">0.197531698924894</Data></Cell><Cell><Data ss:Type="Number">0.136800247486337</Data></Cell><Cell><Data ss:Type="Number">0</Data></Cell><Cell><Data ss:Type="Number">0.193923837240101</Data></Cell><Cell><Data ss:Type="Number">0.496362796980391</Data></Cell><Cell><Data ss:Type="Number">0.161495970317937</Data></Cell><Cell><Data ss:Type="Number">0.263119750243415</Data></Cell><Cell><Data ss:Type="Number">0.0797030153893893</Data></Cell><Cell><Data ss:Type="Number">0.217483939071822</Data></Cell><Cell><Data ss:Type="Number">0.00810926315334921</Data></Cell><Cell><Data ss:Type="Number">0.0517180169776166</Data></Cell><Cell><Data ss:Type="Number">0.0218944911802049</Data></Cell><Cell><Data ss:Type="Number">0.17673138925359</Data></Cell><Cell><Data ss:Type="Number">0</Data></Cell><Cell><Data ss:Type="Number">0.0394353580435256</Data></Cell><Cell><Data ss:Type="Number">0</Data></Cell><Cell><Data ss:Type="Number">0.0127370103674484</Data></Cell><Cell><Data ss:Type="Number">0</Data></Cell><Cell><Data ss:Type="Number">0.0477814276696254</Data></Cell><Cell><Data ss:Type="Number">0.116312862892505</Data></Cell></Row><Row ss:Height="12.816"><Cell><Data ss:Type="String">Prostaglandin_Synthesis_and_Regulation</Data></Cell><Cell><Data ss:Type="Number">0.429880620472605</Data></Cell><Cell><Data ss:Type="Number">0.613265707127156</Data></Cell><Cell><Data ss:Type="Number">0.651280943600197</Data></Cell><Cell><Data ss:Type="Number">0.600691434666423</Data></Cell><Cell><Data ss:Type="Number">0.314131490664574</Data></Cell><Cell><Data ss:Type="Number">0.907028795038532</Data></Cell><Cell><Data ss:Type="Number">0.828411811044552</Data></Cell><Cell><Data ss:Type="Number">0.566078077789876</Data></Cell><Cell><Data ss:Type="Number">0.55240737527172</Data></Cell><Cell><Data ss:Type="Number">0.366076965746683</Data></Cell><Cell><Data ss:Type="Number">0.470613561069651</Data></Cell><Cell><Data ss:Type="Number">0.607055434570008</Data></Cell><Cell><Data ss:Type="Number">0.612189054662334</Data></Cell><Cell><Data ss:Type="Number">0.323087432948011</Data></Cell><Cell><Data ss:Type="Number">0.758822304310247</Data></Cell><Cell><Data ss:Type="Number">0.455209945326072</Data></Cell><Cell><Data ss:Type="Number">0.710139844440013</Data></Cell><Cell><Data ss:Type="Number">0.50751590540469</Data></Cell><Cell><Data ss:Type="Number">0.504683175958299</Data></Cell><Cell><Data ss:Type="Number">0.483021416982674</Data></Cell><Cell><Data ss:Type="Number">0.453760109439065</Data></Cell><Cell><Data ss:Type="Number">0.328343622605833</Data></Cell><Cell><Data ss:Type="Number">0.358168004107158</Data></Cell><Cell><Data ss:Type="Number">0.678601554503496</Data></Cell><Cell><Data ss:Type="Number">0.666876765032747</Data></Cell><Cell><Data ss:Type="Number">0.581266930082908</Data></Cell><Cell><Data ss:Type="Number">1</Data></Cell><Cell><Data ss:Type="Number">0.463829573583477</Data></Cell><Cell><Data ss:Type="Number">0.732625610591253</Data></Cell><Cell><Data ss:Type="Number">0.589355930439331</Data></Cell><Cell><Data ss:Type="Number">0.382205993490423</Data></Cell><Cell><Data ss:Type="Number">0.535252664180745</Data></Cell><Cell><Data ss:Type="Number">0.654786124040492</Data></Cell><Cell><Data ss:Type="Number">0.659145427379099</Data></Cell><Cell><Data ss:Type="Number">0.510895114103958</Data></Cell><Cell><Data ss:Type="Number">0.447480910566191</Data></Cell><Cell><Data ss:Type="Number">0.686276736051577</Data></Cell><Cell><Data ss:Type="Number">0.322095956087412</Data></Cell><Cell><Data ss:Type="Number">0.628701764949727</Data></Cell><Cell><Data ss:Type="Number">0.493292837717492</Data></Cell><Cell><Data ss:Type="Number">0.174667144695345</Data></Cell><Cell><Data ss:Type="Number">0.42253503846174</Data></Cell><Cell><Data ss:Type="Number">0.380915661768206</Data></Cell><Cell><Data ss:Type="Number">0.702315671020985</Data></Cell><Cell><Data ss:Type="Number">0.293891334317721</Data></Cell><Cell><Data ss:Type="Number">0.483269378283693</Data></Cell><Cell><Data ss:Type="Number">0.405619562074356</Data></Cell><Cell><Data ss:Type="Number">0.807424432407264</Data></Cell><Cell><Data ss:Type="Number">0.310893241800503</Data></Cell><Cell><Data ss:Type="Number">0.552798828714064</Data></Cell><Cell><Data ss:Type="Number">0.636890320109119</Data></Cell><Cell><Data ss:Type="Number">0.671386714554628</Data></Cell><Cell><Data ss:Type="Number">0.881834450821781</Data></Cell><Cell><Data ss:Type="Number">0.345574296128013</Data></Cell><Cell><Data ss:Type="Number">0.77454695599012</Data></Cell><Cell><Data ss:Type="Number">0.987697926292167</Data></Cell><Cell><Data ss:Type="Number">0.312559495272541</Data></Cell><Cell><Data ss:Type="Number">0.490839917761263</Data></Cell><Cell><Data ss:Type="Number">0.549326141855769</Data></Cell><Cell><Data ss:Type="Number">0.581904988931201</Data></Cell><Cell><Data ss:Type="Number">0.52988863906244</Data></Cell><Cell><Data ss:Type="Number">0.666850390467275</Data></Cell><Cell><Data ss:Type="Number">0.357439588146207</Data></Cell><Cell><Data ss:Type="Number">0.540818512018611</Data></Cell><Cell><Data ss:Type="Number">0.675938544504459</Data></Cell><Cell><Data ss:Type="Number">0.866014754259544</Data></Cell><Cell><Data ss:Type="Number">0.685396631395475</Data></Cell><Cell><Data ss:Type="Number">0.41257968722848</Data></Cell><Cell><Data ss:Type="Number">0.39634079836198</Data></Cell><Cell><Data ss:Type="Number">0.497185504512134</Data></Cell><Cell><Data ss:Type="Number">0.710617477323645</Data></Cell><Cell><Data ss:Type="Number">0.671386714554628</Data></Cell><Cell><Data ss:Type="Number">0.632255773295089</Data></Cell><Cell><Data ss:Type="Number">0.634842544188012</Data></Cell><Cell><Data ss:Type="Number">0.429880620472605</Data></Cell><Cell><Data ss:Type="Number">0.764129390579391</Data></Cell><Cell><Data ss:Type="Number">0.456258010680108</Data></Cell><Cell><Data ss:Type="Number">0.945419991304501</Data></Cell><Cell><Data ss:Type="Number">0.753493123537411</Data></Cell><Cell><Data ss:Type="Number">0.789475116096836</Data></Cell><Cell><Data ss:Type="Number">0.784983356578481</Data></Cell><Cell><Data ss:Type="Number">0.59937919448343</Data></Cell><Cell><Data ss:Type="Number">0.542595461012157</Data></Cell><Cell><Data ss:Type="Number">0.593464626948208</Data></Cell><Cell><Data ss:Type="Number">0.61754146617404</Data></Cell><Cell><Data ss:Type="Number">0.372254693021609</Data></Cell><Cell><Data ss:Type="Number">0.0658032420063152</Data></Cell><Cell><Data ss:Type="Number">0.107515751798014</Data></Cell><Cell><Data ss:Type="Number">0.0750715699888713</Data></Cell><Cell><Data ss:Type="Number">0.131958116356767</Data></Cell><Cell><Data ss:Type="Number">0.1256171768422</Data></Cell><Cell><Data ss:Type="Number">0.216099443986909</Data></Cell><Cell><Data ss:Type="Number">0.337464200201873</Data></Cell><Cell><Data ss:Type="Number">0.249275262327249</Data></Cell><Cell><Data ss:Type="Number">0.0521726366779971</Data></Cell><Cell><Data ss:Type="Number">0.319797607194215</Data></Cell><Cell><Data ss:Type="Number">0.238593154911368</Data></Cell><Cell><Data ss:Type="Number">0.299567560629222</Data></Cell><Cell><Data ss:Type="Number">0.294395494164385</Data></Cell><Cell><Data ss:Type="Number">0.214920424659946</Data></Cell><Cell><Data ss:Type="Number">0.0925041434434199</Data></Cell><Cell><Data ss:Type="Number">0.295275545916926</Data></Cell><Cell><Data ss:Type="Number">0</Data></Cell><Cell><Data ss:Type="Number">0.262939205459108</Data></Cell><Cell><Data ss:Type="Number">0.182080694271086</Data></Cell><Cell><Data ss:Type="Number">0.222775447556565</Data></Cell><Cell><Data ss:Type="Number">0.270885367724276</Data></Cell><Cell><Data ss:Type="Number">0.250150080235903</Data></Cell><Cell><Data ss:Type="Number">0.271757015161669</Data></Cell><Cell><Data ss:Type="Number">0.344519868528123</Data></Cell><Cell><Data ss:Type="Number">0.276165259149402</Data></Cell><Cell><Data ss:Type="Number">0.273637095410568</Data></Cell><Cell><Data ss:Type="Number">0.118406088032059</Data></Cell><Cell><Data ss:Type="Number">0.197126503051306</Data></Cell><Cell><Data ss:Type="Number">0.180585109548808</Data></Cell><Cell><Data ss:Type="Number">0.177080676028857</Data></Cell><Cell><Data ss:Type="Number">0.19851017587999</Data></Cell><Cell><Data ss:Type="Number">0.185384725153234</Data></Cell><Cell><Data ss:Type="Number">0.194672156394897</Data></Cell><Cell><Data ss:Type="Number">0.189698654989777</Data></Cell><Cell><Data ss:Type="Number">0.134168647741914</Data></Cell><Cell><Data ss:Type="Number">0</Data></Cell><Cell><Data ss:Type="Number">0.186485999814109</Data></Cell><Cell><Data ss:Type="Number">0.168594111772873</Data></Cell><Cell><Data ss:Type="Number">0.160187693508125</Data></Cell><Cell><Data ss:Type="Number">0.221101057461175</Data></Cell><Cell><Data ss:Type="Number">0.156511870791929</Data></Cell><Cell><Data ss:Type="Number">0.190870384886507</Data></Cell><Cell><Data ss:Type="Number">0.0682127312184273</Data></Cell><Cell><Data ss:Type="Number">0.170133974051698</Data></Cell><Cell><Data ss:Type="Number">0.211986090601101</Data></Cell><Cell><Data ss:Type="Number">0.15522740259659</Data></Cell><Cell><Data ss:Type="Number">0.227780411449274</Data></Cell><Cell><Data ss:Type="Number">0.164481161938894</Data></Cell><Cell><Data ss:Type="Number">0.104269737249724</Data></Cell><Cell><Data ss:Type="Number">0.100059578101417</Data></Cell><Cell><Data ss:Type="Number">0.163969063558734</Data></Cell><Cell><Data ss:Type="Number">0.187143139755345</Data></Cell><Cell><Data ss:Type="Number">0.194201356405589</Data></Cell><Cell><Data ss:Type="Number">0.234532832746145</Data></Cell><Cell><Data ss:Type="Number">0.203214081873999</Data></Cell><Cell><Data ss:Type="Number">0.0488282670918978</Data></Cell><Cell><Data ss:Type="Number">0.241881630321243</Data></Cell><Cell><Data ss:Type="Number">0.147761422260976</Data></Cell><Cell><Data ss:Type="Number">0.267748051784494</Data></Cell><Cell><Data ss:Type="Number">0.0648860162211933</Data></Cell><Cell><Data ss:Type="Number">0.082024458509717</Data></Cell><Cell><Data ss:Type="Number">0.122778390987262</Data></Cell><Cell><Data ss:Type="Number">0.152681075998265</Data></Cell><Cell><Data ss:Type="Number">0.146842340210366</Data></Cell><Cell><Data ss:Type="Number">0.146407643223048</Data></Cell><Cell><Data ss:Type="Number">0.238501183860644</Data></Cell><Cell><Data ss:Type="Number">0.360037666429242</Data></Cell><Cell><Data ss:Type="Number">0.335289545676054</Data></Cell><Cell><Data ss:Type="Number">0.000413245018797636</Data></Cell><Cell><Data ss:Type="Number">0.319668110819488</Data></Cell><Cell><Data ss:Type="Number">0.307630479640884</Data></Cell><Cell><Data ss:Type="Number">0.156210965387683</Data></Cell><Cell><Data ss:Type="Number">0.230759233026395</Data></Cell><Cell><Data ss:Type="Number">0.0866476627537723</Data></Cell><Cell><Data ss:Type="Number">0.119179699042475</Data></Cell><Cell><Data ss:Type="Number">0</Data></Cell><Cell><Data ss:Type="Number">0</Data></Cell><Cell><Data ss:Type="Number">0.00366008947447853</Data></Cell><Cell><Data ss:Type="Number">0.102131438968839</Data></Cell><Cell><Data ss:Type="Number">0.0247121613018887</Data></Cell><Cell><Data ss:Type="Number">0.0341790609642464</Data></Cell><Cell><Data ss:Type="Number">0</Data></Cell><Cell><Data ss:Type="Number">0.0645272035658508</Data></Cell><Cell><Data ss:Type="Number">0.0221350933641679</Data></Cell><Cell><Data ss:Type="Number">0.422291226982658</Data></Cell><Cell><Data ss:Type="Number">0.135824548898602</Data></Cell></Row><Row ss:Index="15" ss:Height="12.816"><Cell><Data ss:Type="String">IL1_and_megakaryocytes_in_obesity</Data></Cell><Cell><Data ss:Type="Number">0.814115819159828</Data></Cell><Cell><Data ss:Type="Number">0.845843689574392</Data></Cell><Cell><Data ss:Type="Number">0.941172802922054</Data></Cell><Cell><Data ss:Type="Number">0.653980467949645</Data></Cell><Cell><Data ss:Type="Number">0.455445417131354</Data></Cell><Cell><Data ss:Type="Number">0.981092398282451</Data></Cell><Cell><Data ss:Type="Number">0.728880107492892</Data></Cell><Cell><Data ss:Type="Number">0.629834757110545</Data></Cell><Cell><Data ss:Type="Number">0.664851287028439</Data></Cell><Cell><Data ss:Type="Number">0.48471273520143</Data></Cell><Cell><Data ss:Type="Number">0.495391287002082</Data></Cell><Cell><Data ss:Type="Number">0.801461027361144</Data></Cell><Cell><Data ss:Type="Number">0.767304624695559</Data></Cell><Cell><Data ss:Type="Number">0.485858567113139</Data></Cell><Cell><Data ss:Type="Number">0.612353704608539</Data></Cell><Cell><Data ss:Type="Number">0.658979619931603</Data></Cell><Cell><Data ss:Type="Number">0.863773038219336</Data></Cell><Cell><Data ss:Type="Number">0.661488917581919</Data></Cell><Cell><Data ss:Type="Number">0.48994164052155</Data></Cell><Cell><Data ss:Type="Number">0.750592847696134</Data></Cell><Cell><Data ss:Type="Number">0.621002647147178</Data></Cell><Cell><Data ss:Type="Number">0.376451206627164</Data></Cell><Cell><Data ss:Type="Number">0.578455422434682</Data></Cell><Cell><Data ss:Type="Number">0.710016576667272</Data></Cell><Cell><Data ss:Type="Number">0.669943268854771</Data></Cell><Cell><Data ss:Type="Number">0.62188338233958</Data></Cell><Cell><Data ss:Type="Number">1</Data></Cell><Cell><Data ss:Type="Number">0.269927877518751</Data></Cell><Cell><Data ss:Type="Number">0.945075017550822</Data></Cell><Cell><Data ss:Type="Number">0.737239479867862</Data></Cell><Cell><Data ss:Type="Number">0.660296852189845</Data></Cell><Cell><Data ss:Type="Number">0.762605944704234</Data></Cell><Cell><Data ss:Type="Number">0.942617040698726</Data></Cell><Cell><Data ss:Type="Number">0.60508610550241</Data></Cell><Cell><Data ss:Type="Number">0.894137048455749</Data></Cell><Cell><Data ss:Type="Number">0.57603934565545</Data></Cell><Cell><Data ss:Type="Number">0.759406935686057</Data></Cell><Cell><Data ss:Type="Number">0.436163078984532</Data></Cell><Cell><Data ss:Type="Number">0.706430742812684</Data></Cell><Cell><Data ss:Type="Number">0.388796504596451</Data></Cell><Cell><Data ss:Type="Number">0.476244301660306</Data></Cell><Cell><Data ss:Type="Number">0.553887642229689</Data></Cell><Cell><Data ss:Type="Number">0.510709333554199</Data></Cell><Cell><Data ss:Type="Number">0.728455647066529</Data></Cell><Cell><Data ss:Type="Number">0.419499738733271</Data></Cell><Cell><Data ss:Type="Number">0.650254962621759</Data></Cell><Cell><Data ss:Type="Number">0.423442791537798</Data></Cell><Cell><Data ss:Type="Number">0.789491203773993</Data></Cell><Cell><Data ss:Type="Number">0.32623194804775</Data></Cell><Cell><Data ss:Type="Number">0.879793776164303</Data></Cell><Cell><Data ss:Type="Number">0.657311473423569</Data></Cell><Cell><Data ss:Type="Number">0.602949602027882</Data></Cell><Cell><Data ss:Type="Number">0.790830804295373</Data></Cell><Cell><Data ss:Type="Number">0.494584079347748</Data></Cell><Cell><Data ss:Type="Number">0.569478839810534</Data></Cell><Cell><Data ss:Type="Number">0.83898031367173</Data></Cell><Cell><Data ss:Type="Number">0.584499375752441</Data></Cell><Cell><Data ss:Type="Number">0.532120515198476</Data></Cell><Cell><Data ss:Type="Number">0.51991916222609</Data></Cell><Cell><Data ss:Type="Number">0.968436160891263</Data></Cell><Cell><Data ss:Type="Number">0.706398917249539</Data></Cell><Cell><Data ss:Type="Number">0.69394600582187</Data></Cell><Cell><Data ss:Type="Number">0.45501066729473</Data></Cell><Cell><Data ss:Type="Number">0.795338958553103</Data></Cell><Cell><Data ss:Type="Number">0.666024726398762</Data></Cell><Cell><Data ss:Type="Number">0.620687499992992</Data></Cell><Cell><Data ss:Type="Number">0.728507230348129</Data></Cell><Cell><Data ss:Type="Number">0.538145083225151</Data></Cell><Cell><Data ss:Type="Number">0.797927265970736</Data></Cell><Cell><Data ss:Type="Number">0.566285149766327</Data></Cell><Cell><Data ss:Type="Number">0.671667665948494</Data></Cell><Cell><Data ss:Type="Number">0.652714593657263</Data></Cell><Cell><Data ss:Type="Number">0.748635183648723</Data></Cell><Cell><Data ss:Type="Number">0.554056022460461</Data></Cell><Cell><Data ss:Type="Number">0.492314167758391</Data></Cell><Cell><Data ss:Type="Number">0.593822029529584</Data></Cell><Cell><Data ss:Type="Number">0.49103811746565</Data></Cell><Cell><Data ss:Type="Number">0.922148559823789</Data></Cell><Cell><Data ss:Type="Number">0.635000155166162</Data></Cell><Cell><Data ss:Type="Number">0.835419704118651</Data></Cell><Cell><Data ss:Type="Number">0.834660727048351</Data></Cell><Cell><Data ss:Type="Number">0.612353704608539</Data></Cell><Cell><Data ss:Type="Number">0.575845031878528</Data></Cell><Cell><Data ss:Type="Number">0.647146570828478</Data></Cell><Cell><Data ss:Type="Number">0.476323650274327</Data></Cell><Cell><Data ss:Type="Number">0.426734837730973</Data></Cell><Cell><Data ss:Type="Number">0.35010236756118</Data></Cell><Cell><Data ss:Type="Number">0.279419293969264</Data></Cell><Cell><Data ss:Type="Number">0.135973082585962</Data></Cell><Cell><Data ss:Type="Number">0.310203377574582</Data></Cell><Cell><Data ss:Type="Number">0.330980146613258</Data></Cell><Cell><Data ss:Type="Number">0.380348192578816</Data></Cell><Cell><Data ss:Type="Number">0.801140046511553</Data></Cell><Cell><Data ss:Type="Number">0.307927362266815</Data></Cell><Cell><Data ss:Type="Number">0.0505348685501792</Data></Cell><Cell><Data ss:Type="Number">0.766792068187733</Data></Cell><Cell><Data ss:Type="Number">0.30692828821899</Data></Cell><Cell><Data ss:Type="Number">0.200424931320208</Data></Cell><Cell><Data ss:Type="Number">0.244569231014886</Data></Cell><Cell><Data ss:Type="Number">0.474458713505425</Data></Cell><Cell><Data ss:Type="Number">0.349517938573806</Data></Cell><Cell><Data ss:Type="Number">0.710085506494934</Data></Cell><Cell><Data ss:Type="Number">0.227112827207709</Data></Cell><Cell><Data ss:Type="Number">0.283479788861199</Data></Cell><Cell><Data ss:Type="Number">0.360995750750666</Data></Cell><Cell><Data ss:Type="Number">0.230494015578756</Data></Cell><Cell><Data ss:Type="Number">0.213460259545321</Data></Cell><Cell><Data ss:Type="Number">0.194671181841164</Data></Cell><Cell><Data ss:Type="Number">0.250309202362303</Data></Cell><Cell><Data ss:Type="Number">0.820146558511968</Data></Cell><Cell><Data ss:Type="Number">0.299169472139721</Data></Cell><Cell><Data ss:Type="Number">0.785015940617357</Data></Cell><Cell><Data ss:Type="Number">0.287355675646078</Data></Cell><Cell><Data ss:Type="Number">0.329662777008487</Data></Cell><Cell><Data ss:Type="Number">0.274690283423438</Data></Cell><Cell><Data ss:Type="Number">0.108098401571262</Data></Cell><Cell><Data ss:Type="Number">0.207082755239788</Data></Cell><Cell><Data ss:Type="Number">0.202113321753465</Data></Cell><Cell><Data ss:Type="Number">0.446921328786406</Data></Cell><Cell><Data ss:Type="Number">0.306616026738687</Data></Cell><Cell><Data ss:Type="Number">0.24519400506009</Data></Cell><Cell><Data ss:Type="Number">0.419499738733271</Data></Cell><Cell><Data ss:Type="Number">0.269932142251706</Data></Cell><Cell><Data ss:Type="Number">0.297792401829821</Data></Cell><Cell><Data ss:Type="Number">0.361786683853846</Data></Cell><Cell><Data ss:Type="Number">0.279297330137825</Data></Cell><Cell><Data ss:Type="Number">0.261920833565637</Data></Cell><Cell><Data ss:Type="Number">0.234255930960477</Data></Cell><Cell><Data ss:Type="Number">0.38126662054211</Data></Cell><Cell><Data ss:Type="Number">0.275473061315531</Data></Cell><Cell><Data ss:Type="Number">0.292862311061337</Data></Cell><Cell><Data ss:Type="Number">0.351694537178123</Data></Cell><Cell><Data ss:Type="Number">0.244571311570165</Data></Cell><Cell><Data ss:Type="Number">0.244829816766992</Data></Cell><Cell><Data ss:Type="Number">0.393521974866993</Data></Cell><Cell><Data ss:Type="Number">0.352037932079134</Data></Cell><Cell><Data ss:Type="Number">0.24137223762339</Data></Cell><Cell><Data ss:Type="Number">0.403902143442336</Data></Cell><Cell><Data ss:Type="Number">0.427733546299642</Data></Cell><Cell><Data ss:Type="Number">0.254219891444744</Data></Cell><Cell><Data ss:Type="Number">0.204635351159618</Data></Cell><Cell><Data ss:Type="Number">0.246801773135386</Data></Cell><Cell><Data ss:Type="Number">0.269240142974061</Data></Cell><Cell><Data ss:Type="Number">0.33691085386424</Data></Cell><Cell><Data ss:Type="Number">0.556192835083145</Data></Cell><Cell><Data ss:Type="Number">0.257960987646503</Data></Cell><Cell><Data ss:Type="Number">0.131205255558838</Data></Cell><Cell><Data ss:Type="Number">0.381256822797224</Data></Cell><Cell><Data ss:Type="Number">0.353493487174882</Data></Cell><Cell><Data ss:Type="Number">0.0534283502993717</Data></Cell><Cell><Data ss:Type="Number">0.262210590159163</Data></Cell><Cell><Data ss:Type="Number">0.405413819804037</Data></Cell><Cell><Data ss:Type="Number">0.826296665888535</Data></Cell><Cell><Data ss:Type="Number">0.750946824588352</Data></Cell><Cell><Data ss:Type="Number">0</Data></Cell><Cell><Data ss:Type="Number">0.277448991669956</Data></Cell><Cell><Data ss:Type="Number">0.718454858619464</Data></Cell><Cell><Data ss:Type="Number">0.365826723874625</Data></Cell><Cell><Data ss:Type="Number">0.164030949988065</Data></Cell><Cell><Data ss:Type="Number">0.299271219534588</Data></Cell><Cell><Data ss:Type="Number">0.473574812012699</Data></Cell><Cell><Data ss:Type="Number">0.348618944824274</Data></Cell><Cell><Data ss:Type="Number">0.340708213847584</Data></Cell><Cell><Data ss:Type="Number">0.285644080215011</Data></Cell><Cell><Data ss:Type="Number">0.312957118700861</Data></Cell><Cell><Data ss:Type="Number">0.16390013828455</Data></Cell><Cell><Data ss:Type="Number">0.301064925745421</Data></Cell><Cell><Data ss:Type="Number">0.224367233109778</Data></Cell><Cell><Data ss:Type="Number">0.188651329915765</Data></Cell><Cell><Data ss:Type="Number">0.216393687016354</Data></Cell><Cell><Data ss:Type="Number">0.143129038258915</Data></Cell><Cell><Data ss:Type="Number">0.375945506651714</Data></Cell></Row><Row ss:Height="12.816"><Cell><Data ss:Type="String">Photodynamic_therapy-induced_unfolded_protein_response</Data></Cell><Cell><Data ss:Type="Number">0.675600869433389</Data></Cell><Cell><Data ss:Type="Number">0.811592830531177</Data></Cell><Cell><Data ss:Type="Number">0.811752186385953</Data></Cell><Cell><Data ss:Type="Number">0.765770209243103</Data></Cell><Cell><Data ss:Type="Number">0.626566582760691</Data></Cell><Cell><Data ss:Type="Number">0.713127788195322</Data></Cell><Cell><Data ss:Type="Number">0.72042817251855</Data></Cell><Cell><Data ss:Type="Number">0.860071659950812</Data></Cell><Cell><Data ss:Type="Number">0.65862339910647</Data></Cell><Cell><Data ss:Type="Number">0.58775722672767</Data></Cell><Cell><Data ss:Type="Number">0.674770004292632</Data></Cell><Cell><Data ss:Type="Number">0.94622610126578</Data></Cell><Cell><Data ss:Type="Number">0.784732778197804</Data></Cell><Cell><Data ss:Type="Number">0.838652972871354</Data></Cell><Cell><Data ss:Type="Number">0.721839400334491</Data></Cell><Cell><Data ss:Type="Number">0.7215112047968</Data></Cell><Cell><Data ss:Type="Number">0.718552299047292</Data></Cell><Cell><Data ss:Type="Number">0.854008481784655</Data></Cell><Cell><Data ss:Type="Number">0.740137217639486</Data></Cell><Cell><Data ss:Type="Number">0.707740555458479</Data></Cell><Cell><Data ss:Type="Number">0.675422535844181</Data></Cell><Cell><Data ss:Type="Number">0.540979362402949</Data></Cell><Cell><Data ss:Type="Number">0.643107289671346</Data></Cell><Cell><Data ss:Type="Number">0.751533405580926</Data></Cell><Cell><Data ss:Type="Number">0.764736639746876</Data></Cell><Cell><Data ss:Type="Number">0.80657870130904</Data></Cell><Cell><Data ss:Type="Number">0.706366478109447</Data></Cell><Cell><Data ss:Type="Number">0.629803296816761</Data></Cell><Cell><Data ss:Type="Number">0.746019375912999</Data></Cell><Cell><Data ss:Type="Number">0.784164666606235</Data></Cell><Cell><Data ss:Type="Number">0.63587604377407</Data></Cell><Cell><Data ss:Type="Number">0.788393648016696</Data></Cell><Cell><Data ss:Type="Number">0.858982170594546</Data></Cell><Cell><Data ss:Type="Number">0.771829401815559</Data></Cell><Cell><Data ss:Type="Number">0.801696293496872</Data></Cell><Cell><Data ss:Type="Number">0.825544282668751</Data></Cell><Cell><Data ss:Type="Number">0.93698175634686</Data></Cell><Cell><Data ss:Type="Number">0.552263600714266</Data></Cell><Cell><Data ss:Type="Number">0.766427884615695</Data></Cell><Cell><Data ss:Type="Number">0.683317807380527</Data></Cell><Cell><Data ss:Type="Number">0.535023867251779</Data></Cell><Cell><Data ss:Type="Number">0.919703091044454</Data></Cell><Cell><Data ss:Type="Number">0.573852010331167</Data></Cell><Cell><Data ss:Type="Number">0.99176308237453</Data></Cell><Cell><Data ss:Type="Number">0.54375511782564</Data></Cell><Cell><Data ss:Type="Number">0.609397201102505</Data></Cell><Cell><Data ss:Type="Number">0.572249296189927</Data></Cell><Cell><Data ss:Type="Number">0.870968742182661</Data></Cell><Cell><Data ss:Type="Number">0.688489926943924</Data></Cell><Cell><Data ss:Type="Number">0.784732778197804</Data></Cell><Cell><Data ss:Type="Number">0.96369822707706</Data></Cell><Cell><Data ss:Type="Number">0.647524192349721</Data></Cell><Cell><Data ss:Type="Number">0.826205703430322</Data></Cell><Cell><Data ss:Type="Number">0.800510766064041</Data></Cell><Cell><Data ss:Type="Number">0.864893177312074</Data></Cell><Cell><Data ss:Type="Number">1</Data></Cell><Cell><Data ss:Type="Number">0.581388589454018</Data></Cell><Cell><Data ss:Type="Number">0.883221708945456</Data></Cell><Cell><Data ss:Type="Number">0.721337381592605</Data></Cell><Cell><Data ss:Type="Number">0.910119663946482</Data></Cell><Cell><Data ss:Type="Number">0.585540916675893</Data></Cell><Cell><Data ss:Type="Number">0.809357502878216</Data></Cell><Cell><Data ss:Type="Number">0.647118224239841</Data></Cell><Cell><Data ss:Type="Number">0.749884283178433</Data></Cell><Cell><Data ss:Type="Number">0.736810330418256</Data></Cell><Cell><Data ss:Type="Number">0.659907473843662</Data></Cell><Cell><Data ss:Type="Number">0.832005703492834</Data></Cell><Cell><Data ss:Type="Number">0.79802017238967</Data></Cell><Cell><Data ss:Type="Number">0.25555948793607</Data></Cell><Cell><Data ss:Type="Number">0.66592050150001</Data></Cell><Cell><Data ss:Type="Number">0.645871830920034</Data></Cell><Cell><Data ss:Type="Number">0.735026158779309</Data></Cell><Cell><Data ss:Type="Number">0.779728566607993</Data></Cell><Cell><Data ss:Type="Number">0.704957707582313</Data></Cell><Cell><Data ss:Type="Number">0.747928807324897</Data></Cell><Cell><Data ss:Type="Number">0.775820642047582</Data></Cell><Cell><Data ss:Type="Number">0.715769850986504</Data></Cell><Cell><Data ss:Type="Number">1</Data></Cell><Cell><Data ss:Type="Number">0.882692044660735</Data></Cell><Cell><Data ss:Type="Number">0.810049322132075</Data></Cell><Cell><Data ss:Type="Number">1</Data></Cell><Cell><Data ss:Type="Number">0.680545312011579</Data></Cell><Cell><Data ss:Type="Number">0.660007721991069</Data></Cell><Cell><Data ss:Type="Number">0.656100526802436</Data></Cell><Cell><Data ss:Type="Number">0.688837529727189</Data></Cell><Cell><Data ss:Type="Number">0.625178287823533</Data></Cell><Cell><Data ss:Type="Number">0.550440503826571</Data></Cell><Cell><Data ss:Type="Number">0.30734095206551</Data></Cell><Cell><Data ss:Type="Number">0.127372081692564</Data></Cell><Cell><Data ss:Type="Number">1</Data></Cell><Cell><Data ss:Type="Number">0.524573513963823</Data></Cell><Cell><Data ss:Type="Number">0.608130216889583</Data></Cell><Cell><Data ss:Type="Number">0.662344579601771</Data></Cell><Cell><Data ss:Type="Number">0.512688959489211</Data></Cell><Cell><Data ss:Type="Number">0.127411573308736</Data></Cell><Cell><Data ss:Type="Number">0.553069001907188</Data></Cell><Cell><Data ss:Type="Number">0.541866380290961</Data></Cell><Cell><Data ss:Type="Number">0.634440681417707</Data></Cell><Cell><Data ss:Type="Number">0.556000757638274</Data></Cell><Cell><Data ss:Type="Number">0.433088746654763</Data></Cell><Cell><Data ss:Type="Number">0.421578937960297</Data></Cell><Cell><Data ss:Type="Number">0.890137202557717</Data></Cell><Cell><Data ss:Type="Number">0.221479097279238</Data></Cell><Cell><Data ss:Type="Number">0.536269580658</Data></Cell><Cell><Data ss:Type="Number">0.588526779066229</Data></Cell><Cell><Data ss:Type="Number">0.516696285315624</Data></Cell><Cell><Data ss:Type="Number">0.507756645433952</Data></Cell><Cell><Data ss:Type="Number">0.487200536649144</Data></Cell><Cell><Data ss:Type="Number">0.511442887777546</Data></Cell><Cell><Data ss:Type="Number">0.522129710073072</Data></Cell><Cell><Data ss:Type="Number">0.454920473289743</Data></Cell><Cell><Data ss:Type="Number">0.634956152727626</Data></Cell><Cell><Data ss:Type="Number">0.40248167223098</Data></Cell><Cell><Data ss:Type="Number">0.417592094903429</Data></Cell><Cell><Data ss:Type="Number">0.47754030841392</Data></Cell><Cell><Data ss:Type="Number">0.439823633198977</Data></Cell><Cell><Data ss:Type="Number">0.50894763711668</Data></Cell><Cell><Data ss:Type="Number">0.474392878890713</Data></Cell><Cell><Data ss:Type="Number">0.43553322529118</Data></Cell><Cell><Data ss:Type="Number">0.476056062147336</Data></Cell><Cell><Data ss:Type="Number">0.586274651246863</Data></Cell><Cell><Data ss:Type="Number">0.222167640540145</Data></Cell><Cell><Data ss:Type="Number">0.42110207464126</Data></Cell><Cell><Data ss:Type="Number">0.534005136085973</Data></Cell><Cell><Data ss:Type="Number">0.446384844048323</Data></Cell><Cell><Data ss:Type="Number">0.495979001792728</Data></Cell><Cell><Data ss:Type="Number">0.440621451088125</Data></Cell><Cell><Data ss:Type="Number">0.368378479076215</Data></Cell><Cell><Data ss:Type="Number">0.502483301795531</Data></Cell><Cell><Data ss:Type="Number">0.471758110824901</Data></Cell><Cell><Data ss:Type="Number">0.485058233886802</Data></Cell><Cell><Data ss:Type="Number">0.580046249530568</Data></Cell><Cell><Data ss:Type="Number">0.453405174506691</Data></Cell><Cell><Data ss:Type="Number">0.447094679962983</Data></Cell><Cell><Data ss:Type="Number">0.309332110280794</Data></Cell><Cell><Data ss:Type="Number">0.494315453003381</Data></Cell><Cell><Data ss:Type="Number">0.443147107310977</Data></Cell><Cell><Data ss:Type="Number">0.291290795353917</Data></Cell><Cell><Data ss:Type="Number">0.503341506860093</Data></Cell><Cell><Data ss:Type="Number">0.521793584523473</Data></Cell><Cell><Data ss:Type="Number">0.292598373636664</Data></Cell><Cell><Data ss:Type="Number">0.290220363007685</Data></Cell><Cell><Data ss:Type="Number">0.527868932411701</Data></Cell><Cell><Data ss:Type="Number">0.529929056387591</Data></Cell><Cell><Data ss:Type="Number">0.537880009230818</Data></Cell><Cell><Data ss:Type="Number">0.267801136623068</Data></Cell><Cell><Data ss:Type="Number">0.194299934335976</Data></Cell><Cell><Data ss:Type="Number">0.368542493546446</Data></Cell><Cell><Data ss:Type="Number">0.423257854980702</Data></Cell><Cell><Data ss:Type="Number">0.175282132321964</Data></Cell><Cell><Data ss:Type="Number">0.358102201484867</Data></Cell><Cell><Data ss:Type="Number">0.499929252116895</Data></Cell><Cell><Data ss:Type="Number">0.63006807257785</Data></Cell><Cell><Data ss:Type="Number">0.606340115414034</Data></Cell><Cell><Data ss:Type="Number">0.221911826837137</Data></Cell><Cell><Data ss:Type="Number">0.511069679116984</Data></Cell><Cell><Data ss:Type="Number">0.623281396175279</Data></Cell><Cell><Data ss:Type="Number">0.379695513521028</Data></Cell><Cell><Data ss:Type="Number">0.355509047219596</Data></Cell><Cell><Data ss:Type="Number">0.581327764516507</Data></Cell><Cell><Data ss:Type="Number">0.281774861186054</Data></Cell><Cell><Data ss:Type="Number">0.193935224957191</Data></Cell><Cell><Data ss:Type="Number">0.313464489172605</Data></Cell><Cell><Data ss:Type="Number">0.064404648686771</Data></Cell><Cell><Data ss:Type="Number">0.580371637389554</Data></Cell><Cell><Data ss:Type="Number">0.036262079803316</Data></Cell><Cell><Data ss:Type="Number">0.136151537871392</Data></Cell><Cell><Data ss:Type="Number">0.133006681011069</Data></Cell><Cell><Data ss:Type="Number">0</Data></Cell><Cell><Data ss:Type="Number">0.0911935640333583</Data></Cell><Cell><Data ss:Type="Number">0.190943790130435</Data></Cell><Cell><Data ss:Type="Number">0.39001651617024</Data></Cell></Row><Row ss:Height="12.816"><Cell><Data ss:Type="String">p38_MAPK_Signaling_Pathway</Data></Cell><Cell><Data ss:Type="Number">0.168658295088741</Data></Cell><Cell><Data ss:Type="Number">0.483135176211473</Data></Cell><Cell><Data ss:Type="Number">0.568737252318363</Data></Cell><Cell><Data ss:Type="Number">0.576112251568731</Data></Cell><Cell><Data ss:Type="Number">0.877925649236416</Data></Cell><Cell><Data ss:Type="Number">0.565511686222803</Data></Cell><Cell><Data ss:Type="Number">0.576112251568731</Data></Cell><Cell><Data ss:Type="Number">0.488433921495754</Data></Cell><Cell><Data ss:Type="Number">0.461098059933598</Data></Cell><Cell><Data ss:Type="Number">0.935254338685307</Data></Cell><Cell><Data ss:Type="Number">0.447080760649581</Data></Cell><Cell><Data ss:Type="Number">0.515519274191823</Data></Cell><Cell><Data ss:Type="Number">0.576112251568731</Data></Cell><Cell><Data ss:Type="Number">0.0658419655459798</Data></Cell><Cell><Data ss:Type="Number">0.798804862168374</Data></Cell><Cell><Data ss:Type="Number">0.412279210575374</Data></Cell><Cell><Data ss:Type="Number">0.576112251568731</Data></Cell><Cell><Data ss:Type="Number">0.494269781070169</Data></Cell><Cell><Data ss:Type="Number">0.848183247918251</Data></Cell><Cell><Data ss:Type="Number">0.398839740637443</Data></Cell><Cell><Data ss:Type="Number">0.444454852262146</Data></Cell><Cell><Data ss:Type="Number">0.387528048231295</Data></Cell><Cell><Data ss:Type="Number">0.771664054880861</Data></Cell><Cell><Data ss:Type="Number">0.569193751926802</Data></Cell><Cell><Data ss:Type="Number">0.506736919231109</Data></Cell><Cell><Data ss:Type="Number">0.501919433140316</Data></Cell><Cell><Data ss:Type="Number">0.576112251568731</Data></Cell><Cell><Data ss:Type="Number">0.455431729877598</Data></Cell><Cell><Data ss:Type="Number">0.557458569721432</Data></Cell><Cell><Data ss:Type="Number">0.576112251568731</Data></Cell><Cell><Data ss:Type="Number">0.211942973803724</Data></Cell><Cell><Data ss:Type="Number">0.557774184718021</Data></Cell><Cell><Data ss:Type="Number">0.509342599545939</Data></Cell><Cell><Data ss:Type="Number">0.565616999085513</Data></Cell><Cell><Data ss:Type="Number">0.526733818700518</Data></Cell><Cell><Data ss:Type="Number">0.423880650190344</Data></Cell><Cell><Data ss:Type="Number">0.505021737361227</Data></Cell><Cell><Data ss:Type="Number">0.372978442847947</Data></Cell><Cell><Data ss:Type="Number">0.739777577438193</Data></Cell><Cell><Data ss:Type="Number">0.500779325180423</Data></Cell><Cell><Data ss:Type="Number">1</Data></Cell><Cell><Data ss:Type="Number">0.43476443041399</Data></Cell><Cell><Data ss:Type="Number">1</Data></Cell><Cell><Data ss:Type="Number">0.5841753010936</Data></Cell><Cell><Data ss:Type="Number">0.343419171036387</Data></Cell><Cell><Data ss:Type="Number">0.785672815662173</Data></Cell><Cell><Data ss:Type="Number">0.873324597844451</Data></Cell><Cell><Data ss:Type="Number">0.576112251568731</Data></Cell><Cell><Data ss:Type="Number">0.356200018179329</Data></Cell><Cell><Data ss:Type="Number">0.498584364054422</Data></Cell><Cell><Data ss:Type="Number">0.543551486829366</Data></Cell><Cell><Data ss:Type="Number">0.421553881957248</Data></Cell><Cell><Data ss:Type="Number">0.540108107226836</Data></Cell><Cell><Data ss:Type="Number">0.94247823633114</Data></Cell><Cell><Data ss:Type="Number">0.901310079807752</Data></Cell><Cell><Data ss:Type="Number">0.549532323621863</Data></Cell><Cell><Data ss:Type="Number">0.488664203492004</Data></Cell><Cell><Data ss:Type="Number">0.768464812843483</Data></Cell><Cell><Data ss:Type="Number">0.4856634118337</Data></Cell><Cell><Data ss:Type="Number">0.576112251568731</Data></Cell><Cell><Data ss:Type="Number">0.505140290914642</Data></Cell><Cell><Data ss:Type="Number">0.566431807006218</Data></Cell><Cell><Data ss:Type="Number">0.382375379449638</Data></Cell><Cell><Data ss:Type="Number">0.820340661020773</Data></Cell><Cell><Data ss:Type="Number">0.546800168413494</Data></Cell><Cell><Data ss:Type="Number">0.812381088788268</Data></Cell><Cell><Data ss:Type="Number">0.875631840028199</Data></Cell><Cell><Data ss:Type="Number">0.709547671674791</Data></Cell><Cell><Data ss:Type="Number">0.223429557726684</Data></Cell><Cell><Data ss:Type="Number">0.403789048036467</Data></Cell><Cell><Data ss:Type="Number">0.504760029287739</Data></Cell><Cell><Data ss:Type="Number">0.687267834772983</Data></Cell><Cell><Data ss:Type="Number">0.784641462919643</Data></Cell><Cell><Data ss:Type="Number">0.48465138763433</Data></Cell><Cell><Data ss:Type="Number">0.670376125250289</Data></Cell><Cell><Data ss:Type="Number">0.741936740815245</Data></Cell><Cell><Data ss:Type="Number">0.448999570883114</Data></Cell><Cell><Data ss:Type="Number">0.846421785585327</Data></Cell><Cell><Data ss:Type="Number">0.440285190810606</Data></Cell><Cell><Data ss:Type="Number">0.544575245827064</Data></Cell><Cell><Data ss:Type="Number">0.575663341386278</Data></Cell><Cell><Data ss:Type="Number">0.514143598227475</Data></Cell><Cell><Data ss:Type="Number">0.840299402284278</Data></Cell><Cell><Data ss:Type="Number">0.426332197971895</Data></Cell><Cell><Data ss:Type="Number">0.491622955801956</Data></Cell><Cell><Data ss:Type="Number">0.153994372548995</Data></Cell><Cell><Data ss:Type="Number">0.0841162235063784</Data></Cell><Cell><Data ss:Type="Number">0.194176551709714</Data></Cell><Cell><Data ss:Type="Number">0</Data></Cell><Cell><Data ss:Type="Number">0.205013793772408</Data></Cell><Cell><Data ss:Type="Number">0.183440862983366</Data></Cell><Cell><Data ss:Type="Number">0.340917958464333</Data></Cell><Cell><Data ss:Type="Number">0.270590632983849</Data></Cell><Cell><Data ss:Type="Number">0.25444460923723</Data></Cell><Cell><Data ss:Type="Number">0</Data></Cell><Cell><Data ss:Type="Number">0.251412387269629</Data></Cell><Cell><Data ss:Type="Number">0.234985927584434</Data></Cell><Cell><Data ss:Type="Number">0.271725385983654</Data></Cell><Cell><Data ss:Type="Number">0.292544717672311</Data></Cell><Cell><Data ss:Type="Number">0.254347933138083</Data></Cell><Cell><Data ss:Type="Number">0.181518967011503</Data></Cell><Cell><Data ss:Type="Number">0.266130521722724</Data></Cell><Cell><Data ss:Type="Number">0.056474757841266</Data></Cell><Cell><Data ss:Type="Number">0.250458038847028</Data></Cell><Cell><Data ss:Type="Number">0.188208247714296</Data></Cell><Cell><Data ss:Type="Number">0.258084292720668</Data></Cell><Cell><Data ss:Type="Number">0.261688020164793</Data></Cell><Cell><Data ss:Type="Number">0.250242632076572</Data></Cell><Cell><Data ss:Type="Number">0.252418589524928</Data></Cell><Cell><Data ss:Type="Number">0.251412387269629</Data></Cell><Cell><Data ss:Type="Number">0.286261837265308</Data></Cell><Cell><Data ss:Type="Number">0.222912540733186</Data></Cell><Cell><Data ss:Type="Number">0.125967618371314</Data></Cell><Cell><Data ss:Type="Number">0.214640531086992</Data></Cell><Cell><Data ss:Type="Number">0.221106053389045</Data></Cell><Cell><Data ss:Type="Number">0.12167867222202</Data></Cell><Cell><Data ss:Type="Number">0.242269576415786</Data></Cell><Cell><Data ss:Type="Number">0.239056819293127</Data></Cell><Cell><Data ss:Type="Number">0.236920798524446</Data></Cell><Cell><Data ss:Type="Number">0.24313193668755</Data></Cell><Cell><Data ss:Type="Number">0.107390470261652</Data></Cell><Cell><Data ss:Type="Number">0.0445083984280032</Data></Cell><Cell><Data ss:Type="Number">0.257938658874645</Data></Cell><Cell><Data ss:Type="Number">0.226978460182304</Data></Cell><Cell><Data ss:Type="Number">0.215924129575485</Data></Cell><Cell><Data ss:Type="Number">0.283504361447912</Data></Cell><Cell><Data ss:Type="Number">0.178266060783433</Data></Cell><Cell><Data ss:Type="Number">0.178804977315</Data></Cell><Cell><Data ss:Type="Number">0.170007323824678</Data></Cell><Cell><Data ss:Type="Number">0.244606287516086</Data></Cell><Cell><Data ss:Type="Number">0.250242632076572</Data></Cell><Cell><Data ss:Type="Number">0.327599014335224</Data></Cell><Cell><Data ss:Type="Number">0.240096438356777</Data></Cell><Cell><Data ss:Type="Number">0.196462608456827</Data></Cell><Cell><Data ss:Type="Number">0.217333186818347</Data></Cell><Cell><Data ss:Type="Number">0.198678263331662</Data></Cell><Cell><Data ss:Type="Number">0.210104597584919</Data></Cell><Cell><Data ss:Type="Number">0.200296512730553</Data></Cell><Cell><Data ss:Type="Number">0.293153418551983</Data></Cell><Cell><Data ss:Type="Number">0.279274456520317</Data></Cell><Cell><Data ss:Type="Number">0.207293390993066</Data></Cell><Cell><Data ss:Type="Number">0.12988760978489</Data></Cell><Cell><Data ss:Type="Number">0.250242632076572</Data></Cell><Cell><Data ss:Type="Number">0.141296736257587</Data></Cell><Cell><Data ss:Type="Number">0.978073490303917</Data></Cell><Cell><Data ss:Type="Number">0.0604030951113511</Data></Cell><Cell><Data ss:Type="Number">0.0681425411634108</Data></Cell><Cell><Data ss:Type="Number">0.367217294012656</Data></Cell><Cell><Data ss:Type="Number">0.238475576397578</Data></Cell><Cell><Data ss:Type="Number">0.0283690634003324</Data></Cell><Cell><Data ss:Type="Number">0.206701292137047</Data></Cell><Cell><Data ss:Type="Number">0.276782757921942</Data></Cell><Cell><Data ss:Type="Number">0.265727945217355</Data></Cell><Cell><Data ss:Type="Number">0.286288258338549</Data></Cell><Cell><Data ss:Type="Number">0.00983359198750137</Data></Cell><Cell><Data ss:Type="Number">0.259923554211787</Data></Cell><Cell><Data ss:Type="Number">0.249360294113812</Data></Cell><Cell><Data ss:Type="Number">0.242298166179758</Data></Cell><Cell><Data ss:Type="Number">0.932411699666716</Data></Cell><Cell><Data ss:Type="Number">0.168680630313975</Data></Cell><Cell><Data ss:Type="Number">0.348311848407455</Data></Cell><Cell><Data ss:Type="Number">0.017285429479777</Data></Cell><Cell><Data ss:Type="Number">0.124566076294297</Data></Cell><Cell><Data ss:Type="Number">0.0656042439551758</Data></Cell><Cell><Data ss:Type="Number">0.179482295989461</Data></Cell><Cell><Data ss:Type="Number">0</Data></Cell><Cell><Data ss:Type="Number">0.0867264177052664</Data></Cell><Cell><Data ss:Type="Number">0</Data></Cell><Cell><Data ss:Type="Number">0.0627962136934447</Data></Cell><Cell><Data ss:Type="Number">0</Data></Cell><Cell><Data ss:Type="Number">0.397618849185633</Data></Cell><Cell><Data ss:Type="Number">0.245018066876819</Data></Cell></Row><Row ss:Height="12.816"><Cell><Data ss:Type="String">Statin_Pathway</Data></Cell><Cell><Data ss:Type="Number">0.5605618168489</Data></Cell><Cell><Data ss:Type="Number">0.582879450074473</Data></Cell><Cell><Data ss:Type="Number">0.768094005147125</Data></Cell><Cell><Data ss:Type="Number">0.627679478918265</Data></Cell><Cell><Data ss:Type="Number">0.671141906864416</Data></Cell><Cell><Data ss:Type="Number">0.791306204490847</Data></Cell><Cell><Data ss:Type="Number">0.660716937448991</Data></Cell><Cell><Data ss:Type="Number">0.461675348277932</Data></Cell><Cell><Data ss:Type="Number">0.449257860255721</Data></Cell><Cell><Data ss:Type="Number">0.497641651341524</Data></Cell><Cell><Data ss:Type="Number">0.552262487967534</Data></Cell><Cell><Data ss:Type="Number">0.795512502168116</Data></Cell><Cell><Data ss:Type="Number">0.741915132589761</Data></Cell><Cell><Data ss:Type="Number">0.46432135507076</Data></Cell><Cell><Data ss:Type="Number">0.527087926486749</Data></Cell><Cell><Data ss:Type="Number">0.419560405532148</Data></Cell><Cell><Data ss:Type="Number">0.61439287457907</Data></Cell><Cell><Data ss:Type="Number">0.502371008688493</Data></Cell><Cell><Data ss:Type="Number">0.543679109391866</Data></Cell><Cell><Data ss:Type="Number">0.440626033096406</Data></Cell><Cell><Data ss:Type="Number">0.584427735033012</Data></Cell><Cell><Data ss:Type="Number">0.507043220276132</Data></Cell><Cell><Data ss:Type="Number">0.510471813768649</Data></Cell><Cell><Data ss:Type="Number">0.49133999141515</Data></Cell><Cell><Data ss:Type="Number">0.464550274763434</Data></Cell><Cell><Data ss:Type="Number">0.487778606081884</Data></Cell><Cell><Data ss:Type="Number">0.814624280661187</Data></Cell><Cell><Data ss:Type="Number">0.439593482534883</Data></Cell><Cell><Data ss:Type="Number">0.641703828701288</Data></Cell><Cell><Data ss:Type="Number">0.761939546143971</Data></Cell><Cell><Data ss:Type="Number">0.411758610405752</Data></Cell><Cell><Data ss:Type="Number">0.630519342973343</Data></Cell><Cell><Data ss:Type="Number">0.63868542883876</Data></Cell><Cell><Data ss:Type="Number">0.766105842336825</Data></Cell><Cell><Data ss:Type="Number">0.733309372329977</Data></Cell><Cell><Data ss:Type="Number">0.555446233004439</Data></Cell><Cell><Data ss:Type="Number">0.744500115062113</Data></Cell><Cell><Data ss:Type="Number">0.399286294611559</Data></Cell><Cell><Data ss:Type="Number">0.670953471511695</Data></Cell><Cell><Data ss:Type="Number">0.616634642084162</Data></Cell><Cell><Data ss:Type="Number">0.511771465561975</Data></Cell><Cell><Data ss:Type="Number">0.733205412680304</Data></Cell><Cell><Data ss:Type="Number">0.566012850889045</Data></Cell><Cell><Data ss:Type="Number">0.746050673402476</Data></Cell><Cell><Data ss:Type="Number">0.465332951471517</Data></Cell><Cell><Data ss:Type="Number">0.611084034807276</Data></Cell><Cell><Data ss:Type="Number">0.639891774314142</Data></Cell><Cell><Data ss:Type="Number">0.64558307502188</Data></Cell><Cell><Data ss:Type="Number">0.364503425632781</Data></Cell><Cell><Data ss:Type="Number">0.650208264802488</Data></Cell><Cell><Data ss:Type="Number">0.594154553102672</Data></Cell><Cell><Data ss:Type="Number">0.571783929165005</Data></Cell><Cell><Data ss:Type="Number">0.606453313534163</Data></Cell><Cell><Data ss:Type="Number">0.600672281054471</Data></Cell><Cell><Data ss:Type="Number">0.700346960783926</Data></Cell><Cell><Data ss:Type="Number">0.721968027871287</Data></Cell><Cell><Data ss:Type="Number">0.472032867425709</Data></Cell><Cell><Data ss:Type="Number">0.608880315760113</Data></Cell><Cell><Data ss:Type="Number">0.412980804260775</Data></Cell><Cell><Data ss:Type="Number">0.711745503865298</Data></Cell><Cell><Data ss:Type="Number">0.807918094100672</Data></Cell><Cell><Data ss:Type="Number">0.770187290476234</Data></Cell><Cell><Data ss:Type="Number">0.526605218962637</Data></Cell><Cell><Data ss:Type="Number">0.743285960416598</Data></Cell><Cell><Data ss:Type="Number">0.472084011142372</Data></Cell><Cell><Data ss:Type="Number">0.563857227829368</Data></Cell><Cell><Data ss:Type="Number">1</Data></Cell><Cell><Data ss:Type="Number">0.482537231321381</Data></Cell><Cell><Data ss:Type="Number">0.668452682859061</Data></Cell><Cell><Data ss:Type="Number">0.538256898527686</Data></Cell><Cell><Data ss:Type="Number">0.543679109391866</Data></Cell><Cell><Data ss:Type="Number">0.543679109391866</Data></Cell><Cell><Data ss:Type="Number">0.63241729138805</Data></Cell><Cell><Data ss:Type="Number">0.519165810397188</Data></Cell><Cell><Data ss:Type="Number">0.534088816707986</Data></Cell><Cell><Data ss:Type="Number">0.400832911042691</Data></Cell><Cell><Data ss:Type="Number">0.419765397526914</Data></Cell><Cell><Data ss:Type="Number">0.791306204490847</Data></Cell><Cell><Data ss:Type="Number">0.582879450074473</Data></Cell><Cell><Data ss:Type="Number">0.587795316701227</Data></Cell><Cell><Data ss:Type="Number">0.663559136324936</Data></Cell><Cell><Data ss:Type="Number">0.492618198654141</Data></Cell><Cell><Data ss:Type="Number">0.610182309344866</Data></Cell><Cell><Data ss:Type="Number">0.500135611202091</Data></Cell><Cell><Data ss:Type="Number">0.48008949971579</Data></Cell><Cell><Data ss:Type="Number">0.460944998726559</Data></Cell><Cell><Data ss:Type="Number">0.0776627700606928</Data></Cell><Cell><Data ss:Type="Number">0.169578239104629</Data></Cell><Cell><Data ss:Type="Number">0.0400822406766829</Data></Cell><Cell><Data ss:Type="Number">0.231359894831882</Data></Cell><Cell><Data ss:Type="Number">0.215070100016909</Data></Cell><Cell><Data ss:Type="Number">0.298377569312032</Data></Cell><Cell><Data ss:Type="Number">0.312149719046626</Data></Cell><Cell><Data ss:Type="Number">0.336912121817917</Data></Cell><Cell><Data ss:Type="Number">0.0259532464482351</Data></Cell><Cell><Data ss:Type="Number">0.321683960771338</Data></Cell><Cell><Data ss:Type="Number">0.327757263410708</Data></Cell><Cell><Data ss:Type="Number">0.352566412706876</Data></Cell><Cell><Data ss:Type="Number">0.393641728864189</Data></Cell><Cell><Data ss:Type="Number">0.391858524692666</Data></Cell><Cell><Data ss:Type="Number">0.180815656864982</Data></Cell><Cell><Data ss:Type="Number">0.292116442601041</Data></Cell><Cell><Data ss:Type="Number">0.0782842777130156</Data></Cell><Cell><Data ss:Type="Number">0.354397419238044</Data></Cell><Cell><Data ss:Type="Number">0.215295006450928</Data></Cell><Cell><Data ss:Type="Number">0.326541181293768</Data></Cell><Cell><Data ss:Type="Number">0.316905648086407</Data></Cell><Cell><Data ss:Type="Number">0.358657881275738</Data></Cell><Cell><Data ss:Type="Number">0.306944550945174</Data></Cell><Cell><Data ss:Type="Number">0.330127078594111</Data></Cell><Cell><Data ss:Type="Number">0.267135535638857</Data></Cell><Cell><Data ss:Type="Number">0.221752410383634</Data></Cell><Cell><Data ss:Type="Number">0.165031876005049</Data></Cell><Cell><Data ss:Type="Number">0.197522481879694</Data></Cell><Cell><Data ss:Type="Number">0.20613859975436</Data></Cell><Cell><Data ss:Type="Number">0.10257921209996</Data></Cell><Cell><Data ss:Type="Number">0.283364193656321</Data></Cell><Cell><Data ss:Type="Number">0.252098725028025</Data></Cell><Cell><Data ss:Type="Number">0.165887752648613</Data></Cell><Cell><Data ss:Type="Number">0.307906695359119</Data></Cell><Cell><Data ss:Type="Number">0.150851578641145</Data></Cell><Cell><Data ss:Type="Number">0.0963967436880994</Data></Cell><Cell><Data ss:Type="Number">0.252968996905888</Data></Cell><Cell><Data ss:Type="Number">0.231310184383123</Data></Cell><Cell><Data ss:Type="Number">0.245317832309938</Data></Cell><Cell><Data ss:Type="Number">0.330417175131506</Data></Cell><Cell><Data ss:Type="Number">0.209490513657432</Data></Cell><Cell><Data ss:Type="Number">0.117890177583131</Data></Cell><Cell><Data ss:Type="Number">0.147715746253384</Data></Cell><Cell><Data ss:Type="Number">0.308738147061558</Data></Cell><Cell><Data ss:Type="Number">0.296737721625374</Data></Cell><Cell><Data ss:Type="Number">0.241216440203988</Data></Cell><Cell><Data ss:Type="Number">0.316184697193686</Data></Cell><Cell><Data ss:Type="Number">0.398333917622337</Data></Cell><Cell><Data ss:Type="Number">0.181840404509792</Data></Cell><Cell><Data ss:Type="Number">0.287159141214419</Data></Cell><Cell><Data ss:Type="Number">0.238549486746501</Data></Cell><Cell><Data ss:Type="Number">0.296737721625374</Data></Cell><Cell><Data ss:Type="Number">0.370519655354504</Data></Cell><Cell><Data ss:Type="Number">0.257210039391661</Data></Cell><Cell><Data ss:Type="Number">0.219551143735842</Data></Cell><Cell><Data ss:Type="Number">0.0980406905374271</Data></Cell><Cell><Data ss:Type="Number">0.309756284629873</Data></Cell><Cell><Data ss:Type="Number">0.258730082546902</Data></Cell><Cell><Data ss:Type="Number">0.445533887798763</Data></Cell><Cell><Data ss:Type="Number">0.129837064800604</Data></Cell><Cell><Data ss:Type="Number">0.0882919142258342</Data></Cell><Cell><Data ss:Type="Number">0.14779933363454</Data></Cell><Cell><Data ss:Type="Number">0.22167830335153</Data></Cell><Cell><Data ss:Type="Number">0.0512011581290248</Data></Cell><Cell><Data ss:Type="Number">0.150341487307772</Data></Cell><Cell><Data ss:Type="Number">0.329720439660911</Data></Cell><Cell><Data ss:Type="Number">0.377680134494257</Data></Cell><Cell><Data ss:Type="Number">0.412527570669269</Data></Cell><Cell><Data ss:Type="Number">0.0747870753693332</Data></Cell><Cell><Data ss:Type="Number">0.356535094678058</Data></Cell><Cell><Data ss:Type="Number">0.470366024633384</Data></Cell><Cell><Data ss:Type="Number">0.314177725698242</Data></Cell><Cell><Data ss:Type="Number">0.299857357718995</Data></Cell><Cell><Data ss:Type="Number">0.157995817092469</Data></Cell><Cell><Data ss:Type="Number">0.161466796347899</Data></Cell><Cell><Data ss:Type="Number">0.0514248327121688</Data></Cell><Cell><Data ss:Type="Number">0.111489242946929</Data></Cell><Cell><Data ss:Type="Number">0.109950798068722</Data></Cell><Cell><Data ss:Type="Number">0.162337157170251</Data></Cell><Cell><Data ss:Type="Number">0</Data></Cell><Cell><Data ss:Type="Number">0.0968754130536948</Data></Cell><Cell><Data ss:Type="Number">0.057910114429948</Data></Cell><Cell><Data ss:Type="Number">0.0448889495843429</Data></Cell><Cell><Data ss:Type="Number">0.132904945276918</Data></Cell><Cell><Data ss:Type="Number">0.284039141695046</Data></Cell><Cell><Data ss:Type="Number">0.248374410291306</Data></Cell></Row><Row ss:Height="12.816"><Cell><Data ss:Type="String">IL-7_Signaling_Pathway</Data></Cell><Cell><Data ss:Type="Number">0.89132477971475</Data></Cell><Cell><Data ss:Type="Number">0.924087176210351</Data></Cell><Cell><Data ss:Type="Number">0.966454256642979</Data></Cell><Cell><Data ss:Type="Number">0.931719389277121</Data></Cell><Cell><Data ss:Type="Number">0.588305898425724</Data></Cell><Cell><Data ss:Type="Number">0.930223151572484</Data></Cell><Cell><Data ss:Type="Number">0.722179042932965</Data></Cell><Cell><Data ss:Type="Number">0.781918184828758</Data></Cell><Cell><Data ss:Type="Number">0.723549555208232</Data></Cell><Cell><Data ss:Type="Number">0.552991481203589</Data></Cell><Cell><Data ss:Type="Number">0.508825558534385</Data></Cell><Cell><Data ss:Type="Number">0.987847004144979</Data></Cell><Cell><Data ss:Type="Number">0.768426478785373</Data></Cell><Cell><Data ss:Type="Number">0.612800826256431</Data></Cell><Cell><Data ss:Type="Number">0.645925906318231</Data></Cell><Cell><Data ss:Type="Number">0.676175473989204</Data></Cell><Cell><Data ss:Type="Number">0.789686449275848</Data></Cell><Cell><Data ss:Type="Number">0.695116104282951</Data></Cell><Cell><Data ss:Type="Number">0.621456577516012</Data></Cell><Cell><Data ss:Type="Number">0.867464861487966</Data></Cell><Cell><Data ss:Type="Number">0.496160574513488</Data></Cell><Cell><Data ss:Type="Number">0.394170518400542</Data></Cell><Cell><Data ss:Type="Number">0.596174918246889</Data></Cell><Cell><Data ss:Type="Number">0.700632045846493</Data></Cell><Cell><Data ss:Type="Number">0.884449468584153</Data></Cell><Cell><Data ss:Type="Number">0.869111770515055</Data></Cell><Cell><Data ss:Type="Number">0.872885975272489</Data></Cell><Cell><Data ss:Type="Number">0.759884049867998</Data></Cell><Cell><Data ss:Type="Number">0.92526543072612</Data></Cell><Cell><Data ss:Type="Number">0.806837088590046</Data></Cell><Cell><Data ss:Type="Number">0.691450086113046</Data></Cell><Cell><Data ss:Type="Number">0.778947818292054</Data></Cell><Cell><Data ss:Type="Number">0.957527686628385</Data></Cell><Cell><Data ss:Type="Number">0.756669453475231</Data></Cell><Cell><Data ss:Type="Number">0.956801630035814</Data></Cell><Cell><Data ss:Type="Number">0.753155119170891</Data></Cell><Cell><Data ss:Type="Number">0.824372851561006</Data></Cell><Cell><Data ss:Type="Number">0.589792506564087</Data></Cell><Cell><Data ss:Type="Number">0.934125719179047</Data></Cell><Cell><Data ss:Type="Number">0.653603749082472</Data></Cell><Cell><Data ss:Type="Number">0.594763936825393</Data></Cell><Cell><Data ss:Type="Number">0.870550640387497</Data></Cell><Cell><Data ss:Type="Number">0.634100908813218</Data></Cell><Cell><Data ss:Type="Number">0.795671364409602</Data></Cell><Cell><Data ss:Type="Number">0.580041329115873</Data></Cell><Cell><Data ss:Type="Number">0.612800826256431</Data></Cell><Cell><Data ss:Type="Number">0.592429012640057</Data></Cell><Cell><Data ss:Type="Number">0.889074006569441</Data></Cell><Cell><Data ss:Type="Number">0.462717978631218</Data></Cell><Cell><Data ss:Type="Number">0.97701094485644</Data></Cell><Cell><Data ss:Type="Number">0.897082145149719</Data></Cell><Cell><Data ss:Type="Number">0.80344292313256</Data></Cell><Cell><Data ss:Type="Number">0.836394148329513</Data></Cell><Cell><Data ss:Type="Number">0.690741886502057</Data></Cell><Cell><Data ss:Type="Number">0.705279336689607</Data></Cell><Cell><Data ss:Type="Number">0.960413832665908</Data></Cell><Cell><Data ss:Type="Number">0.743574111379007</Data></Cell><Cell><Data ss:Type="Number">0.612800826256431</Data></Cell><Cell><Data ss:Type="Number">0.838706558355331</Data></Cell><Cell><Data ss:Type="Number">0</Data></Cell><Cell><Data ss:Type="Number">0.762169725635337</Data></Cell><Cell><Data ss:Type="Number">0.717714796601609</Data></Cell><Cell><Data ss:Type="Number">0.602132881243151</Data></Cell><Cell><Data ss:Type="Number">0.874570037192077</Data></Cell><Cell><Data ss:Type="Number">0.842873261458205</Data></Cell><Cell><Data ss:Type="Number">0.621456577516012</Data></Cell><Cell><Data ss:Type="Number">0.924559864461524</Data></Cell><Cell><Data ss:Type="Number">0.621439385959</Data></Cell><Cell><Data ss:Type="Number">0.919614359529241</Data></Cell><Cell><Data ss:Type="Number">0.48819055003448</Data></Cell><Cell><Data ss:Type="Number">0.740863037595449</Data></Cell><Cell><Data ss:Type="Number">0.837710298423786</Data></Cell><Cell><Data ss:Type="Number">0.774082116131904</Data></Cell><Cell><Data ss:Type="Number">0.82454491397902</Data></Cell><Cell><Data ss:Type="Number">0.597952664138786</Data></Cell><Cell><Data ss:Type="Number">0.730262319038382</Data></Cell><Cell><Data ss:Type="Number">0.685839310671717</Data></Cell><Cell><Data ss:Type="Number">0.959307754626913</Data></Cell><Cell><Data ss:Type="Number">0.857239332573312</Data></Cell><Cell><Data ss:Type="Number">1</Data></Cell><Cell><Data ss:Type="Number">0.854577496044747</Data></Cell><Cell><Data ss:Type="Number">0.666696714226499</Data></Cell><Cell><Data ss:Type="Number">0.824688429677681</Data></Cell><Cell><Data ss:Type="Number">0.815454152543666</Data></Cell><Cell><Data ss:Type="Number">0.824135874685288</Data></Cell><Cell><Data ss:Type="Number">0.740691845391245</Data></Cell><Cell><Data ss:Type="Number">0.453738614584792</Data></Cell><Cell><Data ss:Type="Number">0.380271621375028</Data></Cell><Cell><Data ss:Type="Number">0.339715393391585</Data></Cell><Cell><Data ss:Type="Number">0.366894087015342</Data></Cell><Cell><Data ss:Type="Number">0.456889995948642</Data></Cell><Cell><Data ss:Type="Number">0.312631433094178</Data></Cell><Cell><Data ss:Type="Number">0.361893085142263</Data></Cell><Cell><Data ss:Type="Number">0.345347130265719</Data></Cell><Cell><Data ss:Type="Number">0.322990683766564</Data></Cell><Cell><Data ss:Type="Number">0.365547450096183</Data></Cell><Cell><Data ss:Type="Number">0.39645646926523</Data></Cell><Cell><Data ss:Type="Number">0.378121865593193</Data></Cell><Cell><Data ss:Type="Number">0.351762093504198</Data></Cell><Cell><Data ss:Type="Number">0.568186336291</Data></Cell><Cell><Data ss:Type="Number">0.407549293055029</Data></Cell><Cell><Data ss:Type="Number">0.388026601415692</Data></Cell><Cell><Data ss:Type="Number">0.352770494804809</Data></Cell><Cell><Data ss:Type="Number">0.369708512838564</Data></Cell><Cell><Data ss:Type="Number">0.494241832869336</Data></Cell><Cell><Data ss:Type="Number">0.380884285624592</Data></Cell><Cell><Data ss:Type="Number">0.335003380152577</Data></Cell><Cell><Data ss:Type="Number">0.328176508906855</Data></Cell><Cell><Data ss:Type="Number">0.360929687363119</Data></Cell><Cell><Data ss:Type="Number">0.365752036446987</Data></Cell><Cell><Data ss:Type="Number">0.336930715839426</Data></Cell><Cell><Data ss:Type="Number">0.33666943980073</Data></Cell><Cell><Data ss:Type="Number">0.416688369629774</Data></Cell><Cell><Data ss:Type="Number">0.408423335301635</Data></Cell><Cell><Data ss:Type="Number">0.404662805790978</Data></Cell><Cell><Data ss:Type="Number">0.283494868647562</Data></Cell><Cell><Data ss:Type="Number">0.392453223187898</Data></Cell><Cell><Data ss:Type="Number">0.370130890889834</Data></Cell><Cell><Data ss:Type="Number">0.367608095534383</Data></Cell><Cell><Data ss:Type="Number">0.382600068499253</Data></Cell><Cell><Data ss:Type="Number">0.448683919037087</Data></Cell><Cell><Data ss:Type="Number">0.433262580804588</Data></Cell><Cell><Data ss:Type="Number">0.379252113300141</Data></Cell><Cell><Data ss:Type="Number">0.364841578393211</Data></Cell><Cell><Data ss:Type="Number">0.417055861627892</Data></Cell><Cell><Data ss:Type="Number">0.458407673621707</Data></Cell><Cell><Data ss:Type="Number">0.379389383671206</Data></Cell><Cell><Data ss:Type="Number">0.340275073967409</Data></Cell><Cell><Data ss:Type="Number">0.41142043769443</Data></Cell><Cell><Data ss:Type="Number">0.352893796541382</Data></Cell><Cell><Data ss:Type="Number">0.384108500635597</Data></Cell><Cell><Data ss:Type="Number">0.469764766184639</Data></Cell><Cell><Data ss:Type="Number">0.386519276978003</Data></Cell><Cell><Data ss:Type="Number">0.364768116715753</Data></Cell><Cell><Data ss:Type="Number">0.391966246873424</Data></Cell><Cell><Data ss:Type="Number">0.386277320624997</Data></Cell><Cell><Data ss:Type="Number">0.358375568109394</Data></Cell><Cell><Data ss:Type="Number">0.477752126390602</Data></Cell><Cell><Data ss:Type="Number">0.418304875207556</Data></Cell><Cell><Data ss:Type="Number">0.386486166173792</Data></Cell><Cell><Data ss:Type="Number">0.371716924977417</Data></Cell><Cell><Data ss:Type="Number">0.318723086836992</Data></Cell><Cell><Data ss:Type="Number">0.341811030673906</Data></Cell><Cell><Data ss:Type="Number">0.525906651399078</Data></Cell><Cell><Data ss:Type="Number">0.383854413942384</Data></Cell><Cell><Data ss:Type="Number">0.338472606690337</Data></Cell><Cell><Data ss:Type="Number">0.280700576552298</Data></Cell><Cell><Data ss:Type="Number">0.376505807955194</Data></Cell><Cell><Data ss:Type="Number">0.365231752457925</Data></Cell><Cell><Data ss:Type="Number">0.250786342293045</Data></Cell><Cell><Data ss:Type="Number">0.363210409353945</Data></Cell><Cell><Data ss:Type="Number">0.488473980819366</Data></Cell><Cell><Data ss:Type="Number">0.338527219435878</Data></Cell><Cell><Data ss:Type="Number">0.371247634538544</Data></Cell><Cell><Data ss:Type="Number">0.257262710311469</Data></Cell><Cell><Data ss:Type="Number">0.363089420523418</Data></Cell><Cell><Data ss:Type="Number">0.386621012738271</Data></Cell><Cell><Data ss:Type="Number">0.393503718461098</Data></Cell><Cell><Data ss:Type="Number">0.316769884475601</Data></Cell><Cell><Data ss:Type="Number">0.414433293316158</Data></Cell><Cell><Data ss:Type="Number">0.430106262921278</Data></Cell><Cell><Data ss:Type="Number">0.420526428348594</Data></Cell><Cell><Data ss:Type="Number">0.437795135649165</Data></Cell><Cell><Data ss:Type="Number">0.432039728586698</Data></Cell><Cell><Data ss:Type="Number">0.418337793596339</Data></Cell><Cell><Data ss:Type="Number">0.414450970731197</Data></Cell><Cell><Data ss:Type="Number">0.402425811612556</Data></Cell><Cell><Data ss:Type="Number">0.403238088238747</Data></Cell><Cell><Data ss:Type="Number">0.400182089686196</Data></Cell><Cell><Data ss:Type="Number">0.402039631685393</Data></Cell><Cell><Data ss:Type="Number">0.101627900465676</Data></Cell><Cell><Data ss:Type="Number">0.389169692221596</Data></Cell></Row><Row ss:Height="12.816"><Cell><Data ss:Type="String">Apoptosis-related_network_due_to_altered_Notch3_in_ovarian_cancer</Data></Cell><Cell><Data ss:Type="Number">0.640720541255672</Data></Cell><Cell><Data ss:Type="Number">1</Data></Cell><Cell><Data ss:Type="Number">0.786630128577818</Data></Cell><Cell><Data ss:Type="Number">0.943920423848936</Data></Cell><Cell><Data ss:Type="Number">0.56182376212594</Data></Cell><Cell><Data ss:Type="Number">0.800889760261921</Data></Cell><Cell><Data ss:Type="Number">0.700696213999851</Data></Cell><Cell><Data ss:Type="Number">0.613197522647974</Data></Cell><Cell><Data ss:Type="Number">0.688239186952716</Data></Cell><Cell><Data ss:Type="Number">0.601329343131507</Data></Cell><Cell><Data ss:Type="Number">0.586795867889637</Data></Cell><Cell><Data ss:Type="Number">0.93051891286873</Data></Cell><Cell><Data ss:Type="Number">0.631094490506407</Data></Cell><Cell><Data ss:Type="Number">0.657606516954567</Data></Cell><Cell><Data ss:Type="Number">0.72835071120623</Data></Cell><Cell><Data ss:Type="Number">0.673545340609222</Data></Cell><Cell><Data ss:Type="Number">0.920327556525784</Data></Cell><Cell><Data ss:Type="Number">0.660448317911954</Data></Cell><Cell><Data ss:Type="Number">0.65456793238526</Data></Cell><Cell><Data ss:Type="Number">0.465407122968608</Data></Cell><Cell><Data ss:Type="Number">0.678279551197465</Data></Cell><Cell><Data ss:Type="Number">0.472539046509111</Data></Cell><Cell><Data ss:Type="Number">0.56182376212594</Data></Cell><Cell><Data ss:Type="Number">0.647822463210847</Data></Cell><Cell><Data ss:Type="Number">0.621158768736063</Data></Cell><Cell><Data ss:Type="Number">0.656946290005956</Data></Cell><Cell><Data ss:Type="Number">0.893332886064433</Data></Cell><Cell><Data ss:Type="Number">0.670699414370253</Data></Cell><Cell><Data ss:Type="Number">0.723366895826448</Data></Cell><Cell><Data ss:Type="Number">0.628030878831627</Data></Cell><Cell><Data ss:Type="Number">0.584461620018247</Data></Cell><Cell><Data ss:Type="Number">0.702314196254296</Data></Cell><Cell><Data ss:Type="Number">0.48440604945738</Data></Cell><Cell><Data ss:Type="Number">0.919141530269538</Data></Cell><Cell><Data ss:Type="Number">0.576873981487275</Data></Cell><Cell><Data ss:Type="Number">0.693007849878952</Data></Cell><Cell><Data ss:Type="Number">0.802224028786849</Data></Cell><Cell><Data ss:Type="Number">0.51274129141341</Data></Cell><Cell><Data ss:Type="Number">0.693609483675581</Data></Cell><Cell><Data ss:Type="Number">0.643266777504506</Data></Cell><Cell><Data ss:Type="Number">0.620648231100266</Data></Cell><Cell><Data ss:Type="Number">0.878483922644513</Data></Cell><Cell><Data ss:Type="Number">0.585368930985964</Data></Cell><Cell><Data ss:Type="Number">0.860867671216088</Data></Cell><Cell><Data ss:Type="Number">0.537253599067169</Data></Cell><Cell><Data ss:Type="Number">0.612416458823225</Data></Cell><Cell><Data ss:Type="Number">0.690238240212289</Data></Cell><Cell><Data ss:Type="Number">0.876146046596953</Data></Cell><Cell><Data ss:Type="Number">0.433707391925173</Data></Cell><Cell><Data ss:Type="Number">0.914568144801994</Data></Cell><Cell><Data ss:Type="Number">0.69439119205447</Data></Cell><Cell><Data ss:Type="Number">0.615917649575935</Data></Cell><Cell><Data ss:Type="Number">0.786193366996849</Data></Cell><Cell><Data ss:Type="Number">0.586913845174626</Data></Cell><Cell><Data ss:Type="Number">0.667368198505299</Data></Cell><Cell><Data ss:Type="Number">0.93915268852085</Data></Cell><Cell><Data ss:Type="Number">0.536449635373194</Data></Cell><Cell><Data ss:Type="Number">0.625479235244455</Data></Cell><Cell><Data ss:Type="Number">0.535204484757295</Data></Cell><Cell><Data ss:Type="Number">0.618796323378486</Data></Cell><Cell><Data ss:Type="Number">0.505642827311463</Data></Cell><Cell><Data ss:Type="Number">0.897893723116679</Data></Cell><Cell><Data ss:Type="Number">0.6248103711074</Data></Cell><Cell><Data ss:Type="Number">0.448265224964517</Data></Cell><Cell><Data ss:Type="Number">0.731177837674918</Data></Cell><Cell><Data ss:Type="Number">0.61968656664187</Data></Cell><Cell><Data ss:Type="Number">0.736872454107383</Data></Cell><Cell><Data ss:Type="Number">0.638407999643202</Data></Cell><Cell><Data ss:Type="Number">0.426940857976156</Data></Cell><Cell><Data ss:Type="Number">0.756104587497469</Data></Cell><Cell><Data ss:Type="Number">0.710636959385666</Data></Cell><Cell><Data ss:Type="Number">0.69237678081407</Data></Cell><Cell><Data ss:Type="Number">0.673944709643646</Data></Cell><Cell><Data ss:Type="Number">0.770786109023039</Data></Cell><Cell><Data ss:Type="Number">0.60947181810298</Data></Cell><Cell><Data ss:Type="Number">0.582485062675356</Data></Cell><Cell><Data ss:Type="Number">0.54043579501347</Data></Cell><Cell><Data ss:Type="Number">0.823726215378792</Data></Cell><Cell><Data ss:Type="Number">0.639714605515683</Data></Cell><Cell><Data ss:Type="Number">0.645438150930601</Data></Cell><Cell><Data ss:Type="Number">0.803582214649103</Data></Cell><Cell><Data ss:Type="Number">0.60073130650049</Data></Cell><Cell><Data ss:Type="Number">0.755032432385964</Data></Cell><Cell><Data ss:Type="Number">0.691217031244858</Data></Cell><Cell><Data ss:Type="Number">0.444356338068222</Data></Cell><Cell><Data ss:Type="Number">0.584162392084808</Data></Cell><Cell><Data ss:Type="Number">0.268649027749072</Data></Cell><Cell><Data ss:Type="Number">0.287891035081511</Data></Cell><Cell><Data ss:Type="Number">0.132622765021054</Data></Cell><Cell><Data ss:Type="Number">0.365190965203632</Data></Cell><Cell><Data ss:Type="Number">0.31184091467074</Data></Cell><Cell><Data ss:Type="Number">0.30093672470593</Data></Cell><Cell><Data ss:Type="Number">0.421086516766155</Data></Cell><Cell><Data ss:Type="Number">0.419840755256607</Data></Cell><Cell><Data ss:Type="Number">0</Data></Cell><Cell><Data ss:Type="Number">0.436230978641829</Data></Cell><Cell><Data ss:Type="Number">0.454473843448945</Data></Cell><Cell><Data ss:Type="Number">0.417774899121844</Data></Cell><Cell><Data ss:Type="Number">0.408037629193215</Data></Cell><Cell><Data ss:Type="Number">0.546624981000439</Data></Cell><Cell><Data ss:Type="Number">0.321597614235129</Data></Cell><Cell><Data ss:Type="Number">0.429239239575595</Data></Cell><Cell><Data ss:Type="Number">0.152734382131649</Data></Cell><Cell><Data ss:Type="Number">0.436880221886224</Data></Cell><Cell><Data ss:Type="Number">0.416966695914335</Data></Cell><Cell><Data ss:Type="Number">0.419675988139343</Data></Cell><Cell><Data ss:Type="Number">0.487596152069468</Data></Cell><Cell><Data ss:Type="Number">0.448784824598225</Data></Cell><Cell><Data ss:Type="Number">0.423555189247415</Data></Cell><Cell><Data ss:Type="Number">0.437477095519987</Data></Cell><Cell><Data ss:Type="Number">0.360031336400904</Data></Cell><Cell><Data ss:Type="Number">0.42472962461918</Data></Cell><Cell><Data ss:Type="Number">0.321396635200244</Data></Cell><Cell><Data ss:Type="Number">0.388685243934765</Data></Cell><Cell><Data ss:Type="Number">0.365936443026261</Data></Cell><Cell><Data ss:Type="Number">0.32195515136258</Data></Cell><Cell><Data ss:Type="Number">0.422153748324805</Data></Cell><Cell><Data ss:Type="Number">0.400110889027574</Data></Cell><Cell><Data ss:Type="Number">0.334690070800133</Data></Cell><Cell><Data ss:Type="Number">0.444797143115992</Data></Cell><Cell><Data ss:Type="Number">0.321628030202833</Data></Cell><Cell><Data ss:Type="Number">0.17143676785079</Data></Cell><Cell><Data ss:Type="Number">0.387123220059732</Data></Cell><Cell><Data ss:Type="Number">0.392394611020361</Data></Cell><Cell><Data ss:Type="Number">0.490201186346881</Data></Cell><Cell><Data ss:Type="Number">0.496644866179215</Data></Cell><Cell><Data ss:Type="Number">0.329608822295083</Data></Cell><Cell><Data ss:Type="Number">0.31197041984105</Data></Cell><Cell><Data ss:Type="Number">0.330516259409807</Data></Cell><Cell><Data ss:Type="Number">0.349893407648857</Data></Cell><Cell><Data ss:Type="Number">0.413213681897558</Data></Cell><Cell><Data ss:Type="Number">0.341835779038974</Data></Cell><Cell><Data ss:Type="Number">0.435114446306381</Data></Cell><Cell><Data ss:Type="Number">0.285160116490773</Data></Cell><Cell><Data ss:Type="Number">0.315952517621827</Data></Cell><Cell><Data ss:Type="Number">0.377548356568476</Data></Cell><Cell><Data ss:Type="Number">0.374682949733033</Data></Cell><Cell><Data ss:Type="Number">0.380334867477686</Data></Cell><Cell><Data ss:Type="Number">0.514042533285868</Data></Cell><Cell><Data ss:Type="Number">0.421970264709166</Data></Cell><Cell><Data ss:Type="Number">0.374615584979661</Data></Cell><Cell><Data ss:Type="Number">0.237765217140986</Data></Cell><Cell><Data ss:Type="Number">0.403632374211747</Data></Cell><Cell><Data ss:Type="Number">0.39144197637928</Data></Cell><Cell><Data ss:Type="Number">0.52652239214504</Data></Cell><Cell><Data ss:Type="Number">0.21735569272937</Data></Cell><Cell><Data ss:Type="Number">0.157906243844818</Data></Cell><Cell><Data ss:Type="Number">0.260369906379232</Data></Cell><Cell><Data ss:Type="Number">0.333015730856756</Data></Cell><Cell><Data ss:Type="Number">0.025734140911523</Data></Cell><Cell><Data ss:Type="Number">0.304239627477027</Data></Cell><Cell><Data ss:Type="Number">0.425596202349321</Data></Cell><Cell><Data ss:Type="Number">0.435114446306381</Data></Cell><Cell><Data ss:Type="Number">0.414500619216888</Data></Cell><Cell><Data ss:Type="Number">0.130084312013442</Data></Cell><Cell><Data ss:Type="Number">0.444559584073936</Data></Cell><Cell><Data ss:Type="Number">0.519531059923036</Data></Cell><Cell><Data ss:Type="Number">0.402822502578457</Data></Cell><Cell><Data ss:Type="Number">0.59982503350623</Data></Cell><Cell><Data ss:Type="Number">0.32201379980145</Data></Cell><Cell><Data ss:Type="Number">0.229021552488212</Data></Cell><Cell><Data ss:Type="Number">0.15835496379776</Data></Cell><Cell><Data ss:Type="Number">0.268755403691065</Data></Cell><Cell><Data ss:Type="Number">0.189071535101819</Data></Cell><Cell><Data ss:Type="Number">0.406307925954701</Data></Cell><Cell><Data ss:Type="Number">0.0975794933978064</Data></Cell><Cell><Data ss:Type="Number">0.238938488557533</Data></Cell><Cell><Data ss:Type="Number">0.117376150617571</Data></Cell><Cell><Data ss:Type="Number">0.172478055182701</Data></Cell><Cell><Data ss:Type="Number">0.146421131223773</Data></Cell><Cell><Data ss:Type="Number">0.215224044475949</Data></Cell><Cell><Data ss:Type="Number">0.349011322543432</Data></Cell></Row><Row ss:Height="12.816"><Cell><Data ss:Type="String">One_Carbon_Metabolism</Data></Cell><Cell><Data ss:Type="Number">0.911817299841101</Data></Cell><Cell><Data ss:Type="Number">0.656757512021061</Data></Cell><Cell><Data ss:Type="Number">0.636826198989666</Data></Cell><Cell><Data ss:Type="Number">0.763904882975549</Data></Cell><Cell><Data ss:Type="Number">0.632225504075813</Data></Cell><Cell><Data ss:Type="Number">0.674373786197169</Data></Cell><Cell><Data ss:Type="Number">0.686833278590462</Data></Cell><Cell><Data ss:Type="Number">0.594947527699249</Data></Cell><Cell><Data ss:Type="Number">0.737760975191145</Data></Cell><Cell><Data ss:Type="Number">0.752859755279004</Data></Cell><Cell><Data ss:Type="Number">0.624392978518773</Data></Cell><Cell><Data ss:Type="Number">0.55247710132838</Data></Cell><Cell><Data ss:Type="Number">0.689169595125444</Data></Cell><Cell><Data ss:Type="Number">0.782920894285423</Data></Cell><Cell><Data ss:Type="Number">0.758358268702069</Data></Cell><Cell><Data ss:Type="Number">0.57210560651966</Data></Cell><Cell><Data ss:Type="Number">0.811319986352802</Data></Cell><Cell><Data ss:Type="Number">0.550162770552373</Data></Cell><Cell><Data ss:Type="Number">0.860681008683388</Data></Cell><Cell><Data ss:Type="Number">0.491347854179804</Data></Cell><Cell><Data ss:Type="Number">0.611490766083239</Data></Cell><Cell><Data ss:Type="Number">0.550014667890549</Data></Cell><Cell><Data ss:Type="Number">0.557978151825368</Data></Cell><Cell><Data ss:Type="Number">0.662578720681176</Data></Cell><Cell><Data ss:Type="Number">0.627648302876257</Data></Cell><Cell><Data ss:Type="Number">0.687664694451952</Data></Cell><Cell><Data ss:Type="Number">0.755687487088125</Data></Cell><Cell><Data ss:Type="Number">0.625569756651076</Data></Cell><Cell><Data ss:Type="Number">0.395479106308411</Data></Cell><Cell><Data ss:Type="Number">0.676579079235377</Data></Cell><Cell><Data ss:Type="Number">1</Data></Cell><Cell><Data ss:Type="Number">0.899833731392949</Data></Cell><Cell><Data ss:Type="Number">0.627425484994635</Data></Cell><Cell><Data ss:Type="Number">0.842277137545987</Data></Cell><Cell><Data ss:Type="Number">0.634680167649968</Data></Cell><Cell><Data ss:Type="Number">0.638814194519582</Data></Cell><Cell><Data ss:Type="Number">0.608725379711017</Data></Cell><Cell><Data ss:Type="Number">0.55613451853915</Data></Cell><Cell><Data ss:Type="Number">0.780953459192456</Data></Cell><Cell><Data ss:Type="Number">0.681637245824436</Data></Cell><Cell><Data ss:Type="Number">0.969744138137371</Data></Cell><Cell><Data ss:Type="Number">0.776639060298392</Data></Cell><Cell><Data ss:Type="Number">0.982844438487441</Data></Cell><Cell><Data ss:Type="Number">0.740537031702304</Data></Cell><Cell><Data ss:Type="Number">0.548872367688087</Data></Cell><Cell><Data ss:Type="Number">1</Data></Cell><Cell><Data ss:Type="Number">0.819435725167005</Data></Cell><Cell><Data ss:Type="Number">0.656848554936009</Data></Cell><Cell><Data ss:Type="Number">0.465559770882716</Data></Cell><Cell><Data ss:Type="Number">0.739336665877477</Data></Cell><Cell><Data ss:Type="Number">0.743589177967607</Data></Cell><Cell><Data ss:Type="Number">0.819585189184404</Data></Cell><Cell><Data ss:Type="Number">0.596601204406424</Data></Cell><Cell><Data ss:Type="Number">0.844521050099919</Data></Cell><Cell><Data ss:Type="Number">0.893222541992734</Data></Cell><Cell><Data ss:Type="Number">0.674373786197169</Data></Cell><Cell><Data ss:Type="Number">0.648349484173563</Data></Cell><Cell><Data ss:Type="Number">0.895694594305662</Data></Cell><Cell><Data ss:Type="Number">0.534298464491463</Data></Cell><Cell><Data ss:Type="Number">0.865825432941064</Data></Cell><Cell><Data ss:Type="Number">0.49732389518064</Data></Cell><Cell><Data ss:Type="Number">0.720922655540691</Data></Cell><Cell><Data ss:Type="Number">0.735472672566945</Data></Cell><Cell><Data ss:Type="Number">0.606257973494175</Data></Cell><Cell><Data ss:Type="Number">0.614242318760539</Data></Cell><Cell><Data ss:Type="Number">0.839896313338493</Data></Cell><Cell><Data ss:Type="Number">0.795318692309137</Data></Cell><Cell><Data ss:Type="Number">0.658988079642659</Data></Cell><Cell><Data ss:Type="Number">0.461262574037788</Data></Cell><Cell><Data ss:Type="Number">0.584372612605418</Data></Cell><Cell><Data ss:Type="Number">0.677747081735381</Data></Cell><Cell><Data ss:Type="Number">0.862865089873326</Data></Cell><Cell><Data ss:Type="Number">0.886112648801831</Data></Cell><Cell><Data ss:Type="Number">0.760583122075965</Data></Cell><Cell><Data ss:Type="Number">0.790302980724364</Data></Cell><Cell><Data ss:Type="Number">0.775532110105374</Data></Cell><Cell><Data ss:Type="Number">0.542053862586051</Data></Cell><Cell><Data ss:Type="Number">0.72158561154634</Data></Cell><Cell><Data ss:Type="Number">0.813830037861832</Data></Cell><Cell><Data ss:Type="Number">0.725011632258315</Data></Cell><Cell><Data ss:Type="Number">0.457406492382341</Data></Cell><Cell><Data ss:Type="Number">0.706625455360769</Data></Cell><Cell><Data ss:Type="Number">0.887527877390311</Data></Cell><Cell><Data ss:Type="Number">0.620595670257555</Data></Cell><Cell><Data ss:Type="Number">0.558021149830711</Data></Cell><Cell><Data ss:Type="Number">0.960112456377753</Data></Cell><Cell><Data ss:Type="Number">0.185059965381003</Data></Cell><Cell><Data ss:Type="Number">0.235808244696864</Data></Cell><Cell><Data ss:Type="Number">0.0975535036733177</Data></Cell><Cell><Data ss:Type="Number">0.285493812229252</Data></Cell><Cell><Data ss:Type="Number">0.277339385742355</Data></Cell><Cell><Data ss:Type="Number">0.262981635123794</Data></Cell><Cell><Data ss:Type="Number">0.353717330092284</Data></Cell><Cell><Data ss:Type="Number">0.369658704728041</Data></Cell><Cell><Data ss:Type="Number">0</Data></Cell><Cell><Data ss:Type="Number">0.38347137616087</Data></Cell><Cell><Data ss:Type="Number">0.408611265659714</Data></Cell><Cell><Data ss:Type="Number">0.373293956020344</Data></Cell><Cell><Data ss:Type="Number">0.402432423486086</Data></Cell><Cell><Data ss:Type="Number">0.409152968804364</Data></Cell><Cell><Data ss:Type="Number">0.201715580693501</Data></Cell><Cell><Data ss:Type="Number">0.34539654372601</Data></Cell><Cell><Data ss:Type="Number">0.111317184939405</Data></Cell><Cell><Data ss:Type="Number">0.371786853412819</Data></Cell><Cell><Data ss:Type="Number">0.315494853461386</Data></Cell><Cell><Data ss:Type="Number">0.347399004250846</Data></Cell><Cell><Data ss:Type="Number">0.387757447813635</Data></Cell><Cell><Data ss:Type="Number">0.413596365294752</Data></Cell><Cell><Data ss:Type="Number">0.351604816641233</Data></Cell><Cell><Data ss:Type="Number">0.367271158599396</Data></Cell><Cell><Data ss:Type="Number">0.338030326181915</Data></Cell><Cell><Data ss:Type="Number">0.31484041796676</Data></Cell><Cell><Data ss:Type="Number">0.216577746702877</Data></Cell><Cell><Data ss:Type="Number">0.303973165874739</Data></Cell><Cell><Data ss:Type="Number">0.299104287021731</Data></Cell><Cell><Data ss:Type="Number">0.181599814200442</Data></Cell><Cell><Data ss:Type="Number">0.350056400277739</Data></Cell><Cell><Data ss:Type="Number">0.297503419163378</Data></Cell><Cell><Data ss:Type="Number">0.263546552835549</Data></Cell><Cell><Data ss:Type="Number">0.3719770290923</Data></Cell><Cell><Data ss:Type="Number">0.199819899606039</Data></Cell><Cell><Data ss:Type="Number">0.102987734809822</Data></Cell><Cell><Data ss:Type="Number">0.330885810387845</Data></Cell><Cell><Data ss:Type="Number">0.342684610896596</Data></Cell><Cell><Data ss:Type="Number">0.379331304774139</Data></Cell><Cell><Data ss:Type="Number">0.46581452824928</Data></Cell><Cell><Data ss:Type="Number">0.245805384145209</Data></Cell><Cell><Data ss:Type="Number">0.223753291136021</Data></Cell><Cell><Data ss:Type="Number">0.242878740253928</Data></Cell><Cell><Data ss:Type="Number">0.31464673310913</Data></Cell><Cell><Data ss:Type="Number">0.358509893055885</Data></Cell><Cell><Data ss:Type="Number">0.270565207608455</Data></Cell><Cell><Data ss:Type="Number">0.377667021532124</Data></Cell><Cell><Data ss:Type="Number">0.518442715272628</Data></Cell><Cell><Data ss:Type="Number">0.256834186291275</Data></Cell><Cell><Data ss:Type="Number">0.423070029154816</Data></Cell><Cell><Data ss:Type="Number">0.320461177628633</Data></Cell><Cell><Data ss:Type="Number">0.418126267304471</Data></Cell><Cell><Data ss:Type="Number">0.339492440498366</Data></Cell><Cell><Data ss:Type="Number">0.338508140210381</Data></Cell><Cell><Data ss:Type="Number">0.295776930796026</Data></Cell><Cell><Data ss:Type="Number">0.128459752279009</Data></Cell><Cell><Data ss:Type="Number">0.350056400277739</Data></Cell><Cell><Data ss:Type="Number">0.305802279624551</Data></Cell><Cell><Data ss:Type="Number">0.38347137616087</Data></Cell><Cell><Data ss:Type="Number">0.197765056813905</Data></Cell><Cell><Data ss:Type="Number">0.170307096472147</Data></Cell><Cell><Data ss:Type="Number">0.218716029660969</Data></Cell><Cell><Data ss:Type="Number">0.523979247624469</Data></Cell><Cell><Data ss:Type="Number">0.00382180797498098</Data></Cell><Cell><Data ss:Type="Number">0.197133518272723</Data></Cell><Cell><Data ss:Type="Number">0.387419932958778</Data></Cell><Cell><Data ss:Type="Number">0.370294276785152</Data></Cell><Cell><Data ss:Type="Number">0.380222382367788</Data></Cell><Cell><Data ss:Type="Number">0</Data></Cell><Cell><Data ss:Type="Number">0.376947801774176</Data></Cell><Cell><Data ss:Type="Number">0.401746323158752</Data></Cell><Cell><Data ss:Type="Number">0.303762661825816</Data></Cell><Cell><Data ss:Type="Number">0.361436233734451</Data></Cell><Cell><Data ss:Type="Number">0.193405988536726</Data></Cell><Cell><Data ss:Type="Number">0.221261071927546</Data></Cell><Cell><Data ss:Type="Number">0.068657577981291</Data></Cell><Cell><Data ss:Type="Number">0.143048250495925</Data></Cell><Cell><Data ss:Type="Number">0.121825682372452</Data></Cell><Cell><Data ss:Type="Number">0.240777975642358</Data></Cell><Cell><Data ss:Type="Number">0.0733584991971557</Data></Cell><Cell><Data ss:Type="Number">0.175275780484332</Data></Cell><Cell><Data ss:Type="Number">0.0295627218338747</Data></Cell><Cell><Data ss:Type="Number">0.132962562241013</Data></Cell><Cell><Data ss:Type="Number">0.0491303900850643</Data></Cell><Cell><Data ss:Type="Number">0.0617161334478725</Data></Cell><Cell><Data ss:Type="Number">0.311768504471783</Data></Cell></Row><Row ss:Index="22" ss:Height="12.816"><Cell><Data ss:Type="String">Regulation_of_toll-like_receptor_signaling_pathway</Data></Cell><Cell><Data ss:Type="Number">0.548580790753221</Data></Cell><Cell><Data ss:Type="Number">0.516550063845918</Data></Cell><Cell><Data ss:Type="Number">0.518150722217661</Data></Cell><Cell><Data ss:Type="Number">0.578961535305111</Data></Cell><Cell><Data ss:Type="Number">0.937547999903011</Data></Cell><Cell><Data ss:Type="Number">0.554534568505038</Data></Cell><Cell><Data ss:Type="Number">0.700252901429878</Data></Cell><Cell><Data ss:Type="Number">0.398201866215428</Data></Cell><Cell><Data ss:Type="Number">0.71995719566027</Data></Cell><Cell><Data ss:Type="Number">0.788256270435054</Data></Cell><Cell><Data ss:Type="Number">0.737459446894333</Data></Cell><Cell><Data ss:Type="Number">0.537535550871476</Data></Cell><Cell><Data ss:Type="Number">0.639307564604593</Data></Cell><Cell><Data ss:Type="Number">1</Data></Cell><Cell><Data ss:Type="Number">0.799682008721371</Data></Cell><Cell><Data ss:Type="Number">0.775235862614379</Data></Cell><Cell><Data ss:Type="Number">0.60889258861114</Data></Cell><Cell><Data ss:Type="Number">0.72811373485257</Data></Cell><Cell><Data ss:Type="Number">0.907557297002208</Data></Cell><Cell><Data ss:Type="Number">0.409688775798134</Data></Cell><Cell><Data ss:Type="Number">0.719915521708918</Data></Cell><Cell><Data ss:Type="Number">0.325873464664894</Data></Cell><Cell><Data ss:Type="Number">0.9497196055647</Data></Cell><Cell><Data ss:Type="Number">0.715868270485462</Data></Cell><Cell><Data ss:Type="Number">0.594138394384393</Data></Cell><Cell><Data ss:Type="Number">0.497922483845953</Data></Cell><Cell><Data ss:Type="Number">0.578961535305111</Data></Cell><Cell><Data ss:Type="Number">0.42669822890948</Data></Cell><Cell><Data ss:Type="Number">0.506835602416819</Data></Cell><Cell><Data ss:Type="Number">0.659201229720355</Data></Cell><Cell><Data ss:Type="Number">0.762846624601307</Data></Cell><Cell><Data ss:Type="Number">0.602822070041781</Data></Cell><Cell><Data ss:Type="Number">0.52652144952265</Data></Cell><Cell><Data ss:Type="Number">0.684301964849031</Data></Cell><Cell><Data ss:Type="Number">0.548237306641689</Data></Cell><Cell><Data ss:Type="Number">0.802205299411519</Data></Cell><Cell><Data ss:Type="Number">0.397495277111685</Data></Cell><Cell><Data ss:Type="Number">0.857988505307538</Data></Cell><Cell><Data ss:Type="Number">0.528722544946795</Data></Cell><Cell><Data ss:Type="Number">0.72026136252978</Data></Cell><Cell><Data ss:Type="Number">1</Data></Cell><Cell><Data ss:Type="Number">0.467683887159924</Data></Cell><Cell><Data ss:Type="Number">0.814392507594922</Data></Cell><Cell><Data ss:Type="Number">0.578743469984075</Data></Cell><Cell><Data ss:Type="Number">0.876380271111164</Data></Cell><Cell><Data ss:Type="Number">0.82686991693235</Data></Cell><Cell><Data ss:Type="Number">0.836389651807623</Data></Cell><Cell><Data ss:Type="Number">0.585704127091545</Data></Cell><Cell><Data ss:Type="Number">0.290886015043293</Data></Cell><Cell><Data ss:Type="Number">0.539885869334048</Data></Cell><Cell><Data ss:Type="Number">0.523894813514342</Data></Cell><Cell><Data ss:Type="Number">0.706462171155714</Data></Cell><Cell><Data ss:Type="Number">0.649711700556018</Data></Cell><Cell><Data ss:Type="Number">0.72686314693995</Data></Cell><Cell><Data ss:Type="Number">0.730020667994126</Data></Cell><Cell><Data ss:Type="Number">0.533942816422042</Data></Cell><Cell><Data ss:Type="Number">0.374080998762695</Data></Cell><Cell><Data ss:Type="Number">0.899274692567289</Data></Cell><Cell><Data ss:Type="Number">0.432803208066039</Data></Cell><Cell><Data ss:Type="Number">0.575844626593793</Data></Cell><Cell><Data ss:Type="Number">0.384204080481863</Data></Cell><Cell><Data ss:Type="Number">0.646323204959427</Data></Cell><Cell><Data ss:Type="Number">0.907993004687022</Data></Cell><Cell><Data ss:Type="Number">0.426245622702181</Data></Cell><Cell><Data ss:Type="Number">0.560527254320552</Data></Cell><Cell><Data ss:Type="Number">0.756805816420278</Data></Cell><Cell><Data ss:Type="Number">0.516131582383681</Data></Cell><Cell><Data ss:Type="Number">0.836379840759027</Data></Cell><Cell><Data ss:Type="Number">0.401069447198881</Data></Cell><Cell><Data ss:Type="Number">0.752566772583232</Data></Cell><Cell><Data ss:Type="Number">0.743314000002678</Data></Cell><Cell><Data ss:Type="Number">0.644870670062021</Data></Cell><Cell><Data ss:Type="Number">0.624675736600095</Data></Cell><Cell><Data ss:Type="Number">0.663855724045208</Data></Cell><Cell><Data ss:Type="Number">0.997081561881866</Data></Cell><Cell><Data ss:Type="Number">0.691407703690991</Data></Cell><Cell><Data ss:Type="Number">0.367147867390442</Data></Cell><Cell><Data ss:Type="Number">0.544287216977662</Data></Cell><Cell><Data ss:Type="Number">0.478055361459286</Data></Cell><Cell><Data ss:Type="Number">0.5141595845869</Data></Cell><Cell><Data ss:Type="Number">0.502357836956163</Data></Cell><Cell><Data ss:Type="Number">0.758803100659968</Data></Cell><Cell><Data ss:Type="Number">0.62908534754819</Data></Cell><Cell><Data ss:Type="Number">0.432310018827634</Data></Cell><Cell><Data ss:Type="Number">0.354338421003703</Data></Cell><Cell><Data ss:Type="Number">0.784241261677961</Data></Cell><Cell><Data ss:Type="Number">0.165104011792896</Data></Cell><Cell><Data ss:Type="Number">0.193604252982012</Data></Cell><Cell><Data ss:Type="Number">0.0321794093144836</Data></Cell><Cell><Data ss:Type="Number">0.239274789768538</Data></Cell><Cell><Data ss:Type="Number">0.228239999268727</Data></Cell><Cell><Data ss:Type="Number">0.338707788901631</Data></Cell><Cell><Data ss:Type="Number">0.292551271122589</Data></Cell><Cell><Data ss:Type="Number">0.272975072884013</Data></Cell><Cell><Data ss:Type="Number">0</Data></Cell><Cell><Data ss:Type="Number">0.296401265769202</Data></Cell><Cell><Data ss:Type="Number">0.292808231774462</Data></Cell><Cell><Data ss:Type="Number">0.304097121470794</Data></Cell><Cell><Data ss:Type="Number">0.316427813042649</Data></Cell><Cell><Data ss:Type="Number">0.922000874714583</Data></Cell><Cell><Data ss:Type="Number">0.159398797513783</Data></Cell><Cell><Data ss:Type="Number">0.29265017006764</Data></Cell><Cell><Data ss:Type="Number">0.0975256473853649</Data></Cell><Cell><Data ss:Type="Number">0.272186971085395</Data></Cell><Cell><Data ss:Type="Number">0.237797266207549</Data></Cell><Cell><Data ss:Type="Number">0.269303981853059</Data></Cell><Cell><Data ss:Type="Number">0.283059162465178</Data></Cell><Cell><Data ss:Type="Number">0.279553575215057</Data></Cell><Cell><Data ss:Type="Number">0.274534290486991</Data></Cell><Cell><Data ss:Type="Number">0.292551271122589</Data></Cell><Cell><Data ss:Type="Number">0.249671551483334</Data></Cell><Cell><Data ss:Type="Number">0.299370772821319</Data></Cell><Cell><Data ss:Type="Number">0.182170306868964</Data></Cell><Cell><Data ss:Type="Number">0.199211145116202</Data></Cell><Cell><Data ss:Type="Number">0.200861828348524</Data></Cell><Cell><Data ss:Type="Number">0.0834866591369106</Data></Cell><Cell><Data ss:Type="Number">0.2346182346013</Data></Cell><Cell><Data ss:Type="Number">0.208688752648067</Data></Cell><Cell><Data ss:Type="Number">0.197710706851286</Data></Cell><Cell><Data ss:Type="Number">0.260512451421624</Data></Cell><Cell><Data ss:Type="Number">0.154968566491073</Data></Cell><Cell><Data ss:Type="Number">0.127183948497169</Data></Cell><Cell><Data ss:Type="Number">0.179166563193915</Data></Cell><Cell><Data ss:Type="Number">0.229835690248076</Data></Cell><Cell><Data ss:Type="Number">0.195269425361188</Data></Cell><Cell><Data ss:Type="Number">0.252365337751116</Data></Cell><Cell><Data ss:Type="Number">0.189047571329369</Data></Cell><Cell><Data ss:Type="Number">0.160056799651753</Data></Cell><Cell><Data ss:Type="Number">0.165589382413274</Data></Cell><Cell><Data ss:Type="Number">0.224535293946372</Data></Cell><Cell><Data ss:Type="Number">0.245234252020303</Data></Cell><Cell><Data ss:Type="Number">0.172155412128199</Data></Cell><Cell><Data ss:Type="Number">0.247276908694581</Data></Cell><Cell><Data ss:Type="Number">0.165482373033028</Data></Cell><Cell><Data ss:Type="Number">0.187315564149128</Data></Cell><Cell><Data ss:Type="Number">0.189607868279241</Data></Cell><Cell><Data ss:Type="Number">0.215091952905774</Data></Cell><Cell><Data ss:Type="Number">0.216764009464586</Data></Cell><Cell><Data ss:Type="Number">0.216904386764529</Data></Cell><Cell><Data ss:Type="Number">0.261167162292471</Data></Cell><Cell><Data ss:Type="Number">0.217586942467121</Data></Cell><Cell><Data ss:Type="Number">0.0626699724595824</Data></Cell><Cell><Data ss:Type="Number">0.266381326068168</Data></Cell><Cell><Data ss:Type="Number">0.217980120306903</Data></Cell><Cell><Data ss:Type="Number">0.280031461552989</Data></Cell><Cell><Data ss:Type="Number">0.108681917162156</Data></Cell><Cell><Data ss:Type="Number">0.0392971246536903</Data></Cell><Cell><Data ss:Type="Number">0.19489894698744</Data></Cell><Cell><Data ss:Type="Number">0.152564305538109</Data></Cell><Cell><Data ss:Type="Number">0</Data></Cell><Cell><Data ss:Type="Number">0.1765248600179</Data></Cell><Cell><Data ss:Type="Number">0.2632106557758</Data></Cell><Cell><Data ss:Type="Number">0.337843883656251</Data></Cell><Cell><Data ss:Type="Number">0.312475558913569</Data></Cell><Cell><Data ss:Type="Number">0</Data></Cell><Cell><Data ss:Type="Number">0.272975072884013</Data></Cell><Cell><Data ss:Type="Number">0.337843883656251</Data></Cell><Cell><Data ss:Type="Number">0.243553184224544</Data></Cell><Cell><Data ss:Type="Number">0.250474507378272</Data></Cell><Cell><Data ss:Type="Number">0.200961471168422</Data></Cell><Cell><Data ss:Type="Number">0.252014254160075</Data></Cell><Cell><Data ss:Type="Number">0.149450293772748</Data></Cell><Cell><Data ss:Type="Number">0.138306633615476</Data></Cell><Cell><Data ss:Type="Number">0.14997228433788</Data></Cell><Cell><Data ss:Type="Number">0.1991309757806</Data></Cell><Cell><Data ss:Type="Number">0.0869640551247473</Data></Cell><Cell><Data ss:Type="Number">0.148794707316539</Data></Cell><Cell><Data ss:Type="Number">0.120441858418534</Data></Cell><Cell><Data ss:Type="Number">0.12853095959633</Data></Cell><Cell><Data ss:Type="Number">0.0824862555709307</Data></Cell><Cell><Data ss:Type="Number">0</Data></Cell><Cell><Data ss:Type="Number">0.191797268617149</Data></Cell></Row><Row ss:Height="12.816"><Cell><Data ss:Type="String">Heart_Development</Data></Cell><Cell><Data ss:Type="Number">0.382827699331416</Data></Cell><Cell><Data ss:Type="Number">0.749181387581015</Data></Cell><Cell><Data ss:Type="Number">0.573984393377622</Data></Cell><Cell><Data ss:Type="Number">0.434611666760712</Data></Cell><Cell><Data ss:Type="Number">0.427974990519356</Data></Cell><Cell><Data ss:Type="Number">0.69014355746713</Data></Cell><Cell><Data ss:Type="Number">0.623617907451869</Data></Cell><Cell><Data ss:Type="Number">0.359406184469962</Data></Cell><Cell><Data ss:Type="Number">0.692028346283479</Data></Cell><Cell><Data ss:Type="Number">0.492795454257458</Data></Cell><Cell><Data ss:Type="Number">0.416271234730049</Data></Cell><Cell><Data ss:Type="Number">0.753161368948212</Data></Cell><Cell><Data ss:Type="Number">0.584210230745649</Data></Cell><Cell><Data ss:Type="Number">0.445518274298617</Data></Cell><Cell><Data ss:Type="Number">0.593300488099565</Data></Cell><Cell><Data ss:Type="Number">0.43221974042119</Data></Cell><Cell><Data ss:Type="Number">0.845686292078001</Data></Cell><Cell><Data ss:Type="Number">0.629691311956807</Data></Cell><Cell><Data ss:Type="Number">0.508115364561974</Data></Cell><Cell><Data ss:Type="Number">0.386162016752844</Data></Cell><Cell><Data ss:Type="Number">0.407706312385973</Data></Cell><Cell><Data ss:Type="Number">0.27100696233965</Data></Cell><Cell><Data ss:Type="Number">0.44344547868669</Data></Cell><Cell><Data ss:Type="Number">0.408706739408107</Data></Cell><Cell><Data ss:Type="Number">0.499197719893138</Data></Cell><Cell><Data ss:Type="Number">0.47768246312138</Data></Cell><Cell><Data ss:Type="Number">1</Data></Cell><Cell><Data ss:Type="Number">0.496362758739862</Data></Cell><Cell><Data ss:Type="Number">0.757683659099176</Data></Cell><Cell><Data ss:Type="Number">0.543106530873117</Data></Cell><Cell><Data ss:Type="Number">0.301884970369229</Data></Cell><Cell><Data ss:Type="Number">0.577557595889002</Data></Cell><Cell><Data ss:Type="Number">0.565773915962339</Data></Cell><Cell><Data ss:Type="Number">0.588767356047967</Data></Cell><Cell><Data ss:Type="Number">0.574803629177904</Data></Cell><Cell><Data ss:Type="Number">0.6355823169371</Data></Cell><Cell><Data ss:Type="Number">0.634405855661702</Data></Cell><Cell><Data ss:Type="Number">0.419710105683087</Data></Cell><Cell><Data ss:Type="Number">0.632981231299966</Data></Cell><Cell><Data ss:Type="Number">0.608972452493341</Data></Cell><Cell><Data ss:Type="Number">0.449546433255099</Data></Cell><Cell><Data ss:Type="Number">0.359904347871551</Data></Cell><Cell><Data ss:Type="Number">0.537104664260743</Data></Cell><Cell><Data ss:Type="Number">0.806402927233439</Data></Cell><Cell><Data ss:Type="Number">0.382701053169065</Data></Cell><Cell><Data ss:Type="Number">0.501829232438092</Data></Cell><Cell><Data ss:Type="Number">0.504803720934786</Data></Cell><Cell><Data ss:Type="Number">0.717065648606641</Data></Cell><Cell><Data ss:Type="Number">0.200448329265066</Data></Cell><Cell><Data ss:Type="Number">0.520548168878421</Data></Cell><Cell><Data ss:Type="Number">0.52733329703593</Data></Cell><Cell><Data ss:Type="Number">0.779467672127363</Data></Cell><Cell><Data ss:Type="Number">0.701925465123392</Data></Cell><Cell><Data ss:Type="Number">0.454860990425405</Data></Cell><Cell><Data ss:Type="Number">0.550481440992281</Data></Cell><Cell><Data ss:Type="Number">0.858064502395413</Data></Cell><Cell><Data ss:Type="Number">0.298345224880026</Data></Cell><Cell><Data ss:Type="Number">0.612601262617043</Data></Cell><Cell><Data ss:Type="Number">0.442377850848144</Data></Cell><Cell><Data ss:Type="Number">0.573984393377622</Data></Cell><Cell><Data ss:Type="Number">0.490732977071385</Data></Cell><Cell><Data ss:Type="Number">0.740680129579548</Data></Cell><Cell><Data ss:Type="Number">0.404278686777798</Data></Cell><Cell><Data ss:Type="Number">0.625950484388117</Data></Cell><Cell><Data ss:Type="Number">0.674938015003678</Data></Cell><Cell><Data ss:Type="Number">0.701925465123392</Data></Cell><Cell><Data ss:Type="Number">0.549504464636594</Data></Cell><Cell><Data ss:Type="Number">0.447040462620823</Data></Cell><Cell><Data ss:Type="Number">0.375722056193277</Data></Cell><Cell><Data ss:Type="Number">0.445637581431525</Data></Cell><Cell><Data ss:Type="Number">0.651587666584251</Data></Cell><Cell><Data ss:Type="Number">0.458836985803428</Data></Cell><Cell><Data ss:Type="Number">0.458562035485453</Data></Cell><Cell><Data ss:Type="Number">0.690118926965481</Data></Cell><Cell><Data ss:Type="Number">0.48456662829486</Data></Cell><Cell><Data ss:Type="Number">0.437255891304698</Data></Cell><Cell><Data ss:Type="Number">0.394637060291981</Data></Cell><Cell><Data ss:Type="Number">0.548942547997138</Data></Cell><Cell><Data ss:Type="Number">0.571820282115004</Data></Cell><Cell><Data ss:Type="Number">0.542534589110174</Data></Cell><Cell><Data ss:Type="Number">0.659309372475458</Data></Cell><Cell><Data ss:Type="Number">0.57317959441036</Data></Cell><Cell><Data ss:Type="Number">0.839096406224305</Data></Cell><Cell><Data ss:Type="Number">0.577868391451148</Data></Cell><Cell><Data ss:Type="Number">0.33838470746945</Data></Cell><Cell><Data ss:Type="Number">0.131473268779615</Data></Cell><Cell><Data ss:Type="Number">0.0688378195695273</Data></Cell><Cell><Data ss:Type="Number">0.152163033107723</Data></Cell><Cell><Data ss:Type="Number">0</Data></Cell><Cell><Data ss:Type="Number">0.190946356396851</Data></Cell><Cell><Data ss:Type="Number">0.190964456239469</Data></Cell><Cell><Data ss:Type="Number">0.28982856379428</Data></Cell><Cell><Data ss:Type="Number">0.298632478109315</Data></Cell><Cell><Data ss:Type="Number">0.275651211752927</Data></Cell><Cell><Data ss:Type="Number">0</Data></Cell><Cell><Data ss:Type="Number">0.303430778144273</Data></Cell><Cell><Data ss:Type="Number">0.245242459008656</Data></Cell><Cell><Data ss:Type="Number">0.303094750519691</Data></Cell><Cell><Data ss:Type="Number">0.310998051932843</Data></Cell><Cell><Data ss:Type="Number">0.211940072429063</Data></Cell><Cell><Data ss:Type="Number">0.156747160531849</Data></Cell><Cell><Data ss:Type="Number">0.274190420958907</Data></Cell><Cell><Data ss:Type="Number">0</Data></Cell><Cell><Data ss:Type="Number">0.270268263072792</Data></Cell><Cell><Data ss:Type="Number">0.199010428998469</Data></Cell><Cell><Data ss:Type="Number">0.263753633759577</Data></Cell><Cell><Data ss:Type="Number">0.300912261858297</Data></Cell><Cell><Data ss:Type="Number">0.274885115300306</Data></Cell><Cell><Data ss:Type="Number">0.295820615531268</Data></Cell><Cell><Data ss:Type="Number">0.303335415318289</Data></Cell><Cell><Data ss:Type="Number">0.234885414432881</Data></Cell><Cell><Data ss:Type="Number">0.309022076913076</Data></Cell><Cell><Data ss:Type="Number">0.205969424201548</Data></Cell><Cell><Data ss:Type="Number">0.215699093695462</Data></Cell><Cell><Data ss:Type="Number">0.207414216168616</Data></Cell><Cell><Data ss:Type="Number">0.186466887487424</Data></Cell><Cell><Data ss:Type="Number">0.206312212160296</Data></Cell><Cell><Data ss:Type="Number">0.230550189272182</Data></Cell><Cell><Data ss:Type="Number">0.257004370582134</Data></Cell><Cell><Data ss:Type="Number">0.236478582678399</Data></Cell><Cell><Data ss:Type="Number">0.138894486546976</Data></Cell><Cell><Data ss:Type="Number">0.0304385428721747</Data></Cell><Cell><Data ss:Type="Number">0.183551117857494</Data></Cell><Cell><Data ss:Type="Number">0.245953613632399</Data></Cell><Cell><Data ss:Type="Number">0.221837890041321</Data></Cell><Cell><Data ss:Type="Number">0.341282980832756</Data></Cell><Cell><Data ss:Type="Number">0.182762715340983</Data></Cell><Cell><Data ss:Type="Number">0.160897905261799</Data></Cell><Cell><Data ss:Type="Number">0.160067734284255</Data></Cell><Cell><Data ss:Type="Number">0.2076105141373</Data></Cell><Cell><Data ss:Type="Number">0.258816997299952</Data></Cell><Cell><Data ss:Type="Number">0.190736482970917</Data></Cell><Cell><Data ss:Type="Number">0.251189009600225</Data></Cell><Cell><Data ss:Type="Number">0.232186316741126</Data></Cell><Cell><Data ss:Type="Number">0.194985648149672</Data></Cell><Cell><Data ss:Type="Number">0.173104216660335</Data></Cell><Cell><Data ss:Type="Number">0.203900354017901</Data></Cell><Cell><Data ss:Type="Number">0.191731432869374</Data></Cell><Cell><Data ss:Type="Number">0.196209445973298</Data></Cell><Cell><Data ss:Type="Number">0.275747729482877</Data></Cell><Cell><Data ss:Type="Number">0.17062408394106</Data></Cell><Cell><Data ss:Type="Number">0.12637765035176</Data></Cell><Cell><Data ss:Type="Number">0.274885115300306</Data></Cell><Cell><Data ss:Type="Number">0.154846784798456</Data></Cell><Cell><Data ss:Type="Number">0.274885115300306</Data></Cell><Cell><Data ss:Type="Number">0.123667935769795</Data></Cell><Cell><Data ss:Type="Number">0.013794659184147</Data></Cell><Cell><Data ss:Type="Number">0.221020401498714</Data></Cell><Cell><Data ss:Type="Number">0.195823187136193</Data></Cell><Cell><Data ss:Type="Number">0</Data></Cell><Cell><Data ss:Type="Number">0.138636078830904</Data></Cell><Cell><Data ss:Type="Number">0.255308324576639</Data></Cell><Cell><Data ss:Type="Number">0.327452254002325</Data></Cell><Cell><Data ss:Type="Number">0.325745002291188</Data></Cell><Cell><Data ss:Type="Number">0.0365164626125908</Data></Cell><Cell><Data ss:Type="Number">0.261786298452494</Data></Cell><Cell><Data ss:Type="Number">0.282993160513697</Data></Cell><Cell><Data ss:Type="Number">0.199010428998469</Data></Cell><Cell><Data ss:Type="Number">0.239633310239802</Data></Cell><Cell><Data ss:Type="Number">0.15189151356874</Data></Cell><Cell><Data ss:Type="Number">0.159274730537918</Data></Cell><Cell><Data ss:Type="Number">0.0259886550809952</Data></Cell><Cell><Data ss:Type="Number">0.126039288082243</Data></Cell><Cell><Data ss:Type="Number">0.0498016179441224</Data></Cell><Cell><Data ss:Type="Number">0.0796209078870771</Data></Cell><Cell><Data ss:Type="Number">0</Data></Cell><Cell><Data ss:Type="Number">0.0437396757563636</Data></Cell><Cell><Data ss:Type="Number">0</Data></Cell><Cell><Data ss:Type="Number">0.041893042725337</Data></Cell><Cell><Data ss:Type="Number">0</Data></Cell><Cell><Data ss:Type="Number">0.131473268779615</Data></Cell><Cell><Data ss:Type="Number">0.205719609818139</Data></Cell></Row><Row ss:Height="12.816"><Cell><Data ss:Type="String">Small_Ligand_GPCRs</Data></Cell><Cell><Data ss:Type="Number">0.87880237027141</Data></Cell><Cell><Data ss:Type="Number">0.554774149373612</Data></Cell><Cell><Data ss:Type="Number">0.614875341296086</Data></Cell><Cell><Data ss:Type="Number">0.543037392171275</Data></Cell><Cell><Data ss:Type="Number">0.296787309223528</Data></Cell><Cell><Data ss:Type="Number">0.52895092259463</Data></Cell><Cell><Data ss:Type="Number">0.526622341789282</Data></Cell><Cell><Data ss:Type="Number">0.474326250734751</Data></Cell><Cell><Data ss:Type="Number">0.509686397161507</Data></Cell><Cell><Data ss:Type="Number">0.259694816614062</Data></Cell><Cell><Data ss:Type="Number">0.485516663617192</Data></Cell><Cell><Data ss:Type="Number">0.620696298523463</Data></Cell><Cell><Data ss:Type="Number">0.691337491499374</Data></Cell><Cell><Data ss:Type="Number">0.386711063195876</Data></Cell><Cell><Data ss:Type="Number">0.481830816369082</Data></Cell><Cell><Data ss:Type="Number">0.303283938125689</Data></Cell><Cell><Data ss:Type="Number">0.573872933660911</Data></Cell><Cell><Data ss:Type="Number">0.448438510104724</Data></Cell><Cell><Data ss:Type="Number">0.440426836954918</Data></Cell><Cell><Data ss:Type="Number">0.475836784310078</Data></Cell><Cell><Data ss:Type="Number">0.426802966061903</Data></Cell><Cell><Data ss:Type="Number">0.241765799727328</Data></Cell><Cell><Data ss:Type="Number">0.298638928507542</Data></Cell><Cell><Data ss:Type="Number">0.53615061572467</Data></Cell><Cell><Data ss:Type="Number">0.576043114399412</Data></Cell><Cell><Data ss:Type="Number">0.603499524904863</Data></Cell><Cell><Data ss:Type="Number">0.654766299669791</Data></Cell><Cell><Data ss:Type="Number">0.366578448045</Data></Cell><Cell><Data ss:Type="Number">0.531971718708303</Data></Cell><Cell><Data ss:Type="Number">0.577718497725211</Data></Cell><Cell><Data ss:Type="Number">0.799125672965121</Data></Cell><Cell><Data ss:Type="Number">0.561917589516092</Data></Cell><Cell><Data ss:Type="Number">0.611256909116226</Data></Cell><Cell><Data ss:Type="Number">0.581058479348573</Data></Cell><Cell><Data ss:Type="Number">0.702369377243487</Data></Cell><Cell><Data ss:Type="Number">0.39975616129485</Data></Cell><Cell><Data ss:Type="Number">0.520374089347787</Data></Cell><Cell><Data ss:Type="Number">0.255781915200088</Data></Cell><Cell><Data ss:Type="Number">0.621486743243047</Data></Cell><Cell><Data ss:Type="Number">0.324345670450688</Data></Cell><Cell><Data ss:Type="Number">0.246270881425826</Data></Cell><Cell><Data ss:Type="Number">0.403468569899535</Data></Cell><Cell><Data ss:Type="Number">0.795624415732022</Data></Cell><Cell><Data ss:Type="Number">0.593966723750543</Data></Cell><Cell><Data ss:Type="Number">0.275275424574454</Data></Cell><Cell><Data ss:Type="Number">0.838457248665296</Data></Cell><Cell><Data ss:Type="Number">0.357306235287668</Data></Cell><Cell><Data ss:Type="Number">0.576043114399412</Data></Cell><Cell><Data ss:Type="Number">0.280725610090146</Data></Cell><Cell><Data ss:Type="Number">0.534514426505713</Data></Cell><Cell><Data ss:Type="Number">0.576043114399412</Data></Cell><Cell><Data ss:Type="Number">0.578006969995627</Data></Cell><Cell><Data ss:Type="Number">0.363202804236174</Data></Cell><Cell><Data ss:Type="Number">0.35211206004744</Data></Cell><Cell><Data ss:Type="Number">0.543028056330104</Data></Cell><Cell><Data ss:Type="Number">0.762268411708283</Data></Cell><Cell><Data ss:Type="Number">0.430739689785453</Data></Cell><Cell><Data ss:Type="Number">0.396809531114068</Data></Cell><Cell><Data ss:Type="Number">0.50023827298157</Data></Cell><Cell><Data ss:Type="Number">1</Data></Cell><Cell><Data ss:Type="Number">0.475135940781953</Data></Cell><Cell><Data ss:Type="Number">0.661181341434005</Data></Cell><Cell><Data ss:Type="Number">0.224509669843338</Data></Cell><Cell><Data ss:Type="Number">0.437483505222718</Data></Cell><Cell><Data ss:Type="Number">0.544822211240367</Data></Cell><Cell><Data ss:Type="Number">0.436203558108926</Data></Cell><Cell><Data ss:Type="Number">0.673401454287159</Data></Cell><Cell><Data ss:Type="Number">0.746277864167395</Data></Cell><Cell><Data ss:Type="Number">0.726739893424913</Data></Cell><Cell><Data ss:Type="Number">0.377332918908812</Data></Cell><Cell><Data ss:Type="Number">0.472222823767278</Data></Cell><Cell><Data ss:Type="Number">0.567435018514154</Data></Cell><Cell><Data ss:Type="Number">0.516034737206276</Data></Cell><Cell><Data ss:Type="Number">0.684713123106509</Data></Cell><Cell><Data ss:Type="Number">0.406844974357723</Data></Cell><Cell><Data ss:Type="Number">0.490544257060056</Data></Cell><Cell><Data ss:Type="Number">0.453294325476491</Data></Cell><Cell><Data ss:Type="Number">0.589126153239039</Data></Cell><Cell><Data ss:Type="Number">0.629873191932568</Data></Cell><Cell><Data ss:Type="Number">0.636150530367926</Data></Cell><Cell><Data ss:Type="Number">0.605284016899539</Data></Cell><Cell><Data ss:Type="Number">0.659671929249031</Data></Cell><Cell><Data ss:Type="Number">0.614329050323584</Data></Cell><Cell><Data ss:Type="Number">0.507748228064025</Data></Cell><Cell><Data ss:Type="Number">0.455445727750181</Data></Cell><Cell><Data ss:Type="Number">0.493368893799917</Data></Cell><Cell><Data ss:Type="Number">0.124477664395467</Data></Cell><Cell><Data ss:Type="Number">0.185673961374262</Data></Cell><Cell><Data ss:Type="Number">0.0776090018736742</Data></Cell><Cell><Data ss:Type="Number">0.184087693191317</Data></Cell><Cell><Data ss:Type="Number">0.129542197652563</Data></Cell><Cell><Data ss:Type="Number">0.392056782556018</Data></Cell><Cell><Data ss:Type="Number">0.369698851466307</Data></Cell><Cell><Data ss:Type="Number">0.31061635732044</Data></Cell><Cell><Data ss:Type="Number">0.143430284533867</Data></Cell><Cell><Data ss:Type="Number">0.343720601406623</Data></Cell><Cell><Data ss:Type="Number">0.309746162385345</Data></Cell><Cell><Data ss:Type="Number">0.346839880674572</Data></Cell><Cell><Data ss:Type="Number">0.379818350045422</Data></Cell><Cell><Data ss:Type="Number">0.219490279156983</Data></Cell><Cell><Data ss:Type="Number">0.156253727242918</Data></Cell><Cell><Data ss:Type="Number">0.353266365198779</Data></Cell><Cell><Data ss:Type="Number">0.0390477542492566</Data></Cell><Cell><Data ss:Type="Number">0.315705180844908</Data></Cell><Cell><Data ss:Type="Number">0.223019676464645</Data></Cell><Cell><Data ss:Type="Number">0.319563634009331</Data></Cell><Cell><Data ss:Type="Number">0.331302571230718</Data></Cell><Cell><Data ss:Type="Number">0.296055889833347</Data></Cell><Cell><Data ss:Type="Number">0.349370444416323</Data></Cell><Cell><Data ss:Type="Number">0.423536832437444</Data></Cell><Cell><Data ss:Type="Number">0.292741406796997</Data></Cell><Cell><Data ss:Type="Number">0.333047258950003</Data></Cell><Cell><Data ss:Type="Number">0.213375209642057</Data></Cell><Cell><Data ss:Type="Number">0.210588389317366</Data></Cell><Cell><Data ss:Type="Number">0.215199694670921</Data></Cell><Cell><Data ss:Type="Number">0.238906034504923</Data></Cell><Cell><Data ss:Type="Number">0.262299188918953</Data></Cell><Cell><Data ss:Type="Number">0.213415832371413</Data></Cell><Cell><Data ss:Type="Number">0.258010268519718</Data></Cell><Cell><Data ss:Type="Number">0.282456282141088</Data></Cell><Cell><Data ss:Type="Number">0.132953233359438</Data></Cell><Cell><Data ss:Type="Number">0</Data></Cell><Cell><Data ss:Type="Number">0.18496894458485</Data></Cell><Cell><Data ss:Type="Number">0.253047088515003</Data></Cell><Cell><Data ss:Type="Number">0.160660717924426</Data></Cell><Cell><Data ss:Type="Number">0.220285571759531</Data></Cell><Cell><Data ss:Type="Number">0.225201518287656</Data></Cell><Cell><Data ss:Type="Number">0.199516016478543</Data></Cell><Cell><Data ss:Type="Number">0.0667976383314475</Data></Cell><Cell><Data ss:Type="Number">0.209296638858785</Data></Cell><Cell><Data ss:Type="Number">0.294131672239112</Data></Cell><Cell><Data ss:Type="Number">0.149343275839406</Data></Cell><Cell><Data ss:Type="Number">0.267357346204637</Data></Cell><Cell><Data ss:Type="Number">0.1695103202781</Data></Cell><Cell><Data ss:Type="Number">0.143154795434712</Data></Cell><Cell><Data ss:Type="Number">0.133541678889173</Data></Cell><Cell><Data ss:Type="Number">0.22017874165222</Data></Cell><Cell><Data ss:Type="Number">0.146211402166028</Data></Cell><Cell><Data ss:Type="Number">0.199877056304717</Data></Cell><Cell><Data ss:Type="Number">0.252392306449461</Data></Cell><Cell><Data ss:Type="Number">0.214551177995255</Data></Cell><Cell><Data ss:Type="Number">0.0213545513324041</Data></Cell><Cell><Data ss:Type="Number">0.392549396735272</Data></Cell><Cell><Data ss:Type="Number">0.129842724318334</Data></Cell><Cell><Data ss:Type="Number">0.294593133197581</Data></Cell><Cell><Data ss:Type="Number">0.118207570486672</Data></Cell><Cell><Data ss:Type="Number">0.0893602437495776</Data></Cell><Cell><Data ss:Type="Number">0.201199044593678</Data></Cell><Cell><Data ss:Type="Number">0.151503530422777</Data></Cell><Cell><Data ss:Type="Number">0.161377286303693</Data></Cell><Cell><Data ss:Type="Number">0.20440876321283</Data></Cell><Cell><Data ss:Type="Number">0.234561780497888</Data></Cell><Cell><Data ss:Type="Number">0.485874316053706</Data></Cell><Cell><Data ss:Type="Number">0.39194799873638</Data></Cell><Cell><Data ss:Type="Number">0.132949190576938</Data></Cell><Cell><Data ss:Type="Number">0.375522594275451</Data></Cell><Cell><Data ss:Type="Number">0.436556405728916</Data></Cell><Cell><Data ss:Type="Number">0.206653187154288</Data></Cell><Cell><Data ss:Type="Number">0.276580453470422</Data></Cell><Cell><Data ss:Type="Number">0.174419148253533</Data></Cell><Cell><Data ss:Type="Number">0.1747531725137</Data></Cell><Cell><Data ss:Type="Number">0.0237764079623664</Data></Cell><Cell><Data ss:Type="Number">0.0911641947236659</Data></Cell><Cell><Data ss:Type="Number">0.0676301389384718</Data></Cell><Cell><Data ss:Type="Number">0.124750901877839</Data></Cell><Cell><Data ss:Type="Number">0.103600146490213</Data></Cell><Cell><Data ss:Type="Number">0.123158443573884</Data></Cell><Cell><Data ss:Type="Number">0.0413799672394477</Data></Cell><Cell><Data ss:Type="Number">0.109668454685827</Data></Cell><Cell><Data ss:Type="Number">0.105546614768688</Data></Cell><Cell><Data ss:Type="Number">0.380014471685065</Data></Cell><Cell><Data ss:Type="Number">0.17720371812676</Data></Cell></Row><Row ss:Height="12.816"><Cell><Data ss:Type="String">PPAR_Alpha_Pathway</Data></Cell><Cell><Data ss:Type="Number">0.545326527093485</Data></Cell><Cell><Data ss:Type="Number">0.768359368563371</Data></Cell><Cell><Data ss:Type="Number">0.887500017602364</Data></Cell><Cell><Data ss:Type="Number">0.941362890200402</Data></Cell><Cell><Data ss:Type="Number">0.68840129242441</Data></Cell><Cell><Data ss:Type="Number">1</Data></Cell><Cell><Data ss:Type="Number">0.765974028621575</Data></Cell><Cell><Data ss:Type="Number">0.757631134114346</Data></Cell><Cell><Data ss:Type="Number">0.667294289183803</Data></Cell><Cell><Data ss:Type="Number">0.708803133482868</Data></Cell><Cell><Data ss:Type="Number">0.740322427744962</Data></Cell><Cell><Data ss:Type="Number">0.893011675246317</Data></Cell><Cell><Data ss:Type="Number">0.804161492841591</Data></Cell><Cell><Data ss:Type="Number">0.60984727586463</Data></Cell><Cell><Data ss:Type="Number">0.983037060479833</Data></Cell><Cell><Data ss:Type="Number">0.752108610255675</Data></Cell><Cell><Data ss:Type="Number">1</Data></Cell><Cell><Data ss:Type="Number">0.714708597977008</Data></Cell><Cell><Data ss:Type="Number">0.693590905124109</Data></Cell><Cell><Data ss:Type="Number">0.771007115426606</Data></Cell><Cell><Data ss:Type="Number">0.684619020866377</Data></Cell><Cell><Data ss:Type="Number">0.425036818618238</Data></Cell><Cell><Data ss:Type="Number">0.662403376758119</Data></Cell><Cell><Data ss:Type="Number">0.840380937084736</Data></Cell><Cell><Data ss:Type="Number">0.839302656549878</Data></Cell><Cell><Data ss:Type="Number">0.737497122882837</Data></Cell><Cell><Data ss:Type="Number">1</Data></Cell><Cell><Data ss:Type="Number">0.714121174407122</Data></Cell><Cell><Data ss:Type="Number">0.930118891807062</Data></Cell><Cell><Data ss:Type="Number">0.857671553511105</Data></Cell><Cell><Data ss:Type="Number">0.560760143247951</Data></Cell><Cell><Data ss:Type="Number">0.608407769396371</Data></Cell><Cell><Data ss:Type="Number">0.871916437328507</Data></Cell><Cell><Data ss:Type="Number">0.709413598796292</Data></Cell><Cell><Data ss:Type="Number">0.719943450459395</Data></Cell><Cell><Data ss:Type="Number">0.682317796719976</Data></Cell><Cell><Data ss:Type="Number">0.861047898502971</Data></Cell><Cell><Data ss:Type="Number">0.417197262949436</Data></Cell><Cell><Data ss:Type="Number">0.817500624405608</Data></Cell><Cell><Data ss:Type="Number">0.769290323854478</Data></Cell><Cell><Data ss:Type="Number">0.547176320870435</Data></Cell><Cell><Data ss:Type="Number">0.696541856847208</Data></Cell><Cell><Data ss:Type="Number">0.57349736959722</Data></Cell><Cell><Data ss:Type="Number">0.890557380993671</Data></Cell><Cell><Data ss:Type="Number">0.439796494875674</Data></Cell><Cell><Data ss:Type="Number">0.560760143247951</Data></Cell><Cell><Data ss:Type="Number">0.646192515094985</Data></Cell><Cell><Data ss:Type="Number">0.855489855110409</Data></Cell><Cell><Data ss:Type="Number">0.362264228088562</Data></Cell><Cell><Data ss:Type="Number">0.849879794456935</Data></Cell><Cell><Data ss:Type="Number">0.836068127840572</Data></Cell><Cell><Data ss:Type="Number">0.572291052943519</Data></Cell><Cell><Data ss:Type="Number">0.784403543070141</Data></Cell><Cell><Data ss:Type="Number">0.665444287994759</Data></Cell><Cell><Data ss:Type="Number">0.711347394042575</Data></Cell><Cell><Data ss:Type="Number">1</Data></Cell><Cell><Data ss:Type="Number">0.704051816396276</Data></Cell><Cell><Data ss:Type="Number">0.695012077173971</Data></Cell><Cell><Data ss:Type="Number">0.751424794229084</Data></Cell><Cell><Data ss:Type="Number">0.549421521008084</Data></Cell><Cell><Data ss:Type="Number">0.771007115426606</Data></Cell><Cell><Data ss:Type="Number">0.941362890200402</Data></Cell><Cell><Data ss:Type="Number">0.670677758626171</Data></Cell><Cell><Data ss:Type="Number">0.780116410494392</Data></Cell><Cell><Data ss:Type="Number">1</Data></Cell><Cell><Data ss:Type="Number">0.579372506224079</Data></Cell><Cell><Data ss:Type="Number">0.825165206743997</Data></Cell><Cell><Data ss:Type="Number">0.69965676034947</Data></Cell><Cell><Data ss:Type="Number">0.466919246534451</Data></Cell><Cell><Data ss:Type="Number">0.58351925091057</Data></Cell><Cell><Data ss:Type="Number">0.77328716866767</Data></Cell><Cell><Data ss:Type="Number">0.750492800798837</Data></Cell><Cell><Data ss:Type="Number">0.724275221313942</Data></Cell><Cell><Data ss:Type="Number">0.813683378326159</Data></Cell><Cell><Data ss:Type="Number">0.582536828524095</Data></Cell><Cell><Data ss:Type="Number">0.718478498918588</Data></Cell><Cell><Data ss:Type="Number">0.795498047613759</Data></Cell><Cell><Data ss:Type="Number">0.93324423044417</Data></Cell><Cell><Data ss:Type="Number">0.613530521166432</Data></Cell><Cell><Data ss:Type="Number">0.684249977796189</Data></Cell><Cell><Data ss:Type="Number">0.864786970852673</Data></Cell><Cell><Data ss:Type="Number">0.753842310303852</Data></Cell><Cell><Data ss:Type="Number">0.601662252806305</Data></Cell><Cell><Data ss:Type="Number">0.806766927680121</Data></Cell><Cell><Data ss:Type="Number">0.806327975627029</Data></Cell><Cell><Data ss:Type="Number">0.571043309756696</Data></Cell><Cell><Data ss:Type="Number">0.198791717625263</Data></Cell><Cell><Data ss:Type="Number">0.253225873509379</Data></Cell><Cell><Data ss:Type="Number">0.0365233999339326</Data></Cell><Cell><Data ss:Type="Number">0.267011004255819</Data></Cell><Cell><Data ss:Type="Number">0.302361334454716</Data></Cell><Cell><Data ss:Type="Number">0.33366332998618</Data></Cell><Cell><Data ss:Type="Number">0.298005282402578</Data></Cell><Cell><Data ss:Type="Number">0.304067847064633</Data></Cell><Cell><Data ss:Type="Number">0.185966061506433</Data></Cell><Cell><Data ss:Type="Number">0.366212022644545</Data></Cell><Cell><Data ss:Type="Number">0.398581429876274</Data></Cell><Cell><Data ss:Type="Number">0.340933123681507</Data></Cell><Cell><Data ss:Type="Number">0.320776066520509</Data></Cell><Cell><Data ss:Type="Number">0.497573628102388</Data></Cell><Cell><Data ss:Type="Number">0.234758038546083</Data></Cell><Cell><Data ss:Type="Number">0.30481897688451</Data></Cell><Cell><Data ss:Type="Number">0.230572463987682</Data></Cell><Cell><Data ss:Type="Number">0.33870646896413</Data></Cell><Cell><Data ss:Type="Number">0.281862559354805</Data></Cell><Cell><Data ss:Type="Number">0.323690413472961</Data></Cell><Cell><Data ss:Type="Number">0.34510486011775</Data></Cell><Cell><Data ss:Type="Number">0.317220246473009</Data></Cell><Cell><Data ss:Type="Number">0.312543506577923</Data></Cell><Cell><Data ss:Type="Number">0.346062628491938</Data></Cell><Cell><Data ss:Type="Number">0.341906898319043</Data></Cell><Cell><Data ss:Type="Number">0.195431801244809</Data></Cell><Cell><Data ss:Type="Number">0.250568541642162</Data></Cell><Cell><Data ss:Type="Number">0.314098687774077</Data></Cell><Cell><Data ss:Type="Number">0.254670654954588</Data></Cell><Cell><Data ss:Type="Number">0.0590606542425294</Data></Cell><Cell><Data ss:Type="Number">0.301447431311987</Data></Cell><Cell><Data ss:Type="Number">0.25110126999528</Data></Cell><Cell><Data ss:Type="Number">0.336357507602796</Data></Cell><Cell><Data ss:Type="Number">0.402906774351937</Data></Cell><Cell><Data ss:Type="Number">0.159517432880055</Data></Cell><Cell><Data ss:Type="Number">0.331624118836674</Data></Cell><Cell><Data ss:Type="Number">0.275887693572754</Data></Cell><Cell><Data ss:Type="Number">0.242128649775475</Data></Cell><Cell><Data ss:Type="Number">0.472506100092482</Data></Cell><Cell><Data ss:Type="Number">0.444263608515603</Data></Cell><Cell><Data ss:Type="Number">0.294539067261247</Data></Cell><Cell><Data ss:Type="Number">0.123222952425995</Data></Cell><Cell><Data ss:Type="Number">0.227618335152152</Data></Cell><Cell><Data ss:Type="Number">0.38817534097846</Data></Cell><Cell><Data ss:Type="Number">0.27647451324402</Data></Cell><Cell><Data ss:Type="Number">0.293519017672365</Data></Cell><Cell><Data ss:Type="Number">0.404670808283118</Data></Cell><Cell><Data ss:Type="Number">0.40468991474428</Data></Cell><Cell><Data ss:Type="Number">0.369793801692919</Data></Cell><Cell><Data ss:Type="Number">0.3647444365157</Data></Cell><Cell><Data ss:Type="Number">0.272494855529637</Data></Cell><Cell><Data ss:Type="Number">0.387242355946669</Data></Cell><Cell><Data ss:Type="Number">0.363657130007214</Data></Cell><Cell><Data ss:Type="Number">0.293914729678206</Data></Cell><Cell><Data ss:Type="Number">0.251949863832105</Data></Cell><Cell><Data ss:Type="Number">0.254223300658755</Data></Cell><Cell><Data ss:Type="Number">0.295803958851757</Data></Cell><Cell><Data ss:Type="Number">0.291522926229633</Data></Cell><Cell><Data ss:Type="Number">0.353208120815281</Data></Cell><Cell><Data ss:Type="Number">0.190304579299424</Data></Cell><Cell><Data ss:Type="Number">0.0127194330160409</Data></Cell><Cell><Data ss:Type="Number">0.354828686873382</Data></Cell><Cell><Data ss:Type="Number">0.306676224884879</Data></Cell><Cell><Data ss:Type="Number">0</Data></Cell><Cell><Data ss:Type="Number">0.261881050247305</Data></Cell><Cell><Data ss:Type="Number">0.372940533896286</Data></Cell><Cell><Data ss:Type="Number">0.368108942465899</Data></Cell><Cell><Data ss:Type="Number">0.299244655247371</Data></Cell><Cell><Data ss:Type="Number">0.0856466530733013</Data></Cell><Cell><Data ss:Type="Number">0.4288877006048</Data></Cell><Cell><Data ss:Type="Number">0.49666450850122</Data></Cell><Cell><Data ss:Type="Number">0.347789219205116</Data></Cell><Cell><Data ss:Type="Number">0.427209953439251</Data></Cell><Cell><Data ss:Type="Number">0.226133644784241</Data></Cell><Cell><Data ss:Type="Number">0.394565317608344</Data></Cell><Cell><Data ss:Type="Number">0.180675166861401</Data></Cell><Cell><Data ss:Type="Number">0.244653813478563</Data></Cell><Cell><Data ss:Type="Number">0.173177978637618</Data></Cell><Cell><Data ss:Type="Number">0.110542990990466</Data></Cell><Cell><Data ss:Type="Number">0.138054456986793</Data></Cell><Cell><Data ss:Type="Number">0.19299560948376</Data></Cell><Cell><Data ss:Type="Number">0.185966061506433</Data></Cell><Cell><Data ss:Type="Number">0.147530986300991</Data></Cell><Cell><Data ss:Type="Number">0.131267106750175</Data></Cell><Cell><Data ss:Type="Number">0</Data></Cell><Cell><Data ss:Type="Number">0.346453034980942</Data></Cell></Row><Row ss:Height="12.816"><Cell><Data ss:Type="String">Parkin-Ubiquitin_Proteasomal_System_pathway</Data></Cell><Cell><Data ss:Type="Number">0.586041793286925</Data></Cell><Cell><Data ss:Type="Number">0.535149607394544</Data></Cell><Cell><Data ss:Type="Number">0.403547674729988</Data></Cell><Cell><Data ss:Type="Number">0.595341407264481</Data></Cell><Cell><Data ss:Type="Number">0.321102967071172</Data></Cell><Cell><Data ss:Type="Number">0.483827006410492</Data></Cell><Cell><Data ss:Type="Number">0.486396116708169</Data></Cell><Cell><Data ss:Type="Number">0.318504909613368</Data></Cell><Cell><Data ss:Type="Number">0.422869411703743</Data></Cell><Cell><Data ss:Type="Number">0.7170538407292</Data></Cell><Cell><Data ss:Type="Number">0.334077244199392</Data></Cell><Cell><Data ss:Type="Number">0.431472695032481</Data></Cell><Cell><Data ss:Type="Number">0.404315459968769</Data></Cell><Cell><Data ss:Type="Number">0.789711085853753</Data></Cell><Cell><Data ss:Type="Number">0.698328221671319</Data></Cell><Cell><Data ss:Type="Number">0.436556496894431</Data></Cell><Cell><Data ss:Type="Number">0.461685880605413</Data></Cell><Cell><Data ss:Type="Number">0.397808767321997</Data></Cell><Cell><Data ss:Type="Number">1</Data></Cell><Cell><Data ss:Type="Number">0.276308731531609</Data></Cell><Cell><Data ss:Type="Number">0.340512506616852</Data></Cell><Cell><Data ss:Type="Number">0.263570256726187</Data></Cell><Cell><Data ss:Type="Number">0.358243452753742</Data></Cell><Cell><Data ss:Type="Number">0.399494869464204</Data></Cell><Cell><Data ss:Type="Number">0.520185105615732</Data></Cell><Cell><Data ss:Type="Number">0.533969681179184</Data></Cell><Cell><Data ss:Type="Number">0.456323534811724</Data></Cell><Cell><Data ss:Type="Number">0.37679114731685</Data></Cell><Cell><Data ss:Type="Number">0.440897937278981</Data></Cell><Cell><Data ss:Type="Number">0.578148766951226</Data></Cell><Cell><Data ss:Type="Number">0.704691243421923</Data></Cell><Cell><Data ss:Type="Number">0.661113353953547</Data></Cell><Cell><Data ss:Type="Number">0.409861053967399</Data></Cell><Cell><Data ss:Type="Number">0.439339851291444</Data></Cell><Cell><Data ss:Type="Number">0.58065141835109</Data></Cell><Cell><Data ss:Type="Number">0.322358453700199</Data></Cell><Cell><Data ss:Type="Number">0.383666292888012</Data></Cell><Cell><Data ss:Type="Number">0.28386095497643</Data></Cell><Cell><Data ss:Type="Number">0.46829871480325</Data></Cell><Cell><Data ss:Type="Number">0.466591582338662</Data></Cell><Cell><Data ss:Type="Number">0.792113112754877</Data></Cell><Cell><Data ss:Type="Number">0.477397423704788</Data></Cell><Cell><Data ss:Type="Number">0.741501652181185</Data></Cell><Cell><Data ss:Type="Number">0.671651496894156</Data></Cell><Cell><Data ss:Type="Number">0.277301283143784</Data></Cell><Cell><Data ss:Type="Number">0.738130777433142</Data></Cell><Cell><Data ss:Type="Number">0.355109538990388</Data></Cell><Cell><Data ss:Type="Number">0.406633302650859</Data></Cell><Cell><Data ss:Type="Number">0.200027725900322</Data></Cell><Cell><Data ss:Type="Number">0.524362204082212</Data></Cell><Cell><Data ss:Type="Number">0.60384716834799</Data></Cell><Cell><Data ss:Type="Number">0.630339563368335</Data></Cell><Cell><Data ss:Type="Number">0.45739282908575</Data></Cell><Cell><Data ss:Type="Number">0.254573406214574</Data></Cell><Cell><Data ss:Type="Number">0.598344168250634</Data></Cell><Cell><Data ss:Type="Number">0.461685880605413</Data></Cell><Cell><Data ss:Type="Number">0.281363722122152</Data></Cell><Cell><Data ss:Type="Number">0.763917219146602</Data></Cell><Cell><Data ss:Type="Number">0.360027346836203</Data></Cell><Cell><Data ss:Type="Number">0.618127328595615</Data></Cell><Cell><Data ss:Type="Number">0.349776648790599</Data></Cell><Cell><Data ss:Type="Number">0.421840344171266</Data></Cell><Cell><Data ss:Type="Number">0.353525457834518</Data></Cell><Cell><Data ss:Type="Number">0.409861053967399</Data></Cell><Cell><Data ss:Type="Number">0.486837696650371</Data></Cell><Cell><Data ss:Type="Number">0.721989505832643</Data></Cell><Cell><Data ss:Type="Number">0.551849407271071</Data></Cell><Cell><Data ss:Type="Number">0.716571914931813</Data></Cell><Cell><Data ss:Type="Number">0.61070990514131</Data></Cell><Cell><Data ss:Type="Number">0.448916814975834</Data></Cell><Cell><Data ss:Type="Number">0.45868083163648</Data></Cell><Cell><Data ss:Type="Number">0.635196202233775</Data></Cell><Cell><Data ss:Type="Number">0.633851982258926</Data></Cell><Cell><Data ss:Type="Number">0.71692193868307</Data></Cell><Cell><Data ss:Type="Number">0.995632744626194</Data></Cell><Cell><Data ss:Type="Number">0.395729191791187</Data></Cell><Cell><Data ss:Type="Number">0.391160866155521</Data></Cell><Cell><Data ss:Type="Number">0.549978629335889</Data></Cell><Cell><Data ss:Type="Number">0.729628344997956</Data></Cell><Cell><Data ss:Type="Number">0.535614277808254</Data></Cell><Cell><Data ss:Type="Number">0.396305233028639</Data></Cell><Cell><Data ss:Type="Number">0.610794014429107</Data></Cell><Cell><Data ss:Type="Number">0.602546362842405</Data></Cell><Cell><Data ss:Type="Number">0.412660844811407</Data></Cell><Cell><Data ss:Type="Number">0.256941338393385</Data></Cell><Cell><Data ss:Type="Number">0.650585531037066</Data></Cell><Cell><Data ss:Type="Number">0.0962300521900063</Data></Cell><Cell><Data ss:Type="Number">0.0870412879189638</Data></Cell><Cell><Data ss:Type="Number">0</Data></Cell><Cell><Data ss:Type="Number">0.144906043606046</Data></Cell><Cell><Data ss:Type="Number">0.132032222137317</Data></Cell><Cell><Data ss:Type="Number">0.160213705524884</Data></Cell><Cell><Data ss:Type="Number">0.147780369450629</Data></Cell><Cell><Data ss:Type="Number">0.134968583107784</Data></Cell><Cell><Data ss:Type="Number">0</Data></Cell><Cell><Data ss:Type="Number">0.137636756713024</Data></Cell><Cell><Data ss:Type="Number">0.184494630337664</Data></Cell><Cell><Data ss:Type="Number">0.124149747942639</Data></Cell><Cell><Data ss:Type="Number">0.172018172830423</Data></Cell><Cell><Data ss:Type="Number">0.194709325310326</Data></Cell><Cell><Data ss:Type="Number">0.130345297616443</Data></Cell><Cell><Data ss:Type="Number">0.142021536040284</Data></Cell><Cell><Data ss:Type="Number">0.0174502201457365</Data></Cell><Cell><Data ss:Type="Number">0.121835499635859</Data></Cell><Cell><Data ss:Type="Number">0.149562403424959</Data></Cell><Cell><Data ss:Type="Number">0.113833895860443</Data></Cell><Cell><Data ss:Type="Number">0.154470630111287</Data></Cell><Cell><Data ss:Type="Number">0.118768242845285</Data></Cell><Cell><Data ss:Type="Number">0.118548393155878</Data></Cell><Cell><Data ss:Type="Number">0.104438799784461</Data></Cell><Cell><Data ss:Type="Number">0.120319481544865</Data></Cell><Cell><Data ss:Type="Number">0.0915404172573212</Data></Cell><Cell><Data ss:Type="Number">0.0983887224183294</Data></Cell><Cell><Data ss:Type="Number">0.173454769170479</Data></Cell><Cell><Data ss:Type="Number">0.106512745136224</Data></Cell><Cell><Data ss:Type="Number">0.0660557572131058</Data></Cell><Cell><Data ss:Type="Number">0.10612939083902</Data></Cell><Cell><Data ss:Type="Number">0.0733531053152134</Data></Cell><Cell><Data ss:Type="Number">0.125063406451322</Data></Cell><Cell><Data ss:Type="Number">0.138156658729504</Data></Cell><Cell><Data ss:Type="Number">0.114994737202095</Data></Cell><Cell><Data ss:Type="Number">0.136554191867921</Data></Cell><Cell><Data ss:Type="Number">0.100000334110067</Data></Cell><Cell><Data ss:Type="Number">0.10944240377554</Data></Cell><Cell><Data ss:Type="Number">0.151152072063342</Data></Cell><Cell><Data ss:Type="Number">0.236602342235026</Data></Cell><Cell><Data ss:Type="Number">0.0999983995412844</Data></Cell><Cell><Data ss:Type="Number">0.0777722546873071</Data></Cell><Cell><Data ss:Type="Number">0.116264265204475</Data></Cell><Cell><Data ss:Type="Number">0.132721672153598</Data></Cell><Cell><Data ss:Type="Number">0.151128584276775</Data></Cell><Cell><Data ss:Type="Number">0.160337459357498</Data></Cell><Cell><Data ss:Type="Number">0.118345811328672</Data></Cell><Cell><Data ss:Type="Number">0.142424901927076</Data></Cell><Cell><Data ss:Type="Number">0.127643669995463</Data></Cell><Cell><Data ss:Type="Number">0.122972659403441</Data></Cell><Cell><Data ss:Type="Number">0.114400083572466</Data></Cell><Cell><Data ss:Type="Number">0.169474053415885</Data></Cell><Cell><Data ss:Type="Number">0.159920913925323</Data></Cell><Cell><Data ss:Type="Number">0.152463451044812</Data></Cell><Cell><Data ss:Type="Number">0.0924739904312432</Data></Cell><Cell><Data ss:Type="Number">0.0404114758735685</Data></Cell><Cell><Data ss:Type="Number">0.120854803102744</Data></Cell><Cell><Data ss:Type="Number">0.153523777544844</Data></Cell><Cell><Data ss:Type="Number">0.151442490464894</Data></Cell><Cell><Data ss:Type="Number">0.0715615122627732</Data></Cell><Cell><Data ss:Type="Number">0.00298334921064256</Data></Cell><Cell><Data ss:Type="Number">0.146373846625037</Data></Cell><Cell><Data ss:Type="Number">0.130876011506936</Data></Cell><Cell><Data ss:Type="Number">0</Data></Cell><Cell><Data ss:Type="Number">0.0674689894794918</Data></Cell><Cell><Data ss:Type="Number">0.178147859617929</Data></Cell><Cell><Data ss:Type="Number">0.135522997306084</Data></Cell><Cell><Data ss:Type="Number">0.145935223641204</Data></Cell><Cell><Data ss:Type="Number">0</Data></Cell><Cell><Data ss:Type="Number">0.166857582735724</Data></Cell><Cell><Data ss:Type="Number">0.158350230116797</Data></Cell><Cell><Data ss:Type="Number">0.0966003361087033</Data></Cell><Cell><Data ss:Type="Number">0.0943249689776839</Data></Cell><Cell><Data ss:Type="Number">0.104758865867742</Data></Cell><Cell><Data ss:Type="Number">0.132359312706526</Data></Cell><Cell><Data ss:Type="Number">0.0436860562384369</Data></Cell><Cell><Data ss:Type="Number">0.0690555912341305</Data></Cell><Cell><Data ss:Type="Number">0.0416178634316822</Data></Cell><Cell><Data ss:Type="Number">0.19261938374694</Data></Cell><Cell><Data ss:Type="Number">0.00117448488328382</Data></Cell><Cell><Data ss:Type="Number">0.0554115256769839</Data></Cell><Cell><Data ss:Type="Number">0.0052606181451634</Data></Cell><Cell><Data ss:Type="Number">0.0267834902899374</Data></Cell><Cell><Data ss:Type="Number">0</Data></Cell><Cell><Data ss:Type="Number">0</Data></Cell><Cell><Data ss:Type="Number">0.13528462490383</Data></Cell></Row><Row ss:Height="12.816"><Cell><Data ss:Type="String">Integrated_Breast_Cancer_Pathway</Data></Cell><Cell><Data ss:Type="Number">0.706344036409753</Data></Cell><Cell><Data ss:Type="Number">0.853470406577213</Data></Cell><Cell><Data ss:Type="Number">0.410696290914479</Data></Cell><Cell><Data ss:Type="Number">0.621944925565123</Data></Cell><Cell><Data ss:Type="Number">0.359663835445936</Data></Cell><Cell><Data ss:Type="Number">0.480569205565884</Data></Cell><Cell><Data ss:Type="Number">0.526693970390071</Data></Cell><Cell><Data ss:Type="Number">0.354551990427021</Data></Cell><Cell><Data ss:Type="Number">0.7888443375897</Data></Cell><Cell><Data ss:Type="Number">0.65242153144564</Data></Cell><Cell><Data ss:Type="Number">0.372176105734307</Data></Cell><Cell><Data ss:Type="Number">0.451893933070822</Data></Cell><Cell><Data ss:Type="Number">0.557438188823805</Data></Cell><Cell><Data ss:Type="Number">0.689968339784498</Data></Cell><Cell><Data ss:Type="Number">0.607961415506119</Data></Cell><Cell><Data ss:Type="Number">0.472322744563087</Data></Cell><Cell><Data ss:Type="Number">1</Data></Cell><Cell><Data ss:Type="Number">0.50395521729283</Data></Cell><Cell><Data ss:Type="Number">0.695877043589658</Data></Cell><Cell><Data ss:Type="Number">0.298095087040579</Data></Cell><Cell><Data ss:Type="Number">0.361052512279825</Data></Cell><Cell><Data ss:Type="Number">0.250805884915597</Data></Cell><Cell><Data ss:Type="Number">0.408951186463591</Data></Cell><Cell><Data ss:Type="Number">0.410696290914479</Data></Cell><Cell><Data ss:Type="Number">0.522697746643125</Data></Cell><Cell><Data ss:Type="Number">0.546702027506442</Data></Cell><Cell><Data ss:Type="Number">0.959984662618315</Data></Cell><Cell><Data ss:Type="Number">0.436380296999873</Data></Cell><Cell><Data ss:Type="Number">0.456735402229546</Data></Cell><Cell><Data ss:Type="Number">0.546160889878249</Data></Cell><Cell><Data ss:Type="Number">0.787074822626387</Data></Cell><Cell><Data ss:Type="Number">0.778155705465465</Data></Cell><Cell><Data ss:Type="Number">0.396457854868586</Data></Cell><Cell><Data ss:Type="Number">0.785073695756882</Data></Cell><Cell><Data ss:Type="Number">0.63309695223299</Data></Cell><Cell><Data ss:Type="Number">0.409345842745781</Data></Cell><Cell><Data ss:Type="Number">0.362861646698917</Data></Cell><Cell><Data ss:Type="Number">0.311686271730557</Data></Cell><Cell><Data ss:Type="Number">0.61568847871732</Data></Cell><Cell><Data ss:Type="Number">0.496680860837197</Data></Cell><Cell><Data ss:Type="Number">0.70879392544225</Data></Cell><Cell><Data ss:Type="Number">0.573344992996795</Data></Cell><Cell><Data ss:Type="Number">0.706344036409753</Data></Cell><Cell><Data ss:Type="Number">0.59980449818927</Data></Cell><Cell><Data ss:Type="Number">0.291335969111845</Data></Cell><Cell><Data ss:Type="Number">0.757651360756779</Data></Cell><Cell><Data ss:Type="Number">0.548883494193822</Data></Cell><Cell><Data ss:Type="Number">0.448503718317401</Data></Cell><Cell><Data ss:Type="Number">0.223918245025392</Data></Cell><Cell><Data ss:Type="Number">0.925586255892766</Data></Cell><Cell><Data ss:Type="Number">0.556805462663721</Data></Cell><Cell><Data ss:Type="Number">0.737920146973113</Data></Cell><Cell><Data ss:Type="Number">0.478585620869639</Data></Cell><Cell><Data ss:Type="Number">0.669104757557171</Data></Cell><Cell><Data ss:Type="Number">0.660932127464636</Data></Cell><Cell><Data ss:Type="Number">0.896837237740906</Data></Cell><Cell><Data ss:Type="Number">0.307630596069125</Data></Cell><Cell><Data ss:Type="Number">0.794297929145941</Data></Cell><Cell><Data ss:Type="Number">0.348162477812197</Data></Cell><Cell><Data ss:Type="Number">0.693097636072633</Data></Cell><Cell><Data ss:Type="Number">0.321882684241767</Data></Cell><Cell><Data ss:Type="Number">0.871967800280493</Data></Cell><Cell><Data ss:Type="Number">0.533854690572667</Data></Cell><Cell><Data ss:Type="Number">0.2989518438185</Data></Cell><Cell><Data ss:Type="Number">0.439145304480196</Data></Cell><Cell><Data ss:Type="Number">0.837228801663616</Data></Cell><Cell><Data ss:Type="Number">0.627781390209248</Data></Cell><Cell><Data ss:Type="Number">0.676459673412582</Data></Cell><Cell><Data ss:Type="Number">0.406247883196237</Data></Cell><Cell><Data ss:Type="Number">0.53494577556364</Data></Cell><Cell><Data ss:Type="Number">0.49076204208046</Data></Cell><Cell><Data ss:Type="Number">0.63221799516293</Data></Cell><Cell><Data ss:Type="Number">0.833250631780512</Data></Cell><Cell><Data ss:Type="Number">0.470324378020572</Data></Cell><Cell><Data ss:Type="Number">0.689968339784498</Data></Cell><Cell><Data ss:Type="Number">0.489809888336714</Data></Cell><Cell><Data ss:Type="Number">0.385488446721969</Data></Cell><Cell><Data ss:Type="Number">0.476224740264347</Data></Cell><Cell><Data ss:Type="Number">0.840398395421758</Data></Cell><Cell><Data ss:Type="Number">0.532552076222973</Data></Cell><Cell><Data ss:Type="Number">0.450546382453325</Data></Cell><Cell><Data ss:Type="Number">0.506570241358685</Data></Cell><Cell><Data ss:Type="Number">0.683748516126286</Data></Cell><Cell><Data ss:Type="Number">0.395093860771168</Data></Cell><Cell><Data ss:Type="Number">0.297201961943533</Data></Cell><Cell><Data ss:Type="Number">0.656166363868375</Data></Cell><Cell><Data ss:Type="Number">0.0441527640587991</Data></Cell><Cell><Data ss:Type="Number">0.102025131410444</Data></Cell><Cell><Data ss:Type="Number">0</Data></Cell><Cell><Data ss:Type="Number">0.131143830534716</Data></Cell><Cell><Data ss:Type="Number">0.135398554445027</Data></Cell><Cell><Data ss:Type="Number">0.209386527340116</Data></Cell><Cell><Data ss:Type="Number">0.20789605162173</Data></Cell><Cell><Data ss:Type="Number">0.17751680257133</Data></Cell><Cell><Data ss:Type="Number">0</Data></Cell><Cell><Data ss:Type="Number">0.223435110047907</Data></Cell><Cell><Data ss:Type="Number">0.202922370207123</Data></Cell><Cell><Data ss:Type="Number">0.210838718985717</Data></Cell><Cell><Data ss:Type="Number">0.204786057203599</Data></Cell><Cell><Data ss:Type="Number">0.311144416869526</Data></Cell><Cell><Data ss:Type="Number">0.111376705222893</Data></Cell><Cell><Data ss:Type="Number">0.204088041293268</Data></Cell><Cell><Data ss:Type="Number">0.0119084846997375</Data></Cell><Cell><Data ss:Type="Number">0.212311997342593</Data></Cell><Cell><Data ss:Type="Number">0.189875027543749</Data></Cell><Cell><Data ss:Type="Number">0.193458507495805</Data></Cell><Cell><Data ss:Type="Number">0.193320038396031</Data></Cell><Cell><Data ss:Type="Number">0.16098111962068</Data></Cell><Cell><Data ss:Type="Number">0.188300115229469</Data></Cell><Cell><Data ss:Type="Number">0.235651366644146</Data></Cell><Cell><Data ss:Type="Number">0.164564021435033</Data></Cell><Cell><Data ss:Type="Number">0.146232077047081</Data></Cell><Cell><Data ss:Type="Number">0.144690987260703</Data></Cell><Cell><Data ss:Type="Number">0.166461260909774</Data></Cell><Cell><Data ss:Type="Number">0.14796857050535</Data></Cell><Cell><Data ss:Type="Number">0.0944450949292582</Data></Cell><Cell><Data ss:Type="Number">0.172337961351917</Data></Cell><Cell><Data ss:Type="Number">0.140069078932766</Data></Cell><Cell><Data ss:Type="Number">0.153833645123339</Data></Cell><Cell><Data ss:Type="Number">0.225021351484806</Data></Cell><Cell><Data ss:Type="Number">0.0798138125801936</Data></Cell><Cell><Data ss:Type="Number">0.0486771231316474</Data></Cell><Cell><Data ss:Type="Number">0.132821912588359</Data></Cell><Cell><Data ss:Type="Number">0.124994471442671</Data></Cell><Cell><Data ss:Type="Number">0.224523429995498</Data></Cell><Cell><Data ss:Type="Number">0.275358635382518</Data></Cell><Cell><Data ss:Type="Number">0.129174938993617</Data></Cell><Cell><Data ss:Type="Number">0.118756840525195</Data></Cell><Cell><Data ss:Type="Number">0.10825025971525</Data></Cell><Cell><Data ss:Type="Number">0.193599585785452</Data></Cell><Cell><Data ss:Type="Number">0.174271197832125</Data></Cell><Cell><Data ss:Type="Number">0.155358783615771</Data></Cell><Cell><Data ss:Type="Number">0.202323387961132</Data></Cell><Cell><Data ss:Type="Number">0.129574115116934</Data></Cell><Cell><Data ss:Type="Number">0.157228479417532</Data></Cell><Cell><Data ss:Type="Number">0.143564627431175</Data></Cell><Cell><Data ss:Type="Number">0.152533741040196</Data></Cell><Cell><Data ss:Type="Number">0.191307862700111</Data></Cell><Cell><Data ss:Type="Number">0.189345823393548</Data></Cell><Cell><Data ss:Type="Number">0.172513066369673</Data></Cell><Cell><Data ss:Type="Number">0.138118915414025</Data></Cell><Cell><Data ss:Type="Number">0.051823386082352</Data></Cell><Cell><Data ss:Type="Number">0.180785144878139</Data></Cell><Cell><Data ss:Type="Number">0.128660216299586</Data></Cell><Cell><Data ss:Type="Number">0.206346937780621</Data></Cell><Cell><Data ss:Type="Number">0.055508174497449</Data></Cell><Cell><Data ss:Type="Number">0.0568692810865749</Data></Cell><Cell><Data ss:Type="Number">0.180045121217098</Data></Cell><Cell><Data ss:Type="Number">0.130749846465228</Data></Cell><Cell><Data ss:Type="Number">0</Data></Cell><Cell><Data ss:Type="Number">0.116608812017974</Data></Cell><Cell><Data ss:Type="Number">0.212327995613673</Data></Cell><Cell><Data ss:Type="Number">0.278082433401544</Data></Cell><Cell><Data ss:Type="Number">0.216161432895494</Data></Cell><Cell><Data ss:Type="Number">0.00598065211475239</Data></Cell><Cell><Data ss:Type="Number">0.21508228144995</Data></Cell><Cell><Data ss:Type="Number">0.522187077442511</Data></Cell><Cell><Data ss:Type="Number">0.18580867739748</Data></Cell><Cell><Data ss:Type="Number">0.21869228548705</Data></Cell><Cell><Data ss:Type="Number">0.112303866767752</Data></Cell><Cell><Data ss:Type="Number">0.272019256580113</Data></Cell><Cell><Data ss:Type="Number">0</Data></Cell><Cell><Data ss:Type="Number">0.0775995136999457</Data></Cell><Cell><Data ss:Type="Number">0.0342315758572217</Data></Cell><Cell><Data ss:Type="Number">0.145263779160561</Data></Cell><Cell><Data ss:Type="Number">0</Data></Cell><Cell><Data ss:Type="Number">0.0547259050031466</Data></Cell><Cell><Data ss:Type="Number">0</Data></Cell><Cell><Data ss:Type="Number">0.0136507961112752</Data></Cell><Cell><Data ss:Type="Number">0</Data></Cell><Cell><Data ss:Type="Number">0.0683990941073365</Data></Cell><Cell><Data ss:Type="Number">0.155812906485716</Data></Cell></Row><Row ss:Height="12.816"><Cell><Data ss:Type="String">LncRNA-mediated_mechanisms_of_therapeutic_resistance</Data></Cell><Cell><Data ss:Type="Number">0.504216830653151</Data></Cell><Cell><Data ss:Type="Number">0.495575872587788</Data></Cell><Cell><Data ss:Type="Number">0.699614436461192</Data></Cell><Cell><Data ss:Type="Number">0.741998094111245</Data></Cell><Cell><Data ss:Type="Number">0.594973984937005</Data></Cell><Cell><Data ss:Type="Number">0.552527495088662</Data></Cell><Cell><Data ss:Type="Number">0.554865421537955</Data></Cell><Cell><Data ss:Type="Number">0.381813352120416</Data></Cell><Cell><Data ss:Type="Number">0.957918996934062</Data></Cell><Cell><Data ss:Type="Number">0.786093973103157</Data></Cell><Cell><Data ss:Type="Number">0.430632197472476</Data></Cell><Cell><Data ss:Type="Number">0.504216830653151</Data></Cell><Cell><Data ss:Type="Number">0.694116090344716</Data></Cell><Cell><Data ss:Type="Number">0.627382045839578</Data></Cell><Cell><Data ss:Type="Number">0.468123211219442</Data></Cell><Cell><Data ss:Type="Number">0.31779379290871</Data></Cell><Cell><Data ss:Type="Number">0.712834293085595</Data></Cell><Cell><Data ss:Type="Number">0.702561735225472</Data></Cell><Cell><Data ss:Type="Number">0.628955290848359</Data></Cell><Cell><Data ss:Type="Number">0.359038698234948</Data></Cell><Cell><Data ss:Type="Number">0.776255157186697</Data></Cell><Cell><Data ss:Type="Number">0.348414491880607</Data></Cell><Cell><Data ss:Type="Number">0.667976545390034</Data></Cell><Cell><Data ss:Type="Number">0.804463748003202</Data></Cell><Cell><Data ss:Type="Number">0.467127915287502</Data></Cell><Cell><Data ss:Type="Number">0.760979239830827</Data></Cell><Cell><Data ss:Type="Number">0.876438695325266</Data></Cell><Cell><Data ss:Type="Number">0.645445488407285</Data></Cell><Cell><Data ss:Type="Number">0.493535699292414</Data></Cell><Cell><Data ss:Type="Number">1</Data></Cell><Cell><Data ss:Type="Number">0.918693586363715</Data></Cell><Cell><Data ss:Type="Number">0.775519999659803</Data></Cell><Cell><Data ss:Type="Number">0.499777059083826</Data></Cell><Cell><Data ss:Type="Number">0.813803663818502</Data></Cell><Cell><Data ss:Type="Number">0.537981299183684</Data></Cell><Cell><Data ss:Type="Number">0.65553554790279</Data></Cell><Cell><Data ss:Type="Number">0.830277892278324</Data></Cell><Cell><Data ss:Type="Number">0.657888013876882</Data></Cell><Cell><Data ss:Type="Number">0.495617515843616</Data></Cell><Cell><Data ss:Type="Number">0.593866742480843</Data></Cell><Cell><Data ss:Type="Number">0.481042943140537</Data></Cell><Cell><Data ss:Type="Number">0.667932481439623</Data></Cell><Cell><Data ss:Type="Number">0.490026015747604</Data></Cell><Cell><Data ss:Type="Number">0.826422850957753</Data></Cell><Cell><Data ss:Type="Number">0.0492955124289014</Data></Cell><Cell><Data ss:Type="Number">0.4976613718759</Data></Cell><Cell><Data ss:Type="Number">0.783883977186883</Data></Cell><Cell><Data ss:Type="Number">0.504216830653151</Data></Cell><Cell><Data ss:Type="Number">0.162348461864863</Data></Cell><Cell><Data ss:Type="Number">0.504216830653151</Data></Cell><Cell><Data ss:Type="Number">0.640732639333049</Data></Cell><Cell><Data ss:Type="Number">0.879368666085649</Data></Cell><Cell><Data ss:Type="Number">0.477313326919255</Data></Cell><Cell><Data ss:Type="Number">0.641467919599718</Data></Cell><Cell><Data ss:Type="Number">0.886700033907431</Data></Cell><Cell><Data ss:Type="Number">0.486302521439664</Data></Cell><Cell><Data ss:Type="Number">0.321496158958338</Data></Cell><Cell><Data ss:Type="Number">0.669374740119977</Data></Cell><Cell><Data ss:Type="Number">0.704456732035436</Data></Cell><Cell><Data ss:Type="Number">0.51295802502551</Data></Cell><Cell><Data ss:Type="Number">0.397124534572754</Data></Cell><Cell><Data ss:Type="Number">0.827505645201897</Data></Cell><Cell><Data ss:Type="Number">0.633327822203012</Data></Cell><Cell><Data ss:Type="Number">0.44475538262387</Data></Cell><Cell><Data ss:Type="Number">0.687990578567717</Data></Cell><Cell><Data ss:Type="Number">0.789813202961862</Data></Cell><Cell><Data ss:Type="Number">0.966556960435627</Data></Cell><Cell><Data ss:Type="Number">0.630825717282164</Data></Cell><Cell><Data ss:Type="Number">0.960072014778208</Data></Cell><Cell><Data ss:Type="Number">0.454261396834882</Data></Cell><Cell><Data ss:Type="Number">0.58248333472364</Data></Cell><Cell><Data ss:Type="Number">0.566316821738127</Data></Cell><Cell><Data ss:Type="Number">0.481144816131561</Data></Cell><Cell><Data ss:Type="Number">0.488939471358959</Data></Cell><Cell><Data ss:Type="Number">0.714727234609381</Data></Cell><Cell><Data ss:Type="Number">0.864745718828811</Data></Cell><Cell><Data ss:Type="Number">0.504692887174532</Data></Cell><Cell><Data ss:Type="Number">0.493535699292414</Data></Cell><Cell><Data ss:Type="Number">0.504216830653151</Data></Cell><Cell><Data ss:Type="Number">0.956503527778367</Data></Cell><Cell><Data ss:Type="Number">0.652552798660379</Data></Cell><Cell><Data ss:Type="Number">0.656473741197689</Data></Cell><Cell><Data ss:Type="Number">0.661519201374266</Data></Cell><Cell><Data ss:Type="Number">0.382331132280435</Data></Cell><Cell><Data ss:Type="Number">0.346132918888462</Data></Cell><Cell><Data ss:Type="Number">0.504216830653151</Data></Cell><Cell><Data ss:Type="Number">0.260470686949779</Data></Cell><Cell><Data ss:Type="Number">0.24264818483907</Data></Cell><Cell><Data ss:Type="Number">0.24900661635713</Data></Cell><Cell><Data ss:Type="Number">0.235267010605626</Data></Cell><Cell><Data ss:Type="Number">0.265745386991022</Data></Cell><Cell><Data ss:Type="Number">0.262992196394588</Data></Cell><Cell><Data ss:Type="Number">0.184596958794971</Data></Cell><Cell><Data ss:Type="Number">0.194798365246354</Data></Cell><Cell><Data ss:Type="Number">0.399672349189118</Data></Cell><Cell><Data ss:Type="Number">0.17470760878758</Data></Cell><Cell><Data ss:Type="Number">0.198036743312848</Data></Cell><Cell><Data ss:Type="Number">0.225308887871098</Data></Cell><Cell><Data ss:Type="Number">0.0523749427033981</Data></Cell><Cell><Data ss:Type="Number">0.184255590046782</Data></Cell><Cell><Data ss:Type="Number">0.311257045076546</Data></Cell><Cell><Data ss:Type="Number">0.161967466359263</Data></Cell><Cell><Data ss:Type="Number">0.335486066447257</Data></Cell><Cell><Data ss:Type="Number">0.204349945959566</Data></Cell><Cell><Data ss:Type="Number">0.197293039549574</Data></Cell><Cell><Data ss:Type="Number">0.200151662115085</Data></Cell><Cell><Data ss:Type="Number">0.195611435428413</Data></Cell><Cell><Data ss:Type="Number">0.243601947805266</Data></Cell><Cell><Data ss:Type="Number">0.184781215285372</Data></Cell><Cell><Data ss:Type="Number">0.101555923142098</Data></Cell><Cell><Data ss:Type="Number">0.248842460047845</Data></Cell><Cell><Data ss:Type="Number">0</Data></Cell><Cell><Data ss:Type="Number">0.260045753388207</Data></Cell><Cell><Data ss:Type="Number">0.235910168635173</Data></Cell><Cell><Data ss:Type="Number">0.26453119626493</Data></Cell><Cell><Data ss:Type="Number">0.271612539966253</Data></Cell><Cell><Data ss:Type="Number">0.200557994130554</Data></Cell><Cell><Data ss:Type="Number">0.207770556755294</Data></Cell><Cell><Data ss:Type="Number">0.276990168920944</Data></Cell><Cell><Data ss:Type="Number">0.0965079637184359</Data></Cell><Cell><Data ss:Type="Number">0.226737047949575</Data></Cell><Cell><Data ss:Type="Number">0.376458238627879</Data></Cell><Cell><Data ss:Type="Number">0.218015996341049</Data></Cell><Cell><Data ss:Type="Number">0.159349571257683</Data></Cell><Cell><Data ss:Type="Number">0.247437526947811</Data></Cell><Cell><Data ss:Type="Number">0.0482229445894266</Data></Cell><Cell><Data ss:Type="Number">0.304902856964195</Data></Cell><Cell><Data ss:Type="Number">0.255473184134894</Data></Cell><Cell><Data ss:Type="Number">0.2627757122005</Data></Cell><Cell><Data ss:Type="Number">0.243222707223538</Data></Cell><Cell><Data ss:Type="Number">0.131480806298384</Data></Cell><Cell><Data ss:Type="Number">0.214318934510291</Data></Cell><Cell><Data ss:Type="Number">0.204792550437137</Data></Cell><Cell><Data ss:Type="Number">0.457973284479275</Data></Cell><Cell><Data ss:Type="Number">0.261506059895527</Data></Cell><Cell><Data ss:Type="Number">0.253224608196609</Data></Cell><Cell><Data ss:Type="Number">0.215187077824066</Data></Cell><Cell><Data ss:Type="Number">0.248332424529186</Data></Cell><Cell><Data ss:Type="Number">0.152735725794</Data></Cell><Cell><Data ss:Type="Number">0.19263078014618</Data></Cell><Cell><Data ss:Type="Number">0.233873328889988</Data></Cell><Cell><Data ss:Type="Number">0.265249795628697</Data></Cell><Cell><Data ss:Type="Number">0.219731098633991</Data></Cell><Cell><Data ss:Type="Number">0.209478097305702</Data></Cell><Cell><Data ss:Type="Number">0</Data></Cell><Cell><Data ss:Type="Number">0.317839071361362</Data></Cell><Cell><Data ss:Type="Number">0.292598570592534</Data></Cell><Cell><Data ss:Type="Number">0.279689212856942</Data></Cell><Cell><Data ss:Type="Number">0.329367622391292</Data></Cell><Cell><Data ss:Type="Number">0.327040725833156</Data></Cell><Cell><Data ss:Type="Number">0.302361877862613</Data></Cell><Cell><Data ss:Type="Number">0.228816658852555</Data></Cell><Cell><Data ss:Type="Number">0.173536275143404</Data></Cell><Cell><Data ss:Type="Number">0.326611819395108</Data></Cell><Cell><Data ss:Type="Number">0.352981972639192</Data></Cell><Cell><Data ss:Type="Number">0.0936528665883244</Data></Cell><Cell><Data ss:Type="Number">0.187577292215261</Data></Cell><Cell><Data ss:Type="Number">0.277588433196124</Data></Cell><Cell><Data ss:Type="Number">0.149393419850981</Data></Cell><Cell><Data ss:Type="Number">0.365000492960015</Data></Cell><Cell><Data ss:Type="Number">0.204991620715929</Data></Cell><Cell><Data ss:Type="Number">0.291915530169415</Data></Cell><Cell><Data ss:Type="Number">0.310672652891357</Data></Cell><Cell><Data ss:Type="Number">0.235518325141364</Data></Cell><Cell><Data ss:Type="Number">0.233098156228822</Data></Cell><Cell><Data ss:Type="Number">0.315066477986705</Data></Cell><Cell><Data ss:Type="Number">0.266388507773407</Data></Cell><Cell><Data ss:Type="Number">0.260678055704294</Data></Cell><Cell><Data ss:Type="Number">0.210696671546655</Data></Cell><Cell><Data ss:Type="Number">0.450786795963514</Data></Cell><Cell><Data ss:Type="Number">0.450775341739433</Data></Cell><Cell><Data ss:Type="Number">0.264139035914266</Data></Cell></Row><Row ss:Height="12.816"><Cell><Data ss:Type="String">White_fat_cell_differentiation</Data></Cell><Cell><Data ss:Type="Number">0.544011670338163</Data></Cell><Cell><Data ss:Type="Number">0.787195906673266</Data></Cell><Cell><Data ss:Type="Number">0.944661165107224</Data></Cell><Cell><Data ss:Type="Number">0.981403552848848</Data></Cell><Cell><Data ss:Type="Number">0.753446124418437</Data></Cell><Cell><Data ss:Type="Number">0.830518199508144</Data></Cell><Cell><Data ss:Type="Number">0.868499125936631</Data></Cell><Cell><Data ss:Type="Number">0.379864053800758</Data></Cell><Cell><Data ss:Type="Number">0.489474670059534</Data></Cell><Cell><Data ss:Type="Number">0.757534461448379</Data></Cell><Cell><Data ss:Type="Number">0.697570342301885</Data></Cell><Cell><Data ss:Type="Number">0.737152788173795</Data></Cell><Cell><Data ss:Type="Number">0.673960893292084</Data></Cell><Cell><Data ss:Type="Number">0.528184781326133</Data></Cell><Cell><Data ss:Type="Number">0.862203348924386</Data></Cell><Cell><Data ss:Type="Number">0.325591562092674</Data></Cell><Cell><Data ss:Type="Number">0.837050377116373</Data></Cell><Cell><Data ss:Type="Number">0.664931700517664</Data></Cell><Cell><Data ss:Type="Number">1</Data></Cell><Cell><Data ss:Type="Number">0.721436051198869</Data></Cell><Cell><Data ss:Type="Number">0.685826618553845</Data></Cell><Cell><Data ss:Type="Number">0.28383411199743</Data></Cell><Cell><Data ss:Type="Number">0.389584038668313</Data></Cell><Cell><Data ss:Type="Number">0.708077404701953</Data></Cell><Cell><Data ss:Type="Number">0.72180315513661</Data></Cell><Cell><Data ss:Type="Number">0.787423712828923</Data></Cell><Cell><Data ss:Type="Number">0.904111366007736</Data></Cell><Cell><Data ss:Type="Number">0.70552134579195</Data></Cell><Cell><Data ss:Type="Number">1</Data></Cell><Cell><Data ss:Type="Number">0.862124208251063</Data></Cell><Cell><Data ss:Type="Number">0.528184781326133</Data></Cell><Cell><Data ss:Type="Number">0.913041549055811</Data></Cell><Cell><Data ss:Type="Number">0.640345882092889</Data></Cell><Cell><Data ss:Type="Number">0.827197694749339</Data></Cell><Cell><Data ss:Type="Number">0.587025251522083</Data></Cell><Cell><Data ss:Type="Number">0.362695634389613</Data></Cell><Cell><Data ss:Type="Number">0.771349232990666</Data></Cell><Cell><Data ss:Type="Number">0.370545800294612</Data></Cell><Cell><Data ss:Type="Number">0.831621125531189</Data></Cell><Cell><Data ss:Type="Number">0.825008219684181</Data></Cell><Cell><Data ss:Type="Number">0.38672454148928</Data></Cell><Cell><Data ss:Type="Number">0.368797430876391</Data></Cell><Cell><Data ss:Type="Number">0.528184781326133</Data></Cell><Cell><Data ss:Type="Number">1</Data></Cell><Cell><Data ss:Type="Number">0.380344074719268</Data></Cell><Cell><Data ss:Type="Number">0.532588254845201</Data></Cell><Cell><Data ss:Type="Number">0.72672582344258</Data></Cell><Cell><Data ss:Type="Number">0.937203087101839</Data></Cell><Cell><Data ss:Type="Number">0.335447003213389</Data></Cell><Cell><Data ss:Type="Number">1</Data></Cell><Cell><Data ss:Type="Number">0.884183752983788</Data></Cell><Cell><Data ss:Type="Number">0.724221551886226</Data></Cell><Cell><Data ss:Type="Number">0.850962662444002</Data></Cell><Cell><Data ss:Type="Number">0.636397980593852</Data></Cell><Cell><Data ss:Type="Number">0.806841540156226</Data></Cell><Cell><Data ss:Type="Number">0.969930663302405</Data></Cell><Cell><Data ss:Type="Number">0.385073140789839</Data></Cell><Cell><Data ss:Type="Number">0.909807762816131</Data></Cell><Cell><Data ss:Type="Number">0.692316839633578</Data></Cell><Cell><Data ss:Type="Number">0.544011670338163</Data></Cell><Cell><Data ss:Type="Number">0.786856875088988</Data></Cell><Cell><Data ss:Type="Number">0.989265706923848</Data></Cell><Cell><Data ss:Type="Number">0.36365865965772</Data></Cell><Cell><Data ss:Type="Number">0.744693447162101</Data></Cell><Cell><Data ss:Type="Number">0.794421714704001</Data></Cell><Cell><Data ss:Type="Number">0.911693942987067</Data></Cell><Cell><Data ss:Type="Number">0.974888957374954</Data></Cell><Cell><Data ss:Type="Number">0.521914736007894</Data></Cell><Cell><Data ss:Type="Number">0.543589041363054</Data></Cell><Cell><Data ss:Type="Number">0.979515824085459</Data></Cell><Cell><Data ss:Type="Number">0.762716576761472</Data></Cell><Cell><Data ss:Type="Number">0.833713413845752</Data></Cell><Cell><Data ss:Type="Number">0.679125019896626</Data></Cell><Cell><Data ss:Type="Number">0.8036018865194</Data></Cell><Cell><Data ss:Type="Number">0.595377865443214</Data></Cell><Cell><Data ss:Type="Number">0.735817526630146</Data></Cell><Cell><Data ss:Type="Number">0.669741516732561</Data></Cell><Cell><Data ss:Type="Number">0.998921593420118</Data></Cell><Cell><Data ss:Type="Number">0.621680711530053</Data></Cell><Cell><Data ss:Type="Number">0.904969572131445</Data></Cell><Cell><Data ss:Type="Number">0.619736841918145</Data></Cell><Cell><Data ss:Type="Number">0.762716576761472</Data></Cell><Cell><Data ss:Type="Number">0.599759596643695</Data></Cell><Cell><Data ss:Type="Number">0.744693447162101</Data></Cell><Cell><Data ss:Type="Number">0.725022084654602</Data></Cell><Cell><Data ss:Type="Number">0.544011670338163</Data></Cell><Cell><Data ss:Type="Number">0.130230183837158</Data></Cell><Cell><Data ss:Type="Number">0.157627065680008</Data></Cell><Cell><Data ss:Type="Number">0</Data></Cell><Cell><Data ss:Type="Number">0.252479480417467</Data></Cell><Cell><Data ss:Type="Number">0.203046418726545</Data></Cell><Cell><Data ss:Type="Number">0.390379745856128</Data></Cell><Cell><Data ss:Type="Number">0.39116272043956</Data></Cell><Cell><Data ss:Type="Number">0.345246468694065</Data></Cell><Cell><Data ss:Type="Number">0</Data></Cell><Cell><Data ss:Type="Number">0.385408845969823</Data></Cell><Cell><Data ss:Type="Number">0.297299167875689</Data></Cell><Cell><Data ss:Type="Number">0.372649052593282</Data></Cell><Cell><Data ss:Type="Number">0.408064168721946</Data></Cell><Cell><Data ss:Type="Number">0.3257948016821</Data></Cell><Cell><Data ss:Type="Number">0.192292985276573</Data></Cell><Cell><Data ss:Type="Number">0.39803887313521</Data></Cell><Cell><Data ss:Type="Number">0.069346773748314</Data></Cell><Cell><Data ss:Type="Number">0.376313947496107</Data></Cell><Cell><Data ss:Type="Number">0.257941496008906</Data></Cell><Cell><Data ss:Type="Number">0.338747917121744</Data></Cell><Cell><Data ss:Type="Number">0.324019343972371</Data></Cell><Cell><Data ss:Type="Number">0.332304686977671</Data></Cell><Cell><Data ss:Type="Number">0.30885810107148</Data></Cell><Cell><Data ss:Type="Number">0.386753207894329</Data></Cell><Cell><Data ss:Type="Number">0.278653663639548</Data></Cell><Cell><Data ss:Type="Number">0.316981465830457</Data></Cell><Cell><Data ss:Type="Number">0.209573339906742</Data></Cell><Cell><Data ss:Type="Number">0.220029021237479</Data></Cell><Cell><Data ss:Type="Number">0.258931366070272</Data></Cell><Cell><Data ss:Type="Number">0.131143469243053</Data></Cell><Cell><Data ss:Type="Number">0.267201962768842</Data></Cell><Cell><Data ss:Type="Number">0.202781580182226</Data></Cell><Cell><Data ss:Type="Number">0.256345920133392</Data></Cell><Cell><Data ss:Type="Number">0.348576136006951</Data></Cell><Cell><Data ss:Type="Number">0.119762285836831</Data></Cell><Cell><Data ss:Type="Number">0.128063237107059</Data></Cell><Cell><Data ss:Type="Number">0.213414447388079</Data></Cell><Cell><Data ss:Type="Number">0.298029993348243</Data></Cell><Cell><Data ss:Type="Number">0.262124067156468</Data></Cell><Cell><Data ss:Type="Number">0.353344870876515</Data></Cell><Cell><Data ss:Type="Number">0.180454777915996</Data></Cell><Cell><Data ss:Type="Number">0.137560041136203</Data></Cell><Cell><Data ss:Type="Number">0.196560351369715</Data></Cell><Cell><Data ss:Type="Number">0.246941591938984</Data></Cell><Cell><Data ss:Type="Number">0.31935273742864</Data></Cell><Cell><Data ss:Type="Number">0.237345025033438</Data></Cell><Cell><Data ss:Type="Number">0.312312722767097</Data></Cell><Cell><Data ss:Type="Number">0.270146674706578</Data></Cell><Cell><Data ss:Type="Number">0.223898269572687</Data></Cell><Cell><Data ss:Type="Number">0.250917538447525</Data></Cell><Cell><Data ss:Type="Number">0.25035903475016</Data></Cell><Cell><Data ss:Type="Number">0.266623575836951</Data></Cell><Cell><Data ss:Type="Number">0.295695810822624</Data></Cell><Cell><Data ss:Type="Number">0.288119618479164</Data></Cell><Cell><Data ss:Type="Number">0.211778823923929</Data></Cell><Cell><Data ss:Type="Number">0.0832117787147648</Data></Cell><Cell><Data ss:Type="Number">0.365620502073815</Data></Cell><Cell><Data ss:Type="Number">0.221098269378031</Data></Cell><Cell><Data ss:Type="Number">0.334673130304315</Data></Cell><Cell><Data ss:Type="Number">0.0952388526791918</Data></Cell><Cell><Data ss:Type="Number">0.0434343590405485</Data></Cell><Cell><Data ss:Type="Number">0.223641074340417</Data></Cell><Cell><Data ss:Type="Number">0.206791789033526</Data></Cell><Cell><Data ss:Type="Number">0</Data></Cell><Cell><Data ss:Type="Number">0.132074800172953</Data></Cell><Cell><Data ss:Type="Number">0.314965705035362</Data></Cell><Cell><Data ss:Type="Number">0.456667734595983</Data></Cell><Cell><Data ss:Type="Number">0.396785402454594</Data></Cell><Cell><Data ss:Type="Number">0.0265081007586027</Data></Cell><Cell><Data ss:Type="Number">0.400519264981385</Data></Cell><Cell><Data ss:Type="Number">0.458373249707081</Data></Cell><Cell><Data ss:Type="Number">0.265971997919942</Data></Cell><Cell><Data ss:Type="Number">0.268880475029502</Data></Cell><Cell><Data ss:Type="Number">0.20279923222681</Data></Cell><Cell><Data ss:Type="Number">0.222200540959653</Data></Cell><Cell><Data ss:Type="Number">0.0436599144246987</Data></Cell><Cell><Data ss:Type="Number">0.150260430145069</Data></Cell><Cell><Data ss:Type="Number">0.0938950792288589</Data></Cell><Cell><Data ss:Type="Number">0.116250443135331</Data></Cell><Cell><Data ss:Type="Number">0.010373306481251</Data></Cell><Cell><Data ss:Type="Number">0.0950131699244429</Data></Cell><Cell><Data ss:Type="Number">0.0263703846769526</Data></Cell><Cell><Data ss:Type="Number">0.0313952223619494</Data></Cell><Cell><Data ss:Type="Number">0.0106090673779169</Data></Cell><Cell><Data ss:Type="Number">0.307866991977862</Data></Cell><Cell><Data ss:Type="Number">0.24068712635526</Data></Cell></Row><Row ss:Index="30" ss:Height="12.816"><Cell><Data ss:Type="String">Wnt/beta-catenin_Signaling_Pathway_in_Leukemia</Data></Cell><Cell><Data ss:Type="Number">0.422771792408985</Data></Cell><Cell><Data ss:Type="Number">0.603906381757349</Data></Cell><Cell><Data ss:Type="Number">0.449403867695348</Data></Cell><Cell><Data ss:Type="Number">0.44058112182725</Data></Cell><Cell><Data ss:Type="Number">0.713140442361351</Data></Cell><Cell><Data ss:Type="Number">0.752690225790637</Data></Cell><Cell><Data ss:Type="Number">0.770480386682775</Data></Cell><Cell><Data ss:Type="Number">0.642473701966485</Data></Cell><Cell><Data ss:Type="Number">0.453078819785437</Data></Cell><Cell><Data ss:Type="Number">0.568390681543462</Data></Cell><Cell><Data ss:Type="Number">0.514262077424179</Data></Cell><Cell><Data ss:Type="Number">0.676284261874435</Data></Cell><Cell><Data ss:Type="Number">0.583791223328391</Data></Cell><Cell><Data ss:Type="Number">0.448473787432555</Data></Cell><Cell><Data ss:Type="Number">0.772127290848349</Data></Cell><Cell><Data ss:Type="Number">0.447477934306347</Data></Cell><Cell><Data ss:Type="Number">0.838839293151879</Data></Cell><Cell><Data ss:Type="Number">0.479426490527022</Data></Cell><Cell><Data ss:Type="Number">0.458740810631254</Data></Cell><Cell><Data ss:Type="Number">0.669620765079173</Data></Cell><Cell><Data ss:Type="Number">0.545711450539256</Data></Cell><Cell><Data ss:Type="Number">0.395126093106492</Data></Cell><Cell><Data ss:Type="Number">0.480107843098531</Data></Cell><Cell><Data ss:Type="Number">0.478984085986625</Data></Cell><Cell><Data ss:Type="Number">0.55747275107248</Data></Cell><Cell><Data ss:Type="Number">0.683947868826305</Data></Cell><Cell><Data ss:Type="Number">0.785123198182254</Data></Cell><Cell><Data ss:Type="Number">0.341984612418796</Data></Cell><Cell><Data ss:Type="Number">0.380120811896954</Data></Cell><Cell><Data ss:Type="Number">0.702676337612256</Data></Cell><Cell><Data ss:Type="Number">0.312553344266441</Data></Cell><Cell><Data ss:Type="Number">0.773730770782994</Data></Cell><Cell><Data ss:Type="Number">0.435335023361889</Data></Cell><Cell><Data ss:Type="Number">0.641766686773884</Data></Cell><Cell><Data ss:Type="Number">0.414841223188653</Data></Cell><Cell><Data ss:Type="Number">0.644835480462306</Data></Cell><Cell><Data ss:Type="Number">0.639663641063301</Data></Cell><Cell><Data ss:Type="Number">0.401371424252051</Data></Cell><Cell><Data ss:Type="Number">0.76601653657384</Data></Cell><Cell><Data ss:Type="Number">0.672105845387006</Data></Cell><Cell><Data ss:Type="Number">0.547949648078428</Data></Cell><Cell><Data ss:Type="Number">0.757701659524219</Data></Cell><Cell><Data ss:Type="Number">0.380120811896954</Data></Cell><Cell><Data ss:Type="Number">0.778799343515226</Data></Cell><Cell><Data ss:Type="Number">0.509072158671437</Data></Cell><Cell><Data ss:Type="Number">0.388036567254543</Data></Cell><Cell><Data ss:Type="Number">0.646300460873302</Data></Cell><Cell><Data ss:Type="Number">0.730016282061943</Data></Cell><Cell><Data ss:Type="Number">0.551981381882011</Data></Cell><Cell><Data ss:Type="Number">0.647706339048797</Data></Cell><Cell><Data ss:Type="Number">0.882673395092554</Data></Cell><Cell><Data ss:Type="Number">0.583791223328391</Data></Cell><Cell><Data ss:Type="Number">0.456600909847991</Data></Cell><Cell><Data ss:Type="Number">0.550097810065336</Data></Cell><Cell><Data ss:Type="Number">0.366295006366651</Data></Cell><Cell><Data ss:Type="Number">1</Data></Cell><Cell><Data ss:Type="Number">0.543658234111125</Data></Cell><Cell><Data ss:Type="Number">0.555117667371957</Data></Cell><Cell><Data ss:Type="Number">0.633537012187582</Data></Cell><Cell><Data ss:Type="Number">0.366295006366651</Data></Cell><Cell><Data ss:Type="Number">0.629578416175674</Data></Cell><Cell><Data ss:Type="Number">0.521764441929724</Data></Cell><Cell><Data ss:Type="Number">0.38894407295466</Data></Cell><Cell><Data ss:Type="Number">0.397198894810942</Data></Cell><Cell><Data ss:Type="Number">0.518618543292602</Data></Cell><Cell><Data ss:Type="Number">0.550097810065336</Data></Cell><Cell><Data ss:Type="Number">0.389481315479902</Data></Cell><Cell><Data ss:Type="Number">0.460203214899658</Data></Cell><Cell><Data ss:Type="Number">0.384505267146917</Data></Cell><Cell><Data ss:Type="Number">0.409773632003873</Data></Cell><Cell><Data ss:Type="Number">0.445205678014121</Data></Cell><Cell><Data ss:Type="Number">0.410637099000365</Data></Cell><Cell><Data ss:Type="Number">0.55747275107248</Data></Cell><Cell><Data ss:Type="Number">0.50908407587773</Data></Cell><Cell><Data ss:Type="Number">0.583791223328391</Data></Cell><Cell><Data ss:Type="Number">0.626581641977763</Data></Cell><Cell><Data ss:Type="Number">0.685309914946387</Data></Cell><Cell><Data ss:Type="Number">0.777109015118724</Data></Cell><Cell><Data ss:Type="Number">0.661370745244982</Data></Cell><Cell><Data ss:Type="Number">0.645510224847537</Data></Cell><Cell><Data ss:Type="Number">0.478606393254132</Data></Cell><Cell><Data ss:Type="Number">0.669107117247773</Data></Cell><Cell><Data ss:Type="Number">0.583791223328391</Data></Cell><Cell><Data ss:Type="Number">0.695510947894288</Data></Cell><Cell><Data ss:Type="Number">0.784031159189651</Data></Cell><Cell><Data ss:Type="Number">0.528043387157758</Data></Cell><Cell><Data ss:Type="Number">0.130834587494478</Data></Cell><Cell><Data ss:Type="Number">0.126576130583786</Data></Cell><Cell><Data ss:Type="Number">0.112479183648737</Data></Cell><Cell><Data ss:Type="Number">0.19542289058002</Data></Cell><Cell><Data ss:Type="Number">0.178005567561978</Data></Cell><Cell><Data ss:Type="Number">0.333299365608753</Data></Cell><Cell><Data ss:Type="Number">0.156404559598347</Data></Cell><Cell><Data ss:Type="Number">0.279163144282167</Data></Cell><Cell><Data ss:Type="Number">0</Data></Cell><Cell><Data ss:Type="Number">0.233380971400718</Data></Cell><Cell><Data ss:Type="Number">0.28250219529963</Data></Cell><Cell><Data ss:Type="Number">0.207193242722494</Data></Cell><Cell><Data ss:Type="Number">0.314739863473759</Data></Cell><Cell><Data ss:Type="Number">0.471864103051143</Data></Cell><Cell><Data ss:Type="Number">0.139135376689961</Data></Cell><Cell><Data ss:Type="Number">0.236003128595737</Data></Cell><Cell><Data ss:Type="Number">0.109385235160954</Data></Cell><Cell><Data ss:Type="Number">0.27896075256165</Data></Cell><Cell><Data ss:Type="Number">0.229149295614383</Data></Cell><Cell><Data ss:Type="Number">0.169694371816395</Data></Cell><Cell><Data ss:Type="Number">0.277354484774857</Data></Cell><Cell><Data ss:Type="Number">0.24451887679556</Data></Cell><Cell><Data ss:Type="Number">0.198126552151732</Data></Cell><Cell><Data ss:Type="Number">0.210603806285436</Data></Cell><Cell><Data ss:Type="Number">0.161551761646752</Data></Cell><Cell><Data ss:Type="Number">0.243080962101389</Data></Cell><Cell><Data ss:Type="Number">0.211044484656209</Data></Cell><Cell><Data ss:Type="Number">0.170708039899202</Data></Cell><Cell><Data ss:Type="Number">0.234582270453159</Data></Cell><Cell><Data ss:Type="Number">0.133745624853715</Data></Cell><Cell><Data ss:Type="Number">0.186104078989628</Data></Cell><Cell><Data ss:Type="Number">0.130223925692467</Data></Cell><Cell><Data ss:Type="Number">0.222905850612826</Data></Cell><Cell><Data ss:Type="Number">0.234458385265283</Data></Cell><Cell><Data ss:Type="Number">0.131416972654714</Data></Cell><Cell><Data ss:Type="Number">0.211976531918446</Data></Cell><Cell><Data ss:Type="Number">0.180609590796966</Data></Cell><Cell><Data ss:Type="Number">0.217779747004251</Data></Cell><Cell><Data ss:Type="Number">0.190501261740602</Data></Cell><Cell><Data ss:Type="Number">0.383487998796909</Data></Cell><Cell><Data ss:Type="Number">0.136218973966216</Data></Cell><Cell><Data ss:Type="Number">0.163333032353212</Data></Cell><Cell><Data ss:Type="Number">0.253409296770048</Data></Cell><Cell><Data ss:Type="Number">0.179261433745179</Data></Cell><Cell><Data ss:Type="Number">0.240417684699052</Data></Cell><Cell><Data ss:Type="Number">0.296931713548084</Data></Cell><Cell><Data ss:Type="Number">0.332169754303288</Data></Cell><Cell><Data ss:Type="Number">0.279506896805034</Data></Cell><Cell><Data ss:Type="Number">0.257100246930836</Data></Cell><Cell><Data ss:Type="Number">0.310189374447502</Data></Cell><Cell><Data ss:Type="Number">0.240417684699052</Data></Cell><Cell><Data ss:Type="Number">0.286030112266556</Data></Cell><Cell><Data ss:Type="Number">0.279519432885522</Data></Cell><Cell><Data ss:Type="Number">0.223942623612575</Data></Cell><Cell><Data ss:Type="Number">0.122240138499061</Data></Cell><Cell><Data ss:Type="Number">0.141981747051183</Data></Cell><Cell><Data ss:Type="Number">0.250866787340689</Data></Cell><Cell><Data ss:Type="Number">0.193750567045939</Data></Cell><Cell><Data ss:Type="Number">0.352637559824693</Data></Cell><Cell><Data ss:Type="Number">0.122004858411394</Data></Cell><Cell><Data ss:Type="Number">0.059537768897192</Data></Cell><Cell><Data ss:Type="Number">0.234132790107389</Data></Cell><Cell><Data ss:Type="Number">0.207622203024848</Data></Cell><Cell><Data ss:Type="Number">0.0825591068027109</Data></Cell><Cell><Data ss:Type="Number">0.103889521775717</Data></Cell><Cell><Data ss:Type="Number">0.252905291708625</Data></Cell><Cell><Data ss:Type="Number">0.220719501099773</Data></Cell><Cell><Data ss:Type="Number">0.212794769086958</Data></Cell><Cell><Data ss:Type="Number">0.0954908497352019</Data></Cell><Cell><Data ss:Type="Number">0.230802639252308</Data></Cell><Cell><Data ss:Type="Number">0.186716890578613</Data></Cell><Cell><Data ss:Type="Number">0.235260981655379</Data></Cell><Cell><Data ss:Type="Number">0.250579002429203</Data></Cell><Cell><Data ss:Type="Number">0.081908756620204</Data></Cell><Cell><Data ss:Type="Number">0.199766150411637</Data></Cell><Cell><Data ss:Type="Number">0</Data></Cell><Cell><Data ss:Type="Number">0.147931439850991</Data></Cell><Cell><Data ss:Type="Number">0.115873327197482</Data></Cell><Cell><Data ss:Type="Number">0.182848254515714</Data></Cell><Cell><Data ss:Type="Number">0.0419136174537237</Data></Cell><Cell><Data ss:Type="Number">0.122602920561276</Data></Cell><Cell><Data ss:Type="Number">0.100287701253923</Data></Cell><Cell><Data ss:Type="Number">0.126054060228986</Data></Cell><Cell><Data ss:Type="Number">0.0584467101514408</Data></Cell><Cell><Data ss:Type="Number">0.200238033352656</Data></Cell><Cell><Data ss:Type="Number">0.200682080963534</Data></Cell></Row><Row ss:Height="12.816"><Cell><Data ss:Type="String">Sterol_Regulatory_Element-Binding_Proteins_(SREBP)_signalling</Data></Cell><Cell><Data ss:Type="Number">1</Data></Cell><Cell><Data ss:Type="Number">0.807396184975738</Data></Cell><Cell><Data ss:Type="Number">0.863672191772385</Data></Cell><Cell><Data ss:Type="Number">0.797478265355424</Data></Cell><Cell><Data ss:Type="Number">0.747279290988845</Data></Cell><Cell><Data ss:Type="Number">0.824535454104175</Data></Cell><Cell><Data ss:Type="Number">0.838207541773249</Data></Cell><Cell><Data ss:Type="Number">0.86212540380371</Data></Cell><Cell><Data ss:Type="Number">0.626760986696727</Data></Cell><Cell><Data ss:Type="Number">0.933040886482869</Data></Cell><Cell><Data ss:Type="Number">0.767071288497222</Data></Cell><Cell><Data ss:Type="Number">0.855226169575857</Data></Cell><Cell><Data ss:Type="Number">0.808789920629746</Data></Cell><Cell><Data ss:Type="Number">1</Data></Cell><Cell><Data ss:Type="Number">0.938015172067331</Data></Cell><Cell><Data ss:Type="Number">0.493847577771828</Data></Cell><Cell><Data ss:Type="Number">0.664005400969768</Data></Cell><Cell><Data ss:Type="Number">0.942615149005435</Data></Cell><Cell><Data ss:Type="Number">0.695129274877583</Data></Cell><Cell><Data ss:Type="Number">0.55646733824264</Data></Cell><Cell><Data ss:Type="Number">0.721710184761801</Data></Cell><Cell><Data ss:Type="Number">0.865093202182556</Data></Cell><Cell><Data ss:Type="Number">0.579351941622771</Data></Cell><Cell><Data ss:Type="Number">0.888156942095664</Data></Cell><Cell><Data ss:Type="Number">0.913221661806496</Data></Cell><Cell><Data ss:Type="Number">0.819725144117319</Data></Cell><Cell><Data ss:Type="Number">0.870090265725497</Data></Cell><Cell><Data ss:Type="Number">0.704623370057759</Data></Cell><Cell><Data ss:Type="Number">0.695217361371198</Data></Cell><Cell><Data ss:Type="Number">0.846654425191187</Data></Cell><Cell><Data ss:Type="Number">0.586633193053602</Data></Cell><Cell><Data ss:Type="Number">0.798557325523236</Data></Cell><Cell><Data ss:Type="Number">0.826075323714279</Data></Cell><Cell><Data ss:Type="Number">0.807396184975738</Data></Cell><Cell><Data ss:Type="Number">0.893751157959211</Data></Cell><Cell><Data ss:Type="Number">0.930112143455906</Data></Cell><Cell><Data ss:Type="Number">0.757376708368417</Data></Cell><Cell><Data ss:Type="Number">0.463108316937844</Data></Cell><Cell><Data ss:Type="Number">0.871151128146854</Data></Cell><Cell><Data ss:Type="Number">0.797478265355424</Data></Cell><Cell><Data ss:Type="Number">0.556816075126822</Data></Cell><Cell><Data ss:Type="Number">0.969154769347954</Data></Cell><Cell><Data ss:Type="Number">0.623359801255312</Data></Cell><Cell><Data ss:Type="Number">0.986671580466751</Data></Cell><Cell><Data ss:Type="Number">0.683603901117461</Data></Cell><Cell><Data ss:Type="Number">0.609288916479774</Data></Cell><Cell><Data ss:Type="Number">0.984018002801791</Data></Cell><Cell><Data ss:Type="Number">0.871029324108617</Data></Cell><Cell><Data ss:Type="Number">0.559679243864966</Data></Cell><Cell><Data ss:Type="Number">0.705705413269674</Data></Cell><Cell><Data ss:Type="Number">0.735092018585723</Data></Cell><Cell><Data ss:Type="Number">0.695217361371198</Data></Cell><Cell><Data ss:Type="Number">0.70521545823867</Data></Cell><Cell><Data ss:Type="Number">0.939890922628696</Data></Cell><Cell><Data ss:Type="Number">0.914753556526937</Data></Cell><Cell><Data ss:Type="Number">0.954872520690675</Data></Cell><Cell><Data ss:Type="Number">0.928764952477961</Data></Cell><Cell><Data ss:Type="Number">0.657110151630202</Data></Cell><Cell><Data ss:Type="Number">0.73537510734811</Data></Cell><Cell><Data ss:Type="Number">0.966597327804115</Data></Cell><Cell><Data ss:Type="Number">0.684745075467466</Data></Cell><Cell><Data ss:Type="Number">0.794986849654807</Data></Cell><Cell><Data ss:Type="Number">0.459229565533209</Data></Cell><Cell><Data ss:Type="Number">0.443854482727718</Data></Cell><Cell><Data ss:Type="Number">0.77224007198132</Data></Cell><Cell><Data ss:Type="Number">0.705705413269674</Data></Cell><Cell><Data ss:Type="Number">0.856454176491084</Data></Cell><Cell><Data ss:Type="Number">0.591092169679584</Data></Cell><Cell><Data ss:Type="Number">1</Data></Cell><Cell><Data ss:Type="Number">0.739247778749119</Data></Cell><Cell><Data ss:Type="Number">0.664527135126649</Data></Cell><Cell><Data ss:Type="Number">0.72772967363032</Data></Cell><Cell><Data ss:Type="Number">0.975437555846535</Data></Cell><Cell><Data ss:Type="Number">0.882903462842685</Data></Cell><Cell><Data ss:Type="Number">0.65130145867071</Data></Cell><Cell><Data ss:Type="Number">0.730574762236803</Data></Cell><Cell><Data ss:Type="Number">0.752941492453718</Data></Cell><Cell><Data ss:Type="Number">0.978941700821447</Data></Cell><Cell><Data ss:Type="Number">0.695217361371198</Data></Cell><Cell><Data ss:Type="Number">0.738495195787695</Data></Cell><Cell><Data ss:Type="Number">0.721844242806702</Data></Cell><Cell><Data ss:Type="Number">0.869366800490054</Data></Cell><Cell><Data ss:Type="Number">0.641625808555292</Data></Cell><Cell><Data ss:Type="Number">0.68294963835697</Data></Cell><Cell><Data ss:Type="Number">0.72772967363032</Data></Cell><Cell><Data ss:Type="Number">1</Data></Cell><Cell><Data ss:Type="Number">0.183319127558592</Data></Cell><Cell><Data ss:Type="Number">0.23698487231907</Data></Cell><Cell><Data ss:Type="Number">0.034135961062078</Data></Cell><Cell><Data ss:Type="Number">0.391852176265541</Data></Cell><Cell><Data ss:Type="Number">0.372541720476719</Data></Cell><Cell><Data ss:Type="Number">0.519376136793297</Data></Cell><Cell><Data ss:Type="Number">0.473616914077524</Data></Cell><Cell><Data ss:Type="Number">0.58958776698914</Data></Cell><Cell><Data ss:Type="Number">0</Data></Cell><Cell><Data ss:Type="Number">0.500919297385609</Data></Cell><Cell><Data ss:Type="Number">0.449641623945009</Data></Cell><Cell><Data ss:Type="Number">0.44991524216312</Data></Cell><Cell><Data ss:Type="Number">0.659714984342222</Data></Cell><Cell><Data ss:Type="Number">0.476020356549641</Data></Cell><Cell><Data ss:Type="Number">0.29699146052948</Data></Cell><Cell><Data ss:Type="Number">0.498688472191474</Data></Cell><Cell><Data ss:Type="Number">0.215733173352043</Data></Cell><Cell><Data ss:Type="Number">0.461328540403795</Data></Cell><Cell><Data ss:Type="Number">0.366514631381905</Data></Cell><Cell><Data ss:Type="Number">0.457060346168539</Data></Cell><Cell><Data ss:Type="Number">0.502513022855462</Data></Cell><Cell><Data ss:Type="Number">0.52756159907986</Data></Cell><Cell><Data ss:Type="Number">0.433061731166499</Data></Cell><Cell><Data ss:Type="Number">0.547377238670052</Data></Cell><Cell><Data ss:Type="Number">0.380935890324104</Data></Cell><Cell><Data ss:Type="Number">0.191635862978779</Data></Cell><Cell><Data ss:Type="Number">0.270028612474218</Data></Cell><Cell><Data ss:Type="Number">0.272445078372025</Data></Cell><Cell><Data ss:Type="Number">0.309190777838895</Data></Cell><Cell><Data ss:Type="Number">0.135971004614465</Data></Cell><Cell><Data ss:Type="Number">0.39916211647607</Data></Cell><Cell><Data ss:Type="Number">0.282807609496026</Data></Cell><Cell><Data ss:Type="Number">0.279489745796842</Data></Cell><Cell><Data ss:Type="Number">0.459287258507843</Data></Cell><Cell><Data ss:Type="Number">0.221662356999449</Data></Cell><Cell><Data ss:Type="Number">0.327560420226578</Data></Cell><Cell><Data ss:Type="Number">0.392773354594683</Data></Cell><Cell><Data ss:Type="Number">0.37220204348276</Data></Cell><Cell><Data ss:Type="Number">0.320659811144234</Data></Cell><Cell><Data ss:Type="Number">0.43532920084217</Data></Cell><Cell><Data ss:Type="Number">0.309704060338919</Data></Cell><Cell><Data ss:Type="Number">0.0921788361111288</Data></Cell><Cell><Data ss:Type="Number">0.276814849961885</Data></Cell><Cell><Data ss:Type="Number">0.390246761133069</Data></Cell><Cell><Data ss:Type="Number">0.461740767640199</Data></Cell><Cell><Data ss:Type="Number">0.356351106525725</Data></Cell><Cell><Data ss:Type="Number">0.422831281791395</Data></Cell><Cell><Data ss:Type="Number">0.381304684007452</Data></Cell><Cell><Data ss:Type="Number">0.38618901520467</Data></Cell><Cell><Data ss:Type="Number">0.377913924739125</Data></Cell><Cell><Data ss:Type="Number">0.366914477345064</Data></Cell><Cell><Data ss:Type="Number">0.460516973578276</Data></Cell><Cell><Data ss:Type="Number">0.495650237641887</Data></Cell><Cell><Data ss:Type="Number">0.345748419278115</Data></Cell><Cell><Data ss:Type="Number">0.296371045347177</Data></Cell><Cell><Data ss:Type="Number">0.18864115667258</Data></Cell><Cell><Data ss:Type="Number">0.431577690874386</Data></Cell><Cell><Data ss:Type="Number">0.386666270438346</Data></Cell><Cell><Data ss:Type="Number">0.62741193546509</Data></Cell><Cell><Data ss:Type="Number">0.213380599655272</Data></Cell><Cell><Data ss:Type="Number">0.175499033775417</Data></Cell><Cell><Data ss:Type="Number">0.382812222052569</Data></Cell><Cell><Data ss:Type="Number">0.381003916863497</Data></Cell><Cell><Data ss:Type="Number">0.0140536942993256</Data></Cell><Cell><Data ss:Type="Number">0.176679527033259</Data></Cell><Cell><Data ss:Type="Number">0.544518444433777</Data></Cell><Cell><Data ss:Type="Number">0.557437323702409</Data></Cell><Cell><Data ss:Type="Number">0.516572615803871</Data></Cell><Cell><Data ss:Type="Number">0.0775094870856604</Data></Cell><Cell><Data ss:Type="Number">0.543192272472261</Data></Cell><Cell><Data ss:Type="Number">0.494039302294776</Data></Cell><Cell><Data ss:Type="Number">0.341424519060439</Data></Cell><Cell><Data ss:Type="Number">0.459018728199081</Data></Cell><Cell><Data ss:Type="Number">0.287897567276999</Data></Cell><Cell><Data ss:Type="Number">0.331304443712525</Data></Cell><Cell><Data ss:Type="Number">0.278312697839599</Data></Cell><Cell><Data ss:Type="Number">0.293353787931047</Data></Cell><Cell><Data ss:Type="Number">0.307121034754418</Data></Cell><Cell><Data ss:Type="Number">0.325572930518345</Data></Cell><Cell><Data ss:Type="Number">0.174020628487854</Data></Cell><Cell><Data ss:Type="Number">0.273935293191634</Data></Cell><Cell><Data ss:Type="Number">0.237969285632098</Data></Cell><Cell><Data ss:Type="Number">0.135678133347059</Data></Cell><Cell><Data ss:Type="Number">0.252985933905747</Data></Cell><Cell><Data ss:Type="Number">0.459670705717299</Data></Cell><Cell><Data ss:Type="Number">0.45080583419991</Data></Cell></Row><Row ss:Height="12.816"><Cell><Data ss:Type="String">Endochondral_Ossification</Data></Cell><Cell><Data ss:Type="Number">0.582248674833278</Data></Cell><Cell><Data ss:Type="Number">0.725497961978886</Data></Cell><Cell><Data ss:Type="Number">0.689405654104542</Data></Cell><Cell><Data ss:Type="Number">0.79538683960316</Data></Cell><Cell><Data ss:Type="Number">0.459501938199169</Data></Cell><Cell><Data ss:Type="Number">0.53539145334633</Data></Cell><Cell><Data ss:Type="Number">0.758313763287086</Data></Cell><Cell><Data ss:Type="Number">0.966319355158906</Data></Cell><Cell><Data ss:Type="Number">0.766816306442367</Data></Cell><Cell><Data ss:Type="Number">0.498859639527361</Data></Cell><Cell><Data ss:Type="Number">0.857597807115158</Data></Cell><Cell><Data ss:Type="Number">0.674499642947742</Data></Cell><Cell><Data ss:Type="Number">0.686290559278455</Data></Cell><Cell><Data ss:Type="Number">0.574151483684284</Data></Cell><Cell><Data ss:Type="Number">0.873347128401444</Data></Cell><Cell><Data ss:Type="Number">0.488167113679892</Data></Cell><Cell><Data ss:Type="Number">0.724277840550375</Data></Cell><Cell><Data ss:Type="Number">0.891117212208161</Data></Cell><Cell><Data ss:Type="Number">0.615093490406995</Data></Cell><Cell><Data ss:Type="Number">0.46217036696113</Data></Cell><Cell><Data ss:Type="Number">0.785680790705149</Data></Cell><Cell><Data ss:Type="Number">1</Data></Cell><Cell><Data ss:Type="Number">0.521486342396306</Data></Cell><Cell><Data ss:Type="Number">0.855841780376812</Data></Cell><Cell><Data ss:Type="Number">0.884105372717562</Data></Cell><Cell><Data ss:Type="Number">0.826583568586479</Data></Cell><Cell><Data ss:Type="Number">0.574151483684284</Data></Cell><Cell><Data ss:Type="Number">0.829118626712468</Data></Cell><Cell><Data ss:Type="Number">0.692303682706564</Data></Cell><Cell><Data ss:Type="Number">0.787463326911995</Data></Cell><Cell><Data ss:Type="Number">0.488587806145784</Data></Cell><Cell><Data ss:Type="Number">0.631628016826154</Data></Cell><Cell><Data ss:Type="Number">0.673473381414975</Data></Cell><Cell><Data ss:Type="Number">0.793889401969091</Data></Cell><Cell><Data ss:Type="Number">0.651009386688931</Data></Cell><Cell><Data ss:Type="Number">0.928004034083921</Data></Cell><Cell><Data ss:Type="Number">0.694253938889287</Data></Cell><Cell><Data ss:Type="Number">0.467538932371558</Data></Cell><Cell><Data ss:Type="Number">0.807575267398304</Data></Cell><Cell><Data ss:Type="Number">0.531658055145806</Data></Cell><Cell><Data ss:Type="Number">0.497609652702321</Data></Cell><Cell><Data ss:Type="Number">0.957926408391679</Data></Cell><Cell><Data ss:Type="Number">0.574994138869397</Data></Cell><Cell><Data ss:Type="Number">0.751323369227637</Data></Cell><Cell><Data ss:Type="Number">0.468079112510343</Data></Cell><Cell><Data ss:Type="Number">0.615093490406995</Data></Cell><Cell><Data ss:Type="Number">0.799845179643243</Data></Cell><Cell><Data ss:Type="Number">0.660578183849038</Data></Cell><Cell><Data ss:Type="Number">0.415255397345581</Data></Cell><Cell><Data ss:Type="Number">0.705404634820102</Data></Cell><Cell><Data ss:Type="Number">0.795917725385234</Data></Cell><Cell><Data ss:Type="Number">0.763466764374747</Data></Cell><Cell><Data ss:Type="Number">0.640059969726232</Data></Cell><Cell><Data ss:Type="Number">0.932361299870827</Data></Cell><Cell><Data ss:Type="Number">0.626590015685416</Data></Cell><Cell><Data ss:Type="Number">0.751323369227637</Data></Cell><Cell><Data ss:Type="Number">1</Data></Cell><Cell><Data ss:Type="Number">0.615561268529073</Data></Cell><Cell><Data ss:Type="Number">0.949125583767839</Data></Cell><Cell><Data ss:Type="Number">0.556516454104711</Data></Cell><Cell><Data ss:Type="Number">0.682842051388683</Data></Cell><Cell><Data ss:Type="Number">0.698954810700796</Data></Cell><Cell><Data ss:Type="Number">0.560167438441886</Data></Cell><Cell><Data ss:Type="Number">0.85978698334741</Data></Cell><Cell><Data ss:Type="Number">0.853185526269388</Data></Cell><Cell><Data ss:Type="Number">0.676536317477436</Data></Cell><Cell><Data ss:Type="Number">0.69292006452682</Data></Cell><Cell><Data ss:Type="Number">0.586961562601374</Data></Cell><Cell><Data ss:Type="Number">0.476786371384276</Data></Cell><Cell><Data ss:Type="Number">0.722877675673898</Data></Cell><Cell><Data ss:Type="Number">0.805130352158696</Data></Cell><Cell><Data ss:Type="Number">0.823650113725082</Data></Cell><Cell><Data ss:Type="Number">0.648129767697472</Data></Cell><Cell><Data ss:Type="Number">0.791443355896121</Data></Cell><Cell><Data ss:Type="Number">0.605113072653453</Data></Cell><Cell><Data ss:Type="Number">1</Data></Cell><Cell><Data ss:Type="Number">1</Data></Cell><Cell><Data ss:Type="Number">0.683277019721934</Data></Cell><Cell><Data ss:Type="Number">0.722139746732324</Data></Cell><Cell><Data ss:Type="Number">0.73754341018933</Data></Cell><Cell><Data ss:Type="Number">0.698954810700796</Data></Cell><Cell><Data ss:Type="Number">0.805336581786522</Data></Cell><Cell><Data ss:Type="Number">0.713199129000426</Data></Cell><Cell><Data ss:Type="Number">0.848399145537241</Data></Cell><Cell><Data ss:Type="Number">0.920765047951452</Data></Cell><Cell><Data ss:Type="Number">1</Data></Cell><Cell><Data ss:Type="Number">0.128305349254718</Data></Cell><Cell><Data ss:Type="Number">0.165031997513532</Data></Cell><Cell><Data ss:Type="Number">0</Data></Cell><Cell><Data ss:Type="Number">0.212523524634399</Data></Cell><Cell><Data ss:Type="Number">0.209902562301442</Data></Cell><Cell><Data ss:Type="Number">0.277858596265204</Data></Cell><Cell><Data ss:Type="Number">0.263960057068931</Data></Cell><Cell><Data ss:Type="Number">0.2738072626829</Data></Cell><Cell><Data ss:Type="Number">0</Data></Cell><Cell><Data ss:Type="Number">0.259996493740404</Data></Cell><Cell><Data ss:Type="Number">0.260928663110147</Data></Cell><Cell><Data ss:Type="Number">0.26775261443214</Data></Cell><Cell><Data ss:Type="Number">0.275850705595167</Data></Cell><Cell><Data ss:Type="Number">0.336609879547568</Data></Cell><Cell><Data ss:Type="Number">0.153420137360755</Data></Cell><Cell><Data ss:Type="Number">0.251494292848214</Data></Cell><Cell><Data ss:Type="Number">0.0201908784035442</Data></Cell><Cell><Data ss:Type="Number">0.249742566797244</Data></Cell><Cell><Data ss:Type="Number">0.236014864537497</Data></Cell><Cell><Data ss:Type="Number">0.244682107506792</Data></Cell><Cell><Data ss:Type="Number">0.249742566797244</Data></Cell><Cell><Data ss:Type="Number">0.257627991341837</Data></Cell><Cell><Data ss:Type="Number">0.248382833113915</Data></Cell><Cell><Data ss:Type="Number">0.256897052522721</Data></Cell><Cell><Data ss:Type="Number">0.215911010872747</Data></Cell><Cell><Data ss:Type="Number">0.239516122357282</Data></Cell><Cell><Data ss:Type="Number">0.183878211998812</Data></Cell><Cell><Data ss:Type="Number">0.288936562751882</Data></Cell><Cell><Data ss:Type="Number">0.200692144906175</Data></Cell><Cell><Data ss:Type="Number">0.111180125299908</Data></Cell><Cell><Data ss:Type="Number">0.214149523006111</Data></Cell><Cell><Data ss:Type="Number">0.172265114810347</Data></Cell><Cell><Data ss:Type="Number">0.228684653339747</Data></Cell><Cell><Data ss:Type="Number">0.26589013727361</Data></Cell><Cell><Data ss:Type="Number">0.141302021348715</Data></Cell><Cell><Data ss:Type="Number">0.0940806472252647</Data></Cell><Cell><Data ss:Type="Number">0.177920563299071</Data></Cell><Cell><Data ss:Type="Number">0.215700184897413</Data></Cell><Cell><Data ss:Type="Number">0.223427099623818</Data></Cell><Cell><Data ss:Type="Number">0.32441150697966</Data></Cell><Cell><Data ss:Type="Number">0.16654359575034</Data></Cell><Cell><Data ss:Type="Number">0.140986834152179</Data></Cell><Cell><Data ss:Type="Number">0.168394393719902</Data></Cell><Cell><Data ss:Type="Number">0.218847873230542</Data></Cell><Cell><Data ss:Type="Number">0.244340495829935</Data></Cell><Cell><Data ss:Type="Number">0.223901779249251</Data></Cell><Cell><Data ss:Type="Number">0.232856876436288</Data></Cell><Cell><Data ss:Type="Number">0.242977526647742</Data></Cell><Cell><Data ss:Type="Number">0.222933984054224</Data></Cell><Cell><Data ss:Type="Number">0.21935919145258</Data></Cell><Cell><Data ss:Type="Number">0.204541569507785</Data></Cell><Cell><Data ss:Type="Number">0.254883209825122</Data></Cell><Cell><Data ss:Type="Number">0.285446730355795</Data></Cell><Cell><Data ss:Type="Number">0.221868631637901</Data></Cell><Cell><Data ss:Type="Number">0.170077965398378</Data></Cell><Cell><Data ss:Type="Number">0.0918415583549326</Data></Cell><Cell><Data ss:Type="Number">0.250036181374474</Data></Cell><Cell><Data ss:Type="Number">0.183600258017916</Data></Cell><Cell><Data ss:Type="Number">0.284967200285945</Data></Cell><Cell><Data ss:Type="Number">0.0919150741284021</Data></Cell><Cell><Data ss:Type="Number">0.0287868348423724</Data></Cell><Cell><Data ss:Type="Number">0.224414479181456</Data></Cell><Cell><Data ss:Type="Number">0.190711147880453</Data></Cell><Cell><Data ss:Type="Number">0</Data></Cell><Cell><Data ss:Type="Number">0.135308726661036</Data></Cell><Cell><Data ss:Type="Number">0.281221514288815</Data></Cell><Cell><Data ss:Type="Number">0.276492997862555</Data></Cell><Cell><Data ss:Type="Number">0.29760007134649</Data></Cell><Cell><Data ss:Type="Number">0</Data></Cell><Cell><Data ss:Type="Number">0.294505800956188</Data></Cell><Cell><Data ss:Type="Number">0.272111982075458</Data></Cell><Cell><Data ss:Type="Number">0.219545477597622</Data></Cell><Cell><Data ss:Type="Number">0.212584458545927</Data></Cell><Cell><Data ss:Type="Number">0.16576959922138</Data></Cell><Cell><Data ss:Type="Number">0.205060445837359</Data></Cell><Cell><Data ss:Type="Number">0.0530986436585529</Data></Cell><Cell><Data ss:Type="Number">0.121524885381782</Data></Cell><Cell><Data ss:Type="Number">0.0842502855617526</Data></Cell><Cell><Data ss:Type="Number">0.116834032245708</Data></Cell><Cell><Data ss:Type="Number">0</Data></Cell><Cell><Data ss:Type="Number">0.0899863182957199</Data></Cell><Cell><Data ss:Type="Number">0.005350305733473</Data></Cell><Cell><Data ss:Type="Number">0.0641568736497238</Data></Cell><Cell><Data ss:Type="Number">0</Data></Cell><Cell><Data ss:Type="Number">0.0432055676984912</Data></Cell><Cell><Data ss:Type="Number">0.223568301500139</Data></Cell></Row><Row ss:Height="12.816"><Cell><Data ss:Type="String">Nanoparticle-mediated_activation_of_receptor_signaling</Data></Cell><Cell><Data ss:Type="Number">0.412988511565384</Data></Cell><Cell><Data ss:Type="Number">0.784873225832277</Data></Cell><Cell><Data ss:Type="Number">0.860074876836906</Data></Cell><Cell><Data ss:Type="Number">0.776287420532339</Data></Cell><Cell><Data ss:Type="Number">0.407748060717794</Data></Cell><Cell><Data ss:Type="Number">0.823968527506896</Data></Cell><Cell><Data ss:Type="Number">0.587713293050209</Data></Cell><Cell><Data ss:Type="Number">0.532682208038658</Data></Cell><Cell><Data ss:Type="Number">0.61322790821351</Data></Cell><Cell><Data ss:Type="Number">0.533118555098435</Data></Cell><Cell><Data ss:Type="Number">0.542321830265651</Data></Cell><Cell><Data ss:Type="Number">0.85915825672981</Data></Cell><Cell><Data ss:Type="Number">0.813927330844646</Data></Cell><Cell><Data ss:Type="Number">0.155707864472465</Data></Cell><Cell><Data ss:Type="Number">0.653407656657374</Data></Cell><Cell><Data ss:Type="Number">0.454796591419664</Data></Cell><Cell><Data ss:Type="Number">0.900955428281749</Data></Cell><Cell><Data ss:Type="Number">0.538943523336163</Data></Cell><Cell><Data ss:Type="Number">0.311944593922683</Data></Cell><Cell><Data ss:Type="Number">0.471663237376933</Data></Cell><Cell><Data ss:Type="Number">0.51461374086482</Data></Cell><Cell><Data ss:Type="Number">0.529831219588461</Data></Cell><Cell><Data ss:Type="Number">0.451409707899811</Data></Cell><Cell><Data ss:Type="Number">0.680519488933909</Data></Cell><Cell><Data ss:Type="Number">0.762315183700911</Data></Cell><Cell><Data ss:Type="Number">0.699767429338479</Data></Cell><Cell><Data ss:Type="Number">1</Data></Cell><Cell><Data ss:Type="Number">0.56723130220268</Data></Cell><Cell><Data ss:Type="Number">0.887127797454553</Data></Cell><Cell><Data ss:Type="Number">0.746020191285959</Data></Cell><Cell><Data ss:Type="Number">0.442648714598037</Data></Cell><Cell><Data ss:Type="Number">0.738160406714263</Data></Cell><Cell><Data ss:Type="Number">1</Data></Cell><Cell><Data ss:Type="Number">0.62634113796466</Data></Cell><Cell><Data ss:Type="Number">0.827934277488848</Data></Cell><Cell><Data ss:Type="Number">0.561446477353603</Data></Cell><Cell><Data ss:Type="Number">0.637722162665686</Data></Cell><Cell><Data ss:Type="Number">0.458756011851147</Data></Cell><Cell><Data ss:Type="Number">0.697267123143821</Data></Cell><Cell><Data ss:Type="Number">0.551651025259897</Data></Cell><Cell><Data ss:Type="Number">0.46095279446922</Data></Cell><Cell><Data ss:Type="Number">0.662531745331435</Data></Cell><Cell><Data ss:Type="Number">0.477706895125997</Data></Cell><Cell><Data ss:Type="Number">0.861614878846158</Data></Cell><Cell><Data ss:Type="Number">0.459791783899031</Data></Cell><Cell><Data ss:Type="Number">0.412001899476481</Data></Cell><Cell><Data ss:Type="Number">0.485430081076869</Data></Cell><Cell><Data ss:Type="Number">0.987354729502272</Data></Cell><Cell><Data ss:Type="Number">0.472296940124916</Data></Cell><Cell><Data ss:Type="Number">0.972347113324491</Data></Cell><Cell><Data ss:Type="Number">0.697267123143821</Data></Cell><Cell><Data ss:Type="Number">0.602257865316848</Data></Cell><Cell><Data ss:Type="Number">0.829641306161831</Data></Cell><Cell><Data ss:Type="Number">0.464499542746698</Data></Cell><Cell><Data ss:Type="Number">0.730943817701695</Data></Cell><Cell><Data ss:Type="Number">0.830020004499469</Data></Cell><Cell><Data ss:Type="Number">0.53557746377517</Data></Cell><Cell><Data ss:Type="Number">0.570268190188056</Data></Cell><Cell><Data ss:Type="Number">0.594916164995048</Data></Cell><Cell><Data ss:Type="Number">0.3374848968752</Data></Cell><Cell><Data ss:Type="Number">0.624247958452349</Data></Cell><Cell><Data ss:Type="Number">0.811059217387653</Data></Cell><Cell><Data ss:Type="Number">0.497754018377374</Data></Cell><Cell><Data ss:Type="Number">0.590534883168676</Data></Cell><Cell><Data ss:Type="Number">0.665478826362681</Data></Cell><Cell><Data ss:Type="Number">0.503029800638371</Data></Cell><Cell><Data ss:Type="Number">0.708414016339262</Data></Cell><Cell><Data ss:Type="Number">0.472317083745691</Data></Cell><Cell><Data ss:Type="Number">0.846995028117865</Data></Cell><Cell><Data ss:Type="Number">0.638629484677636</Data></Cell><Cell><Data ss:Type="Number">0.603795774156519</Data></Cell><Cell><Data ss:Type="Number">0.673374397599473</Data></Cell><Cell><Data ss:Type="Number">0.52452790231627</Data></Cell><Cell><Data ss:Type="Number">0.626205249271787</Data></Cell><Cell><Data ss:Type="Number">0.500204626022133</Data></Cell><Cell><Data ss:Type="Number">0.582512223741324</Data></Cell><Cell><Data ss:Type="Number">0.566195999480393</Data></Cell><Cell><Data ss:Type="Number">0.841007335039968</Data></Cell><Cell><Data ss:Type="Number">0.642252143839209</Data></Cell><Cell><Data ss:Type="Number">0.627355846670267</Data></Cell><Cell><Data ss:Type="Number">0.786303974681486</Data></Cell><Cell><Data ss:Type="Number">0.665731383571064</Data></Cell><Cell><Data ss:Type="Number">0.397485792815803</Data></Cell><Cell><Data ss:Type="Number">0.616691193709945</Data></Cell><Cell><Data ss:Type="Number">0.648703899879033</Data></Cell><Cell><Data ss:Type="Number">0.4598362997715</Data></Cell><Cell><Data ss:Type="Number">0.15025432889715</Data></Cell><Cell><Data ss:Type="Number">0.180719733556489</Data></Cell><Cell><Data ss:Type="Number">0.0279463772649253</Data></Cell><Cell><Data ss:Type="Number">0.213860238908201</Data></Cell><Cell><Data ss:Type="Number">0.245255949951758</Data></Cell><Cell><Data ss:Type="Number">0.351538166422033</Data></Cell><Cell><Data ss:Type="Number">0.281796899845402</Data></Cell><Cell><Data ss:Type="Number">0.33980447430667</Data></Cell><Cell><Data ss:Type="Number">0.0134022912471906</Data></Cell><Cell><Data ss:Type="Number">0.303155051426332</Data></Cell><Cell><Data ss:Type="Number">0.277863839690132</Data></Cell><Cell><Data ss:Type="Number">0.280057812853362</Data></Cell><Cell><Data ss:Type="Number">0.298576083946174</Data></Cell><Cell><Data ss:Type="Number">0.359936568518876</Data></Cell><Cell><Data ss:Type="Number">0.201260698457911</Data></Cell><Cell><Data ss:Type="Number">0.28397274918584</Data></Cell><Cell><Data ss:Type="Number">0.0950268484233719</Data></Cell><Cell><Data ss:Type="Number">0.26761805703464</Data></Cell><Cell><Data ss:Type="Number">0.193798645807948</Data></Cell><Cell><Data ss:Type="Number">0.277596915350651</Data></Cell><Cell><Data ss:Type="Number">0.293471403505719</Data></Cell><Cell><Data ss:Type="Number">0.255684290926628</Data></Cell><Cell><Data ss:Type="Number">0.287562036479901</Data></Cell><Cell><Data ss:Type="Number">0.275292670360487</Data></Cell><Cell><Data ss:Type="Number">0.247915754610643</Data></Cell><Cell><Data ss:Type="Number">0.237762967487493</Data></Cell><Cell><Data ss:Type="Number">0.216816684234965</Data></Cell><Cell><Data ss:Type="Number">0.178380525463049</Data></Cell><Cell><Data ss:Type="Number">0.243376783268843</Data></Cell><Cell><Data ss:Type="Number">0.147428284479075</Data></Cell><Cell><Data ss:Type="Number">0.234785755736424</Data></Cell><Cell><Data ss:Type="Number">0.206518787214675</Data></Cell><Cell><Data ss:Type="Number">0.251787785328487</Data></Cell><Cell><Data ss:Type="Number">0.271888641464364</Data></Cell><Cell><Data ss:Type="Number">0.109030431143704</Data></Cell><Cell><Data ss:Type="Number">0.0971588980172986</Data></Cell><Cell><Data ss:Type="Number">0.206545940395126</Data></Cell><Cell><Data ss:Type="Number">0.243026145224936</Data></Cell><Cell><Data ss:Type="Number">0.23181892221427</Data></Cell><Cell><Data ss:Type="Number">0.284969874069499</Data></Cell><Cell><Data ss:Type="Number">0.24104419784476</Data></Cell><Cell><Data ss:Type="Number">0.152053666607271</Data></Cell><Cell><Data ss:Type="Number">0.141109619372163</Data></Cell><Cell><Data ss:Type="Number">0.338354753863489</Data></Cell><Cell><Data ss:Type="Number">0.287466339348688</Data></Cell><Cell><Data ss:Type="Number">0.339338086582239</Data></Cell><Cell><Data ss:Type="Number">0.262476374622024</Data></Cell><Cell><Data ss:Type="Number">0.271854638346591</Data></Cell><Cell><Data ss:Type="Number">0.316457650326699</Data></Cell><Cell><Data ss:Type="Number">0.237076605480032</Data></Cell><Cell><Data ss:Type="Number">0.223293057932944</Data></Cell><Cell><Data ss:Type="Number">0.332883873465923</Data></Cell><Cell><Data ss:Type="Number">0.413230967288933</Data></Cell><Cell><Data ss:Type="Number">0.257800131072439</Data></Cell><Cell><Data ss:Type="Number">0.197379373541997</Data></Cell><Cell><Data ss:Type="Number">0.0794514975071101</Data></Cell><Cell><Data ss:Type="Number">0.287562036479901</Data></Cell><Cell><Data ss:Type="Number">0.190538108845624</Data></Cell><Cell><Data ss:Type="Number">0.348386422151556</Data></Cell><Cell><Data ss:Type="Number">0.110920191706888</Data></Cell><Cell><Data ss:Type="Number">0.136037252313392</Data></Cell><Cell><Data ss:Type="Number">0.357001939744408</Data></Cell><Cell><Data ss:Type="Number">0.224176791705061</Data></Cell><Cell><Data ss:Type="Number">0.0483512310886597</Data></Cell><Cell><Data ss:Type="Number">0.158282960239395</Data></Cell><Cell><Data ss:Type="Number">0.353836443553636</Data></Cell><Cell><Data ss:Type="Number">0.300511830858065</Data></Cell><Cell><Data ss:Type="Number">0.292661850905646</Data></Cell><Cell><Data ss:Type="Number">0.0288880954520035</Data></Cell><Cell><Data ss:Type="Number">0.288938793604046</Data></Cell><Cell><Data ss:Type="Number">0.393690848407098</Data></Cell><Cell><Data ss:Type="Number">0.252262570128242</Data></Cell><Cell><Data ss:Type="Number">0.206967404978639</Data></Cell><Cell><Data ss:Type="Number">0.155582843753716</Data></Cell><Cell><Data ss:Type="Number">0.451964843640288</Data></Cell><Cell><Data ss:Type="Number">0.0834948616127874</Data></Cell><Cell><Data ss:Type="Number">0.130115059772707</Data></Cell><Cell><Data ss:Type="Number">0.121936785727089</Data></Cell><Cell><Data ss:Type="Number">0.198529188339109</Data></Cell><Cell><Data ss:Type="Number">0.0104843200435634</Data></Cell><Cell><Data ss:Type="Number">0.0941128868489176</Data></Cell><Cell><Data ss:Type="Number">0.0821310394096447</Data></Cell><Cell><Data ss:Type="Number">0.0847864782416634</Data></Cell><Cell><Data ss:Type="Number">0.0451706609386381</Data></Cell><Cell><Data ss:Type="Number">0</Data></Cell><Cell><Data ss:Type="Number">0.328270132104098</Data></Cell></Row><Row ss:Height="12.816"><Cell><Data ss:Type="String">Transcription_factor_regulation_in_adipogenesis</Data></Cell><Cell><Data ss:Type="Number">0.850264159193236</Data></Cell><Cell><Data ss:Type="Number">0.579007097831962</Data></Cell><Cell><Data ss:Type="Number">0.634128715589294</Data></Cell><Cell><Data ss:Type="Number">0.641096265916652</Data></Cell><Cell><Data ss:Type="Number">0.471565995810531</Data></Cell><Cell><Data ss:Type="Number">0.524616005996468</Data></Cell><Cell><Data ss:Type="Number">0.589299697153415</Data></Cell><Cell><Data ss:Type="Number">0.451393812158871</Data></Cell><Cell><Data ss:Type="Number">0.572013232391642</Data></Cell><Cell><Data ss:Type="Number">0.498971662099741</Data></Cell><Cell><Data ss:Type="Number">0.462276079161913</Data></Cell><Cell><Data ss:Type="Number">0.702425631685757</Data></Cell><Cell><Data ss:Type="Number">0.699279905582761</Data></Cell><Cell><Data ss:Type="Number">0.913668429202326</Data></Cell><Cell><Data ss:Type="Number">0.65676163343405</Data></Cell><Cell><Data ss:Type="Number">0.326663569555379</Data></Cell><Cell><Data ss:Type="Number">0.628829065160808</Data></Cell><Cell><Data ss:Type="Number">0.545933119356968</Data></Cell><Cell><Data ss:Type="Number">0.898894108797739</Data></Cell><Cell><Data ss:Type="Number">0.496644404309748</Data></Cell><Cell><Data ss:Type="Number">0.485752798160815</Data></Cell><Cell><Data ss:Type="Number">0.433188575959381</Data></Cell><Cell><Data ss:Type="Number">0.446240374795382</Data></Cell><Cell><Data ss:Type="Number">0.574356441539012</Data></Cell><Cell><Data ss:Type="Number">0.644148912161438</Data></Cell><Cell><Data ss:Type="Number">0.635733176587501</Data></Cell><Cell><Data ss:Type="Number">0.539754451841693</Data></Cell><Cell><Data ss:Type="Number">0.502096071891362</Data></Cell><Cell><Data ss:Type="Number">0.593917641804116</Data></Cell><Cell><Data ss:Type="Number">0.720904146516652</Data></Cell><Cell><Data ss:Type="Number">0.496399919241076</Data></Cell><Cell><Data ss:Type="Number">0.762147236602589</Data></Cell><Cell><Data ss:Type="Number">0.623125855298178</Data></Cell><Cell><Data ss:Type="Number">0.69337804519028</Data></Cell><Cell><Data ss:Type="Number">1</Data></Cell><Cell><Data ss:Type="Number">0.491963593049957</Data></Cell><Cell><Data ss:Type="Number">0.593917641804116</Data></Cell><Cell><Data ss:Type="Number">0.42312662660821</Data></Cell><Cell><Data ss:Type="Number">0.682780415662402</Data></Cell><Cell><Data ss:Type="Number">0.527319283543856</Data></Cell><Cell><Data ss:Type="Number">0.432111466329477</Data></Cell><Cell><Data ss:Type="Number">0.417496299092406</Data></Cell><Cell><Data ss:Type="Number">0.840860764286449</Data></Cell><Cell><Data ss:Type="Number">0.70998210218161</Data></Cell><Cell><Data ss:Type="Number">0.463198163822711</Data></Cell><Cell><Data ss:Type="Number">0.53496690421957</Data></Cell><Cell><Data ss:Type="Number">0.526023947470471</Data></Cell><Cell><Data ss:Type="Number">0.68782907631328</Data></Cell><Cell><Data ss:Type="Number">0.401818550953888</Data></Cell><Cell><Data ss:Type="Number">0.667278357879566</Data></Cell><Cell><Data ss:Type="Number">0.569201123777728</Data></Cell><Cell><Data ss:Type="Number">0.630559359201474</Data></Cell><Cell><Data ss:Type="Number">0.617175394648472</Data></Cell><Cell><Data ss:Type="Number">0.50415785637558</Data></Cell><Cell><Data ss:Type="Number">0.678569043149136</Data></Cell><Cell><Data ss:Type="Number">0.629009398374403</Data></Cell><Cell><Data ss:Type="Number">0.4648302645705</Data></Cell><Cell><Data ss:Type="Number">0.652021200762581</Data></Cell><Cell><Data ss:Type="Number">0.557149131115541</Data></Cell><Cell><Data ss:Type="Number">0.798271811969675</Data></Cell><Cell><Data ss:Type="Number">0.558434126468747</Data></Cell><Cell><Data ss:Type="Number">0.687395364852647</Data></Cell><Cell><Data ss:Type="Number">0.4287852018974</Data></Cell><Cell><Data ss:Type="Number">0.399728953174235</Data></Cell><Cell><Data ss:Type="Number">0.584351582009198</Data></Cell><Cell><Data ss:Type="Number">0.523219709315057</Data></Cell><Cell><Data ss:Type="Number">0.847252124246611</Data></Cell><Cell><Data ss:Type="Number">0.890975273221021</Data></Cell><Cell><Data ss:Type="Number">0.503640152081284</Data></Cell><Cell><Data ss:Type="Number">0.513361001487716</Data></Cell><Cell><Data ss:Type="Number">0.553852006727016</Data></Cell><Cell><Data ss:Type="Number">0.618281724140424</Data></Cell><Cell><Data ss:Type="Number">0.594178877776648</Data></Cell><Cell><Data ss:Type="Number">0.526357691595108</Data></Cell><Cell><Data ss:Type="Number">0.840572316589922</Data></Cell><Cell><Data ss:Type="Number">0.534098536092685</Data></Cell><Cell><Data ss:Type="Number">0.536425414373428</Data></Cell><Cell><Data ss:Type="Number">0.588621110865519</Data></Cell><Cell><Data ss:Type="Number">0.57730154682197</Data></Cell><Cell><Data ss:Type="Number">0.676017363665281</Data></Cell><Cell><Data ss:Type="Number">0.618845149952514</Data></Cell><Cell><Data ss:Type="Number">0.582265010147417</Data></Cell><Cell><Data ss:Type="Number">0.899040058900522</Data></Cell><Cell><Data ss:Type="Number">0.529102894917117</Data></Cell><Cell><Data ss:Type="Number">0.527115305716684</Data></Cell><Cell><Data ss:Type="Number">0.517809413864662</Data></Cell><Cell><Data ss:Type="Number">0.193795294321207</Data></Cell><Cell><Data ss:Type="Number">0.184149876810992</Data></Cell><Cell><Data ss:Type="Number">0.0149948434501859</Data></Cell><Cell><Data ss:Type="Number">0.293781726552463</Data></Cell><Cell><Data ss:Type="Number">0.272494880895758</Data></Cell><Cell><Data ss:Type="Number">0.440144311889109</Data></Cell><Cell><Data ss:Type="Number">0.369036729884432</Data></Cell><Cell><Data ss:Type="Number">0.385300341394185</Data></Cell><Cell><Data ss:Type="Number">0.0611155171035816</Data></Cell><Cell><Data ss:Type="Number">0.354780062217112</Data></Cell><Cell><Data ss:Type="Number">0.285782674698324</Data></Cell><Cell><Data ss:Type="Number">0.30810240413766</Data></Cell><Cell><Data ss:Type="Number">0.467707457587347</Data></Cell><Cell><Data ss:Type="Number">0.382341884476266</Data></Cell><Cell><Data ss:Type="Number">0.234484003037004</Data></Cell><Cell><Data ss:Type="Number">0.382610058117354</Data></Cell><Cell><Data ss:Type="Number">0.162144401038961</Data></Cell><Cell><Data ss:Type="Number">0.359712643120143</Data></Cell><Cell><Data ss:Type="Number">0.297292814934443</Data></Cell><Cell><Data ss:Type="Number">0.332110846133708</Data></Cell><Cell><Data ss:Type="Number">0.339793689945344</Data></Cell><Cell><Data ss:Type="Number">0.332963642124516</Data></Cell><Cell><Data ss:Type="Number">0.297805205358516</Data></Cell><Cell><Data ss:Type="Number">0.382905031691699</Data></Cell><Cell><Data ss:Type="Number">0.253362230851398</Data></Cell><Cell><Data ss:Type="Number">0.241189624966139</Data></Cell><Cell><Data ss:Type="Number">0.221691018426218</Data></Cell><Cell><Data ss:Type="Number">0.236557035289281</Data></Cell><Cell><Data ss:Type="Number">0.266564918688545</Data></Cell><Cell><Data ss:Type="Number">0.104103618997671</Data></Cell><Cell><Data ss:Type="Number">0.289637953678757</Data></Cell><Cell><Data ss:Type="Number">0.206922507571285</Data></Cell><Cell><Data ss:Type="Number">0.253829570271599</Data></Cell><Cell><Data ss:Type="Number">0.33632327433127</Data></Cell><Cell><Data ss:Type="Number">0.162331561292492</Data></Cell><Cell><Data ss:Type="Number">0.212711529957989</Data></Cell><Cell><Data ss:Type="Number">0.268430024453511</Data></Cell><Cell><Data ss:Type="Number">0.304735545743496</Data></Cell><Cell><Data ss:Type="Number">0.236428401202652</Data></Cell><Cell><Data ss:Type="Number">0.349444111689803</Data></Cell><Cell><Data ss:Type="Number">0.200122978505765</Data></Cell><Cell><Data ss:Type="Number">0.120013747273088</Data></Cell><Cell><Data ss:Type="Number">0.215623412255454</Data></Cell><Cell><Data ss:Type="Number">0.284163833329964</Data></Cell><Cell><Data ss:Type="Number">0.330623436895542</Data></Cell><Cell><Data ss:Type="Number">0.273278830052832</Data></Cell><Cell><Data ss:Type="Number">0.2957260978612</Data></Cell><Cell><Data ss:Type="Number">0.261870303539186</Data></Cell><Cell><Data ss:Type="Number">0.266271200493679</Data></Cell><Cell><Data ss:Type="Number">0.274532198759001</Data></Cell><Cell><Data ss:Type="Number">0.246046656052355</Data></Cell><Cell><Data ss:Type="Number">0.329850188738505</Data></Cell><Cell><Data ss:Type="Number">0.370583549194774</Data></Cell><Cell><Data ss:Type="Number">0.297003965184088</Data></Cell><Cell><Data ss:Type="Number">0.21543711261043</Data></Cell><Cell><Data ss:Type="Number">0.137277282642641</Data></Cell><Cell><Data ss:Type="Number">0.309626575113607</Data></Cell><Cell><Data ss:Type="Number">0.264788350966785</Data></Cell><Cell><Data ss:Type="Number">0.376696244757671</Data></Cell><Cell><Data ss:Type="Number">0.173804693307559</Data></Cell><Cell><Data ss:Type="Number">0.0711176561488314</Data></Cell><Cell><Data ss:Type="Number">0.303521554945016</Data></Cell><Cell><Data ss:Type="Number">0.255494396333527</Data></Cell><Cell><Data ss:Type="Number">0</Data></Cell><Cell><Data ss:Type="Number">0.162778455533895</Data></Cell><Cell><Data ss:Type="Number">0.33165523885513</Data></Cell><Cell><Data ss:Type="Number">0.456227788166264</Data></Cell><Cell><Data ss:Type="Number">0.397267840153966</Data></Cell><Cell><Data ss:Type="Number">0.0794736845377405</Data></Cell><Cell><Data ss:Type="Number">0.385300341394185</Data></Cell><Cell><Data ss:Type="Number">0.408532742522092</Data></Cell><Cell><Data ss:Type="Number">0.253015786281749</Data></Cell><Cell><Data ss:Type="Number">0.261955608200049</Data></Cell><Cell><Data ss:Type="Number">0.244129894807956</Data></Cell><Cell><Data ss:Type="Number">0.262297352383275</Data></Cell><Cell><Data ss:Type="Number">0.163254002085569</Data></Cell><Cell><Data ss:Type="Number">0.19363221308543</Data></Cell><Cell><Data ss:Type="Number">0.17789884084665</Data></Cell><Cell><Data ss:Type="Number">0.1613073945731</Data></Cell><Cell><Data ss:Type="Number">0.112097264010775</Data></Cell><Cell><Data ss:Type="Number">0.16761252269182</Data></Cell><Cell><Data ss:Type="Number">0.12381378596625</Data></Cell><Cell><Data ss:Type="Number">0.0741798147154582</Data></Cell><Cell><Data ss:Type="Number">0.0917097559464943</Data></Cell><Cell><Data ss:Type="Number">0.329850188738505</Data></Cell><Cell><Data ss:Type="Number">0.307326361490614</Data></Cell></Row><Row ss:Height="12.816"><Cell><Data ss:Type="String">Osteoclast_Signaling</Data></Cell><Cell><Data ss:Type="Number">0.362481408735183</Data></Cell><Cell><Data ss:Type="Number">0.38149342854373</Data></Cell><Cell><Data ss:Type="Number">0.420836633576152</Data></Cell><Cell><Data ss:Type="Number">0.421779332368835</Data></Cell><Cell><Data ss:Type="Number">0.320411862167126</Data></Cell><Cell><Data ss:Type="Number">0.398193176820915</Data></Cell><Cell><Data ss:Type="Number">0.396850901907673</Data></Cell><Cell><Data ss:Type="Number">0.474838335965597</Data></Cell><Cell><Data ss:Type="Number">0.328936935933251</Data></Cell><Cell><Data ss:Type="Number">0.35325005230256</Data></Cell><Cell><Data ss:Type="Number">0.525408102985985</Data></Cell><Cell><Data ss:Type="Number">0.376009182429935</Data></Cell><Cell><Data ss:Type="Number">0.410209457556055</Data></Cell><Cell><Data ss:Type="Number">0.30975516875204</Data></Cell><Cell><Data ss:Type="Number">0.491265332525963</Data></Cell><Cell><Data ss:Type="Number">0.352769541577919</Data></Cell><Cell><Data ss:Type="Number">0.374545762733896</Data></Cell><Cell><Data ss:Type="Number">0.445917249335289</Data></Cell><Cell><Data ss:Type="Number">0.394643872391754</Data></Cell><Cell><Data ss:Type="Number">0.416528989363377</Data></Cell><Cell><Data ss:Type="Number">0.285947798041567</Data></Cell><Cell><Data ss:Type="Number">0.545064503610356</Data></Cell><Cell><Data ss:Type="Number">0.377339247254749</Data></Cell><Cell><Data ss:Type="Number">0.436817827606788</Data></Cell><Cell><Data ss:Type="Number">0.437886474530315</Data></Cell><Cell><Data ss:Type="Number">0.453961110567282</Data></Cell><Cell><Data ss:Type="Number">0.384969491068699</Data></Cell><Cell><Data ss:Type="Number">0.393547618025601</Data></Cell><Cell><Data ss:Type="Number">0.260947972829926</Data></Cell><Cell><Data ss:Type="Number">0.38622702752377</Data></Cell><Cell><Data ss:Type="Number">0.348330635784824</Data></Cell><Cell><Data ss:Type="Number">0.347679838744076</Data></Cell><Cell><Data ss:Type="Number">0.356263569687096</Data></Cell><Cell><Data ss:Type="Number">0.400781999863365</Data></Cell><Cell><Data ss:Type="Number">0.399114284297261</Data></Cell><Cell><Data ss:Type="Number">0.561371092083444</Data></Cell><Cell><Data ss:Type="Number">0.383056283163256</Data></Cell><Cell><Data ss:Type="Number">0.343383563677375</Data></Cell><Cell><Data ss:Type="Number">0.468130400717464</Data></Cell><Cell><Data ss:Type="Number">0.283402186820475</Data></Cell><Cell><Data ss:Type="Number">0.317162023264201</Data></Cell><Cell><Data ss:Type="Number">0.54972643714386</Data></Cell><Cell><Data ss:Type="Number">0.357258464200139</Data></Cell><Cell><Data ss:Type="Number">0.388037901151669</Data></Cell><Cell><Data ss:Type="Number">0.34640545474801</Data></Cell><Cell><Data ss:Type="Number">0.398193176820915</Data></Cell><Cell><Data ss:Type="Number">0.27039758210191</Data></Cell><Cell><Data ss:Type="Number">0.419650850225792</Data></Cell><Cell><Data ss:Type="Number">0.300560641557801</Data></Cell><Cell><Data ss:Type="Number">0.414079681003055</Data></Cell><Cell><Data ss:Type="Number">0.449873945730383</Data></Cell><Cell><Data ss:Type="Number">0.320462473011463</Data></Cell><Cell><Data ss:Type="Number">0.393773529259147</Data></Cell><Cell><Data ss:Type="Number">0.469360891679305</Data></Cell><Cell><Data ss:Type="Number">0.376389700863038</Data></Cell><Cell><Data ss:Type="Number">0.382281774519504</Data></Cell><Cell><Data ss:Type="Number">0.453018247918744</Data></Cell><Cell><Data ss:Type="Number">0.433326173948952</Data></Cell><Cell><Data ss:Type="Number">0.552047225016435</Data></Cell><Cell><Data ss:Type="Number">0.350959653866008</Data></Cell><Cell><Data ss:Type="Number">0.334579527062225</Data></Cell><Cell><Data ss:Type="Number">0.425238723671232</Data></Cell><Cell><Data ss:Type="Number">0.354970102548089</Data></Cell><Cell><Data ss:Type="Number">0.393543743172728</Data></Cell><Cell><Data ss:Type="Number">0.508744014374431</Data></Cell><Cell><Data ss:Type="Number">0.401364759827794</Data></Cell><Cell><Data ss:Type="Number">0.415404071772367</Data></Cell><Cell><Data ss:Type="Number">0.417614785497141</Data></Cell><Cell><Data ss:Type="Number">0.344326322076894</Data></Cell><Cell><Data ss:Type="Number">1</Data></Cell><Cell><Data ss:Type="Number">0.450775252695996</Data></Cell><Cell><Data ss:Type="Number">0.477350912465858</Data></Cell><Cell><Data ss:Type="Number">0.379607755230398</Data></Cell><Cell><Data ss:Type="Number">0.480953090926079</Data></Cell><Cell><Data ss:Type="Number">0.346311685352656</Data></Cell><Cell><Data ss:Type="Number">0.558012057004718</Data></Cell><Cell><Data ss:Type="Number">0.540484001230275</Data></Cell><Cell><Data ss:Type="Number">0.411393470231466</Data></Cell><Cell><Data ss:Type="Number">0.354416235500532</Data></Cell><Cell><Data ss:Type="Number">0.352183753365003</Data></Cell><Cell><Data ss:Type="Number">0.203428251073867</Data></Cell><Cell><Data ss:Type="Number">0.470049425678869</Data></Cell><Cell><Data ss:Type="Number">0.347100032991121</Data></Cell><Cell><Data ss:Type="Number">0.462244300948466</Data></Cell><Cell><Data ss:Type="Number">0.314933157369597</Data></Cell><Cell><Data ss:Type="Number">0.517726675149723</Data></Cell><Cell><Data ss:Type="Number">0.26006993676569</Data></Cell><Cell><Data ss:Type="Number">0.208616746248565</Data></Cell><Cell><Data ss:Type="Number">0.126142437652174</Data></Cell><Cell><Data ss:Type="Number">0.254860940907858</Data></Cell><Cell><Data ss:Type="Number">0.268902352543394</Data></Cell><Cell><Data ss:Type="Number">0.314014705503373</Data></Cell><Cell><Data ss:Type="Number">0.17025070142262</Data></Cell><Cell><Data ss:Type="Number">0.299024418577006</Data></Cell><Cell><Data ss:Type="Number">0.0942352411301004</Data></Cell><Cell><Data ss:Type="Number">0.244849797394462</Data></Cell><Cell><Data ss:Type="Number">0.270575763174911</Data></Cell><Cell><Data ss:Type="Number">0.168298849291616</Data></Cell><Cell><Data ss:Type="Number">0.272796745712437</Data></Cell><Cell><Data ss:Type="Number">0.298331938049462</Data></Cell><Cell><Data ss:Type="Number">0.261265383326649</Data></Cell><Cell><Data ss:Type="Number">0.304635080817434</Data></Cell><Cell><Data ss:Type="Number">0.252808104235165</Data></Cell><Cell><Data ss:Type="Number">0.245581711748712</Data></Cell><Cell><Data ss:Type="Number">0.271102127393763</Data></Cell><Cell><Data ss:Type="Number">0.310509150258563</Data></Cell><Cell><Data ss:Type="Number">0.256147225065559</Data></Cell><Cell><Data ss:Type="Number">0.215344800962976</Data></Cell><Cell><Data ss:Type="Number">0.267697758274587</Data></Cell><Cell><Data ss:Type="Number">0.148101497378824</Data></Cell><Cell><Data ss:Type="Number">0.266931335887004</Data></Cell><Cell><Data ss:Type="Number">0.222660132407864</Data></Cell><Cell><Data ss:Type="Number">0.241347119240734</Data></Cell><Cell><Data ss:Type="Number">0.261265383326649</Data></Cell><Cell><Data ss:Type="Number">0.271175915940427</Data></Cell><Cell><Data ss:Type="Number">0.168891582084711</Data></Cell><Cell><Data ss:Type="Number">0.228489308449517</Data></Cell><Cell><Data ss:Type="Number">0.186929321553619</Data></Cell><Cell><Data ss:Type="Number">0.293606136327027</Data></Cell><Cell><Data ss:Type="Number">0.245714796760459</Data></Cell><Cell><Data ss:Type="Number">0.281119643678468</Data></Cell><Cell><Data ss:Type="Number">0.276747787463705</Data></Cell><Cell><Data ss:Type="Number">0.248759191542159</Data></Cell><Cell><Data ss:Type="Number">0.231249943728715</Data></Cell><Cell><Data ss:Type="Number">0.235611214070926</Data></Cell><Cell><Data ss:Type="Number">0.291399891745149</Data></Cell><Cell><Data ss:Type="Number">0.219987284811414</Data></Cell><Cell><Data ss:Type="Number">0.273782329494624</Data></Cell><Cell><Data ss:Type="Number">0.259316265185962</Data></Cell><Cell><Data ss:Type="Number">0.232551185787328</Data></Cell><Cell><Data ss:Type="Number">0.281464944878059</Data></Cell><Cell><Data ss:Type="Number">0.257671320447956</Data></Cell><Cell><Data ss:Type="Number">0.192789344925851</Data></Cell><Cell><Data ss:Type="Number">0.195134826721061</Data></Cell><Cell><Data ss:Type="Number">0.247993921702018</Data></Cell><Cell><Data ss:Type="Number">0.264002762401403</Data></Cell><Cell><Data ss:Type="Number">0.244955071126988</Data></Cell><Cell><Data ss:Type="Number">0.306468657173591</Data></Cell><Cell><Data ss:Type="Number">0.296475409547684</Data></Cell><Cell><Data ss:Type="Number">0.322562735356208</Data></Cell><Cell><Data ss:Type="Number">0.202135120823934</Data></Cell><Cell><Data ss:Type="Number">0.221968445735559</Data></Cell><Cell><Data ss:Type="Number">0.239030968203644</Data></Cell><Cell><Data ss:Type="Number">0.268998149233384</Data></Cell><Cell><Data ss:Type="Number">0.294674871718827</Data></Cell><Cell><Data ss:Type="Number">0.21026233761134</Data></Cell><Cell><Data ss:Type="Number">0.129833527467953</Data></Cell><Cell><Data ss:Type="Number">0.349895953706079</Data></Cell><Cell><Data ss:Type="Number">0.252124675888579</Data></Cell><Cell><Data ss:Type="Number">0.125728582514574</Data></Cell><Cell><Data ss:Type="Number">0.235688742152263</Data></Cell><Cell><Data ss:Type="Number">0.319743907280372</Data></Cell><Cell><Data ss:Type="Number">0.189120136872335</Data></Cell><Cell><Data ss:Type="Number">0.323627750488861</Data></Cell><Cell><Data ss:Type="Number">0.0907012194484827</Data></Cell><Cell><Data ss:Type="Number">0.291192186940025</Data></Cell><Cell><Data ss:Type="Number">0.288755465509545</Data></Cell><Cell><Data ss:Type="Number">0.270460814850718</Data></Cell><Cell><Data ss:Type="Number">0.211144903750941</Data></Cell><Cell><Data ss:Type="Number">0.251472233117018</Data></Cell><Cell><Data ss:Type="Number">0.316326487099978</Data></Cell><Cell><Data ss:Type="Number">0.254115353069005</Data></Cell><Cell><Data ss:Type="Number">0.21463853538708</Data></Cell><Cell><Data ss:Type="Number">0.234863928345519</Data></Cell><Cell><Data ss:Type="Number">0.263076530650916</Data></Cell><Cell><Data ss:Type="Number">0.156114403716961</Data></Cell><Cell><Data ss:Type="Number">0.281518302875525</Data></Cell><Cell><Data ss:Type="Number">0.189939550267075</Data></Cell><Cell><Data ss:Type="Number">0.22697875077547</Data></Cell><Cell><Data ss:Type="Number">0.130872947284345</Data></Cell><Cell><Data ss:Type="Number">0</Data></Cell><Cell><Data ss:Type="Number">0.264534396979627</Data></Cell></Row><Row ss:Height="12.816"><Cell><Data ss:Type="String">miRs_in_Muscle_Cell_Differentiation</Data></Cell><Cell><Data ss:Type="Number">0.958531482419916</Data></Cell><Cell><Data ss:Type="Number">0.85993680484759</Data></Cell><Cell><Data ss:Type="Number">0.884588667194749</Data></Cell><Cell><Data ss:Type="Number">0.672983824609675</Data></Cell><Cell><Data ss:Type="Number">0.341889189219946</Data></Cell><Cell><Data ss:Type="Number">0.875158394661043</Data></Cell><Cell><Data ss:Type="Number">0.623177427442176</Data></Cell><Cell><Data ss:Type="Number">0.429686227759299</Data></Cell><Cell><Data ss:Type="Number">0.697462595788204</Data></Cell><Cell><Data ss:Type="Number">0.436018265867549</Data></Cell><Cell><Data ss:Type="Number">0.646612114332488</Data></Cell><Cell><Data ss:Type="Number">0.934347010888115</Data></Cell><Cell><Data ss:Type="Number">0.770223244613865</Data></Cell><Cell><Data ss:Type="Number">0.38878910773987</Data></Cell><Cell><Data ss:Type="Number">0.448665393574296</Data></Cell><Cell><Data ss:Type="Number">0.339359012800791</Data></Cell><Cell><Data ss:Type="Number">0.861850569261355</Data></Cell><Cell><Data ss:Type="Number">0.325800765680111</Data></Cell><Cell><Data ss:Type="Number">0.600206716254262</Data></Cell><Cell><Data ss:Type="Number">0.678256443802751</Data></Cell><Cell><Data ss:Type="Number">0.632276692558002</Data></Cell><Cell><Data ss:Type="Number">0.229532975843382</Data></Cell><Cell><Data ss:Type="Number">0.393292246474624</Data></Cell><Cell><Data ss:Type="Number">0.478112890764202</Data></Cell><Cell><Data ss:Type="Number">0.733725091495925</Data></Cell><Cell><Data ss:Type="Number">0.470569467601466</Data></Cell><Cell><Data ss:Type="Number">1</Data></Cell><Cell><Data ss:Type="Number">0.663495493135645</Data></Cell><Cell><Data ss:Type="Number">0.83192129018682</Data></Cell><Cell><Data ss:Type="Number">0.640643544951259</Data></Cell><Cell><Data ss:Type="Number">0.656142731413532</Data></Cell><Cell><Data ss:Type="Number">0.664068779023345</Data></Cell><Cell><Data ss:Type="Number">0.978485323016889</Data></Cell><Cell><Data ss:Type="Number">0.84637749517037</Data></Cell><Cell><Data ss:Type="Number">0.71646820239571</Data></Cell><Cell><Data ss:Type="Number">0.331930239106598</Data></Cell><Cell><Data ss:Type="Number">0.470569467601466</Data></Cell><Cell><Data ss:Type="Number">0.365875733170034</Data></Cell><Cell><Data ss:Type="Number">0.719065302026479</Data></Cell><Cell><Data ss:Type="Number">0.649821601778531</Data></Cell><Cell><Data ss:Type="Number">0.396276412121934</Data></Cell><Cell><Data ss:Type="Number">0.467359572909337</Data></Cell><Cell><Data ss:Type="Number">0.696922761386264</Data></Cell><Cell><Data ss:Type="Number">0.848350696344445</Data></Cell><Cell><Data ss:Type="Number">0.295995061436819</Data></Cell><Cell><Data ss:Type="Number">0.638745220281561</Data></Cell><Cell><Data ss:Type="Number">0.381468575140066</Data></Cell><Cell><Data ss:Type="Number">0.508165420859556</Data></Cell><Cell><Data ss:Type="Number">0.204656926287897</Data></Cell><Cell><Data ss:Type="Number">0.890594127260126</Data></Cell><Cell><Data ss:Type="Number">0.480638269814963</Data></Cell><Cell><Data ss:Type="Number">0.712168091398284</Data></Cell><Cell><Data ss:Type="Number">0.632973806478839</Data></Cell><Cell><Data ss:Type="Number">0.324413551600369</Data></Cell><Cell><Data ss:Type="Number">0.656883442991359</Data></Cell><Cell><Data ss:Type="Number">0.844465480741556</Data></Cell><Cell><Data ss:Type="Number">0.16168155400178</Data></Cell><Cell><Data ss:Type="Number">0.570362177527214</Data></Cell><Cell><Data ss:Type="Number">0.701176438441746</Data></Cell><Cell><Data ss:Type="Number">0.949345628173339</Data></Cell><Cell><Data ss:Type="Number">0.490849832665993</Data></Cell><Cell><Data ss:Type="Number">0.788808291692209</Data></Cell><Cell><Data ss:Type="Number">0.410863574451486</Data></Cell><Cell><Data ss:Type="Number">0.448665393574296</Data></Cell><Cell><Data ss:Type="Number">0.694971530200981</Data></Cell><Cell><Data ss:Type="Number">0.597788941356795</Data></Cell><Cell><Data ss:Type="Number">0.678898407376161</Data></Cell><Cell><Data ss:Type="Number">0.3340599057924</Data></Cell><Cell><Data ss:Type="Number">0.902066739890675</Data></Cell><Cell><Data ss:Type="Number">0.547050705777452</Data></Cell><Cell><Data ss:Type="Number">0.675813236135554</Data></Cell><Cell><Data ss:Type="Number">0.448305380062124</Data></Cell><Cell><Data ss:Type="Number">0.590683683962553</Data></Cell><Cell><Data ss:Type="Number">0.704815570011168</Data></Cell><Cell><Data ss:Type="Number">0.610884436418377</Data></Cell><Cell><Data ss:Type="Number">0.534962537569974</Data></Cell><Cell><Data ss:Type="Number">0.202427822350936</Data></Cell><Cell><Data ss:Type="Number">0.681150296965558</Data></Cell><Cell><Data ss:Type="Number">0.790835832354032</Data></Cell><Cell><Data ss:Type="Number">0.871384744245563</Data></Cell><Cell><Data ss:Type="Number">0.463372261941442</Data></Cell><Cell><Data ss:Type="Number">0.612299734889791</Data></Cell><Cell><Data ss:Type="Number">0.338279320129858</Data></Cell><Cell><Data ss:Type="Number">0.288134161474581</Data></Cell><Cell><Data ss:Type="Number">0.194369586689919</Data></Cell><Cell><Data ss:Type="Number">0.313164592015561</Data></Cell><Cell><Data ss:Type="Number">0.0864154995668431</Data></Cell><Cell><Data ss:Type="Number">0.184207024528335</Data></Cell><Cell><Data ss:Type="Number">0</Data></Cell><Cell><Data ss:Type="Number">0.150567267028633</Data></Cell><Cell><Data ss:Type="Number">0.178635260819268</Data></Cell><Cell><Data ss:Type="Number">0.67183636210576</Data></Cell><Cell><Data ss:Type="Number">0.295789097170537</Data></Cell><Cell><Data ss:Type="Number">0.227761135410236</Data></Cell><Cell><Data ss:Type="Number">0</Data></Cell><Cell><Data ss:Type="Number">0.278800627550971</Data></Cell><Cell><Data ss:Type="Number">0.233218127497584</Data></Cell><Cell><Data ss:Type="Number">0.27277286583474</Data></Cell><Cell><Data ss:Type="Number">0.243083455169477</Data></Cell><Cell><Data ss:Type="Number">0.30760622067988</Data></Cell><Cell><Data ss:Type="Number">0.148842925835309</Data></Cell><Cell><Data ss:Type="Number">0.291544767759299</Data></Cell><Cell><Data ss:Type="Number">0.037977417618203</Data></Cell><Cell><Data ss:Type="Number">0.24761757931866</Data></Cell><Cell><Data ss:Type="Number">0.211970262288109</Data></Cell><Cell><Data ss:Type="Number">0.246125009160888</Data></Cell><Cell><Data ss:Type="Number">0.24146853934172</Data></Cell><Cell><Data ss:Type="Number">0.183747907885173</Data></Cell><Cell><Data ss:Type="Number">0.245174497566268</Data></Cell><Cell><Data ss:Type="Number">0.27936289643731</Data></Cell><Cell><Data ss:Type="Number">0.192460003749771</Data></Cell><Cell><Data ss:Type="Number">0.180056649136971</Data></Cell><Cell><Data ss:Type="Number">0.169848179755883</Data></Cell><Cell><Data ss:Type="Number">0.198748951441642</Data></Cell><Cell><Data ss:Type="Number">0.176048422824457</Data></Cell><Cell><Data ss:Type="Number">0.0856249029079961</Data></Cell><Cell><Data ss:Type="Number">0.190923636415483</Data></Cell><Cell><Data ss:Type="Number">0.188916983853712</Data></Cell><Cell><Data ss:Type="Number">0.183694310650097</Data></Cell><Cell><Data ss:Type="Number">0.203280612369757</Data></Cell><Cell><Data ss:Type="Number">0.151783000004042</Data></Cell><Cell><Data ss:Type="Number">0.0769018739363037</Data></Cell><Cell><Data ss:Type="Number">0.188296880557793</Data></Cell><Cell><Data ss:Type="Number">0.148822799930968</Data></Cell><Cell><Data ss:Type="Number">0.232278999609749</Data></Cell><Cell><Data ss:Type="Number">0.371717358637161</Data></Cell><Cell><Data ss:Type="Number">0.156934239510193</Data></Cell><Cell><Data ss:Type="Number">0.122434158044497</Data></Cell><Cell><Data ss:Type="Number">0.0803006644331998</Data></Cell><Cell><Data ss:Type="Number">0.185155316354652</Data></Cell><Cell><Data ss:Type="Number">0.189745529789459</Data></Cell><Cell><Data ss:Type="Number">0.139197752207459</Data></Cell><Cell><Data ss:Type="Number">0.312267037199901</Data></Cell><Cell><Data ss:Type="Number">0.0575188788995638</Data></Cell><Cell><Data ss:Type="Number">0.189470344236974</Data></Cell><Cell><Data ss:Type="Number">0.107505190675792</Data></Cell><Cell><Data ss:Type="Number">0.169921682093236</Data></Cell><Cell><Data ss:Type="Number">0.242233218028373</Data></Cell><Cell><Data ss:Type="Number">0.222309509013302</Data></Cell><Cell><Data ss:Type="Number">0.208614564308158</Data></Cell><Cell><Data ss:Type="Number">0.140392400909275</Data></Cell><Cell><Data ss:Type="Number">0.0521253446251306</Data></Cell><Cell><Data ss:Type="Number">0.247417515431488</Data></Cell><Cell><Data ss:Type="Number">0.179637504454685</Data></Cell><Cell><Data ss:Type="Number">0.299927759179585</Data></Cell><Cell><Data ss:Type="Number">0.137090392677598</Data></Cell><Cell><Data ss:Type="Number">0.0167264725139712</Data></Cell><Cell><Data ss:Type="Number">0.217745078473147</Data></Cell><Cell><Data ss:Type="Number">0.154763452075243</Data></Cell><Cell><Data ss:Type="Number">0.0583881496379435</Data></Cell><Cell><Data ss:Type="Number">0.148308294714934</Data></Cell><Cell><Data ss:Type="Number">0.259061480709051</Data></Cell><Cell><Data ss:Type="Number">0.273382631347953</Data></Cell><Cell><Data ss:Type="Number">0.248403108791157</Data></Cell><Cell><Data ss:Type="Number">0</Data></Cell><Cell><Data ss:Type="Number">0.267581706665273</Data></Cell><Cell><Data ss:Type="Number">0.278800627550971</Data></Cell><Cell><Data ss:Type="Number">0.219117232093088</Data></Cell><Cell><Data ss:Type="Number">0.309973180516369</Data></Cell><Cell><Data ss:Type="Number">0.169879099164766</Data></Cell><Cell><Data ss:Type="Number">0.239946034951416</Data></Cell><Cell><Data ss:Type="Number">0.0598044118346727</Data></Cell><Cell><Data ss:Type="Number">0.0850022033640592</Data></Cell><Cell><Data ss:Type="Number">0.0530829512375668</Data></Cell><Cell><Data ss:Type="Number">0.193657462313586</Data></Cell><Cell><Data ss:Type="Number">0.0322524016606898</Data></Cell><Cell><Data ss:Type="Number">0.0748415074512498</Data></Cell><Cell><Data ss:Type="Number">0</Data></Cell><Cell><Data ss:Type="Number">0.0537515659595728</Data></Cell><Cell><Data ss:Type="Number">0</Data></Cell><Cell><Data ss:Type="Number">0.145986328061648</Data></Cell><Cell><Data ss:Type="Number">0.197651182615387</Data></Cell></Row><Row ss:Index="37" ss:Height="12.816"><Cell><Data ss:Type="String">Amplification_and_Expansion_of_Oncogenic_Pathways_as_Metastatic_Traits</Data></Cell><Cell><Data ss:Type="Number">0.230136542069236</Data></Cell><Cell><Data ss:Type="Number">0.711669253810797</Data></Cell><Cell><Data ss:Type="Number">0.779517346068118</Data></Cell><Cell><Data ss:Type="Number">0.7214770929262</Data></Cell><Cell><Data ss:Type="Number">0.46088347658531</Data></Cell><Cell><Data ss:Type="Number">0.890292421631319</Data></Cell><Cell><Data ss:Type="Number">0.611429233239904</Data></Cell><Cell><Data ss:Type="Number">0.402714424217232</Data></Cell><Cell><Data ss:Type="Number">0.306084263562932</Data></Cell><Cell><Data ss:Type="Number">0.484486921376237</Data></Cell><Cell><Data ss:Type="Number">0.471029182589618</Data></Cell><Cell><Data ss:Type="Number">0.695920217367859</Data></Cell><Cell><Data ss:Type="Number">0.336886974230381</Data></Cell><Cell><Data ss:Type="Number">0.373100337102924</Data></Cell><Cell><Data ss:Type="Number">0.615580177292605</Data></Cell><Cell><Data ss:Type="Number">0.426799793755647</Data></Cell><Cell><Data ss:Type="Number">0.653219700657119</Data></Cell><Cell><Data ss:Type="Number">0.422920496423675</Data></Cell><Cell><Data ss:Type="Number">0.61423050438945</Data></Cell><Cell><Data ss:Type="Number">0.502623277283423</Data></Cell><Cell><Data ss:Type="Number">0.445680910381129</Data></Cell><Cell><Data ss:Type="Number">0.347053550220678</Data></Cell><Cell><Data ss:Type="Number">0.412915408689284</Data></Cell><Cell><Data ss:Type="Number">0.425778984961251</Data></Cell><Cell><Data ss:Type="Number">0.4707548251418</Data></Cell><Cell><Data ss:Type="Number">0.604445648035732</Data></Cell><Cell><Data ss:Type="Number">1</Data></Cell><Cell><Data ss:Type="Number">0.444351358512866</Data></Cell><Cell><Data ss:Type="Number">0.783817031894719</Data></Cell><Cell><Data ss:Type="Number">0.61357216783199</Data></Cell><Cell><Data ss:Type="Number">0.198264545936506</Data></Cell><Cell><Data ss:Type="Number">0.695586767378011</Data></Cell><Cell><Data ss:Type="Number">0.277012384228743</Data></Cell><Cell><Data ss:Type="Number">0.584305723479724</Data></Cell><Cell><Data ss:Type="Number">0.607361207344088</Data></Cell><Cell><Data ss:Type="Number">0.434760529854269</Data></Cell><Cell><Data ss:Type="Number">0.546902239115659</Data></Cell><Cell><Data ss:Type="Number">0.452492664862748</Data></Cell><Cell><Data ss:Type="Number">0.627256228640719</Data></Cell><Cell><Data ss:Type="Number">0.568694060585096</Data></Cell><Cell><Data ss:Type="Number">0.284591482190155</Data></Cell><Cell><Data ss:Type="Number">0.359280447896398</Data></Cell><Cell><Data ss:Type="Number">0.284595015806878</Data></Cell><Cell><Data ss:Type="Number">0.711087043813287</Data></Cell><Cell><Data ss:Type="Number">0.419971446348888</Data></Cell><Cell><Data ss:Type="Number">0.264296979552494</Data></Cell><Cell><Data ss:Type="Number">0.447146323909582</Data></Cell><Cell><Data ss:Type="Number">0.785911658265562</Data></Cell><Cell><Data ss:Type="Number">0.412360081713648</Data></Cell><Cell><Data ss:Type="Number">0.843046946026066</Data></Cell><Cell><Data ss:Type="Number">0.564703600967036</Data></Cell><Cell><Data ss:Type="Number">0.486523160811372</Data></Cell><Cell><Data ss:Type="Number">0.823345492101982</Data></Cell><Cell><Data ss:Type="Number">0.407617440383237</Data></Cell><Cell><Data ss:Type="Number">0.550293462223805</Data></Cell><Cell><Data ss:Type="Number">0.829940863728943</Data></Cell><Cell><Data ss:Type="Number">0.403647733427531</Data></Cell><Cell><Data ss:Type="Number">0.513098565596428</Data></Cell><Cell><Data ss:Type="Number">0.407703778636148</Data></Cell><Cell><Data ss:Type="Number">0.1400499848107</Data></Cell><Cell><Data ss:Type="Number">0.513626047234892</Data></Cell><Cell><Data ss:Type="Number">0.663532878248125</Data></Cell><Cell><Data ss:Type="Number">0.464776219094142</Data></Cell><Cell><Data ss:Type="Number">0.611892275512093</Data></Cell><Cell><Data ss:Type="Number">0.600395256187609</Data></Cell><Cell><Data ss:Type="Number">0.58052797197577</Data></Cell><Cell><Data ss:Type="Number">0.731164064329468</Data></Cell><Cell><Data ss:Type="Number">0.285836414623793</Data></Cell><Cell><Data ss:Type="Number">0.20933299982943</Data></Cell><Cell><Data ss:Type="Number">0.632047179038425</Data></Cell><Cell><Data ss:Type="Number">0.544537380661941</Data></Cell><Cell><Data ss:Type="Number">0.608886034581832</Data></Cell><Cell><Data ss:Type="Number">0.474360783960763</Data></Cell><Cell><Data ss:Type="Number">0.585113999061299</Data></Cell><Cell><Data ss:Type="Number">0.481180334496479</Data></Cell><Cell><Data ss:Type="Number">0.496565109875478</Data></Cell><Cell><Data ss:Type="Number">0.42251521341237</Data></Cell><Cell><Data ss:Type="Number">0.792458106010981</Data></Cell><Cell><Data ss:Type="Number">0.463406842384583</Data></Cell><Cell><Data ss:Type="Number">0.719231593233886</Data></Cell><Cell><Data ss:Type="Number">0.276474787838845</Data></Cell><Cell><Data ss:Type="Number">0.5167484611408</Data></Cell><Cell><Data ss:Type="Number">0.348751671742769</Data></Cell><Cell><Data ss:Type="Number">0.513033551425706</Data></Cell><Cell><Data ss:Type="Number">0.416691206310118</Data></Cell><Cell><Data ss:Type="Number">0.29797799494525</Data></Cell><Cell><Data ss:Type="Number">0.108874829929369</Data></Cell><Cell><Data ss:Type="Number">0.129092113222719</Data></Cell><Cell><Data ss:Type="Number">0.00543119924837571</Data></Cell><Cell><Data ss:Type="Number">0.177238102106899</Data></Cell><Cell><Data ss:Type="Number">0.184483088613151</Data></Cell><Cell><Data ss:Type="Number">0.205507238847432</Data></Cell><Cell><Data ss:Type="Number">0.199799974102371</Data></Cell><Cell><Data ss:Type="Number">0.265352940205942</Data></Cell><Cell><Data ss:Type="Number">0.0119459108228771</Data></Cell><Cell><Data ss:Type="Number">0.242167263927041</Data></Cell><Cell><Data ss:Type="Number">0.252601568428054</Data></Cell><Cell><Data ss:Type="Number">0.21971750609197</Data></Cell><Cell><Data ss:Type="Number">0.203475793187597</Data></Cell><Cell><Data ss:Type="Number">0.297069865712618</Data></Cell><Cell><Data ss:Type="Number">0.111824094249188</Data></Cell><Cell><Data ss:Type="Number">0.223594351932197</Data></Cell><Cell><Data ss:Type="Number">0.0106404920888537</Data></Cell><Cell><Data ss:Type="Number">0.216159745475162</Data></Cell><Cell><Data ss:Type="Number">0.201698611706051</Data></Cell><Cell><Data ss:Type="Number">0.188315207070727</Data></Cell><Cell><Data ss:Type="Number">0.207508506618886</Data></Cell><Cell><Data ss:Type="Number">0.184561085285898</Data></Cell><Cell><Data ss:Type="Number">0.222344431109467</Data></Cell><Cell><Data ss:Type="Number">0.239437779211995</Data></Cell><Cell><Data ss:Type="Number">0.146244528641925</Data></Cell><Cell><Data ss:Type="Number">0.171928864647093</Data></Cell><Cell><Data ss:Type="Number">0.126713305711972</Data></Cell><Cell><Data ss:Type="Number">0.244533902644298</Data></Cell><Cell><Data ss:Type="Number">0.128918715792536</Data></Cell><Cell><Data ss:Type="Number">0.112037556772892</Data></Cell><Cell><Data ss:Type="Number">0.202651884081096</Data></Cell><Cell><Data ss:Type="Number">0.141795348003964</Data></Cell><Cell><Data ss:Type="Number">0.178954335711396</Data></Cell><Cell><Data ss:Type="Number">0.165692974673615</Data></Cell><Cell><Data ss:Type="Number">0.120082604215225</Data></Cell><Cell><Data ss:Type="Number">0.103188274009863</Data></Cell><Cell><Data ss:Type="Number">0.1211025224832</Data></Cell><Cell><Data ss:Type="Number">0.166099688140551</Data></Cell><Cell><Data ss:Type="Number">0.155980544858167</Data></Cell><Cell><Data ss:Type="Number">0.320495403755206</Data></Cell><Cell><Data ss:Type="Number">0.126648440465234</Data></Cell><Cell><Data ss:Type="Number">0.118745016133779</Data></Cell><Cell><Data ss:Type="Number">0.124902260716628</Data></Cell><Cell><Data ss:Type="Number">0.150219625223725</Data></Cell><Cell><Data ss:Type="Number">0.183926089449226</Data></Cell><Cell><Data ss:Type="Number">0.101631227324373</Data></Cell><Cell><Data ss:Type="Number">0.205711626825348</Data></Cell><Cell><Data ss:Type="Number">0.121085330500499</Data></Cell><Cell><Data ss:Type="Number">0.158265657809796</Data></Cell><Cell><Data ss:Type="Number">0.13511119307159</Data></Cell><Cell><Data ss:Type="Number">0.163737409437735</Data></Cell><Cell><Data ss:Type="Number">0.211909760756672</Data></Cell><Cell><Data ss:Type="Number">0.238249031344487</Data></Cell><Cell><Data ss:Type="Number">0.196350815260643</Data></Cell><Cell><Data ss:Type="Number">0.145965414977859</Data></Cell><Cell><Data ss:Type="Number">0.0470635324392847</Data></Cell><Cell><Data ss:Type="Number">0.233524698175004</Data></Cell><Cell><Data ss:Type="Number">0.177429180938314</Data></Cell><Cell><Data ss:Type="Number">0.267667262580839</Data></Cell><Cell><Data ss:Type="Number">0.116230581368904</Data></Cell><Cell><Data ss:Type="Number">0.0933274943319587</Data></Cell><Cell><Data ss:Type="Number">0.161720944309514</Data></Cell><Cell><Data ss:Type="Number">0.172726160991457</Data></Cell><Cell><Data ss:Type="Number">0</Data></Cell><Cell><Data ss:Type="Number">0.102593410570025</Data></Cell><Cell><Data ss:Type="Number">0.233925348832789</Data></Cell><Cell><Data ss:Type="Number">0.227986099529225</Data></Cell><Cell><Data ss:Type="Number">0.211050107015949</Data></Cell><Cell><Data ss:Type="Number">0.0137658888346216</Data></Cell><Cell><Data ss:Type="Number">0.220139833833307</Data></Cell><Cell><Data ss:Type="Number">0.271895856610487</Data></Cell><Cell><Data ss:Type="Number">0.177592040342268</Data></Cell><Cell><Data ss:Type="Number">0.132892053998485</Data></Cell><Cell><Data ss:Type="Number">0.0939669036513005</Data></Cell><Cell><Data ss:Type="Number">0.175240612105052</Data></Cell><Cell><Data ss:Type="Number">0.051268312235316</Data></Cell><Cell><Data ss:Type="Number">0.0841704211164129</Data></Cell><Cell><Data ss:Type="Number">0.0861071831271552</Data></Cell><Cell><Data ss:Type="Number">0.19999124810825</Data></Cell><Cell><Data ss:Type="Number">0.0162568473911862</Data></Cell><Cell><Data ss:Type="Number">0.0913144007713965</Data></Cell><Cell><Data ss:Type="Number">0.010609323502057</Data></Cell><Cell><Data ss:Type="Number">0.0295580766201978</Data></Cell><Cell><Data ss:Type="Number">0</Data></Cell><Cell><Data ss:Type="Number">0.920661112947527</Data></Cell><Cell><Data ss:Type="Number">0.171729856932235</Data></Cell></Row><Row ss:Height="12.816"><Cell><Data ss:Type="String">BMP_Signaling_Pathway_in_Eyelid_Development</Data></Cell><Cell><Data ss:Type="Number">0.18136608116047</Data></Cell><Cell><Data ss:Type="Number">0.629821172171597</Data></Cell><Cell><Data ss:Type="Number">0.671574766134205</Data></Cell><Cell><Data ss:Type="Number">0.60707153606823</Data></Cell><Cell><Data ss:Type="Number">0.347970795989265</Data></Cell><Cell><Data ss:Type="Number">0.61031395279581</Data></Cell><Cell><Data ss:Type="Number">0.520578617278943</Data></Cell><Cell><Data ss:Type="Number">0.345440539469423</Data></Cell><Cell><Data ss:Type="Number">0.520988641582663</Data></Cell><Cell><Data ss:Type="Number">0.40780495734006</Data></Cell><Cell><Data ss:Type="Number">0.361657782488463</Data></Cell><Cell><Data ss:Type="Number">1</Data></Cell><Cell><Data ss:Type="Number">0.551841686124644</Data></Cell><Cell><Data ss:Type="Number">0.260087235837098</Data></Cell><Cell><Data ss:Type="Number">0.619020035077239</Data></Cell><Cell><Data ss:Type="Number">0.354014403258043</Data></Cell><Cell><Data ss:Type="Number">0.746847568824945</Data></Cell><Cell><Data ss:Type="Number">0.420448025085897</Data></Cell><Cell><Data ss:Type="Number">0.18963025043902</Data></Cell><Cell><Data ss:Type="Number">0.317977567187602</Data></Cell><Cell><Data ss:Type="Number">0.366396488286876</Data></Cell><Cell><Data ss:Type="Number">0.264802622171444</Data></Cell><Cell><Data ss:Type="Number">0.390067378962104</Data></Cell><Cell><Data ss:Type="Number">0.511810250202622</Data></Cell><Cell><Data ss:Type="Number">0.649093979919179</Data></Cell><Cell><Data ss:Type="Number">0.531685552478418</Data></Cell><Cell><Data ss:Type="Number">0.760117277916273</Data></Cell><Cell><Data ss:Type="Number">0.380401178337669</Data></Cell><Cell><Data ss:Type="Number">0.826019606359791</Data></Cell><Cell><Data ss:Type="Number">0.55697811270602</Data></Cell><Cell><Data ss:Type="Number">0.0423594113147069</Data></Cell><Cell><Data ss:Type="Number">0.436283474241479</Data></Cell><Cell><Data ss:Type="Number">0.808962371084534</Data></Cell><Cell><Data ss:Type="Number">0.564566357412215</Data></Cell><Cell><Data ss:Type="Number">0.659409547013061</Data></Cell><Cell><Data ss:Type="Number">0.536255682737274</Data></Cell><Cell><Data ss:Type="Number">0.476051494008506</Data></Cell><Cell><Data ss:Type="Number">0.36628630150872</Data></Cell><Cell><Data ss:Type="Number">0.632626455997509</Data></Cell><Cell><Data ss:Type="Number">0.446554368668944</Data></Cell><Cell><Data ss:Type="Number">0.287146366446351</Data></Cell><Cell><Data ss:Type="Number">0.419819953634762</Data></Cell><Cell><Data ss:Type="Number">0.259797666491172</Data></Cell><Cell><Data ss:Type="Number">0.718610240345724</Data></Cell><Cell><Data ss:Type="Number">0.264303164796471</Data></Cell><Cell><Data ss:Type="Number">0.381857190438842</Data></Cell><Cell><Data ss:Type="Number">0.374840080270621</Data></Cell><Cell><Data ss:Type="Number">0.735677931001703</Data></Cell><Cell><Data ss:Type="Number">0.196500226805378</Data></Cell><Cell><Data ss:Type="Number">0.869928294188997</Data></Cell><Cell><Data ss:Type="Number">0.628813623489964</Data></Cell><Cell><Data ss:Type="Number">0.563612899076172</Data></Cell><Cell><Data ss:Type="Number">1</Data></Cell><Cell><Data ss:Type="Number">0.258258388245746</Data></Cell><Cell><Data ss:Type="Number">0.551781785210622</Data></Cell><Cell><Data ss:Type="Number">0.66420178672315</Data></Cell><Cell><Data ss:Type="Number">0.249628088425293</Data></Cell><Cell><Data ss:Type="Number">0.728080390520109</Data></Cell><Cell><Data ss:Type="Number">0.567142572896881</Data></Cell><Cell><Data ss:Type="Number">0.280108557619115</Data></Cell><Cell><Data ss:Type="Number">0.451053793412282</Data></Cell><Cell><Data ss:Type="Number">0.782401508947794</Data></Cell><Cell><Data ss:Type="Number">0.386676674348015</Data></Cell><Cell><Data ss:Type="Number">0.457086697089091</Data></Cell><Cell><Data ss:Type="Number">0.541758024361008</Data></Cell><Cell><Data ss:Type="Number">0.602789880569081</Data></Cell><Cell><Data ss:Type="Number">0.574602157319833</Data></Cell><Cell><Data ss:Type="Number">0.268866109784081</Data></Cell><Cell><Data ss:Type="Number">0.267322143680881</Data></Cell><Cell><Data ss:Type="Number">0.497853417410106</Data></Cell><Cell><Data ss:Type="Number">0.570135535158284</Data></Cell><Cell><Data ss:Type="Number">0.610084930050595</Data></Cell><Cell><Data ss:Type="Number">0.382163976477249</Data></Cell><Cell><Data ss:Type="Number">0.635160826388384</Data></Cell><Cell><Data ss:Type="Number">0.250530942635102</Data></Cell><Cell><Data ss:Type="Number">0.576195081062467</Data></Cell><Cell><Data ss:Type="Number">0.486683069305361</Data></Cell><Cell><Data ss:Type="Number">0.60204753030015</Data></Cell><Cell><Data ss:Type="Number">0.669454904406638</Data></Cell><Cell><Data ss:Type="Number">0.603716400262855</Data></Cell><Cell><Data ss:Type="Number">0.704770938108905</Data></Cell><Cell><Data ss:Type="Number">0.614375164463207</Data></Cell><Cell><Data ss:Type="Number">0.221504852536262</Data></Cell><Cell><Data ss:Type="Number">0.510084238102578</Data></Cell><Cell><Data ss:Type="Number">0.515687924266024</Data></Cell><Cell><Data ss:Type="Number">0.0736769393923713</Data></Cell><Cell><Data ss:Type="Number">0.18438640268933</Data></Cell><Cell><Data ss:Type="Number">0.0783152398901054</Data></Cell><Cell><Data ss:Type="Number">0.205775143697583</Data></Cell><Cell><Data ss:Type="Number">0.0914572578658088</Data></Cell><Cell><Data ss:Type="Number">0.0883172418076498</Data></Cell><Cell><Data ss:Type="Number">0.289822318053811</Data></Cell><Cell><Data ss:Type="Number">0.00594732804102443</Data></Cell><Cell><Data ss:Type="Number">0.0389834255298845</Data></Cell><Cell><Data ss:Type="Number">0.213627511741066</Data></Cell><Cell><Data ss:Type="Number">0</Data></Cell><Cell><Data ss:Type="Number">0.0751413416875857</Data></Cell><Cell><Data ss:Type="Number">0</Data></Cell><Cell><Data ss:Type="Number">0.0502034843067591</Data></Cell><Cell><Data ss:Type="Number">0.0837103879681043</Data></Cell><Cell><Data ss:Type="Number">0.116385173591816</Data></Cell><Cell><Data ss:Type="Number">0.0266719381455089</Data></Cell><Cell><Data ss:Type="Number">0.147971742660591</Data></Cell><Cell><Data ss:Type="Number">0.0596716472694102</Data></Cell><Cell><Data ss:Type="Number">0.0823541525336283</Data></Cell><Cell><Data ss:Type="Number">0.0153225357611896</Data></Cell><Cell><Data ss:Type="Number">0.0635421447409144</Data></Cell><Cell><Data ss:Type="Number">0.0480529749033361</Data></Cell><Cell><Data ss:Type="Number">0</Data></Cell><Cell><Data ss:Type="Number">0</Data></Cell><Cell><Data ss:Type="Number">0.0781658026481238</Data></Cell><Cell><Data ss:Type="Number">0.0514640183512435</Data></Cell><Cell><Data ss:Type="Number">0.104097049463349</Data></Cell><Cell><Data ss:Type="Number">0.130042660071769</Data></Cell><Cell><Data ss:Type="Number">0.0927267096180797</Data></Cell><Cell><Data ss:Type="Number">0.122814128765139</Data></Cell><Cell><Data ss:Type="Number">0.0626190725962096</Data></Cell><Cell><Data ss:Type="Number">0.0790638688841268</Data></Cell><Cell><Data ss:Type="Number">0.0832055579842995</Data></Cell><Cell><Data ss:Type="Number">0.0467571581707937</Data></Cell><Cell><Data ss:Type="Number">0.158352538004017</Data></Cell><Cell><Data ss:Type="Number">0.241653013820736</Data></Cell><Cell><Data ss:Type="Number">0.0798515082105499</Data></Cell><Cell><Data ss:Type="Number">0.0837273144919225</Data></Cell><Cell><Data ss:Type="Number">0.0761745669005069</Data></Cell><Cell><Data ss:Type="Number">0.11508502619458</Data></Cell><Cell><Data ss:Type="Number">0.0903090775914522</Data></Cell><Cell><Data ss:Type="Number">0.115851494118309</Data></Cell><Cell><Data ss:Type="Number">0.124770992394766</Data></Cell><Cell><Data ss:Type="Number">0.0756798531540573</Data></Cell><Cell><Data ss:Type="Number">0.0425243904078492</Data></Cell><Cell><Data ss:Type="Number">0.097128211437589</Data></Cell><Cell><Data ss:Type="Number">0.0184526118765804</Data></Cell><Cell><Data ss:Type="Number">0</Data></Cell><Cell><Data ss:Type="Number">0.123484684871864</Data></Cell><Cell><Data ss:Type="Number">0.120960742551656</Data></Cell><Cell><Data ss:Type="Number">0.101134737387874</Data></Cell><Cell><Data ss:Type="Number">0.0387863318218113</Data></Cell><Cell><Data ss:Type="Number">0.0993097636518017</Data></Cell><Cell><Data ss:Type="Number">0.0768297344933609</Data></Cell><Cell><Data ss:Type="Number">0.0582749727064349</Data></Cell><Cell><Data ss:Type="Number">0.150217744673175</Data></Cell><Cell><Data ss:Type="Number">0.0203097114230916</Data></Cell><Cell><Data ss:Type="Number">0.0870686903475343</Data></Cell><Cell><Data ss:Type="Number">0.0906107992190526</Data></Cell><Cell><Data ss:Type="Number">0.173077779235943</Data></Cell><Cell><Data ss:Type="Number">0.159092411803754</Data></Cell><Cell><Data ss:Type="Number">0.0969659452256875</Data></Cell><Cell><Data ss:Type="Number">0.0811706659184998</Data></Cell><Cell><Data ss:Type="Number">0.217229618962653</Data></Cell><Cell><Data ss:Type="Number">0.122814128765139</Data></Cell><Cell><Data ss:Type="Number">0.0594303060517326</Data></Cell><Cell><Data ss:Type="Number">0</Data></Cell><Cell><Data ss:Type="Number">0</Data></Cell><Cell><Data ss:Type="Number">0.172300640713967</Data></Cell><Cell><Data ss:Type="Number">0</Data></Cell><Cell><Data ss:Type="Number">0.0838827851599932</Data></Cell><Cell><Data ss:Type="Number">0.0752723214666227</Data></Cell><Cell><Data ss:Type="Number">0.118491370241682</Data></Cell><Cell><Data ss:Type="Number">0.127177145387855</Data></Cell><Cell><Data ss:Type="Number">0.265636031645395</Data></Cell><Cell><Data ss:Type="Number">0.164580651994927</Data></Cell><Cell><Data ss:Type="Number">0.130993658516089</Data></Cell><Cell><Data ss:Type="Number">0.147998545891659</Data></Cell><Cell><Data ss:Type="Number">0.125842834964675</Data></Cell><Cell><Data ss:Type="Number">0.177186551398665</Data></Cell><Cell><Data ss:Type="Number">0.165149306079991</Data></Cell><Cell><Data ss:Type="Number">0.185669356324822</Data></Cell><Cell><Data ss:Type="Number">0.178268448167348</Data></Cell><Cell><Data ss:Type="Number">0.174062919558698</Data></Cell><Cell><Data ss:Type="Number">0.422734581889375</Data></Cell><Cell><Data ss:Type="Number">0.0780435038706956</Data></Cell></Row><Row ss:Height="12.816"><Cell><Data ss:Type="String">Cell_Cycle</Data></Cell><Cell><Data ss:Type="Number">0.78224252350984</Data></Cell><Cell><Data ss:Type="Number">0.742736495545741</Data></Cell><Cell><Data ss:Type="Number">0.345565535678652</Data></Cell><Cell><Data ss:Type="Number">0.700122388032785</Data></Cell><Cell><Data ss:Type="Number">0.358011647671749</Data></Cell><Cell><Data ss:Type="Number">0.556145635568948</Data></Cell><Cell><Data ss:Type="Number">0.594234992486175</Data></Cell><Cell><Data ss:Type="Number">0.350716468669777</Data></Cell><Cell><Data ss:Type="Number">0.655014444287379</Data></Cell><Cell><Data ss:Type="Number">0.586124013030088</Data></Cell><Cell><Data ss:Type="Number">0.375952433524421</Data></Cell><Cell><Data ss:Type="Number">0.422919799157419</Data></Cell><Cell><Data ss:Type="Number">0.392771314804649</Data></Cell><Cell><Data ss:Type="Number">0.761713197390015</Data></Cell><Cell><Data ss:Type="Number">0.671466582502795</Data></Cell><Cell><Data ss:Type="Number">0.576536292861113</Data></Cell><Cell><Data ss:Type="Number">0.742314526245942</Data></Cell><Cell><Data ss:Type="Number">0.50983262804109</Data></Cell><Cell><Data ss:Type="Number">0.79760089650855</Data></Cell><Cell><Data ss:Type="Number">0.210456954949659</Data></Cell><Cell><Data ss:Type="Number">0.362744881019461</Data></Cell><Cell><Data ss:Type="Number">0.201056261835954</Data></Cell><Cell><Data ss:Type="Number">0.402902608441821</Data></Cell><Cell><Data ss:Type="Number">0.419053440581596</Data></Cell><Cell><Data ss:Type="Number">0.500963531651579</Data></Cell><Cell><Data ss:Type="Number">0.558821877021958</Data></Cell><Cell><Data ss:Type="Number">0.710594110527461</Data></Cell><Cell><Data ss:Type="Number">0.50046220066649</Data></Cell><Cell><Data ss:Type="Number">0.414528542623831</Data></Cell><Cell><Data ss:Type="Number">0.611502980388408</Data></Cell><Cell><Data ss:Type="Number">0.910755345284595</Data></Cell><Cell><Data ss:Type="Number">0.779046890895295</Data></Cell><Cell><Data ss:Type="Number">0.249390503042173</Data></Cell><Cell><Data ss:Type="Number">0.750278791095737</Data></Cell><Cell><Data ss:Type="Number">0.544865484293102</Data></Cell><Cell><Data ss:Type="Number">0.44319349774474</Data></Cell><Cell><Data ss:Type="Number">0.251642241881684</Data></Cell><Cell><Data ss:Type="Number">0.276064662389017</Data></Cell><Cell><Data ss:Type="Number">0.585982613176772</Data></Cell><Cell><Data ss:Type="Number">0.619819820041239</Data></Cell><Cell><Data ss:Type="Number">0.692770361438227</Data></Cell><Cell><Data ss:Type="Number">0.599111438246219</Data></Cell><Cell><Data ss:Type="Number">0.984233211711715</Data></Cell><Cell><Data ss:Type="Number">0.660245335752331</Data></Cell><Cell><Data ss:Type="Number">0.304299254439889</Data></Cell><Cell><Data ss:Type="Number">1</Data></Cell><Cell><Data ss:Type="Number">0.625340387931518</Data></Cell><Cell><Data ss:Type="Number">0.439163135734839</Data></Cell><Cell><Data ss:Type="Number">0.22948845217406</Data></Cell><Cell><Data ss:Type="Number">0.714002629498416</Data></Cell><Cell><Data ss:Type="Number">0.647334266442394</Data></Cell><Cell><Data ss:Type="Number">0.780980561778053</Data></Cell><Cell><Data ss:Type="Number">0.515542831281987</Data></Cell><Cell><Data ss:Type="Number">0.683280207804633</Data></Cell><Cell><Data ss:Type="Number">0.696283400568498</Data></Cell><Cell><Data ss:Type="Number">0.694480898331697</Data></Cell><Cell><Data ss:Type="Number">0.384969628938755</Data></Cell><Cell><Data ss:Type="Number">0.762005586810771</Data></Cell><Cell><Data ss:Type="Number">0.29351842169672</Data></Cell><Cell><Data ss:Type="Number">0.924125466746963</Data></Cell><Cell><Data ss:Type="Number">0.213012184383198</Data></Cell><Cell><Data ss:Type="Number">0.664920987710398</Data></Cell><Cell><Data ss:Type="Number">0.614755863722049</Data></Cell><Cell><Data ss:Type="Number">0.130563940135279</Data></Cell><Cell><Data ss:Type="Number">0.452254220030402</Data></Cell><Cell><Data ss:Type="Number">0.857789456339355</Data></Cell><Cell><Data ss:Type="Number">0.517342637053782</Data></Cell><Cell><Data ss:Type="Number">0.671567375799156</Data></Cell><Cell><Data ss:Type="Number">0.427270414972432</Data></Cell><Cell><Data ss:Type="Number">0.527770946257977</Data></Cell><Cell><Data ss:Type="Number">0.606894687433756</Data></Cell><Cell><Data ss:Type="Number">0.716096673816133</Data></Cell><Cell><Data ss:Type="Number">0.750329159270284</Data></Cell><Cell><Data ss:Type="Number">0.617623246498945</Data></Cell><Cell><Data ss:Type="Number">0.875451851599588</Data></Cell><Cell><Data ss:Type="Number">0.490757119982538</Data></Cell><Cell><Data ss:Type="Number">0.361140967575457</Data></Cell><Cell><Data ss:Type="Number">0.573333603979619</Data></Cell><Cell><Data ss:Type="Number">0.841378565530307</Data></Cell><Cell><Data ss:Type="Number">0.557557816523533</Data></Cell><Cell><Data ss:Type="Number">0.42969362140413</Data></Cell><Cell><Data ss:Type="Number">0.492309810330419</Data></Cell><Cell><Data ss:Type="Number">0.788134016204622</Data></Cell><Cell><Data ss:Type="Number">0.332867176120088</Data></Cell><Cell><Data ss:Type="Number">0.105883432826099</Data></Cell><Cell><Data ss:Type="Number">0.675321720285102</Data></Cell><Cell><Data ss:Type="Number">0.0476265614077663</Data></Cell><Cell><Data ss:Type="Number">0.0592502947194772</Data></Cell><Cell><Data ss:Type="Number">0</Data></Cell><Cell><Data ss:Type="Number">0.130616295114236</Data></Cell><Cell><Data ss:Type="Number">0.111938659304025</Data></Cell><Cell><Data ss:Type="Number">0.0851737365514392</Data></Cell><Cell><Data ss:Type="Number">0.112366363764447</Data></Cell><Cell><Data ss:Type="Number">0.10038950628501</Data></Cell><Cell><Data ss:Type="Number">0</Data></Cell><Cell><Data ss:Type="Number">0.205984143198563</Data></Cell><Cell><Data ss:Type="Number">0.224304771926726</Data></Cell><Cell><Data ss:Type="Number">0.167744966844446</Data></Cell><Cell><Data ss:Type="Number">0.124495893136244</Data></Cell><Cell><Data ss:Type="Number">0.500055283336083</Data></Cell><Cell><Data ss:Type="Number">0.0489119952480507</Data></Cell><Cell><Data ss:Type="Number">0.156211582390166</Data></Cell><Cell><Data ss:Type="Number">0.00740080499956176</Data></Cell><Cell><Data ss:Type="Number">0.193718352395668</Data></Cell><Cell><Data ss:Type="Number">0.182575549420886</Data></Cell><Cell><Data ss:Type="Number">0.146928507363542</Data></Cell><Cell><Data ss:Type="Number">0.168246907701647</Data></Cell><Cell><Data ss:Type="Number">0.0998403686558484</Data></Cell><Cell><Data ss:Type="Number">0.131920566108527</Data></Cell><Cell><Data ss:Type="Number">0.225726977940742</Data></Cell><Cell><Data ss:Type="Number">0.141366532186315</Data></Cell><Cell><Data ss:Type="Number">0.0831720663288396</Data></Cell><Cell><Data ss:Type="Number">0.0746707791379487</Data></Cell><Cell><Data ss:Type="Number">0.169431096403391</Data></Cell><Cell><Data ss:Type="Number">0.0735642233270111</Data></Cell><Cell><Data ss:Type="Number">0.0536546295273891</Data></Cell><Cell><Data ss:Type="Number">0.137741129131834</Data></Cell><Cell><Data ss:Type="Number">0.0957346447746664</Data></Cell><Cell><Data ss:Type="Number">0.0844351170936067</Data></Cell><Cell><Data ss:Type="Number">0.307856393316739</Data></Cell><Cell><Data ss:Type="Number">0.0637750106826341</Data></Cell><Cell><Data ss:Type="Number">0.0533514215402915</Data></Cell><Cell><Data ss:Type="Number">0.0805081686416621</Data></Cell><Cell><Data ss:Type="Number">0.0877865874235497</Data></Cell><Cell><Data ss:Type="Number">0.329880868702044</Data></Cell><Cell><Data ss:Type="Number">0.313713276730412</Data></Cell><Cell><Data ss:Type="Number">0.0789600316250757</Data></Cell><Cell><Data ss:Type="Number">0.0782268569174041</Data></Cell><Cell><Data ss:Type="Number">0.0882697702240341</Data></Cell><Cell><Data ss:Type="Number">0.229975230512002</Data></Cell><Cell><Data ss:Type="Number">0.0957495643081098</Data></Cell><Cell><Data ss:Type="Number">0.0850595368292893</Data></Cell><Cell><Data ss:Type="Number">0.218757141549483</Data></Cell><Cell><Data ss:Type="Number">0.1341
[truncated: 2,058,229 more chars]
