# Supplementary material for: Network analysis of EMT and MET micro-RNA regulation in breast cancer
Source: Sci Rep. 2017 Oct 19;7:13534. doi: 10.1038/s41598-017-13903-1 (PMC5648819; doi:10.1038/s41598-017-13903-1)
Supplement: Supplementary file 9 — Table S13 [file 41598_2017_13903_MOESM9_ESM.xml]

<?xml version="1.0" encoding="UTF-8"?>
<?mso-application progid="Excel.Sheet"?><Workbook xmlns:o="urn:schemas-microsoft-com:office:office" xmlns:x2="http://schemas.microsoft.com/office/excel/2003/xml" xmlns:c="urn:schemas-microsoft-com:office:component:spreadsheet" xmlns:html="http://www.w3.org/TR/REC-html40" xmlns:x="urn:schemas-microsoft-com:office:excel" xmlns:ss="urn:schemas-microsoft-com:office:spreadsheet" xmlns:xsi="http://www.w3.org/2001/XMLSchema-instance"><OfficeDocumentSettings xmlns="urn:schemas-microsoft-com:office:office"><Colors><Color><Index>3</Index><RGB>#c0c0c0</RGB></Color><Color><Index>4</Index><RGB>#ff0000</RGB></Color></Colors></OfficeDocumentSettings><ExcelWorkbook xmlns="urn:schemas-microsoft-com:office:excel"><WindowHeight>9000</WindowHeight><WindowWidth>13860</WindowWidth><WindowTopX>240</WindowTopX><WindowTopY>75</WindowTopY><ProtectStructure>False</ProtectStructure><ProtectWindows>False</ProtectWindows></ExcelWorkbook><Styles><Style ss:ID="Default" ss:Name="Default"/><Style ss:ID="Result" ss:Name="Result"><Font ss:Bold="1" ss:Italic="1" ss:Underline="Single"/></Style><Style ss:ID="Result2" ss:Name="Result2"><Font ss:Bold="1" ss:Italic="1" ss:Underline="Single"/><NumberFormat ss:Format="Currency"/></Style><Style ss:ID="Heading" ss:Name="Heading"><Font ss:Bold="1" ss:Italic="1" ss:Size="16"/></Style><Style ss:ID="Heading1" ss:Name="Heading1"><Font ss:Bold="1" ss:Italic="1" ss:Size="16"/></Style><Style ss:ID="co1"/><Style ss:ID="ta1"/><Style ss:ID="ce1"><NumberFormat ss:Format="Scientific"/></Style></Styles><ss:Worksheet ss:Name="Sheet1"><Table ss:StyleID="ta1"><Column ss:Span="172" ss:Width="64.008"/><Row ss:Height="12.816"><Cell ss:Index="2"><Data ss:Type="String">P1</Data></Cell><Cell><Data ss:Type="String">P2</Data></Cell><Cell><Data ss:Type="String">P3</Data></Cell><Cell><Data ss:Type="String">P4</Data></Cell><Cell><Data ss:Type="String">P5</Data></Cell><Cell><Data ss:Type="String">P6</Data></Cell><Cell><Data ss:Type="String">P7</Data></Cell><Cell><Data ss:Type="String">P8</Data></Cell><Cell><Data ss:Type="String">P9</Data></Cell><Cell><Data ss:Type="String">P10</Data></Cell><Cell><Data ss:Type="String">P11</Data></Cell><Cell><Data ss:Type="String">P12</Data></Cell><Cell><Data ss:Type="String">P13</Data></Cell><Cell><Data ss:Type="String">P14</Data></Cell><Cell><Data ss:Type="String">P15</Data></Cell><Cell><Data ss:Type="String">P16</Data></Cell><Cell><Data ss:Type="String">P17</Data></Cell><Cell><Data ss:Type="String">P18</Data></Cell><Cell><Data ss:Type="String">P19</Data></Cell><Cell><Data ss:Type="String">P20</Data></Cell><Cell><Data ss:Type="String">P21</Data></Cell><Cell><Data ss:Type="String">P22</Data></Cell><Cell><Data ss:Type="String">P23</Data></Cell><Cell><Data ss:Type="String">P24</Data></Cell><Cell><Data ss:Type="String">P25</Data></Cell><Cell><Data ss:Type="String">P26</Data></Cell><Cell><Data ss:Type="String">P27</Data></Cell><Cell><Data ss:Type="String">P28</Data></Cell><Cell><Data ss:Type="String">P29</Data></Cell><Cell><Data ss:Type="String">P30</Data></Cell><Cell><Data ss:Type="String">P31</Data></Cell><Cell><Data ss:Type="String">P32</Data></Cell><Cell><Data ss:Type="String">P33</Data></Cell><Cell><Data ss:Type="String">P34</Data></Cell><Cell><Data ss:Type="String">P35</Data></Cell><Cell><Data ss:Type="String">P36</Data></Cell><Cell><Data ss:Type="String">P37</Data></Cell><Cell><Data ss:Type="String">P38</Data></Cell><Cell><Data ss:Type="String">P39</Data></Cell><Cell><Data ss:Type="String">P40</Data></Cell><Cell><Data ss:Type="String">P41</Data></Cell><Cell><Data ss:Type="String">P42</Data></Cell><Cell><Data ss:Type="String">P43</Data></Cell><Cell><Data ss:Type="String">P44</Data></Cell><Cell><Data ss:Type="String">P45</Data></Cell><Cell><Data ss:Type="String">P46</Data></Cell><Cell><Data ss:Type="String">P47</Data></Cell><Cell><Data ss:Type="String">P48</Data></Cell><Cell><Data ss:Type="String">P49</Data></Cell><Cell><Data ss:Type="String">P50</Data></Cell><Cell><Data ss:Type="String">P51</Data></Cell><Cell><Data ss:Type="String">P52</Data></Cell><Cell><Data ss:Type="String">P53</Data></Cell><Cell><Data ss:Type="String">P54</Data></Cell><Cell><Data ss:Type="String">P55</Data></Cell><Cell><Data ss:Type="String">P56</Data></Cell><Cell><Data ss:Type="String">P57</Data></Cell><Cell><Data ss:Type="String">P58</Data></Cell><Cell><Data ss:Type="String">P59</Data></Cell><Cell><Data ss:Type="String">P60</Data></Cell><Cell><Data ss:Type="String">P61</Data></Cell><Cell><Data ss:Type="String">P62</Data></Cell><Cell><Data ss:Type="String">P63</Data></Cell><Cell><Data ss:Type="String">P64</Data></Cell><Cell><Data ss:Type="String">P65</Data></Cell><Cell><Data ss:Type="String">P66</Data></Cell><Cell><Data ss:Type="String">P67</Data></Cell><Cell><Data ss:Type="String">P68</Data></Cell><Cell><Data ss:Type="String">P69</Data></Cell><Cell><Data ss:Type="String">P70</Data></Cell><Cell><Data ss:Type="String">P71</Data></Cell><Cell><Data ss:Type="String">P72</Data></Cell><Cell><Data ss:Type="String">P73</Data></Cell><Cell><Data ss:Type="String">P74</Data></Cell><Cell><Data ss:Type="String">P75</Data></Cell><Cell><Data ss:Type="String">P76</Data></Cell><Cell><Data ss:Type="String">P77</Data></Cell><Cell><Data ss:Type="String">P78</Data></Cell><Cell><Data ss:Type="String">P79</Data></Cell><Cell><Data ss:Type="String">P80</Data></Cell><Cell><Data ss:Type="String">P81</Data></Cell><Cell><Data ss:Type="String">P82</Data></Cell><Cell><Data ss:Type="String">P83</Data></Cell><Cell><Data ss:Type="String">P84</Data></Cell><Cell><Data ss:Type="String">P85</Data></Cell><Cell><Data ss:Type="String">P86</Data></Cell><Cell><Data ss:Type="String">P87</Data></Cell><Cell><Data ss:Type="String">P88</Data></Cell><Cell><Data ss:Type="String">P89</Data></Cell><Cell><Data ss:Type="String">P90</Data></Cell><Cell><Data ss:Type="String">P91</Data></Cell><Cell><Data ss:Type="String">P92</Data></Cell><Cell><Data ss:Type="String">P93</Data></Cell><Cell><Data ss:Type="String">P94</Data></Cell><Cell><Data ss:Type="String">P95</Data></Cell><Cell><Data ss:Type="String">P96</Data></Cell><Cell><Data ss:Type="String">P97</Data></Cell><Cell><Data ss:Type="String">P98</Data></Cell><Cell><Data ss:Type="String">P99</Data></Cell><Cell><Data ss:Type="String">P100</Data></Cell><Cell><Data ss:Type="String">P101</Data></Cell><Cell><Data ss:Type="String">P102</Data></Cell><Cell><Data ss:Type="String">P103</Data></Cell><Cell><Data ss:Type="String">P104</Data></Cell><Cell><Data ss:Type="String">P105</Data></Cell><Cell><Data ss:Type="String">P106</Data></Cell><Cell><Data ss:Type="String">P107</Data></Cell><Cell><Data ss:Type="String">P108</Data></Cell><Cell><Data ss:Type="String">P109</Data></Cell><Cell><Data ss:Type="String">P110</Data></Cell><Cell><Data ss:Type="String">P111</Data></Cell><Cell><Data ss:Type="String">P112</Data></Cell><Cell><Data ss:Type="String">P113</Data></Cell><Cell><Data ss:Type="String">P114</Data></Cell><Cell><Data ss:Type="String">P115</Data></Cell><Cell><Data ss:Type="String">P116</Data></Cell><Cell><Data ss:Type="String">P117</Data></Cell><Cell><Data ss:Type="String">P118</Data></Cell><Cell><Data ss:Type="String">P119</Data></Cell><Cell><Data ss:Type="String">P120</Data></Cell><Cell><Data ss:Type="String">P121</Data></Cell><Cell><Data ss:Type="String">P122</Data></Cell><Cell><Data ss:Type="String">P123</Data></Cell><Cell><Data ss:Type="String">P124</Data></Cell><Cell><Data ss:Type="String">P125</Data></Cell><Cell><Data ss:Type="String">P126</Data></Cell><Cell><Data ss:Type="String">P127</Data></Cell><Cell><Data ss:Type="String">P128</Data></Cell><Cell><Data ss:Type="String">P129</Data></Cell><Cell><Data ss:Type="String">P130</Data></Cell><Cell><Data ss:Type="String">P131</Data></Cell><Cell><Data ss:Type="String">P132</Data></Cell><Cell><Data ss:Type="String">P133</Data></Cell><Cell><Data ss:Type="String">P134</Data></Cell><Cell><Data ss:Type="String">P135</Data></Cell><Cell><Data ss:Type="String">P136</Data></Cell><Cell><Data ss:Type="String">P137</Data></Cell><Cell><Data ss:Type="String">P138</Data></Cell><Cell><Data ss:Type="String">P139</Data></Cell><Cell><Data ss:Type="String">P140</Data></Cell><Cell><Data ss:Type="String">P141</Data></Cell><Cell><Data ss:Type="String">P142</Data></Cell><Cell><Data ss:Type="String">P143</Data></Cell><Cell><Data ss:Type="String">P144</Data></Cell><Cell><Data ss:Type="String">P145</Data></Cell><Cell><Data ss:Type="String">P146</Data></Cell><Cell><Data ss:Type="String">P147</Data></Cell><Cell><Data ss:Type="String">P148</Data></Cell><Cell><Data ss:Type="String">P149</Data></Cell><Cell><Data ss:Type="String">P150</Data></Cell><Cell><Data ss:Type="String">P151</Data></Cell><Cell><Data ss:Type="String">P152</Data></Cell><Cell><Data ss:Type="String">P153</Data></Cell><Cell><Data ss:Type="String">P154</Data></Cell><Cell><Data ss:Type="String">P155</Data></Cell><Cell><Data ss:Type="String">P156</Data></Cell><Cell><Data ss:Type="String">P157</Data></Cell><Cell><Data ss:Type="String">P158</Data></Cell><Cell><Data ss:Type="String">P159</Data></Cell><Cell><Data ss:Type="String">P160</Data></Cell><Cell><Data ss:Type="String">P161</Data></Cell><Cell><Data ss:Type="String">P162</Data></Cell><Cell><Data ss:Type="String">P163</Data></Cell><Cell><Data ss:Type="String">P164</Data></Cell><Cell><Data ss:Type="String">P165</Data></Cell><Cell><Data ss:Type="String">P166</Data></Cell><Cell><Data ss:Type="String">P167</Data></Cell><Cell><Data ss:Type="String">P168</Data></Cell><Cell><Data ss:Type="String">P169</Data></Cell><Cell><Data ss:Type="String">P170</Data></Cell><Cell><Data ss:Type="String">P171</Data></Cell><Cell><Data ss:Type="String">P172</Data></Cell></Row><Row ss:Height="12.816"><Cell><Data ss:Type="String">PENTOSE_PHOSPHATE_PATHWAY</Data></Cell><Cell><Data ss:Type="Number">0.446856478743489</Data></Cell><Cell><Data ss:Type="Number">0.676668673454692</Data></Cell><Cell><Data ss:Type="Number">0.7363206992976</Data></Cell><Cell><Data ss:Type="Number">0.55696699863002</Data></Cell><Cell><Data ss:Type="Number">0.592761268407054</Data></Cell><Cell><Data ss:Type="Number">0.656455339237285</Data></Cell><Cell><Data ss:Type="Number">0.753827354954341</Data></Cell><Cell><Data ss:Type="Number">0.670424002033678</Data></Cell><Cell><Data ss:Type="Number">0.566595668592005</Data></Cell><Cell><Data ss:Type="Number">0.491722141707512</Data></Cell><Cell><Data ss:Type="Number">0.550834236621366</Data></Cell><Cell><Data ss:Type="Number">0.700637255838262</Data></Cell><Cell><Data ss:Type="Number">0.617552419914515</Data></Cell><Cell><Data ss:Type="Number">0.441489918087378</Data></Cell><Cell><Data ss:Type="Number">0.665315357344896</Data></Cell><Cell><Data ss:Type="Number">0.578079035898324</Data></Cell><Cell><Data ss:Type="Number">0.597345713646365</Data></Cell><Cell><Data ss:Type="Number">0.727071058971188</Data></Cell><Cell><Data ss:Type="Number">0.516210199629649</Data></Cell><Cell><Data ss:Type="Number">0.712258551995882</Data></Cell><Cell><Data ss:Type="Number">0.552923762096302</Data></Cell><Cell><Data ss:Type="Number">0.613193760725313</Data></Cell><Cell><Data ss:Type="Number">0.587367288538452</Data></Cell><Cell><Data ss:Type="Number">0.639224521756896</Data></Cell><Cell><Data ss:Type="Number">0.553873945949424</Data></Cell><Cell><Data ss:Type="Number">0.692218664539517</Data></Cell><Cell><Data ss:Type="Number">0.753827354954341</Data></Cell><Cell><Data ss:Type="Number">0.581330823366499</Data></Cell><Cell><Data ss:Type="Number">0.753827354954341</Data></Cell><Cell><Data ss:Type="Number">0.602062425190489</Data></Cell><Cell><Data ss:Type="Number">0.387062702832871</Data></Cell><Cell><Data ss:Type="Number">0.549623368371755</Data></Cell><Cell><Data ss:Type="Number">0.846030082615367</Data></Cell><Cell><Data ss:Type="Number">0.498933869606412</Data></Cell><Cell><Data ss:Type="Number">0.642368460363663</Data></Cell><Cell><Data ss:Type="Number">0.746777517141516</Data></Cell><Cell><Data ss:Type="Number">0.894133277629875</Data></Cell><Cell><Data ss:Type="Number">0.731693434355536</Data></Cell><Cell><Data ss:Type="Number">0.480559423123873</Data></Cell><Cell><Data ss:Type="Number">0.643430196216289</Data></Cell><Cell><Data ss:Type="Number">0.312080818579478</Data></Cell><Cell><Data ss:Type="Number">0.281865766607678</Data></Cell><Cell><Data ss:Type="Number">0.462826924499226</Data></Cell><Cell><Data ss:Type="Number">0.670521319008992</Data></Cell><Cell><Data ss:Type="Number">0.640381386074316</Data></Cell><Cell><Data ss:Type="Number">0.450503859700993</Data></Cell><Cell><Data ss:Type="Number">0.759267505171019</Data></Cell><Cell><Data ss:Type="Number">0.798365577656705</Data></Cell><Cell><Data ss:Type="Number">0.325045380029624</Data></Cell><Cell><Data ss:Type="Number">0.527959800958635</Data></Cell><Cell><Data ss:Type="Number">0.590784757083585</Data></Cell><Cell><Data ss:Type="Number">0.475331939995555</Data></Cell><Cell><Data ss:Type="Number">0.677470793728258</Data></Cell><Cell><Data ss:Type="Number">0.447561196717218</Data></Cell><Cell><Data ss:Type="Number">0.588140429006067</Data></Cell><Cell><Data ss:Type="Number">1</Data></Cell><Cell><Data ss:Type="Number">0.586094847662036</Data></Cell><Cell><Data ss:Type="Number">0.565933943879981</Data></Cell><Cell><Data ss:Type="Number">0.498513015929184</Data></Cell><Cell><Data ss:Type="Number">0.429122549884647</Data></Cell><Cell><Data ss:Type="Number">0.923856645157215</Data></Cell><Cell><Data ss:Type="Number">0.592841918178423</Data></Cell><Cell><Data ss:Type="Number">0.372976347343203</Data></Cell><Cell><Data ss:Type="Number">0.714899056247444</Data></Cell><Cell><Data ss:Type="Number">0.668119426824913</Data></Cell><Cell><Data ss:Type="Number">0.531430873372769</Data></Cell><Cell><Data ss:Type="Number">0.624217634898463</Data></Cell><Cell><Data ss:Type="Number">0.436846529766203</Data></Cell><Cell><Data ss:Type="Number">0.176125608305653</Data></Cell><Cell><Data ss:Type="Number">0.487964718940241</Data></Cell><Cell><Data ss:Type="Number">0.626759328383075</Data></Cell><Cell><Data ss:Type="Number">0.546616244110272</Data></Cell><Cell><Data ss:Type="Number">0.805049915596016</Data></Cell><Cell><Data ss:Type="Number">0.52166781553042</Data></Cell><Cell><Data ss:Type="Number">0.491979508838047</Data></Cell><Cell><Data ss:Type="Number">0.506686352396169</Data></Cell><Cell><Data ss:Type="Number">0.464963874722053</Data></Cell><Cell><Data ss:Type="Number">0.329559430161623</Data></Cell><Cell><Data ss:Type="Number">0.494452989901146</Data></Cell><Cell><Data ss:Type="Number">0.520603232647562</Data></Cell><Cell><Data ss:Type="Number">0.86757940082459</Data></Cell><Cell><Data ss:Type="Number">0.608576008910018</Data></Cell><Cell><Data ss:Type="Number">0.468011547520439</Data></Cell><Cell><Data ss:Type="Number">0.719828621831512</Data></Cell><Cell><Data ss:Type="Number">0.791067249140577</Data></Cell><Cell><Data ss:Type="Number">0.442028519519072</Data></Cell><Cell><Data ss:Type="Number">0.115696980449663</Data></Cell><Cell><Data ss:Type="Number">0.219677640354683</Data></Cell><Cell><Data ss:Type="Number">0.0790380595930353</Data></Cell><Cell><Data ss:Type="Number">0.308819956084645</Data></Cell><Cell><Data ss:Type="Number">0.304320319680499</Data></Cell><Cell><Data ss:Type="Number">0.388747058999768</Data></Cell><Cell><Data ss:Type="Number">0.304464296205013</Data></Cell><Cell><Data ss:Type="Number">0.320075415244281</Data></Cell><Cell><Data ss:Type="Number">0</Data></Cell><Cell><Data ss:Type="Number">0.303959569512335</Data></Cell><Cell><Data ss:Type="Number">0.316789432129849</Data></Cell><Cell><Data ss:Type="Number">0.29880990313757</Data></Cell><Cell><Data ss:Type="Number">0.326982920082488</Data></Cell><Cell><Data ss:Type="Number">0.344765328745782</Data></Cell><Cell><Data ss:Type="Number">0.196777273622294</Data></Cell><Cell><Data ss:Type="Number">0.266858143925001</Data></Cell><Cell><Data ss:Type="Number">0.126706858731013</Data></Cell><Cell><Data ss:Type="Number">0.292594104018878</Data></Cell><Cell><Data ss:Type="Number">0.32669245145279</Data></Cell><Cell><Data ss:Type="Number">0.287917246114141</Data></Cell><Cell><Data ss:Type="Number">0.307685454822977</Data></Cell><Cell><Data ss:Type="Number">0.350456540595916</Data></Cell><Cell><Data ss:Type="Number">0.31109969791325</Data></Cell><Cell><Data ss:Type="Number">0.312715195934116</Data></Cell><Cell><Data ss:Type="Number">0.318147555276697</Data></Cell><Cell><Data ss:Type="Number">0.268191222559527</Data></Cell><Cell><Data ss:Type="Number">0.255085583938494</Data></Cell><Cell><Data ss:Type="Number">0.27132349695875</Data></Cell><Cell><Data ss:Type="Number">0.26653271675898</Data></Cell><Cell><Data ss:Type="Number">0.131177387577982</Data></Cell><Cell><Data ss:Type="Number">0.292693336734574</Data></Cell><Cell><Data ss:Type="Number">0.238509565171605</Data></Cell><Cell><Data ss:Type="Number">0.308918540998954</Data></Cell><Cell><Data ss:Type="Number">0.336556227727242</Data></Cell><Cell><Data ss:Type="Number">0.268089936338735</Data></Cell><Cell><Data ss:Type="Number">0.262509094481181</Data></Cell><Cell><Data ss:Type="Number">0.312742786178427</Data></Cell><Cell><Data ss:Type="Number">0.314793075120084</Data></Cell><Cell><Data ss:Type="Number">0.266832274912371</Data></Cell><Cell><Data ss:Type="Number">0.283748155571492</Data></Cell><Cell><Data ss:Type="Number">0.310693182020751</Data></Cell><Cell><Data ss:Type="Number">0.146519849288316</Data></Cell><Cell><Data ss:Type="Number">0.224125863210862</Data></Cell><Cell><Data ss:Type="Number">0.300967761853477</Data></Cell><Cell><Data ss:Type="Number">0.304121725095211</Data></Cell><Cell><Data ss:Type="Number">0.292000857183545</Data></Cell><Cell><Data ss:Type="Number">0.273240006914838</Data></Cell><Cell><Data ss:Type="Number">0.273240006914838</Data></Cell><Cell><Data ss:Type="Number">0.327896761031932</Data></Cell><Cell><Data ss:Type="Number">0.279217450001817</Data></Cell><Cell><Data ss:Type="Number">0.306931532122494</Data></Cell><Cell><Data ss:Type="Number">0.298831501125027</Data></Cell><Cell><Data ss:Type="Number">0.309836164456494</Data></Cell><Cell><Data ss:Type="Number">0.282244012299622</Data></Cell><Cell><Data ss:Type="Number">0.236848972268804</Data></Cell><Cell><Data ss:Type="Number">0.178992237024886</Data></Cell><Cell><Data ss:Type="Number">0.324748567391027</Data></Cell><Cell><Data ss:Type="Number">0.300967761853477</Data></Cell><Cell><Data ss:Type="Number">0.566119147312896</Data></Cell><Cell><Data ss:Type="Number">0.400347118442383</Data></Cell><Cell><Data ss:Type="Number">0.0712486586489431</Data></Cell><Cell><Data ss:Type="Number">0.379794951048005</Data></Cell><Cell><Data ss:Type="Number">0.332856155095348</Data></Cell><Cell><Data ss:Type="Number">0.0542432137887206</Data></Cell><Cell><Data ss:Type="Number">0.158440038348373</Data></Cell><Cell><Data ss:Type="Number">0.365254051445531</Data></Cell><Cell><Data ss:Type="Number">0.301175437832249</Data></Cell><Cell><Data ss:Type="Number">0.311138505867334</Data></Cell><Cell><Data ss:Type="Number">0.0507516801014017</Data></Cell><Cell><Data ss:Type="Number">0.31989155252233</Data></Cell><Cell><Data ss:Type="Number">0.342612515785755</Data></Cell><Cell><Data ss:Type="Number">0.292129204604547</Data></Cell><Cell><Data ss:Type="Number">0.603807291307598</Data></Cell><Cell><Data ss:Type="Number">0.244586075967451</Data></Cell><Cell><Data ss:Type="Number">0.361603443620755</Data></Cell><Cell><Data ss:Type="Number">0.357503411133199</Data></Cell><Cell><Data ss:Type="Number">0.252377583613395</Data></Cell><Cell><Data ss:Type="Number">0.211002033885428</Data></Cell><Cell><Data ss:Type="Number">0.287130339068733</Data></Cell><Cell><Data ss:Type="Number">0.122417960464467</Data></Cell><Cell><Data ss:Type="Number">0.188522950838804</Data></Cell><Cell><Data ss:Type="Number">0.176320377166462</Data></Cell><Cell><Data ss:Type="Number">0.146433460179717</Data></Cell><Cell><Data ss:Type="Number">0.103962452039189</Data></Cell><Cell><Data ss:Type="Number">0.48361952453148</Data></Cell><Cell><Data ss:Type="Number">0.346382932656606</Data></Cell></Row><Row ss:Height="12.816"><Cell><Data ss:Type="String">PENTOSE_AND_GLUCURONATE_INTERCONVERSIONS</Data></Cell><Cell><Data ss:Type="Number">0.247211740000246</Data></Cell><Cell><Data ss:Type="Number">0.347612777151006</Data></Cell><Cell><Data ss:Type="Number">0.771796292184174</Data></Cell><Cell><Data ss:Type="Number">0.896460936940939</Data></Cell><Cell><Data ss:Type="Number">0.373642103563699</Data></Cell><Cell><Data ss:Type="Number">0.377388439797708</Data></Cell><Cell><Data ss:Type="Number">1</Data></Cell><Cell><Data ss:Type="Number">0.373642103563699</Data></Cell><Cell><Data ss:Type="Number">0.349293883476568</Data></Cell><Cell><Data ss:Type="Number">0.58235568503457</Data></Cell><Cell><Data ss:Type="Number">0.909570692297364</Data></Cell><Cell><Data ss:Type="Number">0.824085291734706</Data></Cell><Cell><Data ss:Type="Number">0.33592517945181</Data></Cell><Cell><Data ss:Type="Number">0.260705970944216</Data></Cell><Cell><Data ss:Type="Number">0.374920968578366</Data></Cell><Cell><Data ss:Type="Number">0.953703580339378</Data></Cell><Cell><Data ss:Type="Number">0.775394291264959</Data></Cell><Cell><Data ss:Type="Number">0.51319530225368</Data></Cell><Cell><Data ss:Type="Number">0.302121628323348</Data></Cell><Cell><Data ss:Type="Number">0.58235568503457</Data></Cell><Cell><Data ss:Type="Number">0.812927941547195</Data></Cell><Cell><Data ss:Type="Number">0.7361689211298</Data></Cell><Cell><Data ss:Type="Number">0.711629929761456</Data></Cell><Cell><Data ss:Type="Number">0.371022569041757</Data></Cell><Cell><Data ss:Type="Number">0.762476738213851</Data></Cell><Cell><Data ss:Type="Number">0.526618315882932</Data></Cell><Cell><Data ss:Type="Number">0.731773525289565</Data></Cell><Cell><Data ss:Type="Number">0.369621482681541</Data></Cell><Cell><Data ss:Type="Number">0.74577390704468</Data></Cell><Cell><Data ss:Type="Number">0.636566243702125</Data></Cell><Cell><Data ss:Type="Number">0.290735764536281</Data></Cell><Cell><Data ss:Type="Number">0.361836705008572</Data></Cell><Cell><Data ss:Type="Number">0.871562557233567</Data></Cell><Cell><Data ss:Type="Number">0.357643686122952</Data></Cell><Cell><Data ss:Type="Number">0.53606784085797</Data></Cell><Cell><Data ss:Type="Number">0.382782115637976</Data></Cell><Cell><Data ss:Type="Number">0.58235568503457</Data></Cell><Cell><Data ss:Type="Number">0.331146340845145</Data></Cell><Cell><Data ss:Type="Number">0.90127128288675</Data></Cell><Cell><Data ss:Type="Number">0.824274960029284</Data></Cell><Cell><Data ss:Type="Number">0.234618927821213</Data></Cell><Cell><Data ss:Type="Number">0.900325693082057</Data></Cell><Cell><Data ss:Type="Number">0.22016190439407</Data></Cell><Cell><Data ss:Type="Number">0.34677315575742</Data></Cell><Cell><Data ss:Type="Number">0.85325751517938</Data></Cell><Cell><Data ss:Type="Number">0.303353229740787</Data></Cell><Cell><Data ss:Type="Number">0.793157534024964</Data></Cell><Cell><Data ss:Type="Number">0.374968750088282</Data></Cell><Cell><Data ss:Type="Number">0.727602885518339</Data></Cell><Cell><Data ss:Type="Number">0.508357395447896</Data></Cell><Cell><Data ss:Type="Number">0.355279405704035</Data></Cell><Cell><Data ss:Type="Number">0.80168649207292</Data></Cell><Cell><Data ss:Type="Number">0.784221675283418</Data></Cell><Cell><Data ss:Type="Number">0.361836705008572</Data></Cell><Cell><Data ss:Type="Number">0.829333425034372</Data></Cell><Cell><Data ss:Type="Number">0.732018682469549</Data></Cell><Cell><Data ss:Type="Number">0.530042493950611</Data></Cell><Cell><Data ss:Type="Number">0.393276604128975</Data></Cell><Cell><Data ss:Type="Number">0.378687874262392</Data></Cell><Cell><Data ss:Type="Number">0.275885400086023</Data></Cell><Cell><Data ss:Type="Number">0.571573796225008</Data></Cell><Cell><Data ss:Type="Number">0.368560668414396</Data></Cell><Cell><Data ss:Type="Number">0.467309163526234</Data></Cell><Cell><Data ss:Type="Number">0.58235568503457</Data></Cell><Cell><Data ss:Type="Number">0.359604751286479</Data></Cell><Cell><Data ss:Type="Number">0.405042315684207</Data></Cell><Cell><Data ss:Type="Number">0.58235568503457</Data></Cell><Cell><Data ss:Type="Number">0.271831059509028</Data></Cell><Cell><Data ss:Type="Number">0.167170529320622</Data></Cell><Cell><Data ss:Type="Number">0.973429583193905</Data></Cell><Cell><Data ss:Type="Number">0.79706722541975</Data></Cell><Cell><Data ss:Type="Number">0.688911469674816</Data></Cell><Cell><Data ss:Type="Number">0.74577390704468</Data></Cell><Cell><Data ss:Type="Number">0.389028749344063</Data></Cell><Cell><Data ss:Type="Number">0.353068104995852</Data></Cell><Cell><Data ss:Type="Number">0.570300242256122</Data></Cell><Cell><Data ss:Type="Number">0.510708068524293</Data></Cell><Cell><Data ss:Type="Number">0.860949068921928</Data></Cell><Cell><Data ss:Type="Number">0.361589247492936</Data></Cell><Cell><Data ss:Type="Number">0.746024693546903</Data></Cell><Cell><Data ss:Type="Number">0.428475001928471</Data></Cell><Cell><Data ss:Type="Number">0.6372078128676</Data></Cell><Cell><Data ss:Type="Number">1</Data></Cell><Cell><Data ss:Type="Number">0.814822003546281</Data></Cell><Cell><Data ss:Type="Number">0.717988464198128</Data></Cell><Cell><Data ss:Type="Number">0.334066883738</Data></Cell><Cell><Data ss:Type="Number">0.224972161568148</Data></Cell><Cell><Data ss:Type="Number">0.200553070730211</Data></Cell><Cell><Data ss:Type="Number">0.191877167442819</Data></Cell><Cell><Data ss:Type="Number">0.321256357403595</Data></Cell><Cell><Data ss:Type="Number">0.332218329530585</Data></Cell><Cell><Data ss:Type="Number">0.379194088833584</Data></Cell><Cell><Data ss:Type="Number">0.445740656755938</Data></Cell><Cell><Data ss:Type="Number">0.536860175908309</Data></Cell><Cell><Data ss:Type="Number">0.116708512808154</Data></Cell><Cell><Data ss:Type="Number">0.658643655807978</Data></Cell><Cell><Data ss:Type="Number">0.710652052758244</Data></Cell><Cell><Data ss:Type="Number">0.454353710046487</Data></Cell><Cell><Data ss:Type="Number">0.457121452519387</Data></Cell><Cell><Data ss:Type="Number">0.327276300042647</Data></Cell><Cell><Data ss:Type="Number">0.467569068744193</Data></Cell><Cell><Data ss:Type="Number">0.401335822274595</Data></Cell><Cell><Data ss:Type="Number">0.168576088015926</Data></Cell><Cell><Data ss:Type="Number">0.350787439960908</Data></Cell><Cell><Data ss:Type="Number">0.418968402053801</Data></Cell><Cell><Data ss:Type="Number">0.396321045972947</Data></Cell><Cell><Data ss:Type="Number">0.563918804933553</Data></Cell><Cell><Data ss:Type="Number">0.58235568503457</Data></Cell><Cell><Data ss:Type="Number">0.600528415714189</Data></Cell><Cell><Data ss:Type="Number">0.345776830255064</Data></Cell><Cell><Data ss:Type="Number">0.476953532071807</Data></Cell><Cell><Data ss:Type="Number">0.485399154930324</Data></Cell><Cell><Data ss:Type="Number">0.421195726878015</Data></Cell><Cell><Data ss:Type="Number">0.300448560587562</Data></Cell><Cell><Data ss:Type="Number">0.321697440403459</Data></Cell><Cell><Data ss:Type="Number">0.204787366176616</Data></Cell><Cell><Data ss:Type="Number">0.446130666273292</Data></Cell><Cell><Data ss:Type="Number">0.445740656755938</Data></Cell><Cell><Data ss:Type="Number">0.469383442182335</Data></Cell><Cell><Data ss:Type="Number">0.379286639694775</Data></Cell><Cell><Data ss:Type="Number">0.289947368481057</Data></Cell><Cell><Data ss:Type="Number">0.270955006317621</Data></Cell><Cell><Data ss:Type="Number">0.403444149291614</Data></Cell><Cell><Data ss:Type="Number">0.429417394884198</Data></Cell><Cell><Data ss:Type="Number">0.31900374768598</Data></Cell><Cell><Data ss:Type="Number">0.635984332645025</Data></Cell><Cell><Data ss:Type="Number">0.30347720070525</Data></Cell><Cell><Data ss:Type="Number">0.422175016003349</Data></Cell><Cell><Data ss:Type="Number">0.247464713828424</Data></Cell><Cell><Data ss:Type="Number">0.413494415443243</Data></Cell><Cell><Data ss:Type="Number">0.558394403837119</Data></Cell><Cell><Data ss:Type="Number">0.583117011290465</Data></Cell><Cell><Data ss:Type="Number">0.335040868986814</Data></Cell><Cell><Data ss:Type="Number">0.48358438007816</Data></Cell><Cell><Data ss:Type="Number">0.332169952779816</Data></Cell><Cell><Data ss:Type="Number">0.61372468542732</Data></Cell><Cell><Data ss:Type="Number">0.533450394881569</Data></Cell><Cell><Data ss:Type="Number">0.337416603067731</Data></Cell><Cell><Data ss:Type="Number">0.550995228834608</Data></Cell><Cell><Data ss:Type="Number">0.407610760599089</Data></Cell><Cell><Data ss:Type="Number">0.242059371537553</Data></Cell><Cell><Data ss:Type="Number">0.249066407673126</Data></Cell><Cell><Data ss:Type="Number">0.37467905591569</Data></Cell><Cell><Data ss:Type="Number">0.288242354796108</Data></Cell><Cell><Data ss:Type="Number">0.562894599221799</Data></Cell><Cell><Data ss:Type="Number">0.189181761705013</Data></Cell><Cell><Data ss:Type="Number">0.17969022004486</Data></Cell><Cell><Data ss:Type="Number">0.292925219397887</Data></Cell><Cell><Data ss:Type="Number">0.438543319635946</Data></Cell><Cell><Data ss:Type="Number">0.248853130138287</Data></Cell><Cell><Data ss:Type="Number">0.466755122383431</Data></Cell><Cell><Data ss:Type="Number">0.695583236831533</Data></Cell><Cell><Data ss:Type="Number">0.410881342660201</Data></Cell><Cell><Data ss:Type="Number">0.427168164449855</Data></Cell><Cell><Data ss:Type="Number">0.147919840014518</Data></Cell><Cell><Data ss:Type="Number">0.642386821275793</Data></Cell><Cell><Data ss:Type="Number">0.418681890800588</Data></Cell><Cell><Data ss:Type="Number">0.30387183161919</Data></Cell><Cell><Data ss:Type="Number">0.550995228834608</Data></Cell><Cell><Data ss:Type="Number">0.273478379542276</Data></Cell><Cell><Data ss:Type="Number">0.262108568972022</Data></Cell><Cell><Data ss:Type="Number">0.29327064005193</Data></Cell><Cell><Data ss:Type="Number">0.28446801956911</Data></Cell><Cell><Data ss:Type="Number">0.204014071953262</Data></Cell><Cell><Data ss:Type="Number">0.240488420185818</Data></Cell><Cell><Data ss:Type="Number">0.178742524851977</Data></Cell><Cell><Data ss:Type="Number">0.238996456221903</Data></Cell><Cell><Data ss:Type="Number">0.200648634065409</Data></Cell><Cell><Data ss:Type="Number">0.178054944205401</Data></Cell><Cell><Data ss:Type="Number">0.162068222138489</Data></Cell><Cell><Data ss:Type="Number">0</Data></Cell><Cell><Data ss:Type="Number">0.361191318030086</Data></Cell></Row><Row ss:Height="12.816"><Cell><Data ss:Type="String">FRUCTOSE_AND_MANNOSE_METABOLISM</Data></Cell><Cell><Data ss:Type="Number">0.435391059890541</Data></Cell><Cell><Data ss:Type="Number">0.619115056725973</Data></Cell><Cell><Data ss:Type="Number">0.635698589454855</Data></Cell><Cell><Data ss:Type="Number">0.517983835959263</Data></Cell><Cell><Data ss:Type="Number">0.372243398102841</Data></Cell><Cell><Data ss:Type="Number">0.586043119447052</Data></Cell><Cell><Data ss:Type="Number">0.652804600169086</Data></Cell><Cell><Data ss:Type="Number">0.621093337406136</Data></Cell><Cell><Data ss:Type="Number">0.479012325723929</Data></Cell><Cell><Data ss:Type="Number">0.431994003577437</Data></Cell><Cell><Data ss:Type="Number">0.510929044205349</Data></Cell><Cell><Data ss:Type="Number">0.626174052872597</Data></Cell><Cell><Data ss:Type="Number">0.569735105325396</Data></Cell><Cell><Data ss:Type="Number">0.377002762533406</Data></Cell><Cell><Data ss:Type="Number">0.552539346818843</Data></Cell><Cell><Data ss:Type="Number">0.39982190666534</Data></Cell><Cell><Data ss:Type="Number">0.542754066304463</Data></Cell><Cell><Data ss:Type="Number">0.632763392148532</Data></Cell><Cell><Data ss:Type="Number">0.476839863473426</Data></Cell><Cell><Data ss:Type="Number">0.642534251107724</Data></Cell><Cell><Data ss:Type="Number">0.488597329718416</Data></Cell><Cell><Data ss:Type="Number">0.560659950843754</Data></Cell><Cell><Data ss:Type="Number">0.513940063430738</Data></Cell><Cell><Data ss:Type="Number">0.56747190964585</Data></Cell><Cell><Data ss:Type="Number">0.438948496157758</Data></Cell><Cell><Data ss:Type="Number">0.595703279577068</Data></Cell><Cell><Data ss:Type="Number">0.669185963214316</Data></Cell><Cell><Data ss:Type="Number">0.528901264365022</Data></Cell><Cell><Data ss:Type="Number">0.685066631157053</Data></Cell><Cell><Data ss:Type="Number">0.385351981943419</Data></Cell><Cell><Data ss:Type="Number">0.333340421758738</Data></Cell><Cell><Data ss:Type="Number">0.530543016266186</Data></Cell><Cell><Data ss:Type="Number">0.723323972297214</Data></Cell><Cell><Data ss:Type="Number">0.446292083152754</Data></Cell><Cell><Data ss:Type="Number">0.569735105325396</Data></Cell><Cell><Data ss:Type="Number">0.62343152771508</Data></Cell><Cell><Data ss:Type="Number">0.743797285065036</Data></Cell><Cell><Data ss:Type="Number">0.675454646997559</Data></Cell><Cell><Data ss:Type="Number">0.469790041446947</Data></Cell><Cell><Data ss:Type="Number">0.346045288308103</Data></Cell><Cell><Data ss:Type="Number">0.347258095385521</Data></Cell><Cell><Data ss:Type="Number">0.667998802078704</Data></Cell><Cell><Data ss:Type="Number">0.453008129509161</Data></Cell><Cell><Data ss:Type="Number">0.660385653522707</Data></Cell><Cell><Data ss:Type="Number">0.37895462114699</Data></Cell><Cell><Data ss:Type="Number">0.439906304558945</Data></Cell><Cell><Data ss:Type="Number">0.694998378235261</Data></Cell><Cell><Data ss:Type="Number">0.69848529318845</Data></Cell><Cell><Data ss:Type="Number">0.277648704456819</Data></Cell><Cell><Data ss:Type="Number">0.504493782245045</Data></Cell><Cell><Data ss:Type="Number">0.330929937566659</Data></Cell><Cell><Data ss:Type="Number">0.442578285289289</Data></Cell><Cell><Data ss:Type="Number">0.637626086547165</Data></Cell><Cell><Data ss:Type="Number">0.459965321208578</Data></Cell><Cell><Data ss:Type="Number">0.385982761082522</Data></Cell><Cell><Data ss:Type="Number">0.813325656861229</Data></Cell><Cell><Data ss:Type="Number">0.384269213116672</Data></Cell><Cell><Data ss:Type="Number">0.517983835959263</Data></Cell><Cell><Data ss:Type="Number">0.466678268191349</Data></Cell><Cell><Data ss:Type="Number">0.395050204434145</Data></Cell><Cell><Data ss:Type="Number">0.763910110915155</Data></Cell><Cell><Data ss:Type="Number">0.528901264365022</Data></Cell><Cell><Data ss:Type="Number">0.406951748028157</Data></Cell><Cell><Data ss:Type="Number">0.653011445014426</Data></Cell><Cell><Data ss:Type="Number">0.341184712470631</Data></Cell><Cell><Data ss:Type="Number">0.496010819797224</Data></Cell><Cell><Data ss:Type="Number">0.624339320912187</Data></Cell><Cell><Data ss:Type="Number">0.457914102017935</Data></Cell><Cell><Data ss:Type="Number">1</Data></Cell><Cell><Data ss:Type="Number">0.44535094578962</Data></Cell><Cell><Data ss:Type="Number">0.560855217431341</Data></Cell><Cell><Data ss:Type="Number">0.501651584769723</Data></Cell><Cell><Data ss:Type="Number">0.729818430156521</Data></Cell><Cell><Data ss:Type="Number">0.382685732726972</Data></Cell><Cell><Data ss:Type="Number">0.457914102017935</Data></Cell><Cell><Data ss:Type="Number">0.469023031648183</Data></Cell><Cell><Data ss:Type="Number">0.456527978548807</Data></Cell><Cell><Data ss:Type="Number">0.384081169230795</Data></Cell><Cell><Data ss:Type="Number">0.476839863473426</Data></Cell><Cell><Data ss:Type="Number">0.48414706716804</Data></Cell><Cell><Data ss:Type="Number">0.739487872231341</Data></Cell><Cell><Data ss:Type="Number">0.562355584611184</Data></Cell><Cell><Data ss:Type="Number">0.426263721164528</Data></Cell><Cell><Data ss:Type="Number">0.665068550674056</Data></Cell><Cell><Data ss:Type="Number">0.698458683642104</Data></Cell><Cell><Data ss:Type="Number">0.416182862893165</Data></Cell><Cell><Data ss:Type="Number">0.117868657839578</Data></Cell><Cell><Data ss:Type="Number">0.163431248789798</Data></Cell><Cell><Data ss:Type="Number">0.0211949593634091</Data></Cell><Cell><Data ss:Type="Number">0.257113473864619</Data></Cell><Cell><Data ss:Type="Number">0.249322972988325</Data></Cell><Cell><Data ss:Type="Number">0.391717784438939</Data></Cell><Cell><Data ss:Type="Number">0.282053721508803</Data></Cell><Cell><Data ss:Type="Number">0.291788219288842</Data></Cell><Cell><Data ss:Type="Number">0</Data></Cell><Cell><Data ss:Type="Number">0.279898801385034</Data></Cell><Cell><Data ss:Type="Number">0.291728104757176</Data></Cell><Cell><Data ss:Type="Number">0.291175379092951</Data></Cell><Cell><Data ss:Type="Number">0.330929937566659</Data></Cell><Cell><Data ss:Type="Number">0.275821205661028</Data></Cell><Cell><Data ss:Type="Number">0.200872637512429</Data></Cell><Cell><Data ss:Type="Number">0.261638525937598</Data></Cell><Cell><Data ss:Type="Number">0.0846735422852825</Data></Cell><Cell><Data ss:Type="Number">0.262495634619295</Data></Cell><Cell><Data ss:Type="Number">0.267977897583402</Data></Cell><Cell><Data ss:Type="Number">0.261742919503712</Data></Cell><Cell><Data ss:Type="Number">0.302888914618596</Data></Cell><Cell><Data ss:Type="Number">0.32390308887949</Data></Cell><Cell><Data ss:Type="Number">0.266671468015519</Data></Cell><Cell><Data ss:Type="Number">0.275184145281423</Data></Cell><Cell><Data ss:Type="Number">0.25515894062327</Data></Cell><Cell><Data ss:Type="Number">0.240140761588585</Data></Cell><Cell><Data ss:Type="Number">0.220191272881875</Data></Cell><Cell><Data ss:Type="Number">0.249447500293761</Data></Cell><Cell><Data ss:Type="Number">0.24046867290505</Data></Cell><Cell><Data ss:Type="Number">0.106628406022975</Data></Cell><Cell><Data ss:Type="Number">0.246985290189603</Data></Cell><Cell><Data ss:Type="Number">0.204509997449051</Data></Cell><Cell><Data ss:Type="Number">0.224539747234879</Data></Cell><Cell><Data ss:Type="Number">0.279716313008625</Data></Cell><Cell><Data ss:Type="Number">0.193542093146989</Data></Cell><Cell><Data ss:Type="Number">0.179702775128076</Data></Cell><Cell><Data ss:Type="Number">0.256718401651739</Data></Cell><Cell><Data ss:Type="Number">0.24734378745047</Data></Cell><Cell><Data ss:Type="Number">0.205568396391363</Data></Cell><Cell><Data ss:Type="Number">0.261389299951807</Data></Cell><Cell><Data ss:Type="Number">0.216688646528678</Data></Cell><Cell><Data ss:Type="Number">0.120793082203242</Data></Cell><Cell><Data ss:Type="Number">0.158985258147313</Data></Cell><Cell><Data ss:Type="Number">0.251642591488901</Data></Cell><Cell><Data ss:Type="Number">0.292114677564009</Data></Cell><Cell><Data ss:Type="Number">0.270059588811828</Data></Cell><Cell><Data ss:Type="Number">0.206882170199037</Data></Cell><Cell><Data ss:Type="Number">0.199618821388996</Data></Cell><Cell><Data ss:Type="Number">0.260975805287058</Data></Cell><Cell><Data ss:Type="Number">0.206642250516157</Data></Cell><Cell><Data ss:Type="Number">0.236001595423062</Data></Cell><Cell><Data ss:Type="Number">0.252450051874624</Data></Cell><Cell><Data ss:Type="Number">0.304622664262157</Data></Cell><Cell><Data ss:Type="Number">0.240376868046765</Data></Cell><Cell><Data ss:Type="Number">0.161782088267809</Data></Cell><Cell><Data ss:Type="Number">0.0915239514165353</Data></Cell><Cell><Data ss:Type="Number">0.254343968379748</Data></Cell><Cell><Data ss:Type="Number">0.244689125925973</Data></Cell><Cell><Data ss:Type="Number">0.343404649932767</Data></Cell><Cell><Data ss:Type="Number">0.175633882674171</Data></Cell><Cell><Data ss:Type="Number">0.0211469478474763</Data></Cell><Cell><Data ss:Type="Number">0.338153988435897</Data></Cell><Cell><Data ss:Type="Number">0.251660741930538</Data></Cell><Cell><Data ss:Type="Number">0.0568008071817411</Data></Cell><Cell><Data ss:Type="Number">0.13111936758578</Data></Cell><Cell><Data ss:Type="Number">0.327269028111769</Data></Cell><Cell><Data ss:Type="Number">0.273547148102404</Data></Cell><Cell><Data ss:Type="Number">0.331562200721534</Data></Cell><Cell><Data ss:Type="Number">0.0363266058003899</Data></Cell><Cell><Data ss:Type="Number">0.295516960387621</Data></Cell><Cell><Data ss:Type="Number">0.310053349332881</Data></Cell><Cell><Data ss:Type="Number">0.216379797213338</Data></Cell><Cell><Data ss:Type="Number">0.299962948265771</Data></Cell><Cell><Data ss:Type="Number">0.183428353243531</Data></Cell><Cell><Data ss:Type="Number">0.327952388893958</Data></Cell><Cell><Data ss:Type="Number">0.157858652604636</Data></Cell><Cell><Data ss:Type="Number">0.158755028395246</Data></Cell><Cell><Data ss:Type="Number">0.122715068412189</Data></Cell><Cell><Data ss:Type="Number">0.2437130353178</Data></Cell><Cell><Data ss:Type="Number">0.0539110979173456</Data></Cell><Cell><Data ss:Type="Number">0.138164956257318</Data></Cell><Cell><Data ss:Type="Number">0.0589316924850155</Data></Cell><Cell><Data ss:Type="Number">0.09313323714288</Data></Cell><Cell><Data ss:Type="Number">0.0386487785154437</Data></Cell><Cell><Data ss:Type="Number">0.363191115186027</Data></Cell><Cell><Data ss:Type="Number">0.264753905993144</Data></Cell></Row><Row ss:Height="12.816"><Cell><Data ss:Type="String">GALACTOSE_METABOLISM</Data></Cell><Cell><Data ss:Type="Number">1</Data></Cell><Cell><Data ss:Type="Number">0.527344299912036</Data></Cell><Cell><Data ss:Type="Number">0.560969764798049</Data></Cell><Cell><Data ss:Type="Number">0.662779713364122</Data></Cell><Cell><Data ss:Type="Number">0.489080636044457</Data></Cell><Cell><Data ss:Type="Number">0.57068395698239</Data></Cell><Cell><Data ss:Type="Number">0.54224021336559</Data></Cell><Cell><Data ss:Type="Number">0.542327089186285</Data></Cell><Cell><Data ss:Type="Number">0.65444123982403</Data></Cell><Cell><Data ss:Type="Number">0.722425482377342</Data></Cell><Cell><Data ss:Type="Number">0.671282229327065</Data></Cell><Cell><Data ss:Type="Number">0.569208399699524</Data></Cell><Cell><Data ss:Type="Number">0.459341200384859</Data></Cell><Cell><Data ss:Type="Number">0.77992340601551</Data></Cell><Cell><Data ss:Type="Number">0.595911925036009</Data></Cell><Cell><Data ss:Type="Number">0.618935707803851</Data></Cell><Cell><Data ss:Type="Number">0.514684449719954</Data></Cell><Cell><Data ss:Type="Number">0.544333409610077</Data></Cell><Cell><Data ss:Type="Number">0.76275761538933</Data></Cell><Cell><Data ss:Type="Number">0.553593926273412</Data></Cell><Cell><Data ss:Type="Number">0.663091016376285</Data></Cell><Cell><Data ss:Type="Number">0.553079458171546</Data></Cell><Cell><Data ss:Type="Number">0.443498306095104</Data></Cell><Cell><Data ss:Type="Number">0.50018247181853</Data></Cell><Cell><Data ss:Type="Number">0.659404047547589</Data></Cell><Cell><Data ss:Type="Number">0.574960233850406</Data></Cell><Cell><Data ss:Type="Number">0.539153411153986</Data></Cell><Cell><Data ss:Type="Number">0.6468772479018</Data></Cell><Cell><Data ss:Type="Number">0.54192807446427</Data></Cell><Cell><Data ss:Type="Number">0.447590267395366</Data></Cell><Cell><Data ss:Type="Number">0.445851844029636</Data></Cell><Cell><Data ss:Type="Number">0.7124831853394</Data></Cell><Cell><Data ss:Type="Number">0.54224021336559</Data></Cell><Cell><Data ss:Type="Number">0.738228314514484</Data></Cell><Cell><Data ss:Type="Number">0.621127298142458</Data></Cell><Cell><Data ss:Type="Number">0.447396961316748</Data></Cell><Cell><Data ss:Type="Number">0.549380051396869</Data></Cell><Cell><Data ss:Type="Number">0.551882331246576</Data></Cell><Cell><Data ss:Type="Number">0.805011430175489</Data></Cell><Cell><Data ss:Type="Number">0.594747539683397</Data></Cell><Cell><Data ss:Type="Number">0.377129415691103</Data></Cell><Cell><Data ss:Type="Number">0.437681432464044</Data></Cell><Cell><Data ss:Type="Number">0.894738039917945</Data></Cell><Cell><Data ss:Type="Number">0.39703127281301</Data></Cell><Cell><Data ss:Type="Number">0.4865025851202</Data></Cell><Cell><Data ss:Type="Number">0.807348477719098</Data></Cell><Cell><Data ss:Type="Number">0.529286997251262</Data></Cell><Cell><Data ss:Type="Number">0.54224021336559</Data></Cell><Cell><Data ss:Type="Number">0.557155015822995</Data></Cell><Cell><Data ss:Type="Number">0.711095787061355</Data></Cell><Cell><Data ss:Type="Number">0.463950850922736</Data></Cell><Cell><Data ss:Type="Number">0.832949990978785</Data></Cell><Cell><Data ss:Type="Number">0.530684356931306</Data></Cell><Cell><Data ss:Type="Number">0.701753329040073</Data></Cell><Cell><Data ss:Type="Number">0.661649456875216</Data></Cell><Cell><Data ss:Type="Number">0</Data></Cell><Cell><Data ss:Type="Number">0.458028814400526</Data></Cell><Cell><Data ss:Type="Number">0.696634846871436</Data></Cell><Cell><Data ss:Type="Number">0.744098399869734</Data></Cell><Cell><Data ss:Type="Number">0.412789624880802</Data></Cell><Cell><Data ss:Type="Number">0.534256137705093</Data></Cell><Cell><Data ss:Type="Number">0.661305848833488</Data></Cell><Cell><Data ss:Type="Number">0.453219638775278</Data></Cell><Cell><Data ss:Type="Number">0.505529083257404</Data></Cell><Cell><Data ss:Type="Number">0.490498970588457</Data></Cell><Cell><Data ss:Type="Number">0.730731919366086</Data></Cell><Cell><Data ss:Type="Number">0.62107433286622</Data></Cell><Cell><Data ss:Type="Number">0.846053444693534</Data></Cell><Cell><Data ss:Type="Number">0</Data></Cell><Cell><Data ss:Type="Number">0.761066994193146</Data></Cell><Cell><Data ss:Type="Number">0.627770940402199</Data></Cell><Cell><Data ss:Type="Number">0.706074619932326</Data></Cell><Cell><Data ss:Type="Number">0.518919092389158</Data></Cell><Cell><Data ss:Type="Number">0.743833373380551</Data></Cell><Cell><Data ss:Type="Number">0.832046778199498</Data></Cell><Cell><Data ss:Type="Number">0.739648492593824</Data></Cell><Cell><Data ss:Type="Number">0.747173298784457</Data></Cell><Cell><Data ss:Type="Number">0.4577539678992</Data></Cell><Cell><Data ss:Type="Number">0.707231485590155</Data></Cell><Cell><Data ss:Type="Number">0.780500647392988</Data></Cell><Cell><Data ss:Type="Number">0.546040280459812</Data></Cell><Cell><Data ss:Type="Number">0.646079471074417</Data></Cell><Cell><Data ss:Type="Number">0.904293157147195</Data></Cell><Cell><Data ss:Type="Number">0.478185887803607</Data></Cell><Cell><Data ss:Type="Number">0.551882331246576</Data></Cell><Cell><Data ss:Type="Number">0.864404655024357</Data></Cell><Cell><Data ss:Type="Number">0.245756970240077</Data></Cell><Cell><Data ss:Type="Number">0.307613969229751</Data></Cell><Cell><Data ss:Type="Number">0.187534512106846</Data></Cell><Cell><Data ss:Type="Number">0.391047244127072</Data></Cell><Cell><Data ss:Type="Number">0.382391313846781</Data></Cell><Cell><Data ss:Type="Number">0.697884430963855</Data></Cell><Cell><Data ss:Type="Number">0.450316155441479</Data></Cell><Cell><Data ss:Type="Number">0.45270680952395</Data></Cell><Cell><Data ss:Type="Number">0.195367178552299</Data></Cell><Cell><Data ss:Type="Number">0.441720938608379</Data></Cell><Cell><Data ss:Type="Number">0.419681701144983</Data></Cell><Cell><Data ss:Type="Number">0.418458464453522</Data></Cell><Cell><Data ss:Type="Number">0.467244612878695</Data></Cell><Cell><Data ss:Type="Number">0.470697294765015</Data></Cell><Cell><Data ss:Type="Number">0.333039490262979</Data></Cell><Cell><Data ss:Type="Number">0.441711629157317</Data></Cell><Cell><Data ss:Type="Number">0.254531593167292</Data></Cell><Cell><Data ss:Type="Number">0.430245047596213</Data></Cell><Cell><Data ss:Type="Number">0.37718537191439</Data></Cell><Cell><Data ss:Type="Number">0.426210910091617</Data></Cell><Cell><Data ss:Type="Number">0.462320598141663</Data></Cell><Cell><Data ss:Type="Number">0.453578273650418</Data></Cell><Cell><Data ss:Type="Number">0.455585070630106</Data></Cell><Cell><Data ss:Type="Number">0.441626937559455</Data></Cell><Cell><Data ss:Type="Number">0.420344862769737</Data></Cell><Cell><Data ss:Type="Number">0.365988061019032</Data></Cell><Cell><Data ss:Type="Number">0.324581305540606</Data></Cell><Cell><Data ss:Type="Number">0.369772480881223</Data></Cell><Cell><Data ss:Type="Number">0.390044169170094</Data></Cell><Cell><Data ss:Type="Number">0.226905904287908</Data></Cell><Cell><Data ss:Type="Number">0.413788481776258</Data></Cell><Cell><Data ss:Type="Number">0.377549784329396</Data></Cell><Cell><Data ss:Type="Number">0.609670626342539</Data></Cell><Cell><Data ss:Type="Number">0.427437548183625</Data></Cell><Cell><Data ss:Type="Number">0.336334246658736</Data></Cell><Cell><Data ss:Type="Number">0.312101692250077</Data></Cell><Cell><Data ss:Type="Number">0.416784503849489</Data></Cell><Cell><Data ss:Type="Number">0.412526508711951</Data></Cell><Cell><Data ss:Type="Number">0.399635527830198</Data></Cell><Cell><Data ss:Type="Number">0.495022319115331</Data></Cell><Cell><Data ss:Type="Number">0.400114379161033</Data></Cell><Cell><Data ss:Type="Number">0.304414566461904</Data></Cell><Cell><Data ss:Type="Number">0.286566138868881</Data></Cell><Cell><Data ss:Type="Number">0.411006373950818</Data></Cell><Cell><Data ss:Type="Number">0.475376175641858</Data></Cell><Cell><Data ss:Type="Number">0.39299512615669</Data></Cell><Cell><Data ss:Type="Number">0.422997604826215</Data></Cell><Cell><Data ss:Type="Number">0.359598926549934</Data></Cell><Cell><Data ss:Type="Number">0.417521181440894</Data></Cell><Cell><Data ss:Type="Number">0.384320892766354</Data></Cell><Cell><Data ss:Type="Number">0.407118994002408</Data></Cell><Cell><Data ss:Type="Number">0.419760618005114</Data></Cell><Cell><Data ss:Type="Number">0.455657911441502</Data></Cell><Cell><Data ss:Type="Number">0.411548226568735</Data></Cell><Cell><Data ss:Type="Number">0.284977032685424</Data></Cell><Cell><Data ss:Type="Number">0.274564249065028</Data></Cell><Cell><Data ss:Type="Number">0.419604642002039</Data></Cell><Cell><Data ss:Type="Number">0.359638570634776</Data></Cell><Cell><Data ss:Type="Number">0.642100330961506</Data></Cell><Cell><Data ss:Type="Number">0.317620171772723</Data></Cell><Cell><Data ss:Type="Number">0.0957984424903987</Data></Cell><Cell><Data ss:Type="Number">0.732839681977433</Data></Cell><Cell><Data ss:Type="Number">0.398608677329865</Data></Cell><Cell><Data ss:Type="Number">0.2264950029242</Data></Cell><Cell><Data ss:Type="Number">0.282836726753279</Data></Cell><Cell><Data ss:Type="Number">0.42862341429941</Data></Cell><Cell><Data ss:Type="Number">0.455152886337291</Data></Cell><Cell><Data ss:Type="Number">0.46325887478642</Data></Cell><Cell><Data ss:Type="Number">0.184422215736855</Data></Cell><Cell><Data ss:Type="Number">0.451408923218297</Data></Cell><Cell><Data ss:Type="Number">0.436362255684426</Data></Cell><Cell><Data ss:Type="Number">0.393377625905821</Data></Cell><Cell><Data ss:Type="Number">0.480261799964068</Data></Cell><Cell><Data ss:Type="Number">0.348569719327409</Data></Cell><Cell><Data ss:Type="Number">0.787342486331184</Data></Cell><Cell><Data ss:Type="Number">0.310269559420461</Data></Cell><Cell><Data ss:Type="Number">0.306320073606061</Data></Cell><Cell><Data ss:Type="Number">0.268836441318862</Data></Cell><Cell><Data ss:Type="Number">0.346696692722257</Data></Cell><Cell><Data ss:Type="Number">0.222111145302614</Data></Cell><Cell><Data ss:Type="Number">0.260950522643267</Data></Cell><Cell><Data ss:Type="Number">0.2166729565011</Data></Cell><Cell><Data ss:Type="Number">0.242612783264899</Data></Cell><Cell><Data ss:Type="Number">0.154729361650838</Data></Cell><Cell><Data ss:Type="Number">0.203819078146552</Data></Cell><Cell><Data ss:Type="Number">0.432017345599216</Data></Cell></Row><Row ss:Height="12.816"><Cell><Data ss:Type="String">ASCORBATE_AND_ALDARATE_METABOLISM</Data></Cell><Cell><Data ss:Type="Number">0.493005314726176</Data></Cell><Cell><Data ss:Type="Number">0.0926006138066227</Data></Cell><Cell><Data ss:Type="Number">0.643608308606564</Data></Cell><Cell><Data ss:Type="Number">0.741623545992221</Data></Cell><Cell><Data ss:Type="Number">0.244848805220882</Data></Cell><Cell><Data ss:Type="Number">0.536000058668212</Data></Cell><Cell><Data ss:Type="Number">0.908398800221215</Data></Cell><Cell><Data ss:Type="Number">0.56489591495579</Data></Cell><Cell><Data ss:Type="Number">0.509533691879408</Data></Cell><Cell><Data ss:Type="Number">0.373095211582148</Data></Cell><Cell><Data ss:Type="Number">0.738963303957234</Data></Cell><Cell><Data ss:Type="Number">0.757957580393789</Data></Cell><Cell><Data ss:Type="Number">0.0829295891082229</Data></Cell><Cell><Data ss:Type="Number">0.506589670129253</Data></Cell><Cell><Data ss:Type="Number">0.536921710633612</Data></Cell><Cell><Data ss:Type="Number">1</Data></Cell><Cell><Data ss:Type="Number">0.686769573891585</Data></Cell><Cell><Data ss:Type="Number">0.449070924218852</Data></Cell><Cell><Data ss:Type="Number">0</Data></Cell><Cell><Data ss:Type="Number">0.384626469366989</Data></Cell><Cell><Data ss:Type="Number">0.679530153742993</Data></Cell><Cell><Data ss:Type="Number">0.651754923304785</Data></Cell><Cell><Data ss:Type="Number">0.640382640510178</Data></Cell><Cell><Data ss:Type="Number">0.541577100390661</Data></Cell><Cell><Data ss:Type="Number">0.697442693740588</Data></Cell><Cell><Data ss:Type="Number">0.409333146761111</Data></Cell><Cell><Data ss:Type="Number">0.587310376223807</Data></Cell><Cell><Data ss:Type="Number">0.517773543891134</Data></Cell><Cell><Data ss:Type="Number">0.202169818310461</Data></Cell><Cell><Data ss:Type="Number">0.640320634929513</Data></Cell><Cell><Data ss:Type="Number">0.498197967079278</Data></Cell><Cell><Data ss:Type="Number">0.158734221227691</Data></Cell><Cell><Data ss:Type="Number">0.765499079065734</Data></Cell><Cell><Data ss:Type="Number">0.508713929501789</Data></Cell><Cell><Data ss:Type="Number">0.337400089995725</Data></Cell><Cell><Data ss:Type="Number">0.509686906588698</Data></Cell><Cell><Data ss:Type="Number">0.391664013545663</Data></Cell><Cell><Data ss:Type="Number">0.487073291048234</Data></Cell><Cell><Data ss:Type="Number">0.729724609313582</Data></Cell><Cell><Data ss:Type="Number">0.734678903004898</Data></Cell><Cell><Data ss:Type="Number">0.13499799585776</Data></Cell><Cell><Data ss:Type="Number">0.798255871407642</Data></Cell><Cell><Data ss:Type="Number">0.505836663181351</Data></Cell><Cell><Data ss:Type="Number">0.590097300114493</Data></Cell><Cell><Data ss:Type="Number">0.804005375366252</Data></Cell><Cell><Data ss:Type="Number">0.0746979644704364</Data></Cell><Cell><Data ss:Type="Number">0.691591615401907</Data></Cell><Cell><Data ss:Type="Number">0.196668244385913</Data></Cell><Cell><Data ss:Type="Number">0.62570473191197</Data></Cell><Cell><Data ss:Type="Number">0.396821607467122</Data></Cell><Cell><Data ss:Type="Number">0.574975601748716</Data></Cell><Cell><Data ss:Type="Number">0.695834306597714</Data></Cell><Cell><Data ss:Type="Number">0.637594226582631</Data></Cell><Cell><Data ss:Type="Number">0.52523473480504</Data></Cell><Cell><Data ss:Type="Number">0.684354847700643</Data></Cell><Cell><Data ss:Type="Number">0.594109277786767</Data></Cell><Cell><Data ss:Type="Number">0.405465530446047</Data></Cell><Cell><Data ss:Type="Number">0.521086030956504</Data></Cell><Cell><Data ss:Type="Number">0.562044391668958</Data></Cell><Cell><Data ss:Type="Number">0.511960696152657</Data></Cell><Cell><Data ss:Type="Number">0.381912266608165</Data></Cell><Cell><Data ss:Type="Number">0.511960696152657</Data></Cell><Cell><Data ss:Type="Number">0.42298122184864</Data></Cell><Cell><Data ss:Type="Number">0.361045501899147</Data></Cell><Cell><Data ss:Type="Number">0.511960696152657</Data></Cell><Cell><Data ss:Type="Number">0.500392829992866</Data></Cell><Cell><Data ss:Type="Number">0.363853953302917</Data></Cell><Cell><Data ss:Type="Number">0.493614297046034</Data></Cell><Cell><Data ss:Type="Number">0.507287856105708</Data></Cell><Cell><Data ss:Type="Number">0.876272288974259</Data></Cell><Cell><Data ss:Type="Number">0.716600259437763</Data></Cell><Cell><Data ss:Type="Number">0.562221527647686</Data></Cell><Cell><Data ss:Type="Number">0.60843964964859</Data></Cell><Cell><Data ss:Type="Number">0.490378736783743</Data></Cell><Cell><Data ss:Type="Number">0.51324499067114</Data></Cell><Cell><Data ss:Type="Number">0.373095211582148</Data></Cell><Cell><Data ss:Type="Number">0.397285880113293</Data></Cell><Cell><Data ss:Type="Number">0.741164682705008</Data></Cell><Cell><Data ss:Type="Number">0.54170917764354</Data></Cell><Cell><Data ss:Type="Number">0.612066094985334</Data></Cell><Cell><Data ss:Type="Number">0.433702700606699</Data></Cell><Cell><Data ss:Type="Number">0.705574938917079</Data></Cell><Cell><Data ss:Type="Number">0.823282306289465</Data></Cell><Cell><Data ss:Type="Number">0.725074747196485</Data></Cell><Cell><Data ss:Type="Number">0.578187666004537</Data></Cell><Cell><Data ss:Type="Number">0.520819731475114</Data></Cell><Cell><Data ss:Type="Number">0.182298294067372</Data></Cell><Cell><Data ss:Type="Number">0.124134142565255</Data></Cell><Cell><Data ss:Type="Number">0.108795143672227</Data></Cell><Cell><Data ss:Type="Number">0.290910062696849</Data></Cell><Cell><Data ss:Type="Number">0.212513028343914</Data></Cell><Cell><Data ss:Type="Number">0.269462276305256</Data></Cell><Cell><Data ss:Type="Number">0.318062614235048</Data></Cell><Cell><Data ss:Type="Number">0.363853953302917</Data></Cell><Cell><Data ss:Type="Number">0.0920834856187924</Data></Cell><Cell><Data ss:Type="Number">0.373095211582148</Data></Cell><Cell><Data ss:Type="Number">0.623751303728982</Data></Cell><Cell><Data ss:Type="Number">0.304450245009946</Data></Cell><Cell><Data ss:Type="Number">0.402439378095141</Data></Cell><Cell><Data ss:Type="Number">0.500004780843532</Data></Cell><Cell><Data ss:Type="Number">0.269132062592393</Data></Cell><Cell><Data ss:Type="Number">0.444748858988547</Data></Cell><Cell><Data ss:Type="Number">0.101710113843971</Data></Cell><Cell><Data ss:Type="Number">0.488574747067682</Data></Cell><Cell><Data ss:Type="Number">0.27475073534817</Data></Cell><Cell><Data ss:Type="Number">0.432666566254883</Data></Cell><Cell><Data ss:Type="Number">0.369827937960409</Data></Cell><Cell><Data ss:Type="Number">0.367008956830597</Data></Cell><Cell><Data ss:Type="Number">0.359707108261548</Data></Cell><Cell><Data ss:Type="Number">0.498197967079278</Data></Cell><Cell><Data ss:Type="Number">0.324171788157762</Data></Cell><Cell><Data ss:Type="Number">0.308934269448321</Data></Cell><Cell><Data ss:Type="Number">0.247390126928873</Data></Cell><Cell><Data ss:Type="Number">0.182709310426451</Data></Cell><Cell><Data ss:Type="Number">0.246462658266991</Data></Cell><Cell><Data ss:Type="Number">0.0816787048694749</Data></Cell><Cell><Data ss:Type="Number">0.296070562120935</Data></Cell><Cell><Data ss:Type="Number">0.276243396772491</Data></Cell><Cell><Data ss:Type="Number">0.305576030571682</Data></Cell><Cell><Data ss:Type="Number">0.462372140654836</Data></Cell><Cell><Data ss:Type="Number">0.243599370604539</Data></Cell><Cell><Data ss:Type="Number">0.199512074239762</Data></Cell><Cell><Data ss:Type="Number">0.280353360041272</Data></Cell><Cell><Data ss:Type="Number">0.305651063389189</Data></Cell><Cell><Data ss:Type="Number">0.228910868902684</Data></Cell><Cell><Data ss:Type="Number">0.351412344666035</Data></Cell><Cell><Data ss:Type="Number">0.237621008584754</Data></Cell><Cell><Data ss:Type="Number">0.206913973342157</Data></Cell><Cell><Data ss:Type="Number">0.227396552646692</Data></Cell><Cell><Data ss:Type="Number">0.443367237840231</Data></Cell><Cell><Data ss:Type="Number">0.355096843680515</Data></Cell><Cell><Data ss:Type="Number">0.344834717554673</Data></Cell><Cell><Data ss:Type="Number">0.500737217889471</Data></Cell><Cell><Data ss:Type="Number">0.329593523850588</Data></Cell><Cell><Data ss:Type="Number">0.238884957234668</Data></Cell><Cell><Data ss:Type="Number">0.354969791990361</Data></Cell><Cell><Data ss:Type="Number">0.332735515330993</Data></Cell><Cell><Data ss:Type="Number">0.513480169664116</Data></Cell><Cell><Data ss:Type="Number">0.373095211582148</Data></Cell><Cell><Data ss:Type="Number">0.27013546152661</Data></Cell><Cell><Data ss:Type="Number">0.244792999638556</Data></Cell><Cell><Data ss:Type="Number">0.187782275840922</Data></Cell><Cell><Data ss:Type="Number">0.496996826048079</Data></Cell><Cell><Data ss:Type="Number">0.281432461987943</Data></Cell><Cell><Data ss:Type="Number">0.378003361407301</Data></Cell><Cell><Data ss:Type="Number">0.109683771544614</Data></Cell><Cell><Data ss:Type="Number">0.12484140550408</Data></Cell><Cell><Data ss:Type="Number">0.133997964299993</Data></Cell><Cell><Data ss:Type="Number">0.293871334676327</Data></Cell><Cell><Data ss:Type="Number">0.0835400011907232</Data></Cell><Cell><Data ss:Type="Number">0.256368276223654</Data></Cell><Cell><Data ss:Type="Number">0.633352126263932</Data></Cell><Cell><Data ss:Type="Number">0.480901654786359</Data></Cell><Cell><Data ss:Type="Number">0.425061856737265</Data></Cell><Cell><Data ss:Type="Number">0.0916068629348392</Data></Cell><Cell><Data ss:Type="Number">0.418199299121689</Data></Cell><Cell><Data ss:Type="Number">0.538419644442097</Data></Cell><Cell><Data ss:Type="Number">0.216737777650772</Data></Cell><Cell><Data ss:Type="Number">0.361045501899147</Data></Cell><Cell><Data ss:Type="Number">0.19639979323952</Data></Cell><Cell><Data ss:Type="Number">0.156914939717564</Data></Cell><Cell><Data ss:Type="Number">0.196668244385913</Data></Cell><Cell><Data ss:Type="Number">0.194622608888075</Data></Cell><Cell><Data ss:Type="Number">0.161036823691977</Data></Cell><Cell><Data ss:Type="Number">0.213675627274832</Data></Cell><Cell><Data ss:Type="Number">0.132579466021845</Data></Cell><Cell><Data ss:Type="Number">0.218611443438543</Data></Cell><Cell><Data ss:Type="Number">0.173383364772845</Data></Cell><Cell><Data ss:Type="Number">0.140920270222217</Data></Cell><Cell><Data ss:Type="Number">0.15498651301459</Data></Cell><Cell><Data ss:Type="Number">0</Data></Cell><Cell><Data ss:Type="Number">0.495470610520719</Data></Cell></Row><Row ss:Height="12.816"><Cell><Data ss:Type="String">PRIMARY_BILE_ACID_BIOSYNTHESIS</Data></Cell><Cell><Data ss:Type="Number">0.102947761248549</Data></Cell><Cell><Data ss:Type="Number">0.540557231786705</Data></Cell><Cell><Data ss:Type="Number">0.571204180309655</Data></Cell><Cell><Data ss:Type="Number">0.523301917029148</Data></Cell><Cell><Data ss:Type="Number">0.327688413825195</Data></Cell><Cell><Data ss:Type="Number">0.633786060889457</Data></Cell><Cell><Data ss:Type="Number">0.815959893679551</Data></Cell><Cell><Data ss:Type="Number">0.444488846476264</Data></Cell><Cell><Data ss:Type="Number">0.644067782172774</Data></Cell><Cell><Data ss:Type="Number">0.369620714075755</Data></Cell><Cell><Data ss:Type="Number">0.511086481566992</Data></Cell><Cell><Data ss:Type="Number">0.563464981538724</Data></Cell><Cell><Data ss:Type="Number">0.591768446387808</Data></Cell><Cell><Data ss:Type="Number">0.0524305763862966</Data></Cell><Cell><Data ss:Type="Number">0.576463033646787</Data></Cell><Cell><Data ss:Type="Number">0.486330117071866</Data></Cell><Cell><Data ss:Type="Number">0.738376211300643</Data></Cell><Cell><Data ss:Type="Number">0.702722191619229</Data></Cell><Cell><Data ss:Type="Number">0.132342152883339</Data></Cell><Cell><Data ss:Type="Number">0.343703837953158</Data></Cell><Cell><Data ss:Type="Number">0.649928896098131</Data></Cell><Cell><Data ss:Type="Number">0.297025646273565</Data></Cell><Cell><Data ss:Type="Number">0.669677756422084</Data></Cell><Cell><Data ss:Type="Number">0.752015422657964</Data></Cell><Cell><Data ss:Type="Number">0.642626719391892</Data></Cell><Cell><Data ss:Type="Number">0.688081024414658</Data></Cell><Cell><Data ss:Type="Number">0.609622616648816</Data></Cell><Cell><Data ss:Type="Number">0.728488254840288</Data></Cell><Cell><Data ss:Type="Number">0.588203001784404</Data></Cell><Cell><Data ss:Type="Number">0.659598578328142</Data></Cell><Cell><Data ss:Type="Number">0.0966603619770932</Data></Cell><Cell><Data ss:Type="Number">0.794047558045478</Data></Cell><Cell><Data ss:Type="Number">0.577618302328706</Data></Cell><Cell><Data ss:Type="Number">0.53419075287606</Data></Cell><Cell><Data ss:Type="Number">0.661551363319513</Data></Cell><Cell><Data ss:Type="Number">0.831741035016522</Data></Cell><Cell><Data ss:Type="Number">0.543831156211246</Data></Cell><Cell><Data ss:Type="Number">0.442093065214661</Data></Cell><Cell><Data ss:Type="Number">0.515665308841148</Data></Cell><Cell><Data ss:Type="Number">0.477796297012381</Data></Cell><Cell><Data ss:Type="Number">0.152883584512555</Data></Cell><Cell><Data ss:Type="Number">0.56833575576301</Data></Cell><Cell><Data ss:Type="Number">0.823623245507277</Data></Cell><Cell><Data ss:Type="Number">0.643288574436009</Data></Cell><Cell><Data ss:Type="Number">0.295390785248484</Data></Cell><Cell><Data ss:Type="Number">0.835058931276004</Data></Cell><Cell><Data ss:Type="Number">0.275691072388175</Data></Cell><Cell><Data ss:Type="Number">0.497673430649165</Data></Cell><Cell><Data ss:Type="Number">0.260228764237518</Data></Cell><Cell><Data ss:Type="Number">0.519947403987572</Data></Cell><Cell><Data ss:Type="Number">0.523301917029148</Data></Cell><Cell><Data ss:Type="Number">0.814877350780597</Data></Cell><Cell><Data ss:Type="Number">0.67259713913547</Data></Cell><Cell><Data ss:Type="Number">0.90739594549107</Data></Cell><Cell><Data ss:Type="Number">0.496785627522084</Data></Cell><Cell><Data ss:Type="Number">0.680734780519907</Data></Cell><Cell><Data ss:Type="Number">0.25045387906071</Data></Cell><Cell><Data ss:Type="Number">0.584606466034018</Data></Cell><Cell><Data ss:Type="Number">0.521246567429897</Data></Cell><Cell><Data ss:Type="Number">0.125325308133591</Data></Cell><Cell><Data ss:Type="Number">0.828476548550897</Data></Cell><Cell><Data ss:Type="Number">0.515665308841148</Data></Cell><Cell><Data ss:Type="Number">0.379917767635384</Data></Cell><Cell><Data ss:Type="Number">0.523001213407133</Data></Cell><Cell><Data ss:Type="Number">0.628024400831327</Data></Cell><Cell><Data ss:Type="Number">0.612046359018139</Data></Cell><Cell><Data ss:Type="Number">0.435983073816657</Data></Cell><Cell><Data ss:Type="Number">0.209410687582916</Data></Cell><Cell><Data ss:Type="Number">0</Data></Cell><Cell><Data ss:Type="Number">0.867948762793771</Data></Cell><Cell><Data ss:Type="Number">0.67238275099396</Data></Cell><Cell><Data ss:Type="Number">0.683090948231991</Data></Cell><Cell><Data ss:Type="Number">0.783533524027419</Data></Cell><Cell><Data ss:Type="Number">0.574638854739598</Data></Cell><Cell><Data ss:Type="Number">0.119579642491144</Data></Cell><Cell><Data ss:Type="Number">0.529388320039701</Data></Cell><Cell><Data ss:Type="Number">0.585836157618947</Data></Cell><Cell><Data ss:Type="Number">0.525873902130213</Data></Cell><Cell><Data ss:Type="Number">0.515559345126501</Data></Cell><Cell><Data ss:Type="Number">0.429872215108378</Data></Cell><Cell><Data ss:Type="Number">0.559367939928494</Data></Cell><Cell><Data ss:Type="Number">0.63220731672366</Data></Cell><Cell><Data ss:Type="Number">1</Data></Cell><Cell><Data ss:Type="Number">0.679845233209437</Data></Cell><Cell><Data ss:Type="Number">0.506759005487999</Data></Cell><Cell><Data ss:Type="Number">0.0771124814236536</Data></Cell><Cell><Data ss:Type="Number">0.376765202402007</Data></Cell><Cell><Data ss:Type="Number">0.3547562527721</Data></Cell><Cell><Data ss:Type="Number">0.412119233732502</Data></Cell><Cell><Data ss:Type="Number">0.315409636077548</Data></Cell><Cell><Data ss:Type="Number">0.340371070444337</Data></Cell><Cell><Data ss:Type="Number">0.368286488085973</Data></Cell><Cell><Data ss:Type="Number">0.301317991075625</Data></Cell><Cell><Data ss:Type="Number">0.307768261488702</Data></Cell><Cell><Data ss:Type="Number">0.45128025951069</Data></Cell><Cell><Data ss:Type="Number">0.285869845752026</Data></Cell><Cell><Data ss:Type="Number">0.308506619314321</Data></Cell><Cell><Data ss:Type="Number">0.272520685500066</Data></Cell><Cell><Data ss:Type="Number">0.310679775653208</Data></Cell><Cell><Data ss:Type="Number">0.240190042563356</Data></Cell><Cell><Data ss:Type="Number">0.378633558909122</Data></Cell><Cell><Data ss:Type="Number">0.321168025546767</Data></Cell><Cell><Data ss:Type="Number">0.416518818069858</Data></Cell><Cell><Data ss:Type="Number">0.300677753081869</Data></Cell><Cell><Data ss:Type="Number">0.313710354317099</Data></Cell><Cell><Data ss:Type="Number">0.30200444739944</Data></Cell><Cell><Data ss:Type="Number">0.346319348485286</Data></Cell><Cell><Data ss:Type="Number">0.281617488657583</Data></Cell><Cell><Data ss:Type="Number">0.324092224986244</Data></Cell><Cell><Data ss:Type="Number">0.310577691061267</Data></Cell><Cell><Data ss:Type="Number">0.339499777578614</Data></Cell><Cell><Data ss:Type="Number">0.333507162330154</Data></Cell><Cell><Data ss:Type="Number">0.361067904922566</Data></Cell><Cell><Data ss:Type="Number">0.353418929726726</Data></Cell><Cell><Data ss:Type="Number">0.354430474274473</Data></Cell><Cell><Data ss:Type="Number">0.379224311216822</Data></Cell><Cell><Data ss:Type="Number">0.323413474509685</Data></Cell><Cell><Data ss:Type="Number">0.346618652928639</Data></Cell><Cell><Data ss:Type="Number">0.31421659309028</Data></Cell><Cell><Data ss:Type="Number">0.303382847034086</Data></Cell><Cell><Data ss:Type="Number">0.361311043200324</Data></Cell><Cell><Data ss:Type="Number">0.383002747117745</Data></Cell><Cell><Data ss:Type="Number">0.32778452711482</Data></Cell><Cell><Data ss:Type="Number">0.319184552606329</Data></Cell><Cell><Data ss:Type="Number">0.31425301435061</Data></Cell><Cell><Data ss:Type="Number">0.358095597244248</Data></Cell><Cell><Data ss:Type="Number">0.349199965448603</Data></Cell><Cell><Data ss:Type="Number">0.365786877900671</Data></Cell><Cell><Data ss:Type="Number">0.340823196084312</Data></Cell><Cell><Data ss:Type="Number">0.307910846379786</Data></Cell><Cell><Data ss:Type="Number">0.313089141579124</Data></Cell><Cell><Data ss:Type="Number">0.381726196392346</Data></Cell><Cell><Data ss:Type="Number">0.291013793031249</Data></Cell><Cell><Data ss:Type="Number">0.305301422075518</Data></Cell><Cell><Data ss:Type="Number">0.323877422340113</Data></Cell><Cell><Data ss:Type="Number">0.307196717953646</Data></Cell><Cell><Data ss:Type="Number">0.331950144867868</Data></Cell><Cell><Data ss:Type="Number">0.281876528949965</Data></Cell><Cell><Data ss:Type="Number">0.301396397423953</Data></Cell><Cell><Data ss:Type="Number">0.323368398533663</Data></Cell><Cell><Data ss:Type="Number">0.335377310153274</Data></Cell><Cell><Data ss:Type="Number">0.390784528528829</Data></Cell><Cell><Data ss:Type="Number">0.294038551202988</Data></Cell><Cell><Data ss:Type="Number">0.316462623605755</Data></Cell><Cell><Data ss:Type="Number">0.279382992038727</Data></Cell><Cell><Data ss:Type="Number">0.392389096684622</Data></Cell><Cell><Data ss:Type="Number">0.393124154885737</Data></Cell><Cell><Data ss:Type="Number">0.347808450923022</Data></Cell><Cell><Data ss:Type="Number">0.325182187485256</Data></Cell><Cell><Data ss:Type="Number">0.542283472507773</Data></Cell><Cell><Data ss:Type="Number">0.376229431809218</Data></Cell><Cell><Data ss:Type="Number">0.276574167214547</Data></Cell><Cell><Data ss:Type="Number">0.270710186243143</Data></Cell><Cell><Data ss:Type="Number">0.303091512070098</Data></Cell><Cell><Data ss:Type="Number">0.423913983080542</Data></Cell><Cell><Data ss:Type="Number">0.259554153178455</Data></Cell><Cell><Data ss:Type="Number">0.247426603421359</Data></Cell><Cell><Data ss:Type="Number">0.319415744648738</Data></Cell><Cell><Data ss:Type="Number">0.336138015721276</Data></Cell><Cell><Data ss:Type="Number">0.367698072558549</Data></Cell><Cell><Data ss:Type="Number">0.381326513921778</Data></Cell><Cell><Data ss:Type="Number">0.571647774858534</Data></Cell><Cell><Data ss:Type="Number">0.352747151521876</Data></Cell><Cell><Data ss:Type="Number">0.355521988612474</Data></Cell><Cell><Data ss:Type="Number">0.356524076655114</Data></Cell><Cell><Data ss:Type="Number">0.413633322036565</Data></Cell><Cell><Data ss:Type="Number">0.402250325463981</Data></Cell><Cell><Data ss:Type="Number">0.392064409336601</Data></Cell><Cell><Data ss:Type="Number">0.40982296482595</Data></Cell><Cell><Data ss:Type="Number">0.404863352666497</Data></Cell><Cell><Data ss:Type="Number">0.632586847121974</Data></Cell><Cell><Data ss:Type="Number">0.324053430637574</Data></Cell></Row><Row ss:Height="12.816"><Cell><Data ss:Type="String">STEROID_HORMONE_BIOSYNTHESIS</Data></Cell><Cell><Data ss:Type="Number">0.619243335737413</Data></Cell><Cell><Data ss:Type="Number">0.668209371677635</Data></Cell><Cell><Data ss:Type="Number">0.609056936238288</Data></Cell><Cell><Data ss:Type="Number">0.654957950451405</Data></Cell><Cell><Data ss:Type="Number">0.283709036842011</Data></Cell><Cell><Data ss:Type="Number">0.4838398494145</Data></Cell><Cell><Data ss:Type="Number">0.7279291721892</Data></Cell><Cell><Data ss:Type="Number">0.790849563188671</Data></Cell><Cell><Data ss:Type="Number">0.62272235730776</Data></Cell><Cell><Data ss:Type="Number">1</Data></Cell><Cell><Data ss:Type="Number">0.754304121557948</Data></Cell><Cell><Data ss:Type="Number">0.507368352092649</Data></Cell><Cell><Data ss:Type="Number">0.608340283339323</Data></Cell><Cell><Data ss:Type="Number">1</Data></Cell><Cell><Data ss:Type="Number">0.715993454767542</Data></Cell><Cell><Data ss:Type="Number">0.285533770784241</Data></Cell><Cell><Data ss:Type="Number">0.565534792697995</Data></Cell><Cell><Data ss:Type="Number">0.747697772184097</Data></Cell><Cell><Data ss:Type="Number">0.356279852271733</Data></Cell><Cell><Data ss:Type="Number">0.619878081325404</Data></Cell><Cell><Data ss:Type="Number">0.560450221281415</Data></Cell><Cell><Data ss:Type="Number">0.83468322803583</Data></Cell><Cell><Data ss:Type="Number">0.413474945171557</Data></Cell><Cell><Data ss:Type="Number">0.648461484838195</Data></Cell><Cell><Data ss:Type="Number">0.68302004862158</Data></Cell><Cell><Data ss:Type="Number">0.738347134648033</Data></Cell><Cell><Data ss:Type="Number">0.486823660620342</Data></Cell><Cell><Data ss:Type="Number">0.775238773427197</Data></Cell><Cell><Data ss:Type="Number">0.611659265907689</Data></Cell><Cell><Data ss:Type="Number">0.578708319297542</Data></Cell><Cell><Data ss:Type="Number">0.582558444882909</Data></Cell><Cell><Data ss:Type="Number">0.529968196230387</Data></Cell><Cell><Data ss:Type="Number">0.574349508798627</Data></Cell><Cell><Data ss:Type="Number">0.77796233892541</Data></Cell><Cell><Data ss:Type="Number">0.481011949849267</Data></Cell><Cell><Data ss:Type="Number">0.856868722277047</Data></Cell><Cell><Data ss:Type="Number">0.737173503694798</Data></Cell><Cell><Data ss:Type="Number">0.308485201986683</Data></Cell><Cell><Data ss:Type="Number">0.685920590891122</Data></Cell><Cell><Data ss:Type="Number">0.406962820571819</Data></Cell><Cell><Data ss:Type="Number">0.320076354599795</Data></Cell><Cell><Data ss:Type="Number">0.813084569191713</Data></Cell><Cell><Data ss:Type="Number">0.471269928201416</Data></Cell><Cell><Data ss:Type="Number">0.684985372473818</Data></Cell><Cell><Data ss:Type="Number">0.436013998173774</Data></Cell><Cell><Data ss:Type="Number">0.535703413651041</Data></Cell><Cell><Data ss:Type="Number">0.879018182691992</Data></Cell><Cell><Data ss:Type="Number">0.475192639044439</Data></Cell><Cell><Data ss:Type="Number">0.862983319983066</Data></Cell><Cell><Data ss:Type="Number">0.686672515324406</Data></Cell><Cell><Data ss:Type="Number">0.712631074733614</Data></Cell><Cell><Data ss:Type="Number">0.610568375312568</Data></Cell><Cell><Data ss:Type="Number">0.535703413651041</Data></Cell><Cell><Data ss:Type="Number">0.917036021142677</Data></Cell><Cell><Data ss:Type="Number">0.801881589468973</Data></Cell><Cell><Data ss:Type="Number">0.588732614833843</Data></Cell><Cell><Data ss:Type="Number">0.828846161124511</Data></Cell><Cell><Data ss:Type="Number">0.560838485750279</Data></Cell><Cell><Data ss:Type="Number">0.729006887031888</Data></Cell><Cell><Data ss:Type="Number">0.411970034448009</Data></Cell><Cell><Data ss:Type="Number">0.465227211481625</Data></Cell><Cell><Data ss:Type="Number">0.56632248087219</Data></Cell><Cell><Data ss:Type="Number">0.319868128312406</Data></Cell><Cell><Data ss:Type="Number">0.809570728496765</Data></Cell><Cell><Data ss:Type="Number">0.732731659550723</Data></Cell><Cell><Data ss:Type="Number">0.681703178644454</Data></Cell><Cell><Data ss:Type="Number">0.949750099460225</Data></Cell><Cell><Data ss:Type="Number">0.455768966785626</Data></Cell><Cell><Data ss:Type="Number">0.402847380048483</Data></Cell><Cell><Data ss:Type="Number">0.868571610123055</Data></Cell><Cell><Data ss:Type="Number">0.614018228236719</Data></Cell><Cell><Data ss:Type="Number">0.689871057434312</Data></Cell><Cell><Data ss:Type="Number">0.682582058027524</Data></Cell><Cell><Data ss:Type="Number">0.667834594095571</Data></Cell><Cell><Data ss:Type="Number">0.277052797202889</Data></Cell><Cell><Data ss:Type="Number">0.764970305519424</Data></Cell><Cell><Data ss:Type="Number">0.760705489875196</Data></Cell><Cell><Data ss:Type="Number">0.651775141696311</Data></Cell><Cell><Data ss:Type="Number">0.70639948430642</Data></Cell><Cell><Data ss:Type="Number">0.73395498466124</Data></Cell><Cell><Data ss:Type="Number">0.611659265907689</Data></Cell><Cell><Data ss:Type="Number">0.694275879423012</Data></Cell><Cell><Data ss:Type="Number">1</Data></Cell><Cell><Data ss:Type="Number">0.747627301779577</Data></Cell><Cell><Data ss:Type="Number">0.631538335406807</Data></Cell><Cell><Data ss:Type="Number">0.660980290539993</Data></Cell><Cell><Data ss:Type="Number">0.0797929368286296</Data></Cell><Cell><Data ss:Type="Number">0.158050742513044</Data></Cell><Cell><Data ss:Type="Number">0.0682156150553197</Data></Cell><Cell><Data ss:Type="Number">0.297721473335249</Data></Cell><Cell><Data ss:Type="Number">0.212413556931684</Data></Cell><Cell><Data ss:Type="Number">0.274489383493156</Data></Cell><Cell><Data ss:Type="Number">0.355630855037159</Data></Cell><Cell><Data ss:Type="Number">0.362289701371785</Data></Cell><Cell><Data ss:Type="Number">0</Data></Cell><Cell><Data ss:Type="Number">0.351760293329145</Data></Cell><Cell><Data ss:Type="Number">0.327944986759938</Data></Cell><Cell><Data ss:Type="Number">0.319985560165509</Data></Cell><Cell><Data ss:Type="Number">0.386953547028661</Data></Cell><Cell><Data ss:Type="Number">0.310118319610548</Data></Cell><Cell><Data ss:Type="Number">0.159679504115801</Data></Cell><Cell><Data ss:Type="Number">0.351760293329145</Data></Cell><Cell><Data ss:Type="Number">0.0643704520333369</Data></Cell><Cell><Data ss:Type="Number">0.331714383655541</Data></Cell><Cell><Data ss:Type="Number">0.234033503029974</Data></Cell><Cell><Data ss:Type="Number">0.286842648989479</Data></Cell><Cell><Data ss:Type="Number">0.322236556588007</Data></Cell><Cell><Data ss:Type="Number">0.337649758894213</Data></Cell><Cell><Data ss:Type="Number">0.315683664738944</Data></Cell><Cell><Data ss:Type="Number">0.411445567646832</Data></Cell><Cell><Data ss:Type="Number">0.256039695332968</Data></Cell><Cell><Data ss:Type="Number">0.28631996296224</Data></Cell><Cell><Data ss:Type="Number">0.1771038368631</Data></Cell><Cell><Data ss:Type="Number">0.191122031071592</Data></Cell><Cell><Data ss:Type="Number">0.235695591919777</Data></Cell><Cell><Data ss:Type="Number">0.149701227277517</Data></Cell><Cell><Data ss:Type="Number">0.298673514203435</Data></Cell><Cell><Data ss:Type="Number">0.26313761452124</Data></Cell><Cell><Data ss:Type="Number">0.237063842929235</Data></Cell><Cell><Data ss:Type="Number">0.281408551599667</Data></Cell><Cell><Data ss:Type="Number">0.195404542756423</Data></Cell><Cell><Data ss:Type="Number">0.0804234862637228</Data></Cell><Cell><Data ss:Type="Number">0.237111153584484</Data></Cell><Cell><Data ss:Type="Number">0.257618954612581</Data></Cell><Cell><Data ss:Type="Number">0.265839764410178</Data></Cell><Cell><Data ss:Type="Number">0.27623694182549</Data></Cell><Cell><Data ss:Type="Number">0.201471215751537</Data></Cell><Cell><Data ss:Type="Number">0.219905121006201</Data></Cell><Cell><Data ss:Type="Number">0.18352827509851</Data></Cell><Cell><Data ss:Type="Number">0.271877690259051</Data></Cell><Cell><Data ss:Type="Number">0.310929344571952</Data></Cell><Cell><Data ss:Type="Number">0.226613311944505</Data></Cell><Cell><Data ss:Type="Number">0.325600776467975</Data></Cell><Cell><Data ss:Type="Number">0.324528109140611</Data></Cell><Cell><Data ss:Type="Number">0.217575118029755</Data></Cell><Cell><Data ss:Type="Number">0.239789100748114</Data></Cell><Cell><Data ss:Type="Number">0.280858864975575</Data></Cell><Cell><Data ss:Type="Number">0.321349509614119</Data></Cell><Cell><Data ss:Type="Number">0.301715772825854</Data></Cell><Cell><Data ss:Type="Number">0.292339622597806</Data></Cell><Cell><Data ss:Type="Number">0.216501550010902</Data></Cell><Cell><Data ss:Type="Number">0.108702954942186</Data></Cell><Cell><Data ss:Type="Number">0.342166504410407</Data></Cell><Cell><Data ss:Type="Number">0.237003137798134</Data></Cell><Cell><Data ss:Type="Number">0.315426146123475</Data></Cell><Cell><Data ss:Type="Number">0.0873129207282705</Data></Cell><Cell><Data ss:Type="Number">0.129084416773133</Data></Cell><Cell><Data ss:Type="Number">0.169209598712908</Data></Cell><Cell><Data ss:Type="Number">0.23265417846178</Data></Cell><Cell><Data ss:Type="Number">0.111018364205381</Data></Cell><Cell><Data ss:Type="Number">0.151737777659965</Data></Cell><Cell><Data ss:Type="Number">0.362289701371785</Data></Cell><Cell><Data ss:Type="Number">0.367854002016828</Data></Cell><Cell><Data ss:Type="Number">0.3660952072615</Data></Cell><Cell><Data ss:Type="Number">0.034747376992352</Data></Cell><Cell><Data ss:Type="Number">0.36817088585766</Data></Cell><Cell><Data ss:Type="Number">0.336573350053398</Data></Cell><Cell><Data ss:Type="Number">0.229907174913752</Data></Cell><Cell><Data ss:Type="Number">0.298160486266088</Data></Cell><Cell><Data ss:Type="Number">0.15900924435823</Data></Cell><Cell><Data ss:Type="Number">0.176487436160451</Data></Cell><Cell><Data ss:Type="Number">0.0645957082524518</Data></Cell><Cell><Data ss:Type="Number">0.08182315115895</Data></Cell><Cell><Data ss:Type="Number">0.0718542392365044</Data></Cell><Cell><Data ss:Type="Number">0.209178453553956</Data></Cell><Cell><Data ss:Type="Number">0.0232011566425306</Data></Cell><Cell><Data ss:Type="Number">0.0936890308258632</Data></Cell><Cell><Data ss:Type="Number">0.0463629376594947</Data></Cell><Cell><Data ss:Type="Number">0.125005866402054</Data></Cell><Cell><Data ss:Type="Number">0.0317110257961889</Data></Cell><Cell><Data ss:Type="Number">0.151764120498393</Data></Cell><Cell><Data ss:Type="Number">0.237178444038366</Data></Cell></Row><Row ss:Index="9" ss:Height="12.816"><Cell><Data ss:Type="String">OXIDATIVE_PHOSPHORYLATION</Data></Cell><Cell><Data ss:Type="Number">0.329656042687739</Data></Cell><Cell><Data ss:Type="Number">1</Data></Cell><Cell><Data ss:Type="Number">0.75380315905753</Data></Cell><Cell><Data ss:Type="Number">0.447197086394813</Data></Cell><Cell><Data ss:Type="Number">0.466528297171512</Data></Cell><Cell><Data ss:Type="Number">0.872099761138632</Data></Cell><Cell><Data ss:Type="Number">0.500487527467645</Data></Cell><Cell><Data ss:Type="Number">0.740396490396045</Data></Cell><Cell><Data ss:Type="Number">0.519526036327366</Data></Cell><Cell><Data ss:Type="Number">0.179655260476517</Data></Cell><Cell><Data ss:Type="Number">0.592899830592439</Data></Cell><Cell><Data ss:Type="Number">0.715332675618808</Data></Cell><Cell><Data ss:Type="Number">0.553217172842259</Data></Cell><Cell><Data ss:Type="Number">0.254664096292406</Data></Cell><Cell><Data ss:Type="Number">0.375353726807081</Data></Cell><Cell><Data ss:Type="Number">0.700308727737889</Data></Cell><Cell><Data ss:Type="Number">0.747087617536048</Data></Cell><Cell><Data ss:Type="Number">0.628474802169867</Data></Cell><Cell><Data ss:Type="Number">0.34447434742854</Data></Cell><Cell><Data ss:Type="Number">0.163853526986572</Data></Cell><Cell><Data ss:Type="Number">0.664031882984642</Data></Cell><Cell><Data ss:Type="Number">0.066446203758099</Data></Cell><Cell><Data ss:Type="Number">0.553300352009738</Data></Cell><Cell><Data ss:Type="Number">0.812231855266108</Data></Cell><Cell><Data ss:Type="Number">0.135012492212756</Data></Cell><Cell><Data ss:Type="Number">0.644546719017159</Data></Cell><Cell><Data ss:Type="Number">0.854279397705606</Data></Cell><Cell><Data ss:Type="Number">0.567012256678938</Data></Cell><Cell><Data ss:Type="Number">0.846947556398635</Data></Cell><Cell><Data ss:Type="Number">0.512237312204876</Data></Cell><Cell><Data ss:Type="Number">0.454899261794065</Data></Cell><Cell><Data ss:Type="Number">0.472308227539196</Data></Cell><Cell><Data ss:Type="Number">0.802500270654432</Data></Cell><Cell><Data ss:Type="Number">0.470454358086804</Data></Cell><Cell><Data ss:Type="Number">0.53640788292054</Data></Cell><Cell><Data ss:Type="Number">0.698254787483417</Data></Cell><Cell><Data ss:Type="Number">0.570234476556129</Data></Cell><Cell><Data ss:Type="Number">0.534985294374856</Data></Cell><Cell><Data ss:Type="Number">0.123470172496259</Data></Cell><Cell><Data ss:Type="Number">0.529323477805181</Data></Cell><Cell><Data ss:Type="Number">0.34447434742854</Data></Cell><Cell><Data ss:Type="Number">0.556526377921273</Data></Cell><Cell><Data ss:Type="Number">0.34447434742854</Data></Cell><Cell><Data ss:Type="Number">0.707127297621944</Data></Cell><Cell><Data ss:Type="Number">0.623000087802223</Data></Cell><Cell><Data ss:Type="Number">0.391231527163762</Data></Cell><Cell><Data ss:Type="Number">0.497118538372239</Data></Cell><Cell><Data ss:Type="Number">0.949256898527781</Data></Cell><Cell><Data ss:Type="Number">0.508957589398932</Data></Cell><Cell><Data ss:Type="Number">0.56435108541523</Data></Cell><Cell><Data ss:Type="Number">0.529229921127961</Data></Cell><Cell><Data ss:Type="Number">0.517309853203836</Data></Cell><Cell><Data ss:Type="Number">0.648392484580656</Data></Cell><Cell><Data ss:Type="Number">0.100817098690632</Data></Cell><Cell><Data ss:Type="Number">0.429027553887296</Data></Cell><Cell><Data ss:Type="Number">0.97355224070165</Data></Cell><Cell><Data ss:Type="Number">0.200245447216977</Data></Cell><Cell><Data ss:Type="Number">0.455108955398337</Data></Cell><Cell><Data ss:Type="Number">0.60755455813863</Data></Cell><Cell><Data ss:Type="Number">0.338330932931206</Data></Cell><Cell><Data ss:Type="Number">0.527785987022918</Data></Cell><Cell><Data ss:Type="Number">0.569471326655464</Data></Cell><Cell><Data ss:Type="Number">0.486263372967553</Data></Cell><Cell><Data ss:Type="Number">0.577559697760875</Data></Cell><Cell><Data ss:Type="Number">0.750545879635938</Data></Cell><Cell><Data ss:Type="Number">0.727692874937673</Data></Cell><Cell><Data ss:Type="Number">0.108484050219325</Data></Cell><Cell><Data ss:Type="Number">0.375353726807081</Data></Cell><Cell><Data ss:Type="Number">0.40653853648753</Data></Cell><Cell><Data ss:Type="Number">0.648633498528627</Data></Cell><Cell><Data ss:Type="Number">0.658789723822318</Data></Cell><Cell><Data ss:Type="Number">0.418190131120188</Data></Cell><Cell><Data ss:Type="Number">0.533685041681252</Data></Cell><Cell><Data ss:Type="Number">0.680843439357141</Data></Cell><Cell><Data ss:Type="Number">0.330278303877819</Data></Cell><Cell><Data ss:Type="Number">0.65672591407569</Data></Cell><Cell><Data ss:Type="Number">0.0806834764287195</Data></Cell><Cell><Data ss:Type="Number">0.548180668215191</Data></Cell><Cell><Data ss:Type="Number">0.409937097526014</Data></Cell><Cell><Data ss:Type="Number">0.545298829508632</Data></Cell><Cell><Data ss:Type="Number">0.852165395773483</Data></Cell><Cell><Data ss:Type="Number">0.665589583220423</Data></Cell><Cell><Data ss:Type="Number">0.352142245895633</Data></Cell><Cell><Data ss:Type="Number">0.599228785083114</Data></Cell><Cell><Data ss:Type="Number">0.616354393080593</Data></Cell><Cell><Data ss:Type="Number">0.369712042605177</Data></Cell><Cell><Data ss:Type="Number">0.0540693989158182</Data></Cell><Cell><Data ss:Type="Number">0.152501352910153</Data></Cell><Cell><Data ss:Type="Number">0.0410016924883783</Data></Cell><Cell><Data ss:Type="Number">0.164095500606062</Data></Cell><Cell><Data ss:Type="Number">0.137372920354982</Data></Cell><Cell><Data ss:Type="Number">0.12101461976673</Data></Cell><Cell><Data ss:Type="Number">0.266849615158024</Data></Cell><Cell><Data ss:Type="Number">0.248483329637608</Data></Cell><Cell><Data ss:Type="Number">0.0324553496127636</Data></Cell><Cell><Data ss:Type="Number">0.231976295390851</Data></Cell><Cell><Data ss:Type="Number">0.251052398301769</Data></Cell><Cell><Data ss:Type="Number">0.215727590593106</Data></Cell><Cell><Data ss:Type="Number">0.158075138571457</Data></Cell><Cell><Data ss:Type="Number">0.259517737005181</Data></Cell><Cell><Data ss:Type="Number">0.142943678437646</Data></Cell><Cell><Data ss:Type="Number">0.216160124281102</Data></Cell><Cell><Data ss:Type="Number">0.0493011671605411</Data></Cell><Cell><Data ss:Type="Number">0.191608761613318</Data></Cell><Cell><Data ss:Type="Number">0.196576827941447</Data></Cell><Cell><Data ss:Type="Number">0.212914028915916</Data></Cell><Cell><Data ss:Type="Number">0.211262292948447</Data></Cell><Cell><Data ss:Type="Number">0.200975592968207</Data></Cell><Cell><Data ss:Type="Number">0.192709476615734</Data></Cell><Cell><Data ss:Type="Number">0.247469112926307</Data></Cell><Cell><Data ss:Type="Number">0.180807380660495</Data></Cell><Cell><Data ss:Type="Number">0.167699546215757</Data></Cell><Cell><Data ss:Type="Number">0.12458811479043</Data></Cell><Cell><Data ss:Type="Number">0.10483944240684</Data></Cell><Cell><Data ss:Type="Number">0.216703466089762</Data></Cell><Cell><Data ss:Type="Number">0.0575860706929956</Data></Cell><Cell><Data ss:Type="Number">0.224197708456144</Data></Cell><Cell><Data ss:Type="Number">0.160023790543913</Data></Cell><Cell><Data ss:Type="Number">0.161865688466568</Data></Cell><Cell><Data ss:Type="Number">0.181985050905611</Data></Cell><Cell><Data ss:Type="Number">0.0958786114866274</Data></Cell><Cell><Data ss:Type="Number">0.00952950867034371</Data></Cell><Cell><Data ss:Type="Number">0.164858540588563</Data></Cell><Cell><Data ss:Type="Number">0.171242729166303</Data></Cell><Cell><Data ss:Type="Number">0.192472964862539</Data></Cell><Cell><Data ss:Type="Number">0.499298472492796</Data></Cell><Cell><Data ss:Type="Number">0.113978661661417</Data></Cell><Cell><Data ss:Type="Number">0.119321167199698</Data></Cell><Cell><Data ss:Type="Number">0.191311377265648</Data></Cell><Cell><Data ss:Type="Number">0.219443696158321</Data></Cell><Cell><Data ss:Type="Number">0.18286650381352</Data></Cell><Cell><Data ss:Type="Number">0.204303838632099</Data></Cell><Cell><Data ss:Type="Number">0.262363970143051</Data></Cell><Cell><Data ss:Type="Number">0.107527736068904</Data></Cell><Cell><Data ss:Type="Number">0.176130568257787</Data></Cell><Cell><Data ss:Type="Number">0.19785422873839</Data></Cell><Cell><Data ss:Type="Number">0.169044638862774</Data></Cell><Cell><Data ss:Type="Number">0.219411691638279</Data></Cell><Cell><Data ss:Type="Number">0.183528283811202</Data></Cell><Cell><Data ss:Type="Number">0.152499681316397</Data></Cell><Cell><Data ss:Type="Number">0.199346227200936</Data></Cell><Cell><Data ss:Type="Number">0.0759448312274954</Data></Cell><Cell><Data ss:Type="Number">0.259360421261287</Data></Cell><Cell><Data ss:Type="Number">0.183338558584034</Data></Cell><Cell><Data ss:Type="Number">0.275954351212252</Data></Cell><Cell><Data ss:Type="Number">0.137350661615479</Data></Cell><Cell><Data ss:Type="Number">0.0801324074908403</Data></Cell><Cell><Data ss:Type="Number">0.026931355021489</Data></Cell><Cell><Data ss:Type="Number">0.0959988112557086</Data></Cell><Cell><Data ss:Type="Number">0</Data></Cell><Cell><Data ss:Type="Number">0.140530610231664</Data></Cell><Cell><Data ss:Type="Number">0.181137624310085</Data></Cell><Cell><Data ss:Type="Number">0.230802157676372</Data></Cell><Cell><Data ss:Type="Number">0.208533065558167</Data></Cell><Cell><Data ss:Type="Number">0.0509254182376206</Data></Cell><Cell><Data ss:Type="Number">0.419773331656132</Data></Cell><Cell><Data ss:Type="Number">0.257909498848202</Data></Cell><Cell><Data ss:Type="Number">0.220459934109729</Data></Cell><Cell><Data ss:Type="Number">0.23142685362389</Data></Cell><Cell><Data ss:Type="Number">0.125621707344186</Data></Cell><Cell><Data ss:Type="Number">0.144403475327317</Data></Cell><Cell><Data ss:Type="Number">0.0779683184749224</Data></Cell><Cell><Data ss:Type="Number">0.107406438869678</Data></Cell><Cell><Data ss:Type="Number">0.161748128823922</Data></Cell><Cell><Data ss:Type="Number">0.15594393066445</Data></Cell><Cell><Data ss:Type="Number">0.0395792108270121</Data></Cell><Cell><Data ss:Type="Number">0.062097663891466</Data></Cell><Cell><Data ss:Type="Number">0.0487333850531883</Data></Cell><Cell><Data ss:Type="Number">0.0687330218627894</Data></Cell><Cell><Data ss:Type="Number">0.0191178716326542</Data></Cell><Cell><Data ss:Type="Number">0</Data></Cell><Cell><Data ss:Type="Number">0.173523984462064</Data></Cell></Row><Row ss:Height="12.816"><Cell><Data ss:Type="String">PURINE_METABOLISM</Data></Cell><Cell><Data ss:Type="Number">0.588882856133803</Data></Cell><Cell><Data ss:Type="Number">0.710203314688867</Data></Cell><Cell><Data ss:Type="Number">0.84391387015822</Data></Cell><Cell><Data ss:Type="Number">0.680185992031894</Data></Cell><Cell><Data ss:Type="Number">0.407163915700112</Data></Cell><Cell><Data ss:Type="Number">0.88419296435801</Data></Cell><Cell><Data ss:Type="Number">0.824162157411838</Data></Cell><Cell><Data ss:Type="Number">0.491187066235554</Data></Cell><Cell><Data ss:Type="Number">0.515863360436203</Data></Cell><Cell><Data ss:Type="Number">0.426025878830712</Data></Cell><Cell><Data ss:Type="Number">0.545015335155214</Data></Cell><Cell><Data ss:Type="Number">0.796788250465098</Data></Cell><Cell><Data ss:Type="Number">0.784084697293989</Data></Cell><Cell><Data ss:Type="Number">0.660085158357517</Data></Cell><Cell><Data ss:Type="Number">0.685926142203085</Data></Cell><Cell><Data ss:Type="Number">0.478896829977621</Data></Cell><Cell><Data ss:Type="Number">0.756840498269527</Data></Cell><Cell><Data ss:Type="Number">0.538483361366096</Data></Cell><Cell><Data ss:Type="Number">0.689130035817418</Data></Cell><Cell><Data ss:Type="Number">0.437917001325119</Data></Cell><Cell><Data ss:Type="Number">0.489726853314426</Data></Cell><Cell><Data ss:Type="Number">0.407079817118817</Data></Cell><Cell><Data ss:Type="Number">0.468432131031983</Data></Cell><Cell><Data ss:Type="Number">0.554978079099196</Data></Cell><Cell><Data ss:Type="Number">0.568147067794664</Data></Cell><Cell><Data ss:Type="Number">0.599438510661277</Data></Cell><Cell><Data ss:Type="Number">0.878301124534999</Data></Cell><Cell><Data ss:Type="Number">0.48822472868573</Data></Cell><Cell><Data ss:Type="Number">0.923710638945722</Data></Cell><Cell><Data ss:Type="Number">0.574275701520582</Data></Cell><Cell><Data ss:Type="Number">0.55280118266432</Data></Cell><Cell><Data ss:Type="Number">0.677584916186196</Data></Cell><Cell><Data ss:Type="Number">0.801097581026745</Data></Cell><Cell><Data ss:Type="Number">0.673276916903616</Data></Cell><Cell><Data ss:Type="Number">0.604173955361408</Data></Cell><Cell><Data ss:Type="Number">0.508181461947396</Data></Cell><Cell><Data ss:Type="Number">0.499899814700717</Data></Cell><Cell><Data ss:Type="Number">0.420198200956331</Data></Cell><Cell><Data ss:Type="Number">0.702604603128945</Data></Cell><Cell><Data ss:Type="Number">0.503749978084238</Data></Cell><Cell><Data ss:Type="Number">0.458886412865967</Data></Cell><Cell><Data ss:Type="Number">0.60766778017042</Data></Cell><Cell><Data ss:Type="Number">0.641544112128392</Data></Cell><Cell><Data ss:Type="Number">0.628590311903701</Data></Cell><Cell><Data ss:Type="Number">0.425993264396136</Data></Cell><Cell><Data ss:Type="Number">0.641544112128392</Data></Cell><Cell><Data ss:Type="Number">0.491187066235554</Data></Cell><Cell><Data ss:Type="Number">1</Data></Cell><Cell><Data ss:Type="Number">0.364786886422275</Data></Cell><Cell><Data ss:Type="Number">0.759875243313287</Data></Cell><Cell><Data ss:Type="Number">0.682947023370776</Data></Cell><Cell><Data ss:Type="Number">0.582993534381617</Data></Cell><Cell><Data ss:Type="Number">0.79528267057007</Data></Cell><Cell><Data ss:Type="Number">0.495723998459258</Data></Cell><Cell><Data ss:Type="Number">0.628590311903701</Data></Cell><Cell><Data ss:Type="Number">0.678078174690345</Data></Cell><Cell><Data ss:Type="Number">0.463526979040583</Data></Cell><Cell><Data ss:Type="Number">0.689655968167571</Data></Cell><Cell><Data ss:Type="Number">0.545944180477179</Data></Cell><Cell><Data ss:Type="Number">0.609048776179756</Data></Cell><Cell><Data ss:Type="Number">0.427898449135923</Data></Cell><Cell><Data ss:Type="Number">0.796788250465098</Data></Cell><Cell><Data ss:Type="Number">0.452044377317234</Data></Cell><Cell><Data ss:Type="Number">0.501553282147792</Data></Cell><Cell><Data ss:Type="Number">0.755705471594189</Data></Cell><Cell><Data ss:Type="Number">0.666397586277942</Data></Cell><Cell><Data ss:Type="Number">0.660593473426915</Data></Cell><Cell><Data ss:Type="Number">0.634940648946207</Data></Cell><Cell><Data ss:Type="Number">0.565249915818044</Data></Cell><Cell><Data ss:Type="Number">0.569194317603786</Data></Cell><Cell><Data ss:Type="Number">0.582365844419314</Data></Cell><Cell><Data ss:Type="Number">0.615096976727513</Data></Cell><Cell><Data ss:Type="Number">0.579731678462194</Data></Cell><Cell><Data ss:Type="Number">0.650114238749827</Data></Cell><Cell><Data ss:Type="Number">0.655605516520209</Data></Cell><Cell><Data ss:Type="Number">0.518664376475886</Data></Cell><Cell><Data ss:Type="Number">0.552050271206362</Data></Cell><Cell><Data ss:Type="Number">0.932291701078471</Data></Cell><Cell><Data ss:Type="Number">0.701272367737938</Data></Cell><Cell><Data ss:Type="Number">0.784214519396224</Data></Cell><Cell><Data ss:Type="Number">0.850723454140926</Data></Cell><Cell><Data ss:Type="Number">0.740818672577855</Data></Cell><Cell><Data ss:Type="Number">0.648372682986652</Data></Cell><Cell><Data ss:Type="Number">0.530548228102347</Data></Cell><Cell><Data ss:Type="Number">0.417436741587105</Data></Cell><Cell><Data ss:Type="Number">0.626111009914987</Data></Cell><Cell><Data ss:Type="Number">0.128828870919754</Data></Cell><Cell><Data ss:Type="Number">0.183766259830181</Data></Cell><Cell><Data ss:Type="Number">0.00444636418454592</Data></Cell><Cell><Data ss:Type="Number">0.257165620592393</Data></Cell><Cell><Data ss:Type="Number">0.226389801029986</Data></Cell><Cell><Data ss:Type="Number">0.356432297520262</Data></Cell><Cell><Data ss:Type="Number">0.319833151802213</Data></Cell><Cell><Data ss:Type="Number">0.304438465831716</Data></Cell><Cell><Data ss:Type="Number">0.0170669667231512</Data></Cell><Cell><Data ss:Type="Number">0.339176814604226</Data></Cell><Cell><Data ss:Type="Number">0.325181484180816</Data></Cell><Cell><Data ss:Type="Number">0.328660074385327</Data></Cell><Cell><Data ss:Type="Number">0.338403378421357</Data></Cell><Cell><Data ss:Type="Number">0.345589192659468</Data></Cell><Cell><Data ss:Type="Number">0.162501078241578</Data></Cell><Cell><Data ss:Type="Number">0.312325525876561</Data></Cell><Cell><Data ss:Type="Number">0.0265689202791697</Data></Cell><Cell><Data ss:Type="Number">0.311899076903332</Data></Cell><Cell><Data ss:Type="Number">0.247729945328031</Data></Cell><Cell><Data ss:Type="Number">0.299197124058848</Data></Cell><Cell><Data ss:Type="Number">0.328660074385327</Data></Cell><Cell><Data ss:Type="Number">0.31908173249179</Data></Cell><Cell><Data ss:Type="Number">0.301703063608117</Data></Cell><Cell><Data ss:Type="Number">0.336279770429802</Data></Cell><Cell><Data ss:Type="Number">0.262383604827494</Data></Cell><Cell><Data ss:Type="Number">0.265119395788235</Data></Cell><Cell><Data ss:Type="Number">0.212647291969057</Data></Cell><Cell><Data ss:Type="Number">0.214402887375934</Data></Cell><Cell><Data ss:Type="Number">0.223151015171286</Data></Cell><Cell><Data ss:Type="Number">0.150388916442243</Data></Cell><Cell><Data ss:Type="Number">0.278457721381649</Data></Cell><Cell><Data ss:Type="Number">0.216830739224747</Data></Cell><Cell><Data ss:Type="Number">0.265721690756859</Data></Cell><Cell><Data ss:Type="Number">0.301607799144511</Data></Cell><Cell><Data ss:Type="Number">0.141259423963253</Data></Cell><Cell><Data ss:Type="Number">0.072320015796354</Data></Cell><Cell><Data ss:Type="Number">0.208922842623257</Data></Cell><Cell><Data ss:Type="Number">0.260616292070127</Data></Cell><Cell><Data ss:Type="Number">0.292949772451433</Data></Cell><Cell><Data ss:Type="Number">0.352307884128515</Data></Cell><Cell><Data ss:Type="Number">0.230128337652702</Data></Cell><Cell><Data ss:Type="Number">0.169002589683084</Data></Cell><Cell><Data ss:Type="Number">0.189746011271111</Data></Cell><Cell><Data ss:Type="Number">0.280658593917986</Data></Cell><Cell><Data ss:Type="Number">0.30694692535928</Data></Cell><Cell><Data ss:Type="Number">0.229642794406325</Data></Cell><Cell><Data ss:Type="Number">0.317407999976577</Data></Cell><Cell><Data ss:Type="Number">0.335824473202761</Data></Cell><Cell><Data ss:Type="Number">0.273785388247352</Data></Cell><Cell><Data ss:Type="Number">0.293681699810011</Data></Cell><Cell><Data ss:Type="Number">0.232083769917697</Data></Cell><Cell><Data ss:Type="Number">0.312481123883439</Data></Cell><Cell><Data ss:Type="Number">0.280815396342472</Data></Cell><Cell><Data ss:Type="Number">0.251933730605549</Data></Cell><Cell><Data ss:Type="Number">0.232411447648551</Data></Cell><Cell><Data ss:Type="Number">0.0894019676269783</Data></Cell><Cell><Data ss:Type="Number">0.314742900928843</Data></Cell><Cell><Data ss:Type="Number">0.20692692589943</Data></Cell><Cell><Data ss:Type="Number">0.317470381154904</Data></Cell><Cell><Data ss:Type="Number">0.122691489156353</Data></Cell><Cell><Data ss:Type="Number">0.0449788990678006</Data></Cell><Cell><Data ss:Type="Number">0.235025119435996</Data></Cell><Cell><Data ss:Type="Number">0.199360622878318</Data></Cell><Cell><Data ss:Type="Number">0.0359064077497806</Data></Cell><Cell><Data ss:Type="Number">0.180442663534087</Data></Cell><Cell><Data ss:Type="Number">0.317952235121441</Data></Cell><Cell><Data ss:Type="Number">0.330779843641681</Data></Cell><Cell><Data ss:Type="Number">0.348749358804596</Data></Cell><Cell><Data ss:Type="Number">0.0280824501344838</Data></Cell><Cell><Data ss:Type="Number">0.341582353830908</Data></Cell><Cell><Data ss:Type="Number">0.3649305327041</Data></Cell><Cell><Data ss:Type="Number">0.268286604494555</Data></Cell><Cell><Data ss:Type="Number">0.265119395788235</Data></Cell><Cell><Data ss:Type="Number">0.191701995932795</Data></Cell><Cell><Data ss:Type="Number">0.213359901580262</Data></Cell><Cell><Data ss:Type="Number">0.0366395445319598</Data></Cell><Cell><Data ss:Type="Number">0.134046411089473</Data></Cell><Cell><Data ss:Type="Number">0.0989210390133715</Data></Cell><Cell><Data ss:Type="Number">0.160310146465651</Data></Cell><Cell><Data ss:Type="Number">0.0243930199943004</Data></Cell><Cell><Data ss:Type="Number">0.122854518144886</Data></Cell><Cell><Data ss:Type="Number">0</Data></Cell><Cell><Data ss:Type="Number">0.0766419669103583</Data></Cell><Cell><Data ss:Type="Number">0.025738306343373</Data></Cell><Cell><Data ss:Type="Number">0.397185075803712</Data></Cell><Cell><Data ss:Type="Number">0.265119395788235</Data></Cell></Row><Row ss:Height="12.816"><Cell><Data ss:Type="String">PYRIMIDINE_METABOLISM</Data></Cell><Cell><Data ss:Type="Number">0.885662179097062</Data></Cell><Cell><Data ss:Type="Number">0.970671702869442</Data></Cell><Cell><Data ss:Type="Number">0.674955944363915</Data></Cell><Cell><Data ss:Type="Number">0.944570608603354</Data></Cell><Cell><Data ss:Type="Number">0.528949198763985</Data></Cell><Cell><Data ss:Type="Number">0.576660268759893</Data></Cell><Cell><Data ss:Type="Number">0.639035089456137</Data></Cell><Cell><Data ss:Type="Number">0.562238400688949</Data></Cell><Cell><Data ss:Type="Number">0.647718849441274</Data></Cell><Cell><Data ss:Type="Number">0.676333251696787</Data></Cell><Cell><Data ss:Type="Number">0.585585241787442</Data></Cell><Cell><Data ss:Type="Number">0.676502684446026</Data></Cell><Cell><Data ss:Type="Number">0.72481141821176</Data></Cell><Cell><Data ss:Type="Number">0.636142468986661</Data></Cell><Cell><Data ss:Type="Number">0.810970739444949</Data></Cell><Cell><Data ss:Type="Number">0.615213190451533</Data></Cell><Cell><Data ss:Type="Number">0.899285800252954</Data></Cell><Cell><Data ss:Type="Number">0.843389888145305</Data></Cell><Cell><Data ss:Type="Number">0.705997433977992</Data></Cell><Cell><Data ss:Type="Number">0.411592990577583</Data></Cell><Cell><Data ss:Type="Number">0.485810515097135</Data></Cell><Cell><Data ss:Type="Number">0.447780586878616</Data></Cell><Cell><Data ss:Type="Number">0.501606000200626</Data></Cell><Cell><Data ss:Type="Number">0.627270356905096</Data></Cell><Cell><Data ss:Type="Number">0.688883191249432</Data></Cell><Cell><Data ss:Type="Number">0.747557927496355</Data></Cell><Cell><Data ss:Type="Number">0.879900693259849</Data></Cell><Cell><Data ss:Type="Number">0.594593484941509</Data></Cell><Cell><Data ss:Type="Number">0.514825317442668</Data></Cell><Cell><Data ss:Type="Number">0.602706384788523</Data></Cell><Cell><Data ss:Type="Number">0.823296910414125</Data></Cell><Cell><Data ss:Type="Number">1</Data></Cell><Cell><Data ss:Type="Number">0.617880437188553</Data></Cell><Cell><Data ss:Type="Number">0.846526229845502</Data></Cell><Cell><Data ss:Type="Number">0.742108752792177</Data></Cell><Cell><Data ss:Type="Number">0.415801123570686</Data></Cell><Cell><Data ss:Type="Number">0.462787961239259</Data></Cell><Cell><Data ss:Type="Number">0.39535262987528</Data></Cell><Cell><Data ss:Type="Number">0.69433814925158</Data></Cell><Cell><Data ss:Type="Number">0.641878853614914</Data></Cell><Cell><Data ss:Type="Number">0.705997433977992</Data></Cell><Cell><Data ss:Type="Number">0.76340445875078</Data></Cell><Cell><Data ss:Type="Number">0.911179107765933</Data></Cell><Cell><Data ss:Type="Number">0.754020307192081</Data></Cell><Cell><Data ss:Type="Number">0.426991221529257</Data></Cell><Cell><Data ss:Type="Number">0.962973388496383</Data></Cell><Cell><Data ss:Type="Number">0.678039304460974</Data></Cell><Cell><Data ss:Type="Number">0.611148253863043</Data></Cell><Cell><Data ss:Type="Number">0.392456055682611</Data></Cell><Cell><Data ss:Type="Number">0.729620116351758</Data></Cell><Cell><Data ss:Type="Number">0.772134120840444</Data></Cell><Cell><Data ss:Type="Number">0.738896645041287</Data></Cell><Cell><Data ss:Type="Number">0.582410341049806</Data></Cell><Cell><Data ss:Type="Number">0.746915928116788</Data></Cell><Cell><Data ss:Type="Number">0.771674424428998</Data></Cell><Cell><Data ss:Type="Number">0.982668463692888</Data></Cell><Cell><Data ss:Type="Number">0.503742975292461</Data></Cell><Cell><Data ss:Type="Number">0.77857850868685</Data></Cell><Cell><Data ss:Type="Number">0.482516723919433</Data></Cell><Cell><Data ss:Type="Number">0.900974089092246</Data></Cell><Cell><Data ss:Type="Number">0.385842145553628</Data></Cell><Cell><Data ss:Type="Number">0.762130557854046</Data></Cell><Cell><Data ss:Type="Number">0.554010962334629</Data></Cell><Cell><Data ss:Type="Number">0.447944010876621</Data></Cell><Cell><Data ss:Type="Number">0.610087098854782</Data></Cell><Cell><Data ss:Type="Number">0.924396313405276</Data></Cell><Cell><Data ss:Type="Number">0.663700797617371</Data></Cell><Cell><Data ss:Type="Number">0.877407755783343</Data></Cell><Cell><Data ss:Type="Number">0.872141779801231</Data></Cell><Cell><Data ss:Type="Number">0.594086328714853</Data></Cell><Cell><Data ss:Type="Number">0.612189192997331</Data></Cell><Cell><Data ss:Type="Number">0.760657398033985</Data></Cell><Cell><Data ss:Type="Number">0.835978278994916</Data></Cell><Cell><Data ss:Type="Number">0.805845741331956</Data></Cell><Cell><Data ss:Type="Number">0.659130015666424</Data></Cell><Cell><Data ss:Type="Number">0.662943810079884</Data></Cell><Cell><Data ss:Type="Number">0.494408042172908</Data></Cell><Cell><Data ss:Type="Number">0.98441434607907</Data></Cell><Cell><Data ss:Type="Number">0.876243478113137</Data></Cell><Cell><Data ss:Type="Number">0.567207987555185</Data></Cell><Cell><Data ss:Type="Number">0.6482348117453</Data></Cell><Cell><Data ss:Type="Number">0.749350787842556</Data></Cell><Cell><Data ss:Type="Number">0.912937530538573</Data></Cell><Cell><Data ss:Type="Number">0.536133956906906</Data></Cell><Cell><Data ss:Type="Number">0.327989739256541</Data></Cell><Cell><Data ss:Type="Number">0.807167340751007</Data></Cell><Cell><Data ss:Type="Number">0.178897077837726</Data></Cell><Cell><Data ss:Type="Number">0.204213096267699</Data></Cell><Cell><Data ss:Type="Number">0.0304693366054684</Data></Cell><Cell><Data ss:Type="Number">0.231923395031846</Data></Cell><Cell><Data ss:Type="Number">0.252794915347498</Data></Cell><Cell><Data ss:Type="Number">0.420642970102129</Data></Cell><Cell><Data ss:Type="Number">0.261026373979017</Data></Cell><Cell><Data ss:Type="Number">0.230280202694648</Data></Cell><Cell><Data ss:Type="Number">0.174156316493269</Data></Cell><Cell><Data ss:Type="Number">0.358105448400163</Data></Cell><Cell><Data ss:Type="Number">0.365912960515247</Data></Cell><Cell><Data ss:Type="Number">0.359024063896936</Data></Cell><Cell><Data ss:Type="Number">0.287251686801535</Data></Cell><Cell><Data ss:Type="Number">0.469032186466718</Data></Cell><Cell><Data ss:Type="Number">0.227537631215632</Data></Cell><Cell><Data ss:Type="Number">0.269826383127612</Data></Cell><Cell><Data ss:Type="Number">0.153377997596067</Data></Cell><Cell><Data ss:Type="Number">0.300176282872972</Data></Cell><Cell><Data ss:Type="Number">0.304186182843793</Data></Cell><Cell><Data ss:Type="Number">0.262836458426231</Data></Cell><Cell><Data ss:Type="Number">0.355453906367415</Data></Cell><Cell><Data ss:Type="Number">0.291533785759002</Data></Cell><Cell><Data ss:Type="Number">0.256331666172605</Data></Cell><Cell><Data ss:Type="Number">0.371350202142003</Data></Cell><Cell><Data ss:Type="Number">0.291778628249538</Data></Cell><Cell><Data ss:Type="Number">0.218115154686374</Data></Cell><Cell><Data ss:Type="Number">0.292513016576705</Data></Cell><Cell><Data ss:Type="Number">0.32635116406561</Data></Cell><Cell><Data ss:Type="Number">0.203002089968942</Data></Cell><Cell><Data ss:Type="Number">0.145732115521076</Data></Cell><Cell><Data ss:Type="Number">0.302706850443233</Data></Cell><Cell><Data ss:Type="Number">0.212247683277276</Data></Cell><Cell><Data ss:Type="Number">0.297507255197114</Data></Cell><Cell><Data ss:Type="Number">0.372476915901765</Data></Cell><Cell><Data ss:Type="Number">0.184668472723439</Data></Cell><Cell><Data ss:Type="Number">0.280855621471597</Data></Cell><Cell><Data ss:Type="Number">0.186540990472225</Data></Cell><Cell><Data ss:Type="Number">0.163907883103649</Data></Cell><Cell><Data ss:Type="Number">0.363865096041572</Data></Cell><Cell><Data ss:Type="Number">0.417256417251244</Data></Cell><Cell><Data ss:Type="Number">0.229083628880424</Data></Cell><Cell><Data ss:Type="Number">0.161050953801396</Data></Cell><Cell><Data ss:Type="Number">0.225617992453619</Data></Cell><Cell><Data ss:Type="Number">0.381944612007416</Data></Cell><Cell><Data ss:Type="Number">0.262693222367494</Data></Cell><Cell><Data ss:Type="Number">0.329062766054155</Data></Cell><Cell><Data ss:Type="Number">0.307269441638662</Data></Cell><Cell><Data ss:Type="Number">0.233117863671901</Data></Cell><Cell><Data ss:Type="Number">0.335645907306036</Data></Cell><Cell><Data ss:Type="Number">0.258200935384687</Data></Cell><Cell><Data ss:Type="Number">0.233656886887091</Data></Cell><Cell><Data ss:Type="Number">0.326185322181373</Data></Cell><Cell><Data ss:Type="Number">0.328170386410759</Data></Cell><Cell><Data ss:Type="Number">0.223182206444392</Data></Cell><Cell><Data ss:Type="Number">0.226586648847521</Data></Cell><Cell><Data ss:Type="Number">0.174046287243466</Data></Cell><Cell><Data ss:Type="Number">0.290696906457406</Data></Cell><Cell><Data ss:Type="Number">0.284904005782707</Data></Cell><Cell><Data ss:Type="Number">0.329933186146166</Data></Cell><Cell><Data ss:Type="Number">0.238887302657855</Data></Cell><Cell><Data ss:Type="Number">0</Data></Cell><Cell><Data ss:Type="Number">0.338232223743458</Data></Cell><Cell><Data ss:Type="Number">0.163358092047857</Data></Cell><Cell><Data ss:Type="Number">0.128068061243024</Data></Cell><Cell><Data ss:Type="Number">0.278416716905257</Data></Cell><Cell><Data ss:Type="Number">0.380802418603428</Data></Cell><Cell><Data ss:Type="Number">0.409989206318723</Data></Cell><Cell><Data ss:Type="Number">0.304863848669992</Data></Cell><Cell><Data ss:Type="Number">0.0938946112247261</Data></Cell><Cell><Data ss:Type="Number">0.419870398980309</Data></Cell><Cell><Data ss:Type="Number">0.577681445584069</Data></Cell><Cell><Data ss:Type="Number">0.319784972622783</Data></Cell><Cell><Data ss:Type="Number">0.374882334732014</Data></Cell><Cell><Data ss:Type="Number">0.253355921934514</Data></Cell><Cell><Data ss:Type="Number">0.458242890144139</Data></Cell><Cell><Data ss:Type="Number">0.180440940817968</Data></Cell><Cell><Data ss:Type="Number">0.22782796020237</Data></Cell><Cell><Data ss:Type="Number">0.126067767345719</Data></Cell><Cell><Data ss:Type="Number">0.257556862646548</Data></Cell><Cell><Data ss:Type="Number">0.171103429296459</Data></Cell><Cell><Data ss:Type="Number">0.222177463130681</Data></Cell><Cell><Data ss:Type="Number">0.0873884582692467</Data></Cell><Cell><Data ss:Type="Number">0.133703034959685</Data></Cell><Cell><Data ss:Type="Number">0.0429676926682814</Data></Cell><Cell><Data ss:Type="Number">0.216367552751768</Data></Cell><Cell><Data ss:Type="Number">0.294447071999342</Data></Cell></Row><Row ss:Height="12.816"><Cell><Data ss:Type="String">ALANINE_ASPARTATE_AND_GLUTAMATE_METABOLISM</Data></Cell><Cell><Data ss:Type="Number">0.613603226880658</Data></Cell><Cell><Data ss:Type="Number">0.822254572357879</Data></Cell><Cell><Data ss:Type="Number">0.935421449110733</Data></Cell><Cell><Data ss:Type="Number">0.659216978397517</Data></Cell><Cell><Data ss:Type="Number">0.513405077455673</Data></Cell><Cell><Data ss:Type="Number">0.893366810871183</Data></Cell><Cell><Data ss:Type="Number">0.815590661008502</Data></Cell><Cell><Data ss:Type="Number">0.471338410406571</Data></Cell><Cell><Data ss:Type="Number">0.773621607842626</Data></Cell><Cell><Data ss:Type="Number">0.643863839490699</Data></Cell><Cell><Data ss:Type="Number">0.766014635435344</Data></Cell><Cell><Data ss:Type="Number">0.94198280716512</Data></Cell><Cell><Data ss:Type="Number">0.378805744251537</Data></Cell><Cell><Data ss:Type="Number">0.625040334965947</Data></Cell><Cell><Data ss:Type="Number">0.625040334965947</Data></Cell><Cell><Data ss:Type="Number">0.41169561448412</Data></Cell><Cell><Data ss:Type="Number">0.412415601524465</Data></Cell><Cell><Data ss:Type="Number">0.746385537688335</Data></Cell><Cell><Data ss:Type="Number">0.631672092705544</Data></Cell><Cell><Data ss:Type="Number">0.887918397861501</Data></Cell><Cell><Data ss:Type="Number">0.821148509922088</Data></Cell><Cell><Data ss:Type="Number">0.778244327433259</Data></Cell><Cell><Data ss:Type="Number">0.700659195883484</Data></Cell><Cell><Data ss:Type="Number">0.777213161194611</Data></Cell><Cell><Data ss:Type="Number">0.650427695637462</Data></Cell><Cell><Data ss:Type="Number">0.775130356936197</Data></Cell><Cell><Data ss:Type="Number">0.574144117308961</Data></Cell><Cell><Data ss:Type="Number">0.829763140485427</Data></Cell><Cell><Data ss:Type="Number">0.832083120201495</Data></Cell><Cell><Data ss:Type="Number">0.43734684896718</Data></Cell><Cell><Data ss:Type="Number">0.44084764099286</Data></Cell><Cell><Data ss:Type="Number">0.394927730247827</Data></Cell><Cell><Data ss:Type="Number">0.368275712346919</Data></Cell><Cell><Data ss:Type="Number">0.727500113332992</Data></Cell><Cell><Data ss:Type="Number">0.801210506221481</Data></Cell><Cell><Data ss:Type="Number">0.665946114048716</Data></Cell><Cell><Data ss:Type="Number">1</Data></Cell><Cell><Data ss:Type="Number">0.401686770087001</Data></Cell><Cell><Data ss:Type="Number">0.76838281442209</Data></Cell><Cell><Data ss:Type="Number">0.755235026293911</Data></Cell><Cell><Data ss:Type="Number">0.614037536465694</Data></Cell><Cell><Data ss:Type="Number">0.828437516401934</Data></Cell><Cell><Data ss:Type="Number">0.620156381914423</Data></Cell><Cell><Data ss:Type="Number">0.868517696248025</Data></Cell><Cell><Data ss:Type="Number">0.431376225041058</Data></Cell><Cell><Data ss:Type="Number">0.617985949085491</Data></Cell><Cell><Data ss:Type="Number">0.474776731723332</Data></Cell><Cell><Data ss:Type="Number">0.878311080710761</Data></Cell><Cell><Data ss:Type="Number">0.430012883703387</Data></Cell><Cell><Data ss:Type="Number">0.896257050834799</Data></Cell><Cell><Data ss:Type="Number">0.402781082946494</Data></Cell><Cell><Data ss:Type="Number">0.631672092705544</Data></Cell><Cell><Data ss:Type="Number">0.808121355505573</Data></Cell><Cell><Data ss:Type="Number">0.56566145562261</Data></Cell><Cell><Data ss:Type="Number">0.642443784435031</Data></Cell><Cell><Data ss:Type="Number">0.896089065371171</Data></Cell><Cell><Data ss:Type="Number">0.478750392671158</Data></Cell><Cell><Data ss:Type="Number">0.625040334965947</Data></Cell><Cell><Data ss:Type="Number">0.795490008688417</Data></Cell><Cell><Data ss:Type="Number">0.433131844895471</Data></Cell><Cell><Data ss:Type="Number">0.895433810814369</Data></Cell><Cell><Data ss:Type="Number">0.879337838326486</Data></Cell><Cell><Data ss:Type="Number">0.525826392048224</Data></Cell><Cell><Data ss:Type="Number">0.869656680765276</Data></Cell><Cell><Data ss:Type="Number">0.771427972187359</Data></Cell><Cell><Data ss:Type="Number">0.624564257501777</Data></Cell><Cell><Data ss:Type="Number">0.797652001777075</Data></Cell><Cell><Data ss:Type="Number">0.624564257501777</Data></Cell><Cell><Data ss:Type="Number">0.375802238855354</Data></Cell><Cell><Data ss:Type="Number">0.764628262688168</Data></Cell><Cell><Data ss:Type="Number">0.868882091644278</Data></Cell><Cell><Data ss:Type="Number">0.628316849917278</Data></Cell><Cell><Data ss:Type="Number">0.574308068136279</Data></Cell><Cell><Data ss:Type="Number">0.694852964839136</Data></Cell><Cell><Data ss:Type="Number">0.631672092705544</Data></Cell><Cell><Data ss:Type="Number">0.70741013754846</Data></Cell><Cell><Data ss:Type="Number">0.75911892710384</Data></Cell><Cell><Data ss:Type="Number">0.91729296615444</Data></Cell><Cell><Data ss:Type="Number">0.338977216034648</Data></Cell><Cell><Data ss:Type="Number">0.836453992802237</Data></Cell><Cell><Data ss:Type="Number">0.931336059256031</Data></Cell><Cell><Data ss:Type="Number">0.653406515753378</Data></Cell><Cell><Data ss:Type="Number">0.625040334965947</Data></Cell><Cell><Data ss:Type="Number">0.917213248279137</Data></Cell><Cell><Data ss:Type="Number">0.583340621940148</Data></Cell><Cell><Data ss:Type="Number">0.616598425940355</Data></Cell><Cell><Data ss:Type="Number">0.209124823206247</Data></Cell><Cell><Data ss:Type="Number">0.223119983911918</Data></Cell><Cell><Data ss:Type="Number">0.106207658957805</Data></Cell><Cell><Data ss:Type="Number">0.352752532003283</Data></Cell><Cell><Data ss:Type="Number">0.30350348103519</Data></Cell><Cell><Data ss:Type="Number">0.446597795490578</Data></Cell><Cell><Data ss:Type="Number">0.386743625579346</Data></Cell><Cell><Data ss:Type="Number">0.400220592843791</Data></Cell><Cell><Data ss:Type="Number">0.0835965039235399</Data></Cell><Cell><Data ss:Type="Number">0.402781082946494</Data></Cell><Cell><Data ss:Type="Number">0.385149258267817</Data></Cell><Cell><Data ss:Type="Number">0.3992255629252</Data></Cell><Cell><Data ss:Type="Number">0.391538323053584</Data></Cell><Cell><Data ss:Type="Number">0.535301991458199</Data></Cell><Cell><Data ss:Type="Number">0.271382561224397</Data></Cell><Cell><Data ss:Type="Number">0.396797585695668</Data></Cell><Cell><Data ss:Type="Number">0.138548196777341</Data></Cell><Cell><Data ss:Type="Number">0.38998748241478</Data></Cell><Cell><Data ss:Type="Number">0.345230562052153</Data></Cell><Cell><Data ss:Type="Number">0.41709991835389</Data></Cell><Cell><Data ss:Type="Number">0.395650747738201</Data></Cell><Cell><Data ss:Type="Number">0.391538323053584</Data></Cell><Cell><Data ss:Type="Number">0.405272020913865</Data></Cell><Cell><Data ss:Type="Number">0.39914802888013</Data></Cell><Cell><Data ss:Type="Number">0.322880191127233</Data></Cell><Cell><Data ss:Type="Number">0.3076706195124</Data></Cell><Cell><Data ss:Type="Number">0.267228872891466</Data></Cell><Cell><Data ss:Type="Number">0.315015894896667</Data></Cell><Cell><Data ss:Type="Number">0.300347860286673</Data></Cell><Cell><Data ss:Type="Number">0.170702445438266</Data></Cell><Cell><Data ss:Type="Number">0.37356415553272</Data></Cell><Cell><Data ss:Type="Number">0.288133258733233</Data></Cell><Cell><Data ss:Type="Number">0.284205824794246</Data></Cell><Cell><Data ss:Type="Number">0.388869065558014</Data></Cell><Cell><Data ss:Type="Number">0.200565550071613</Data></Cell><Cell><Data ss:Type="Number">0.193717840461864</Data></Cell><Cell><Data ss:Type="Number">0.387937439239771</Data></Cell><Cell><Data ss:Type="Number">0.370254092172392</Data></Cell><Cell><Data ss:Type="Number">0.365863423934982</Data></Cell><Cell><Data ss:Type="Number">0.394388607403955</Data></Cell><Cell><Data ss:Type="Number">0.273799228386472</Data></Cell><Cell><Data ss:Type="Number">0.194894254523572</Data></Cell><Cell><Data ss:Type="Number">0.316293443940227</Data></Cell><Cell><Data ss:Type="Number">0.348413575127067</Data></Cell><Cell><Data ss:Type="Number">0.383153063796639</Data></Cell><Cell><Data ss:Type="Number">0.479339549170966</Data></Cell><Cell><Data ss:Type="Number">0.396797585695668</Data></Cell><Cell><Data ss:Type="Number">0.384015645522473</Data></Cell><Cell><Data ss:Type="Number">0.321531106177697</Data></Cell><Cell><Data ss:Type="Number">0.429592384171261</Data></Cell><Cell><Data ss:Type="Number">0.319753328903382</Data></Cell><Cell><Data ss:Type="Number">0.458149726082474</Data></Cell><Cell><Data ss:Type="Number">0.487561840898776</Data></Cell><Cell><Data ss:Type="Number">0.369173195634074</Data></Cell><Cell><Data ss:Type="Number">0.278964876230575</Data></Cell><Cell><Data ss:Type="Number">0.148785247809923</Data></Cell><Cell><Data ss:Type="Number">0.375802238855354</Data></Cell><Cell><Data ss:Type="Number">0.344108453161817</Data></Cell><Cell><Data ss:Type="Number">0.465422520500411</Data></Cell><Cell><Data ss:Type="Number">0.146058630468517</Data></Cell><Cell><Data ss:Type="Number">0.149677361497367</Data></Cell><Cell><Data ss:Type="Number">0.553241498176872</Data></Cell><Cell><Data ss:Type="Number">0.312008325674987</Data></Cell><Cell><Data ss:Type="Number">0.0451619118757194</Data></Cell><Cell><Data ss:Type="Number">0.196063614420724</Data></Cell><Cell><Data ss:Type="Number">0.515506966865796</Data></Cell><Cell><Data ss:Type="Number">0.39914802888013</Data></Cell><Cell><Data ss:Type="Number">0.430826471096446</Data></Cell><Cell><Data ss:Type="Number">0.0957970591038965</Data></Cell><Cell><Data ss:Type="Number">0.493071148136773</Data></Cell><Cell><Data ss:Type="Number">0.40990468344226</Data></Cell><Cell><Data ss:Type="Number">0.288358003007726</Data></Cell><Cell><Data ss:Type="Number">0.303874833907742</Data></Cell><Cell><Data ss:Type="Number">0.229106200527896</Data></Cell><Cell><Data ss:Type="Number">0.234679293234815</Data></Cell><Cell><Data ss:Type="Number">0.182324335688757</Data></Cell><Cell><Data ss:Type="Number">0.241730371570612</Data></Cell><Cell><Data ss:Type="Number">0.209427159164474</Data></Cell><Cell><Data ss:Type="Number">0.239433182549018</Data></Cell><Cell><Data ss:Type="Number">0.123524095777727</Data></Cell><Cell><Data ss:Type="Number">0.172056947630372</Data></Cell><Cell><Data ss:Type="Number">0.153345127415683</Data></Cell><Cell><Data ss:Type="Number">0.120355275203592</Data></Cell><Cell><Data ss:Type="Number">0.162679763467697</Data></Cell><Cell><Data ss:Type="Number">0</Data></Cell><Cell><Data ss:Type="Number">0.495450647008296</Data></Cell></Row><Row ss:Height="12.816"><Cell><Data ss:Type="String">GLYCINE_SERINE_AND_THREONINE_METABOLISM</Data></Cell><Cell><Data ss:Type="Number">0.929629353975941</Data></Cell><Cell><Data ss:Type="Number">0.339552550933982</Data></Cell><Cell><Data ss:Type="Number">0.503010980382681</Data></Cell><Cell><Data ss:Type="Number">0.652362437697442</Data></Cell><Cell><Data ss:Type="Number">0.299469478597636</Data></Cell><Cell><Data ss:Type="Number">1</Data></Cell><Cell><Data ss:Type="Number">0.600091676871604</Data></Cell><Cell><Data ss:Type="Number">0.407106965526982</Data></Cell><Cell><Data ss:Type="Number">0.481420334550478</Data></Cell><Cell><Data ss:Type="Number">0.652902674836491</Data></Cell><Cell><Data ss:Type="Number">0.359298735567818</Data></Cell><Cell><Data ss:Type="Number">0.459269370254083</Data></Cell><Cell><Data ss:Type="Number">1</Data></Cell><Cell><Data ss:Type="Number">0.276245738096301</Data></Cell><Cell><Data ss:Type="Number">0.519023155613754</Data></Cell><Cell><Data ss:Type="Number">0.421504990584975</Data></Cell><Cell><Data ss:Type="Number">0.598206933725746</Data></Cell><Cell><Data ss:Type="Number">0.411229123736473</Data></Cell><Cell><Data ss:Type="Number">0.670398390384487</Data></Cell><Cell><Data ss:Type="Number">0.332214244060138</Data></Cell><Cell><Data ss:Type="Number">0.334826467156118</Data></Cell><Cell><Data ss:Type="Number">0.400844002733712</Data></Cell><Cell><Data ss:Type="Number">0.377936504420005</Data></Cell><Cell><Data ss:Type="Number">0.496564840156085</Data></Cell><Cell><Data ss:Type="Number">0.441128414587771</Data></Cell><Cell><Data ss:Type="Number">0.452151551917136</Data></Cell><Cell><Data ss:Type="Number">0.422904682108473</Data></Cell><Cell><Data ss:Type="Number">0.318713754090376</Data></Cell><Cell><Data ss:Type="Number">0.324554489039441</Data></Cell><Cell><Data ss:Type="Number">0.35869012219524</Data></Cell><Cell><Data ss:Type="Number">0.786117024273938</Data></Cell><Cell><Data ss:Type="Number">0.402401675653648</Data></Cell><Cell><Data ss:Type="Number">0.499196136709436</Data></Cell><Cell><Data ss:Type="Number">0.255304948585026</Data></Cell><Cell><Data ss:Type="Number">0.543228878794331</Data></Cell><Cell><Data ss:Type="Number">0.339552550933982</Data></Cell><Cell><Data ss:Type="Number">0.463610740905183</Data></Cell><Cell><Data ss:Type="Number">0.301063515271356</Data></Cell><Cell><Data ss:Type="Number">0.368620519367183</Data></Cell><Cell><Data ss:Type="Number">0.378226975569376</Data></Cell><Cell><Data ss:Type="Number">0.880175708322469</Data></Cell><Cell><Data ss:Type="Number">0.612479638026388</Data></Cell><Cell><Data ss:Type="Number">0.934868192709317</Data></Cell><Cell><Data ss:Type="Number">0.355503683590233</Data></Cell><Cell><Data ss:Type="Number">0.281796834417128</Data></Cell><Cell><Data ss:Type="Number">0.856720888321918</Data></Cell><Cell><Data ss:Type="Number">0.321665859858763</Data></Cell><Cell><Data ss:Type="Number">0.469165596882745</Data></Cell><Cell><Data ss:Type="Number">0.254391022619318</Data></Cell><Cell><Data ss:Type="Number">0.556953916912192</Data></Cell><Cell><Data ss:Type="Number">0.421196390707302</Data></Cell><Cell><Data ss:Type="Number">0.687073273538345</Data></Cell><Cell><Data ss:Type="Number">0.513354935230285</Data></Cell><Cell><Data ss:Type="Number">0.668345800699058</Data></Cell><Cell><Data ss:Type="Number">0.670398390384487</Data></Cell><Cell><Data ss:Type="Number">1</Data></Cell><Cell><Data ss:Type="Number">0.587626708199348</Data></Cell><Cell><Data ss:Type="Number">0.383844555252404</Data></Cell><Cell><Data ss:Type="Number">0.355607708220582</Data></Cell><Cell><Data ss:Type="Number">1</Data></Cell><Cell><Data ss:Type="Number">0.480037179038183</Data></Cell><Cell><Data ss:Type="Number">0.421084389504505</Data></Cell><Cell><Data ss:Type="Number">0.398930197195316</Data></Cell><Cell><Data ss:Type="Number">0.450076912268705</Data></Cell><Cell><Data ss:Type="Number">0.496610476230799</Data></Cell><Cell><Data ss:Type="Number">0.289087286694869</Data></Cell><Cell><Data ss:Type="Number">0.569086992995023</Data></Cell><Cell><Data ss:Type="Number">0.670398390384487</Data></Cell><Cell><Data ss:Type="Number">0.145081226602901</Data></Cell><Cell><Data ss:Type="Number">0.500345394467468</Data></Cell><Cell><Data ss:Type="Number">0.53531198046039</Data></Cell><Cell><Data ss:Type="Number">0.311355348689492</Data></Cell><Cell><Data ss:Type="Number">0.353327548704981</Data></Cell><Cell><Data ss:Type="Number">0.308215925778395</Data></Cell><Cell><Data ss:Type="Number">0.773254330774083</Data></Cell><Cell><Data ss:Type="Number">0.384708986317</Data></Cell><Cell><Data ss:Type="Number">0.387282497012262</Data></Cell><Cell><Data ss:Type="Number">0.543228878794331</Data></Cell><Cell><Data ss:Type="Number">0.280291434847221</Data></Cell><Cell><Data ss:Type="Number">0.32560166015489</Data></Cell><Cell><Data ss:Type="Number">0.332668540584968</Data></Cell><Cell><Data ss:Type="Number">0.519166723081639</Data></Cell><Cell><Data ss:Type="Number">0.670398390384487</Data></Cell><Cell><Data ss:Type="Number">0.423215639968199</Data></Cell><Cell><Data ss:Type="Number">0.344474876901168</Data></Cell><Cell><Data ss:Type="Number">0.806783070194511</Data></Cell><Cell><Data ss:Type="Number">0.0835990549597273</Data></Cell><Cell><Data ss:Type="Number">0.100639197175749</Data></Cell><Cell><Data ss:Type="Number">0.0160229804819835</Data></Cell><Cell><Data ss:Type="Number">0.17968914833859</Data></Cell><Cell><Data ss:Type="Number">0.169606427875195</Data></Cell><Cell><Data ss:Type="Number">0.222366433403161</Data></Cell><Cell><Data ss:Type="Number">0.212843449952579</Data></Cell><Cell><Data ss:Type="Number">0.233080700084441</Data></Cell><Cell><Data ss:Type="Number">0.00547289518689676</Data></Cell><Cell><Data ss:Type="Number">0.210037964227877</Data></Cell><Cell><Data ss:Type="Number">0.205258888775341</Data></Cell><Cell><Data ss:Type="Number">0.206711817307628</Data></Cell><Cell><Data ss:Type="Number">0.227493482142224</Data></Cell><Cell><Data ss:Type="Number">0.257768530820186</Data></Cell><Cell><Data ss:Type="Number">0.121813931375785</Data></Cell><Cell><Data ss:Type="Number">0.201649504823935</Data></Cell><Cell><Data ss:Type="Number">0.0293130155825983</Data></Cell><Cell><Data ss:Type="Number">0.23485687492887</Data></Cell><Cell><Data ss:Type="Number">0.185043905642661</Data></Cell><Cell><Data ss:Type="Number">0.207245984216463</Data></Cell><Cell><Data ss:Type="Number">0.21811311713246</Data></Cell><Cell><Data ss:Type="Number">0.212453869010127</Data></Cell><Cell><Data ss:Type="Number">0.201743928526666</Data></Cell><Cell><Data ss:Type="Number">0.228283935471478</Data></Cell><Cell><Data ss:Type="Number">0.166545690827035</Data></Cell><Cell><Data ss:Type="Number">0.154864045324904</Data></Cell><Cell><Data ss:Type="Number">0.143093920029993</Data></Cell><Cell><Data ss:Type="Number">0.176839972529652</Data></Cell><Cell><Data ss:Type="Number">0.17183916474701</Data></Cell><Cell><Data ss:Type="Number">0.0870119497843511</Data></Cell><Cell><Data ss:Type="Number">0.182787027363464</Data></Cell><Cell><Data ss:Type="Number">0.14632142885289</Data></Cell><Cell><Data ss:Type="Number">0.209424882688232</Data></Cell><Cell><Data ss:Type="Number">0.19977082912188</Data></Cell><Cell><Data ss:Type="Number">0.114540914702147</Data></Cell><Cell><Data ss:Type="Number">0.0767307468270185</Data></Cell><Cell><Data ss:Type="Number">0.17501339379045</Data></Cell><Cell><Data ss:Type="Number">0.176839280984299</Data></Cell><Cell><Data ss:Type="Number">0.182749229193301</Data></Cell><Cell><Data ss:Type="Number">0.252030731396433</Data></Cell><Cell><Data ss:Type="Number">0.136093452142288</Data></Cell><Cell><Data ss:Type="Number">0.107991632387161</Data></Cell><Cell><Data ss:Type="Number">0.12406362543416</Data></Cell><Cell><Data ss:Type="Number">0.193750134417206</Data></Cell><Cell><Data ss:Type="Number">0.202830388316337</Data></Cell><Cell><Data ss:Type="Number">0.187782441947118</Data></Cell><Cell><Data ss:Type="Number">0.191170494415713</Data></Cell><Cell><Data ss:Type="Number">0.165107401078937</Data></Cell><Cell><Data ss:Type="Number">0.195229848828802</Data></Cell><Cell><Data ss:Type="Number">0.169858658340661</Data></Cell><Cell><Data ss:Type="Number">0.172253078932203</Data></Cell><Cell><Data ss:Type="Number">0.209186494043001</Data></Cell><Cell><Data ss:Type="Number">0.228143880663626</Data></Cell><Cell><Data ss:Type="Number">0.18651410857828</Data></Cell><Cell><Data ss:Type="Number">0.110569949889149</Data></Cell><Cell><Data ss:Type="Number">0.0636909271251489</Data></Cell><Cell><Data ss:Type="Number">0.213652022538504</Data></Cell><Cell><Data ss:Type="Number">0.160016293357186</Data></Cell><Cell><Data ss:Type="Number">0.244788696231171</Data></Cell><Cell><Data ss:Type="Number">0.0983082754659242</Data></Cell><Cell><Data ss:Type="Number">0.0401377695506498</Data></Cell><Cell><Data ss:Type="Number">0.189304109045343</Data></Cell><Cell><Data ss:Type="Number">0.20564944064109</Data></Cell><Cell><Data ss:Type="Number">0.035242657164736</Data></Cell><Cell><Data ss:Type="Number">0.103274657072705</Data></Cell><Cell><Data ss:Type="Number">0.222470876711548</Data></Cell><Cell><Data ss:Type="Number">0.244788696231171</Data></Cell><Cell><Data ss:Type="Number">0.239986619270297</Data></Cell><Cell><Data ss:Type="Number">0</Data></Cell><Cell><Data ss:Type="Number">0.232438307280862</Data></Cell><Cell><Data ss:Type="Number">0.248703486985235</Data></Cell><Cell><Data ss:Type="Number">0.172307765440058</Data></Cell><Cell><Data ss:Type="Number">0.163679966061364</Data></Cell><Cell><Data ss:Type="Number">0.133551536305601</Data></Cell><Cell><Data ss:Type="Number">0.188425432186549</Data></Cell><Cell><Data ss:Type="Number">0.0465810881848569</Data></Cell><Cell><Data ss:Type="Number">0.0946938551360511</Data></Cell><Cell><Data ss:Type="Number">0.0713511832312824</Data></Cell><Cell><Data ss:Type="Number">0.0875805458769001</Data></Cell><Cell><Data ss:Type="Number">0.0161242363375085</Data></Cell><Cell><Data ss:Type="Number">0.0462959740469246</Data></Cell><Cell><Data ss:Type="Number">0.0185915564686675</Data></Cell><Cell><Data ss:Type="Number">0.0591885973849919</Data></Cell><Cell><Data ss:Type="Number">0.0228793587947638</Data></Cell><Cell><Data ss:Type="Number">0.337356414145528</Data></Cell><Cell><Data ss:Type="Number">0.203507273138115</Data></Cell></Row><Row ss:Height="12.816"><Cell><Data ss:Type="String">CYSTEINE_AND_METHIONINE_METABOLISM</Data></Cell><Cell><Data ss:Type="Number">0.998521442969786</Data></Cell><Cell><Data ss:Type="Number">0.513386860721321</Data></Cell><Cell><Data ss:Type="Number">0.521969049377251</Data></Cell><Cell><Data ss:Type="Number">0.606144016465196</Data></Cell><Cell><Data ss:Type="Number">0.448457084071149</Data></Cell><Cell><Data ss:Type="Number">0.534801051578678</Data></Cell><Cell><Data ss:Type="Number">0.815972294343288</Data></Cell><Cell><Data ss:Type="Number">0.348553656221433</Data></Cell><Cell><Data ss:Type="Number">0.674902639366846</Data></Cell><Cell><Data ss:Type="Number">0.81652369484564</Data></Cell><Cell><Data ss:Type="Number">0.421579626257802</Data></Cell><Cell><Data ss:Type="Number">0.492749869160135</Data></Cell><Cell><Data ss:Type="Number">0.686670766220347</Data></Cell><Cell><Data ss:Type="Number">0.727193128524813</Data></Cell><Cell><Data ss:Type="Number">0.716170426514367</Data></Cell><Cell><Data ss:Type="Number">0.381103390840421</Data></Cell><Cell><Data ss:Type="Number">0.727737894953063</Data></Cell><Cell><Data ss:Type="Number">0.421761518156656</Data></Cell><Cell><Data ss:Type="Number">0.731937952667265</Data></Cell><Cell><Data ss:Type="Number">0.325218393754153</Data></Cell><Cell><Data ss:Type="Number">0.400315507805645</Data></Cell><Cell><Data ss:Type="Number">0.372679848680472</Data></Cell><Cell><Data ss:Type="Number">0.38124946700018</Data></Cell><Cell><Data ss:Type="Number">0.668722707366308</Data></Cell><Cell><Data ss:Type="Number">0.532291555829057</Data></Cell><Cell><Data ss:Type="Number">0.484751228178463</Data></Cell><Cell><Data ss:Type="Number">0.431201471753527</Data></Cell><Cell><Data ss:Type="Number">0.44610089355539</Data></Cell><Cell><Data ss:Type="Number">0.266324648079862</Data></Cell><Cell><Data ss:Type="Number">0.493328212909832</Data></Cell><Cell><Data ss:Type="Number">1</Data></Cell><Cell><Data ss:Type="Number">1</Data></Cell><Cell><Data ss:Type="Number">0.514153154567532</Data></Cell><Cell><Data ss:Type="Number">0.666620246039399</Data></Cell><Cell><Data ss:Type="Number">0.503191848249369</Data></Cell><Cell><Data ss:Type="Number">0.473014812015204</Data></Cell><Cell><Data ss:Type="Number">0.461064020808353</Data></Cell><Cell><Data ss:Type="Number">0.390720548714273</Data></Cell><Cell><Data ss:Type="Number">0.577372449425282</Data></Cell><Cell><Data ss:Type="Number">0.564653463723275</Data></Cell><Cell><Data ss:Type="Number">0.809556086722373</Data></Cell><Cell><Data ss:Type="Number">0.35902208027558</Data></Cell><Cell><Data ss:Type="Number">0.848449100384577</Data></Cell><Cell><Data ss:Type="Number">0.548622245091559</Data></Cell><Cell><Data ss:Type="Number">0.385330139493007</Data></Cell><Cell><Data ss:Type="Number">0.922295366262198</Data></Cell><Cell><Data ss:Type="Number">0.896258279810719</Data></Cell><Cell><Data ss:Type="Number">0.515677491331113</Data></Cell><Cell><Data ss:Type="Number">0.295944748257268</Data></Cell><Cell><Data ss:Type="Number">0.548622245091559</Data></Cell><Cell><Data ss:Type="Number">0.306522006245275</Data></Cell><Cell><Data ss:Type="Number">0.832289972743214</Data></Cell><Cell><Data ss:Type="Number">0.439900616326002</Data></Cell><Cell><Data ss:Type="Number">0.886340333014722</Data></Cell><Cell><Data ss:Type="Number">0.791384221431247</Data></Cell><Cell><Data ss:Type="Number">0.288060030852671</Data></Cell><Cell><Data ss:Type="Number">0.373276124974707</Data></Cell><Cell><Data ss:Type="Number">0.844333119456913</Data></Cell><Cell><Data ss:Type="Number">0.512811559495101</Data></Cell><Cell><Data ss:Type="Number">0.968985929581918</Data></Cell><Cell><Data ss:Type="Number">0.49815317832505</Data></Cell><Cell><Data ss:Type="Number">0.634053074330093</Data></Cell><Cell><Data ss:Type="Number">0.373179033752732</Data></Cell><Cell><Data ss:Type="Number">0.289412343097591</Data></Cell><Cell><Data ss:Type="Number">0.51213444716858</Data></Cell><Cell><Data ss:Type="Number">0.77593664848371</Data></Cell><Cell><Data ss:Type="Number">0.620486611570803</Data></Cell><Cell><Data ss:Type="Number">0.732626422469873</Data></Cell><Cell><Data ss:Type="Number">0.313162409680691</Data></Cell><Cell><Data ss:Type="Number">0.419906884436179</Data></Cell><Cell><Data ss:Type="Number">0.694738914692637</Data></Cell><Cell><Data ss:Type="Number">0.800561582590887</Data></Cell><Cell><Data ss:Type="Number">0.973383353851777</Data></Cell><Cell><Data ss:Type="Number">0.642807197535215</Data></Cell><Cell><Data ss:Type="Number">0.795117309541055</Data></Cell><Cell><Data ss:Type="Number">0.727258448240431</Data></Cell><Cell><Data ss:Type="Number">0.433805970385152</Data></Cell><Cell><Data ss:Type="Number">0.551425499884284</Data></Cell><Cell><Data ss:Type="Number">0.956613512753941</Data></Cell><Cell><Data ss:Type="Number">0.559982906357529</Data></Cell><Cell><Data ss:Type="Number">0.508459129835536</Data></Cell><Cell><Data ss:Type="Number">0.699548877383919</Data></Cell><Cell><Data ss:Type="Number">0.679899822562704</Data></Cell><Cell><Data ss:Type="Number">0.442547532922283</Data></Cell><Cell><Data ss:Type="Number">0.415419489913762</Data></Cell><Cell><Data ss:Type="Number">1</Data></Cell><Cell><Data ss:Type="Number">0.02966533336283</Data></Cell><Cell><Data ss:Type="Number">0.119329539872532</Data></Cell><Cell><Data ss:Type="Number">0.031299068414394</Data></Cell><Cell><Data ss:Type="Number">0.136064830425884</Data></Cell><Cell><Data ss:Type="Number">0.137578655830867</Data></Cell><Cell><Data ss:Type="Number">0.231509462276319</Data></Cell><Cell><Data ss:Type="Number">0.220807368081393</Data></Cell><Cell><Data ss:Type="Number">0.249386715649529</Data></Cell><Cell><Data ss:Type="Number">0</Data></Cell><Cell><Data ss:Type="Number">0.223729620157214</Data></Cell><Cell><Data ss:Type="Number">0.183857495140001</Data></Cell><Cell><Data ss:Type="Number">0.211575492593272</Data></Cell><Cell><Data ss:Type="Number">0.211977150193686</Data></Cell><Cell><Data ss:Type="Number">0.384837356936051</Data></Cell><Cell><Data ss:Type="Number">0.0953300623741927</Data></Cell><Cell><Data ss:Type="Number">0.196413473200481</Data></Cell><Cell><Data ss:Type="Number">0.102624690309392</Data></Cell><Cell><Data ss:Type="Number">0.209926223511655</Data></Cell><Cell><Data ss:Type="Number">0.274337242746969</Data></Cell><Cell><Data ss:Type="Number">0.217427142607911</Data></Cell><Cell><Data ss:Type="Number">0.21009447516983</Data></Cell><Cell><Data ss:Type="Number">0.242684690735301</Data></Cell><Cell><Data ss:Type="Number">0.222381207243253</Data></Cell><Cell><Data ss:Type="Number">0.226770996179701</Data></Cell><Cell><Data ss:Type="Number">0.211549879575027</Data></Cell><Cell><Data ss:Type="Number">0.1751990616882</Data></Cell><Cell><Data ss:Type="Number">0.191003248167381</Data></Cell><Cell><Data ss:Type="Number">0.203603961403342</Data></Cell><Cell><Data ss:Type="Number">0.195132908740103</Data></Cell><Cell><Data ss:Type="Number">0.0785003983777277</Data></Cell><Cell><Data ss:Type="Number">0.219172750470205</Data></Cell><Cell><Data ss:Type="Number">0.171958484965346</Data></Cell><Cell><Data ss:Type="Number">0.346817811151686</Data></Cell><Cell><Data ss:Type="Number">0.247634512848339</Data></Cell><Cell><Data ss:Type="Number">0.117504338850393</Data></Cell><Cell><Data ss:Type="Number">0.058246626155586</Data></Cell><Cell><Data ss:Type="Number">0.209073099742693</Data></Cell><Cell><Data ss:Type="Number">0.196541878406817</Data></Cell><Cell><Data ss:Type="Number">0.226705623287457</Data></Cell><Cell><Data ss:Type="Number">0.237816136150501</Data></Cell><Cell><Data ss:Type="Number">0.15168761668361</Data></Cell><Cell><Data ss:Type="Number">0.0881731138703457</Data></Cell><Cell><Data ss:Type="Number">0.0864850283606966</Data></Cell><Cell><Data ss:Type="Number">0.174354696105107</Data></Cell><Cell><Data ss:Type="Number">0.222543927916149</Data></Cell><Cell><Data ss:Type="Number">0.238010587359358</Data></Cell><Cell><Data ss:Type="Number">0.170862677219494</Data></Cell><Cell><Data ss:Type="Number">0.154931503313011</Data></Cell><Cell><Data ss:Type="Number">0.196468719171275</Data></Cell><Cell><Data ss:Type="Number">0.144707395159489</Data></Cell><Cell><Data ss:Type="Number">0.197499708413628</Data></Cell><Cell><Data ss:Type="Number">0.239010684050262</Data></Cell><Cell><Data ss:Type="Number">0.343100840962176</Data></Cell><Cell><Data ss:Type="Number">0.192890290643511</Data></Cell><Cell><Data ss:Type="Number">0.125990801041519</Data></Cell><Cell><Data ss:Type="Number">0.0697806695362152</Data></Cell><Cell><Data ss:Type="Number">0.194860909606501</Data></Cell><Cell><Data ss:Type="Number">0.184097532230642</Data></Cell><Cell><Data ss:Type="Number">0.411158346908354</Data></Cell><Cell><Data ss:Type="Number">0.0851587745185224</Data></Cell><Cell><Data ss:Type="Number">0.00527181822081208</Data></Cell><Cell><Data ss:Type="Number">0.274151431311482</Data></Cell><Cell><Data ss:Type="Number">0.189138505129217</Data></Cell><Cell><Data ss:Type="Number">0</Data></Cell><Cell><Data ss:Type="Number">0.0734947267757712</Data></Cell><Cell><Data ss:Type="Number">0.239885600768805</Data></Cell><Cell><Data ss:Type="Number">0.242444168533285</Data></Cell><Cell><Data ss:Type="Number">0.29941528320972</Data></Cell><Cell><Data ss:Type="Number">0</Data></Cell><Cell><Data ss:Type="Number">0.30333594646221</Data></Cell><Cell><Data ss:Type="Number">0.309110314289814</Data></Cell><Cell><Data ss:Type="Number">0.235075010669947</Data></Cell><Cell><Data ss:Type="Number">0.225064228941262</Data></Cell><Cell><Data ss:Type="Number">0.118730575252729</Data></Cell><Cell><Data ss:Type="Number">0.334200487308856</Data></Cell><Cell><Data ss:Type="Number">0.0779953383377441</Data></Cell><Cell><Data ss:Type="Number">0.1133883792401</Data></Cell><Cell><Data ss:Type="Number">0.0601426545348057</Data></Cell><Cell><Data ss:Type="Number">0.0977295685064177</Data></Cell><Cell><Data ss:Type="Number">0.0259689555980746</Data></Cell><Cell><Data ss:Type="Number">0.0786122079837908</Data></Cell><Cell><Data ss:Type="Number">0.0198621623011227</Data></Cell><Cell><Data ss:Type="Number">0.0189885392395193</Data></Cell><Cell><Data ss:Type="Number">0</Data></Cell><Cell><Data ss:Type="Number">0.170093774868023</Data></Cell><Cell><Data ss:Type="Number">0.235874977136196</Data></Cell></Row><Row ss:Height="12.816"><Cell><Data ss:Type="String">ARGININE_AND_PROLINE_METABOLISM</Data></Cell><Cell><Data ss:Type="Number">0.802458640091221</Data></Cell><Cell><Data ss:Type="Number">0.422288613023397</Data></Cell><Cell><Data ss:Type="Number">0.730129449080399</Data></Cell><Cell><Data ss:Type="Number">0.822623310299226</Data></Cell><Cell><Data ss:Type="Number">0.363556705356184</Data></Cell><Cell><Data ss:Type="Number">0.722253670506261</Data></Cell><Cell><Data ss:Type="Number">0.679201781084933</Data></Cell><Cell><Data ss:Type="Number">0.53706360382446</Data></Cell><Cell><Data ss:Type="Number">0.644406162299864</Data></Cell><Cell><Data ss:Type="Number">0.581722149669532</Data></Cell><Cell><Data ss:Type="Number">0.485790301606615</Data></Cell><Cell><Data ss:Type="Number">0.676199389995082</Data></Cell><Cell><Data ss:Type="Number">0.767197319559235</Data></Cell><Cell><Data ss:Type="Number">0.46563380985517</Data></Cell><Cell><Data ss:Type="Number">0.723154422422158</Data></Cell><Cell><Data ss:Type="Number">0.50332185387237</Data></Cell><Cell><Data ss:Type="Number">0.924195446023282</Data></Cell><Cell><Data ss:Type="Number">0.537374415645161</Data></Cell><Cell><Data ss:Type="Number">0.795512982210876</Data></Cell><Cell><Data ss:Type="Number">0.460235144401436</Data></Cell><Cell><Data ss:Type="Number">0.435162104552025</Data></Cell><Cell><Data ss:Type="Number">0.519083852593396</Data></Cell><Cell><Data ss:Type="Number">0.481597912736835</Data></Cell><Cell><Data ss:Type="Number">0.655447482505189</Data></Cell><Cell><Data ss:Type="Number">0.581974737787956</Data></Cell><Cell><Data ss:Type="Number">0.60084455356506</Data></Cell><Cell><Data ss:Type="Number">0.599779178409261</Data></Cell><Cell><Data ss:Type="Number">0.423012736964164</Data></Cell><Cell><Data ss:Type="Number">0.405099358570562</Data></Cell><Cell><Data ss:Type="Number">0.435162104552025</Data></Cell><Cell><Data ss:Type="Number">0.363068812474849</Data></Cell><Cell><Data ss:Type="Number">0.362257855185372</Data></Cell><Cell><Data ss:Type="Number">0.754211517062592</Data></Cell><Cell><Data ss:Type="Number">0.41971546292118</Data></Cell><Cell><Data ss:Type="Number">1</Data></Cell><Cell><Data ss:Type="Number">0.457448137116427</Data></Cell><Cell><Data ss:Type="Number">0.727639134959978</Data></Cell><Cell><Data ss:Type="Number">0.345610950135888</Data></Cell><Cell><Data ss:Type="Number">0.530902729656796</Data></Cell><Cell><Data ss:Type="Number">0.49131139926581</Data></Cell><Cell><Data ss:Type="Number">0.640255672079953</Data></Cell><Cell><Data ss:Type="Number">0.662566038893252</Data></Cell><Cell><Data ss:Type="Number">0.640131921291138</Data></Cell><Cell><Data ss:Type="Number">0.449065328338669</Data></Cell><Cell><Data ss:Type="Number">0.387297857658221</Data></Cell><Cell><Data ss:Type="Number">0.749938160075188</Data></Cell><Cell><Data ss:Type="Number">0.436851950393451</Data></Cell><Cell><Data ss:Type="Number">0.731681956131136</Data></Cell><Cell><Data ss:Type="Number">0.450251509034639</Data></Cell><Cell><Data ss:Type="Number">0.820938655359073</Data></Cell><Cell><Data ss:Type="Number">0.388375857559488</Data></Cell><Cell><Data ss:Type="Number">0.617279931550191</Data></Cell><Cell><Data ss:Type="Number">0.764183383994402</Data></Cell><Cell><Data ss:Type="Number">0.523211385387307</Data></Cell><Cell><Data ss:Type="Number">0.651842922814033</Data></Cell><Cell><Data ss:Type="Number">0.940141201948183</Data></Cell><Cell><Data ss:Type="Number">0.570146923390615</Data></Cell><Cell><Data ss:Type="Number">0.599237583839813</Data></Cell><Cell><Data ss:Type="Number">0.496834573850702</Data></Cell><Cell><Data ss:Type="Number">0.873920202518495</Data></Cell><Cell><Data ss:Type="Number">0.670110489205868</Data></Cell><Cell><Data ss:Type="Number">0.564800665392949</Data></Cell><Cell><Data ss:Type="Number">0.543889257668519</Data></Cell><Cell><Data ss:Type="Number">0.576910450324745</Data></Cell><Cell><Data ss:Type="Number">0.724468668297141</Data></Cell><Cell><Data ss:Type="Number">0.492447468161482</Data></Cell><Cell><Data ss:Type="Number">0.85640481980298</Data></Cell><Cell><Data ss:Type="Number">0.591051811190113</Data></Cell><Cell><Data ss:Type="Number">0.359856373523161</Data></Cell><Cell><Data ss:Type="Number">0.694501577103044</Data></Cell><Cell><Data ss:Type="Number">0.678546760082544</Data></Cell><Cell><Data ss:Type="Number">0.53706360382446</Data></Cell><Cell><Data ss:Type="Number">0.545338521981899</Data></Cell><Cell><Data ss:Type="Number">0.485790301606615</Data></Cell><Cell><Data ss:Type="Number">0.673185462783315</Data></Cell><Cell><Data ss:Type="Number">0.54657626158397</Data></Cell><Cell><Data ss:Type="Number">0.518115934868485</Data></Cell><Cell><Data ss:Type="Number">0.812189311457517</Data></Cell><Cell><Data ss:Type="Number">0.362021380605577</Data></Cell><Cell><Data ss:Type="Number">0.479736619921295</Data></Cell><Cell><Data ss:Type="Number">0.469230067820287</Data></Cell><Cell><Data ss:Type="Number">0.764380942002554</Data></Cell><Cell><Data ss:Type="Number">0.842107714666766</Data></Cell><Cell><Data ss:Type="Number">0.583225179174218</Data></Cell><Cell><Data ss:Type="Number">0.46563380985517</Data></Cell><Cell><Data ss:Type="Number">0.680111750381665</Data></Cell><Cell><Data ss:Type="Number">0.112467753812063</Data></Cell><Cell><Data ss:Type="Number">0.144247533869564</Data></Cell><Cell><Data ss:Type="Number">0.0340792659855317</Data></Cell><Cell><Data ss:Type="Number">0.243252127634917</Data></Cell><Cell><Data ss:Type="Number">0.226105299359537</Data></Cell><Cell><Data ss:Type="Number">0.305012507825002</Data></Cell><Cell><Data ss:Type="Number">0.305577677125754</Data></Cell><Cell><Data ss:Type="Number">0.307770755578199</Data></Cell><Cell><Data ss:Type="Number">0.00904336785113198</Data></Cell><Cell><Data ss:Type="Number">0.315607673004643</Data></Cell><Cell><Data ss:Type="Number">0.311484397593485</Data></Cell><Cell><Data ss:Type="Number">0.29427424817287</Data></Cell><Cell><Data ss:Type="Number">0.306942457745334</Data></Cell><Cell><Data ss:Type="Number">0.368604642533313</Data></Cell><Cell><Data ss:Type="Number">0.175082768392758</Data></Cell><Cell><Data ss:Type="Number">0.315364300662191</Data></Cell><Cell><Data ss:Type="Number">0.026571858875825</Data></Cell><Cell><Data ss:Type="Number">0.299630263198984</Data></Cell><Cell><Data ss:Type="Number">0.231074630344307</Data></Cell><Cell><Data ss:Type="Number">0.308759756604677</Data></Cell><Cell><Data ss:Type="Number">0.317856433448899</Data></Cell><Cell><Data ss:Type="Number">0.292286106070112</Data></Cell><Cell><Data ss:Type="Number">0.298074931414273</Data></Cell><Cell><Data ss:Type="Number">0.33056691368711</Data></Cell><Cell><Data ss:Type="Number">0.252387114593177</Data></Cell><Cell><Data ss:Type="Number">0.224227431460074</Data></Cell><Cell><Data ss:Type="Number">0.210045957880098</Data></Cell><Cell><Data ss:Type="Number">0.206161058669967</Data></Cell><Cell><Data ss:Type="Number">0.214390154182294</Data></Cell><Cell><Data ss:Type="Number">0.0868380977988541</Data></Cell><Cell><Data ss:Type="Number">0.271480367030628</Data></Cell><Cell><Data ss:Type="Number">0.231373136038777</Data></Cell><Cell><Data ss:Type="Number">0.21571517963264</Data></Cell><Cell><Data ss:Type="Number">0.292837773988309</Data></Cell><Cell><Data ss:Type="Number">0.152335026531288</Data></Cell><Cell><Data ss:Type="Number">0.0846870398906886</Data></Cell><Cell><Data ss:Type="Number">0.239994776150394</Data></Cell><Cell><Data ss:Type="Number">0.254763996517536</Data></Cell><Cell><Data ss:Type="Number">0.256476160387835</Data></Cell><Cell><Data ss:Type="Number">0.306054525676583</Data></Cell><Cell><Data ss:Type="Number">0.200074748338771</Data></Cell><Cell><Data ss:Type="Number">0.112488841047658</Data></Cell><Cell><Data ss:Type="Number">0.172385662820508</Data></Cell><Cell><Data ss:Type="Number">0.274833109862611</Data></Cell><Cell><Data ss:Type="Number">0.283731010420259</Data></Cell><Cell><Data ss:Type="Number">0.250121892918819</Data></Cell><Cell><Data ss:Type="Number">0.290418492787727</Data></Cell><Cell><Data ss:Type="Number">0.226024774551438</Data></Cell><Cell><Data ss:Type="Number">0.251818490809529</Data></Cell><Cell><Data ss:Type="Number">0.250564373897357</Data></Cell><Cell><Data ss:Type="Number">0.224617947726656</Data></Cell><Cell><Data ss:Type="Number">0.320659859054126</Data></Cell><Cell><Data ss:Type="Number">0.393752321312204</Data></Cell><Cell><Data ss:Type="Number">0.260176397857231</Data></Cell><Cell><Data ss:Type="Number">0.174504067290763</Data></Cell><Cell><Data ss:Type="Number">0.0666639807427072</Data></Cell><Cell><Data ss:Type="Number">0.306942457745334</Data></Cell><Cell><Data ss:Type="Number">0.246050127705279</Data></Cell><Cell><Data ss:Type="Number">0.325366872870312</Data></Cell><Cell><Data ss:Type="Number">0.0865676018104474</Data></Cell><Cell><Data ss:Type="Number">0.0464076475121671</Data></Cell><Cell><Data ss:Type="Number">0.252088464906146</Data></Cell><Cell><Data ss:Type="Number">0.187840535822532</Data></Cell><Cell><Data ss:Type="Number">0.00889485419819327</Data></Cell><Cell><Data ss:Type="Number">0.132657738986166</Data></Cell><Cell><Data ss:Type="Number">0.338046427831263</Data></Cell><Cell><Data ss:Type="Number">0.345190205955391</Data></Cell><Cell><Data ss:Type="Number">0.320278879643211</Data></Cell><Cell><Data ss:Type="Number">0</Data></Cell><Cell><Data ss:Type="Number">0.342482320422018</Data></Cell><Cell><Data ss:Type="Number">0.344626196624056</Data></Cell><Cell><Data ss:Type="Number">0.210918276871114</Data></Cell><Cell><Data ss:Type="Number">0.253490084425946</Data></Cell><Cell><Data ss:Type="Number">0.162981425641796</Data></Cell><Cell><Data ss:Type="Number">0.233722265825516</Data></Cell><Cell><Data ss:Type="Number">0.0757880267582171</Data></Cell><Cell><Data ss:Type="Number">0.119468716029733</Data></Cell><Cell><Data ss:Type="Number">0.0901324491792068</Data></Cell><Cell><Data ss:Type="Number">0.165572511462384</Data></Cell><Cell><Data ss:Type="Number">0.0492793433068007</Data></Cell><Cell><Data ss:Type="Number">0.0837528746187378</Data></Cell><Cell><Data ss:Type="Number">0.0255856722050361</Data></Cell><Cell><Data ss:Type="Number">0.0591470356168378</Data></Cell><Cell><Data ss:Type="Number">0.0238598673688187</Data></Cell><Cell><Data ss:Type="Number">0.16336359336971</Data></Cell><Cell><Data ss:Type="Number">0.289904480068586</Data></Cell></Row><Row ss:Height="12.816"><Cell><Data ss:Type="String">HISTIDINE_METABOLISM</Data></Cell><Cell><Data ss:Type="Number">0.809575257483141</Data></Cell><Cell><Data ss:Type="Number">0.0741448049817054</Data></Cell><Cell><Data ss:Type="Number">0.724448800931637</Data></Cell><Cell><Data ss:Type="Number">0.941199343703466</Data></Cell><Cell><Data ss:Type="Number">0.267100656308897</Data></Cell><Cell><Data ss:Type="Number">0.736430813509167</Data></Cell><Cell><Data ss:Type="Number">0.652927450935282</Data></Cell><Cell><Data ss:Type="Number">0.490512339791629</Data></Cell><Cell><Data ss:Type="Number">0.615896796533758</Data></Cell><Cell><Data ss:Type="Number">0.52979282469532</Data></Cell><Cell><Data ss:Type="Number">0.367069953540064</Data></Cell><Cell><Data ss:Type="Number">0.605407181573642</Data></Cell><Cell><Data ss:Type="Number">0.691157627153747</Data></Cell><Cell><Data ss:Type="Number">0.378975869393445</Data></Cell><Cell><Data ss:Type="Number">0.749801546826787</Data></Cell><Cell><Data ss:Type="Number">0.101542046869728</Data></Cell><Cell><Data ss:Type="Number">0.880894832406539</Data></Cell><Cell><Data ss:Type="Number">0.477021294726776</Data></Cell><Cell><Data ss:Type="Number">0.684764724704375</Data></Cell><Cell><Data ss:Type="Number">0.432649314193597</Data></Cell><Cell><Data ss:Type="Number">0.321764784453925</Data></Cell><Cell><Data ss:Type="Number">0.445653827336641</Data></Cell><Cell><Data ss:Type="Number">0.487112994897791</Data></Cell><Cell><Data ss:Type="Number">0.636006475199395</Data></Cell><Cell><Data ss:Type="Number">0.524722712789431</Data></Cell><Cell><Data ss:Type="Number">0.570530678271211</Data></Cell><Cell><Data ss:Type="Number">0.500594728370121</Data></Cell><Cell><Data ss:Type="Number">0.306128708348087</Data></Cell><Cell><Data ss:Type="Number">0.0785082706525102</Data></Cell><Cell><Data ss:Type="Number">0.352477586804013</Data></Cell><Cell><Data ss:Type="Number">0.412184841926607</Data></Cell><Cell><Data ss:Type="Number">0.472068207118362</Data></Cell><Cell><Data ss:Type="Number">0.74359076354997</Data></Cell><Cell><Data ss:Type="Number">0.328747908031682</Data></Cell><Cell><Data ss:Type="Number">0.866011804319119</Data></Cell><Cell><Data ss:Type="Number">0.306318077481593</Data></Cell><Cell><Data ss:Type="Number">0.634241433290186</Data></Cell><Cell><Data ss:Type="Number">0.318289874220787</Data></Cell><Cell><Data ss:Type="Number">0.460047770185755</Data></Cell><Cell><Data ss:Type="Number">0.322597223579174</Data></Cell><Cell><Data ss:Type="Number">0.60647429672423</Data></Cell><Cell><Data ss:Type="Number">0.625948755168165</Data></Cell><Cell><Data ss:Type="Number">0.587793978606379</Data></Cell><Cell><Data ss:Type="Number">0.371904992278504</Data></Cell><Cell><Data ss:Type="Number">0.25476474244529</Data></Cell><Cell><Data ss:Type="Number">0.78692855074761</Data></Cell><Cell><Data ss:Type="Number">0.323627532304996</Data></Cell><Cell><Data ss:Type="Number">0.68818498767366</Data></Cell><Cell><Data ss:Type="Number">0.359049550631321</Data></Cell><Cell><Data ss:Type="Number">0.899802067759852</Data></Cell><Cell><Data ss:Type="Number">0.513511667096036</Data></Cell><Cell><Data ss:Type="Number">0.573270827818237</Data></Cell><Cell><Data ss:Type="Number">0.711100275827353</Data></Cell><Cell><Data ss:Type="Number">0.465074974627077</Data></Cell><Cell><Data ss:Type="Number">0.673649236128943</Data></Cell><Cell><Data ss:Type="Number">0.873959388475481</Data></Cell><Cell><Data ss:Type="Number">0.581483306647861</Data></Cell><Cell><Data ss:Type="Number">0.519747375524397</Data></Cell><Cell><Data ss:Type="Number">0.398586568997483</Data></Cell><Cell><Data ss:Type="Number">1</Data></Cell><Cell><Data ss:Type="Number">0.639873044708895</Data></Cell><Cell><Data ss:Type="Number">0.51554096280062</Data></Cell><Cell><Data ss:Type="Number">0.511440659581607</Data></Cell><Cell><Data ss:Type="Number">0.575492769731921</Data></Cell><Cell><Data ss:Type="Number">0.702334392404112</Data></Cell><Cell><Data ss:Type="Number">0.371904992278504</Data></Cell><Cell><Data ss:Type="Number">0.887436209174049</Data></Cell><Cell><Data ss:Type="Number">0.517877134700657</Data></Cell><Cell><Data ss:Type="Number">0.406132205484577</Data></Cell><Cell><Data ss:Type="Number">0.692106247962705</Data></Cell><Cell><Data ss:Type="Number">0.690896791982451</Data></Cell><Cell><Data ss:Type="Number">0.445415409358397</Data></Cell><Cell><Data ss:Type="Number">0.469496046615185</Data></Cell><Cell><Data ss:Type="Number">0.361257505102001</Data></Cell><Cell><Data ss:Type="Number">0.605250783464895</Data></Cell><Cell><Data ss:Type="Number">0.455298027372067</Data></Cell><Cell><Data ss:Type="Number">0.480206509989528</Data></Cell><Cell><Data ss:Type="Number">0.850489906551892</Data></Cell><Cell><Data ss:Type="Number">0.371904992278504</Data></Cell><Cell><Data ss:Type="Number">0.371904992278504</Data></Cell><Cell><Data ss:Type="Number">0.408546663663875</Data></Cell><Cell><Data ss:Type="Number">0.76716690615493</Data></Cell><Cell><Data ss:Type="Number">0.911431514477762</Data></Cell><Cell><Data ss:Type="Number">0.513254929261486</Data></Cell><Cell><Data ss:Type="Number">0.33452119110188</Data></Cell><Cell><Data ss:Type="Number">0.67330696062238</Data></Cell><Cell><Data ss:Type="Number">0.11726867135779</Data></Cell><Cell><Data ss:Type="Number">0.102279388359696</Data></Cell><Cell><Data ss:Type="Number">0.0211149329294323</Data></Cell><Cell><Data ss:Type="Number">0.207527247444503</Data></Cell><Cell><Data ss:Type="Number">0.1769570924067</Data></Cell><Cell><Data ss:Type="Number">0.253245952439583</Data></Cell><Cell><Data ss:Type="Number">0.279126040005849</Data></Cell><Cell><Data ss:Type="Number">0.298819041248295</Data></Cell><Cell><Data ss:Type="Number">0</Data></Cell><Cell><Data ss:Type="Number">0.297149224885074</Data></Cell><Cell><Data ss:Type="Number">0.256574056566227</Data></Cell><Cell><Data ss:Type="Number">0.236264514246641</Data></Cell><Cell><Data ss:Type="Number">0.283489391347919</Data></Cell><Cell><Data ss:Type="Number">0.294946003463584</Data></Cell><Cell><Data ss:Type="Number">0.14656938408029</Data></Cell><Cell><Data ss:Type="Number">0.286910058888753</Data></Cell><Cell><Data ss:Type="Number">0.00836227866428518</Data></Cell><Cell><Data ss:Type="Number">0.287027061256896</Data></Cell><Cell><Data ss:Type="Number">0.192069400101801</Data></Cell><Cell><Data ss:Type="Number">0.278596400149318</Data></Cell><Cell><Data ss:Type="Number">0.269757139131726</Data></Cell><Cell><Data ss:Type="Number">0.251780338531838</Data></Cell><Cell><Data ss:Type="Number">0.258378561360721</Data></Cell><Cell><Data ss:Type="Number">0.376254264142635</Data></Cell><Cell><Data ss:Type="Number">0.199951063822886</Data></Cell><Cell><Data ss:Type="Number">0.181865281003255</Data></Cell><Cell><Data ss:Type="Number">0.157587561616996</Data></Cell><Cell><Data ss:Type="Number">0.17155417436568</Data></Cell><Cell><Data ss:Type="Number">0.190570152151798</Data></Cell><Cell><Data ss:Type="Number">0.0625039610945725</Data></Cell><Cell><Data ss:Type="Number">0.217839311802462</Data></Cell><Cell><Data ss:Type="Number">0.173803813009598</Data></Cell><Cell><Data ss:Type="Number">0.204659974397303</Data></Cell><Cell><Data ss:Type="Number">0.235606550742728</Data></Cell><Cell><Data ss:Type="Number">0.145420476777395</Data></Cell><Cell><Data ss:Type="Number">0.0851586557972591</Data></Cell><Cell><Data ss:Type="Number">0.20889010917861</Data></Cell><Cell><Data ss:Type="Number">0.213365484733776</Data></Cell><Cell><Data ss:Type="Number">0.207533537067664</Data></Cell><Cell><Data ss:Type="Number">0.247838524683631</Data></Cell><Cell><Data ss:Type="Number">0.170991358081148</Data></Cell><Cell><Data ss:Type="Number">0.10470885109429</Data></Cell><Cell><Data ss:Type="Number">0.15005295445851</Data></Cell><Cell><Data ss:Type="Number">0.23497582269021</Data></Cell><Cell><Data ss:Type="Number">0.248264593586672</Data></Cell><Cell><Data ss:Type="Number">0.219922077164608</Data></Cell><Cell><Data ss:Type="Number">0.239426721547362</Data></Cell><Cell><Data ss:Type="Number">0.204659974397303</Data></Cell><Cell><Data ss:Type="Number">0.198523838206599</Data></Cell><Cell><Data ss:Type="Number">0.207610409342516</Data></Cell><Cell><Data ss:Type="Number">0.179153545696441</Data></Cell><Cell><Data ss:Type="Number">0.256180728664636</Data></Cell><Cell><Data ss:Type="Number">0.272312822921188</Data></Cell><Cell><Data ss:Type="Number">0.216631156785299</Data></Cell><Cell><Data ss:Type="Number">0.136025032390538</Data></Cell><Cell><Data ss:Type="Number">0.0904760980429272</Data></Cell><Cell><Data ss:Type="Number">0.264407205238832</Data></Cell><Cell><Data ss:Type="Number">0.206709071625559</Data></Cell><Cell><Data ss:Type="Number">0.295939053142269</Data></Cell><Cell><Data ss:Type="Number">0.0768334746538964</Data></Cell><Cell><Data ss:Type="Number">0.00219102515166758</Data></Cell><Cell><Data ss:Type="Number">0.210783023784977</Data></Cell><Cell><Data ss:Type="Number">0.202169182114997</Data></Cell><Cell><Data ss:Type="Number">0.0270075238655258</Data></Cell><Cell><Data ss:Type="Number">0.148853245493387</Data></Cell><Cell><Data ss:Type="Number">0.273486019461989</Data></Cell><Cell><Data ss:Type="Number">0.37806079074175</Data></Cell><Cell><Data ss:Type="Number">0.312179456998585</Data></Cell><Cell><Data ss:Type="Number">0</Data></Cell><Cell><Data ss:Type="Number">0.341044412034639</Data></Cell><Cell><Data ss:Type="Number">0.411960004895275</Data></Cell><Cell><Data ss:Type="Number">0.189510554954413</Data></Cell><Cell><Data ss:Type="Number">0.216324454880951</Data></Cell><Cell><Data ss:Type="Number">0.153492947670212</Data></Cell><Cell><Data ss:Type="Number">0.184320982790706</Data></Cell><Cell><Data ss:Type="Number">0.0742292002471833</Data></Cell><Cell><Data ss:Type="Number">0.107437234977105</Data></Cell><Cell><Data ss:Type="Number">0.0634303353428097</Data></Cell><Cell><Data ss:Type="Number">0.0976211269454346</Data></Cell><Cell><Data ss:Type="Number">0</Data></Cell><Cell><Data ss:Type="Number">0.0911162948516488</Data></Cell><Cell><Data ss:Type="Number">0.00507546674831852</Data></Cell><Cell><Data ss:Type="Number">0.0540862718161908</Data></Cell><Cell><Data ss:Type="Number">0</Data></Cell><Cell><Data ss:Type="Number">0.0827181887830448</Data></Cell><Cell><Data ss:Type="Number">0.232940992270015</Data></Cell></Row><Row ss:Index="17" ss:Height="12.816"><Cell><Data ss:Type="String">TYROSINE_METABOLISM</Data></Cell><Cell><Data ss:Type="Number">0.566629568871233</Data></Cell><Cell><Data ss:Type="Number">0.307842235433578</Data></Cell><Cell><Data ss:Type="Number">0.529794312883076</Data></Cell><Cell><Data ss:Type="Number">0.792864530647384</Data></Cell><Cell><Data ss:Type="Number">0.281616200686545</Data></Cell><Cell><Data ss:Type="Number">0.709435546674812</Data></Cell><Cell><Data ss:Type="Number">0.471301459654277</Data></Cell><Cell><Data ss:Type="Number">0.347444174432382</Data></Cell><Cell><Data ss:Type="Number">0.453856563903452</Data></Cell><Cell><Data ss:Type="Number">0.337569536135386</Data></Cell><Cell><Data ss:Type="Number">0.301033630739048</Data></Cell><Cell><Data ss:Type="Number">0.437685950012602</Data></Cell><Cell><Data ss:Type="Number">0.503352374492359</Data></Cell><Cell><Data ss:Type="Number">0.357661752520121</Data></Cell><Cell><Data ss:Type="Number">0.511462278610038</Data></Cell><Cell><Data ss:Type="Number">0.374776374910414</Data></Cell><Cell><Data ss:Type="Number">0.598917102764894</Data></Cell><Cell><Data ss:Type="Number">0.361565190298619</Data></Cell><Cell><Data ss:Type="Number">0.498174505134905</Data></Cell><Cell><Data ss:Type="Number">0.301873260742186</Data></Cell><Cell><Data ss:Type="Number">0.261838335937812</Data></Cell><Cell><Data ss:Type="Number">0.235371847057692</Data></Cell><Cell><Data ss:Type="Number">0.371540486744595</Data></Cell><Cell><Data ss:Type="Number">0.479238260008251</Data></Cell><Cell><Data ss:Type="Number">0.412627243381488</Data></Cell><Cell><Data ss:Type="Number">0.429457534662123</Data></Cell><Cell><Data ss:Type="Number">0.382556592251705</Data></Cell><Cell><Data ss:Type="Number">0.249993460856421</Data></Cell><Cell><Data ss:Type="Number">0.358282592389665</Data></Cell><Cell><Data ss:Type="Number">0.287809925239294</Data></Cell><Cell><Data ss:Type="Number">0.334051245158843</Data></Cell><Cell><Data ss:Type="Number">0.359372018070852</Data></Cell><Cell><Data ss:Type="Number">0.550848794618757</Data></Cell><Cell><Data ss:Type="Number">0.292469090861275</Data></Cell><Cell><Data ss:Type="Number">0.61126698349651</Data></Cell><Cell><Data ss:Type="Number">0.282243505176744</Data></Cell><Cell><Data ss:Type="Number">0.467422667683921</Data></Cell><Cell><Data ss:Type="Number">0.23950025184012</Data></Cell><Cell><Data ss:Type="Number">0.344012049138987</Data></Cell><Cell><Data ss:Type="Number">0.296970650260275</Data></Cell><Cell><Data ss:Type="Number">0.432242977918576</Data></Cell><Cell><Data ss:Type="Number">0.444251291326102</Data></Cell><Cell><Data ss:Type="Number">0.451670341552448</Data></Cell><Cell><Data ss:Type="Number">0.312374719847364</Data></Cell><Cell><Data ss:Type="Number">0.260617629692482</Data></Cell><Cell><Data ss:Type="Number">0.558227143251798</Data></Cell><Cell><Data ss:Type="Number">0.287809925239294</Data></Cell><Cell><Data ss:Type="Number">0.49759159682628</Data></Cell><Cell><Data ss:Type="Number">0.253952654927061</Data></Cell><Cell><Data ss:Type="Number">0.61126698349651</Data></Cell><Cell><Data ss:Type="Number">0.399991978361734</Data></Cell><Cell><Data ss:Type="Number">0.438284833460207</Data></Cell><Cell><Data ss:Type="Number">0.532171000471207</Data></Cell><Cell><Data ss:Type="Number">0.363019528265211</Data></Cell><Cell><Data ss:Type="Number">0.483063655918941</Data></Cell><Cell><Data ss:Type="Number">0.61126698349651</Data></Cell><Cell><Data ss:Type="Number">0.437824624044974</Data></Cell><Cell><Data ss:Type="Number">0.409641068605171</Data></Cell><Cell><Data ss:Type="Number">0.337914937544304</Data></Cell><Cell><Data ss:Type="Number">0.628877036886152</Data></Cell><Cell><Data ss:Type="Number">0.463233830945831</Data></Cell><Cell><Data ss:Type="Number">0.406045012974412</Data></Cell><Cell><Data ss:Type="Number">0.374074358535903</Data></Cell><Cell><Data ss:Type="Number">0.400463410027853</Data></Cell><Cell><Data ss:Type="Number">0.517298407623377</Data></Cell><Cell><Data ss:Type="Number">0.333320857429451</Data></Cell><Cell><Data ss:Type="Number">1</Data></Cell><Cell><Data ss:Type="Number">0.415246662428405</Data></Cell><Cell><Data ss:Type="Number">0.326249222073531</Data></Cell><Cell><Data ss:Type="Number">0.496783683278886</Data></Cell><Cell><Data ss:Type="Number">0.495825802128994</Data></Cell><Cell><Data ss:Type="Number">0.372518056374173</Data></Cell><Cell><Data ss:Type="Number">0.362924285128439</Data></Cell><Cell><Data ss:Type="Number">0.330044437821034</Data></Cell><Cell><Data ss:Type="Number">0.465830053041174</Data></Cell><Cell><Data ss:Type="Number">0.373300721155486</Data></Cell><Cell><Data ss:Type="Number">0.386606023100865</Data></Cell><Cell><Data ss:Type="Number">0.598554940699425</Data></Cell><Cell><Data ss:Type="Number">0.30999828654168</Data></Cell><Cell><Data ss:Type="Number">0.320381885677173</Data></Cell><Cell><Data ss:Type="Number">0.331409254366138</Data></Cell><Cell><Data ss:Type="Number">0.526468201947208</Data></Cell><Cell><Data ss:Type="Number">0.598094027200401</Data></Cell><Cell><Data ss:Type="Number">0.365279672632742</Data></Cell><Cell><Data ss:Type="Number">0.307842235433578</Data></Cell><Cell><Data ss:Type="Number">0.494285097287373</Data></Cell><Cell><Data ss:Type="Number">0.0816162592454169</Data></Cell><Cell><Data ss:Type="Number">0.0853090651062831</Data></Cell><Cell><Data ss:Type="Number">0</Data></Cell><Cell><Data ss:Type="Number">0.134657640509219</Data></Cell><Cell><Data ss:Type="Number">0.12368710358833</Data></Cell><Cell><Data ss:Type="Number">0.22859424756292</Data></Cell><Cell><Data ss:Type="Number">0.199533631698669</Data></Cell><Cell><Data ss:Type="Number">0.218226386020144</Data></Cell><Cell><Data ss:Type="Number">0</Data></Cell><Cell><Data ss:Type="Number">0.220858245491501</Data></Cell><Cell><Data ss:Type="Number">0.194577327592099</Data></Cell><Cell><Data ss:Type="Number">0.187824902670613</Data></Cell><Cell><Data ss:Type="Number">0.229468970067493</Data></Cell><Cell><Data ss:Type="Number">0.248684295708515</Data></Cell><Cell><Data ss:Type="Number">0.108000185850984</Data></Cell><Cell><Data ss:Type="Number">0.19615985616803</Data></Cell><Cell><Data ss:Type="Number">0</Data></Cell><Cell><Data ss:Type="Number">0.189643884446018</Data></Cell><Cell><Data ss:Type="Number">0.161707831028532</Data></Cell><Cell><Data ss:Type="Number">0.190478206613004</Data></Cell><Cell><Data ss:Type="Number">0.185955513282623</Data></Cell><Cell><Data ss:Type="Number">0.192291967811068</Data></Cell><Cell><Data ss:Type="Number">0.206396933952084</Data></Cell><Cell><Data ss:Type="Number">0.253803169066322</Data></Cell><Cell><Data ss:Type="Number">0.127470333630759</Data></Cell><Cell><Data ss:Type="Number">0.153550760903212</Data></Cell><Cell><Data ss:Type="Number">0.120951344359822</Data></Cell><Cell><Data ss:Type="Number">0.108385732265927</Data></Cell><Cell><Data ss:Type="Number">0.133241977692012</Data></Cell><Cell><Data ss:Type="Number">0.0615255292630745</Data></Cell><Cell><Data ss:Type="Number">0.14645922824351</Data></Cell><Cell><Data ss:Type="Number">0.11263502530917</Data></Cell><Cell><Data ss:Type="Number">0.171705757983959</Data></Cell><Cell><Data ss:Type="Number">0.172510681940451</Data></Cell><Cell><Data ss:Type="Number">0.0745500703224863</Data></Cell><Cell><Data ss:Type="Number">0.0480547965121253</Data></Cell><Cell><Data ss:Type="Number">0.13887755963415</Data></Cell><Cell><Data ss:Type="Number">0.148023786283956</Data></Cell><Cell><Data ss:Type="Number">0.132707600300543</Data></Cell><Cell><Data ss:Type="Number">0.184235896833719</Data></Cell><Cell><Data ss:Type="Number">0.110419979078646</Data></Cell><Cell><Data ss:Type="Number">0.0582426450269105</Data></Cell><Cell><Data ss:Type="Number">0.118677713174432</Data></Cell><Cell><Data ss:Type="Number">0.158074313981011</Data></Cell><Cell><Data ss:Type="Number">0.183590368205345</Data></Cell><Cell><Data ss:Type="Number">0.153129817167162</Data></Cell><Cell><Data ss:Type="Number">0.174792751534834</Data></Cell><Cell><Data ss:Type="Number">0.151263379883583</Data></Cell><Cell><Data ss:Type="Number">0.133283550299466</Data></Cell><Cell><Data ss:Type="Number">0.137639994513916</Data></Cell><Cell><Data ss:Type="Number">0.120926490822069</Data></Cell><Cell><Data ss:Type="Number">0.163548290446831</Data></Cell><Cell><Data ss:Type="Number">0.197001456419426</Data></Cell><Cell><Data ss:Type="Number">0.162224839015044</Data></Cell><Cell><Data ss:Type="Number">0.0932522426376177</Data></Cell><Cell><Data ss:Type="Number">0.04548410780475</Data></Cell><Cell><Data ss:Type="Number">0.184595972365983</Data></Cell><Cell><Data ss:Type="Number">0.118852519083481</Data></Cell><Cell><Data ss:Type="Number">0.238589463177052</Data></Cell><Cell><Data ss:Type="Number">0.0540150544350356</Data></Cell><Cell><Data ss:Type="Number">0.00459498268158128</Data></Cell><Cell><Data ss:Type="Number">0.139239083340775</Data></Cell><Cell><Data ss:Type="Number">0.132595663946967</Data></Cell><Cell><Data ss:Type="Number">0</Data></Cell><Cell><Data ss:Type="Number">0.102740709990649</Data></Cell><Cell><Data ss:Type="Number">0.214921725620891</Data></Cell><Cell><Data ss:Type="Number">0.286451232780065</Data></Cell><Cell><Data ss:Type="Number">0.249501042856319</Data></Cell><Cell><Data ss:Type="Number">0</Data></Cell><Cell><Data ss:Type="Number">0.22594394945704</Data></Cell><Cell><Data ss:Type="Number">0.319037922175354</Data></Cell><Cell><Data ss:Type="Number">0.118927737686358</Data></Cell><Cell><Data ss:Type="Number">0.144007862336111</Data></Cell><Cell><Data ss:Type="Number">0.0890876387681677</Data></Cell><Cell><Data ss:Type="Number">0.122379066398464</Data></Cell><Cell><Data ss:Type="Number">0.0397055527105748</Data></Cell><Cell><Data ss:Type="Number">0.0684556920646229</Data></Cell><Cell><Data ss:Type="Number">0.0399351017004213</Data></Cell><Cell><Data ss:Type="Number">0.0605233117929781</Data></Cell><Cell><Data ss:Type="Number">0</Data></Cell><Cell><Data ss:Type="Number">0.0330965781349932</Data></Cell><Cell><Data ss:Type="Number">0</Data></Cell><Cell><Data ss:Type="Number">0.0341377413510238</Data></Cell><Cell><Data ss:Type="Number">0.00554548017889778</Data></Cell><Cell><Data ss:Type="Number">0.233668741225759</Data></Cell><Cell><Data ss:Type="Number">0.152052937225133</Data></Cell></Row><Row ss:Height="12.816"><Cell><Data ss:Type="String">PHENYLALANINE_METABOLISM</Data></Cell><Cell><Data ss:Type="Number">0.84677209819066</Data></Cell><Cell><Data ss:Type="Number">0.374052900645622</Data></Cell><Cell><Data ss:Type="Number">0.820933539462356</Data></Cell><Cell><Data ss:Type="Number">0.973221851135142</Data></Cell><Cell><Data ss:Type="Number">0.363132048764621</Data></Cell><Cell><Data ss:Type="Number">0.838247830892635</Data></Cell><Cell><Data ss:Type="Number">0.70090044350145</Data></Cell><Cell><Data ss:Type="Number">0.494288596724366</Data></Cell><Cell><Data ss:Type="Number">0.663188527156045</Data></Cell><Cell><Data ss:Type="Number">0.580455311989657</Data></Cell><Cell><Data ss:Type="Number">0.413290266184315</Data></Cell><Cell><Data ss:Type="Number">0.675647761746667</Data></Cell><Cell><Data ss:Type="Number">0.734969957553196</Data></Cell><Cell><Data ss:Type="Number">0.48637136817788</Data></Cell><Cell><Data ss:Type="Number">0.765728968875673</Data></Cell><Cell><Data ss:Type="Number">0.577892384842626</Data></Cell><Cell><Data ss:Type="Number">0.941362320458647</Data></Cell><Cell><Data ss:Type="Number">0.52694444581916</Data></Cell><Cell><Data ss:Type="Number">0.715176830874982</Data></Cell><Cell><Data ss:Type="Number">0.372681895008341</Data></Cell><Cell><Data ss:Type="Number">0.349271697518279</Data></Cell><Cell><Data ss:Type="Number">0.465271405536939</Data></Cell><Cell><Data ss:Type="Number">0.549258254477545</Data></Cell><Cell><Data ss:Type="Number">0.708410175138106</Data></Cell><Cell><Data ss:Type="Number">0.579090080509258</Data></Cell><Cell><Data ss:Type="Number">0.630129371170699</Data></Cell><Cell><Data ss:Type="Number">0.521938773392224</Data></Cell><Cell><Data ss:Type="Number">0.360659076520003</Data></Cell><Cell><Data ss:Type="Number">0.464528820494378</Data></Cell><Cell><Data ss:Type="Number">0.395974009526164</Data></Cell><Cell><Data ss:Type="Number">0.467006560357762</Data></Cell><Cell><Data ss:Type="Number">0.498547372653888</Data></Cell><Cell><Data ss:Type="Number">0.848874798768957</Data></Cell><Cell><Data ss:Type="Number">0.396014469728442</Data></Cell><Cell><Data ss:Type="Number">0.997759933178602</Data></Cell><Cell><Data ss:Type="Number">0.381248516290672</Data></Cell><Cell><Data ss:Type="Number">0.726691514779596</Data></Cell><Cell><Data ss:Type="Number">0.367181811078644</Data></Cell><Cell><Data ss:Type="Number">0.512923838567546</Data></Cell><Cell><Data ss:Type="Number">0.414510379139788</Data></Cell><Cell><Data ss:Type="Number">0.64559158453796</Data></Cell><Cell><Data ss:Type="Number">0.693113834358814</Data></Cell><Cell><Data ss:Type="Number">0.656286990177738</Data></Cell><Cell><Data ss:Type="Number">0.401606076772342</Data></Cell><Cell><Data ss:Type="Number">0.357556064261041</Data></Cell><Cell><Data ss:Type="Number">0.816677518033811</Data></Cell><Cell><Data ss:Type="Number">0.385156841055735</Data></Cell><Cell><Data ss:Type="Number">0.743423190458111</Data></Cell><Cell><Data ss:Type="Number">0.351951514260037</Data></Cell><Cell><Data ss:Type="Number">0.982987899148142</Data></Cell><Cell><Data ss:Type="Number">0.544922589182308</Data></Cell><Cell><Data ss:Type="Number">0.630698007325805</Data></Cell><Cell><Data ss:Type="Number">0.799554580372212</Data></Cell><Cell><Data ss:Type="Number">0.535013719056991</Data></Cell><Cell><Data ss:Type="Number">0.721665610983354</Data></Cell><Cell><Data ss:Type="Number">1</Data></Cell><Cell><Data ss:Type="Number">0.6523927439085</Data></Cell><Cell><Data ss:Type="Number">0.581074891115823</Data></Cell><Cell><Data ss:Type="Number">0.450150871160377</Data></Cell><Cell><Data ss:Type="Number">0.94689313337988</Data></Cell><Cell><Data ss:Type="Number">0.705090738697885</Data></Cell><Cell><Data ss:Type="Number">0.571478493638291</Data></Cell><Cell><Data ss:Type="Number">0.56871049059095</Data></Cell><Cell><Data ss:Type="Number">0.614157408405155</Data></Cell><Cell><Data ss:Type="Number">0.769875711699144</Data></Cell><Cell><Data ss:Type="Number">0.456010916569155</Data></Cell><Cell><Data ss:Type="Number">0.994236278867791</Data></Cell><Cell><Data ss:Type="Number">0.601482544975215</Data></Cell><Cell><Data ss:Type="Number">0.344716400046775</Data></Cell><Cell><Data ss:Type="Number">0.73724452209735</Data></Cell><Cell><Data ss:Type="Number">0.736890924444221</Data></Cell><Cell><Data ss:Type="Number">0.50916567096296</Data></Cell><Cell><Data ss:Type="Number">0.502873586337096</Data></Cell><Cell><Data ss:Type="Number">0.43621747520728</Data></Cell><Cell><Data ss:Type="Number">0.663357436317625</Data></Cell><Cell><Data ss:Type="Number">0.52206775311429</Data></Cell><Cell><Data ss:Type="Number">0.549581684099097</Data></Cell><Cell><Data ss:Type="Number">0.938797468022539</Data></Cell><Cell><Data ss:Type="Number">0.431336118636354</Data></Cell><Cell><Data ss:Type="Number">0.425672693738865</Data></Cell><Cell><Data ss:Type="Number">0.412229148118224</Data></Cell><Cell><Data ss:Type="Number">0.787982872103017</Data></Cell><Cell><Data ss:Type="Number">0.930501090082516</Data></Cell><Cell><Data ss:Type="Number">0.563016758804789</Data></Cell><Cell><Data ss:Type="Number">0.390880684991849</Data></Cell><Cell><Data ss:Type="Number">0.720869553897804</Data></Cell><Cell><Data ss:Type="Number">0.140246072858034</Data></Cell><Cell><Data ss:Type="Number">0.118786995918247</Data></Cell><Cell><Data ss:Type="Number">0</Data></Cell><Cell><Data ss:Type="Number">0.224365609466451</Data></Cell><Cell><Data ss:Type="Number">0.22278914931685</Data></Cell><Cell><Data ss:Type="Number">0.336416308171015</Data></Cell><Cell><Data ss:Type="Number">0.253667782896009</Data></Cell><Cell><Data ss:Type="Number">0.294522694897447</Data></Cell><Cell><Data ss:Type="Number">0</Data></Cell><Cell><Data ss:Type="Number">0.26584399014214</Data></Cell><Cell><Data ss:Type="Number">0.257719648753054</Data></Cell><Cell><Data ss:Type="Number">0.254605160673171</Data></Cell><Cell><Data ss:Type="Number">0.278193041753173</Data></Cell><Cell><Data ss:Type="Number">0.367166370762373</Data></Cell><Cell><Data ss:Type="Number">0.161442634326464</Data></Cell><Cell><Data ss:Type="Number">0.274096168293095</Data></Cell><Cell><Data ss:Type="Number">0.00321618646897987</Data></Cell><Cell><Data ss:Type="Number">0.241843893218132</Data></Cell><Cell><Data ss:Type="Number">0.274811773613453</Data></Cell><Cell><Data ss:Type="Number">0.268708999501611</Data></Cell><Cell><Data ss:Type="Number">0.246331494934399</Data></Cell><Cell><Data ss:Type="Number">0.240965064869967</Data></Cell><Cell><Data ss:Type="Number">0.271763930251029</Data></Cell><Cell><Data ss:Type="Number">0.287753462097547</Data></Cell><Cell><Data ss:Type="Number">0.200091885399996</Data></Cell><Cell><Data ss:Type="Number">0.188317021874428</Data></Cell><Cell><Data ss:Type="Number">0.189199724706865</Data></Cell><Cell><Data ss:Type="Number">0.175820281221223</Data></Cell><Cell><Data ss:Type="Number">0.21294402290111</Data></Cell><Cell><Data ss:Type="Number">0.116835946825209</Data></Cell><Cell><Data ss:Type="Number">0.244632721556595</Data></Cell><Cell><Data ss:Type="Number">0.185216538334512</Data></Cell><Cell><Data ss:Type="Number">0.255124610120367</Data></Cell><Cell><Data ss:Type="Number">0.247829260594951</Data></Cell><Cell><Data ss:Type="Number">0.147230692514661</Data></Cell><Cell><Data ss:Type="Number">0.0732274505699238</Data></Cell><Cell><Data ss:Type="Number">0.213337690572764</Data></Cell><Cell><Data ss:Type="Number">0.218662340127641</Data></Cell><Cell><Data ss:Type="Number">0.211738139707445</Data></Cell><Cell><Data ss:Type="Number">0.249093155940043</Data></Cell><Cell><Data ss:Type="Number">0.183711763336669</Data></Cell><Cell><Data ss:Type="Number">0.114919409985826</Data></Cell><Cell><Data ss:Type="Number">0.1718367222446</Data></Cell><Cell><Data ss:Type="Number">0.254341412591593</Data></Cell><Cell><Data ss:Type="Number">0.262667578228473</Data></Cell><Cell><Data ss:Type="Number">0.260930629924194</Data></Cell><Cell><Data ss:Type="Number">0.233083138203875</Data></Cell><Cell><Data ss:Type="Number">0.214848937686333</Data></Cell><Cell><Data ss:Type="Number">0.236990544982722</Data></Cell><Cell><Data ss:Type="Number">0.208550225107519</Data></Cell><Cell><Data ss:Type="Number">0.188938348537469</Data></Cell><Cell><Data ss:Type="Number">0.263323304239592</Data></Cell><Cell><Data ss:Type="Number">0.29994267111275</Data></Cell><Cell><Data ss:Type="Number">0.247531328513122</Data></Cell><Cell><Data ss:Type="Number">0.138383868427916</Data></Cell><Cell><Data ss:Type="Number">0.0963159338342565</Data></Cell><Cell><Data ss:Type="Number">0.232862569101421</Data></Cell><Cell><Data ss:Type="Number">0.191443982889573</Data></Cell><Cell><Data ss:Type="Number">0.323864638598574</Data></Cell><Cell><Data ss:Type="Number">0.0991578953926694</Data></Cell><Cell><Data ss:Type="Number">0.0135074647519979</Data></Cell><Cell><Data ss:Type="Number">0.302091859438812</Data></Cell><Cell><Data ss:Type="Number">0.208620897941267</Data></Cell><Cell><Data ss:Type="Number">0</Data></Cell><Cell><Data ss:Type="Number">0.159073264359935</Data></Cell><Cell><Data ss:Type="Number">0.293927195041601</Data></Cell><Cell><Data ss:Type="Number">0.347023629109215</Data></Cell><Cell><Data ss:Type="Number">0.318825940311232</Data></Cell><Cell><Data ss:Type="Number">0</Data></Cell><Cell><Data ss:Type="Number">0.297735301391602</Data></Cell><Cell><Data ss:Type="Number">0.443130469805187</Data></Cell><Cell><Data ss:Type="Number">0.176688145037893</Data></Cell><Cell><Data ss:Type="Number">0.220129277582783</Data></Cell><Cell><Data ss:Type="Number">0.178110843314663</Data></Cell><Cell><Data ss:Type="Number">0.292017359139404</Data></Cell><Cell><Data ss:Type="Number">0.0526541026734454</Data></Cell><Cell><Data ss:Type="Number">0.117951344204631</Data></Cell><Cell><Data ss:Type="Number">0.0709694310679398</Data></Cell><Cell><Data ss:Type="Number">0.136807815390219</Data></Cell><Cell><Data ss:Type="Number">0</Data></Cell><Cell><Data ss:Type="Number">0.0531221616519897</Data></Cell><Cell><Data ss:Type="Number">0</Data></Cell><Cell><Data ss:Type="Number">0.0838987737202798</Data></Cell><Cell><Data ss:Type="Number">0.0209755250179924</Data></Cell><Cell><Data ss:Type="Number">0.141685746031084</Data></Cell><Cell><Data ss:Type="Number">0.262498877166884</Data></Cell></Row><Row ss:Height="12.816"><Cell><Data ss:Type="String">TRYPTOPHAN_METABOLISM</Data></Cell><Cell><Data ss:Type="Number">0.911247097264987</Data></Cell><Cell><Data ss:Type="Number">0.28905001218639</Data></Cell><Cell><Data ss:Type="Number">0.880322156791288</Data></Cell><Cell><Data ss:Type="Number">0.928452525036236</Data></Cell><Cell><Data ss:Type="Number">0.38716755286327</Data></Cell><Cell><Data ss:Type="Number">0.856512993915813</Data></Cell><Cell><Data ss:Type="Number">0.69801305478542</Data></Cell><Cell><Data ss:Type="Number">0.484146993705097</Data></Cell><Cell><Data ss:Type="Number">0.693947754796496</Data></Cell><Cell><Data ss:Type="Number">0.5076467172031</Data></Cell><Cell><Data ss:Type="Number">0.463907833468686</Data></Cell><Cell><Data ss:Type="Number">0.808457406284504</Data></Cell><Cell><Data ss:Type="Number">0.753066500025683</Data></Cell><Cell><Data ss:Type="Number">0.491574027651477</Data></Cell><Cell><Data ss:Type="Number">0.703693215849035</Data></Cell><Cell><Data ss:Type="Number">0.521934373773357</Data></Cell><Cell><Data ss:Type="Number">0.874356118305452</Data></Cell><Cell><Data ss:Type="Number">0.545881604222775</Data></Cell><Cell><Data ss:Type="Number">0.670443683193562</Data></Cell><Cell><Data ss:Type="Number">0.357697923771645</Data></Cell><Cell><Data ss:Type="Number">0.389895044091728</Data></Cell><Cell><Data ss:Type="Number">0.331444588629807</Data></Cell><Cell><Data ss:Type="Number">0.565803618629565</Data></Cell><Cell><Data ss:Type="Number">0.711762819190687</Data></Cell><Cell><Data ss:Type="Number">0.665929927890141</Data></Cell><Cell><Data ss:Type="Number">0.645811296901488</Data></Cell><Cell><Data ss:Type="Number">0.67014280141055</Data></Cell><Cell><Data ss:Type="Number">0.350529145807101</Data></Cell><Cell><Data ss:Type="Number">0.533763027482719</Data></Cell><Cell><Data ss:Type="Number">0.487299027360304</Data></Cell><Cell><Data ss:Type="Number">0.496230022300039</Data></Cell><Cell><Data ss:Type="Number">0.531192079252062</Data></Cell><Cell><Data ss:Type="Number">0.88134298226046</Data></Cell><Cell><Data ss:Type="Number">0.443594377072568</Data></Cell><Cell><Data ss:Type="Number">0.97237071654423</Data></Cell><Cell><Data ss:Type="Number">0.423544425461466</Data></Cell><Cell><Data ss:Type="Number">0.761452855609024</Data></Cell><Cell><Data ss:Type="Number">0.415027411940763</Data></Cell><Cell><Data ss:Type="Number">0.51500550363998</Data></Cell><Cell><Data ss:Type="Number">0.456891737341654</Data></Cell><Cell><Data ss:Type="Number">0.627187889276372</Data></Cell><Cell><Data ss:Type="Number">0.567905214200107</Data></Cell><Cell><Data ss:Type="Number">0.663397208902446</Data></Cell><Cell><Data ss:Type="Number">0.422171002162219</Data></Cell><Cell><Data ss:Type="Number">0.383487217608374</Data></Cell><Cell><Data ss:Type="Number">0.778234999402937</Data></Cell><Cell><Data ss:Type="Number">0.43229770062589</Data></Cell><Cell><Data ss:Type="Number">0.80753849338381</Data></Cell><Cell><Data ss:Type="Number">0.34544561513065</Data></Cell><Cell><Data ss:Type="Number">0.97431776175463</Data></Cell><Cell><Data ss:Type="Number">0.558092210571535</Data></Cell><Cell><Data ss:Type="Number">0.631933779243801</Data></Cell><Cell><Data ss:Type="Number">0.821910366744219</Data></Cell><Cell><Data ss:Type="Number">0.514820420363043</Data></Cell><Cell><Data ss:Type="Number">0.670259877062614</Data></Cell><Cell><Data ss:Type="Number">1</Data></Cell><Cell><Data ss:Type="Number">0.573496393005422</Data></Cell><Cell><Data ss:Type="Number">0.608900192416124</Data></Cell><Cell><Data ss:Type="Number">0.47858044405934</Data></Cell><Cell><Data ss:Type="Number">0.957296601470826</Data></Cell><Cell><Data ss:Type="Number">0.683296500470224</Data></Cell><Cell><Data ss:Type="Number">0.60943814699457</Data></Cell><Cell><Data ss:Type="Number">0.558047881781154</Data></Cell><Cell><Data ss:Type="Number">0.311236956710035</Data></Cell><Cell><Data ss:Type="Number">0.77579247310916</Data></Cell><Cell><Data ss:Type="Number">0.487183082101678</Data></Cell><Cell><Data ss:Type="Number">0.852865661141243</Data></Cell><Cell><Data ss:Type="Number">0.624599392656441</Data></Cell><Cell><Data ss:Type="Number">0.550649068378658</Data></Cell><Cell><Data ss:Type="Number">0.735152542643866</Data></Cell><Cell><Data ss:Type="Number">0.739968661916263</Data></Cell><Cell><Data ss:Type="Number">0.503206147060675</Data></Cell><Cell><Data ss:Type="Number">0.500593651791732</Data></Cell><Cell><Data ss:Type="Number">0.469554014315637</Data></Cell><Cell><Data ss:Type="Number">0.599686669939823</Data></Cell><Cell><Data ss:Type="Number">0.488479942701052</Data></Cell><Cell><Data ss:Type="Number">0.552031426246877</Data></Cell><Cell><Data ss:Type="Number">0.925990594685795</Data></Cell><Cell><Data ss:Type="Number">0.443594377072568</Data></Cell><Cell><Data ss:Type="Number">0.475819950582429</Data></Cell><Cell><Data ss:Type="Number">0.494121200801205</Data></Cell><Cell><Data ss:Type="Number">0.745469741568337</Data></Cell><Cell><Data ss:Type="Number">0.679969209182275</Data></Cell><Cell><Data ss:Type="Number">0.584220522931791</Data></Cell><Cell><Data ss:Type="Number">0.408547036523204</Data></Cell><Cell><Data ss:Type="Number">0.711732563394672</Data></Cell><Cell><Data ss:Type="Number">0.107063254236121</Data></Cell><Cell><Data ss:Type="Number">0.133246176718366</Data></Cell><Cell><Data ss:Type="Number">0</Data></Cell><Cell><Data ss:Type="Number">0.226908700461095</Data></Cell><Cell><Data ss:Type="Number">0.186569017391365</Data></Cell><Cell><Data ss:Type="Number">0.266067567139984</Data></Cell><Cell><Data ss:Type="Number">0.291404060122385</Data></Cell><Cell><Data ss:Type="Number">0.318045867524614</Data></Cell><Cell><Data ss:Type="Number">0</Data></Cell><Cell><Data ss:Type="Number">0.327274398217711</Data></Cell><Cell><Data ss:Type="Number">0.295856584110306</Data></Cell><Cell><Data ss:Type="Number">0.262090743081977</Data></Cell><Cell><Data ss:Type="Number">0.287069751664431</Data></Cell><Cell><Data ss:Type="Number">0.443915224074851</Data></Cell><Cell><Data ss:Type="Number">0.150906130310127</Data></Cell><Cell><Data ss:Type="Number">0.306262889190614</Data></Cell><Cell><Data ss:Type="Number">0.037453299376805</Data></Cell><Cell><Data ss:Type="Number">0.300612857055637</Data></Cell><Cell><Data ss:Type="Number">0.253238034970666</Data></Cell><Cell><Data ss:Type="Number">0.305775431298436</Data></Cell><Cell><Data ss:Type="Number">0.302628895070624</Data></Cell><Cell><Data ss:Type="Number">0.284151113528123</Data></Cell><Cell><Data ss:Type="Number">0.303924564744527</Data></Cell><Cell><Data ss:Type="Number">0.329271226841037</Data></Cell><Cell><Data ss:Type="Number">0.26008318752074</Data></Cell><Cell><Data ss:Type="Number">0.212290064386314</Data></Cell><Cell><Data ss:Type="Number">0.176988990169937</Data></Cell><Cell><Data ss:Type="Number">0.201479228799669</Data></Cell><Cell><Data ss:Type="Number">0.208872507734221</Data></Cell><Cell><Data ss:Type="Number">0.0668466631775629</Data></Cell><Cell><Data ss:Type="Number">0.292270325163858</Data></Cell><Cell><Data ss:Type="Number">0.203511130222788</Data></Cell><Cell><Data ss:Type="Number">0.28236447928251</Data></Cell><Cell><Data ss:Type="Number">0.262834668806397</Data></Cell><Cell><Data ss:Type="Number">0.143175867375572</Data></Cell><Cell><Data ss:Type="Number">0.135294621380759</Data></Cell><Cell><Data ss:Type="Number">0.232017397095445</Data></Cell><Cell><Data ss:Type="Number">0.258051460309113</Data></Cell><Cell><Data ss:Type="Number">0.288500574158466</Data></Cell><Cell><Data ss:Type="Number">0.295396168024199</Data></Cell><Cell><Data ss:Type="Number">0.16884264387002</Data></Cell><Cell><Data ss:Type="Number">0.121949075485997</Data></Cell><Cell><Data ss:Type="Number">0.173152820787578</Data></Cell><Cell><Data ss:Type="Number">0.25469125173348</Data></Cell><Cell><Data ss:Type="Number">0.301163512941607</Data></Cell><Cell><Data ss:Type="Number">0.265166944033575</Data></Cell><Cell><Data ss:Type="Number">0.318962109782153</Data></Cell><Cell><Data ss:Type="Number">0.230957619217855</Data></Cell><Cell><Data ss:Type="Number">0.243687413986161</Data></Cell><Cell><Data ss:Type="Number">0.249832385855897</Data></Cell><Cell><Data ss:Type="Number">0.21838926807404</Data></Cell><Cell><Data ss:Type="Number">0.28095804686984</Data></Cell><Cell><Data ss:Type="Number">0.363567066789891</Data></Cell><Cell><Data ss:Type="Number">0.257746744180039</Data></Cell><Cell><Data ss:Type="Number">0.160948173944262</Data></Cell><Cell><Data ss:Type="Number">0.0846182752568403</Data></Cell><Cell><Data ss:Type="Number">0.299782000475464</Data></Cell><Cell><Data ss:Type="Number">0.204490029667454</Data></Cell><Cell><Data ss:Type="Number">0.378373134870563</Data></Cell><Cell><Data ss:Type="Number">0.0894218151187685</Data></Cell><Cell><Data ss:Type="Number">0.00991841006921959</Data></Cell><Cell><Data ss:Type="Number">0.229952569457839</Data></Cell><Cell><Data ss:Type="Number">0.188530797689854</Data></Cell><Cell><Data ss:Type="Number">0.0225036492533875</Data></Cell><Cell><Data ss:Type="Number">0.131878521645043</Data></Cell><Cell><Data ss:Type="Number">0.29839821848929</Data></Cell><Cell><Data ss:Type="Number">0.367941612600932</Data></Cell><Cell><Data ss:Type="Number">0.322879186903005</Data></Cell><Cell><Data ss:Type="Number">0</Data></Cell><Cell><Data ss:Type="Number">0.347344436986449</Data></Cell><Cell><Data ss:Type="Number">0.398873528800566</Data></Cell><Cell><Data ss:Type="Number">0.220806234628789</Data></Cell><Cell><Data ss:Type="Number">0.285353899409407</Data></Cell><Cell><Data ss:Type="Number">0.174332617381292</Data></Cell><Cell><Data ss:Type="Number">0.231487430860657</Data></Cell><Cell><Data ss:Type="Number">0.137498734207596</Data></Cell><Cell><Data ss:Type="Number">0.135476760996682</Data></Cell><Cell><Data ss:Type="Number">0.0813683611599207</Data></Cell><Cell><Data ss:Type="Number">0.105562928676369</Data></Cell><Cell><Data ss:Type="Number">0.0158819403176632</Data></Cell><Cell><Data ss:Type="Number">0.068945460456425</Data></Cell><Cell><Data ss:Type="Number">0.0274345958267962</Data></Cell><Cell><Data ss:Type="Number">0.0453335470948905</Data></Cell><Cell><Data ss:Type="Number">0</Data></Cell><Cell><Data ss:Type="Number">0.143369551394176</Data></Cell><Cell><Data ss:Type="Number">0.275045973880055</Data></Cell></Row><Row ss:Height="12.816"><Cell><Data ss:Type="String">BETA_ALANINE_METABOLISM</Data></Cell><Cell><Data ss:Type="Number">0.802758103901189</Data></Cell><Cell><Data ss:Type="Number">0.467106914592315</Data></Cell><Cell><Data ss:Type="Number">0.479336028584829</Data></Cell><Cell><Data ss:Type="Number">0.699833400166448</Data></Cell><Cell><Data ss:Type="Number">0.31175158537368</Data></Cell><Cell><Data ss:Type="Number">0.503530172589588</Data></Cell><Cell><Data ss:Type="Number">0.431962827772608</Data></Cell><Cell><Data ss:Type="Number">0.362156874370481</Data></Cell><Cell><Data ss:Type="Number">0.442728933447385</Data></Cell><Cell><Data ss:Type="Number">0.542658091768367</Data></Cell><Cell><Data ss:Type="Number">0.384737347007332</Data></Cell><Cell><Data ss:Type="Number">0.462995705133402</Data></Cell><Cell><Data ss:Type="Number">0.434557829508317</Data></Cell><Cell><Data ss:Type="Number">0.248378340646427</Data></Cell><Cell><Data ss:Type="Number">0.589126018471327</Data></Cell><Cell><Data ss:Type="Number">0.346627084024605</Data></Cell><Cell><Data ss:Type="Number">0.522501182600254</Data></Cell><Cell><Data ss:Type="Number">0.511269917704276</Data></Cell><Cell><Data ss:Type="Number">0.224607314846342</Data></Cell><Cell><Data ss:Type="Number">0.384737347007332</Data></Cell><Cell><Data ss:Type="Number">0.345893954101495</Data></Cell><Cell><Data ss:Type="Number">0.334954664597802</Data></Cell><Cell><Data ss:Type="Number">0.293350202179633</Data></Cell><Cell><Data ss:Type="Number">0.479336028584829</Data></Cell><Cell><Data ss:Type="Number">0.540433661236208</Data></Cell><Cell><Data ss:Type="Number">0.451082783698142</Data></Cell><Cell><Data ss:Type="Number">0.680387875094797</Data></Cell><Cell><Data ss:Type="Number">0.408166629839646</Data></Cell><Cell><Data ss:Type="Number">0.432423912767878</Data></Cell><Cell><Data ss:Type="Number">0.481107723140454</Data></Cell><Cell><Data ss:Type="Number">0.5141159875553</Data></Cell><Cell><Data ss:Type="Number">0.545578516258839</Data></Cell><Cell><Data ss:Type="Number">0.515723186370942</Data></Cell><Cell><Data ss:Type="Number">0.377486607806886</Data></Cell><Cell><Data ss:Type="Number">0.591936227065724</Data></Cell><Cell><Data ss:Type="Number">0.242421622447803</Data></Cell><Cell><Data ss:Type="Number">0.389074326022275</Data></Cell><Cell><Data ss:Type="Number">0.29748664115274</Data></Cell><Cell><Data ss:Type="Number">0.4642241902786</Data></Cell><Cell><Data ss:Type="Number">0.432423912767878</Data></Cell><Cell><Data ss:Type="Number">0.234967516081494</Data></Cell><Cell><Data ss:Type="Number">0.417051871960346</Data></Cell><Cell><Data ss:Type="Number">0.702479840298061</Data></Cell><Cell><Data ss:Type="Number">0.490321909405855</Data></Cell><Cell><Data ss:Type="Number">0.303518366627254</Data></Cell><Cell><Data ss:Type="Number">0.656521968928484</Data></Cell><Cell><Data ss:Type="Number">0.347173432692773</Data></Cell><Cell><Data ss:Type="Number">0.439612235439218</Data></Cell><Cell><Data ss:Type="Number">0.323753567937249</Data></Cell><Cell><Data ss:Type="Number">0.447641267727153</Data></Cell><Cell><Data ss:Type="Number">0.341525379646398</Data></Cell><Cell><Data ss:Type="Number">0.590006587474839</Data></Cell><Cell><Data ss:Type="Number">0.593700616522153</Data></Cell><Cell><Data ss:Type="Number">0.609082753569353</Data></Cell><Cell><Data ss:Type="Number">0.522180398613589</Data></Cell><Cell><Data ss:Type="Number">0.562691736289395</Data></Cell><Cell><Data ss:Type="Number">0.281589056189403</Data></Cell><Cell><Data ss:Type="Number">0.575408270364203</Data></Cell><Cell><Data ss:Type="Number">0.368406423337906</Data></Cell><Cell><Data ss:Type="Number">1</Data></Cell><Cell><Data ss:Type="Number">0.410913169135023</Data></Cell><Cell><Data ss:Type="Number">0.448186141390674</Data></Cell><Cell><Data ss:Type="Number">0.278132760500103</Data></Cell><Cell><Data ss:Type="Number">0.419397968552649</Data></Cell><Cell><Data ss:Type="Number">0.573269153443315</Data></Cell><Cell><Data ss:Type="Number">0.628808460374514</Data></Cell><Cell><Data ss:Type="Number">0.476025270117114</Data></Cell><Cell><Data ss:Type="Number">0.678477391507751</Data></Cell><Cell><Data ss:Type="Number">0.943606783109205</Data></Cell><Cell><Data ss:Type="Number">0.313741034407241</Data></Cell><Cell><Data ss:Type="Number">0.406252444402844</Data></Cell><Cell><Data ss:Type="Number">0.566489598539946</Data></Cell><Cell><Data ss:Type="Number">0.614950976834455</Data></Cell><Cell><Data ss:Type="Number">0.338865807386668</Data></Cell><Cell><Data ss:Type="Number">0.266851856983036</Data></Cell><Cell><Data ss:Type="Number">0.393235127526959</Data></Cell><Cell><Data ss:Type="Number">0.355618315593997</Data></Cell><Cell><Data ss:Type="Number">0.474054757932797</Data></Cell><Cell><Data ss:Type="Number">0.403422857884721</Data></Cell><Cell><Data ss:Type="Number">0.414852113061635</Data></Cell><Cell><Data ss:Type="Number">0.462995705133402</Data></Cell><Cell><Data ss:Type="Number">0.575568907680554</Data></Cell><Cell><Data ss:Type="Number">0.555052588496642</Data></Cell><Cell><Data ss:Type="Number">0.395880270011335</Data></Cell><Cell><Data ss:Type="Number">0.596371395315602</Data></Cell><Cell><Data ss:Type="Number">0.614566112286351</Data></Cell><Cell><Data ss:Type="Number">0.0583041279894646</Data></Cell><Cell><Data ss:Type="Number">0.0802001804099702</Data></Cell><Cell><Data ss:Type="Number">0.0146416901914029</Data></Cell><Cell><Data ss:Type="Number">0.21870384156</Data></Cell><Cell><Data ss:Type="Number">0.191118045139709</Data></Cell><Cell><Data ss:Type="Number">0.340029451058888</Data></Cell><Cell><Data ss:Type="Number">0.309248463022766</Data></Cell><Cell><Data ss:Type="Number">0.296065448290613</Data></Cell><Cell><Data ss:Type="Number">0.00703152895435345</Data></Cell><Cell><Data ss:Type="Number">0.346668682140967</Data></Cell><Cell><Data ss:Type="Number">0.270999961618745</Data></Cell><Cell><Data ss:Type="Number">0.243725540947488</Data></Cell><Cell><Data ss:Type="Number">0.326534425755861</Data></Cell><Cell><Data ss:Type="Number">0.278172404832461</Data></Cell><Cell><Data ss:Type="Number">0.112577216791098</Data></Cell><Cell><Data ss:Type="Number">0.291076481206923</Data></Cell><Cell><Data ss:Type="Number">0</Data></Cell><Cell><Data ss:Type="Number">0.264202898510862</Data></Cell><Cell><Data ss:Type="Number">0.191171968764417</Data></Cell><Cell><Data ss:Type="Number">0.252732007770509</Data></Cell><Cell><Data ss:Type="Number">0.280584840162262</Data></Cell><Cell><Data ss:Type="Number">0.26042366852407</Data></Cell><Cell><Data ss:Type="Number">0.259705508615545</Data></Cell><Cell><Data ss:Type="Number">0.304906195963381</Data></Cell><Cell><Data ss:Type="Number">0.188203544126436</Data></Cell><Cell><Data ss:Type="Number">0.199399915312625</Data></Cell><Cell><Data ss:Type="Number">0.13552075173548</Data></Cell><Cell><Data ss:Type="Number">0.183545142614753</Data></Cell><Cell><Data ss:Type="Number">0.196306830070981</Data></Cell><Cell><Data ss:Type="Number">0.0622281919971308</Data></Cell><Cell><Data ss:Type="Number">0.245472275035108</Data></Cell><Cell><Data ss:Type="Number">0.168138742304441</Data></Cell><Cell><Data ss:Type="Number">0.187599103460025</Data></Cell><Cell><Data ss:Type="Number">0.264661427490627</Data></Cell><Cell><Data ss:Type="Number">0.138335697492412</Data></Cell><Cell><Data ss:Type="Number">0.0745219923071982</Data></Cell><Cell><Data ss:Type="Number">0.197704433144706</Data></Cell><Cell><Data ss:Type="Number">0.216916204345414</Data></Cell><Cell><Data ss:Type="Number">0.185066555429396</Data></Cell><Cell><Data ss:Type="Number">0.326988297951634</Data></Cell><Cell><Data ss:Type="Number">0.177947240693998</Data></Cell><Cell><Data ss:Type="Number">0.0809808298604455</Data></Cell><Cell><Data ss:Type="Number">0.131574857622097</Data></Cell><Cell><Data ss:Type="Number">0.228950915661088</Data></Cell><Cell><Data ss:Type="Number">0.2404102639231</Data></Cell><Cell><Data ss:Type="Number">0.194199857806645</Data></Cell><Cell><Data ss:Type="Number">0.226396834384158</Data></Cell><Cell><Data ss:Type="Number">0.196423167643375</Data></Cell><Cell><Data ss:Type="Number">0.210916740370622</Data></Cell><Cell><Data ss:Type="Number">0.206927516648813</Data></Cell><Cell><Data ss:Type="Number">0.179759268766569</Data></Cell><Cell><Data ss:Type="Number">0.240868346223001</Data></Cell><Cell><Data ss:Type="Number">0.252393149441217</Data></Cell><Cell><Data ss:Type="Number">0.257978373762864</Data></Cell><Cell><Data ss:Type="Number">0.12226062050405</Data></Cell><Cell><Data ss:Type="Number">0.0825994728558883</Data></Cell><Cell><Data ss:Type="Number">0.277806260029052</Data></Cell><Cell><Data ss:Type="Number">0.179215024612061</Data></Cell><Cell><Data ss:Type="Number">0.302736802684355</Data></Cell><Cell><Data ss:Type="Number">0.0642439984032959</Data></Cell><Cell><Data ss:Type="Number">0.0334065209769515</Data></Cell><Cell><Data ss:Type="Number">0.201377007898409</Data></Cell><Cell><Data ss:Type="Number">0.189056698593151</Data></Cell><Cell><Data ss:Type="Number">0.0935524661090553</Data></Cell><Cell><Data ss:Type="Number">0.0918605803638982</Data></Cell><Cell><Data ss:Type="Number">0.278879565711806</Data></Cell><Cell><Data ss:Type="Number">0.516795927368938</Data></Cell><Cell><Data ss:Type="Number">0.315713985295267</Data></Cell><Cell><Data ss:Type="Number">0.0110803170191568</Data></Cell><Cell><Data ss:Type="Number">0.324618937590607</Data></Cell><Cell><Data ss:Type="Number">0.35127960834533</Data></Cell><Cell><Data ss:Type="Number">0.178846906891458</Data></Cell><Cell><Data ss:Type="Number">0.200363523046934</Data></Cell><Cell><Data ss:Type="Number">0.119802675281028</Data></Cell><Cell><Data ss:Type="Number">0.178691750149338</Data></Cell><Cell><Data ss:Type="Number">0.0562244679691111</Data></Cell><Cell><Data ss:Type="Number">0.0856908213824389</Data></Cell><Cell><Data ss:Type="Number">0.0516761694613008</Data></Cell><Cell><Data ss:Type="Number">0.120499725589229</Data></Cell><Cell><Data ss:Type="Number">0.000646208146901173</Data></Cell><Cell><Data ss:Type="Number">0.0492298310639628</Data></Cell><Cell><Data ss:Type="Number">0.0148535612267</Data></Cell><Cell><Data ss:Type="Number">0.0465424377903399</Data></Cell><Cell><Data ss:Type="Number">0.0110421108321043</Data></Cell><Cell><Data ss:Type="Number">0.647426674375308</Data></Cell><Cell><Data ss:Type="Number">0.224733788953997</Data></Cell></Row><Row ss:Height="12.816"><Cell><Data ss:Type="String">TAURINE_AND_HYPOTAURINE_METABOLISM</Data></Cell><Cell><Data ss:Type="Number">0.523227706942406</Data></Cell><Cell><Data ss:Type="Number">0.482792424599525</Data></Cell><Cell><Data ss:Type="Number">0.406519981902878</Data></Cell><Cell><Data ss:Type="Number">0.917493072603765</Data></Cell><Cell><Data ss:Type="Number">0.567769679248178</Data></Cell><Cell><Data ss:Type="Number">0.553423505982912</Data></Cell><Cell><Data ss:Type="Number">0.3841182152265</Data></Cell><Cell><Data ss:Type="Number">0.540684708428938</Data></Cell><Cell><Data ss:Type="Number">0.382280026627708</Data></Cell><Cell><Data ss:Type="Number">0.663322566466124</Data></Cell><Cell><Data ss:Type="Number">0.568031471604676</Data></Cell><Cell><Data ss:Type="Number">0.552937531062312</Data></Cell><Cell><Data ss:Type="Number">0.434246396445176</Data></Cell><Cell><Data ss:Type="Number">0.610758848385614</Data></Cell><Cell><Data ss:Type="Number">0.693639396000085</Data></Cell><Cell><Data ss:Type="Number">0.61628944140314</Data></Cell><Cell><Data ss:Type="Number">0.53367493223896</Data></Cell><Cell><Data ss:Type="Number">0.670339714758987</Data></Cell><Cell><Data ss:Type="Number">0.502705264793175</Data></Cell><Cell><Data ss:Type="Number">0.318798383500239</Data></Cell><Cell><Data ss:Type="Number">0.569429044268972</Data></Cell><Cell><Data ss:Type="Number">0.586914638807619</Data></Cell><Cell><Data ss:Type="Number">0.284491861597336</Data></Cell><Cell><Data ss:Type="Number">0.695719343526964</Data></Cell><Cell><Data ss:Type="Number">0.703147482238541</Data></Cell><Cell><Data ss:Type="Number">0.295321841773303</Data></Cell><Cell><Data ss:Type="Number">0.449793370061022</Data></Cell><Cell><Data ss:Type="Number">0.549943237818289</Data></Cell><Cell><Data ss:Type="Number">0.259719195973979</Data></Cell><Cell><Data ss:Type="Number">0.750530352681211</Data></Cell><Cell><Data ss:Type="Number">0.376661323107594</Data></Cell><Cell><Data ss:Type="Number">0.775219065375946</Data></Cell><Cell><Data ss:Type="Number">0.509863584498123</Data></Cell><Cell><Data ss:Type="Number">0.698681927197345</Data></Cell><Cell><Data ss:Type="Number">0.680194104187483</Data></Cell><Cell><Data ss:Type="Number">0.586398606762159</Data></Cell><Cell><Data ss:Type="Number">0.843933276781571</Data></Cell><Cell><Data ss:Type="Number">0.264968614057047</Data></Cell><Cell><Data ss:Type="Number">0.904994350370207</Data></Cell><Cell><Data ss:Type="Number">0.502330653736306</Data></Cell><Cell><Data ss:Type="Number">0.704082492705733</Data></Cell><Cell><Data ss:Type="Number">0.654709805999716</Data></Cell><Cell><Data ss:Type="Number">0.743843255845333</Data></Cell><Cell><Data ss:Type="Number">0.54977524944244</Data></Cell><Cell><Data ss:Type="Number">0.545969118062559</Data></Cell><Cell><Data ss:Type="Number">0.828821784012027</Data></Cell><Cell><Data ss:Type="Number">0.61427055256748</Data></Cell><Cell><Data ss:Type="Number">0.763800186313999</Data></Cell><Cell><Data ss:Type="Number">0.555427391705008</Data></Cell><Cell><Data ss:Type="Number">0.449793370061022</Data></Cell><Cell><Data ss:Type="Number">0.670891310039441</Data></Cell><Cell><Data ss:Type="Number">0.588499754390716</Data></Cell><Cell><Data ss:Type="Number">0.456909154879466</Data></Cell><Cell><Data ss:Type="Number">0.631265726980266</Data></Cell><Cell><Data ss:Type="Number">0.767229816386259</Data></Cell><Cell><Data ss:Type="Number">0.761251593100853</Data></Cell><Cell><Data ss:Type="Number">0.686703766267231</Data></Cell><Cell><Data ss:Type="Number">0.857210283686092</Data></Cell><Cell><Data ss:Type="Number">0.541984713550413</Data></Cell><Cell><Data ss:Type="Number">0.473522733575246</Data></Cell><Cell><Data ss:Type="Number">0.416935745072564</Data></Cell><Cell><Data ss:Type="Number">0.445606171374302</Data></Cell><Cell><Data ss:Type="Number">0.236368687979486</Data></Cell><Cell><Data ss:Type="Number">0.289235829693693</Data></Cell><Cell><Data ss:Type="Number">0.538130514826336</Data></Cell><Cell><Data ss:Type="Number">0.433546071387931</Data></Cell><Cell><Data ss:Type="Number">0.59224283971796</Data></Cell><Cell><Data ss:Type="Number">0.735683220060913</Data></Cell><Cell><Data ss:Type="Number">0.449793370061022</Data></Cell><Cell><Data ss:Type="Number">0.665865358934088</Data></Cell><Cell><Data ss:Type="Number">0.257757725566147</Data></Cell><Cell><Data ss:Type="Number">0.851296441297704</Data></Cell><Cell><Data ss:Type="Number">0.646800376102835</Data></Cell><Cell><Data ss:Type="Number">0.661199610173555</Data></Cell><Cell><Data ss:Type="Number">0.70327369577268</Data></Cell><Cell><Data ss:Type="Number">0.703250942992716</Data></Cell><Cell><Data ss:Type="Number">0.636966926039481</Data></Cell><Cell><Data ss:Type="Number">1</Data></Cell><Cell><Data ss:Type="Number">0.846897019690998</Data></Cell><Cell><Data ss:Type="Number">0.449793370061022</Data></Cell><Cell><Data ss:Type="Number">0.881524996185869</Data></Cell><Cell><Data ss:Type="Number">0.569882658524006</Data></Cell><Cell><Data ss:Type="Number">0.682307189606583</Data></Cell><Cell><Data ss:Type="Number">0.559873218473628</Data></Cell><Cell><Data ss:Type="Number">0.481162449316276</Data></Cell><Cell><Data ss:Type="Number">0.566290566207674</Data></Cell><Cell><Data ss:Type="Number">0.153876830269786</Data></Cell><Cell><Data ss:Type="Number">0.241741886728232</Data></Cell><Cell><Data ss:Type="Number">0.00377502283413635</Data></Cell><Cell><Data ss:Type="Number">0.512444978448821</Data></Cell><Cell><Data ss:Type="Number">0.262444970180725</Data></Cell><Cell><Data ss:Type="Number">0.319203485959053</Data></Cell><Cell><Data ss:Type="Number">0.345049161000393</Data></Cell><Cell><Data ss:Type="Number">0.344904971191552</Data></Cell><Cell><Data ss:Type="Number">0.0163570384319924</Data></Cell><Cell><Data ss:Type="Number">0.350616240064485</Data></Cell><Cell><Data ss:Type="Number">0.306987918697932</Data></Cell><Cell><Data ss:Type="Number">0.356256679034796</Data></Cell><Cell><Data ss:Type="Number">0.379498005432034</Data></Cell><Cell><Data ss:Type="Number">0.315686105484829</Data></Cell><Cell><Data ss:Type="Number">0.231522477234576</Data></Cell><Cell><Data ss:Type="Number">0.357077722338392</Data></Cell><Cell><Data ss:Type="Number">0.0964809004616168</Data></Cell><Cell><Data ss:Type="Number">0.388032304786487</Data></Cell><Cell><Data ss:Type="Number">0.281973573971192</Data></Cell><Cell><Data ss:Type="Number">0.349649940685094</Data></Cell><Cell><Data ss:Type="Number">0.36180501360787</Data></Cell><Cell><Data ss:Type="Number">0.403250957993018</Data></Cell><Cell><Data ss:Type="Number">0.334191190636576</Data></Cell><Cell><Data ss:Type="Number">0.386581125554266</Data></Cell><Cell><Data ss:Type="Number">0.322521730032897</Data></Cell><Cell><Data ss:Type="Number">0.311699639728313</Data></Cell><Cell><Data ss:Type="Number">0.287242313835374</Data></Cell><Cell><Data ss:Type="Number">0.23416517929179</Data></Cell><Cell><Data ss:Type="Number">0.291205304464325</Data></Cell><Cell><Data ss:Type="Number">0.182036753997603</Data></Cell><Cell><Data ss:Type="Number">0.32587157802349</Data></Cell><Cell><Data ss:Type="Number">0.274417204731204</Data></Cell><Cell><Data ss:Type="Number">0.286843245311345</Data></Cell><Cell><Data ss:Type="Number">0.322694173875089</Data></Cell><Cell><Data ss:Type="Number">0.209904962377199</Data></Cell><Cell><Data ss:Type="Number">0.077563816091517</Data></Cell><Cell><Data ss:Type="Number">0.239645476446135</Data></Cell><Cell><Data ss:Type="Number">0.300164695397727</Data></Cell><Cell><Data ss:Type="Number">0.237707889218027</Data></Cell><Cell><Data ss:Type="Number">0.366007723344169</Data></Cell><Cell><Data ss:Type="Number">0.246033079342782</Data></Cell><Cell><Data ss:Type="Number">0.209120596866753</Data></Cell><Cell><Data ss:Type="Number">0.132850642453714</Data></Cell><Cell><Data ss:Type="Number">0.287945211189903</Data></Cell><Cell><Data ss:Type="Number">0.337610137570398</Data></Cell><Cell><Data ss:Type="Number">0.289599310191108</Data></Cell><Cell><Data ss:Type="Number">0.436865667740623</Data></Cell><Cell><Data ss:Type="Number">0.643716243582952</Data></Cell><Cell><Data ss:Type="Number">0.248672315641746</Data></Cell><Cell><Data ss:Type="Number">0.592414394004364</Data></Cell><Cell><Data ss:Type="Number">0.294148872555153</Data></Cell><Cell><Data ss:Type="Number">0.581680828695678</Data></Cell><Cell><Data ss:Type="Number">0.354596901763853</Data></Cell><Cell><Data ss:Type="Number">0.280486220027735</Data></Cell><Cell><Data ss:Type="Number">0.227919021292421</Data></Cell><Cell><Data ss:Type="Number">0.139598514067247</Data></Cell><Cell><Data ss:Type="Number">0.34182827454264</Data></Cell><Cell><Data ss:Type="Number">0.236880314647347</Data></Cell><Cell><Data ss:Type="Number">0.379498005432034</Data></Cell><Cell><Data ss:Type="Number">0.162605799371348</Data></Cell><Cell><Data ss:Type="Number">0.0757940385511303</Data></Cell><Cell><Data ss:Type="Number">0.265994761353502</Data></Cell><Cell><Data ss:Type="Number">0.233030394575813</Data></Cell><Cell><Data ss:Type="Number">0.0674720168178852</Data></Cell><Cell><Data ss:Type="Number">0.221386563351428</Data></Cell><Cell><Data ss:Type="Number">0.308064973690046</Data></Cell><Cell><Data ss:Type="Number">0.3949582010521</Data></Cell><Cell><Data ss:Type="Number">0.341553626756213</Data></Cell><Cell><Data ss:Type="Number">0.033961664625462</Data></Cell><Cell><Data ss:Type="Number">0.387908847644561</Data></Cell><Cell><Data ss:Type="Number">0.393393141386171</Data></Cell><Cell><Data ss:Type="Number">0.292533473072241</Data></Cell><Cell><Data ss:Type="Number">0.345667017136524</Data></Cell><Cell><Data ss:Type="Number">0.228699321988176</Data></Cell><Cell><Data ss:Type="Number">0.270232221029998</Data></Cell><Cell><Data ss:Type="Number">0.100782171446784</Data></Cell><Cell><Data ss:Type="Number">0.16056746497954</Data></Cell><Cell><Data ss:Type="Number">0.105199295825213</Data></Cell><Cell><Data ss:Type="Number">0.165269923000477</Data></Cell><Cell><Data ss:Type="Number">0.0344934137332753</Data></Cell><Cell><Data ss:Type="Number">0.147006284524192</Data></Cell><Cell><Data ss:Type="Number">0.0142831391645437</Data></Cell><Cell><Data ss:Type="Number">0.108185018716006</Data></Cell><Cell><Data ss:Type="Number">0</Data></Cell><Cell><Data ss:Type="Number">0.660592800605747</Data></Cell><Cell><Data ss:Type="Number">0.306537273013509</Data></Cell></Row><Row ss:Height="12.816"><Cell><Data ss:Type="String">GLUTATHIONE_METABOLISM</Data></Cell><Cell><Data ss:Type="Number">0.653699424658214</Data></Cell><Cell><Data ss:Type="Number">0.595495310784348</Data></Cell><Cell><Data ss:Type="Number">0.575076839880578</Data></Cell><Cell><Data ss:Type="Number">0.514996522387413</Data></Cell><Cell><Data ss:Type="Number">0.447917307197538</Data></Cell><Cell><Data ss:Type="Number">0.769411122113371</Data></Cell><Cell><Data ss:Type="Number">0.62139847052895</Data></Cell><Cell><Data ss:Type="Number">0.40164517161914</Data></Cell><Cell><Data ss:Type="Number">0.620594492320351</Data></Cell><Cell><Data ss:Type="Number">0.50734373417998</Data></Cell><Cell><Data ss:Type="Number">0.513401759940487</Data></Cell><Cell><Data ss:Type="Number">0.565780050163876</Data></Cell><Cell><Data ss:Type="Number">0.479398189932046</Data></Cell><Cell><Data ss:Type="Number">0.668688229305575</Data></Cell><Cell><Data ss:Type="Number">0.537123252542524</Data></Cell><Cell><Data ss:Type="Number">0.449584895849202</Data></Cell><Cell><Data ss:Type="Number">0.72372723444954</Data></Cell><Cell><Data ss:Type="Number">0.344303741792325</Data></Cell><Cell><Data ss:Type="Number">0.400043877942452</Data></Cell><Cell><Data ss:Type="Number">0.282872725891248</Data></Cell><Cell><Data ss:Type="Number">0.620885754432648</Data></Cell><Cell><Data ss:Type="Number">0.264137874972402</Data></Cell><Cell><Data ss:Type="Number">0.541493146126473</Data></Cell><Cell><Data ss:Type="Number">0.471476778691944</Data></Cell><Cell><Data ss:Type="Number">0.431254923713706</Data></Cell><Cell><Data ss:Type="Number">0.365364299151669</Data></Cell><Cell><Data ss:Type="Number">0.799359574076593</Data></Cell><Cell><Data ss:Type="Number">0.543772055558952</Data></Cell><Cell><Data ss:Type="Number">0.640113919187373</Data></Cell><Cell><Data ss:Type="Number">0.590664103830574</Data></Cell><Cell><Data ss:Type="Number">0.331723178585009</Data></Cell><Cell><Data ss:Type="Number">0.816884487887305</Data></Cell><Cell><Data ss:Type="Number">0.46675965384597</Data></Cell><Cell><Data ss:Type="Number">0.752247108856871</Data></Cell><Cell><Data ss:Type="Number">0.931896233448095</Data></Cell><Cell><Data ss:Type="Number">0.630627075059898</Data></Cell><Cell><Data ss:Type="Number">0.578294635874114</Data></Cell><Cell><Data ss:Type="Number">0.618678262236528</Data></Cell><Cell><Data ss:Type="Number">0.626566460589046</Data></Cell><Cell><Data ss:Type="Number">0.693845423881206</Data></Cell><Cell><Data ss:Type="Number">0.439068010066377</Data></Cell><Cell><Data ss:Type="Number">0.459704936373438</Data></Cell><Cell><Data ss:Type="Number">0.552946172983196</Data></Cell><Cell><Data ss:Type="Number">0.78157246727703</Data></Cell><Cell><Data ss:Type="Number">0.523344365058227</Data></Cell><Cell><Data ss:Type="Number">0.44644891995749</Data></Cell><Cell><Data ss:Type="Number">0.584445935137077</Data></Cell><Cell><Data ss:Type="Number">0.422807250513267</Data></Cell><Cell><Data ss:Type="Number">0.431798828364187</Data></Cell><Cell><Data ss:Type="Number">0.456679339046214</Data></Cell><Cell><Data ss:Type="Number">0.692797905319139</Data></Cell><Cell><Data ss:Type="Number">0.535780928395324</Data></Cell><Cell><Data ss:Type="Number">0.645283159846523</Data></Cell><Cell><Data ss:Type="Number">0.548042644450614</Data></Cell><Cell><Data ss:Type="Number">0.490226009788718</Data></Cell><Cell><Data ss:Type="Number">0.791537192200634</Data></Cell><Cell><Data ss:Type="Number">0.329946937728158</Data></Cell><Cell><Data ss:Type="Number">0.557539635448806</Data></Cell><Cell><Data ss:Type="Number">0.45487631849874</Data></Cell><Cell><Data ss:Type="Number">0.40244153496578</Data></Cell><Cell><Data ss:Type="Number">0.343650216797537</Data></Cell><Cell><Data ss:Type="Number">0.406544603484936</Data></Cell><Cell><Data ss:Type="Number">0.382631147721301</Data></Cell><Cell><Data ss:Type="Number">0.435323428737543</Data></Cell><Cell><Data ss:Type="Number">0.494557709745099</Data></Cell><Cell><Data ss:Type="Number">0.484568015909118</Data></Cell><Cell><Data ss:Type="Number">0.484352580754727</Data></Cell><Cell><Data ss:Type="Number">0.406974298274364</Data></Cell><Cell><Data ss:Type="Number">0.367744619589763</Data></Cell><Cell><Data ss:Type="Number">0.544702011713022</Data></Cell><Cell><Data ss:Type="Number">0.587646884402312</Data></Cell><Cell><Data ss:Type="Number">0.539642152886775</Data></Cell><Cell><Data ss:Type="Number">0.603517163340574</Data></Cell><Cell><Data ss:Type="Number">0.617701978999757</Data></Cell><Cell><Data ss:Type="Number">0.486759415349006</Data></Cell><Cell><Data ss:Type="Number">0.434932465089529</Data></Cell><Cell><Data ss:Type="Number">0.437441774429865</Data></Cell><Cell><Data ss:Type="Number">1</Data></Cell><Cell><Data ss:Type="Number">0.615399375533363</Data></Cell><Cell><Data ss:Type="Number">0.743112027996132</Data></Cell><Cell><Data ss:Type="Number">0.60652165290082</Data></Cell><Cell><Data ss:Type="Number">0.609555403833885</Data></Cell><Cell><Data ss:Type="Number">0.528723587052819</Data></Cell><Cell><Data ss:Type="Number">0.472938643269502</Data></Cell><Cell><Data ss:Type="Number">0.657899167103965</Data></Cell><Cell><Data ss:Type="Number">0.660465580991378</Data></Cell><Cell><Data ss:Type="Number">0.0884953359189499</Data></Cell><Cell><Data ss:Type="Number">0.163068788554746</Data></Cell><Cell><Data ss:Type="Number">0</Data></Cell><Cell><Data ss:Type="Number">0.184793450013919</Data></Cell><Cell><Data ss:Type="Number">0.181534474987423</Data></Cell><Cell><Data ss:Type="Number">0.231073481006769</Data></Cell><Cell><Data ss:Type="Number">0.210926700217995</Data></Cell><Cell><Data ss:Type="Number">0.218479004270489</Data></Cell><Cell><Data ss:Type="Number">0</Data></Cell><Cell><Data ss:Type="Number">0.285443771957019</Data></Cell><Cell><Data ss:Type="Number">0.248328203678529</Data></Cell><Cell><Data ss:Type="Number">0.242098472540646</Data></Cell><Cell><Data ss:Type="Number">0.270203417580716</Data></Cell><Cell><Data ss:Type="Number">0.292059597560927</Data></Cell><Cell><Data ss:Type="Number">0.145810254707712</Data></Cell><Cell><Data ss:Type="Number">0.246483624134329</Data></Cell><Cell><Data ss:Type="Number">0</Data></Cell><Cell><Data ss:Type="Number">0.248328203678529</Data></Cell><Cell><Data ss:Type="Number">0.203128333597746</Data></Cell><Cell><Data ss:Type="Number">0.236379612093281</Data></Cell><Cell><Data ss:Type="Number">0.228246175068554</Data></Cell><Cell><Data ss:Type="Number">0.216651031428156</Data></Cell><Cell><Data ss:Type="Number">0.2375354211609</Data></Cell><Cell><Data ss:Type="Number">0.28107027517099</Data></Cell><Cell><Data ss:Type="Number">0.197509159803361</Data></Cell><Cell><Data ss:Type="Number">0.210010371076637</Data></Cell><Cell><Data ss:Type="Number">0.163705247958529</Data></Cell><Cell><Data ss:Type="Number">0.185182464634677</Data></Cell><Cell><Data ss:Type="Number">0.172436852194389</Data></Cell><Cell><Data ss:Type="Number">0.134772547806298</Data></Cell><Cell><Data ss:Type="Number">0.21361430864691</Data></Cell><Cell><Data ss:Type="Number">0.161818030347617</Data></Cell><Cell><Data ss:Type="Number">0.23490721154346</Data></Cell><Cell><Data ss:Type="Number">0.245197467785255</Data></Cell><Cell><Data ss:Type="Number">0.110346505575598</Data></Cell><Cell><Data ss:Type="Number">0.00258218887018899</Data></Cell><Cell><Data ss:Type="Number">0.142664056053402</Data></Cell><Cell><Data ss:Type="Number">0.184455668672982</Data></Cell><Cell><Data ss:Type="Number">0.276622182866988</Data></Cell><Cell><Data ss:Type="Number">0.337754855775386</Data></Cell><Cell><Data ss:Type="Number">0.181327908409276</Data></Cell><Cell><Data ss:Type="Number">0.140494949517216</Data></Cell><Cell><Data ss:Type="Number">0.128697463184062</Data></Cell><Cell><Data ss:Type="Number">0.232377312739029</Data></Cell><Cell><Data ss:Type="Number">0.233308040203911</Data></Cell><Cell><Data ss:Type="Number">0.24594107407736</Data></Cell><Cell><Data ss:Type="Number">0.211047313481179</Data></Cell><Cell><Data ss:Type="Number">0.192877787861616</Data></Cell><Cell><Data ss:Type="Number">0.201118780516688</Data></Cell><Cell><Data ss:Type="Number">0.192356650458473</Data></Cell><Cell><Data ss:Type="Number">0.173625049995202</Data></Cell><Cell><Data ss:Type="Number">0.217224015840366</Data></Cell><Cell><Data ss:Type="Number">0.221057010185807</Data></Cell><Cell><Data ss:Type="Number">0.183907537822734</Data></Cell><Cell><Data ss:Type="Number">0.175653062268347</Data></Cell><Cell><Data ss:Type="Number">0.0514978760985444</Data></Cell><Cell><Data ss:Type="Number">0.211223512765195</Data></Cell><Cell><Data ss:Type="Number">0.161484338244438</Data></Cell><Cell><Data ss:Type="Number">0.31257699021145</Data></Cell><Cell><Data ss:Type="Number">0.0630409941022827</Data></Cell><Cell><Data ss:Type="Number">0.0192012823902702</Data></Cell><Cell><Data ss:Type="Number">0.20105689222496</Data></Cell><Cell><Data ss:Type="Number">0.120646941282864</Data></Cell><Cell><Data ss:Type="Number">0.0131046879033535</Data></Cell><Cell><Data ss:Type="Number">0.15810399411838</Data></Cell><Cell><Data ss:Type="Number">0.242098472540646</Data></Cell><Cell><Data ss:Type="Number">0.295503308863965</Data></Cell><Cell><Data ss:Type="Number">0.250409593173121</Data></Cell><Cell><Data ss:Type="Number">0</Data></Cell><Cell><Data ss:Type="Number">0.288465178942292</Data></Cell><Cell><Data ss:Type="Number">0.333982159839015</Data></Cell><Cell><Data ss:Type="Number">0.191507845453044</Data></Cell><Cell><Data ss:Type="Number">0.337567002982418</Data></Cell><Cell><Data ss:Type="Number">0.175784901577072</Data></Cell><Cell><Data ss:Type="Number">0.229620387099427</Data></Cell><Cell><Data ss:Type="Number">0</Data></Cell><Cell><Data ss:Type="Number">0.0655030493853897</Data></Cell><Cell><Data ss:Type="Number">0.0373800153269274</Data></Cell><Cell><Data ss:Type="Number">0.0960280865245781</Data></Cell><Cell><Data ss:Type="Number">0</Data></Cell><Cell><Data ss:Type="Number">0.0767233890868668</Data></Cell><Cell><Data ss:Type="Number">0</Data></Cell><Cell><Data ss:Type="Number">0.0488621949247124</Data></Cell><Cell><Data ss:Type="Number">0</Data></Cell><Cell><Data ss:Type="Number">0</Data></Cell><Cell><Data ss:Type="Number">0.200012276433319</Data></Cell></Row><Row ss:Height="12.816"><Cell><Data ss:Type="String">STARCH_AND_SUCROSE_METABOLISM</Data></Cell><Cell><Data ss:Type="Number">0.72931779065315</Data></Cell><Cell><Data ss:Type="Number">0.71540433429354</Data></Cell><Cell><Data ss:Type="Number">0.631932752227338</Data></Cell><Cell><Data ss:Type="Number">0.857442948908952</Data></Cell><Cell><Data ss:Type="Number">0.669071907809</Data></Cell><Cell><Data ss:Type="Number">0.677743825452029</Data></Cell><Cell><Data ss:Type="Number">0.839925643415896</Data></Cell><Cell><Data ss:Type="Number">0.760834758492693</Data></Cell><Cell><Data ss:Type="Number">0.699449411217902</Data></Cell><Cell><Data ss:Type="Number">0.83967630967872</Data></Cell><Cell><Data ss:Type="Number">0.796290984405902</Data></Cell><Cell><Data ss:Type="Number">0.895966834779304</Data></Cell><Cell><Data ss:Type="Number">0.703259145300403</Data></Cell><Cell><Data ss:Type="Number">0.628685180402441</Data></Cell><Cell><Data ss:Type="Number">0.765172831962588</Data></Cell><Cell><Data ss:Type="Number">0.786820487584679</Data></Cell><Cell><Data ss:Type="Number">0.935569496999643</Data></Cell><Cell><Data ss:Type="Number">0.825573772950459</Data></Cell><Cell><Data ss:Type="Number">0.599449978017847</Data></Cell><Cell><Data ss:Type="Number">0.634600397183526</Data></Cell><Cell><Data ss:Type="Number">0.793166643492172</Data></Cell><Cell><Data ss:Type="Number">0.803301163491734</Data></Cell><Cell><Data ss:Type="Number">0.71901840286992</Data></Cell><Cell><Data ss:Type="Number">0.744549815190753</Data></Cell><Cell><Data ss:Type="Number">0.942416658995978</Data></Cell><Cell><Data ss:Type="Number">0.78469074090339</Data></Cell><Cell><Data ss:Type="Number">0.783477832196166</Data></Cell><Cell><Data ss:Type="Number">0.951669179694352</Data></Cell><Cell><Data ss:Type="Number">0.653871745007234</Data></Cell><Cell><Data ss:Type="Number">0.997757930667516</Data></Cell><Cell><Data ss:Type="Number">0.626489373722693</Data></Cell><Cell><Data ss:Type="Number">0.638182809769211</Data></Cell><Cell><Data ss:Type="Number">0.81507576839055</Data></Cell><Cell><Data ss:Type="Number">0.878875192041037</Data></Cell><Cell><Data ss:Type="Number">0.753030714303769</Data></Cell><Cell><Data ss:Type="Number">0.914017173275658</Data></Cell><Cell><Data ss:Type="Number">0.73640158864924</Data></Cell><Cell><Data ss:Type="Number">0.62369814777311</Data></Cell><Cell><Data ss:Type="Number">0.839739927283205</Data></Cell><Cell><Data ss:Type="Number">0.831340794059708</Data></Cell><Cell><Data ss:Type="Number">0.698401616816783</Data></Cell><Cell><Data ss:Type="Number">0.911120060090236</Data></Cell><Cell><Data ss:Type="Number">0.725987597004564</Data></Cell><Cell><Data ss:Type="Number">1</Data></Cell><Cell><Data ss:Type="Number">0.865863263683523</Data></Cell><Cell><Data ss:Type="Number">0.689574724155009</Data></Cell><Cell><Data ss:Type="Number">0.88841796269078</Data></Cell><Cell><Data ss:Type="Number">0.765307400772266</Data></Cell><Cell><Data ss:Type="Number">0.701086857141188</Data></Cell><Cell><Data ss:Type="Number">0.761482440783043</Data></Cell><Cell><Data ss:Type="Number">0.867311543899529</Data></Cell><Cell><Data ss:Type="Number">1</Data></Cell><Cell><Data ss:Type="Number">0.779712851762294</Data></Cell><Cell><Data ss:Type="Number">0.812203648547175</Data></Cell><Cell><Data ss:Type="Number">0.805395572468464</Data></Cell><Cell><Data ss:Type="Number">0.862788084910467</Data></Cell><Cell><Data ss:Type="Number">0.758956399571043</Data></Cell><Cell><Data ss:Type="Number">0.750462183628753</Data></Cell><Cell><Data ss:Type="Number">0.738918163864424</Data></Cell><Cell><Data ss:Type="Number">0.586436760147823</Data></Cell><Cell><Data ss:Type="Number">0.645494866902685</Data></Cell><Cell><Data ss:Type="Number">0.758956399571043</Data></Cell><Cell><Data ss:Type="Number">0.729845802598326</Data></Cell><Cell><Data ss:Type="Number">0.831933061002888</Data></Cell><Cell><Data ss:Type="Number">0.675457504327971</Data></Cell><Cell><Data ss:Type="Number">0.872587562393489</Data></Cell><Cell><Data ss:Type="Number">0.56456694697436</Data></Cell><Cell><Data ss:Type="Number">0.644025681272438</Data></Cell><Cell><Data ss:Type="Number">0.599313687958822</Data></Cell><Cell><Data ss:Type="Number">0.845846847740854</Data></Cell><Cell><Data ss:Type="Number">0.851252000616253</Data></Cell><Cell><Data ss:Type="Number">0.793584988445309</Data></Cell><Cell><Data ss:Type="Number">0.819346791597998</Data></Cell><Cell><Data ss:Type="Number">0.813154353905888</Data></Cell><Cell><Data ss:Type="Number">0.697438279395099</Data></Cell><Cell><Data ss:Type="Number">0.635281616747076</Data></Cell><Cell><Data ss:Type="Number">0.880348698586819</Data></Cell><Cell><Data ss:Type="Number">0.81507576839055</Data></Cell><Cell><Data ss:Type="Number">0.80113743953313</Data></Cell><Cell><Data ss:Type="Number">0.771736849860223</Data></Cell><Cell><Data ss:Type="Number">0.654558769243667</Data></Cell><Cell><Data ss:Type="Number">0.556683387900179</Data></Cell><Cell><Data ss:Type="Number">0.864182693056303</Data></Cell><Cell><Data ss:Type="Number">0.869400310735239</Data></Cell><Cell><Data ss:Type="Number">0.953906801828622</Data></Cell><Cell><Data ss:Type="Number">0.654058024680522</Data></Cell><Cell><Data ss:Type="Number">0.404546320176037</Data></Cell><Cell><Data ss:Type="Number">0.447822675872213</Data></Cell><Cell><Data ss:Type="Number">0.343050462724892</Data></Cell><Cell><Data ss:Type="Number">0.541977754277981</Data></Cell><Cell><Data ss:Type="Number">0.498050107740694</Data></Cell><Cell><Data ss:Type="Number">0.617639431656475</Data></Cell><Cell><Data ss:Type="Number">0.566755721891808</Data></Cell><Cell><Data ss:Type="Number">0.58179133573858</Data></Cell><Cell><Data ss:Type="Number">0.343050462724892</Data></Cell><Cell><Data ss:Type="Number">0.566677305478761</Data></Cell><Cell><Data ss:Type="Number">0.566510410913512</Data></Cell><Cell><Data ss:Type="Number">0.587057825394029</Data></Cell><Cell><Data ss:Type="Number">0.590508956197559</Data></Cell><Cell><Data ss:Type="Number">0.58145944837821</Data></Cell><Cell><Data ss:Type="Number">0.451392083467905</Data></Cell><Cell><Data ss:Type="Number">0.565838966535268</Data></Cell><Cell><Data ss:Type="Number">0.356248992923397</Data></Cell><Cell><Data ss:Type="Number">0.564323219662508</Data></Cell><Cell><Data ss:Type="Number">0.526921301257666</Data></Cell><Cell><Data ss:Type="Number">0.550997877479388</Data></Cell><Cell><Data ss:Type="Number">0.560741064422378</Data></Cell><Cell><Data ss:Type="Number">0.568952504672767</Data></Cell><Cell><Data ss:Type="Number">0.558529865986257</Data></Cell><Cell><Data ss:Type="Number">0.58039393160769</Data></Cell><Cell><Data ss:Type="Number">0.525459132662783</Data></Cell><Cell><Data ss:Type="Number">0.502932897974872</Data></Cell><Cell><Data ss:Type="Number">0.452358655434793</Data></Cell><Cell><Data ss:Type="Number">0.48806481395461</Data></Cell><Cell><Data ss:Type="Number">0.494092397874994</Data></Cell><Cell><Data ss:Type="Number">0.374561171354422</Data></Cell><Cell><Data ss:Type="Number">0.551016893199867</Data></Cell><Cell><Data ss:Type="Number">0.496564797794471</Data></Cell><Cell><Data ss:Type="Number">0.560279706912604</Data></Cell><Cell><Data ss:Type="Number">0.563066089785733</Data></Cell><Cell><Data ss:Type="Number">0.455550747216986</Data></Cell><Cell><Data ss:Type="Number">0.433163710940626</Data></Cell><Cell><Data ss:Type="Number">0.538420695906746</Data></Cell><Cell><Data ss:Type="Number">0.541050337864989</Data></Cell><Cell><Data ss:Type="Number">0.516796245211705</Data></Cell><Cell><Data ss:Type="Number">0.549202934991433</Data></Cell><Cell><Data ss:Type="Number">0.498083977539699</Data></Cell><Cell><Data ss:Type="Number">0.423885034004208</Data></Cell><Cell><Data ss:Type="Number">0.454836362610097</Data></Cell><Cell><Data ss:Type="Number">0.598389021539956</Data></Cell><Cell><Data ss:Type="Number">0.556683387900179</Data></Cell><Cell><Data ss:Type="Number">0.535529839748446</Data></Cell><Cell><Data ss:Type="Number">0.544153055846037</Data></Cell><Cell><Data ss:Type="Number">0.521104240315861</Data></Cell><Cell><Data ss:Type="Number">0.575701156378688</Data></Cell><Cell><Data ss:Type="Number">0.536400402200577</Data></Cell><Cell><Data ss:Type="Number">0.546121811170389</Data></Cell><Cell><Data ss:Type="Number">0.591307710870104</Data></Cell><Cell><Data ss:Type="Number">0.551016893199867</Data></Cell><Cell><Data ss:Type="Number">0.546403961010067</Data></Cell><Cell><Data ss:Type="Number">0.448029790079607</Data></Cell><Cell><Data ss:Type="Number">0.404523637561303</Data></Cell><Cell><Data ss:Type="Number">0.569383845215898</Data></Cell><Cell><Data ss:Type="Number">0.501384515974254</Data></Cell><Cell><Data ss:Type="Number">0.566755721891808</Data></Cell><Cell><Data ss:Type="Number">0.39984414739249</Data></Cell><Cell><Data ss:Type="Number">0.355363288017547</Data></Cell><Cell><Data ss:Type="Number">0.596013496948682</Data></Cell><Cell><Data ss:Type="Number">0.663715154676683</Data></Cell><Cell><Data ss:Type="Number">0.369691331024647</Data></Cell><Cell><Data ss:Type="Number">0.416322746786071</Data></Cell><Cell><Data ss:Type="Number">0.591999174420305</Data></Cell><Cell><Data ss:Type="Number">0.599449978017847</Data></Cell><Cell><Data ss:Type="Number">0.601033476635969</Data></Cell><Cell><Data ss:Type="Number">0.328703264529579</Data></Cell><Cell><Data ss:Type="Number">0.560325062049277</Data></Cell><Cell><Data ss:Type="Number">0.686064763596267</Data></Cell><Cell><Data ss:Type="Number">0.506164170369693</Data></Cell><Cell><Data ss:Type="Number">0.53604172835049</Data></Cell><Cell><Data ss:Type="Number">0.471638412937084</Data></Cell><Cell><Data ss:Type="Number">0.46978196734035</Data></Cell><Cell><Data ss:Type="Number">0.421161277900374</Data></Cell><Cell><Data ss:Type="Number">0.421440366866508</Data></Cell><Cell><Data ss:Type="Number">0.393671211252583</Data></Cell><Cell><Data ss:Type="Number">0.459067161908978</Data></Cell><Cell><Data ss:Type="Number">0.343050462724892</Data></Cell><Cell><Data ss:Type="Number">0.403447683694638</Data></Cell><Cell><Data ss:Type="Number">0.374911083123022</Data></Cell><Cell><Data ss:Type="Number">0.366570577733156</Data></Cell><Cell><Data ss:Type="Number">0.343050462724892</Data></Cell><Cell><Data ss:Type="Number">0</Data></Cell><Cell><Data ss:Type="Number">0.579907084040716</Data></Cell></Row><Row ss:Height="12.816"><Cell><Data ss:Type="String">O_GLYCAN_BIOSYNTHESIS</Data></Cell><Cell><Data ss:Type="Number">0.65931644070851</Data></Cell><Cell><Data ss:Type="Number">0.504408761650186</Data></Cell><Cell><Data ss:Type="Number">0.823210706566618</Data></Cell><Cell><Data ss:Type="Number">0.519944318565446</Data></Cell><Cell><Data ss:Type="Number">0.394142781683651</Data></Cell><Cell><Data ss:Type="Number">0.405933151698351</Data></Cell><Cell><Data ss:Type="Number">0.571608145126287</Data></Cell><Cell><Data ss:Type="Number">0.811902767208311</Data></Cell><Cell><Data ss:Type="Number">0.413785489625695</Data></Cell><Cell><Data ss:Type="Number">0.495714420759267</Data></Cell><Cell><Data ss:Type="Number">0.392755635171897</Data></Cell><Cell><Data ss:Type="Number">1</Data></Cell><Cell><Data ss:Type="Number">0.29854781601294</Data></Cell><Cell><Data ss:Type="Number">0.528777353131774</Data></Cell><Cell><Data ss:Type="Number">0.482017830419946</Data></Cell><Cell><Data ss:Type="Number">0.352281306788239</Data></Cell><Cell><Data ss:Type="Number">0.435509289243532</Data></Cell><Cell><Data ss:Type="Number">0.50200240462948</Data></Cell><Cell><Data ss:Type="Number">0.635389727329264</Data></Cell><Cell><Data ss:Type="Number">0.916409788947977</Data></Cell><Cell><Data ss:Type="Number">0.416925593031974</Data></Cell><Cell><Data ss:Type="Number">0.328783155427096</Data></Cell><Cell><Data ss:Type="Number">0.391988010917229</Data></Cell><Cell><Data ss:Type="Number">0.538078583514626</Data></Cell><Cell><Data ss:Type="Number">0.455265555767739</Data></Cell><Cell><Data ss:Type="Number">0.617062632707928</Data></Cell><Cell><Data ss:Type="Number">0.444260624316253</Data></Cell><Cell><Data ss:Type="Number">0.409640411399204</Data></Cell><Cell><Data ss:Type="Number">0.448683492154158</Data></Cell><Cell><Data ss:Type="Number">0.503402459216645</Data></Cell><Cell><Data ss:Type="Number">0.638928523519546</Data></Cell><Cell><Data ss:Type="Number">0.49563617379022</Data></Cell><Cell><Data ss:Type="Number">0.438365797796483</Data></Cell><Cell><Data ss:Type="Number">0.592904514136167</Data></Cell><Cell><Data ss:Type="Number">0.668433304049708</Data></Cell><Cell><Data ss:Type="Number">0.370085962118706</Data></Cell><Cell><Data ss:Type="Number">0.950327458963158</Data></Cell><Cell><Data ss:Type="Number">0.832196478692748</Data></Cell><Cell><Data ss:Type="Number">0.513077665492587</Data></Cell><Cell><Data ss:Type="Number">0.483253776812678</Data></Cell><Cell><Data ss:Type="Number">0.411480395445908</Data></Cell><Cell><Data ss:Type="Number">0.547451810733756</Data></Cell><Cell><Data ss:Type="Number">0.651346697731643</Data></Cell><Cell><Data ss:Type="Number">0.533458237728179</Data></Cell><Cell><Data ss:Type="Number">0.362328409627715</Data></Cell><Cell><Data ss:Type="Number">0.620894261770254</Data></Cell><Cell><Data ss:Type="Number">0.462971037379269</Data></Cell><Cell><Data ss:Type="Number">0.730859927050901</Data></Cell><Cell><Data ss:Type="Number">0.334942656033738</Data></Cell><Cell><Data ss:Type="Number">0.528217659965664</Data></Cell><Cell><Data ss:Type="Number">0.673042820839409</Data></Cell><Cell><Data ss:Type="Number">0.431886991470906</Data></Cell><Cell><Data ss:Type="Number">0.45929410762362</Data></Cell><Cell><Data ss:Type="Number">0.475318124712415</Data></Cell><Cell><Data ss:Type="Number">0.63703077077364</Data></Cell><Cell><Data ss:Type="Number">0.509442088908282</Data></Cell><Cell><Data ss:Type="Number">0.249319762937081</Data></Cell><Cell><Data ss:Type="Number">0.620894261770254</Data></Cell><Cell><Data ss:Type="Number">0.481198381269572</Data></Cell><Cell><Data ss:Type="Number">0.654967448562685</Data></Cell><Cell><Data ss:Type="Number">0.506846790407537</Data></Cell><Cell><Data ss:Type="Number">0.847600008790145</Data></Cell><Cell><Data ss:Type="Number">0.861342847222301</Data></Cell><Cell><Data ss:Type="Number">0.508725949793709</Data></Cell><Cell><Data ss:Type="Number">0.572745305508415</Data></Cell><Cell><Data ss:Type="Number">0.394711310259337</Data></Cell><Cell><Data ss:Type="Number">0.648194129557872</Data></Cell><Cell><Data ss:Type="Number">0.633466290274489</Data></Cell><Cell><Data ss:Type="Number">0.65931644070851</Data></Cell><Cell><Data ss:Type="Number">0.779527223730573</Data></Cell><Cell><Data ss:Type="Number">0.383474434498869</Data></Cell><Cell><Data ss:Type="Number">0.695858337625963</Data></Cell><Cell><Data ss:Type="Number">0.532659069363169</Data></Cell><Cell><Data ss:Type="Number">0.673469552236882</Data></Cell><Cell><Data ss:Type="Number">0.505089058980438</Data></Cell><Cell><Data ss:Type="Number">0.72157366742669</Data></Cell><Cell><Data ss:Type="Number">0.751454353068339</Data></Cell><Cell><Data ss:Type="Number">0.691850983571317</Data></Cell><Cell><Data ss:Type="Number">0.500469031238342</Data></Cell><Cell><Data ss:Type="Number">0.481801816607218</Data></Cell><Cell><Data ss:Type="Number">0.816223910669667</Data></Cell><Cell><Data ss:Type="Number">0.641795459389548</Data></Cell><Cell><Data ss:Type="Number">0.657160591895012</Data></Cell><Cell><Data ss:Type="Number">0.50633598122676</Data></Cell><Cell><Data ss:Type="Number">0.419976119573414</Data></Cell><Cell><Data ss:Type="Number">0.660351500033487</Data></Cell><Cell><Data ss:Type="Number">0.173594923505161</Data></Cell><Cell><Data ss:Type="Number">0.235322476287919</Data></Cell><Cell><Data ss:Type="Number">0</Data></Cell><Cell><Data ss:Type="Number">0.232382571781968</Data></Cell><Cell><Data ss:Type="Number">0.224582674806548</Data></Cell><Cell><Data ss:Type="Number">0.384776680947288</Data></Cell><Cell><Data ss:Type="Number">0.360719388839228</Data></Cell><Cell><Data ss:Type="Number">0.335735667655178</Data></Cell><Cell><Data ss:Type="Number">0</Data></Cell><Cell><Data ss:Type="Number">0.393420734716786</Data></Cell><Cell><Data ss:Type="Number">0.369044117248429</Data></Cell><Cell><Data ss:Type="Number">0.353837854027329</Data></Cell><Cell><Data ss:Type="Number">0.438467385732013</Data></Cell><Cell><Data ss:Type="Number">0.340753381003735</Data></Cell><Cell><Data ss:Type="Number">0.272990665862344</Data></Cell><Cell><Data ss:Type="Number">0.362328409627715</Data></Cell><Cell><Data ss:Type="Number">0.0737478667122487</Data></Cell><Cell><Data ss:Type="Number">0.361591446068563</Data></Cell><Cell><Data ss:Type="Number">0.296880541422466</Data></Cell><Cell><Data ss:Type="Number">0.326456998567265</Data></Cell><Cell><Data ss:Type="Number">0.361031937567611</Data></Cell><Cell><Data ss:Type="Number">0.411255396519963</Data></Cell><Cell><Data ss:Type="Number">0.4084018188216</Data></Cell><Cell><Data ss:Type="Number">0.371153829283892</Data></Cell><Cell><Data ss:Type="Number">0.307439424832669</Data></Cell><Cell><Data ss:Type="Number">0.38044909646126</Data></Cell><Cell><Data ss:Type="Number">0.252312922754065</Data></Cell><Cell><Data ss:Type="Number">0.254485735065653</Data></Cell><Cell><Data ss:Type="Number">0.308465562778517</Data></Cell><Cell><Data ss:Type="Number">0.335667860947268</Data></Cell><Cell><Data ss:Type="Number">0.352741806094475</Data></Cell><Cell><Data ss:Type="Number">0.288967562468435</Data></Cell><Cell><Data ss:Type="Number">0.377316477421509</Data></Cell><Cell><Data ss:Type="Number">0.345433163472233</Data></Cell><Cell><Data ss:Type="Number">0.210375796174566</Data></Cell><Cell><Data ss:Type="Number">0.0860051309786108</Data></Cell><Cell><Data ss:Type="Number">0.265421998486401</Data></Cell><Cell><Data ss:Type="Number">0.315155244239123</Data></Cell><Cell><Data ss:Type="Number">0.311346268246637</Data></Cell><Cell><Data ss:Type="Number">0.392288245793348</Data></Cell><Cell><Data ss:Type="Number">0.281436765734609</Data></Cell><Cell><Data ss:Type="Number">0.218770717171416</Data></Cell><Cell><Data ss:Type="Number">0.26313449636562</Data></Cell><Cell><Data ss:Type="Number">0.269826812403709</Data></Cell><Cell><Data ss:Type="Number">0.375286575042771</Data></Cell><Cell><Data ss:Type="Number">0.264374766975115</Data></Cell><Cell><Data ss:Type="Number">0.35034078231824</Data></Cell><Cell><Data ss:Type="Number">0.488252542458227</Data></Cell><Cell><Data ss:Type="Number">0.233950009794215</Data></Cell><Cell><Data ss:Type="Number">0.272336492275008</Data></Cell><Cell><Data ss:Type="Number">0.266528553576865</Data></Cell><Cell><Data ss:Type="Number">0.241139041310029</Data></Cell><Cell><Data ss:Type="Number">0.32318301093327</Data></Cell><Cell><Data ss:Type="Number">0.321704590164625</Data></Cell><Cell><Data ss:Type="Number">0.331355400884738</Data></Cell><Cell><Data ss:Type="Number">0.150362482707222</Data></Cell><Cell><Data ss:Type="Number">0.33833244250318</Data></Cell><Cell><Data ss:Type="Number">0.274706153188817</Data></Cell><Cell><Data ss:Type="Number">0.298928870441907</Data></Cell><Cell><Data ss:Type="Number">0.102556730854944</Data></Cell><Cell><Data ss:Type="Number">0.0934960421608636</Data></Cell><Cell><Data ss:Type="Number">0.184974612855749</Data></Cell><Cell><Data ss:Type="Number">0.254485735065653</Data></Cell><Cell><Data ss:Type="Number">0</Data></Cell><Cell><Data ss:Type="Number">0.268974866136896</Data></Cell><Cell><Data ss:Type="Number">0.392365160429233</Data></Cell><Cell><Data ss:Type="Number">0.354700767843446</Data></Cell><Cell><Data ss:Type="Number">0.442184394155052</Data></Cell><Cell><Data ss:Type="Number">0</Data></Cell><Cell><Data ss:Type="Number">0.417315975760204</Data></Cell><Cell><Data ss:Type="Number">0.349526713588983</Data></Cell><Cell><Data ss:Type="Number">0.277738683628872</Data></Cell><Cell><Data ss:Type="Number">0.270536648794989</Data></Cell><Cell><Data ss:Type="Number">0.247116435909791</Data></Cell><Cell><Data ss:Type="Number">0.172222674206082</Data></Cell><Cell><Data ss:Type="Number">0.0709064646237527</Data></Cell><Cell><Data ss:Type="Number">0.176505250203463</Data></Cell><Cell><Data ss:Type="Number">0.145030152879468</Data></Cell><Cell><Data ss:Type="Number">0.212240755976682</Data></Cell><Cell><Data ss:Type="Number">0.002437814962943</Data></Cell><Cell><Data ss:Type="Number">0.166957041116152</Data></Cell><Cell><Data ss:Type="Number">0.0348639729566967</Data></Cell><Cell><Data ss:Type="Number">0.143627217473329</Data></Cell><Cell><Data ss:Type="Number">0</Data></Cell><Cell><Data ss:Type="Number">0</Data></Cell><Cell><Data ss:Type="Number">0.257921535543809</Data></Cell></Row><Row ss:Index="25" ss:Height="12.816"><Cell><Data ss:Type="String">AMINO_SUGAR_AND_NUCLEOTIDE_SUGAR_METABOLISM</Data></Cell><Cell><Data ss:Type="Number">0.743128650183008</Data></Cell><Cell><Data ss:Type="Number">0.721136099918888</Data></Cell><Cell><Data ss:Type="Number">0.57503654854836</Data></Cell><Cell><Data ss:Type="Number">0.576798813308089</Data></Cell><Cell><Data ss:Type="Number">0.445143952745198</Data></Cell><Cell><Data ss:Type="Number">0.621872330782736</Data></Cell><Cell><Data ss:Type="Number">0.555800279513925</Data></Cell><Cell><Data ss:Type="Number">0.658903321916312</Data></Cell><Cell><Data ss:Type="Number">0.74109381520548</Data></Cell><Cell><Data ss:Type="Number">0.620150685765499</Data></Cell><Cell><Data ss:Type="Number">0.570586404868945</Data></Cell><Cell><Data ss:Type="Number">0.553333738607518</Data></Cell><Cell><Data ss:Type="Number">0.704299164607336</Data></Cell><Cell><Data ss:Type="Number">0.31633485951304</Data></Cell><Cell><Data ss:Type="Number">0.682821150608362</Data></Cell><Cell><Data ss:Type="Number">0.549049880698609</Data></Cell><Cell><Data ss:Type="Number">0.498119118837809</Data></Cell><Cell><Data ss:Type="Number">0.683089466023309</Data></Cell><Cell><Data ss:Type="Number">0.844952590691997</Data></Cell><Cell><Data ss:Type="Number">0.518028530423666</Data></Cell><Cell><Data ss:Type="Number">0.560558234900173</Data></Cell><Cell><Data ss:Type="Number">0.579361483824805</Data></Cell><Cell><Data ss:Type="Number">0.698224065628913</Data></Cell><Cell><Data ss:Type="Number">0.657498473503788</Data></Cell><Cell><Data ss:Type="Number">0.56409418348557</Data></Cell><Cell><Data ss:Type="Number">0.662419191485026</Data></Cell><Cell><Data ss:Type="Number">0.626405720306247</Data></Cell><Cell><Data ss:Type="Number">0.637749865147982</Data></Cell><Cell><Data ss:Type="Number">0.510835002529342</Data></Cell><Cell><Data ss:Type="Number">0.482198462628559</Data></Cell><Cell><Data ss:Type="Number">0.757485568997167</Data></Cell><Cell><Data ss:Type="Number">0.677146086379336</Data></Cell><Cell><Data ss:Type="Number">0.530280426938789</Data></Cell><Cell><Data ss:Type="Number">0.697743109973956</Data></Cell><Cell><Data ss:Type="Number">0.679654503546541</Data></Cell><Cell><Data ss:Type="Number">0.750579748783075</Data></Cell><Cell><Data ss:Type="Number">0.582662276457323</Data></Cell><Cell><Data ss:Type="Number">0.332726978377385</Data></Cell><Cell><Data ss:Type="Number">0.576798813308089</Data></Cell><Cell><Data ss:Type="Number">0.507540282612175</Data></Cell><Cell><Data ss:Type="Number">0.898067153655325</Data></Cell><Cell><Data ss:Type="Number">0.49240897175674</Data></Cell><Cell><Data ss:Type="Number">0.805636895578174</Data></Cell><Cell><Data ss:Type="Number">0.359329050064744</Data></Cell><Cell><Data ss:Type="Number">0.511820248105321</Data></Cell><Cell><Data ss:Type="Number">0.760197132358162</Data></Cell><Cell><Data ss:Type="Number">0.525330075155989</Data></Cell><Cell><Data ss:Type="Number">0.598746568643434</Data></Cell><Cell><Data ss:Type="Number">0.402235913591405</Data></Cell><Cell><Data ss:Type="Number">0.620413444437677</Data></Cell><Cell><Data ss:Type="Number">0.41325704052839</Data></Cell><Cell><Data ss:Type="Number">0.52719858244153</Data></Cell><Cell><Data ss:Type="Number">0.496166944365244</Data></Cell><Cell><Data ss:Type="Number">0.66963959718811</Data></Cell><Cell><Data ss:Type="Number">0.477344370988792</Data></Cell><Cell><Data ss:Type="Number">0.413665796778109</Data></Cell><Cell><Data ss:Type="Number">0.692127667893371</Data></Cell><Cell><Data ss:Type="Number">0.705407562214507</Data></Cell><Cell><Data ss:Type="Number">0.642418761472294</Data></Cell><Cell><Data ss:Type="Number">0.737374088918497</Data></Cell><Cell><Data ss:Type="Number">0.515736938693357</Data></Cell><Cell><Data ss:Type="Number">0.660603677184541</Data></Cell><Cell><Data ss:Type="Number">0.743404042026622</Data></Cell><Cell><Data ss:Type="Number">0.525146340572956</Data></Cell><Cell><Data ss:Type="Number">0.360841502314078</Data></Cell><Cell><Data ss:Type="Number">0.728846934026699</Data></Cell><Cell><Data ss:Type="Number">0.589464880231692</Data></Cell><Cell><Data ss:Type="Number">0.829093844149853</Data></Cell><Cell><Data ss:Type="Number">0.746072269683945</Data></Cell><Cell><Data ss:Type="Number">0.552842177891776</Data></Cell><Cell><Data ss:Type="Number">0.576798813308089</Data></Cell><Cell><Data ss:Type="Number">0.654419649539656</Data></Cell><Cell><Data ss:Type="Number">0.497647728235766</Data></Cell><Cell><Data ss:Type="Number">0.786266040615802</Data></Cell><Cell><Data ss:Type="Number">0.81992216415646</Data></Cell><Cell><Data ss:Type="Number">0.633338344130016</Data></Cell><Cell><Data ss:Type="Number">0.69909929595055</Data></Cell><Cell><Data ss:Type="Number">0.520513076878579</Data></Cell><Cell><Data ss:Type="Number">0.642455356443425</Data></Cell><Cell><Data ss:Type="Number">0.576798813308089</Data></Cell><Cell><Data ss:Type="Number">0.629541814333635</Data></Cell><Cell><Data ss:Type="Number">0.548110830674968</Data></Cell><Cell><Data ss:Type="Number">0.51212327074839</Data></Cell><Cell><Data ss:Type="Number">0.463426487474968</Data></Cell><Cell><Data ss:Type="Number">0.472034149566705</Data></Cell><Cell><Data ss:Type="Number">0.728931986927811</Data></Cell><Cell><Data ss:Type="Number">0.197232520191738</Data></Cell><Cell><Data ss:Type="Number">0.221790635879099</Data></Cell><Cell><Data ss:Type="Number">0.104742773315689</Data></Cell><Cell><Data ss:Type="Number">0.315264783797846</Data></Cell><Cell><Data ss:Type="Number">0.28961310518724</Data></Cell><Cell><Data ss:Type="Number">0.724914684814162</Data></Cell><Cell><Data ss:Type="Number">0.390453589037733</Data></Cell><Cell><Data ss:Type="Number">0.374968624900072</Data></Cell><Cell><Data ss:Type="Number">0.092715192355673</Data></Cell><Cell><Data ss:Type="Number">0.410017149184049</Data></Cell><Cell><Data ss:Type="Number">0.422441796956736</Data></Cell><Cell><Data ss:Type="Number">0.375981804206283</Data></Cell><Cell><Data ss:Type="Number">0.400174516387968</Data></Cell><Cell><Data ss:Type="Number">0.31314271756182</Data></Cell><Cell><Data ss:Type="Number">0.252303008299094</Data></Cell><Cell><Data ss:Type="Number">0.364756879431771</Data></Cell><Cell><Data ss:Type="Number">0.170802877606636</Data></Cell><Cell><Data ss:Type="Number">0.349246775299984</Data></Cell><Cell><Data ss:Type="Number">0.293510133032907</Data></Cell><Cell><Data ss:Type="Number">0.339162850465212</Data></Cell><Cell><Data ss:Type="Number">0.416326193293916</Data></Cell><Cell><Data ss:Type="Number">0.428412617561306</Data></Cell><Cell><Data ss:Type="Number">0.388466630544135</Data></Cell><Cell><Data ss:Type="Number">0.369789638618863</Data></Cell><Cell><Data ss:Type="Number">0.338901476528586</Data></Cell><Cell><Data ss:Type="Number">0.33033844249428</Data></Cell><Cell><Data ss:Type="Number">0.243548441846553</Data></Cell><Cell><Data ss:Type="Number">0.296293342699137</Data></Cell><Cell><Data ss:Type="Number">0.302408443075201</Data></Cell><Cell><Data ss:Type="Number">0.12552820507617</Data></Cell><Cell><Data ss:Type="Number">0.33814154434421</Data></Cell><Cell><Data ss:Type="Number">0.299757871945107</Data></Cell><Cell><Data ss:Type="Number">0.861720255527331</Data></Cell><Cell><Data ss:Type="Number">0.370867687897811</Data></Cell><Cell><Data ss:Type="Number">0.245309053197508</Data></Cell><Cell><Data ss:Type="Number">0.236097255033254</Data></Cell><Cell><Data ss:Type="Number">0.331714239736136</Data></Cell><Cell><Data ss:Type="Number">0.328010191196071</Data></Cell><Cell><Data ss:Type="Number">0.334088952809807</Data></Cell><Cell><Data ss:Type="Number">0.414318314966528</Data></Cell><Cell><Data ss:Type="Number">0.315836815691583</Data></Cell><Cell><Data ss:Type="Number">0.206917293820205</Data></Cell><Cell><Data ss:Type="Number">0.237466467496877</Data></Cell><Cell><Data ss:Type="Number">0.346058940068156</Data></Cell><Cell><Data ss:Type="Number">0.384172904455829</Data></Cell><Cell><Data ss:Type="Number">0.371060267013006</Data></Cell><Cell><Data ss:Type="Number">0.328267877367446</Data></Cell><Cell><Data ss:Type="Number">0.300623013708504</Data></Cell><Cell><Data ss:Type="Number">0.323574863888563</Data></Cell><Cell><Data ss:Type="Number">0.303738433734292</Data></Cell><Cell><Data ss:Type="Number">0.328267877367446</Data></Cell><Cell><Data ss:Type="Number">0.332401564590229</Data></Cell><Cell><Data ss:Type="Number">0.83185588489931</Data></Cell><Cell><Data ss:Type="Number">0.359239197196001</Data></Cell><Cell><Data ss:Type="Number">0.251965606323395</Data></Cell><Cell><Data ss:Type="Number">0.185726678190603</Data></Cell><Cell><Data ss:Type="Number">0.364756879431771</Data></Cell><Cell><Data ss:Type="Number">0.276286306594583</Data></Cell><Cell><Data ss:Type="Number">0.74386297136253</Data></Cell><Cell><Data ss:Type="Number">0.187562694878745</Data></Cell><Cell><Data ss:Type="Number">0.107346199972107</Data></Cell><Cell><Data ss:Type="Number">0.815029640111863</Data></Cell><Cell><Data ss:Type="Number">0.315712918090679</Data></Cell><Cell><Data ss:Type="Number">0.176750499516889</Data></Cell><Cell><Data ss:Type="Number">0.229653901373934</Data></Cell><Cell><Data ss:Type="Number">0.432926672435823</Data></Cell><Cell><Data ss:Type="Number">0.390564692987493</Data></Cell><Cell><Data ss:Type="Number">0.396547898401772</Data></Cell><Cell><Data ss:Type="Number">0.0785460337101005</Data></Cell><Cell><Data ss:Type="Number">0.430893002133738</Data></Cell><Cell><Data ss:Type="Number">0.40909129592342</Data></Cell><Cell><Data ss:Type="Number">0.299499902401112</Data></Cell><Cell><Data ss:Type="Number">0.398521130373278</Data></Cell><Cell><Data ss:Type="Number">0.249157620115133</Data></Cell><Cell><Data ss:Type="Number">1</Data></Cell><Cell><Data ss:Type="Number">0.223265352677821</Data></Cell><Cell><Data ss:Type="Number">0.228487168470196</Data></Cell><Cell><Data ss:Type="Number">0.195273271511474</Data></Cell><Cell><Data ss:Type="Number">0.246862267426658</Data></Cell><Cell><Data ss:Type="Number">0.132269088043875</Data></Cell><Cell><Data ss:Type="Number">0.203869031176698</Data></Cell><Cell><Data ss:Type="Number">0.176449887869938</Data></Cell><Cell><Data ss:Type="Number">0.15935736562177</Data></Cell><Cell><Data ss:Type="Number">0.120111914592678</Data></Cell><Cell><Data ss:Type="Number">0</Data></Cell><Cell><Data ss:Type="Number">0.344395209858351</Data></Cell></Row><Row ss:Height="12.816"><Cell><Data ss:Type="String">GLYCOSAMINOGLYCAN_BIOSYNTHESIS_CHONDROITIN_SULFATE</Data></Cell><Cell><Data ss:Type="Number">0.686407280039164</Data></Cell><Cell><Data ss:Type="Number">0.738268006846731</Data></Cell><Cell><Data ss:Type="Number">0.813826245688485</Data></Cell><Cell><Data ss:Type="Number">0.565874202567376</Data></Cell><Cell><Data ss:Type="Number">0.327489619406842</Data></Cell><Cell><Data ss:Type="Number">0.625575461522427</Data></Cell><Cell><Data ss:Type="Number">0.577563035922853</Data></Cell><Cell><Data ss:Type="Number">0.434918078001526</Data></Cell><Cell><Data ss:Type="Number">0.582344538780704</Data></Cell><Cell><Data ss:Type="Number">0.451448138322081</Data></Cell><Cell><Data ss:Type="Number">0.442334418418591</Data></Cell><Cell><Data ss:Type="Number">0.83458839634734</Data></Cell><Cell><Data ss:Type="Number">0.761015595917674</Data></Cell><Cell><Data ss:Type="Number">0.45502945598151</Data></Cell><Cell><Data ss:Type="Number">0.53909159909699</Data></Cell><Cell><Data ss:Type="Number">0.529258198354679</Data></Cell><Cell><Data ss:Type="Number">0.744907100482305</Data></Cell><Cell><Data ss:Type="Number">0.471117788005337</Data></Cell><Cell><Data ss:Type="Number">0.357891525655097</Data></Cell><Cell><Data ss:Type="Number">0.635060521685927</Data></Cell><Cell><Data ss:Type="Number">0.545586455837759</Data></Cell><Cell><Data ss:Type="Number">0.422032539443929</Data></Cell><Cell><Data ss:Type="Number">0.531572812029433</Data></Cell><Cell><Data ss:Type="Number">0.519855152600199</Data></Cell><Cell><Data ss:Type="Number">0.453699762413702</Data></Cell><Cell><Data ss:Type="Number">0.558871558486707</Data></Cell><Cell><Data ss:Type="Number">0.91565544406605</Data></Cell><Cell><Data ss:Type="Number">0.499955134915868</Data></Cell><Cell><Data ss:Type="Number">0.640227682613418</Data></Cell><Cell><Data ss:Type="Number">0.517951444996132</Data></Cell><Cell><Data ss:Type="Number">0.227464159510999</Data></Cell><Cell><Data ss:Type="Number">0.739224802213126</Data></Cell><Cell><Data ss:Type="Number">1</Data></Cell><Cell><Data ss:Type="Number">0.779574084271021</Data></Cell><Cell><Data ss:Type="Number">0.598538276038529</Data></Cell><Cell><Data ss:Type="Number">0.465479056836578</Data></Cell><Cell><Data ss:Type="Number">0.571200723535143</Data></Cell><Cell><Data ss:Type="Number">0.511644087666146</Data></Cell><Cell><Data ss:Type="Number">0.524652940381462</Data></Cell><Cell><Data ss:Type="Number">0.613690932439848</Data></Cell><Cell><Data ss:Type="Number">0.389002980402207</Data></Cell><Cell><Data ss:Type="Number">0.533161483748059</Data></Cell><Cell><Data ss:Type="Number">0.3675034947088</Data></Cell><Cell><Data ss:Type="Number">0.743667006604565</Data></Cell><Cell><Data ss:Type="Number">0.410104728339776</Data></Cell><Cell><Data ss:Type="Number">0.708746056994019</Data></Cell><Cell><Data ss:Type="Number">0.480883304904928</Data></Cell><Cell><Data ss:Type="Number">0.892534914726919</Data></Cell><Cell><Data ss:Type="Number">0.422032539443929</Data></Cell><Cell><Data ss:Type="Number">0.796689717221972</Data></Cell><Cell><Data ss:Type="Number">0.588965874877516</Data></Cell><Cell><Data ss:Type="Number">0.574727332861195</Data></Cell><Cell><Data ss:Type="Number">0.827330009433219</Data></Cell><Cell><Data ss:Type="Number">0.420001957746269</Data></Cell><Cell><Data ss:Type="Number">0.49776291789771</Data></Cell><Cell><Data ss:Type="Number">0.669835569278888</Data></Cell><Cell><Data ss:Type="Number">0.427873454423895</Data></Cell><Cell><Data ss:Type="Number">0.722716642995897</Data></Cell><Cell><Data ss:Type="Number">0.45219384362871</Data></Cell><Cell><Data ss:Type="Number">0.708786760376861</Data></Cell><Cell><Data ss:Type="Number">0.645975996917871</Data></Cell><Cell><Data ss:Type="Number">0.754074780887126</Data></Cell><Cell><Data ss:Type="Number">0.514785973760004</Data></Cell><Cell><Data ss:Type="Number">0.542497476595169</Data></Cell><Cell><Data ss:Type="Number">0.465479056836578</Data></Cell><Cell><Data ss:Type="Number">0.363728443594829</Data></Cell><Cell><Data ss:Type="Number">0.501343682591023</Data></Cell><Cell><Data ss:Type="Number">0.391510963120612</Data></Cell><Cell><Data ss:Type="Number">0.698969731901277</Data></Cell><Cell><Data ss:Type="Number">0.517559093296672</Data></Cell><Cell><Data ss:Type="Number">0.554793646707947</Data></Cell><Cell><Data ss:Type="Number">0.533819973081371</Data></Cell><Cell><Data ss:Type="Number">0.567067474035399</Data></Cell><Cell><Data ss:Type="Number">0.56162093510897</Data></Cell><Cell><Data ss:Type="Number">0.539333174688433</Data></Cell><Cell><Data ss:Type="Number">0.467892878536804</Data></Cell><Cell><Data ss:Type="Number">0.421235882366229</Data></Cell><Cell><Data ss:Type="Number">0.717006095154368</Data></Cell><Cell><Data ss:Type="Number">0.7342812883393</Data></Cell><Cell><Data ss:Type="Number">0.692109590946321</Data></Cell><Cell><Data ss:Type="Number">0.684922197236691</Data></Cell><Cell><Data ss:Type="Number">0.570394800680619</Data></Cell><Cell><Data ss:Type="Number">0.599937034625932</Data></Cell><Cell><Data ss:Type="Number">0.504888539149335</Data></Cell><Cell><Data ss:Type="Number">0.517951444996132</Data></Cell><Cell><Data ss:Type="Number">0.332988786886</Data></Cell><Cell><Data ss:Type="Number">0.15000739718202</Data></Cell><Cell><Data ss:Type="Number">0.168270144008725</Data></Cell><Cell><Data ss:Type="Number">0.0696586501624617</Data></Cell><Cell><Data ss:Type="Number">0.0714911298176531</Data></Cell><Cell><Data ss:Type="Number">0.126725626250138</Data></Cell><Cell><Data ss:Type="Number">0.262063613911255</Data></Cell><Cell><Data ss:Type="Number">0.214399521211625</Data></Cell><Cell><Data ss:Type="Number">0.217041650413222</Data></Cell><Cell><Data ss:Type="Number">0.0992632670545001</Data></Cell><Cell><Data ss:Type="Number">0.213935909561648</Data></Cell><Cell><Data ss:Type="Number">0.231849349292957</Data></Cell><Cell><Data ss:Type="Number">0.235591790097654</Data></Cell><Cell><Data ss:Type="Number">0.202305624630593</Data></Cell><Cell><Data ss:Type="Number">0.308589420227629</Data></Cell><Cell><Data ss:Type="Number">0.190134419965763</Data></Cell><Cell><Data ss:Type="Number">0.205391748857312</Data></Cell><Cell><Data ss:Type="Number">0.0828664952259655</Data></Cell><Cell><Data ss:Type="Number">0.194747718416182</Data></Cell><Cell><Data ss:Type="Number">0.22433274041665</Data></Cell><Cell><Data ss:Type="Number">0.222441196658888</Data></Cell><Cell><Data ss:Type="Number">0.228906309648074</Data></Cell><Cell><Data ss:Type="Number">0.199846895314267</Data></Cell><Cell><Data ss:Type="Number">0.214017220619381</Data></Cell><Cell><Data ss:Type="Number">0.206353046509603</Data></Cell><Cell><Data ss:Type="Number">0.204672325492662</Data></Cell><Cell><Data ss:Type="Number">0.194747718416182</Data></Cell><Cell><Data ss:Type="Number">0.208926368288866</Data></Cell><Cell><Data ss:Type="Number">0.244367175342554</Data></Cell><Cell><Data ss:Type="Number">0.238539965833017</Data></Cell><Cell><Data ss:Type="Number">0.176702977211757</Data></Cell><Cell><Data ss:Type="Number">0.20425213998347</Data></Cell><Cell><Data ss:Type="Number">0.155321150972752</Data></Cell><Cell><Data ss:Type="Number">0.243224183015611</Data></Cell><Cell><Data ss:Type="Number">0.204057663478642</Data></Cell><Cell><Data ss:Type="Number">0.155002081726541</Data></Cell><Cell><Data ss:Type="Number">0.103539388289518</Data></Cell><Cell><Data ss:Type="Number">0.161236349044957</Data></Cell><Cell><Data ss:Type="Number">0.133220189642669</Data></Cell><Cell><Data ss:Type="Number">0.112344612024042</Data></Cell><Cell><Data ss:Type="Number">0.193817933365808</Data></Cell><Cell><Data ss:Type="Number">0.141841977621815</Data></Cell><Cell><Data ss:Type="Number">0.151658862832347</Data></Cell><Cell><Data ss:Type="Number">0.102345605912594</Data></Cell><Cell><Data ss:Type="Number">0.172757869381982</Data></Cell><Cell><Data ss:Type="Number">0.227464159510999</Data></Cell><Cell><Data ss:Type="Number">0.241900524925007</Data></Cell><Cell><Data ss:Type="Number">0.146840052197913</Data></Cell><Cell><Data ss:Type="Number">0.101039429802157</Data></Cell><Cell><Data ss:Type="Number">0.139996738033226</Data></Cell><Cell><Data ss:Type="Number">0.0960051976755166</Data></Cell><Cell><Data ss:Type="Number">0.187463428885464</Data></Cell><Cell><Data ss:Type="Number">0.146854429012154</Data></Cell><Cell><Data ss:Type="Number">0.283623650009786</Data></Cell><Cell><Data ss:Type="Number">0.2285260552174</Data></Cell><Cell><Data ss:Type="Number">0.173997159415319</Data></Cell><Cell><Data ss:Type="Number">0.0387948637387943</Data></Cell><Cell><Data ss:Type="Number">0.222441196658888</Data></Cell><Cell><Data ss:Type="Number">0.165286168604899</Data></Cell><Cell><Data ss:Type="Number">0.307454445684073</Data></Cell><Cell><Data ss:Type="Number">0.0941252781644721</Data></Cell><Cell><Data ss:Type="Number">0.0948401247955996</Data></Cell><Cell><Data ss:Type="Number">0.265502106159879</Data></Cell><Cell><Data ss:Type="Number">0.137175692248593</Data></Cell><Cell><Data ss:Type="Number">0.121163887245479</Data></Cell><Cell><Data ss:Type="Number">0.206750382195129</Data></Cell><Cell><Data ss:Type="Number">0.254540181247637</Data></Cell><Cell><Data ss:Type="Number">0.227464159510999</Data></Cell><Cell><Data ss:Type="Number">0.241143737810908</Data></Cell><Cell><Data ss:Type="Number">0.0884597070002267</Data></Cell><Cell><Data ss:Type="Number">0.223818916824112</Data></Cell><Cell><Data ss:Type="Number">0.300922731585769</Data></Cell><Cell><Data ss:Type="Number">0.230228480249662</Data></Cell><Cell><Data ss:Type="Number">0.278256015858354</Data></Cell><Cell><Data ss:Type="Number">0.228353741425769</Data></Cell><Cell><Data ss:Type="Number">0.257542723896019</Data></Cell><Cell><Data ss:Type="Number">0.0450819493585498</Data></Cell><Cell><Data ss:Type="Number">0.0943200412874362</Data></Cell><Cell><Data ss:Type="Number">0.0333443924278402</Data></Cell><Cell><Data ss:Type="Number">0.0931459991623118</Data></Cell><Cell><Data ss:Type="Number">0.10380998775004</Data></Cell><Cell><Data ss:Type="Number">0.077972855144141</Data></Cell><Cell><Data ss:Type="Number">0</Data></Cell><Cell><Data ss:Type="Number">0.0878064544058641</Data></Cell><Cell><Data ss:Type="Number">0.106120314066264</Data></Cell><Cell><Data ss:Type="Number">0.199277523651906</Data></Cell><Cell><Data ss:Type="Number">0.154695510646912</Data></Cell></Row><Row ss:Height="12.816"><Cell><Data ss:Type="String">GLYCOSAMINOGLYCAN_BIOSYNTHESIS_KERATAN_SULFATE</Data></Cell><Cell><Data ss:Type="Number">1</Data></Cell><Cell><Data ss:Type="Number">0.363009173821536</Data></Cell><Cell><Data ss:Type="Number">0.38199715209045</Data></Cell><Cell><Data ss:Type="Number">0.554460980781222</Data></Cell><Cell><Data ss:Type="Number">0.187230660934928</Data></Cell><Cell><Data ss:Type="Number">0.344060686287813</Data></Cell><Cell><Data ss:Type="Number">0.476161358455134</Data></Cell><Cell><Data ss:Type="Number">0.524267233696094</Data></Cell><Cell><Data ss:Type="Number">0.272626814954178</Data></Cell><Cell><Data ss:Type="Number">0.281194565932006</Data></Cell><Cell><Data ss:Type="Number">0.476281764326151</Data></Cell><Cell><Data ss:Type="Number">0.40010841624785</Data></Cell><Cell><Data ss:Type="Number">0.375932296850279</Data></Cell><Cell><Data ss:Type="Number">0.224526867090424</Data></Cell><Cell><Data ss:Type="Number">0.287030566715415</Data></Cell><Cell><Data ss:Type="Number">0.356046432032873</Data></Cell><Cell><Data ss:Type="Number">0.3113984584483</Data></Cell><Cell><Data ss:Type="Number">0.470410241490928</Data></Cell><Cell><Data ss:Type="Number">0.766594181277844</Data></Cell><Cell><Data ss:Type="Number">0.339358419980618</Data></Cell><Cell><Data ss:Type="Number">0.348967566482446</Data></Cell><Cell><Data ss:Type="Number">0.594648970125798</Data></Cell><Cell><Data ss:Type="Number">0.213538127507837</Data></Cell><Cell><Data ss:Type="Number">0.314709225133754</Data></Cell><Cell><Data ss:Type="Number">0.381785176364744</Data></Cell><Cell><Data ss:Type="Number">0.460738721029443</Data></Cell><Cell><Data ss:Type="Number">0.347177832845171</Data></Cell><Cell><Data ss:Type="Number">0.349659722069685</Data></Cell><Cell><Data ss:Type="Number">0.384338813419476</Data></Cell><Cell><Data ss:Type="Number">0.354765581679201</Data></Cell><Cell><Data ss:Type="Number">0.837659574640044</Data></Cell><Cell><Data ss:Type="Number">0.60853970940557</Data></Cell><Cell><Data ss:Type="Number">0.385260565500794</Data></Cell><Cell><Data ss:Type="Number">0.264837005030049</Data></Cell><Cell><Data ss:Type="Number">0.261765123691454</Data></Cell><Cell><Data ss:Type="Number">0.601752933978626</Data></Cell><Cell><Data ss:Type="Number">0.3861900204571</Data></Cell><Cell><Data ss:Type="Number">0.284512173720602</Data></Cell><Cell><Data ss:Type="Number">0.325122480962678</Data></Cell><Cell><Data ss:Type="Number">0.176691801536033</Data></Cell><Cell><Data ss:Type="Number">0.814174850313701</Data></Cell><Cell><Data ss:Type="Number">0.590769714898604</Data></Cell><Cell><Data ss:Type="Number">0.791944866382028</Data></Cell><Cell><Data ss:Type="Number">0.395171010631996</Data></Cell><Cell><Data ss:Type="Number">0.254176985805102</Data></Cell><Cell><Data ss:Type="Number">0.134247235145429</Data></Cell><Cell><Data ss:Type="Number">0.30605965717607</Data></Cell><Cell><Data ss:Type="Number">0.360213224443967</Data></Cell><Cell><Data ss:Type="Number">0.622298394462774</Data></Cell><Cell><Data ss:Type="Number">0.375523304819234</Data></Cell><Cell><Data ss:Type="Number">0.413204636085031</Data></Cell><Cell><Data ss:Type="Number">0.249660227203553</Data></Cell><Cell><Data ss:Type="Number">0.35511601846444</Data></Cell><Cell><Data ss:Type="Number">0.628654053880532</Data></Cell><Cell><Data ss:Type="Number">0.372048056844395</Data></Cell><Cell><Data ss:Type="Number">0.364192982970579</Data></Cell><Cell><Data ss:Type="Number">0.594462661250346</Data></Cell><Cell><Data ss:Type="Number">0.238939658181155</Data></Cell><Cell><Data ss:Type="Number">0.494696462148172</Data></Cell><Cell><Data ss:Type="Number">0</Data></Cell><Cell><Data ss:Type="Number">0.379658613334029</Data></Cell><Cell><Data ss:Type="Number">0.403591686199426</Data></Cell><Cell><Data ss:Type="Number">0.350218348326536</Data></Cell><Cell><Data ss:Type="Number">0.520099257204193</Data></Cell><Cell><Data ss:Type="Number">0.30132619557951</Data></Cell><Cell><Data ss:Type="Number">0.232558698966013</Data></Cell><Cell><Data ss:Type="Number">0.269782289758428</Data></Cell><Cell><Data ss:Type="Number">0.925571438690424</Data></Cell><Cell><Data ss:Type="Number">0.777546892469104</Data></Cell><Cell><Data ss:Type="Number">0.542604195391826</Data></Cell><Cell><Data ss:Type="Number">0.513828892213893</Data></Cell><Cell><Data ss:Type="Number">0.592796172310312</Data></Cell><Cell><Data ss:Type="Number">0.301045083876695</Data></Cell><Cell><Data ss:Type="Number">0.547652828061389</Data></Cell><Cell><Data ss:Type="Number">0.240028725764835</Data></Cell><Cell><Data ss:Type="Number">0.256395072383018</Data></Cell><Cell><Data ss:Type="Number">0.539919792048225</Data></Cell><Cell><Data ss:Type="Number">0.373167458161014</Data></Cell><Cell><Data ss:Type="Number">0.297969690387486</Data></Cell><Cell><Data ss:Type="Number">0.547696514282826</Data></Cell><Cell><Data ss:Type="Number">0.389318710738398</Data></Cell><Cell><Data ss:Type="Number">0.389318710738398</Data></Cell><Cell><Data ss:Type="Number">0.290255332447315</Data></Cell><Cell><Data ss:Type="Number">0.486382253943659</Data></Cell><Cell><Data ss:Type="Number">0.334902361100852</Data></Cell><Cell><Data ss:Type="Number">1</Data></Cell><Cell><Data ss:Type="Number">0.132741897194284</Data></Cell><Cell><Data ss:Type="Number">0.11149499965586</Data></Cell><Cell><Data ss:Type="Number">0.0742178802402406</Data></Cell><Cell><Data ss:Type="Number">0.166695876311725</Data></Cell><Cell><Data ss:Type="Number">0.122402954499391</Data></Cell><Cell><Data ss:Type="Number">0.118314022591816</Data></Cell><Cell><Data ss:Type="Number">0.133762412649852</Data></Cell><Cell><Data ss:Type="Number">0.217921438453038</Data></Cell><Cell><Data ss:Type="Number">0.0265913672648108</Data></Cell><Cell><Data ss:Type="Number">0.120427066347804</Data></Cell><Cell><Data ss:Type="Number">0.202809877097227</Data></Cell><Cell><Data ss:Type="Number">0.117734710533651</Data></Cell><Cell><Data ss:Type="Number">0.184336832902221</Data></Cell><Cell><Data ss:Type="Number">0.182504108590369</Data></Cell><Cell><Data ss:Type="Number">0.164643205443111</Data></Cell><Cell><Data ss:Type="Number">0.135522679682066</Data></Cell><Cell><Data ss:Type="Number">0.0977661147238035</Data></Cell><Cell><Data ss:Type="Number">0.173870752780993</Data></Cell><Cell><Data ss:Type="Number">0.141029447754657</Data></Cell><Cell><Data ss:Type="Number">0.146690829396581</Data></Cell><Cell><Data ss:Type="Number">0.184938286036021</Data></Cell><Cell><Data ss:Type="Number">0.194258214716598</Data></Cell><Cell><Data ss:Type="Number">0.200242495890363</Data></Cell><Cell><Data ss:Type="Number">0.0974469827441899</Data></Cell><Cell><Data ss:Type="Number">0.11152149362626</Data></Cell><Cell><Data ss:Type="Number">0.19266542939183</Data></Cell><Cell><Data ss:Type="Number">0.133573168942292</Data></Cell><Cell><Data ss:Type="Number">0.170524735059173</Data></Cell><Cell><Data ss:Type="Number">0.140630315896527</Data></Cell><Cell><Data ss:Type="Number">0.0876282968280939</Data></Cell><Cell><Data ss:Type="Number">0.18752448885005</Data></Cell><Cell><Data ss:Type="Number">0.138477922730408</Data></Cell><Cell><Data ss:Type="Number">0.186316155448334</Data></Cell><Cell><Data ss:Type="Number">0.136706839985294</Data></Cell><Cell><Data ss:Type="Number">0.127560251620533</Data></Cell><Cell><Data ss:Type="Number">0.147529814031689</Data></Cell><Cell><Data ss:Type="Number">0.159961709244178</Data></Cell><Cell><Data ss:Type="Number">0.178729691364764</Data></Cell><Cell><Data ss:Type="Number">0.178189961458354</Data></Cell><Cell><Data ss:Type="Number">0.200080892929285</Data></Cell><Cell><Data ss:Type="Number">0.126317736873844</Data></Cell><Cell><Data ss:Type="Number">0.132545576261237</Data></Cell><Cell><Data ss:Type="Number">0.171456162536994</Data></Cell><Cell><Data ss:Type="Number">0.116808317402314</Data></Cell><Cell><Data ss:Type="Number">0.205138369276078</Data></Cell><Cell><Data ss:Type="Number">0.144215501566392</Data></Cell><Cell><Data ss:Type="Number">0.155890114671125</Data></Cell><Cell><Data ss:Type="Number">0.161019324871715</Data></Cell><Cell><Data ss:Type="Number">0.147529814031689</Data></Cell><Cell><Data ss:Type="Number">0.218923376338896</Data></Cell><Cell><Data ss:Type="Number">0.145589421597979</Data></Cell><Cell><Data ss:Type="Number">0.163152356608099</Data></Cell><Cell><Data ss:Type="Number">0.211522884841427</Data></Cell><Cell><Data ss:Type="Number">0.16934839143989</Data></Cell><Cell><Data ss:Type="Number">0.117304229942244</Data></Cell><Cell><Data ss:Type="Number">0.107212427866623</Data></Cell><Cell><Data ss:Type="Number">0.137211795219208</Data></Cell><Cell><Data ss:Type="Number">0.121785588209918</Data></Cell><Cell><Data ss:Type="Number">0.234329573916314</Data></Cell><Cell><Data ss:Type="Number">0.117846001672168</Data></Cell><Cell><Data ss:Type="Number">0.082052134499591</Data></Cell><Cell><Data ss:Type="Number">0.0961006289790635</Data></Cell><Cell><Data ss:Type="Number">0.155590519505632</Data></Cell><Cell><Data ss:Type="Number">0.0646395577058961</Data></Cell><Cell><Data ss:Type="Number">0.10532829137245</Data></Cell><Cell><Data ss:Type="Number">0.16816564550885</Data></Cell><Cell><Data ss:Type="Number">0.147392068733613</Data></Cell><Cell><Data ss:Type="Number">0.164275588413611</Data></Cell><Cell><Data ss:Type="Number">0.0596552311011977</Data></Cell><Cell><Data ss:Type="Number">0.119960555492333</Data></Cell><Cell><Data ss:Type="Number">0.158788877485341</Data></Cell><Cell><Data ss:Type="Number">0.0954601186901125</Data></Cell><Cell><Data ss:Type="Number">0.140300174324155</Data></Cell><Cell><Data ss:Type="Number">0.114876464734757</Data></Cell><Cell><Data ss:Type="Number">0.130926651747282</Data></Cell><Cell><Data ss:Type="Number">0.117430421802497</Data></Cell><Cell><Data ss:Type="Number">0.0915809505995846</Data></Cell><Cell><Data ss:Type="Number">0.124360028895716</Data></Cell><Cell><Data ss:Type="Number">0.128617701227431</Data></Cell><Cell><Data ss:Type="Number">0.0869584233825759</Data></Cell><Cell><Data ss:Type="Number">0.115650423480636</Data></Cell><Cell><Data ss:Type="Number">0.113459033146038</Data></Cell><Cell><Data ss:Type="Number">0.0823845664092668</Data></Cell><Cell><Data ss:Type="Number">0.0588402096524997</Data></Cell><Cell><Data ss:Type="Number">0</Data></Cell><Cell><Data ss:Type="Number">0.137533629486572</Data></Cell></Row><Row ss:Height="12.816"><Cell><Data ss:Type="String">GLYCOSAMINOGLYCAN_BIOSYNTHESIS_HEPARAN_SULFATE</Data></Cell><Cell><Data ss:Type="Number">0.176430053055372</Data></Cell><Cell><Data ss:Type="Number">0.382647486716292</Data></Cell><Cell><Data ss:Type="Number">0.424376989919806</Data></Cell><Cell><Data ss:Type="Number">0.935279470822701</Data></Cell><Cell><Data ss:Type="Number">0.569612167075673</Data></Cell><Cell><Data ss:Type="Number">1</Data></Cell><Cell><Data ss:Type="Number">0.660074117768185</Data></Cell><Cell><Data ss:Type="Number">0.287092945986055</Data></Cell><Cell><Data ss:Type="Number">0.836112309546776</Data></Cell><Cell><Data ss:Type="Number">0.686859602258304</Data></Cell><Cell><Data ss:Type="Number">0.496003413767033</Data></Cell><Cell><Data ss:Type="Number">0.631925213771295</Data></Cell><Cell><Data ss:Type="Number">0.561480286346042</Data></Cell><Cell><Data ss:Type="Number">0.365340260696535</Data></Cell><Cell><Data ss:Type="Number">0.746954078931104</Data></Cell><Cell><Data ss:Type="Number">0.491299304507731</Data></Cell><Cell><Data ss:Type="Number">0.223017342801435</Data></Cell><Cell><Data ss:Type="Number">0.793592132993542</Data></Cell><Cell><Data ss:Type="Number">0.308487788491739</Data></Cell><Cell><Data ss:Type="Number">0.745281986973683</Data></Cell><Cell><Data ss:Type="Number">0.522228534697207</Data></Cell><Cell><Data ss:Type="Number">0.585771920146447</Data></Cell><Cell><Data ss:Type="Number">0.597904102298433</Data></Cell><Cell><Data ss:Type="Number">0.48568479118076</Data></Cell><Cell><Data ss:Type="Number">0.692625753670093</Data></Cell><Cell><Data ss:Type="Number">0.621339316424438</Data></Cell><Cell><Data ss:Type="Number">0.888972241330474</Data></Cell><Cell><Data ss:Type="Number">0.565597491705188</Data></Cell><Cell><Data ss:Type="Number">0.302272801238056</Data></Cell><Cell><Data ss:Type="Number">0.532863449092153</Data></Cell><Cell><Data ss:Type="Number">0.0940897293297286</Data></Cell><Cell><Data ss:Type="Number">0.885021265373473</Data></Cell><Cell><Data ss:Type="Number">0.405026508654641</Data></Cell><Cell><Data ss:Type="Number">0.613210799549567</Data></Cell><Cell><Data ss:Type="Number">0.668868000563095</Data></Cell><Cell><Data ss:Type="Number">0.729910417136304</Data></Cell><Cell><Data ss:Type="Number">0.364845749935273</Data></Cell><Cell><Data ss:Type="Number">0.346168589869275</Data></Cell><Cell><Data ss:Type="Number">0.613732604080025</Data></Cell><Cell><Data ss:Type="Number">0.352445895447017</Data></Cell><Cell><Data ss:Type="Number">0.293705872133144</Data></Cell><Cell><Data ss:Type="Number">0.807257001617761</Data></Cell><Cell><Data ss:Type="Number">0</Data></Cell><Cell><Data ss:Type="Number">0.38196504321618</Data></Cell><Cell><Data ss:Type="Number">0.691271826021888</Data></Cell><Cell><Data ss:Type="Number">0.159151362638026</Data></Cell><Cell><Data ss:Type="Number">0.702783225422696</Data></Cell><Cell><Data ss:Type="Number">0.414196042172398</Data></Cell><Cell><Data ss:Type="Number">0.636829753705219</Data></Cell><Cell><Data ss:Type="Number">0.394727371632242</Data></Cell><Cell><Data ss:Type="Number">0.878046904497125</Data></Cell><Cell><Data ss:Type="Number">0.709190089705685</Data></Cell><Cell><Data ss:Type="Number">0.386826840040316</Data></Cell><Cell><Data ss:Type="Number">0.260235038651663</Data></Cell><Cell><Data ss:Type="Number">0.16018242740696</Data></Cell><Cell><Data ss:Type="Number">0.80374779500459</Data></Cell><Cell><Data ss:Type="Number">0.264581447480839</Data></Cell><Cell><Data ss:Type="Number">0.459057718995191</Data></Cell><Cell><Data ss:Type="Number">0.562833589409046</Data></Cell><Cell><Data ss:Type="Number">0.12815144584905</Data></Cell><Cell><Data ss:Type="Number">0.93823706653304</Data></Cell><Cell><Data ss:Type="Number">0.699790512089317</Data></Cell><Cell><Data ss:Type="Number">0.347246807130169</Data></Cell><Cell><Data ss:Type="Number">0.335156241326201</Data></Cell><Cell><Data ss:Type="Number">0.751519859832976</Data></Cell><Cell><Data ss:Type="Number">0.620337276830889</Data></Cell><Cell><Data ss:Type="Number">0.178378835397084</Data></Cell><Cell><Data ss:Type="Number">0</Data></Cell><Cell><Data ss:Type="Number">0.382647486716292</Data></Cell><Cell><Data ss:Type="Number">0.319749284528589</Data></Cell><Cell><Data ss:Type="Number">0.730161404570791</Data></Cell><Cell><Data ss:Type="Number">0.608630715050514</Data></Cell><Cell><Data ss:Type="Number">0.794015331803813</Data></Cell><Cell><Data ss:Type="Number">0.297512703580889</Data></Cell><Cell><Data ss:Type="Number">0.391981102788628</Data></Cell><Cell><Data ss:Type="Number">0.374981368586512</Data></Cell><Cell><Data ss:Type="Number">0.403172670885647</Data></Cell><Cell><Data ss:Type="Number">0.950647065341393</Data></Cell><Cell><Data ss:Type="Number">0.154272678350943</Data></Cell><Cell><Data ss:Type="Number">0.495917629948035</Data></Cell><Cell><Data ss:Type="Number">0.376652551716402</Data></Cell><Cell><Data ss:Type="Number">0.730730024672367</Data></Cell><Cell><Data ss:Type="Number">0.371984024065798</Data></Cell><Cell><Data ss:Type="Number">0.512885267536316</Data></Cell><Cell><Data ss:Type="Number">0.791307865703231</Data></Cell><Cell><Data ss:Type="Number">0.0332498228485977</Data></Cell><Cell><Data ss:Type="Number">0.279837552467315</Data></Cell><Cell><Data ss:Type="Number">0.278651879010892</Data></Cell><Cell><Data ss:Type="Number">0.318142992463412</Data></Cell><Cell><Data ss:Type="Number">0.526359929224195</Data></Cell><Cell><Data ss:Type="Number">0.293844842452844</Data></Cell><Cell><Data ss:Type="Number">0.107085022963683</Data></Cell><Cell><Data ss:Type="Number">0.154382607426304</Data></Cell><Cell><Data ss:Type="Number">0.100134524026687</Data></Cell><Cell><Data ss:Type="Number">0.298873722324398</Data></Cell><Cell><Data ss:Type="Number">0.147634993017396</Data></Cell><Cell><Data ss:Type="Number">0.0941300023527608</Data></Cell><Cell><Data ss:Type="Number">0.0947867547258735</Data></Cell><Cell><Data ss:Type="Number">0.492616925402968</Data></Cell><Cell><Data ss:Type="Number">0.483517901329843</Data></Cell><Cell><Data ss:Type="Number">0.28525348295768</Data></Cell><Cell><Data ss:Type="Number">0.109059463009867</Data></Cell><Cell><Data ss:Type="Number">0.292454004888845</Data></Cell><Cell><Data ss:Type="Number">0.121647364185174</Data></Cell><Cell><Data ss:Type="Number">0.432235227813468</Data></Cell><Cell><Data ss:Type="Number">0.116979714925367</Data></Cell><Cell><Data ss:Type="Number">0.129608474066652</Data></Cell><Cell><Data ss:Type="Number">0.515225310122009</Data></Cell><Cell><Data ss:Type="Number">0.131170246330199</Data></Cell><Cell><Data ss:Type="Number">0.101955052728552</Data></Cell><Cell><Data ss:Type="Number">0.257204618512649</Data></Cell><Cell><Data ss:Type="Number">0.0164089076251985</Data></Cell><Cell><Data ss:Type="Number">0.294570380744891</Data></Cell><Cell><Data ss:Type="Number">0.22907540061604</Data></Cell><Cell><Data ss:Type="Number">0.326448658334563</Data></Cell><Cell><Data ss:Type="Number">0.31038276502747</Data></Cell><Cell><Data ss:Type="Number">0.46951267372678</Data></Cell><Cell><Data ss:Type="Number">0.209211225344554</Data></Cell><Cell><Data ss:Type="Number">0.231758747645934</Data></Cell><Cell><Data ss:Type="Number">0.200463742106915</Data></Cell><Cell><Data ss:Type="Number">0.290474204727232</Data></Cell><Cell><Data ss:Type="Number">0.302085128092506</Data></Cell><Cell><Data ss:Type="Number">0.275891358099208</Data></Cell><Cell><Data ss:Type="Number">0.268479642367164</Data></Cell><Cell><Data ss:Type="Number">0.583233969493739</Data></Cell><Cell><Data ss:Type="Number">0.409640222813083</Data></Cell><Cell><Data ss:Type="Number">0.365505479746803</Data></Cell><Cell><Data ss:Type="Number">0.307227939881582</Data></Cell><Cell><Data ss:Type="Number">0.241330525234629</Data></Cell><Cell><Data ss:Type="Number">0.156251197946412</Data></Cell><Cell><Data ss:Type="Number">0.0594991221802356</Data></Cell><Cell><Data ss:Type="Number">0.458077267838312</Data></Cell><Cell><Data ss:Type="Number">0.201602858105327</Data></Cell><Cell><Data ss:Type="Number">0.361688319274441</Data></Cell><Cell><Data ss:Type="Number">0.267247889720984</Data></Cell><Cell><Data ss:Type="Number">0.336434332750069</Data></Cell><Cell><Data ss:Type="Number">0.259275577570943</Data></Cell><Cell><Data ss:Type="Number">0.246868917400379</Data></Cell><Cell><Data ss:Type="Number">0.214603179522635</Data></Cell><Cell><Data ss:Type="Number">0.118136296627018</Data></Cell><Cell><Data ss:Type="Number">0.232828547150616</Data></Cell><Cell><Data ss:Type="Number">0.302272801238056</Data></Cell><Cell><Data ss:Type="Number">0.0753413957732983</Data></Cell><Cell><Data ss:Type="Number">0.229500704061051</Data></Cell><Cell><Data ss:Type="Number">0.603264036208443</Data></Cell><Cell><Data ss:Type="Number">0.287231742810169</Data></Cell><Cell><Data ss:Type="Number">0.310901170505773</Data></Cell><Cell><Data ss:Type="Number">0.398906166608281</Data></Cell><Cell><Data ss:Type="Number">0.298530980482103</Data></Cell><Cell><Data ss:Type="Number">0.31424631366253</Data></Cell><Cell><Data ss:Type="Number">0.21485532030523</Data></Cell><Cell><Data ss:Type="Number">0.152496968900069</Data></Cell><Cell><Data ss:Type="Number">0.00730109814422533</Data></Cell><Cell><Data ss:Type="Number">0.14819652445425</Data></Cell><Cell><Data ss:Type="Number">0.297512703580889</Data></Cell><Cell><Data ss:Type="Number">0.153308515119996</Data></Cell><Cell><Data ss:Type="Number">0.0995308488170632</Data></Cell><Cell><Data ss:Type="Number">0.249810965744754</Data></Cell><Cell><Data ss:Type="Number">0.624473996628951</Data></Cell><Cell><Data ss:Type="Number">0.503723542500281</Data></Cell><Cell><Data ss:Type="Number">0.278097542398002</Data></Cell><Cell><Data ss:Type="Number">0.279559801303875</Data></Cell><Cell><Data ss:Type="Number">0.292644447176987</Data></Cell><Cell><Data ss:Type="Number">0.279559801303875</Data></Cell><Cell><Data ss:Type="Number">0.195490970752633</Data></Cell><Cell><Data ss:Type="Number">0.302609175430043</Data></Cell><Cell><Data ss:Type="Number">0.288288500136845</Data></Cell><Cell><Data ss:Type="Number">0.28525348295768</Data></Cell><Cell><Data ss:Type="Number">0.306245960115278</Data></Cell><Cell><Data ss:Type="Number">0.291075328707823</Data></Cell><Cell><Data ss:Type="Number">0.0397215860415762</Data></Cell><Cell><Data ss:Type="Number">0.201327407326981</Data></Cell></Row><Row ss:Height="12.816"><Cell><Data ss:Type="String">GLYCEROLIPID_METABOLISM</Data></Cell><Cell><Data ss:Type="Number">0.511141472851433</Data></Cell><Cell><Data ss:Type="Number">0.668043637051781</Data></Cell><Cell><Data ss:Type="Number">0.656205998497247</Data></Cell><Cell><Data ss:Type="Number">0.598058664942897</Data></Cell><Cell><Data ss:Type="Number">0.456590739438484</Data></Cell><Cell><Data ss:Type="Number">0.697641961133484</Data></Cell><Cell><Data ss:Type="Number">0.609075486568466</Data></Cell><Cell><Data ss:Type="Number">0.390506143710563</Data></Cell><Cell><Data ss:Type="Number">0.506304708228162</Data></Cell><Cell><Data ss:Type="Number">0.493104827466159</Data></Cell><Cell><Data ss:Type="Number">0.475357473520373</Data></Cell><Cell><Data ss:Type="Number">0.704419751739508</Data></Cell><Cell><Data ss:Type="Number">0.664056626202571</Data></Cell><Cell><Data ss:Type="Number">0.523158912012804</Data></Cell><Cell><Data ss:Type="Number">0.562349682128816</Data></Cell><Cell><Data ss:Type="Number">0.30547919199589</Data></Cell><Cell><Data ss:Type="Number">0.671017972301956</Data></Cell><Cell><Data ss:Type="Number">0.470608277686737</Data></Cell><Cell><Data ss:Type="Number">0.537406744200422</Data></Cell><Cell><Data ss:Type="Number">0.503738255053992</Data></Cell><Cell><Data ss:Type="Number">0.511233617675139</Data></Cell><Cell><Data ss:Type="Number">0.40806643959768</Data></Cell><Cell><Data ss:Type="Number">0.548200403073491</Data></Cell><Cell><Data ss:Type="Number">0.507435151414332</Data></Cell><Cell><Data ss:Type="Number">0.541434999874182</Data></Cell><Cell><Data ss:Type="Number">0.526309545574665</Data></Cell><Cell><Data ss:Type="Number">0.904220893688092</Data></Cell><Cell><Data ss:Type="Number">0.496718111739262</Data></Cell><Cell><Data ss:Type="Number">0.689401828981917</Data></Cell><Cell><Data ss:Type="Number">0.562824963576396</Data></Cell><Cell><Data ss:Type="Number">0.481493470950557</Data></Cell><Cell><Data ss:Type="Number">0.636175664960932</Data></Cell><Cell><Data ss:Type="Number">0.722187981467683</Data></Cell><Cell><Data ss:Type="Number">0.673973393593968</Data></Cell><Cell><Data ss:Type="Number">0.630425453949092</Data></Cell><Cell><Data ss:Type="Number">0.48529588458038</Data></Cell><Cell><Data ss:Type="Number">0.564662909753935</Data></Cell><Cell><Data ss:Type="Number">0.421393007391826</Data></Cell><Cell><Data ss:Type="Number">0.583314461891683</Data></Cell><Cell><Data ss:Type="Number">0.502755028244164</Data></Cell><Cell><Data ss:Type="Number">0.378564938644391</Data></Cell><Cell><Data ss:Type="Number">0.458106402221621</Data></Cell><Cell><Data ss:Type="Number">0.50282338374591</Data></Cell><Cell><Data ss:Type="Number">0.61800354362847</Data></Cell><Cell><Data ss:Type="Number">0.460395870328149</Data></Cell><Cell><Data ss:Type="Number">0.628255875370166</Data></Cell><Cell><Data ss:Type="Number">0.461181396862276</Data></Cell><Cell><Data ss:Type="Number">0.704419751739508</Data></Cell><Cell><Data ss:Type="Number">0.405014589044115</Data></Cell><Cell><Data ss:Type="Number">0.642047591629748</Data></Cell><Cell><Data ss:Type="Number">0.578511622807533</Data></Cell><Cell><Data ss:Type="Number">0.515872556119613</Data></Cell><Cell><Data ss:Type="Number">0.723249937759328</Data></Cell><Cell><Data ss:Type="Number">0.459730062900997</Data></Cell><Cell><Data ss:Type="Number">0.572890652670912</Data></Cell><Cell><Data ss:Type="Number">0.704419751739508</Data></Cell><Cell><Data ss:Type="Number">0.392564251551628</Data></Cell><Cell><Data ss:Type="Number">0.542225088660479</Data></Cell><Cell><Data ss:Type="Number">0.526491360048085</Data></Cell><Cell><Data ss:Type="Number">1</Data></Cell><Cell><Data ss:Type="Number">0.595252143767112</Data></Cell><Cell><Data ss:Type="Number">0.638158395266083</Data></Cell><Cell><Data ss:Type="Number">0.400596191666628</Data></Cell><Cell><Data ss:Type="Number">0.43893780574949</Data></Cell><Cell><Data ss:Type="Number">0.519896867031724</Data></Cell><Cell><Data ss:Type="Number">0.585919160715591</Data></Cell><Cell><Data ss:Type="Number">0.605688326376756</Data></Cell><Cell><Data ss:Type="Number">0.414870992126866</Data></Cell><Cell><Data ss:Type="Number">0.480247914273516</Data></Cell><Cell><Data ss:Type="Number">0.514553952897214</Data></Cell><Cell><Data ss:Type="Number">0.524889541858114</Data></Cell><Cell><Data ss:Type="Number">0.49873758830835</Data></Cell><Cell><Data ss:Type="Number">0.60305634050425</Data></Cell><Cell><Data ss:Type="Number">0.560153598004954</Data></Cell><Cell><Data ss:Type="Number">0.573720879252318</Data></Cell><Cell><Data ss:Type="Number">0.45857921352425</Data></Cell><Cell><Data ss:Type="Number">0.495682054541278</Data></Cell><Cell><Data ss:Type="Number">0.657866681372405</Data></Cell><Cell><Data ss:Type="Number">0.601669964429249</Data></Cell><Cell><Data ss:Type="Number">0.64310550792233</Data></Cell><Cell><Data ss:Type="Number">0.642372007257354</Data></Cell><Cell><Data ss:Type="Number">0.556723012183727</Data></Cell><Cell><Data ss:Type="Number">0.596345445009388</Data></Cell><Cell><Data ss:Type="Number">0.521592855623875</Data></Cell><Cell><Data ss:Type="Number">0.506242116642969</Data></Cell><Cell><Data ss:Type="Number">0.486940410951493</Data></Cell><Cell><Data ss:Type="Number">0.149192051372854</Data></Cell><Cell><Data ss:Type="Number">0.142021857462084</Data></Cell><Cell><Data ss:Type="Number">0.046976145552186</Data></Cell><Cell><Data ss:Type="Number">0.284669677369891</Data></Cell><Cell><Data ss:Type="Number">0.240494080046649</Data></Cell><Cell><Data ss:Type="Number">0.313477462976818</Data></Cell><Cell><Data ss:Type="Number">0.368828451639268</Data></Cell><Cell><Data ss:Type="Number">0.371078240159771</Data></Cell><Cell><Data ss:Type="Number">0</Data></Cell><Cell><Data ss:Type="Number">0.390169775372903</Data></Cell><Cell><Data ss:Type="Number">0.315715079209788</Data></Cell><Cell><Data ss:Type="Number">0.329862728742473</Data></Cell><Cell><Data ss:Type="Number">0.441298822774811</Data></Cell><Cell><Data ss:Type="Number">0.384479075117679</Data></Cell><Cell><Data ss:Type="Number">0.200203323862431</Data></Cell><Cell><Data ss:Type="Number">0.367730986125944</Data></Cell><Cell><Data ss:Type="Number">0.0779332292867976</Data></Cell><Cell><Data ss:Type="Number">0.382298744454969</Data></Cell><Cell><Data ss:Type="Number">0.290445377479066</Data></Cell><Cell><Data ss:Type="Number">0.354533166919222</Data></Cell><Cell><Data ss:Type="Number">0.374793671190454</Data></Cell><Cell><Data ss:Type="Number">0.386165369051751</Data></Cell><Cell><Data ss:Type="Number">0.342942759706144</Data></Cell><Cell><Data ss:Type="Number">0.39582957241927</Data></Cell><Cell><Data ss:Type="Number">0.266686767878403</Data></Cell><Cell><Data ss:Type="Number">0.241182823053457</Data></Cell><Cell><Data ss:Type="Number">0.196315292519309</Data></Cell><Cell><Data ss:Type="Number">0.234414761443918</Data></Cell><Cell><Data ss:Type="Number">0.259571321150156</Data></Cell><Cell><Data ss:Type="Number">0.10581330631432</Data></Cell><Cell><Data ss:Type="Number">0.307803415994796</Data></Cell><Cell><Data ss:Type="Number">0.225919087683058</Data></Cell><Cell><Data ss:Type="Number">0.249436629975036</Data></Cell><Cell><Data ss:Type="Number">0.334804298584966</Data></Cell><Cell><Data ss:Type="Number">0.163980225613246</Data></Cell><Cell><Data ss:Type="Number">0.147889903093133</Data></Cell><Cell><Data ss:Type="Number">0.295507075712997</Data></Cell><Cell><Data ss:Type="Number">0.310263382995842</Data></Cell><Cell><Data ss:Type="Number">0.28239017905746</Data></Cell><Cell><Data ss:Type="Number">0.392220535214535</Data></Cell><Cell><Data ss:Type="Number">0.2189116005186</Data></Cell><Cell><Data ss:Type="Number">0.140720282275403</Data></Cell><Cell><Data ss:Type="Number">0.233520386876571</Data></Cell><Cell><Data ss:Type="Number">0.287063679640342</Data></Cell><Cell><Data ss:Type="Number">0.351475987486798</Data></Cell><Cell><Data ss:Type="Number">0.272299658219069</Data></Cell><Cell><Data ss:Type="Number">0.349487158076213</Data></Cell><Cell><Data ss:Type="Number">0.310303958012141</Data></Cell><Cell><Data ss:Type="Number">0.279434814465437</Data></Cell><Cell><Data ss:Type="Number">0.316786595534776</Data></Cell><Cell><Data ss:Type="Number">0.24853745272405</Data></Cell><Cell><Data ss:Type="Number">0.351645054204727</Data></Cell><Cell><Data ss:Type="Number">0.364373195044332</Data></Cell><Cell><Data ss:Type="Number">0.269600832037388</Data></Cell><Cell><Data ss:Type="Number">0.231924560444762</Data></Cell><Cell><Data ss:Type="Number">0.117114054113363</Data></Cell><Cell><Data ss:Type="Number">0.331014302072741</Data></Cell><Cell><Data ss:Type="Number">0.28684633047823</Data></Cell><Cell><Data ss:Type="Number">0.408592838475248</Data></Cell><Cell><Data ss:Type="Number">0.123169079803907</Data></Cell><Cell><Data ss:Type="Number">0.0821189324848076</Data></Cell><Cell><Data ss:Type="Number">0.226720356047582</Data></Cell><Cell><Data ss:Type="Number">0.257786541135512</Data></Cell><Cell><Data ss:Type="Number">0</Data></Cell><Cell><Data ss:Type="Number">0.166938185203379</Data></Cell><Cell><Data ss:Type="Number">0.355319748554695</Data></Cell><Cell><Data ss:Type="Number">0.44294616859207</Data></Cell><Cell><Data ss:Type="Number">0.439148255604075</Data></Cell><Cell><Data ss:Type="Number">0.032589884678643</Data></Cell><Cell><Data ss:Type="Number">0.472537432417806</Data></Cell><Cell><Data ss:Type="Number">0.426051231526674</Data></Cell><Cell><Data ss:Type="Number">0.264491311406608</Data></Cell><Cell><Data ss:Type="Number">0.29327656617958</Data></Cell><Cell><Data ss:Type="Number">0.198696863782728</Data></Cell><Cell><Data ss:Type="Number">0.221658533783403</Data></Cell><Cell><Data ss:Type="Number">0.120927780611195</Data></Cell><Cell><Data ss:Type="Number">0.180784643522862</Data></Cell><Cell><Data ss:Type="Number">0.150208020810734</Data></Cell><Cell><Data ss:Type="Number">0.199661683594838</Data></Cell><Cell><Data ss:Type="Number">0.0400741148235772</Data></Cell><Cell><Data ss:Type="Number">0.155714915886238</Data></Cell><Cell><Data ss:Type="Number">0.105685151152332</Data></Cell><Cell><Data ss:Type="Number">0.0758606083854307</Data></Cell><Cell><Data ss:Type="Number">0.0766636579353841</Data></Cell><Cell><Data ss:Type="Number">0.203872803861601</Data></Cell><Cell><Data ss:Type="Number">0.318482721913325</Data></Cell></Row><Row ss:Height="12.816"><Cell><Data ss:Type="String">INOSITOL_PHOSPHATE_METABOLISM</Data></Cell><Cell><Data ss:Type="Number">0.247148915051854</Data></Cell><Cell><Data ss:Type="Number">0.576800902798778</Data></Cell><Cell><Data ss:Type="Number">0.559030762616634</Data></Cell><Cell><Data ss:Type="Number">0.850336582385798</Data></Cell><Cell><Data ss:Type="Number">0.347930844297496</Data></Cell><Cell><Data ss:Type="Number">0.616123322561998</Data></Cell><Cell><Data ss:Type="Number">0.419891944877802</Data></Cell><Cell><Data ss:Type="Number">0.342117396784829</Data></Cell><Cell><Data ss:Type="Number">0.513766575984788</Data></Cell><Cell><Data ss:Type="Number">0.262804963375447</Data></Cell><Cell><Data ss:Type="Number">0.2983163614241</Data></Cell><Cell><Data ss:Type="Number">0.559030762616634</Data></Cell><Cell><Data ss:Type="Number">0.726549488557957</Data></Cell><Cell><Data ss:Type="Number">0.164159768140914</Data></Cell><Cell><Data ss:Type="Number">0.510843064754918</Data></Cell><Cell><Data ss:Type="Number">0.338189712207386</Data></Cell><Cell><Data ss:Type="Number">0.54736267552994</Data></Cell><Cell><Data ss:Type="Number">0.278780784897734</Data></Cell><Cell><Data ss:Type="Number">0.255370315753705</Data></Cell><Cell><Data ss:Type="Number">0.47265700577199</Data></Cell><Cell><Data ss:Type="Number">0.361864568510749</Data></Cell><Cell><Data ss:Type="Number">0.079704592061767</Data></Cell><Cell><Data ss:Type="Number">0.311909865637922</Data></Cell><Cell><Data ss:Type="Number">0.48827450600045</Data></Cell><Cell><Data ss:Type="Number">0.529588597710705</Data></Cell><Cell><Data ss:Type="Number">0.672609654089761</Data></Cell><Cell><Data ss:Type="Number">0.667174320141887</Data></Cell><Cell><Data ss:Type="Number">0.408173882036252</Data></Cell><Cell><Data ss:Type="Number">0.513766575984788</Data></Cell><Cell><Data ss:Type="Number">0.881594982028552</Data></Cell><Cell><Data ss:Type="Number">0.137557702649151</Data></Cell><Cell><Data ss:Type="Number">0.739870698033648</Data></Cell><Cell><Data ss:Type="Number">0.559030762616634</Data></Cell><Cell><Data ss:Type="Number">0.752840214381824</Data></Cell><Cell><Data ss:Type="Number">0.779684118703681</Data></Cell><Cell><Data ss:Type="Number">0.461466033888505</Data></Cell><Cell><Data ss:Type="Number">0.354829393525603</Data></Cell><Cell><Data ss:Type="Number">0.317831045522756</Data></Cell><Cell><Data ss:Type="Number">0.852610063126867</Data></Cell><Cell><Data ss:Type="Number">0.411935522264877</Data></Cell><Cell><Data ss:Type="Number">0.202578041586987</Data></Cell><Cell><Data ss:Type="Number">0.781290977835371</Data></Cell><Cell><Data ss:Type="Number">0.248983153427758</Data></Cell><Cell><Data ss:Type="Number">1</Data></Cell><Cell><Data ss:Type="Number">0.0464381590184239</Data></Cell><Cell><Data ss:Type="Number">0.23564211111481</Data></Cell><Cell><Data ss:Type="Number">0.319072331999764</Data></Cell><Cell><Data ss:Type="Number">0.547874589066489</Data></Cell><Cell><Data ss:Type="Number">0.00354143546325245</Data></Cell><Cell><Data ss:Type="Number">0.795988175690438</Data></Cell><Cell><Data ss:Type="Number">0.87105770028346</Data></Cell><Cell><Data ss:Type="Number">0.575346352535212</Data></Cell><Cell><Data ss:Type="Number">0.495222057264013</Data></Cell><Cell><Data ss:Type="Number">0.231346413891997</Data></Cell><Cell><Data ss:Type="Number">0.79417603879528</Data></Cell><Cell><Data ss:Type="Number">1</Data></Cell><Cell><Data ss:Type="Number">0.184892958423441</Data></Cell><Cell><Data ss:Type="Number">0.290497869236434</Data></Cell><Cell><Data ss:Type="Number">0.376872954263739</Data></Cell><Cell><Data ss:Type="Number">0.238278339106874</Data></Cell><Cell><Data ss:Type="Number">0.458906920384275</Data></Cell><Cell><Data ss:Type="Number">0.413636750835976</Data></Cell><Cell><Data ss:Type="Number">0.285503227336542</Data></Cell><Cell><Data ss:Type="Number">0.679980996805773</Data></Cell><Cell><Data ss:Type="Number">0.552736689727793</Data></Cell><Cell><Data ss:Type="Number">0.474733007835887</Data></Cell><Cell><Data ss:Type="Number">0.72467805604751</Data></Cell><Cell><Data ss:Type="Number">0.290497869236434</Data></Cell><Cell><Data ss:Type="Number">0.114938191284043</Data></Cell><Cell><Data ss:Type="Number">0.297071788027311</Data></Cell><Cell><Data ss:Type="Number">0.370655068051565</Data></Cell><Cell><Data ss:Type="Number">0.57330145978482</Data></Cell><Cell><Data ss:Type="Number">0.337937956261015</Data></Cell><Cell><Data ss:Type="Number">0.513766575984788</Data></Cell><Cell><Data ss:Type="Number">0.248983153427758</Data></Cell><Cell><Data ss:Type="Number">0.453240235395837</Data></Cell><Cell><Data ss:Type="Number">0.393751582388261</Data></Cell><Cell><Data ss:Type="Number">0.90011235627437</Data></Cell><Cell><Data ss:Type="Number">0.739363459177052</Data></Cell><Cell><Data ss:Type="Number">0.762236269076697</Data></Cell><Cell><Data ss:Type="Number">0.526968130485661</Data></Cell><Cell><Data ss:Type="Number">0.797039577344507</Data></Cell><Cell><Data ss:Type="Number">0.663933888125856</Data></Cell><Cell><Data ss:Type="Number">0.389324254304655</Data></Cell><Cell><Data ss:Type="Number">0.479262720314222</Data></Cell><Cell><Data ss:Type="Number">0.187308337267181</Data></Cell><Cell><Data ss:Type="Number">0.119035283992736</Data></Cell><Cell><Data ss:Type="Number">0.071021884501713</Data></Cell><Cell><Data ss:Type="Number">0.165353236695889</Data></Cell><Cell><Data ss:Type="Number">0.0421752570456769</Data></Cell><Cell><Data ss:Type="Number">0.0792995838503953</Data></Cell><Cell><Data ss:Type="Number">0.380864796600767</Data></Cell><Cell><Data ss:Type="Number">0.0413983869286179</Data></Cell><Cell><Data ss:Type="Number">0</Data></Cell><Cell><Data ss:Type="Number">0.174000382462727</Data></Cell><Cell><Data ss:Type="Number">0.0265888183286067</Data></Cell><Cell><Data ss:Type="Number">0.000127214959667282</Data></Cell><Cell><Data ss:Type="Number">0.00580284367305294</Data></Cell><Cell><Data ss:Type="Number">0</Data></Cell><Cell><Data ss:Type="Number">0.104884065280604</Data></Cell><Cell><Data ss:Type="Number">0.0973941005366092</Data></Cell><Cell><Data ss:Type="Number">0.0503643601552576</Data></Cell><Cell><Data ss:Type="Number">0.178612623558956</Data></Cell><Cell><Data ss:Type="Number">0.00465511016430834</Data></Cell><Cell><Data ss:Type="Number">0.0517385771903477</Data></Cell><Cell><Data ss:Type="Number">0</Data></Cell><Cell><Data ss:Type="Number">0.00563585833289872</Data></Cell><Cell><Data ss:Type="Number">0</Data></Cell><Cell><Data ss:Type="Number">0</Data></Cell><Cell><Data ss:Type="Number">0</Data></Cell><Cell><Data ss:Type="Number">0.0618289614013254</Data></Cell><Cell><Data ss:Type="Number">0</Data></Cell><Cell><Data ss:Type="Number">0.0810718224698734</Data></Cell><Cell><Data ss:Type="Number">0.0470945245740503</Data></Cell><Cell><Data ss:Type="Number">0.0559656788286732</Data></Cell><Cell><Data ss:Type="Number">0.0743204111443981</Data></Cell><Cell><Data ss:Type="Number">0</Data></Cell><Cell><Data ss:Type="Number">0.0300651831836984</Data></Cell><Cell><Data ss:Type="Number">0.0608398068607169</Data></Cell><Cell><Data ss:Type="Number">0.0560632376318232</Data></Cell><Cell><Data ss:Type="Number">0.0938224607780439</Data></Cell><Cell><Data ss:Type="Number">0.168456195577767</Data></Cell><Cell><Data ss:Type="Number">0.0300064423283128</Data></Cell><Cell><Data ss:Type="Number">0</Data></Cell><Cell><Data ss:Type="Number">0.0588104154550588</Data></Cell><Cell><Data ss:Type="Number">0.0180414617954633</Data></Cell><Cell><Data ss:Type="Number">0.0365371632352661</Data></Cell><Cell><Data ss:Type="Number">0.0457026971794567</Data></Cell><Cell><Data ss:Type="Number">0.0752594814718808</Data></Cell><Cell><Data ss:Type="Number">0.0414170428340421</Data></Cell><Cell><Data ss:Type="Number">0</Data></Cell><Cell><Data ss:Type="Number">0.0493577279368576</Data></Cell><Cell><Data ss:Type="Number">0.043951499417878</Data></Cell><Cell><Data ss:Type="Number">0.0524609286924297</Data></Cell><Cell><Data ss:Type="Number">0.0752184572835229</Data></Cell><Cell><Data ss:Type="Number">0.037506500234707</Data></Cell><Cell><Data ss:Type="Number">0.0298476352669671</Data></Cell><Cell><Data ss:Type="Number">0.0761613959774196</Data></Cell><Cell><Data ss:Type="Number">0.0495211140123594</Data></Cell><Cell><Data ss:Type="Number">0.0223641193506521</Data></Cell><Cell><Data ss:Type="Number">0.0579516678946462</Data></Cell><Cell><Data ss:Type="Number">0.131990083615987</Data></Cell><Cell><Data ss:Type="Number">0</Data></Cell><Cell><Data ss:Type="Number">0.0414779824254755</Data></Cell><Cell><Data ss:Type="Number">0.0270176532505742</Data></Cell><Cell><Data ss:Type="Number">0.150149175454122</Data></Cell><Cell><Data ss:Type="Number">0.138620448919966</Data></Cell><Cell><Data ss:Type="Number">0.124047341912042</Data></Cell><Cell><Data ss:Type="Number">0.0450637065796441</Data></Cell><Cell><Data ss:Type="Number">0.188598439801495</Data></Cell><Cell><Data ss:Type="Number">0.0941963887601298</Data></Cell><Cell><Data ss:Type="Number">0.0368407511534064</Data></Cell><Cell><Data ss:Type="Number">0.00366414940914726</Data></Cell><Cell><Data ss:Type="Number">0</Data></Cell><Cell><Data ss:Type="Number">0.159775948000462</Data></Cell><Cell><Data ss:Type="Number">0.0167618477922666</Data></Cell><Cell><Data ss:Type="Number">0.0622738483359509</Data></Cell><Cell><Data ss:Type="Number">0.0788837507145203</Data></Cell><Cell><Data ss:Type="Number">0.0538090696613639</Data></Cell><Cell><Data ss:Type="Number">0.120532918195621</Data></Cell><Cell><Data ss:Type="Number">0.235657934099111</Data></Cell><Cell><Data ss:Type="Number">0.187801403837147</Data></Cell><Cell><Data ss:Type="Number">0.145488455074101</Data></Cell><Cell><Data ss:Type="Number">0.125289310534195</Data></Cell><Cell><Data ss:Type="Number">0.116817482881748</Data></Cell><Cell><Data ss:Type="Number">0.175280648401997</Data></Cell><Cell><Data ss:Type="Number">0.147925774421324</Data></Cell><Cell><Data ss:Type="Number">0.169291009959608</Data></Cell><Cell><Data ss:Type="Number">0.147846434016658</Data></Cell><Cell><Data ss:Type="Number">0.18414060042845</Data></Cell><Cell><Data ss:Type="Number">0.110208032857444</Data></Cell><Cell><Data ss:Type="Number">0.059591174625467</Data></Cell></Row><Row ss:Height="12.816"><Cell><Data ss:Type="String">GLYCEROPHOSPHOLIPID_METABOLISM</Data></Cell><Cell><Data ss:Type="Number">0.425076395790754</Data></Cell><Cell><Data ss:Type="Number">0.687453967110963</Data></Cell><Cell><Data ss:Type="Number">0.72732232581087</Data></Cell><Cell><Data ss:Type="Number">0.659852341460674</Data></Cell><Cell><Data ss:Type="Number">0.487464341311108</Data></Cell><Cell><Data ss:Type="Number">0.793664864141017</Data></Cell><Cell><Data ss:Type="Number">0.715172837918427</Data></Cell><Cell><Data ss:Type="Number">0.440178036917508</Data></Cell><Cell><Data ss:Type="Number">0.596292271603933</Data></Cell><Cell><Data ss:Type="Number">0.536046872255956</Data></Cell><Cell><Data ss:Type="Number">0.578463307374735</Data></Cell><Cell><Data ss:Type="Number">0.697662800605254</Data></Cell><Cell><Data ss:Type="Number">0.749716916844968</Data></Cell><Cell><Data ss:Type="Number">0.441753246356021</Data></Cell><Cell><Data ss:Type="Number">0.609312019174348</Data></Cell><Cell><Data ss:Type="Number">0.480304025002733</Data></Cell><Cell><Data ss:Type="Number">0.722959423113068</Data></Cell><Cell><Data ss:Type="Number">0.532660460497226</Data></Cell><Cell><Data ss:Type="Number">0.44572498695357</Data></Cell><Cell><Data ss:Type="Number">0.504214225331462</Data></Cell><Cell><Data ss:Type="Number">0.593926017445596</Data></Cell><Cell><Data ss:Type="Number">0.48260611481709</Data></Cell><Cell><Data ss:Type="Number">0.549751866939244</Data></Cell><Cell><Data ss:Type="Number">0.610464857786573</Data></Cell><Cell><Data ss:Type="Number">0.594417001762946</Data></Cell><Cell><Data ss:Type="Number">0.582592572238379</Data></Cell><Cell><Data ss:Type="Number">0.830878357078245</Data></Cell><Cell><Data ss:Type="Number">0.541956087165691</Data></Cell><Cell><Data ss:Type="Number">0.807930513020473</Data></Cell><Cell><Data ss:Type="Number">0.690596043432821</Data></Cell><Cell><Data ss:Type="Number">0.385364580557952</Data></Cell><Cell><Data ss:Type="Number">0.696593484496171</Data></Cell><Cell><Data ss:Type="Number">0.763841301506003</Data></Cell><Cell><Data ss:Type="Number">0.686853161347638</Data></Cell><Cell><Data ss:Type="Number">0.558148750419022</Data></Cell><Cell><Data ss:Type="Number">0.479202454095256</Data></Cell><Cell><Data ss:Type="Number">0.579915687057907</Data></Cell><Cell><Data ss:Type="Number">0.428110915867243</Data></Cell><Cell><Data ss:Type="Number">0.638600826924434</Data></Cell><Cell><Data ss:Type="Number">0.561222567625505</Data></Cell><Cell><Data ss:Type="Number">0.395705159813917</Data></Cell><Cell><Data ss:Type="Number">0.491770353609716</Data></Cell><Cell><Data ss:Type="Number">0.450258800722987</Data></Cell><Cell><Data ss:Type="Number">0.676520492143186</Data></Cell><Cell><Data ss:Type="Number">0.442403769176671</Data></Cell><Cell><Data ss:Type="Number">0.60047372879673</Data></Cell><Cell><Data ss:Type="Number">0.475012446031426</Data></Cell><Cell><Data ss:Type="Number">0.868770983787131</Data></Cell><Cell><Data ss:Type="Number">0.384531326057186</Data></Cell><Cell><Data ss:Type="Number">0.73344454612309</Data></Cell><Cell><Data ss:Type="Number">0.592804843078122</Data></Cell><Cell><Data ss:Type="Number">0.584050104278131</Data></Cell><Cell><Data ss:Type="Number">0.717388290468443</Data></Cell><Cell><Data ss:Type="Number">0.497314557864369</Data></Cell><Cell><Data ss:Type="Number">0.616733560605776</Data></Cell><Cell><Data ss:Type="Number">0.707014456463918</Data></Cell><Cell><Data ss:Type="Number">0.418610757726098</Data></Cell><Cell><Data ss:Type="Number">0.571244803331482</Data></Cell><Cell><Data ss:Type="Number">0.584424303235078</Data></Cell><Cell><Data ss:Type="Number">1</Data></Cell><Cell><Data ss:Type="Number">0.610542070669366</Data></Cell><Cell><Data ss:Type="Number">0.732894445451653</Data></Cell><Cell><Data ss:Type="Number">0.442486675382992</Data></Cell><Cell><Data ss:Type="Number">0.587303924774439</Data></Cell><Cell><Data ss:Type="Number">0.626346567211097</Data></Cell><Cell><Data ss:Type="Number">0.670066434101613</Data></Cell><Cell><Data ss:Type="Number">0.702980033566547</Data></Cell><Cell><Data ss:Type="Number">0.423173472603399</Data></Cell><Cell><Data ss:Type="Number">0.423173472603399</Data></Cell><Cell><Data ss:Type="Number">0.498826350228806</Data></Cell><Cell><Data ss:Type="Number">0.598157971227448</Data></Cell><Cell><Data ss:Type="Number">0.552070040416267</Data></Cell><Cell><Data ss:Type="Number">0.634213653039584</Data></Cell><Cell><Data ss:Type="Number">0.597890197680593</Data></Cell><Cell><Data ss:Type="Number">0.506683288835222</Data></Cell><Cell><Data ss:Type="Number">0.508427814856096</Data></Cell><Cell><Data ss:Type="Number">0.497973684316328</Data></Cell><Cell><Data ss:Type="Number">0.685599769008916</Data></Cell><Cell><Data ss:Type="Number">0.669139321540768</Data></Cell><Cell><Data ss:Type="Number">0.678590595955486</Data></Cell><Cell><Data ss:Type="Number">0.657645987875907</Data></Cell><Cell><Data ss:Type="Number">0.610778512466557</Data></Cell><Cell><Data ss:Type="Number">0.648285012592695</Data></Cell><Cell><Data ss:Type="Number">0.519132100333421</Data></Cell><Cell><Data ss:Type="Number">0.539417631277537</Data></Cell><Cell><Data ss:Type="Number">0.397328552315225</Data></Cell><Cell><Data ss:Type="Number">0.170975146748278</Data></Cell><Cell><Data ss:Type="Number">0.18365951469171</Data></Cell><Cell><Data ss:Type="Number">0.0681011996540242</Data></Cell><Cell><Data ss:Type="Number">0.258094092905577</Data></Cell><Cell><Data ss:Type="Number">0.23501239798019</Data></Cell><Cell><Data ss:Type="Number">0.291782405598403</Data></Cell><Cell><Data ss:Type="Number">0.325867139438051</Data></Cell><Cell><Data ss:Type="Number">0.353997553970814</Data></Cell><Cell><Data ss:Type="Number">0.00781430752451714</Data></Cell><Cell><Data ss:Type="Number">0.328653915600425</Data></Cell><Cell><Data ss:Type="Number">0.2945573725177</Data></Cell><Cell><Data ss:Type="Number">0.312630756457991</Data></Cell><Cell><Data ss:Type="Number">0.363546067448399</Data></Cell><Cell><Data ss:Type="Number">0.380046054780266</Data></Cell><Cell><Data ss:Type="Number">0.205842496882742</Data></Cell><Cell><Data ss:Type="Number">0.302730187281826</Data></Cell><Cell><Data ss:Type="Number">0.104876134667607</Data></Cell><Cell><Data ss:Type="Number">0.344986789696378</Data></Cell><Cell><Data ss:Type="Number">0.271581502048736</Data></Cell><Cell><Data ss:Type="Number">0.301178645539243</Data></Cell><Cell><Data ss:Type="Number">0.329312780820466</Data></Cell><Cell><Data ss:Type="Number">0.328131948698614</Data></Cell><Cell><Data ss:Type="Number">0.310806558404989</Data></Cell><Cell><Data ss:Type="Number">0.315240961992063</Data></Cell><Cell><Data ss:Type="Number">0.263809356461095</Data></Cell><Cell><Data ss:Type="Number">0.260946531897853</Data></Cell><Cell><Data ss:Type="Number">0.205986435815107</Data></Cell><Cell><Data ss:Type="Number">0.254901418175622</Data></Cell><Cell><Data ss:Type="Number">0.262523257772005</Data></Cell><Cell><Data ss:Type="Number">0.157959820967527</Data></Cell><Cell><Data ss:Type="Number">0.284459056945527</Data></Cell><Cell><Data ss:Type="Number">0.239797773645544</Data></Cell><Cell><Data ss:Type="Number">0.241562553382875</Data></Cell><Cell><Data ss:Type="Number">0.29335545491232</Data></Cell><Cell><Data ss:Type="Number">0.174907311489948</Data></Cell><Cell><Data ss:Type="Number">0.141011386386958</Data></Cell><Cell><Data ss:Type="Number">0.283537535599863</Data></Cell><Cell><Data ss:Type="Number">0.280649550183085</Data></Cell><Cell><Data ss:Type="Number">0.276461664209727</Data></Cell><Cell><Data ss:Type="Number">0.36217317374605</Data></Cell><Cell><Data ss:Type="Number">0.21326398205621</Data></Cell><Cell><Data ss:Type="Number">0.177872723987085</Data></Cell><Cell><Data ss:Type="Number">0.215695960988919</Data></Cell><Cell><Data ss:Type="Number">0.260663067478337</Data></Cell><Cell><Data ss:Type="Number">0.305683715900031</Data></Cell><Cell><Data ss:Type="Number">0.241413842502276</Data></Cell><Cell><Data ss:Type="Number">0.29634817893829</Data></Cell><Cell><Data ss:Type="Number">0.263833391341347</Data></Cell><Cell><Data ss:Type="Number">0.249307985153677</Data></Cell><Cell><Data ss:Type="Number">0.275900642940623</Data></Cell><Cell><Data ss:Type="Number">0.261865193088292</Data></Cell><Cell><Data ss:Type="Number">0.306651287108761</Data></Cell><Cell><Data ss:Type="Number">0.320654182660898</Data></Cell><Cell><Data ss:Type="Number">0.284842163109204</Data></Cell><Cell><Data ss:Type="Number">0.236008815455222</Data></Cell><Cell><Data ss:Type="Number">0.138307819757929</Data></Cell><Cell><Data ss:Type="Number">0.292403113594472</Data></Cell><Cell><Data ss:Type="Number">0.253762034740371</Data></Cell><Cell><Data ss:Type="Number">0.377781830266293</Data></Cell><Cell><Data ss:Type="Number">0.143796502068952</Data></Cell><Cell><Data ss:Type="Number">0.101493268974946</Data></Cell><Cell><Data ss:Type="Number">0.221486064716229</Data></Cell><Cell><Data ss:Type="Number">0.261623418603512</Data></Cell><Cell><Data ss:Type="Number">0.015751209415782</Data></Cell><Cell><Data ss:Type="Number">0.19610956350563</Data></Cell><Cell><Data ss:Type="Number">0.321303890136539</Data></Cell><Cell><Data ss:Type="Number">0.400232201968472</Data></Cell><Cell><Data ss:Type="Number">0.380385595903488</Data></Cell><Cell><Data ss:Type="Number">0.0534480431376951</Data></Cell><Cell><Data ss:Type="Number">0.369448663962606</Data></Cell><Cell><Data ss:Type="Number">0.407699014131273</Data></Cell><Cell><Data ss:Type="Number">0.268715545498108</Data></Cell><Cell><Data ss:Type="Number">0.296444338756875</Data></Cell><Cell><Data ss:Type="Number">0.199979279309846</Data></Cell><Cell><Data ss:Type="Number">0.210082606075067</Data></Cell><Cell><Data ss:Type="Number">0.127817729141192</Data></Cell><Cell><Data ss:Type="Number">0.180782835505704</Data></Cell><Cell><Data ss:Type="Number">0.159766279257583</Data></Cell><Cell><Data ss:Type="Number">0.206502807370911</Data></Cell><Cell><Data ss:Type="Number">0.0648785938719967</Data></Cell><Cell><Data ss:Type="Number">0.166199721615412</Data></Cell><Cell><Data ss:Type="Number">0.115137286219655</Data></Cell><Cell><Data ss:Type="Number">0.124883548521903</Data></Cell><Cell><Data ss:Type="Number">0.0976079065423522</Data></Cell><Cell><Data ss:Type="Number">0</Data></Cell><Cell><Data ss:Type="Number">0.27549766801005</Data></Cell></Row><Row ss:Height="12.816"><Cell><Data ss:Type="String">ETHER_LIPID_METABOLISM</Data></Cell><Cell><Data ss:Type="Number">0.364698521256173</Data></Cell><Cell><Data ss:Type="Number">0.667496408963829</Data></Cell><Cell><Data ss:Type="Number">0.753762245632988</Data></Cell><Cell><Data ss:Type="Number">0.681626465694471</Data></Cell><Cell><Data ss:Type="Number">0.402504758073225</Data></Cell><Cell><Data ss:Type="Number">0.811632204491339</Data></Cell><Cell><Data ss:Type="Number">0.857757629103643</Data></Cell><Cell><Data ss:Type="Number">0.457549784795461</Data></Cell><Cell><Data ss:Type="Number">0.62362241830546</Data></Cell><Cell><Data ss:Type="Number">0.482794931143846</Data></Cell><Cell><Data ss:Type="Number">0.568532996058643</Data></Cell><Cell><Data ss:Type="Number">0.652495179641909</Data></Cell><Cell><Data ss:Type="Number">0.78982091608475</Data></Cell><Cell><Data ss:Type="Number">0.384024469503188</Data></Cell><Cell><Data ss:Type="Number">0.587249187075812</Data></Cell><Cell><Data ss:Type="Number">0.424736566778984</Data></Cell><Cell><Data ss:Type="Number">0.785521197167322</Data></Cell><Cell><Data ss:Type="Number">0.509193297668532</Data></Cell><Cell><Data ss:Type="Number">0.369797761402299</Data></Cell><Cell><Data ss:Type="Number">0.428573462997842</Data></Cell><Cell><Data ss:Type="Number">0.540298242990043</Data></Cell><Cell><Data ss:Type="Number">0.413114209441829</Data></Cell><Cell><Data ss:Type="Number">0.451264455781781</Data></Cell><Cell><Data ss:Type="Number">0.618587701593981</Data></Cell><Cell><Data ss:Type="Number">0.641282961889344</Data></Cell><Cell><Data ss:Type="Number">0.802286059753937</Data></Cell><Cell><Data ss:Type="Number">0.763382781770739</Data></Cell><Cell><Data ss:Type="Number">0.511806194740334</Data></Cell><Cell><Data ss:Type="Number">0.923656463782421</Data></Cell><Cell><Data ss:Type="Number">0.705988959207616</Data></Cell><Cell><Data ss:Type="Number">0.327795986039405</Data></Cell><Cell><Data ss:Type="Number">0.722680273212163</Data></Cell><Cell><Data ss:Type="Number">0.716469976222716</Data></Cell><Cell><Data ss:Type="Number">0.665944233530981</Data></Cell><Cell><Data ss:Type="Number">0.509974067367705</Data></Cell><Cell><Data ss:Type="Number">0.416777415951291</Data></Cell><Cell><Data ss:Type="Number">0.543133413162788</Data></Cell><Cell><Data ss:Type="Number">0.365328275776153</Data></Cell><Cell><Data ss:Type="Number">0.668096782444449</Data></Cell><Cell><Data ss:Type="Number">0.544504873753013</Data></Cell><Cell><Data ss:Type="Number">0.337981395045131</Data></Cell><Cell><Data ss:Type="Number">0.38537925668332</Data></Cell><Cell><Data ss:Type="Number">0.398841538490586</Data></Cell><Cell><Data ss:Type="Number">0.722823758879919</Data></Cell><Cell><Data ss:Type="Number">0.366412292024889</Data></Cell><Cell><Data ss:Type="Number">0.693655108778318</Data></Cell><Cell><Data ss:Type="Number">0.403496858887567</Data></Cell><Cell><Data ss:Type="Number">0.997082500205626</Data></Cell><Cell><Data ss:Type="Number">0.287565663788106</Data></Cell><Cell><Data ss:Type="Number">0.847834508234527</Data></Cell><Cell><Data ss:Type="Number">0.584392016263064</Data></Cell><Cell><Data ss:Type="Number">0.637542627577422</Data></Cell><Cell><Data ss:Type="Number">0.682979525688746</Data></Cell><Cell><Data ss:Type="Number">0.460257465853936</Data></Cell><Cell><Data ss:Type="Number">0.613494687269402</Data></Cell><Cell><Data ss:Type="Number">0.693435872645238</Data></Cell><Cell><Data ss:Type="Number">0.306222929016837</Data></Cell><Cell><Data ss:Type="Number">0.561910519197544</Data></Cell><Cell><Data ss:Type="Number">0.608056583089434</Data></Cell><Cell><Data ss:Type="Number">1</Data></Cell><Cell><Data ss:Type="Number">0.594683492078846</Data></Cell><Cell><Data ss:Type="Number">0.774945066258542</Data></Cell><Cell><Data ss:Type="Number">0.372055453251956</Data></Cell><Cell><Data ss:Type="Number">0.563980322405404</Data></Cell><Cell><Data ss:Type="Number">0.644888573762482</Data></Cell><Cell><Data ss:Type="Number">0.673220348689315</Data></Cell><Cell><Data ss:Type="Number">0.705988959207616</Data></Cell><Cell><Data ss:Type="Number">0.414257131463833</Data></Cell><Cell><Data ss:Type="Number">0.392719115923757</Data></Cell><Cell><Data ss:Type="Number">0.441935887543637</Data></Cell><Cell><Data ss:Type="Number">0.583413709840153</Data></Cell><Cell><Data ss:Type="Number">0.579734359448975</Data></Cell><Cell><Data ss:Type="Number">0.62101422864707</Data></Cell><Cell><Data ss:Type="Number">0.622311382867082</Data></Cell><Cell><Data ss:Type="Number">0.436860045363436</Data></Cell><Cell><Data ss:Type="Number">0.51662642087011</Data></Cell><Cell><Data ss:Type="Number">0.469434069186437</Data></Cell><Cell><Data ss:Type="Number">0.688741252294448</Data></Cell><Cell><Data ss:Type="Number">0.674201947868334</Data></Cell><Cell><Data ss:Type="Number">0.725633037703145</Data></Cell><Cell><Data ss:Type="Number">0.654294202554215</Data></Cell><Cell><Data ss:Type="Number">0.625630042693975</Data></Cell><Cell><Data ss:Type="Number">0.701346002556792</Data></Cell><Cell><Data ss:Type="Number">0.497716475182161</Data></Cell><Cell><Data ss:Type="Number">0.554587452981546</Data></Cell><Cell><Data ss:Type="Number">0.327026946301958</Data></Cell><Cell><Data ss:Type="Number">0.0676140653568421</Data></Cell><Cell><Data ss:Type="Number">0.115304498154304</Data></Cell><Cell><Data ss:Type="Number">0</Data></Cell><Cell><Data ss:Type="Number">0.160795735223108</Data></Cell><Cell><Data ss:Type="Number">0.173127777991655</Data></Cell><Cell><Data ss:Type="Number">0.377677703304303</Data></Cell><Cell><Data ss:Type="Number">0.280546730003926</Data></Cell><Cell><Data ss:Type="Number">0.26971382409546</Data></Cell><Cell><Data ss:Type="Number">0</Data></Cell><Cell><Data ss:Type="Number">0.290748451748762</Data></Cell><Cell><Data ss:Type="Number">0.214579370152888</Data></Cell><Cell><Data ss:Type="Number">0.27736598064461</Data></Cell><Cell><Data ss:Type="Number">0.289273223408578</Data></Cell><Cell><Data ss:Type="Number">0.344592409221953</Data></Cell><Cell><Data ss:Type="Number">0.121576272234143</Data></Cell><Cell><Data ss:Type="Number">0.270831839418038</Data></Cell><Cell><Data ss:Type="Number">0.0426095540297427</Data></Cell><Cell><Data ss:Type="Number">0.2556229361822</Data></Cell><Cell><Data ss:Type="Number">0.194381907278029</Data></Cell><Cell><Data ss:Type="Number">0.262874682542497</Data></Cell><Cell><Data ss:Type="Number">0.258206969643299</Data></Cell><Cell><Data ss:Type="Number">0.233968863163006</Data></Cell><Cell><Data ss:Type="Number">0.241507556974567</Data></Cell><Cell><Data ss:Type="Number">0.250131915292474</Data></Cell><Cell><Data ss:Type="Number">0.236365731184252</Data></Cell><Cell><Data ss:Type="Number">0.214993860087859</Data></Cell><Cell><Data ss:Type="Number">0.137173771240592</Data></Cell><Cell><Data ss:Type="Number">0.196028186244378</Data></Cell><Cell><Data ss:Type="Number">0.208205731014906</Data></Cell><Cell><Data ss:Type="Number">0.139968086295685</Data></Cell><Cell><Data ss:Type="Number">0.218087525299691</Data></Cell><Cell><Data ss:Type="Number">0.189208569701404</Data></Cell><Cell><Data ss:Type="Number">0.283326122427215</Data></Cell><Cell><Data ss:Type="Number">0.237160867445442</Data></Cell><Cell><Data ss:Type="Number">0.128754042008435</Data></Cell><Cell><Data ss:Type="Number">0.0584346135971768</Data></Cell><Cell><Data ss:Type="Number">0.193082855511979</Data></Cell><Cell><Data ss:Type="Number">0.185416825921292</Data></Cell><Cell><Data ss:Type="Number">0.184416371488132</Data></Cell><Cell><Data ss:Type="Number">0.274860440455978</Data></Cell><Cell><Data ss:Type="Number">0.150907505793646</Data></Cell><Cell><Data ss:Type="Number">0.123301099116585</Data></Cell><Cell><Data ss:Type="Number">0.0992455585365757</Data></Cell><Cell><Data ss:Type="Number">0.189304059965399</Data></Cell><Cell><Data ss:Type="Number">0.261449100348808</Data></Cell><Cell><Data ss:Type="Number">0.169817301385423</Data></Cell><Cell><Data ss:Type="Number">0.204736481905155</Data></Cell><Cell><Data ss:Type="Number">0.175986877038978</Data></Cell><Cell><Data ss:Type="Number">0.186027491584477</Data></Cell><Cell><Data ss:Type="Number">0.147031996097683</Data></Cell><Cell><Data ss:Type="Number">0.198721878246621</Data></Cell><Cell><Data ss:Type="Number">0.20708217064566</Data></Cell><Cell><Data ss:Type="Number">0.244904405750466</Data></Cell><Cell><Data ss:Type="Number">0.242844147359043</Data></Cell><Cell><Data ss:Type="Number">0.17434622687597</Data></Cell><Cell><Data ss:Type="Number">0.044564362065758</Data></Cell><Cell><Data ss:Type="Number">0.234925888680225</Data></Cell><Cell><Data ss:Type="Number">0.157039216800127</Data></Cell><Cell><Data ss:Type="Number">0.331720019736337</Data></Cell><Cell><Data ss:Type="Number">0.0438523488339173</Data></Cell><Cell><Data ss:Type="Number">0.0290671699067254</Data></Cell><Cell><Data ss:Type="Number">0.199111370471923</Data></Cell><Cell><Data ss:Type="Number">0.155772716850554</Data></Cell><Cell><Data ss:Type="Number">0.00589436362128549</Data></Cell><Cell><Data ss:Type="Number">0.134384521006184</Data></Cell><Cell><Data ss:Type="Number">0.241428420062695</Data></Cell><Cell><Data ss:Type="Number">0.331721358309751</Data></Cell><Cell><Data ss:Type="Number">0.34966945532181</Data></Cell><Cell><Data ss:Type="Number">0</Data></Cell><Cell><Data ss:Type="Number">0.29154390987858</Data></Cell><Cell><Data ss:Type="Number">0.362117243616899</Data></Cell><Cell><Data ss:Type="Number">0.260088658485267</Data></Cell><Cell><Data ss:Type="Number">0.224053139455645</Data></Cell><Cell><Data ss:Type="Number">0.173248038469318</Data></Cell><Cell><Data ss:Type="Number">0.230476422740826</Data></Cell><Cell><Data ss:Type="Number">0.0400745396757964</Data></Cell><Cell><Data ss:Type="Number">0.0971432689834221</Data></Cell><Cell><Data ss:Type="Number">0.0614258481144391</Data></Cell><Cell><Data ss:Type="Number">0.135404312250505</Data></Cell><Cell><Data ss:Type="Number">0</Data></Cell><Cell><Data ss:Type="Number">0.091043839507532</Data></Cell><Cell><Data ss:Type="Number">0</Data></Cell><Cell><Data ss:Type="Number">0.0404039239872458</Data></Cell><Cell><Data ss:Type="Number">0.00875607141448097</Data></Cell><Cell><Data ss:Type="Number">0.610201893463679</Data></Cell><Cell><Data ss:Type="Number">0.182781417043695</Data></Cell></Row><Row ss:Height="12.816"><Cell><Data ss:Type="String">ARACHIDONIC_ACID_METABOLISM</Data></Cell><Cell><Data ss:Type="Number">0.416900407827087</Data></Cell><Cell><Data ss:Type="Number">1</Data></Cell><Cell><Data ss:Type="Number">0.536964915014856</Data></Cell><Cell><Data ss:Type="Number">0.68097546441187</Data></Cell><Cell><Data ss:Type="Number">0.328086687935769</Data></Cell><Cell><Data ss:Type="Number">0.563145845411603</Data></Cell><Cell><Data ss:Type="Number">0.358464170660774</Data></Cell><Cell><Data ss:Type="Number">0.390592500004237</Data></Cell><Cell><Data ss:Type="Number">0.440145018289709</Data></Cell><Cell><Data ss:Type="Number">0.421876894708407</Data></Cell><Cell><Data ss:Type="Number">0.379038907224078</Data></Cell><Cell><Data ss:Type="Number">0.60274527012241</Data></Cell><Cell><Data ss:Type="Number">0.475987976268345</Data></Cell><Cell><Data ss:Type="Number">0.337056144411261</Data></Cell><Cell><Data ss:Type="Number">0.432098392870382</Data></Cell><Cell><Data ss:Type="Number">0.394711933209318</Data></Cell><Cell><Data ss:Type="Number">0.771634924141011</Data></Cell><Cell><Data ss:Type="Number">0.427534081757106</Data></Cell><Cell><Data ss:Type="Number">0.45577403609746</Data></Cell><Cell><Data ss:Type="Number">0.33786536506006</Data></Cell><Cell><Data ss:Type="Number">0.395949454432985</Data></Cell><Cell><Data ss:Type="Number">0.232263838478181</Data></Cell><Cell><Data ss:Type="Number">0.337056144411261</Data></Cell><Cell><Data ss:Type="Number">0.562638171702565</Data></Cell><Cell><Data ss:Type="Number">0.473351863684443</Data></Cell><Cell><Data ss:Type="Number">0.47573669765336</Data></Cell><Cell><Data ss:Type="Number">0.521194830767706</Data></Cell><Cell><Data ss:Type="Number">0.365748348004781</Data></Cell><Cell><Data ss:Type="Number">0.769621225708516</Data></Cell><Cell><Data ss:Type="Number">0.622623146198857</Data></Cell><Cell><Data ss:Type="Number">0.302261506112999</Data></Cell><Cell><Data ss:Type="Number">0.563218697904085</Data></Cell><Cell><Data ss:Type="Number">0.614249168885632</Data></Cell><Cell><Data ss:Type="Number">0.503450270928752</Data></Cell><Cell><Data ss:Type="Number">0.478853337323495</Data></Cell><Cell><Data ss:Type="Number">0.438332468224921</Data></Cell><Cell><Data ss:Type="Number">0.585998751365402</Data></Cell><Cell><Data ss:Type="Number">0.299266049589281</Data></Cell><Cell><Data ss:Type="Number">0.532081041688762</Data></Cell><Cell><Data ss:Type="Number">0.427266229621885</Data></Cell><Cell><Data ss:Type="Number">0.147733385473584</Data></Cell><Cell><Data ss:Type="Number">0.431677773225893</Data></Cell><Cell><Data ss:Type="Number">0.404820546086738</Data></Cell><Cell><Data ss:Type="Number">0.573473441638465</Data></Cell><Cell><Data ss:Type="Number">0.32733750216647</Data></Cell><Cell><Data ss:Type="Number">0.486984498324774</Data></Cell><Cell><Data ss:Type="Number">0.381824181267082</Data></Cell><Cell><Data ss:Type="Number">0.60274527012241</Data></Cell><Cell><Data ss:Type="Number">0.314283317294061</Data></Cell><Cell><Data ss:Type="Number">0.571011514188075</Data></Cell><Cell><Data ss:Type="Number">0.48410299271922</Data></Cell><Cell><Data ss:Type="Number">0.736851909704317</Data></Cell><Cell><Data ss:Type="Number">0.592491757211174</Data></Cell><Cell><Data ss:Type="Number">0.399376557409128</Data></Cell><Cell><Data ss:Type="Number">0.563145845411603</Data></Cell><Cell><Data ss:Type="Number">0.737203865515096</Data></Cell><Cell><Data ss:Type="Number">0.4104216401177</Data></Cell><Cell><Data ss:Type="Number">0.446963222319172</Data></Cell><Cell><Data ss:Type="Number">0.393012166968373</Data></Cell><Cell><Data ss:Type="Number">0.484517678555722</Data></Cell><Cell><Data ss:Type="Number">0.461081449453324</Data></Cell><Cell><Data ss:Type="Number">0.535844014305778</Data></Cell><Cell><Data ss:Type="Number">0.40447474329472</Data></Cell><Cell><Data ss:Type="Number">0.496273684243863</Data></Cell><Cell><Data ss:Type="Number">0.803319058414609</Data></Cell><Cell><Data ss:Type="Number">0.432645240334555</Data></Cell><Cell><Data ss:Type="Number">0.564515040196179</Data></Cell><Cell><Data ss:Type="Number">0.441615608023322</Data></Cell><Cell><Data ss:Type="Number">0.329163673373866</Data></Cell><Cell><Data ss:Type="Number">0.435056363260401</Data></Cell><Cell><Data ss:Type="Number">0.411815476359619</Data></Cell><Cell><Data ss:Type="Number">0.738516286101282</Data></Cell><Cell><Data ss:Type="Number">0.462760661447565</Data></Cell><Cell><Data ss:Type="Number">0.465334696643944</Data></Cell><Cell><Data ss:Type="Number">0.421876894708407</Data></Cell><Cell><Data ss:Type="Number">0.414384946879829</Data></Cell><Cell><Data ss:Type="Number">0.409695800723458</Data></Cell><Cell><Data ss:Type="Number">0.501069984816738</Data></Cell><Cell><Data ss:Type="Number">0.623929368716378</Data></Cell><Cell><Data ss:Type="Number">0.503452400224167</Data></Cell><Cell><Data ss:Type="Number">0.611298373886966</Data></Cell><Cell><Data ss:Type="Number">0.443218839530522</Data></Cell><Cell><Data ss:Type="Number">0.473351863684443</Data></Cell><Cell><Data ss:Type="Number">0.385853941937453</Data></Cell><Cell><Data ss:Type="Number">0.368482500981519</Data></Cell><Cell><Data ss:Type="Number">0.348308372781685</Data></Cell><Cell><Data ss:Type="Number">0.104259990785223</Data></Cell><Cell><Data ss:Type="Number">0.139268648416332</Data></Cell><Cell><Data ss:Type="Number">0.0431247901577928</Data></Cell><Cell><Data ss:Type="Number">0.157923311114703</Data></Cell><Cell><Data ss:Type="Number">0.181268890205186</Data></Cell><Cell><Data ss:Type="Number">0.250141829534006</Data></Cell><Cell><Data ss:Type="Number">0.286767448812686</Data></Cell><Cell><Data ss:Type="Number">0.277233527777587</Data></Cell><Cell><Data ss:Type="Number">0.013492748637787</Data></Cell><Cell><Data ss:Type="Number">0.301386466353393</Data></Cell><Cell><Data ss:Type="Number">0.26168275740401</Data></Cell><Cell><Data ss:Type="Number">0.253712493253934</Data></Cell><Cell><Data ss:Type="Number">0.284734469224327</Data></Cell><Cell><Data ss:Type="Number">0.275629776834196</Data></Cell><Cell><Data ss:Type="Number">0.163469733794795</Data></Cell><Cell><Data ss:Type="Number">0.272391913316648</Data></Cell><Cell><Data ss:Type="Number">0.0326011064608861</Data></Cell><Cell><Data ss:Type="Number">0.273617534883692</Data></Cell><Cell><Data ss:Type="Number">0.192563427275463</Data></Cell><Cell><Data ss:Type="Number">0.245817177075422</Data></Cell><Cell><Data ss:Type="Number">0.280047580196359</Data></Cell><Cell><Data ss:Type="Number">0.268047428373352</Data></Cell><Cell><Data ss:Type="Number">0.272242419105543</Data></Cell><Cell><Data ss:Type="Number">0.302767744371816</Data></Cell><Cell><Data ss:Type="Number">0.253540169818609</Data></Cell><Cell><Data ss:Type="Number">0.253330195985604</Data></Cell><Cell><Data ss:Type="Number">0.188059619293306</Data></Cell><Cell><Data ss:Type="Number">0.203539068803493</Data></Cell><Cell><Data ss:Type="Number">0.2164193234287</Data></Cell><Cell><Data ss:Type="Number">0.178764094477836</Data></Cell><Cell><Data ss:Type="Number">0.233845036536817</Data></Cell><Cell><Data ss:Type="Number">0.201106397379291</Data></Cell><Cell><Data ss:Type="Number">0.246258514320307</Data></Cell><Cell><Data ss:Type="Number">0.234573769183707</Data></Cell><Cell><Data ss:Type="Number">0.158396987294665</Data></Cell><Cell><Data ss:Type="Number">0</Data></Cell><Cell><Data ss:Type="Number">0.194709210331154</Data></Cell><Cell><Data ss:Type="Number">0.203538825479663</Data></Cell><Cell><Data ss:Type="Number">0.192803632031677</Data></Cell><Cell><Data ss:Type="Number">0.252390099499639</Data></Cell><Cell><Data ss:Type="Number">0.161174898322589</Data></Cell><Cell><Data ss:Type="Number">0.165881023142547</Data></Cell><Cell><Data ss:Type="Number">0.133102178778379</Data></Cell><Cell><Data ss:Type="Number">0.187959735251438</Data></Cell><Cell><Data ss:Type="Number">0.254474522856143</Data></Cell><Cell><Data ss:Type="Number">0.210473910278901</Data></Cell><Cell><Data ss:Type="Number">0.227969527989949</Data></Cell><Cell><Data ss:Type="Number">0.186399115473516</Data></Cell><Cell><Data ss:Type="Number">0.163990686222471</Data></Cell><Cell><Data ss:Type="Number">0.166539328797402</Data></Cell><Cell><Data ss:Type="Number">0.210189693223975</Data></Cell><Cell><Data ss:Type="Number">0.187094657032677</Data></Cell><Cell><Data ss:Type="Number">0.232767269433054</Data></Cell><Cell><Data ss:Type="Number">0.249898406113565</Data></Cell><Cell><Data ss:Type="Number">0.19939059837724</Data></Cell><Cell><Data ss:Type="Number">0.0861478149255136</Data></Cell><Cell><Data ss:Type="Number">0.256017888113548</Data></Cell><Cell><Data ss:Type="Number">0.168861248735814</Data></Cell><Cell><Data ss:Type="Number">0.280804097518983</Data></Cell><Cell><Data ss:Type="Number">0.0656164484949474</Data></Cell><Cell><Data ss:Type="Number">0.0627465456106402</Data></Cell><Cell><Data ss:Type="Number">0.151373698999937</Data></Cell><Cell><Data ss:Type="Number">0.162797189539174</Data></Cell><Cell><Data ss:Type="Number">0.0489625503899048</Data></Cell><Cell><Data ss:Type="Number">0.185110760849512</Data></Cell><Cell><Data ss:Type="Number">0.266669408888328</Data></Cell><Cell><Data ss:Type="Number">0.287545318329887</Data></Cell><Cell><Data ss:Type="Number">0.279928944027091</Data></Cell><Cell><Data ss:Type="Number">0.0325338423720556</Data></Cell><Cell><Data ss:Type="Number">0.305400515251867</Data></Cell><Cell><Data ss:Type="Number">0.302680531853251</Data></Cell><Cell><Data ss:Type="Number">0.229094103122885</Data></Cell><Cell><Data ss:Type="Number">0.264256540611196</Data></Cell><Cell><Data ss:Type="Number">0.151083558203435</Data></Cell><Cell><Data ss:Type="Number">0.168663739095405</Data></Cell><Cell><Data ss:Type="Number">0.0224187808306762</Data></Cell><Cell><Data ss:Type="Number">0.0761448263501979</Data></Cell><Cell><Data ss:Type="Number">0.0370035637137058</Data></Cell><Cell><Data ss:Type="Number">0.114315480368541</Data></Cell><Cell><Data ss:Type="Number">0.0198275033592181</Data></Cell><Cell><Data ss:Type="Number">0.0656535116254092</Data></Cell><Cell><Data ss:Type="Number">0.00503776376259439</Data></Cell><Cell><Data ss:Type="Number">0.0800758318617232</Data></Cell><Cell><Data ss:Type="Number">0.0271534435643479</Data></Cell><Cell><Data ss:Type="Number">0.445994674051634</Data></Cell><Cell><Data ss:Type="Number">0.184480131153996</Data></Cell></Row><Row ss:Index="34" ss:Height="12.816"><Cell><Data ss:Type="String">LINOLEIC_ACID_METABOLISM</Data></Cell><Cell><Data ss:Type="Number">0.226172085249209</Data></Cell><Cell><Data ss:Type="Number">0.811803074882275</Data></Cell><Cell><Data ss:Type="Number">0.89013331021245</Data></Cell><Cell><Data ss:Type="Number">1</Data></Cell><Cell><Data ss:Type="Number">0.532455539679861</Data></Cell><Cell><Data ss:Type="Number">0.939944609939444</Data></Cell><Cell><Data ss:Type="Number">0.821527151130531</Data></Cell><Cell><Data ss:Type="Number">0.742521537962789</Data></Cell><Cell><Data ss:Type="Number">0.808655795259108</Data></Cell><Cell><Data ss:Type="Number">0.569793549611685</Data></Cell><Cell><Data ss:Type="Number">0.772675818965601</Data></Cell><Cell><Data ss:Type="Number">0.813893518912423</Data></Cell><Cell><Data ss:Type="Number">1</Data></Cell><Cell><Data ss:Type="Number">0.405681924339419</Data></Cell><Cell><Data ss:Type="Number">0.591142363374847</Data></Cell><Cell><Data ss:Type="Number">0.548739392906827</Data></Cell><Cell><Data ss:Type="Number">0.860955868095365</Data></Cell><Cell><Data ss:Type="Number">0.662875825320319</Data></Cell><Cell><Data ss:Type="Number">0.618074206139918</Data></Cell><Cell><Data ss:Type="Number">0.719332402688692</Data></Cell><Cell><Data ss:Type="Number">0.720086468223823</Data></Cell><Cell><Data ss:Type="Number">0.690824647413594</Data></Cell><Cell><Data ss:Type="Number">0.559901274426281</Data></Cell><Cell><Data ss:Type="Number">0.805510586281033</Data></Cell><Cell><Data ss:Type="Number">0.826206789393389</Data></Cell><Cell><Data ss:Type="Number">0.805066752646716</Data></Cell><Cell><Data ss:Type="Number">0.854999359730958</Data></Cell><Cell><Data ss:Type="Number">0.745298384077782</Data></Cell><Cell><Data ss:Type="Number">0.964884253014375</Data></Cell><Cell><Data ss:Type="Number">0.77110264782084</Data></Cell><Cell><Data ss:Type="Number">0.115447980761353</Data></Cell><Cell><Data ss:Type="Number">0.825294209932395</Data></Cell><Cell><Data ss:Type="Number">0.86547705463424</Data></Cell><Cell><Data ss:Type="Number">0.813484698634946</Data></Cell><Cell><Data ss:Type="Number">0.808952723179843</Data></Cell><Cell><Data ss:Type="Number">0.688405136025658</Data></Cell><Cell><Data ss:Type="Number">0.756981669662122</Data></Cell><Cell><Data ss:Type="Number">0.561408985916193</Data></Cell><Cell><Data ss:Type="Number">0.858394795365848</Data></Cell><Cell><Data ss:Type="Number">0.747787259720851</Data></Cell><Cell><Data ss:Type="Number">0.476407166487409</Data></Cell><Cell><Data ss:Type="Number">0.696238297087115</Data></Cell><Cell><Data ss:Type="Number">0.4447785896672</Data></Cell><Cell><Data ss:Type="Number">1</Data></Cell><Cell><Data ss:Type="Number">0.505410031886988</Data></Cell><Cell><Data ss:Type="Number">0.844509077663729</Data></Cell><Cell><Data ss:Type="Number">0.560131119870229</Data></Cell><Cell><Data ss:Type="Number">0.89744748085079</Data></Cell><Cell><Data ss:Type="Number">0.351538650872066</Data></Cell><Cell><Data ss:Type="Number">0.859377770071434</Data></Cell><Cell><Data ss:Type="Number">0.997544781781148</Data></Cell><Cell><Data ss:Type="Number">0.872742269198914</Data></Cell><Cell><Data ss:Type="Number">0.770214613277945</Data></Cell><Cell><Data ss:Type="Number">0.59879671512736</Data></Cell><Cell><Data ss:Type="Number">0.775738666669916</Data></Cell><Cell><Data ss:Type="Number">0.8780868383234</Data></Cell><Cell><Data ss:Type="Number">0.707687027787068</Data></Cell><Cell><Data ss:Type="Number">0.574224356270257</Data></Cell><Cell><Data ss:Type="Number">0.806941869776345</Data></Cell><Cell><Data ss:Type="Number">0.848248035069021</Data></Cell><Cell><Data ss:Type="Number">0.726030583998272</Data></Cell><Cell><Data ss:Type="Number">0.644726387365794</Data></Cell><Cell><Data ss:Type="Number">0.538795665626425</Data></Cell><Cell><Data ss:Type="Number">0.7539531951683</Data></Cell><Cell><Data ss:Type="Number">0.860180381454282</Data></Cell><Cell><Data ss:Type="Number">0.606137364811261</Data></Cell><Cell><Data ss:Type="Number">0.885435869726007</Data></Cell><Cell><Data ss:Type="Number">0.628417282256093</Data></Cell><Cell><Data ss:Type="Number">0.298120951716706</Data></Cell><Cell><Data ss:Type="Number">0.718343167543921</Data></Cell><Cell><Data ss:Type="Number">0.764675504985469</Data></Cell><Cell><Data ss:Type="Number">0.852583555926237</Data></Cell><Cell><Data ss:Type="Number">0.781612657461054</Data></Cell><Cell><Data ss:Type="Number">0.849454453004744</Data></Cell><Cell><Data ss:Type="Number">0.437180925420355</Data></Cell><Cell><Data ss:Type="Number">0.880095270020528</Data></Cell><Cell><Data ss:Type="Number">0.742850487500992</Data></Cell><Cell><Data ss:Type="Number">1</Data></Cell><Cell><Data ss:Type="Number">0.833023813071447</Data></Cell><Cell><Data ss:Type="Number">0.99574780170718</Data></Cell><Cell><Data ss:Type="Number">0.77110264782084</Data></Cell><Cell><Data ss:Type="Number">0.715990082744862</Data></Cell><Cell><Data ss:Type="Number">1</Data></Cell><Cell><Data ss:Type="Number">0.752627547290284</Data></Cell><Cell><Data ss:Type="Number">0.740595743872735</Data></Cell><Cell><Data ss:Type="Number">0.257444194266324</Data></Cell><Cell><Data ss:Type="Number">0.103339881217133</Data></Cell><Cell><Data ss:Type="Number">0.115672939114442</Data></Cell><Cell><Data ss:Type="Number">0.0707797676963</Data></Cell><Cell><Data ss:Type="Number">0.246715220117728</Data></Cell><Cell><Data ss:Type="Number">0.348045671905938</Data></Cell><Cell><Data ss:Type="Number">0.329564908695722</Data></Cell><Cell><Data ss:Type="Number">0.341630160505656</Data></Cell><Cell><Data ss:Type="Number">0.484811156270119</Data></Cell><Cell><Data ss:Type="Number">0.0593101414043154</Data></Cell><Cell><Data ss:Type="Number">0.350705599893444</Data></Cell><Cell><Data ss:Type="Number">0.302287642050139</Data></Cell><Cell><Data ss:Type="Number">0.332345114738904</Data></Cell><Cell><Data ss:Type="Number">0.345456642408506</Data></Cell><Cell><Data ss:Type="Number">0.520330134796732</Data></Cell><Cell><Data ss:Type="Number">0.241621956428638</Data></Cell><Cell><Data ss:Type="Number">0.346729061980207</Data></Cell><Cell><Data ss:Type="Number">0.0861115513452435</Data></Cell><Cell><Data ss:Type="Number">0.301059124338135</Data></Cell><Cell><Data ss:Type="Number">0.260124679615542</Data></Cell><Cell><Data ss:Type="Number">0.29882655872092</Data></Cell><Cell><Data ss:Type="Number">0.35219972566699</Data></Cell><Cell><Data ss:Type="Number">0.321506220759703</Data></Cell><Cell><Data ss:Type="Number">0.34547252150494</Data></Cell><Cell><Data ss:Type="Number">0.347861612385119</Data></Cell><Cell><Data ss:Type="Number">0.355012781393633</Data></Cell><Cell><Data ss:Type="Number">0.259172234985874</Data></Cell><Cell><Data ss:Type="Number">0.216639030718574</Data></Cell><Cell><Data ss:Type="Number">0.251307881093487</Data></Cell><Cell><Data ss:Type="Number">0.335836772289539</Data></Cell><Cell><Data ss:Type="Number">0.201682808552484</Data></Cell><Cell><Data ss:Type="Number">0.274117303665754</Data></Cell><Cell><Data ss:Type="Number">0.269824921895258</Data></Cell><Cell><Data ss:Type="Number">0.497706098800643</Data></Cell><Cell><Data ss:Type="Number">0.292159184036895</Data></Cell><Cell><Data ss:Type="Number">0.2096184742334</Data></Cell><Cell><Data ss:Type="Number">0.0468600312670103</Data></Cell><Cell><Data ss:Type="Number">0.29516216661971</Data></Cell><Cell><Data ss:Type="Number">0.240799337874966</Data></Cell><Cell><Data ss:Type="Number">0.283453245657373</Data></Cell><Cell><Data ss:Type="Number">0.296355715354698</Data></Cell><Cell><Data ss:Type="Number">0.196029704246705</Data></Cell><Cell><Data ss:Type="Number">0.198014595063149</Data></Cell><Cell><Data ss:Type="Number">0.185534639568455</Data></Cell><Cell><Data ss:Type="Number">0.262550842912651</Data></Cell><Cell><Data ss:Type="Number">0.311449687574577</Data></Cell><Cell><Data ss:Type="Number">0.275934967913845</Data></Cell><Cell><Data ss:Type="Number">0.265565096050698</Data></Cell><Cell><Data ss:Type="Number">0.323443812587504</Data></Cell><Cell><Data ss:Type="Number">0.201361062036853</Data></Cell><Cell><Data ss:Type="Number">0.22542904109353</Data></Cell><Cell><Data ss:Type="Number">0.237463746133032</Data></Cell><Cell><Data ss:Type="Number">0.298686591371853</Data></Cell><Cell><Data ss:Type="Number">0.347861612385119</Data></Cell><Cell><Data ss:Type="Number">0.331290028550854</Data></Cell><Cell><Data ss:Type="Number">0.303001229761051</Data></Cell><Cell><Data ss:Type="Number">0.151464929024762</Data></Cell><Cell><Data ss:Type="Number">0.313693941071823</Data></Cell><Cell><Data ss:Type="Number">0.267640805358392</Data></Cell><Cell><Data ss:Type="Number">0.479475659714687</Data></Cell><Cell><Data ss:Type="Number">0.0813723519070055</Data></Cell><Cell><Data ss:Type="Number">0.0837190028083347</Data></Cell><Cell><Data ss:Type="Number">0.171958949858211</Data></Cell><Cell><Data ss:Type="Number">0.265964636361212</Data></Cell><Cell><Data ss:Type="Number">0.0462569882561451</Data></Cell><Cell><Data ss:Type="Number">0.25554402672007</Data></Cell><Cell><Data ss:Type="Number">0.321696472180992</Data></Cell><Cell><Data ss:Type="Number">0.315064387256838</Data></Cell><Cell><Data ss:Type="Number">0.486900768697172</Data></Cell><Cell><Data ss:Type="Number">0.0604809669297955</Data></Cell><Cell><Data ss:Type="Number">0.323448901721671</Data></Cell><Cell><Data ss:Type="Number">0.430867438327832</Data></Cell><Cell><Data ss:Type="Number">0.497502705196758</Data></Cell><Cell><Data ss:Type="Number">0.361489724815975</Data></Cell><Cell><Data ss:Type="Number">0.184070927573504</Data></Cell><Cell><Data ss:Type="Number">0.265068299318214</Data></Cell><Cell><Data ss:Type="Number">0.038700271505583</Data></Cell><Cell><Data ss:Type="Number">0.149667335805415</Data></Cell><Cell><Data ss:Type="Number">0.0686354521328745</Data></Cell><Cell><Data ss:Type="Number">0.17718533885797</Data></Cell><Cell><Data ss:Type="Number">0.0440672517700299</Data></Cell><Cell><Data ss:Type="Number">0.0993748125157938</Data></Cell><Cell><Data ss:Type="Number">0</Data></Cell><Cell><Data ss:Type="Number">0.0858724538746071</Data></Cell><Cell><Data ss:Type="Number">0.0782295712240055</Data></Cell><Cell><Data ss:Type="Number">0.786301591730264</Data></Cell><Cell><Data ss:Type="Number">0.227952843165741</Data></Cell></Row><Row ss:Height="12.816"><Cell><Data ss:Type="String">ALPHA_LINOLENIC_ACID_METABOLISM</Data></Cell><Cell><Data ss:Type="Number">0</Data></Cell><Cell><Data ss:Type="Number">0.709057859073336</Data></Cell><Cell><Data ss:Type="Number">0.723631586471605</Data></Cell><Cell><Data ss:Type="Number">0.897115195230227</Data></Cell><Cell><Data ss:Type="Number">0.485007525873244</Data></Cell><Cell><Data ss:Type="Number">0.720795221512245</Data></Cell><Cell><Data ss:Type="Number">0.895966535923059</Data></Cell><Cell><Data ss:Type="Number">0.838683460663632</Data></Cell><Cell><Data ss:Type="Number">0.703768425247462</Data></Cell><Cell><Data ss:Type="Number">0.489292873444904</Data></Cell><Cell><Data ss:Type="Number">0.761552077259459</Data></Cell><Cell><Data ss:Type="Number">0.880417824676432</Data></Cell><Cell><Data ss:Type="Number">0.818609831550993</Data></Cell><Cell><Data ss:Type="Number">0</Data></Cell><Cell><Data ss:Type="Number">0.532477033637365</Data></Cell><Cell><Data ss:Type="Number">0.443792523275577</Data></Cell><Cell><Data ss:Type="Number">0.874679695152875</Data></Cell><Cell><Data ss:Type="Number">1</Data></Cell><Cell><Data ss:Type="Number">0.519875203714229</Data></Cell><Cell><Data ss:Type="Number">0.648554174310681</Data></Cell><Cell><Data ss:Type="Number">0.633797626066074</Data></Cell><Cell><Data ss:Type="Number">0.284130585055479</Data></Cell><Cell><Data ss:Type="Number">0.489623367911256</Data></Cell><Cell><Data ss:Type="Number">0.805815833208088</Data></Cell><Cell><Data ss:Type="Number">0.926554878990079</Data></Cell><Cell><Data ss:Type="Number">0.925307122411664</Data></Cell><Cell><Data ss:Type="Number">0.853660751253467</Data></Cell><Cell><Data ss:Type="Number">0.995754983714067</Data></Cell><Cell><Data ss:Type="Number">0.792175952419631</Data></Cell><Cell><Data ss:Type="Number">0.697989587770958</Data></Cell><Cell><Data ss:Type="Number">0</Data></Cell><Cell><Data ss:Type="Number">0.71090402981306</Data></Cell><Cell><Data ss:Type="Number">0.768788497159485</Data></Cell><Cell><Data ss:Type="Number">1</Data></Cell><Cell><Data ss:Type="Number">0.689504761514925</Data></Cell><Cell><Data ss:Type="Number">0.2983990219747</Data></Cell><Cell><Data ss:Type="Number">0.681393626593107</Data></Cell><Cell><Data ss:Type="Number">0.462195242214008</Data></Cell><Cell><Data ss:Type="Number">0.837700124178392</Data></Cell><Cell><Data ss:Type="Number">0.968382152353647</Data></Cell><Cell><Data ss:Type="Number">0.390166428623853</Data></Cell><Cell><Data ss:Type="Number">1</Data></Cell><Cell><Data ss:Type="Number">0.34547324082955</Data></Cell><Cell><Data ss:Type="Number">0.708711157134897</Data></Cell><Cell><Data ss:Type="Number">0.415878266652157</Data></Cell><Cell><Data ss:Type="Number">0.908699979927733</Data></Cell><Cell><Data ss:Type="Number">0.459823297596932</Data></Cell><Cell><Data ss:Type="Number">0.741052164415646</Data></Cell><Cell><Data ss:Type="Number">0.295023125959171</Data></Cell><Cell><Data ss:Type="Number">0.935343405008908</Data></Cell><Cell><Data ss:Type="Number">0.889235958550799</Data></Cell><Cell><Data ss:Type="Number">0.860836510608641</Data></Cell><Cell><Data ss:Type="Number">0.691902835758748</Data></Cell><Cell><Data ss:Type="Number">1</Data></Cell><Cell><Data ss:Type="Number">0.952879974551759</Data></Cell><Cell><Data ss:Type="Number">0.730024756723022</Data></Cell><Cell><Data ss:Type="Number">0.604502146697254</Data></Cell><Cell><Data ss:Type="Number">0.489623367911256</Data></Cell><Cell><Data ss:Type="Number">0.785276252526311</Data></Cell><Cell><Data ss:Type="Number">0.798796459532484</Data></Cell><Cell><Data ss:Type="Number">0.648384102977691</Data></Cell><Cell><Data ss:Type="Number">0.565018005706881</Data></Cell><Cell><Data ss:Type="Number">0.370802750637438</Data></Cell><Cell><Data ss:Type="Number">0.680753398025237</Data></Cell><Cell><Data ss:Type="Number">0.815273993501252</Data></Cell><Cell><Data ss:Type="Number">0.526800302985756</Data></Cell><Cell><Data ss:Type="Number">0.730875390771458</Data></Cell><Cell><Data ss:Type="Number">0.54598478746554</Data></Cell><Cell><Data ss:Type="Number">0.167344197215008</Data></Cell><Cell><Data ss:Type="Number">0.63409628275055</Data></Cell><Cell><Data ss:Type="Number">1</Data></Cell><Cell><Data ss:Type="Number">0.935026821186335</Data></Cell><Cell><Data ss:Type="Number">0.823031324775779</Data></Cell><Cell><Data ss:Type="Number">0.738296565852162</Data></Cell><Cell><Data ss:Type="Number">0.412088104785296</Data></Cell><Cell><Data ss:Type="Number">0.891763876874939</Data></Cell><Cell><Data ss:Type="Number">0.684476165812569</Data></Cell><Cell><Data ss:Type="Number">0.706487398669871</Data></Cell><Cell><Data ss:Type="Number">0.857884440759175</Data></Cell><Cell><Data ss:Type="Number">0.722817245183015</Data></Cell><Cell><Data ss:Type="Number">0.870432382368553</Data></Cell><Cell><Data ss:Type="Number">0.917296059264196</Data></Cell><Cell><Data ss:Type="Number">0.874539157932537</Data></Cell><Cell><Data ss:Type="Number">0.679057174927094</Data></Cell><Cell><Data ss:Type="Number">0.674861814621984</Data></Cell><Cell><Data ss:Type="Number">0.0567204621540771</Data></Cell><Cell><Data ss:Type="Number">0</Data></Cell><Cell><Data ss:Type="Number">0.105130565029237</Data></Cell><Cell><Data ss:Type="Number">0.11930261986277</Data></Cell><Cell><Data ss:Type="Number">0.193015104431598</Data></Cell><Cell><Data ss:Type="Number">0.20010893255679</Data></Cell><Cell><Data ss:Type="Number">0.296847199942112</Data></Cell><Cell><Data ss:Type="Number">0.275573602484814</Data></Cell><Cell><Data ss:Type="Number">0.398983191342541</Data></Cell><Cell><Data ss:Type="Number">0</Data></Cell><Cell><Data ss:Type="Number">0.268656573221118</Data></Cell><Cell><Data ss:Type="Number">0.234001237936546</Data></Cell><Cell><Data ss:Type="Number">0.285371506022227</Data></Cell><Cell><Data ss:Type="Number">0.260984636873312</Data></Cell><Cell><Data ss:Type="Number">0.45152492720382</Data></Cell><Cell><Data ss:Type="Number">0.11930261986277</Data></Cell><Cell><Data ss:Type="Number">0.271856385276301</Data></Cell><Cell><Data ss:Type="Number">0.123266821991894</Data></Cell><Cell><Data ss:Type="Number">0.258228333320647</Data></Cell><Cell><Data ss:Type="Number">0.191635220798287</Data></Cell><Cell><Data ss:Type="Number">0.252327675005204</Data></Cell><Cell><Data ss:Type="Number">0.279752176851612</Data></Cell><Cell><Data ss:Type="Number">0.259310578357985</Data></Cell><Cell><Data ss:Type="Number">0.258228333320647</Data></Cell><Cell><Data ss:Type="Number">0.267667730884728</Data></Cell><Cell><Data ss:Type="Number">0.233804438811389</Data></Cell><Cell><Data ss:Type="Number">0.170282914199782</Data></Cell><Cell><Data ss:Type="Number">0.0938183705813205</Data></Cell><Cell><Data ss:Type="Number">0.234099473629224</Data></Cell><Cell><Data ss:Type="Number">0.222266820210911</Data></Cell><Cell><Data ss:Type="Number">0.122996494402654</Data></Cell><Cell><Data ss:Type="Number">0.234718177373736</Data></Cell><Cell><Data ss:Type="Number">0.246176652262674</Data></Cell><Cell><Data ss:Type="Number">0.408121083474847</Data></Cell><Cell><Data ss:Type="Number">0.211779938641745</Data></Cell><Cell><Data ss:Type="Number">0.172433657054503</Data></Cell><Cell><Data ss:Type="Number">0.0920575658637189</Data></Cell><Cell><Data ss:Type="Number">0.268493552277541</Data></Cell><Cell><Data ss:Type="Number">0.176044588795733</Data></Cell><Cell><Data ss:Type="Number">0.174302867094032</Data></Cell><Cell><Data ss:Type="Number">0.254713574662599</Data></Cell><Cell><Data ss:Type="Number">0.186914514752261</Data></Cell><Cell><Data ss:Type="Number">0.166767177296954</Data></Cell><Cell><Data ss:Type="Number">0.088509141380779</Data></Cell><Cell><Data ss:Type="Number">0.226149033006477</Data></Cell><Cell><Data ss:Type="Number">0.267753464284185</Data></Cell><Cell><Data ss:Type="Number">0.217801065105593</Data></Cell><Cell><Data ss:Type="Number">0.229671761449354</Data></Cell><Cell><Data ss:Type="Number">0.199725962879071</Data></Cell><Cell><Data ss:Type="Number">0.184086988209032</Data></Cell><Cell><Data ss:Type="Number">0.169531851412892</Data></Cell><Cell><Data ss:Type="Number">0.203611294491042</Data></Cell><Cell><Data ss:Type="Number">0.262176945167063</Data></Cell><Cell><Data ss:Type="Number">0.240741606828678</Data></Cell><Cell><Data ss:Type="Number">0.267635819893573</Data></Cell><Cell><Data ss:Type="Number">0.200490903107626</Data></Cell><Cell><Data ss:Type="Number">0.157402695426789</Data></Cell><Cell><Data ss:Type="Number">0.256868904024035</Data></Cell><Cell><Data ss:Type="Number">0.196659463055527</Data></Cell><Cell><Data ss:Type="Number">0.45152492720382</Data></Cell><Cell><Data ss:Type="Number">0.00472941839445544</Data></Cell><Cell><Data ss:Type="Number">0.113143468504684</Data></Cell><Cell><Data ss:Type="Number">0.168640061106653</Data></Cell><Cell><Data ss:Type="Number">0.195103323851706</Data></Cell><Cell><Data ss:Type="Number">0.121613716483891</Data></Cell><Cell><Data ss:Type="Number">0.151233238147453</Data></Cell><Cell><Data ss:Type="Number">0.25496907470212</Data></Cell><Cell><Data ss:Type="Number">0.274398082375377</Data></Cell><Cell><Data ss:Type="Number">0.399456845816013</Data></Cell><Cell><Data ss:Type="Number">0</Data></Cell><Cell><Data ss:Type="Number">0.28140543028101</Data></Cell><Cell><Data ss:Type="Number">0.358679258256894</Data></Cell><Cell><Data ss:Type="Number">0.408121083474847</Data></Cell><Cell><Data ss:Type="Number">1</Data></Cell><Cell><Data ss:Type="Number">0.186628525318298</Data></Cell><Cell><Data ss:Type="Number">0.215923849143545</Data></Cell><Cell><Data ss:Type="Number">0.0964202951370151</Data></Cell><Cell><Data ss:Type="Number">0.135309258679103</Data></Cell><Cell><Data ss:Type="Number">0.0948921566102208</Data></Cell><Cell><Data ss:Type="Number">0.128654237928141</Data></Cell><Cell><Data ss:Type="Number">0.0674084170937744</Data></Cell><Cell><Data ss:Type="Number">0.133254988168117</Data></Cell><Cell><Data ss:Type="Number">0.0714243561069467</Data></Cell><Cell><Data ss:Type="Number">0.0835971784614988</Data></Cell><Cell><Data ss:Type="Number">0.111738310335564</Data></Cell><Cell><Data ss:Type="Number">0.698789449963263</Data></Cell><Cell><Data ss:Type="Number">0.204347775737358</Data></Cell></Row><Row ss:Height="12.816"><Cell><Data ss:Type="String">SPHINGOLIPID_METABOLISM</Data></Cell><Cell><Data ss:Type="Number">0.52603083253587</Data></Cell><Cell><Data ss:Type="Number">0.874035949293323</Data></Cell><Cell><Data ss:Type="Number">0.792317689027871</Data></Cell><Cell><Data ss:Type="Number">0.685651004262576</Data></Cell><Cell><Data ss:Type="Number">0.883236737484325</Data></Cell><Cell><Data ss:Type="Number">0.864597769126994</Data></Cell><Cell><Data ss:Type="Number">0.712645127127952</Data></Cell><Cell><Data ss:Type="Number">0.698434056117378</Data></Cell><Cell><Data ss:Type="Number">0.734269656696667</Data></Cell><Cell><Data ss:Type="Number">0.589194887971187</Data></Cell><Cell><Data ss:Type="Number">0.748263815311562</Data></Cell><Cell><Data ss:Type="Number">0.774594137439856</Data></Cell><Cell><Data ss:Type="Number">0.639487686446372</Data></Cell><Cell><Data ss:Type="Number">0.522389422823108</Data></Cell><Cell><Data ss:Type="Number">0.67580055452793</Data></Cell><Cell><Data ss:Type="Number">0.353228793897384</Data></Cell><Cell><Data ss:Type="Number">1</Data></Cell><Cell><Data ss:Type="Number">0.744976591029981</Data></Cell><Cell><Data ss:Type="Number">0.593156640766112</Data></Cell><Cell><Data ss:Type="Number">0.705422123822026</Data></Cell><Cell><Data ss:Type="Number">0.789469603496594</Data></Cell><Cell><Data ss:Type="Number">0.701281061645117</Data></Cell><Cell><Data ss:Type="Number">0.852286079626187</Data></Cell><Cell><Data ss:Type="Number">0.677782813536442</Data></Cell><Cell><Data ss:Type="Number">0.679223359618369</Data></Cell><Cell><Data ss:Type="Number">0.691444714290394</Data></Cell><Cell><Data ss:Type="Number">1</Data></Cell><Cell><Data ss:Type="Number">0.777044452340926</Data></Cell><Cell><Data ss:Type="Number">0.905733371594436</Data></Cell><Cell><Data ss:Type="Number">0.79756980232895</Data></Cell><Cell><Data ss:Type="Number">0.506630205240541</Data></Cell><Cell><Data ss:Type="Number">0.85931509101507</Data></Cell><Cell><Data ss:Type="Number">0.878865994357265</Data></Cell><Cell><Data ss:Type="Number">0.864584722662564</Data></Cell><Cell><Data ss:Type="Number">0.576685887639547</Data></Cell><Cell><Data ss:Type="Number">0.742164703109097</Data></Cell><Cell><Data ss:Type="Number">0.76259429284049</Data></Cell><Cell><Data ss:Type="Number">0.806586161180476</Data></Cell><Cell><Data ss:Type="Number">0.712174460963371</Data></Cell><Cell><Data ss:Type="Number">0.816435480904415</Data></Cell><Cell><Data ss:Type="Number">0.466762139591994</Data></Cell><Cell><Data ss:Type="Number">0.648019410181081</Data></Cell><Cell><Data ss:Type="Number">0.529666058646667</Data></Cell><Cell><Data ss:Type="Number">0.820483619349647</Data></Cell><Cell><Data ss:Type="Number">0.792184613112071</Data></Cell><Cell><Data ss:Type="Number">0.550721319503979</Data></Cell><Cell><Data ss:Type="Number">0.735061146536189</Data></Cell><Cell><Data ss:Type="Number">0.775806154984199</Data></Cell><Cell><Data ss:Type="Number">0.299753017887545</Data></Cell><Cell><Data ss:Type="Number">0.854997993093441</Data></Cell><Cell><Data ss:Type="Number">0.757729250169076</Data></Cell><Cell><Data ss:Type="Number">0.666926564493184</Data></Cell><Cell><Data ss:Type="Number">0.893733396878409</Data></Cell><Cell><Data ss:Type="Number">0.64496952828075</Data></Cell><Cell><Data ss:Type="Number">0.558647474826382</Data></Cell><Cell><Data ss:Type="Number">0.917247075569529</Data></Cell><Cell><Data ss:Type="Number">0.335799903502597</Data></Cell><Cell><Data ss:Type="Number">0.633413933613123</Data></Cell><Cell><Data ss:Type="Number">0.761960298292156</Data></Cell><Cell><Data ss:Type="Number">0.529666058646667</Data></Cell><Cell><Data ss:Type="Number">0.769161248902409</Data></Cell><Cell><Data ss:Type="Number">0.823204252664956</Data></Cell><Cell><Data ss:Type="Number">0.374338651504649</Data></Cell><Cell><Data ss:Type="Number">0.681114193409151</Data></Cell><Cell><Data ss:Type="Number">0.7187598425577</Data></Cell><Cell><Data ss:Type="Number">0.907675837683088</Data></Cell><Cell><Data ss:Type="Number">0.628010663077506</Data></Cell><Cell><Data ss:Type="Number">0.529666058646667</Data></Cell><Cell><Data ss:Type="Number">0.495174542183927</Data></Cell><Cell><Data ss:Type="Number">0.71779484196971</Data></Cell><Cell><Data ss:Type="Number">0.749544590428338</Data></Cell><Cell><Data ss:Type="Number">0.626653745876346</Data></Cell><Cell><Data ss:Type="Number">0.654202860709691</Data></Cell><Cell><Data ss:Type="Number">0.732188033418349</Data></Cell><Cell><Data ss:Type="Number">0.569715853935756</Data></Cell><Cell><Data ss:Type="Number">0.639985414955099</Data></Cell><Cell><Data ss:Type="Number">0.671073138185301</Data></Cell><Cell><Data ss:Type="Number">0.652157142128712</Data></Cell><Cell><Data ss:Type="Number">0.704957917751781</Data></Cell><Cell><Data ss:Type="Number">0.763247090808556</Data></Cell><Cell><Data ss:Type="Number">0.839462838370027</Data></Cell><Cell><Data ss:Type="Number">0.66555411099093</Data></Cell><Cell><Data ss:Type="Number">0.619531917897688</Data></Cell><Cell><Data ss:Type="Number">0.736496707731432</Data></Cell><Cell><Data ss:Type="Number">0.685283438433442</Data></Cell><Cell><Data ss:Type="Number">0.529666058646667</Data></Cell><Cell><Data ss:Type="Number">0.138688584302138</Data></Cell><Cell><Data ss:Type="Number">0.233081503561635</Data></Cell><Cell><Data ss:Type="Number">0.0154034203671146</Data></Cell><Cell><Data ss:Type="Number">0.24056113836114</Data></Cell><Cell><Data ss:Type="Number">0.283761074208256</Data></Cell><Cell><Data ss:Type="Number">0.481802030674171</Data></Cell><Cell><Data ss:Type="Number">0.391788725984008</Data></Cell><Cell><Data ss:Type="Number">0.339977834029052</Data></Cell><Cell><Data ss:Type="Number">0.051870449235883</Data></Cell><Cell><Data ss:Type="Number">0.386986176077553</Data></Cell><Cell><Data ss:Type="Number">0.2997511384298</Data></Cell><Cell><Data ss:Type="Number">0.379290324217048</Data></Cell><Cell><Data ss:Type="Number">0.397782974539354</Data></Cell><Cell><Data ss:Type="Number">0.394498544960944</Data></Cell><Cell><Data ss:Type="Number">0.251491935425957</Data></Cell><Cell><Data ss:Type="Number">0.379475201425633</Data></Cell><Cell><Data ss:Type="Number">0.0930932428261932</Data></Cell><Cell><Data ss:Type="Number">0.338403559152164</Data></Cell><Cell><Data ss:Type="Number">0.288914247961749</Data></Cell><Cell><Data ss:Type="Number">0.335866872608386</Data></Cell><Cell><Data ss:Type="Number">0.370719361545601</Data></Cell><Cell><Data ss:Type="Number">0.325220117699028</Data></Cell><Cell><Data ss:Type="Number">0.344650686247062</Data></Cell><Cell><Data ss:Type="Number">0.37793490067883</Data></Cell><Cell><Data ss:Type="Number">0.31445236132688</Data></Cell><Cell><Data ss:Type="Number">0.306672824751748</Data></Cell><Cell><Data ss:Type="Number">0.275427008219556</Data></Cell><Cell><Data ss:Type="Number">0.243877211440799</Data></Cell><Cell><Data ss:Type="Number">0.305949846364173</Data></Cell><Cell><Data ss:Type="Number">0.223612093022016</Data></Cell><Cell><Data ss:Type="Number">0.313435106223529</Data></Cell><Cell><Data ss:Type="Number">0.270441732870835</Data></Cell><Cell><Data ss:Type="Number">0.306672824751748</Data></Cell><Cell><Data ss:Type="Number">0.353499754869602</Data></Cell><Cell><Data ss:Type="Number">0.204489914604841</Data></Cell><Cell><Data ss:Type="Number">0.120983223282566</Data></Cell><Cell><Data ss:Type="Number">0.279943866176423</Data></Cell><Cell><Data ss:Type="Number">0.261517421199352</Data></Cell><Cell><Data ss:Type="Number">0.228823686577271</Data></Cell><Cell><Data ss:Type="Number">0.28834515880475</Data></Cell><Cell><Data ss:Type="Number">0.266761146751832</Data></Cell><Cell><Data ss:Type="Number">0.181014548110315</Data></Cell><Cell><Data ss:Type="Number">0.0917921503106063</Data></Cell><Cell><Data ss:Type="Number">0.303442009007436</Data></Cell><Cell><Data ss:Type="Number">0.360991032514433</Data></Cell><Cell><Data ss:Type="Number">0.259517602583867</Data></Cell><Cell><Data ss:Type="Number">0.235925109718367</Data></Cell><Cell><Data ss:Type="Number">0.25377591799314</Data></Cell><Cell><Data ss:Type="Number">0.30762408512154</Data></Cell><Cell><Data ss:Type="Number">0.161225830111944</Data></Cell><Cell><Data ss:Type="Number">0.282432719787465</Data></Cell><Cell><Data ss:Type="Number">0.331145795794624</Data></Cell><Cell><Data ss:Type="Number">0.339379494871831</Data></Cell><Cell><Data ss:Type="Number">0.320388236058745</Data></Cell><Cell><Data ss:Type="Number">0.220874218618773</Data></Cell><Cell><Data ss:Type="Number">0.107565687763095</Data></Cell><Cell><Data ss:Type="Number">0.335362725974304</Data></Cell><Cell><Data ss:Type="Number">0.252050405964345</Data></Cell><Cell><Data ss:Type="Number">0.3951138965159</Data></Cell><Cell><Data ss:Type="Number">0.205132456845417</Data></Cell><Cell><Data ss:Type="Number">0.0460450760666718</Data></Cell><Cell><Data ss:Type="Number">0.412029641499597</Data></Cell><Cell><Data ss:Type="Number">0.267242918872167</Data></Cell><Cell><Data ss:Type="Number">0.145827542311367</Data></Cell><Cell><Data ss:Type="Number">0.178786856543907</Data></Cell><Cell><Data ss:Type="Number">0.357187709538215</Data></Cell><Cell><Data ss:Type="Number">0.427882422711595</Data></Cell><Cell><Data ss:Type="Number">0.412029641499597</Data></Cell><Cell><Data ss:Type="Number">0.0426604485213932</Data></Cell><Cell><Data ss:Type="Number">0.415811821040878</Data></Cell><Cell><Data ss:Type="Number">0.439521564785902</Data></Cell><Cell><Data ss:Type="Number">0.299868988973433</Data></Cell><Cell><Data ss:Type="Number">0.359592697330859</Data></Cell><Cell><Data ss:Type="Number">0.274732197265197</Data></Cell><Cell><Data ss:Type="Number">0.389165094955999</Data></Cell><Cell><Data ss:Type="Number">0.0725279136084339</Data></Cell><Cell><Data ss:Type="Number">0.183270968802064</Data></Cell><Cell><Data ss:Type="Number">0.0945685001250825</Data></Cell><Cell><Data ss:Type="Number">0.177144985996911</Data></Cell><Cell><Data ss:Type="Number">0.022713003003534</Data></Cell><Cell><Data ss:Type="Number">0.199228834235062</Data></Cell><Cell><Data ss:Type="Number">0.0248843177570808</Data></Cell><Cell><Data ss:Type="Number">0.090588958976672</Data></Cell><Cell><Data ss:Type="Number">0</Data></Cell><Cell><Data ss:Type="Number">0.389153377365026</Data></Cell><Cell><Data ss:Type="Number">0.310086486966355</Data></Cell></Row><Row ss:Height="12.816"><Cell><Data ss:Type="String">ONE_CARBON_POOL_BY_FOLATE</Data></Cell><Cell><Data ss:Type="Number">0.736812775901422</Data></Cell><Cell><Data ss:Type="Number">0.616021745834967</Data></Cell><Cell><Data ss:Type="Number">0.631634164887787</Data></Cell><Cell><Data ss:Type="Number">0.741076170623755</Data></Cell><Cell><Data ss:Type="Number">0.627493259477063</Data></Cell><Cell><Data ss:Type="Number">0.602499689879426</Data></Cell><Cell><Data ss:Type="Number">0.585595428381622</Data></Cell><Cell><Data ss:Type="Number">0.579148793719866</Data></Cell><Cell><Data ss:Type="Number">0.484353828873509</Data></Cell><Cell><Data ss:Type="Number">0.665430357787372</Data></Cell><Cell><Data ss:Type="Number">0.611366118303462</Data></Cell><Cell><Data ss:Type="Number">0.517891420197754</Data></Cell><Cell><Data ss:Type="Number">0.555506130081997</Data></Cell><Cell><Data ss:Type="Number">0.75663946231514</Data></Cell><Cell><Data ss:Type="Number">0.663415229383651</Data></Cell><Cell><Data ss:Type="Number">0.545995507475019</Data></Cell><Cell><Data ss:Type="Number">0.807431444794519</Data></Cell><Cell><Data ss:Type="Number">0.573140021053884</Data></Cell><Cell><Data ss:Type="Number">0.759587839137698</Data></Cell><Cell><Data ss:Type="Number">0.433838802566362</Data></Cell><Cell><Data ss:Type="Number">0.597218973533448</Data></Cell><Cell><Data ss:Type="Number">0.574006991887855</Data></Cell><Cell><Data ss:Type="Number">0.571100896437483</Data></Cell><Cell><Data ss:Type="Number">0.631634164887787</Data></Cell><Cell><Data ss:Type="Number">0.645870286663044</Data></Cell><Cell><Data ss:Type="Number">0.624096454505363</Data></Cell><Cell><Data ss:Type="Number">0.729844543582637</Data></Cell><Cell><Data ss:Type="Number">0.626155701868212</Data></Cell><Cell><Data ss:Type="Number">0.380865973636351</Data></Cell><Cell><Data ss:Type="Number">0.652355444345417</Data></Cell><Cell><Data ss:Type="Number">0.871446174829364</Data></Cell><Cell><Data ss:Type="Number">0.79938101922519</Data></Cell><Cell><Data ss:Type="Number">0.60967639839441</Data></Cell><Cell><Data ss:Type="Number">0.755764023715017</Data></Cell><Cell><Data ss:Type="Number">0.725583745850877</Data></Cell><Cell><Data ss:Type="Number">0.602655928150902</Data></Cell><Cell><Data ss:Type="Number">0.612066196443713</Data></Cell><Cell><Data ss:Type="Number">0.515750576669399</Data></Cell><Cell><Data ss:Type="Number">0.722692174530906</Data></Cell><Cell><Data ss:Type="Number">0.67790130483632</Data></Cell><Cell><Data ss:Type="Number">0.831834897853072</Data></Cell><Cell><Data ss:Type="Number">0.649969754182813</Data></Cell><Cell><Data ss:Type="Number">0.810114761969448</Data></Cell><Cell><Data ss:Type="Number">0.645870286663044</Data></Cell><Cell><Data ss:Type="Number">0.540151006154635</Data></Cell><Cell><Data ss:Type="Number">1</Data></Cell><Cell><Data ss:Type="Number">0.714998127100213</Data></Cell><Cell><Data ss:Type="Number">0.677548106508193</Data></Cell><Cell><Data ss:Type="Number">0.491976901884533</Data></Cell><Cell><Data ss:Type="Number">0.753775101411413</Data></Cell><Cell><Data ss:Type="Number">0.799239046229574</Data></Cell><Cell><Data ss:Type="Number">0.809793701311837</Data></Cell><Cell><Data ss:Type="Number">0.655139068890313</Data></Cell><Cell><Data ss:Type="Number">0.745013495232811</Data></Cell><Cell><Data ss:Type="Number">0.707105961251485</Data></Cell><Cell><Data ss:Type="Number">0.756506346184003</Data></Cell><Cell><Data ss:Type="Number">0.631634164887787</Data></Cell><Cell><Data ss:Type="Number">0.784728906078363</Data></Cell><Cell><Data ss:Type="Number">0.54082821154149</Data></Cell><Cell><Data ss:Type="Number">0.749685554073969</Data></Cell><Cell><Data ss:Type="Number">0.479625056815817</Data></Cell><Cell><Data ss:Type="Number">0.634817986544025</Data></Cell><Cell><Data ss:Type="Number">0.740984865575092</Data></Cell><Cell><Data ss:Type="Number">0.566270855222278</Data></Cell><Cell><Data ss:Type="Number">0.579101896114867</Data></Cell><Cell><Data ss:Type="Number">0.805600495121444</Data></Cell><Cell><Data ss:Type="Number">0.693726507060165</Data></Cell><Cell><Data ss:Type="Number">0.697081672173728</Data></Cell><Cell><Data ss:Type="Number">0.532548298470329</Data></Cell><Cell><Data ss:Type="Number">0.552915267626614</Data></Cell><Cell><Data ss:Type="Number">0.493824599441234</Data></Cell><Cell><Data ss:Type="Number">0.722526304755803</Data></Cell><Cell><Data ss:Type="Number">0.749892393441043</Data></Cell><Cell><Data ss:Type="Number">0.771241263715239</Data></Cell><Cell><Data ss:Type="Number">0.667807201384659</Data></Cell><Cell><Data ss:Type="Number">0.701892372541407</Data></Cell><Cell><Data ss:Type="Number">0.558567124421115</Data></Cell><Cell><Data ss:Type="Number">0.70085126735341</Data></Cell><Cell><Data ss:Type="Number">0.772436997260111</Data></Cell><Cell><Data ss:Type="Number">0.718776494214711</Data></Cell><Cell><Data ss:Type="Number">0.419158487644227</Data></Cell><Cell><Data ss:Type="Number">0.557234974175265</Data></Cell><Cell><Data ss:Type="Number">0.885068360202853</Data></Cell><Cell><Data ss:Type="Number">0.586309029724087</Data></Cell><Cell><Data ss:Type="Number">0.545345642231369</Data></Cell><Cell><Data ss:Type="Number">0.80777426660202</Data></Cell><Cell><Data ss:Type="Number">0.25464887223929</Data></Cell><Cell><Data ss:Type="Number">0.267899620764005</Data></Cell><Cell><Data ss:Type="Number">0.156380366257302</Data></Cell><Cell><Data ss:Type="Number">0.328864371632458</Data></Cell><Cell><Data ss:Type="Number">0.331479968381478</Data></Cell><Cell><Data ss:Type="Number">0.32501338619794</Data></Cell><Cell><Data ss:Type="Number">0.339889338157783</Data></Cell><Cell><Data ss:Type="Number">0.365322098486376</Data></Cell><Cell><Data ss:Type="Number">0.0572959334778084</Data></Cell><Cell><Data ss:Type="Number">0.372929350829122</Data></Cell><Cell><Data ss:Type="Number">0.400723891499921</Data></Cell><Cell><Data ss:Type="Number">0.374698859894692</Data></Cell><Cell><Data ss:Type="Number">0.403625754111409</Data></Cell><Cell><Data ss:Type="Number">0.426017990818406</Data></Cell><Cell><Data ss:Type="Number">0.281532068900042</Data></Cell><Cell><Data ss:Type="Number">0.333528621831805</Data></Cell><Cell><Data ss:Type="Number">0.177331186816814</Data></Cell><Cell><Data ss:Type="Number">0.374629140113866</Data></Cell><Cell><Data ss:Type="Number">0.334708043803884</Data></Cell><Cell><Data ss:Type="Number">0.333731836341438</Data></Cell><Cell><Data ss:Type="Number">0.369310025001085</Data></Cell><Cell><Data ss:Type="Number">0.401122599737108</Data></Cell><Cell><Data ss:Type="Number">0.317461574402286</Data></Cell><Cell><Data ss:Type="Number">0.346345543425591</Data></Cell><Cell><Data ss:Type="Number">0.325541214019028</Data></Cell><Cell><Data ss:Type="Number">0.265681093450509</Data></Cell><Cell><Data ss:Type="Number">0.234681713301507</Data></Cell><Cell><Data ss:Type="Number">0.33597645675768</Data></Cell><Cell><Data ss:Type="Number">0.310276253284788</Data></Cell><Cell><Data ss:Type="Number">0.188530013633786</Data></Cell><Cell><Data ss:Type="Number">0.323869038612459</Data></Cell><Cell><Data ss:Type="Number">0.254226363695219</Data></Cell><Cell><Data ss:Type="Number">0.299411162400393</Data></Cell><Cell><Data ss:Type="Number">0.381897969442064</Data></Cell><Cell><Data ss:Type="Number">0.252062038104685</Data></Cell><Cell><Data ss:Type="Number">0.515835194405288</Data></Cell><Cell><Data ss:Type="Number">0.309566394575427</Data></Cell><Cell><Data ss:Type="Number">0.334283666831419</Data></Cell><Cell><Data ss:Type="Number">0.367212953976707</Data></Cell><Cell><Data ss:Type="Number">0.446200245218797</Data></Cell><Cell><Data ss:Type="Number">0.272564144774832</Data></Cell><Cell><Data ss:Type="Number">0.242736636607985</Data></Cell><Cell><Data ss:Type="Number">0.360497109493673</Data></Cell><Cell><Data ss:Type="Number">0.409669312927369</Data></Cell><Cell><Data ss:Type="Number">0.347710646710343</Data></Cell><Cell><Data ss:Type="Number">0.332832791396395</Data></Cell><Cell><Data ss:Type="Number">0.364268857075269</Data></Cell><Cell><Data ss:Type="Number">0.508418578454583</Data></Cell><Cell><Data ss:Type="Number">0.341435296916826</Data></Cell><Cell><Data ss:Type="Number">0.437769618121387</Data></Cell><Cell><Data ss:Type="Number">0.295103479568996</Data></Cell><Cell><Data ss:Type="Number">0.442702407976644</Data></Cell><Cell><Data ss:Type="Number">0.369517188706397</Data></Cell><Cell><Data ss:Type="Number">0.316617734297215</Data></Cell><Cell><Data ss:Type="Number">0.288623414120808</Data></Cell><Cell><Data ss:Type="Number">0.217801857838458</Data></Cell><Cell><Data ss:Type="Number">0.328653909314546</Data></Cell><Cell><Data ss:Type="Number">0.401914176848973</Data></Cell><Cell><Data ss:Type="Number">0.383685954043333</Data></Cell><Cell><Data ss:Type="Number">0.243703622806866</Data></Cell><Cell><Data ss:Type="Number">0.193024084798872</Data></Cell><Cell><Data ss:Type="Number">0.290764539930541</Data></Cell><Cell><Data ss:Type="Number">0.548999943351951</Data></Cell><Cell><Data ss:Type="Number">0.081097119491753</Data></Cell><Cell><Data ss:Type="Number">0.271577892866175</Data></Cell><Cell><Data ss:Type="Number">0.4101942542454</Data></Cell><Cell><Data ss:Type="Number">0.381699356289485</Data></Cell><Cell><Data ss:Type="Number">0.353031372263664</Data></Cell><Cell><Data ss:Type="Number">0</Data></Cell><Cell><Data ss:Type="Number">0.36453320653374</Data></Cell><Cell><Data ss:Type="Number">0.4272366680483</Data></Cell><Cell><Data ss:Type="Number">0.316853741191196</Data></Cell><Cell><Data ss:Type="Number">0.350909536496657</Data></Cell><Cell><Data ss:Type="Number">0.244314719004032</Data></Cell><Cell><Data ss:Type="Number">0.317461574402286</Data></Cell><Cell><Data ss:Type="Number">0.195139840255927</Data></Cell><Cell><Data ss:Type="Number">0.229560127396414</Data></Cell><Cell><Data ss:Type="Number">0.180437147389474</Data></Cell><Cell><Data ss:Type="Number">0.254765185870709</Data></Cell><Cell><Data ss:Type="Number">0.172333637917688</Data></Cell><Cell><Data ss:Type="Number">0.232474329105776</Data></Cell><Cell><Data ss:Type="Number">0.145226388688609</Data></Cell><Cell><Data ss:Type="Number">0.206194950047836</Data></Cell><Cell><Data ss:Type="Number">0.135106521035388</Data></Cell><Cell><Data ss:Type="Number">0.183964708568832</Data></Cell><Cell><Data ss:Type="Number">0.345222895579755</Data></Cell></Row><Row ss:Height="12.816"><Cell><Data ss:Type="String">NICOTINATE_AND_NICOTINAMIDE_METABOLISM</Data></Cell><Cell><Data ss:Type="Number">0.456691423790227</Data></Cell><Cell><Data ss:Type="Number">0.361071507737058</Data></Cell><Cell><Data ss:Type="Number">0.407350684511225</Data></Cell><Cell><Data ss:Type="Number">0.892944855938034</Data></Cell><Cell><Data ss:Type="Number">0.507751087485122</Data></Cell><Cell><Data ss:Type="Number">0.554906639698043</Data></Cell><Cell><Data ss:Type="Number">0.394056136011196</Data></Cell><Cell><Data ss:Type="Number">0.218964048178001</Data></Cell><Cell><Data ss:Type="Number">0.335515577839897</Data></Cell><Cell><Data ss:Type="Number">1</Data></Cell><Cell><Data ss:Type="Number">0.454340915321304</Data></Cell><Cell><Data ss:Type="Number">0.635887852057168</Data></Cell><Cell><Data ss:Type="Number">0.872275118108455</Data></Cell><Cell><Data ss:Type="Number">0.771116609719036</Data></Cell><Cell><Data ss:Type="Number">0.744504971839654</Data></Cell><Cell><Data ss:Type="Number">0.619788397876432</Data></Cell><Cell><Data ss:Type="Number">0.357290949039944</Data></Cell><Cell><Data ss:Type="Number">0.529279944705555</Data></Cell><Cell><Data ss:Type="Number">0.329260215220513</Data></Cell><Cell><Data ss:Type="Number">0.435282713505348</Data></Cell><Cell><Data ss:Type="Number">0.301822990408923</Data></Cell><Cell><Data ss:Type="Number">0.157614581868101</Data></Cell><Cell><Data ss:Type="Number">0.427157067070932</Data></Cell><Cell><Data ss:Type="Number">0.426810039811419</Data></Cell><Cell><Data ss:Type="Number">0.613040974825423</Data></Cell><Cell><Data ss:Type="Number">0.678210241416328</Data></Cell><Cell><Data ss:Type="Number">0.533805846721335</Data></Cell><Cell><Data ss:Type="Number">0.336735442813779</Data></Cell><Cell><Data ss:Type="Number">0.362277369871345</Data></Cell><Cell><Data ss:Type="Number">0.6511726223378</Data></Cell><Cell><Data ss:Type="Number">0.428419489954096</Data></Cell><Cell><Data ss:Type="Number">0.410260095454505</Data></Cell><Cell><Data ss:Type="Number">0.394056136011196</Data></Cell><Cell><Data ss:Type="Number">0.34815099985553</Data></Cell><Cell><Data ss:Type="Number">0.758419839159298</Data></Cell><Cell><Data ss:Type="Number">0.401511599366803</Data></Cell><Cell><Data ss:Type="Number">0.659773265813752</Data></Cell><Cell><Data ss:Type="Number">0.321851528173159</Data></Cell><Cell><Data ss:Type="Number">0.597873927772798</Data></Cell><Cell><Data ss:Type="Number">0.568471229557635</Data></Cell><Cell><Data ss:Type="Number">0.763792406562886</Data></Cell><Cell><Data ss:Type="Number">0.806241379309359</Data></Cell><Cell><Data ss:Type="Number">0.683800532328473</Data></Cell><Cell><Data ss:Type="Number">0.391363366055274</Data></Cell><Cell><Data ss:Type="Number">0.402245339325369</Data></Cell><Cell><Data ss:Type="Number">0.593588843890972</Data></Cell><Cell><Data ss:Type="Number">0.47393897106066</Data></Cell><Cell><Data ss:Type="Number">0.378590383889201</Data></Cell><Cell><Data ss:Type="Number">0.558244194047321</Data></Cell><Cell><Data ss:Type="Number">0.467625252617805</Data></Cell><Cell><Data ss:Type="Number">0.536561972069197</Data></Cell><Cell><Data ss:Type="Number">0.438772252085639</Data></Cell><Cell><Data ss:Type="Number">0.34815099985553</Data></Cell><Cell><Data ss:Type="Number">0.668200185573636</Data></Cell><Cell><Data ss:Type="Number">0.462331205028825</Data></Cell><Cell><Data ss:Type="Number">0.389450883495118</Data></Cell><Cell><Data ss:Type="Number">0.717723227156407</Data></Cell><Cell><Data ss:Type="Number">0.584407076566714</Data></Cell><Cell><Data ss:Type="Number">0.183286294248714</Data></Cell><Cell><Data ss:Type="Number">0.355330745462536</Data></Cell><Cell><Data ss:Type="Number">0.514458258635765</Data></Cell><Cell><Data ss:Type="Number">0.771116609719036</Data></Cell><Cell><Data ss:Type="Number">0.514306086846825</Data></Cell><Cell><Data ss:Type="Number">0.681408956713519</Data></Cell><Cell><Data ss:Type="Number">0.323394733884074</Data></Cell><Cell><Data ss:Type="Number">0.340759519067128</Data></Cell><Cell><Data ss:Type="Number">1</Data></Cell><Cell><Data ss:Type="Number">0.852683718289381</Data></Cell><Cell><Data ss:Type="Number">0.378590383889201</Data></Cell><Cell><Data ss:Type="Number">0.507294279770891</Data></Cell><Cell><Data ss:Type="Number">0.46152867428015</Data></Cell><Cell><Data ss:Type="Number">0.497100891526588</Data></Cell><Cell><Data ss:Type="Number">0.782640762234658</Data></Cell><Cell><Data ss:Type="Number">0.484128857878891</Data></Cell><Cell><Data ss:Type="Number">0.646693921301971</Data></Cell><Cell><Data ss:Type="Number">0.821757601194921</Data></Cell><Cell><Data ss:Type="Number">0.576875192637978</Data></Cell><Cell><Data ss:Type="Number">0.371978353052571</Data></Cell><Cell><Data ss:Type="Number">0.332652494782577</Data></Cell><Cell><Data ss:Type="Number">0.579082028395549</Data></Cell><Cell><Data ss:Type="Number">0.398911457835444</Data></Cell><Cell><Data ss:Type="Number">0.805012154029552</Data></Cell><Cell><Data ss:Type="Number">0.887183168707569</Data></Cell><Cell><Data ss:Type="Number">0.35118899736807</Data></Cell><Cell><Data ss:Type="Number">0.622974205800334</Data></Cell><Cell><Data ss:Type="Number">0.81934149034751</Data></Cell><Cell><Data ss:Type="Number">0.108600437589795</Data></Cell><Cell><Data ss:Type="Number">0.126955494630083</Data></Cell><Cell><Data ss:Type="Number">0.0872640155108515</Data></Cell><Cell><Data ss:Type="Number">0.110759998393807</Data></Cell><Cell><Data ss:Type="Number">0.0933859255613889</Data></Cell><Cell><Data ss:Type="Number">0.206712013406423</Data></Cell><Cell><Data ss:Type="Number">0.364181952683338</Data></Cell><Cell><Data ss:Type="Number">0.215105258499904</Data></Cell><Cell><Data ss:Type="Number">0.0680824064078843</Data></Cell><Cell><Data ss:Type="Number">0.404439357716819</Data></Cell><Cell><Data ss:Type="Number">0.198650553165825</Data></Cell><Cell><Data ss:Type="Number">0.309798348932284</Data></Cell><Cell><Data ss:Type="Number">0.295671264847009</Data></Cell><Cell><Data ss:Type="Number">0.166825151694401</Data></Cell><Cell><Data ss:Type="Number">0.115834458037124</Data></Cell><Cell><Data ss:Type="Number">0.299517237302145</Data></Cell><Cell><Data ss:Type="Number">0</Data></Cell><Cell><Data ss:Type="Number">0.315288060141788</Data></Cell><Cell><Data ss:Type="Number">0.158534322490757</Data></Cell><Cell><Data ss:Type="Number">0.270295611130313</Data></Cell><Cell><Data ss:Type="Number">0.238823848088438</Data></Cell><Cell><Data ss:Type="Number">0.217244559292853</Data></Cell><Cell><Data ss:Type="Number">0.295653469619063</Data></Cell><Cell><Data ss:Type="Number">0.371978353052571</Data></Cell><Cell><Data ss:Type="Number">0.175539469511351</Data></Cell><Cell><Data ss:Type="Number">0.266625459115282</Data></Cell><Cell><Data ss:Type="Number">0.0592589257982455</Data></Cell><Cell><Data ss:Type="Number">0.153272965078564</Data></Cell><Cell><Data ss:Type="Number">0.184209112121248</Data></Cell><Cell><Data ss:Type="Number">0.215291576288057</Data></Cell><Cell><Data ss:Type="Number">0.232633734878454</Data></Cell><Cell><Data ss:Type="Number">0.228847008396444</Data></Cell><Cell><Data ss:Type="Number">0.18654196474793</Data></Cell><Cell><Data ss:Type="Number">0.206148012804553</Data></Cell><Cell><Data ss:Type="Number">0.0936690331075734</Data></Cell><Cell><Data ss:Type="Number">0.0505766255037277</Data></Cell><Cell><Data ss:Type="Number">0.170429791037989</Data></Cell><Cell><Data ss:Type="Number">0.170572781378886</Data></Cell><Cell><Data ss:Type="Number">0.18276203981768</Data></Cell><Cell><Data ss:Type="Number">0.535362107154826</Data></Cell><Cell><Data ss:Type="Number">0.12901074377992</Data></Cell><Cell><Data ss:Type="Number">0.163263061085189</Data></Cell><Cell><Data ss:Type="Number">0.132382307599925</Data></Cell><Cell><Data ss:Type="Number">0.157662464620949</Data></Cell><Cell><Data ss:Type="Number">0.243046494389135</Data></Cell><Cell><Data ss:Type="Number">0.161566454285071</Data></Cell><Cell><Data ss:Type="Number">0.265118122512984</Data></Cell><Cell><Data ss:Type="Number">0.207292840438423</Data></Cell><Cell><Data ss:Type="Number">0.0910472141541028</Data></Cell><Cell><Data ss:Type="Number">0.14786229709509</Data></Cell><Cell><Data ss:Type="Number">0.164022015968938</Data></Cell><Cell><Data ss:Type="Number">0.160029461448431</Data></Cell><Cell><Data ss:Type="Number">0.19797856276597</Data></Cell><Cell><Data ss:Type="Number">0.223518266260286</Data></Cell><Cell><Data ss:Type="Number">0.235840474021121</Data></Cell><Cell><Data ss:Type="Number">0.0375098797912464</Data></Cell><Cell><Data ss:Type="Number">0.293322464236437</Data></Cell><Cell><Data ss:Type="Number">0.109930594646823</Data></Cell><Cell><Data ss:Type="Number">0.218956572230396</Data></Cell><Cell><Data ss:Type="Number">0.0471646099054823</Data></Cell><Cell><Data ss:Type="Number">0.110359374965778</Data></Cell><Cell><Data ss:Type="Number">0.0448296925620344</Data></Cell><Cell><Data ss:Type="Number">0.0868428443499706</Data></Cell><Cell><Data ss:Type="Number">0.0620312886185131</Data></Cell><Cell><Data ss:Type="Number">0.124592573558033</Data></Cell><Cell><Data ss:Type="Number">0.20481377872662</Data></Cell><Cell><Data ss:Type="Number">0.400304082888128</Data></Cell><Cell><Data ss:Type="Number">0.345615850126764</Data></Cell><Cell><Data ss:Type="Number">0.102385567209584</Data></Cell><Cell><Data ss:Type="Number">0.342989404286419</Data></Cell><Cell><Data ss:Type="Number">0.532473698064732</Data></Cell><Cell><Data ss:Type="Number">0.141494024346145</Data></Cell><Cell><Data ss:Type="Number">0.210690227607899</Data></Cell><Cell><Data ss:Type="Number">0.0699228609212686</Data></Cell><Cell><Data ss:Type="Number">0.0715433631849315</Data></Cell><Cell><Data ss:Type="Number">0.0349320865413657</Data></Cell><Cell><Data ss:Type="Number">0.0654506271504843</Data></Cell><Cell><Data ss:Type="Number">0.0851304775982757</Data></Cell><Cell><Data ss:Type="Number">0.0911334573153644</Data></Cell><Cell><Data ss:Type="Number">0.0922362510715032</Data></Cell><Cell><Data ss:Type="Number">0.0688777297204649</Data></Cell><Cell><Data ss:Type="Number">0.0373741829285214</Data></Cell><Cell><Data ss:Type="Number">0.101542046240605</Data></Cell><Cell><Data ss:Type="Number">0.0752238876402663</Data></Cell><Cell><Data ss:Type="Number">0.325536453696039</Data></Cell><Cell><Data ss:Type="Number">0.131290871715814</Data></Cell></Row><Row ss:Height="12.816"><Cell><Data ss:Type="String">RETINOL_METABOLISM</Data></Cell><Cell><Data ss:Type="Number">0.860393812751743</Data></Cell><Cell><Data ss:Type="Number">0.974928022107814</Data></Cell><Cell><Data ss:Type="Number">1</Data></Cell><Cell><Data ss:Type="Number">0.971252406744311</Data></Cell><Cell><Data ss:Type="Number">0.754496510111781</Data></Cell><Cell><Data ss:Type="Number">1</Data></Cell><Cell><Data ss:Type="Number">0.712777813627114</Data></Cell><Cell><Data ss:Type="Number">0.609739772249972</Data></Cell><Cell><Data ss:Type="Number">0.710377771579226</Data></Cell><Cell><Data ss:Type="Number">0.537752093746103</Data></Cell><Cell><Data ss:Type="Number">0.712129084823112</Data></Cell><Cell><Data ss:Type="Number">1</Data></Cell><Cell><Data ss:Type="Number">1</Data></Cell><Cell><Data ss:Type="Number">0.872193518960955</Data></Cell><Cell><Data ss:Type="Number">0.930355635273329</Data></Cell><Cell><Data ss:Type="Number">0.308561094688027</Data></Cell><Cell><Data ss:Type="Number">1</Data></Cell><Cell><Data ss:Type="Number">0.57683279821669</Data></Cell><Cell><Data ss:Type="Number">0.84143674935133</Data></Cell><Cell><Data ss:Type="Number">0.680007481794309</Data></Cell><Cell><Data ss:Type="Number">0.824165421375108</Data></Cell><Cell><Data ss:Type="Number">0.571502379616118</Data></Cell><Cell><Data ss:Type="Number">0.660407556489646</Data></Cell><Cell><Data ss:Type="Number">0.716541814520365</Data></Cell><Cell><Data ss:Type="Number">0.881788566852162</Data></Cell><Cell><Data ss:Type="Number">0.693915098199348</Data></Cell><Cell><Data ss:Type="Number">0.904518396632017</Data></Cell><Cell><Data ss:Type="Number">0.709193781738542</Data></Cell><Cell><Data ss:Type="Number">1</Data></Cell><Cell><Data ss:Type="Number">1</Data></Cell><Cell><Data ss:Type="Number">0.829780424854176</Data></Cell><Cell><Data ss:Type="Number">1</Data></Cell><Cell><Data ss:Type="Number">1</Data></Cell><Cell><Data ss:Type="Number">0.939244726574389</Data></Cell><Cell><Data ss:Type="Number">0.801410236739529</Data></Cell><Cell><Data ss:Type="Number">0.798198290120119</Data></Cell><Cell><Data ss:Type="Number">0.693915098199348</Data></Cell><Cell><Data ss:Type="Number">0.454997908844034</Data></Cell><Cell><Data ss:Type="Number">0.928123160277384</Data></Cell><Cell><Data ss:Type="Number">0.833314587124301</Data></Cell><Cell><Data ss:Type="Number">0.747191700759063</Data></Cell><Cell><Data ss:Type="Number">0.739879886979534</Data></Cell><Cell><Data ss:Type="Number">0.840086860037521</Data></Cell><Cell><Data ss:Type="Number">1</Data></Cell><Cell><Data ss:Type="Number">0.670056832351684</Data></Cell><Cell><Data ss:Type="Number">0.853447015841012</Data></Cell><Cell><Data ss:Type="Number">0.737837140123747</Data></Cell><Cell><Data ss:Type="Number">0.918897511442228</Data></Cell><Cell><Data ss:Type="Number">0.542752264624193</Data></Cell><Cell><Data ss:Type="Number">1</Data></Cell><Cell><Data ss:Type="Number">0.966416927442506</Data></Cell><Cell><Data ss:Type="Number">0.975451323824899</Data></Cell><Cell><Data ss:Type="Number">1</Data></Cell><Cell><Data ss:Type="Number">0.753140932376473</Data></Cell><Cell><Data ss:Type="Number">0.790766086438281</Data></Cell><Cell><Data ss:Type="Number">0.907211352688465</Data></Cell><Cell><Data ss:Type="Number">0.585071287672261</Data></Cell><Cell><Data ss:Type="Number">0.806484387029411</Data></Cell><Cell><Data ss:Type="Number">0.912553646222343</Data></Cell><Cell><Data ss:Type="Number">0.853447015841012</Data></Cell><Cell><Data ss:Type="Number">0.703039308320624</Data></Cell><Cell><Data ss:Type="Number">1</Data></Cell><Cell><Data ss:Type="Number">0.64565313408977</Data></Cell><Cell><Data ss:Type="Number">0.578735887029357</Data></Cell><Cell><Data ss:Type="Number">1</Data></Cell><Cell><Data ss:Type="Number">0.779296211961685</Data></Cell><Cell><Data ss:Type="Number">0.641204899767982</Data></Cell><Cell><Data ss:Type="Number">0.791527255171385</Data></Cell><Cell><Data ss:Type="Number">0.867575551681712</Data></Cell><Cell><Data ss:Type="Number">0.628598416732676</Data></Cell><Cell><Data ss:Type="Number">0.755523676309977</Data></Cell><Cell><Data ss:Type="Number">0.981453051637616</Data></Cell><Cell><Data ss:Type="Number">1</Data></Cell><Cell><Data ss:Type="Number">0.962330824536476</Data></Cell><Cell><Data ss:Type="Number">0.851085354728833</Data></Cell><Cell><Data ss:Type="Number">0.679187180503212</Data></Cell><Cell><Data ss:Type="Number">1</Data></Cell><Cell><Data ss:Type="Number">0.864704066758451</Data></Cell><Cell><Data ss:Type="Number">0.842438438539363</Data></Cell><Cell><Data ss:Type="Number">0.859233901634814</Data></Cell><Cell><Data ss:Type="Number">1</Data></Cell><Cell><Data ss:Type="Number">0.693915098199348</Data></Cell><Cell><Data ss:Type="Number">0.890408901380069</Data></Cell><Cell><Data ss:Type="Number">0.693092895433762</Data></Cell><Cell><Data ss:Type="Number">0.704035847560551</Data></Cell><Cell><Data ss:Type="Number">0.903895527216338</Data></Cell><Cell><Data ss:Type="Number">0.126597154259544</Data></Cell><Cell><Data ss:Type="Number">0.203412529568391</Data></Cell><Cell><Data ss:Type="Number">0</Data></Cell><Cell><Data ss:Type="Number">0.294011563059664</Data></Cell><Cell><Data ss:Type="Number">0.249147878429906</Data></Cell><Cell><Data ss:Type="Number">0.37901638213626</Data></Cell><Cell><Data ss:Type="Number">0.498572806215714</Data></Cell><Cell><Data ss:Type="Number">0.484510847090126</Data></Cell><Cell><Data ss:Type="Number">0.0306060439871027</Data></Cell><Cell><Data ss:Type="Number">0.574372387913417</Data></Cell><Cell><Data ss:Type="Number">0.471986197515774</Data></Cell><Cell><Data ss:Type="Number">0.442723808141116</Data></Cell><Cell><Data ss:Type="Number">0.622006992209233</Data></Cell><Cell><Data ss:Type="Number">0.599622136264635</Data></Cell><Cell><Data ss:Type="Number">0.226841486488896</Data></Cell><Cell><Data ss:Type="Number">0.468290888475426</Data></Cell><Cell><Data ss:Type="Number">0.0586884593409424</Data></Cell><Cell><Data ss:Type="Number">0.42658551596436</Data></Cell><Cell><Data ss:Type="Number">0.352596248668431</Data></Cell><Cell><Data ss:Type="Number">0.467331082916602</Data></Cell><Cell><Data ss:Type="Number">0.497827123714471</Data></Cell><Cell><Data ss:Type="Number">0.540635644740233</Data></Cell><Cell><Data ss:Type="Number">0.504325889742103</Data></Cell><Cell><Data ss:Type="Number">0.699423166550576</Data></Cell><Cell><Data ss:Type="Number">0.346148452708044</Data></Cell><Cell><Data ss:Type="Number">0.34342293348256</Data></Cell><Cell><Data ss:Type="Number">0.236585763789398</Data></Cell><Cell><Data ss:Type="Number">0.255792377156888</Data></Cell><Cell><Data ss:Type="Number">0.283081025325523</Data></Cell><Cell><Data ss:Type="Number">0.147132378065629</Data></Cell><Cell><Data ss:Type="Number">0.383214435367455</Data></Cell><Cell><Data ss:Type="Number">0.291646446418456</Data></Cell><Cell><Data ss:Type="Number">0.317991546342575</Data></Cell><Cell><Data ss:Type="Number">0.368027690017757</Data></Cell><Cell><Data ss:Type="Number">0.141900252898518</Data></Cell><Cell><Data ss:Type="Number">0.0990091250233644</Data></Cell><Cell><Data ss:Type="Number">0.336896372664016</Data></Cell><Cell><Data ss:Type="Number">0.34532822777334</Data></Cell><Cell><Data ss:Type="Number">0.28111099685341</Data></Cell><Cell><Data ss:Type="Number">0.481161450022172</Data><
[truncated: 982,221 more chars]
