# Supplementary material for: Network analysis of EMT and MET micro-RNA regulation in breast cancer
Source: Sci Rep. 2017 Oct 19;7:13534. doi: 10.1038/s41598-017-13903-1 (PMC5648819; doi:10.1038/s41598-017-13903-1)
Supplement: Supplementary file 10 — Table S14 [file 41598_2017_13903_MOESM10_ESM.xml]

<?xml version="1.0" encoding="UTF-8"?>
<?mso-application progid="Excel.Sheet"?><Workbook xmlns:o="urn:schemas-microsoft-com:office:office" xmlns:x2="http://schemas.microsoft.com/office/excel/2003/xml" xmlns:c="urn:schemas-microsoft-com:office:component:spreadsheet" xmlns:html="http://www.w3.org/TR/REC-html40" xmlns:x="urn:schemas-microsoft-com:office:excel" xmlns:ss="urn:schemas-microsoft-com:office:spreadsheet" xmlns:xsi="http://www.w3.org/2001/XMLSchema-instance"><OfficeDocumentSettings xmlns="urn:schemas-microsoft-com:office:office"><Colors><Color><Index>3</Index><RGB>#c0c0c0</RGB></Color><Color><Index>4</Index><RGB>#ff0000</RGB></Color></Colors></OfficeDocumentSettings><ExcelWorkbook xmlns="urn:schemas-microsoft-com:office:excel"><WindowHeight>9000</WindowHeight><WindowWidth>13860</WindowWidth><WindowTopX>240</WindowTopX><WindowTopY>75</WindowTopY><ProtectStructure>False</ProtectStructure><ProtectWindows>False</ProtectWindows></ExcelWorkbook><Styles><Style ss:ID="Default" ss:Name="Default"/><Style ss:ID="Result" ss:Name="Result"><Font ss:Bold="1" ss:Italic="1" ss:Underline="Single"/></Style><Style ss:ID="Result2" ss:Name="Result2"><Font ss:Bold="1" ss:Italic="1" ss:Underline="Single"/><NumberFormat ss:Format="Currency"/></Style><Style ss:ID="Heading" ss:Name="Heading"><Font ss:Bold="1" ss:Italic="1" ss:Size="16"/></Style><Style ss:ID="Heading1" ss:Name="Heading1"><Font ss:Bold="1" ss:Italic="1" ss:Size="16"/></Style><Style ss:ID="co1"/><Style ss:ID="ta1"/></Styles><ss:Worksheet ss:Name="Sheet1"><Table ss:StyleID="ta1"><Column ss:Span="172" ss:Width="64.008"/><Row ss:Height="12.816"><Cell ss:Index="2"><Data ss:Type="String">P1</Data></Cell><Cell><Data ss:Type="String">P2</Data></Cell><Cell><Data ss:Type="String">P3</Data></Cell><Cell><Data ss:Type="String">P4</Data></Cell><Cell><Data ss:Type="String">P5</Data></Cell><Cell><Data ss:Type="String">P6</Data></Cell><Cell><Data ss:Type="String">P7</Data></Cell><Cell><Data ss:Type="String">P8</Data></Cell><Cell><Data ss:Type="String">P9</Data></Cell><Cell><Data ss:Type="String">P10</Data></Cell><Cell><Data ss:Type="String">P11</Data></Cell><Cell><Data ss:Type="String">P12</Data></Cell><Cell><Data ss:Type="String">P13</Data></Cell><Cell><Data ss:Type="String">P14</Data></Cell><Cell><Data ss:Type="String">P15</Data></Cell><Cell><Data ss:Type="String">P16</Data></Cell><Cell><Data ss:Type="String">P17</Data></Cell><Cell><Data ss:Type="String">P18</Data></Cell><Cell><Data ss:Type="String">P19</Data></Cell><Cell><Data ss:Type="String">P20</Data></Cell><Cell><Data ss:Type="String">P21</Data></Cell><Cell><Data ss:Type="String">P22</Data></Cell><Cell><Data ss:Type="String">P23</Data></Cell><Cell><Data ss:Type="String">P24</Data></Cell><Cell><Data ss:Type="String">P25</Data></Cell><Cell><Data ss:Type="String">P26</Data></Cell><Cell><Data ss:Type="String">P27</Data></Cell><Cell><Data ss:Type="String">P28</Data></Cell><Cell><Data ss:Type="String">P29</Data></Cell><Cell><Data ss:Type="String">P30</Data></Cell><Cell><Data ss:Type="String">P31</Data></Cell><Cell><Data ss:Type="String">P32</Data></Cell><Cell><Data ss:Type="String">P33</Data></Cell><Cell><Data ss:Type="String">P34</Data></Cell><Cell><Data ss:Type="String">P35</Data></Cell><Cell><Data ss:Type="String">P36</Data></Cell><Cell><Data ss:Type="String">P37</Data></Cell><Cell><Data ss:Type="String">P38</Data></Cell><Cell><Data ss:Type="String">P39</Data></Cell><Cell><Data ss:Type="String">P40</Data></Cell><Cell><Data ss:Type="String">P41</Data></Cell><Cell><Data ss:Type="String">P42</Data></Cell><Cell><Data ss:Type="String">P43</Data></Cell><Cell><Data ss:Type="String">P44</Data></Cell><Cell><Data ss:Type="String">P45</Data></Cell><Cell><Data ss:Type="String">P46</Data></Cell><Cell><Data ss:Type="String">P47</Data></Cell><Cell><Data ss:Type="String">P48</Data></Cell><Cell><Data ss:Type="String">P49</Data></Cell><Cell><Data ss:Type="String">P50</Data></Cell><Cell><Data ss:Type="String">P51</Data></Cell><Cell><Data ss:Type="String">P52</Data></Cell><Cell><Data ss:Type="String">P53</Data></Cell><Cell><Data ss:Type="String">P54</Data></Cell><Cell><Data ss:Type="String">P55</Data></Cell><Cell><Data ss:Type="String">P56</Data></Cell><Cell><Data ss:Type="String">P57</Data></Cell><Cell><Data ss:Type="String">P58</Data></Cell><Cell><Data ss:Type="String">P59</Data></Cell><Cell><Data ss:Type="String">P60</Data></Cell><Cell><Data ss:Type="String">P61</Data></Cell><Cell><Data ss:Type="String">P62</Data></Cell><Cell><Data ss:Type="String">P63</Data></Cell><Cell><Data ss:Type="String">P64</Data></Cell><Cell><Data ss:Type="String">P65</Data></Cell><Cell><Data ss:Type="String">P66</Data></Cell><Cell><Data ss:Type="String">P67</Data></Cell><Cell><Data ss:Type="String">P68</Data></Cell><Cell><Data ss:Type="String">P69</Data></Cell><Cell><Data ss:Type="String">P70</Data></Cell><Cell><Data ss:Type="String">P71</Data></Cell><Cell><Data ss:Type="String">P72</Data></Cell><Cell><Data ss:Type="String">P73</Data></Cell><Cell><Data ss:Type="String">P74</Data></Cell><Cell><Data ss:Type="String">P75</Data></Cell><Cell><Data ss:Type="String">P76</Data></Cell><Cell><Data ss:Type="String">P77</Data></Cell><Cell><Data ss:Type="String">P78</Data></Cell><Cell><Data ss:Type="String">P79</Data></Cell><Cell><Data ss:Type="String">P80</Data></Cell><Cell><Data ss:Type="String">P81</Data></Cell><Cell><Data ss:Type="String">P82</Data></Cell><Cell><Data ss:Type="String">P83</Data></Cell><Cell><Data ss:Type="String">P84</Data></Cell><Cell><Data ss:Type="String">P85</Data></Cell><Cell><Data ss:Type="String">P86</Data></Cell><Cell><Data ss:Type="String">P87</Data></Cell><Cell><Data ss:Type="String">P88</Data></Cell><Cell><Data ss:Type="String">P89</Data></Cell><Cell><Data ss:Type="String">P90</Data></Cell><Cell><Data ss:Type="String">P91</Data></Cell><Cell><Data ss:Type="String">P92</Data></Cell><Cell><Data ss:Type="String">P93</Data></Cell><Cell><Data ss:Type="String">P94</Data></Cell><Cell><Data ss:Type="String">P95</Data></Cell><Cell><Data ss:Type="String">P96</Data></Cell><Cell><Data ss:Type="String">P97</Data></Cell><Cell><Data ss:Type="String">P98</Data></Cell><Cell><Data ss:Type="String">P99</Data></Cell><Cell><Data ss:Type="String">P100</Data></Cell><Cell><Data ss:Type="String">P101</Data></Cell><Cell><Data ss:Type="String">P102</Data></Cell><Cell><Data ss:Type="String">P103</Data></Cell><Cell><Data ss:Type="String">P104</Data></Cell><Cell><Data ss:Type="String">P105</Data></Cell><Cell><Data ss:Type="String">P106</Data></Cell><Cell><Data ss:Type="String">P107</Data></Cell><Cell><Data ss:Type="String">P108</Data></Cell><Cell><Data ss:Type="String">P109</Data></Cell><Cell><Data ss:Type="String">P110</Data></Cell><Cell><Data ss:Type="String">P111</Data></Cell><Cell><Data ss:Type="String">P112</Data></Cell><Cell><Data ss:Type="String">P113</Data></Cell><Cell><Data ss:Type="String">P114</Data></Cell><Cell><Data ss:Type="String">P115</Data></Cell><Cell><Data ss:Type="String">P116</Data></Cell><Cell><Data ss:Type="String">P117</Data></Cell><Cell><Data ss:Type="String">P118</Data></Cell><Cell><Data ss:Type="String">P119</Data></Cell><Cell><Data ss:Type="String">P120</Data></Cell><Cell><Data ss:Type="String">P121</Data></Cell><Cell><Data ss:Type="String">P122</Data></Cell><Cell><Data ss:Type="String">P123</Data></Cell><Cell><Data ss:Type="String">P124</Data></Cell><Cell><Data ss:Type="String">P125</Data></Cell><Cell><Data ss:Type="String">P126</Data></Cell><Cell><Data ss:Type="String">P127</Data></Cell><Cell><Data ss:Type="String">P128</Data></Cell><Cell><Data ss:Type="String">P129</Data></Cell><Cell><Data ss:Type="String">P130</Data></Cell><Cell><Data ss:Type="String">P131</Data></Cell><Cell><Data ss:Type="String">P132</Data></Cell><Cell><Data ss:Type="String">P133</Data></Cell><Cell><Data ss:Type="String">P134</Data></Cell><Cell><Data ss:Type="String">P135</Data></Cell><Cell><Data ss:Type="String">P136</Data></Cell><Cell><Data ss:Type="String">P137</Data></Cell><Cell><Data ss:Type="String">P138</Data></Cell><Cell><Data ss:Type="String">P139</Data></Cell><Cell><Data ss:Type="String">P140</Data></Cell><Cell><Data ss:Type="String">P141</Data></Cell><Cell><Data ss:Type="String">P142</Data></Cell><Cell><Data ss:Type="String">P143</Data></Cell><Cell><Data ss:Type="String">P144</Data></Cell><Cell><Data ss:Type="String">P145</Data></Cell><Cell><Data ss:Type="String">P146</Data></Cell><Cell><Data ss:Type="String">P147</Data></Cell><Cell><Data ss:Type="String">P148</Data></Cell><Cell><Data ss:Type="String">P149</Data></Cell><Cell><Data ss:Type="String">P150</Data></Cell><Cell><Data ss:Type="String">P151</Data></Cell><Cell><Data ss:Type="String">P152</Data></Cell><Cell><Data ss:Type="String">P153</Data></Cell><Cell><Data ss:Type="String">P154</Data></Cell><Cell><Data ss:Type="String">P155</Data></Cell><Cell><Data ss:Type="String">P156</Data></Cell><Cell><Data ss:Type="String">P157</Data></Cell><Cell><Data ss:Type="String">P158</Data></Cell><Cell><Data ss:Type="String">P159</Data></Cell><Cell><Data ss:Type="String">P160</Data></Cell><Cell><Data ss:Type="String">P161</Data></Cell><Cell><Data ss:Type="String">P162</Data></Cell><Cell><Data ss:Type="String">P163</Data></Cell><Cell><Data ss:Type="String">P164</Data></Cell><Cell><Data ss:Type="String">P165</Data></Cell><Cell><Data ss:Type="String">P166</Data></Cell><Cell><Data ss:Type="String">P167</Data></Cell><Cell><Data ss:Type="String">P168</Data></Cell><Cell><Data ss:Type="String">P169</Data></Cell><Cell><Data ss:Type="String">P170</Data></Cell><Cell><Data ss:Type="String">P171</Data></Cell><Cell><Data ss:Type="String">P172</Data></Cell></Row><Row ss:Height="12.816"><Cell><Data ss:Type="String">PYRIMIDINE_CATABOLISM</Data></Cell><Cell><Data ss:Type="Number">0.801366162110461</Data></Cell><Cell><Data ss:Type="Number">0.566876505261286</Data></Cell><Cell><Data ss:Type="Number">0.738090156276345</Data></Cell><Cell><Data ss:Type="Number">0.654989375978853</Data></Cell><Cell><Data ss:Type="Number">0.330804446478451</Data></Cell><Cell><Data ss:Type="Number">0.670492897989939</Data></Cell><Cell><Data ss:Type="Number">0.467694862854665</Data></Cell><Cell><Data ss:Type="Number">0.375123718864613</Data></Cell><Cell><Data ss:Type="Number">0.48223403774904</Data></Cell><Cell><Data ss:Type="Number">0.422993910282648</Data></Cell><Cell><Data ss:Type="Number">0.356466884850713</Data></Cell><Cell><Data ss:Type="Number">0.595909516215202</Data></Cell><Cell><Data ss:Type="Number">0.553147810182467</Data></Cell><Cell><Data ss:Type="Number">0.249536608531194</Data></Cell><Cell><Data ss:Type="Number">0.399489423944089</Data></Cell><Cell><Data ss:Type="Number">0.332284387299812</Data></Cell><Cell><Data ss:Type="Number">0.503837485970148</Data></Cell><Cell><Data ss:Type="Number">0.452848287085224</Data></Cell><Cell><Data ss:Type="Number">0.240553153824533</Data></Cell><Cell><Data ss:Type="Number">0.335870960592195</Data></Cell><Cell><Data ss:Type="Number">0.279126503786476</Data></Cell><Cell><Data ss:Type="Number">0.338108563083491</Data></Cell><Cell><Data ss:Type="Number">0.267546460085079</Data></Cell><Cell><Data ss:Type="Number">0.51061567914804</Data></Cell><Cell><Data ss:Type="Number">0.447992953132983</Data></Cell><Cell><Data ss:Type="Number">0.470729625199538</Data></Cell><Cell><Data ss:Type="Number">0.593586438105476</Data></Cell><Cell><Data ss:Type="Number">0.40435724498381</Data></Cell><Cell><Data ss:Type="Number">0.501466263442567</Data></Cell><Cell><Data ss:Type="Number">0.455007379692723</Data></Cell><Cell><Data ss:Type="Number">0.411899643633137</Data></Cell><Cell><Data ss:Type="Number">0.565373082754429</Data></Cell><Cell><Data ss:Type="Number">0.597170921894303</Data></Cell><Cell><Data ss:Type="Number">0.360373324683272</Data></Cell><Cell><Data ss:Type="Number">0.58611144853926</Data></Cell><Cell><Data ss:Type="Number">0.155137920691661</Data></Cell><Cell><Data ss:Type="Number">0.304529016422214</Data></Cell><Cell><Data ss:Type="Number">0.195486660161384</Data></Cell><Cell><Data ss:Type="Number">0.51624544659056</Data></Cell><Cell><Data ss:Type="Number">0.450492021515293</Data></Cell><Cell><Data ss:Type="Number">0.339631908243816</Data></Cell><Cell><Data ss:Type="Number">0.444657123587626</Data></Cell><Cell><Data ss:Type="Number">0.56484987857044</Data></Cell><Cell><Data ss:Type="Number">0.661409969319342</Data></Cell><Cell><Data ss:Type="Number">0.218336208647351</Data></Cell><Cell><Data ss:Type="Number">0.573157970678446</Data></Cell><Cell><Data ss:Type="Number">0.302549199870266</Data></Cell><Cell><Data ss:Type="Number">0.557787618598822</Data></Cell><Cell><Data ss:Type="Number">0.285285622957447</Data></Cell><Cell><Data ss:Type="Number">0.480811467887531</Data></Cell><Cell><Data ss:Type="Number">0.141816096105936</Data></Cell><Cell><Data ss:Type="Number">0.476845260844151</Data></Cell><Cell><Data ss:Type="Number">0.60185378663111</Data></Cell><Cell><Data ss:Type="Number">0.427383854459996</Data></Cell><Cell><Data ss:Type="Number">0.499645413206693</Data></Cell><Cell><Data ss:Type="Number">0.598872736688202</Data></Cell><Cell><Data ss:Type="Number">0.283280943512361</Data></Cell><Cell><Data ss:Type="Number">0.364503407323764</Data></Cell><Cell><Data ss:Type="Number">0.308914960944882</Data></Cell><Cell><Data ss:Type="Number">0.90521091543917</Data></Cell><Cell><Data ss:Type="Number">0.407371169330763</Data></Cell><Cell><Data ss:Type="Number">0.563853779862417</Data></Cell><Cell><Data ss:Type="Number">0.259151862622342</Data></Cell><Cell><Data ss:Type="Number">0.477385712450846</Data></Cell><Cell><Data ss:Type="Number">0.52444074218354</Data></Cell><Cell><Data ss:Type="Number">0.407256557728419</Data></Cell><Cell><Data ss:Type="Number">0.546438202340402</Data></Cell><Cell><Data ss:Type="Number">0.481432227906804</Data></Cell><Cell><Data ss:Type="Number">1</Data></Cell><Cell><Data ss:Type="Number">0.269251967925384</Data></Cell><Cell><Data ss:Type="Number">0.391000605180672</Data></Cell><Cell><Data ss:Type="Number">0.473325438145733</Data></Cell><Cell><Data ss:Type="Number">0.527721609904608</Data></Cell><Cell><Data ss:Type="Number">0.368573961847288</Data></Cell><Cell><Data ss:Type="Number">0.27140447904275</Data></Cell><Cell><Data ss:Type="Number">0.390938645524248</Data></Cell><Cell><Data ss:Type="Number">0.25862491975921</Data></Cell><Cell><Data ss:Type="Number">0.723693952011735</Data></Cell><Cell><Data ss:Type="Number">0.374148169661828</Data></Cell><Cell><Data ss:Type="Number">0.39163891985477</Data></Cell><Cell><Data ss:Type="Number">0.610239063093436</Data></Cell><Cell><Data ss:Type="Number">0.365918255702087</Data></Cell><Cell><Data ss:Type="Number">0.540658864733935</Data></Cell><Cell><Data ss:Type="Number">0.349825090320564</Data></Cell><Cell><Data ss:Type="Number">0.366336926687816</Data></Cell><Cell><Data ss:Type="Number">0.485377540888785</Data></Cell><Cell><Data ss:Type="Number">0.174325266395492</Data></Cell><Cell><Data ss:Type="Number">0.177795780908633</Data></Cell><Cell><Data ss:Type="Number">0.09819956814938</Data></Cell><Cell><Data ss:Type="Number">0.0388299439355245</Data></Cell><Cell><Data ss:Type="Number">0.160310692503698</Data></Cell><Cell><Data ss:Type="Number">0.40790517579044</Data></Cell><Cell><Data ss:Type="Number">0.321849874653387</Data></Cell><Cell><Data ss:Type="Number">0.205648477250955</Data></Cell><Cell><Data ss:Type="Number">0.273062464668796</Data></Cell><Cell><Data ss:Type="Number">0.335423607845261</Data></Cell><Cell><Data ss:Type="Number">0.201391916079271</Data></Cell><Cell><Data ss:Type="Number">0.295533231162741</Data></Cell><Cell><Data ss:Type="Number">0.26965064610517</Data></Cell><Cell><Data ss:Type="Number">0.262956710108198</Data></Cell><Cell><Data ss:Type="Number">0.220084007688175</Data></Cell><Cell><Data ss:Type="Number">0.209282485692287</Data></Cell><Cell><Data ss:Type="Number">0.214988164032969</Data></Cell><Cell><Data ss:Type="Number">0.156234997802274</Data></Cell><Cell><Data ss:Type="Number">0.213941088283527</Data></Cell><Cell><Data ss:Type="Number">0.194942152207515</Data></Cell><Cell><Data ss:Type="Number">0.203771535963965</Data></Cell><Cell><Data ss:Type="Number">0.183038313723697</Data></Cell><Cell><Data ss:Type="Number">0.257969821168368</Data></Cell><Cell><Data ss:Type="Number">0.295960601228713</Data></Cell><Cell><Data ss:Type="Number">0.2564852582307</Data></Cell><Cell><Data ss:Type="Number">0.258225098655057</Data></Cell><Cell><Data ss:Type="Number">0.263252522422634</Data></Cell><Cell><Data ss:Type="Number">0.271710066612145</Data></Cell><Cell><Data ss:Type="Number">0.253676028069859</Data></Cell><Cell><Data ss:Type="Number">0.178172018836488</Data></Cell><Cell><Data ss:Type="Number">0.180320282507983</Data></Cell><Cell><Data ss:Type="Number">0.163974045948401</Data></Cell><Cell><Data ss:Type="Number">0.292556737761383</Data></Cell><Cell><Data ss:Type="Number">0.232720257059758</Data></Cell><Cell><Data ss:Type="Number">0.188219974970512</Data></Cell><Cell><Data ss:Type="Number">0.209420403436858</Data></Cell><Cell><Data ss:Type="Number">0.176370721358116</Data></Cell><Cell><Data ss:Type="Number">0.0791786488192914</Data></Cell><Cell><Data ss:Type="Number">0.102888778313153</Data></Cell><Cell><Data ss:Type="Number">0.288038598777775</Data></Cell><Cell><Data ss:Type="Number">0.190421177209287</Data></Cell><Cell><Data ss:Type="Number">0.185071672617275</Data></Cell><Cell><Data ss:Type="Number">0.0973122841892943</Data></Cell><Cell><Data ss:Type="Number">0.175170648799355</Data></Cell><Cell><Data ss:Type="Number">0.200665239920008</Data></Cell><Cell><Data ss:Type="Number">0.248876782299054</Data></Cell><Cell><Data ss:Type="Number">0.0448508805708306</Data></Cell><Cell><Data ss:Type="Number">0</Data></Cell><Cell><Data ss:Type="Number">0.170053136459446</Data></Cell><Cell><Data ss:Type="Number">0.041283522063572</Data></Cell><Cell><Data ss:Type="Number">0.166963452600023</Data></Cell><Cell><Data ss:Type="Number">0.133844902551609</Data></Cell><Cell><Data ss:Type="Number">0.168072484464004</Data></Cell><Cell><Data ss:Type="Number">0.27956990510547</Data></Cell><Cell><Data ss:Type="Number">0.108461885476381</Data></Cell><Cell><Data ss:Type="Number">0.136474288838412</Data></Cell><Cell><Data ss:Type="Number">0.268386800019569</Data></Cell><Cell><Data ss:Type="Number">0.187101241057055</Data></Cell><Cell><Data ss:Type="Number">0.264057413271857</Data></Cell><Cell><Data ss:Type="Number">0.207283917407692</Data></Cell><Cell><Data ss:Type="Number">0.0611890238592863</Data></Cell><Cell><Data ss:Type="Number">0.335164194850158</Data></Cell><Cell><Data ss:Type="Number">0.181537702353848</Data></Cell><Cell><Data ss:Type="Number">0.198007696312331</Data></Cell><Cell><Data ss:Type="Number">0.248280076647099</Data></Cell><Cell><Data ss:Type="Number">0.272969075331624</Data></Cell><Cell><Data ss:Type="Number">0.396577563823057</Data></Cell><Cell><Data ss:Type="Number">0.315851670195239</Data></Cell><Cell><Data ss:Type="Number">0.175669168506971</Data></Cell><Cell><Data ss:Type="Number">0.321772179389064</Data></Cell><Cell><Data ss:Type="Number">0.350340738272763</Data></Cell><Cell><Data ss:Type="Number">0.225747398053302</Data></Cell><Cell><Data ss:Type="Number">0.219703399631943</Data></Cell><Cell><Data ss:Type="Number">0.2374945687964</Data></Cell><Cell><Data ss:Type="Number">0.336010153400913</Data></Cell><Cell><Data ss:Type="Number">0.211111509500567</Data></Cell><Cell><Data ss:Type="Number">0.229961975569752</Data></Cell><Cell><Data ss:Type="Number">0.15213354281722</Data></Cell><Cell><Data ss:Type="Number">0.131730756656973</Data></Cell><Cell><Data ss:Type="Number">0.222722483811412</Data></Cell><Cell><Data ss:Type="Number">0.191300144135896</Data></Cell><Cell><Data ss:Type="Number">0.119101888839803</Data></Cell><Cell><Data ss:Type="Number">0.135292171664011</Data></Cell><Cell><Data ss:Type="Number">0.0971798891347591</Data></Cell><Cell><Data ss:Type="Number">0.49406421844331</Data></Cell><Cell><Data ss:Type="Number">0.216681885030499</Data></Cell></Row><Row ss:Height="12.816"><Cell><Data ss:Type="String">APOPTOTIC_CLEAVAGE_OF_CELLULAR_PROTEINS</Data></Cell><Cell><Data ss:Type="Number">0.615460473334576</Data></Cell><Cell><Data ss:Type="Number">0.929406752869215</Data></Cell><Cell><Data ss:Type="Number">0.977232033954949</Data></Cell><Cell><Data ss:Type="Number">0.828879969691691</Data></Cell><Cell><Data ss:Type="Number">0.76570528712822</Data></Cell><Cell><Data ss:Type="Number">0.872998637293204</Data></Cell><Cell><Data ss:Type="Number">0.883033228209994</Data></Cell><Cell><Data ss:Type="Number">0.818763934725234</Data></Cell><Cell><Data ss:Type="Number">0.779700269265888</Data></Cell><Cell><Data ss:Type="Number">0.702378514437242</Data></Cell><Cell><Data ss:Type="Number">0.789989766310203</Data></Cell><Cell><Data ss:Type="Number">0.925890509050229</Data></Cell><Cell><Data ss:Type="Number">0.928375035693981</Data></Cell><Cell><Data ss:Type="Number">0.658732154969514</Data></Cell><Cell><Data ss:Type="Number">0.726298584534151</Data></Cell><Cell><Data ss:Type="Number">0.722077894370447</Data></Cell><Cell><Data ss:Type="Number">1</Data></Cell><Cell><Data ss:Type="Number">0.697790163805672</Data></Cell><Cell><Data ss:Type="Number">0.619996619913325</Data></Cell><Cell><Data ss:Type="Number">0.832005238993725</Data></Cell><Cell><Data ss:Type="Number">0.800854501399619</Data></Cell><Cell><Data ss:Type="Number">0.804178033074063</Data></Cell><Cell><Data ss:Type="Number">0.803598663016748</Data></Cell><Cell><Data ss:Type="Number">0.901629281241046</Data></Cell><Cell><Data ss:Type="Number">0.785157275136916</Data></Cell><Cell><Data ss:Type="Number">0.796514395072072</Data></Cell><Cell><Data ss:Type="Number">0.830725888405211</Data></Cell><Cell><Data ss:Type="Number">0.857239492856752</Data></Cell><Cell><Data ss:Type="Number">0.945518265636822</Data></Cell><Cell><Data ss:Type="Number">0.681969632467846</Data></Cell><Cell><Data ss:Type="Number">0.641648802088557</Data></Cell><Cell><Data ss:Type="Number">0.717447860277023</Data></Cell><Cell><Data ss:Type="Number">0.877132053309322</Data></Cell><Cell><Data ss:Type="Number">0.815908290314425</Data></Cell><Cell><Data ss:Type="Number">0.707783443131295</Data></Cell><Cell><Data ss:Type="Number">0.804934419033097</Data></Cell><Cell><Data ss:Type="Number">0.864940388374483</Data></Cell><Cell><Data ss:Type="Number">0.801906301325969</Data></Cell><Cell><Data ss:Type="Number">0.817820751480398</Data></Cell><Cell><Data ss:Type="Number">0.902188102922497</Data></Cell><Cell><Data ss:Type="Number">0.647222240210275</Data></Cell><Cell><Data ss:Type="Number">0.727926632100578</Data></Cell><Cell><Data ss:Type="Number">0.666192507402285</Data></Cell><Cell><Data ss:Type="Number">0.933998002127186</Data></Cell><Cell><Data ss:Type="Number">0.774082017816886</Data></Cell><Cell><Data ss:Type="Number">0.741662931460104</Data></Cell><Cell><Data ss:Type="Number">0.744212890311305</Data></Cell><Cell><Data ss:Type="Number">1</Data></Cell><Cell><Data ss:Type="Number">0.515733362078128</Data></Cell><Cell><Data ss:Type="Number">0.955676064344159</Data></Cell><Cell><Data ss:Type="Number">0.810859523379683</Data></Cell><Cell><Data ss:Type="Number">0.907996440718637</Data></Cell><Cell><Data ss:Type="Number">0.862234226351235</Data></Cell><Cell><Data ss:Type="Number">0.671531696870653</Data></Cell><Cell><Data ss:Type="Number">0.694125870030479</Data></Cell><Cell><Data ss:Type="Number">0.875948308206453</Data></Cell><Cell><Data ss:Type="Number">0.635296686656201</Data></Cell><Cell><Data ss:Type="Number">0.715484262774483</Data></Cell><Cell><Data ss:Type="Number">0.90759926776291</Data></Cell><Cell><Data ss:Type="Number">0.615460473334576</Data></Cell><Cell><Data ss:Type="Number">0.853778179239593</Data></Cell><Cell><Data ss:Type="Number">0.912288088599979</Data></Cell><Cell><Data ss:Type="Number">0.756061386383018</Data></Cell><Cell><Data ss:Type="Number">0.838734917612296</Data></Cell><Cell><Data ss:Type="Number">0.938793528796145</Data></Cell><Cell><Data ss:Type="Number">0.906627418066178</Data></Cell><Cell><Data ss:Type="Number">0.819496610331857</Data></Cell><Cell><Data ss:Type="Number">0.657930389156529</Data></Cell><Cell><Data ss:Type="Number">0.615460473334576</Data></Cell><Cell><Data ss:Type="Number">0.880322926377708</Data></Cell><Cell><Data ss:Type="Number">0.922071221693178</Data></Cell><Cell><Data ss:Type="Number">0.841331456357634</Data></Cell><Cell><Data ss:Type="Number">0.758467603863264</Data></Cell><Cell><Data ss:Type="Number">0.773424433222284</Data></Cell><Cell><Data ss:Type="Number">0.671531696870653</Data></Cell><Cell><Data ss:Type="Number">0.848979194758838</Data></Cell><Cell><Data ss:Type="Number">0.728596194097353</Data></Cell><Cell><Data ss:Type="Number">1</Data></Cell><Cell><Data ss:Type="Number">0.966781654466434</Data></Cell><Cell><Data ss:Type="Number">0.962768494863916</Data></Cell><Cell><Data ss:Type="Number">0.91574473517711</Data></Cell><Cell><Data ss:Type="Number">0.798898488737411</Data></Cell><Cell><Data ss:Type="Number">0.867658559714546</Data></Cell><Cell><Data ss:Type="Number">0.827359680067007</Data></Cell><Cell><Data ss:Type="Number">0.729851360402983</Data></Cell><Cell><Data ss:Type="Number">0.645809654523674</Data></Cell><Cell><Data ss:Type="Number">0.416163409939835</Data></Cell><Cell><Data ss:Type="Number">0.439036146014338</Data></Cell><Cell><Data ss:Type="Number">0.262572735652946</Data></Cell><Cell><Data ss:Type="Number">0.489077777215727</Data></Cell><Cell><Data ss:Type="Number">0.478053606918759</Data></Cell><Cell><Data ss:Type="Number">0.453749600912609</Data></Cell><Cell><Data ss:Type="Number">0.516858120316813</Data></Cell><Cell><Data ss:Type="Number">0.516275567271142</Data></Cell><Cell><Data ss:Type="Number">0.278855915390404</Data></Cell><Cell><Data ss:Type="Number">0.540071615857227</Data></Cell><Cell><Data ss:Type="Number">0.534279217074418</Data></Cell><Cell><Data ss:Type="Number">0.531360733612398</Data></Cell><Cell><Data ss:Type="Number">0.512600495402983</Data></Cell><Cell><Data ss:Type="Number">0.615460473334576</Data></Cell><Cell><Data ss:Type="Number">0.436276169765413</Data></Cell><Cell><Data ss:Type="Number">0.521530643488483</Data></Cell><Cell><Data ss:Type="Number">0.289979974474723</Data></Cell><Cell><Data ss:Type="Number">0.516603645240125</Data></Cell><Cell><Data ss:Type="Number">0.494505128060963</Data></Cell><Cell><Data ss:Type="Number">0.522475762190698</Data></Cell><Cell><Data ss:Type="Number">0.506112622795659</Data></Cell><Cell><Data ss:Type="Number">0.511896190305449</Data></Cell><Cell><Data ss:Type="Number">0.519952068903408</Data></Cell><Cell><Data ss:Type="Number">0.552609377766506</Data></Cell><Cell><Data ss:Type="Number">0.502307183590289</Data></Cell><Cell><Data ss:Type="Number">0.523148675336092</Data></Cell><Cell><Data ss:Type="Number">0.448033301192266</Data></Cell><Cell><Data ss:Type="Number">0.450855388224831</Data></Cell><Cell><Data ss:Type="Number">0.469817692685305</Data></Cell><Cell><Data ss:Type="Number">0.447784314631915</Data></Cell><Cell><Data ss:Type="Number">0.524348750868135</Data></Cell><Cell><Data ss:Type="Number">0.48643766208689</Data></Cell><Cell><Data ss:Type="Number">0.480448869540968</Data></Cell><Cell><Data ss:Type="Number">0.526369527379027</Data></Cell><Cell><Data ss:Type="Number">0.438826310638004</Data></Cell><Cell><Data ss:Type="Number">0.308628464348095</Data></Cell><Cell><Data ss:Type="Number">0.475149117139122</Data></Cell><Cell><Data ss:Type="Number">0.503355134253943</Data></Cell><Cell><Data ss:Type="Number">0.540912330035542</Data></Cell><Cell><Data ss:Type="Number">0.53339679952713</Data></Cell><Cell><Data ss:Type="Number">0.446115008776092</Data></Cell><Cell><Data ss:Type="Number">0.442335888824997</Data></Cell><Cell><Data ss:Type="Number">0.459384138407763</Data></Cell><Cell><Data ss:Type="Number">0.511036737835929</Data></Cell><Cell><Data ss:Type="Number">0.527518697974193</Data></Cell><Cell><Data ss:Type="Number">0.448324863971932</Data></Cell><Cell><Data ss:Type="Number">0.54423658812576</Data></Cell><Cell><Data ss:Type="Number">0.525029181913607</Data></Cell><Cell><Data ss:Type="Number">0.475916440774042</Data></Cell><Cell><Data ss:Type="Number">0.493464893349512</Data></Cell><Cell><Data ss:Type="Number">0.499247885044808</Data></Cell><Cell><Data ss:Type="Number">0.549357405632625</Data></Cell><Cell><Data ss:Type="Number">0.49116243974091</Data></Cell><Cell><Data ss:Type="Number">0.513891687755964</Data></Cell><Cell><Data ss:Type="Number">0.49644791417687</Data></Cell><Cell><Data ss:Type="Number">0.37193665843113</Data></Cell><Cell><Data ss:Type="Number">0.522604435010408</Data></Cell><Cell><Data ss:Type="Number">0.497933437875377</Data></Cell><Cell><Data ss:Type="Number">0.510370483741515</Data></Cell><Cell><Data ss:Type="Number">0.351330742201456</Data></Cell><Cell><Data ss:Type="Number">0.390421164007134</Data></Cell><Cell><Data ss:Type="Number">0.414825357261985</Data></Cell><Cell><Data ss:Type="Number">0.457187454407342</Data></Cell><Cell><Data ss:Type="Number">0.296890157280214</Data></Cell><Cell><Data ss:Type="Number">0.457159926893889</Data></Cell><Cell><Data ss:Type="Number">0.515379858219256</Data></Cell><Cell><Data ss:Type="Number">0.537541060186719</Data></Cell><Cell><Data ss:Type="Number">0.5328819008456</Data></Cell><Cell><Data ss:Type="Number">0.324425535491605</Data></Cell><Cell><Data ss:Type="Number">0.536024994194701</Data></Cell><Cell><Data ss:Type="Number">0.562525305401168</Data></Cell><Cell><Data ss:Type="Number">0.49396370677895</Data></Cell><Cell><Data ss:Type="Number">0.503767602920262</Data></Cell><Cell><Data ss:Type="Number">0.431325726991264</Data></Cell><Cell><Data ss:Type="Number">0.424461932595949</Data></Cell><Cell><Data ss:Type="Number">0.299871124057004</Data></Cell><Cell><Data ss:Type="Number">0.405362487973362</Data></Cell><Cell><Data ss:Type="Number">0.40752656098118</Data></Cell><Cell><Data ss:Type="Number">0.45616120878192</Data></Cell><Cell><Data ss:Type="Number">0.291412717549837</Data></Cell><Cell><Data ss:Type="Number">0.384943482753814</Data></Cell><Cell><Data ss:Type="Number">0.28621600145247</Data></Cell><Cell><Data ss:Type="Number">0.378622078322381</Data></Cell><Cell><Data ss:Type="Number">0.328956831132343</Data></Cell><Cell><Data ss:Type="Number">0</Data></Cell><Cell><Data ss:Type="Number">0.459225965148658</Data></Cell></Row><Row ss:Height="12.816"><Cell><Data ss:Type="String">BILE_ACID_AND_BILE_SALT_METABOLISM</Data></Cell><Cell><Data ss:Type="Number">0.0852059262249929</Data></Cell><Cell><Data ss:Type="Number">0.514351387994659</Data></Cell><Cell><Data ss:Type="Number">0.560618554628926</Data></Cell><Cell><Data ss:Type="Number">0.511800981653721</Data></Cell><Cell><Data ss:Type="Number">0.343367041449489</Data></Cell><Cell><Data ss:Type="Number">0.628262424503501</Data></Cell><Cell><Data ss:Type="Number">0.796018034037074</Data></Cell><Cell><Data ss:Type="Number">0.454205672424948</Data></Cell><Cell><Data ss:Type="Number">0.631906685423431</Data></Cell><Cell><Data ss:Type="Number">0.365901761839731</Data></Cell><Cell><Data ss:Type="Number">0.508096097015988</Data></Cell><Cell><Data ss:Type="Number">0.559859375301297</Data></Cell><Cell><Data ss:Type="Number">0.584937561742371</Data></Cell><Cell><Data ss:Type="Number">0.0671548077123084</Data></Cell><Cell><Data ss:Type="Number">0.56803884111372</Data></Cell><Cell><Data ss:Type="Number">0.485102575670981</Data></Cell><Cell><Data ss:Type="Number">0.719246823967557</Data></Cell><Cell><Data ss:Type="Number">0.695199856750683</Data></Cell><Cell><Data ss:Type="Number">0.135956516240282</Data></Cell><Cell><Data ss:Type="Number">0.363432221275153</Data></Cell><Cell><Data ss:Type="Number">0.627430012318469</Data></Cell><Cell><Data ss:Type="Number">0.298786137807249</Data></Cell><Cell><Data ss:Type="Number">0.652018640687231</Data></Cell><Cell><Data ss:Type="Number">0.732585814286992</Data></Cell><Cell><Data ss:Type="Number">0.632071764868258</Data></Cell><Cell><Data ss:Type="Number">0.681544715192363</Data></Cell><Cell><Data ss:Type="Number">0.601922276403376</Data></Cell><Cell><Data ss:Type="Number">0.707945703013947</Data></Cell><Cell><Data ss:Type="Number">0.569400631111805</Data></Cell><Cell><Data ss:Type="Number">0.646926732703823</Data></Cell><Cell><Data ss:Type="Number">0.0859036568796021</Data></Cell><Cell><Data ss:Type="Number">0.77360359941117</Data></Cell><Cell><Data ss:Type="Number">0.57437303978852</Data></Cell><Cell><Data ss:Type="Number">0.522366810723634</Data></Cell><Cell><Data ss:Type="Number">0.647430419297107</Data></Cell><Cell><Data ss:Type="Number">0.82518557158856</Data></Cell><Cell><Data ss:Type="Number">0.488545461069867</Data></Cell><Cell><Data ss:Type="Number">0.436517790599675</Data></Cell><Cell><Data ss:Type="Number">0.509476408855125</Data></Cell><Cell><Data ss:Type="Number">0.476533338079099</Data></Cell><Cell><Data ss:Type="Number">0.148786371708389</Data></Cell><Cell><Data ss:Type="Number">0.542704685843042</Data></Cell><Cell><Data ss:Type="Number">0.802807967518605</Data></Cell><Cell><Data ss:Type="Number">0.624712206749422</Data></Cell><Cell><Data ss:Type="Number">0.302075894547236</Data></Cell><Cell><Data ss:Type="Number">0.815090959486696</Data></Cell><Cell><Data ss:Type="Number">0.274595339806615</Data></Cell><Cell><Data ss:Type="Number">0.508096097015988</Data></Cell><Cell><Data ss:Type="Number">0.254780933284287</Data></Cell><Cell><Data ss:Type="Number">0.516833695450668</Data></Cell><Cell><Data ss:Type="Number">0.520171040591973</Data></Cell><Cell><Data ss:Type="Number">0.800617812217153</Data></Cell><Cell><Data ss:Type="Number">0.657443266797608</Data></Cell><Cell><Data ss:Type="Number">0.904542535083345</Data></Cell><Cell><Data ss:Type="Number">0.487078785232654</Data></Cell><Cell><Data ss:Type="Number">0.667922577979592</Data></Cell><Cell><Data ss:Type="Number">0.244327419216615</Data></Cell><Cell><Data ss:Type="Number">0.577760061115526</Data></Cell><Cell><Data ss:Type="Number">0.516055031823763</Data></Cell><Cell><Data ss:Type="Number">0.0973740383511427</Data></Cell><Cell><Data ss:Type="Number">0.813875575199779</Data></Cell><Cell><Data ss:Type="Number">0.510925068095546</Data></Cell><Cell><Data ss:Type="Number">0.381944827838218</Data></Cell><Cell><Data ss:Type="Number">0.525612751960709</Data></Cell><Cell><Data ss:Type="Number">0.607198101319</Data></Cell><Cell><Data ss:Type="Number">0.594124541509748</Data></Cell><Cell><Data ss:Type="Number">0.436945919956546</Data></Cell><Cell><Data ss:Type="Number">0.179748243820938</Data></Cell><Cell><Data ss:Type="Number">0</Data></Cell><Cell><Data ss:Type="Number">0.854588238581373</Data></Cell><Cell><Data ss:Type="Number">0.653184686386406</Data></Cell><Cell><Data ss:Type="Number">0.672010317257346</Data></Cell><Cell><Data ss:Type="Number">0.767146140604358</Data></Cell><Cell><Data ss:Type="Number">0.558299904346401</Data></Cell><Cell><Data ss:Type="Number">0.103261092727485</Data></Cell><Cell><Data ss:Type="Number">0.520708909790713</Data></Cell><Cell><Data ss:Type="Number">0.574833624544679</Data></Cell><Cell><Data ss:Type="Number">0.514218370292328</Data></Cell><Cell><Data ss:Type="Number">0.509476408855125</Data></Cell><Cell><Data ss:Type="Number">0.441851369075974</Data></Cell><Cell><Data ss:Type="Number">0.549188503520159</Data></Cell><Cell><Data ss:Type="Number">0.621600656290909</Data></Cell><Cell><Data ss:Type="Number">1</Data></Cell><Cell><Data ss:Type="Number">0.669319735840612</Data></Cell><Cell><Data ss:Type="Number">0.505889040167038</Data></Cell><Cell><Data ss:Type="Number">0.0773249491159891</Data></Cell><Cell><Data ss:Type="Number">0.363192351415897</Data></Cell><Cell><Data ss:Type="Number">0.350667943602847</Data></Cell><Cell><Data ss:Type="Number">0.425145645437318</Data></Cell><Cell><Data ss:Type="Number">0.303171668543895</Data></Cell><Cell><Data ss:Type="Number">0.335158742410492</Data></Cell><Cell><Data ss:Type="Number">0.376718692282066</Data></Cell><Cell><Data ss:Type="Number">0.289716609726891</Data></Cell><Cell><Data ss:Type="Number">0.294051814431905</Data></Cell><Cell><Data ss:Type="Number">0.46805776712857</Data></Cell><Cell><Data ss:Type="Number">0.277740157494575</Data></Cell><Cell><Data ss:Type="Number">0.299781253520303</Data></Cell><Cell><Data ss:Type="Number">0.256747540950602</Data></Cell><Cell><Data ss:Type="Number">0.30519943584029</Data></Cell><Cell><Data ss:Type="Number">0.239023909875908</Data></Cell><Cell><Data ss:Type="Number">0.372447766421622</Data></Cell><Cell><Data ss:Type="Number">0.310200355231029</Data></Cell><Cell><Data ss:Type="Number">0.40956503031442</Data></Cell><Cell><Data ss:Type="Number">0.28700007494346</Data></Cell><Cell><Data ss:Type="Number">0.306561635363939</Data></Cell><Cell><Data ss:Type="Number">0.287213366646828</Data></Cell><Cell><Data ss:Type="Number">0.346618672556988</Data></Cell><Cell><Data ss:Type="Number">0.291089226893544</Data></Cell><Cell><Data ss:Type="Number">0.313135480534335</Data></Cell><Cell><Data ss:Type="Number">0.291113310202138</Data></Cell><Cell><Data ss:Type="Number">0.338199012119003</Data></Cell><Cell><Data ss:Type="Number">0.328202445705828</Data></Cell><Cell><Data ss:Type="Number">0.354093211744171</Data></Cell><Cell><Data ss:Type="Number">0.352176048345134</Data></Cell><Cell><Data ss:Type="Number">0.349223141706689</Data></Cell><Cell><Data ss:Type="Number">0.378593907784902</Data></Cell><Cell><Data ss:Type="Number">0.310901581925522</Data></Cell><Cell><Data ss:Type="Number">0.342517012106384</Data></Cell><Cell><Data ss:Type="Number">0.314019143041546</Data></Cell><Cell><Data ss:Type="Number">0.292353637417941</Data></Cell><Cell><Data ss:Type="Number">0.369110724033628</Data></Cell><Cell><Data ss:Type="Number">0.387306058125671</Data></Cell><Cell><Data ss:Type="Number">0.319739223132137</Data></Cell><Cell><Data ss:Type="Number">0.314580512876865</Data></Cell><Cell><Data ss:Type="Number">0.30321198063487</Data></Cell><Cell><Data ss:Type="Number">0.35693031387651</Data></Cell><Cell><Data ss:Type="Number">0.348576400741811</Data></Cell><Cell><Data ss:Type="Number">0.357952557425306</Data></Cell><Cell><Data ss:Type="Number">0.326080494215824</Data></Cell><Cell><Data ss:Type="Number">0.29889055676532</Data></Cell><Cell><Data ss:Type="Number">0.306809219606502</Data></Cell><Cell><Data ss:Type="Number">0.387066372312285</Data></Cell><Cell><Data ss:Type="Number">0.277391506129552</Data></Cell><Cell><Data ss:Type="Number">0.296770076006891</Data></Cell><Cell><Data ss:Type="Number">0.31769031995733</Data></Cell><Cell><Data ss:Type="Number">0.300253868151134</Data></Cell><Cell><Data ss:Type="Number">0.323793618900065</Data></Cell><Cell><Data ss:Type="Number">0.273936307527901</Data></Cell><Cell><Data ss:Type="Number">0.302187079505423</Data></Cell><Cell><Data ss:Type="Number">0.311589813427556</Data></Cell><Cell><Data ss:Type="Number">0.328034768460456</Data></Cell><Cell><Data ss:Type="Number">0.390129607106668</Data></Cell><Cell><Data ss:Type="Number">0.282662799557946</Data></Cell><Cell><Data ss:Type="Number">0.308442978676759</Data></Cell><Cell><Data ss:Type="Number">0.295032519785027</Data></Cell><Cell><Data ss:Type="Number">0.392347992374244</Data></Cell><Cell><Data ss:Type="Number">0.399026341099918</Data></Cell><Cell><Data ss:Type="Number">0.351989967235692</Data></Cell><Cell><Data ss:Type="Number">0.317007707583877</Data></Cell><Cell><Data ss:Type="Number">0.554678935626222</Data></Cell><Cell><Data ss:Type="Number">0.366460092232693</Data></Cell><Cell><Data ss:Type="Number">0.273406217715563</Data></Cell><Cell><Data ss:Type="Number">0.25549622262898</Data></Cell><Cell><Data ss:Type="Number">0.294735584232694</Data></Cell><Cell><Data ss:Type="Number">0.434822098985004</Data></Cell><Cell><Data ss:Type="Number">0.250250791424372</Data></Cell><Cell><Data ss:Type="Number">0.237121940480332</Data></Cell><Cell><Data ss:Type="Number">0.316008744765192</Data></Cell><Cell><Data ss:Type="Number">0.344657059331117</Data></Cell><Cell><Data ss:Type="Number">0.361018546254998</Data></Cell><Cell><Data ss:Type="Number">0.378161374404967</Data></Cell><Cell><Data ss:Type="Number">0.558921984364673</Data></Cell><Cell><Data ss:Type="Number">0.355541041789489</Data></Cell><Cell><Data ss:Type="Number">0.347585050267471</Data></Cell><Cell><Data ss:Type="Number">0.351992187850799</Data></Cell><Cell><Data ss:Type="Number">0.418374172078617</Data></Cell><Cell><Data ss:Type="Number">0.406836490683727</Data></Cell><Cell><Data ss:Type="Number">0.390100913881862</Data></Cell><Cell><Data ss:Type="Number">0.415112536711266</Data></Cell><Cell><Data ss:Type="Number">0.406032995012874</Data></Cell><Cell><Data ss:Type="Number">0.63025466967224</Data></Cell><Cell><Data ss:Type="Number">0.313707655685864</Data></Cell></Row><Row ss:Height="12.816"><Cell><Data ss:Type="String">SIGNALING_BY_RHO_GTPASES</Data></Cell><Cell><Data ss:Type="Number">1</Data></Cell><Cell><Data ss:Type="Number">0.77945480030085</Data></Cell><Cell><Data ss:Type="Number">0.84201395180957</Data></Cell><Cell><Data ss:Type="Number">1</Data></Cell><Cell><Data ss:Type="Number">0.552565064284536</Data></Cell><Cell><Data ss:Type="Number">0.844950699713946</Data></Cell><Cell><Data ss:Type="Number">0.761322914936699</Data></Cell><Cell><Data ss:Type="Number">0.466373705252249</Data></Cell><Cell><Data ss:Type="Number">0.676696789678484</Data></Cell><Cell><Data ss:Type="Number">0.594923182990192</Data></Cell><Cell><Data ss:Type="Number">0.524855237671701</Data></Cell><Cell><Data ss:Type="Number">0.89694168017573</Data></Cell><Cell><Data ss:Type="Number">0.812851676271057</Data></Cell><Cell><Data ss:Type="Number">0.634917981999869</Data></Cell><Cell><Data ss:Type="Number">0.680712806758875</Data></Cell><Cell><Data ss:Type="Number">0.527558337236334</Data></Cell><Cell><Data ss:Type="Number">0.865259503929662</Data></Cell><Cell><Data ss:Type="Number">0.589525538439765</Data></Cell><Cell><Data ss:Type="Number">0.712594220584111</Data></Cell><Cell><Data ss:Type="Number">0.475981452095584</Data></Cell><Cell><Data ss:Type="Number">0.544435968532363</Data></Cell><Cell><Data ss:Type="Number">0.385734932386273</Data></Cell><Cell><Data ss:Type="Number">0.596934485797969</Data></Cell><Cell><Data ss:Type="Number">0.566773752675673</Data></Cell><Cell><Data ss:Type="Number">0.79058047803479</Data></Cell><Cell><Data ss:Type="Number">0.808805616891353</Data></Cell><Cell><Data ss:Type="Number">0.900256500764981</Data></Cell><Cell><Data ss:Type="Number">0.554828457399427</Data></Cell><Cell><Data ss:Type="Number">0.828252009944044</Data></Cell><Cell><Data ss:Type="Number">0.859171448934121</Data></Cell><Cell><Data ss:Type="Number">0.641660703794791</Data></Cell><Cell><Data ss:Type="Number">0.966040442118131</Data></Cell><Cell><Data ss:Type="Number">0.836866068395877</Data></Cell><Cell><Data ss:Type="Number">0.892092941712107</Data></Cell><Cell><Data ss:Type="Number">0.889907310284064</Data></Cell><Cell><Data ss:Type="Number">0.548415635040072</Data></Cell><Cell><Data ss:Type="Number">0.514538826049444</Data></Cell><Cell><Data ss:Type="Number">0.508614146633462</Data></Cell><Cell><Data ss:Type="Number">0.825067644279603</Data></Cell><Cell><Data ss:Type="Number">0.724779781850064</Data></Cell><Cell><Data ss:Type="Number">0.5971595474135</Data></Cell><Cell><Data ss:Type="Number">1</Data></Cell><Cell><Data ss:Type="Number">0.718679547723335</Data></Cell><Cell><Data ss:Type="Number">1</Data></Cell><Cell><Data ss:Type="Number">0.479647838334291</Data></Cell><Cell><Data ss:Type="Number">0.759246431040714</Data></Cell><Cell><Data ss:Type="Number">0.603266070736349</Data></Cell><Cell><Data ss:Type="Number">0.89792534644815</Data></Cell><Cell><Data ss:Type="Number">0.352709797078738</Data></Cell><Cell><Data ss:Type="Number">0.856380021092614</Data></Cell><Cell><Data ss:Type="Number">1</Data></Cell><Cell><Data ss:Type="Number">0.842593888526841</Data></Cell><Cell><Data ss:Type="Number">0.763315107142188</Data></Cell><Cell><Data ss:Type="Number">0.580628514135473</Data></Cell><Cell><Data ss:Type="Number">0.7431151416518</Data></Cell><Cell><Data ss:Type="Number">1</Data></Cell><Cell><Data ss:Type="Number">0.380778412292602</Data></Cell><Cell><Data ss:Type="Number">0.699756380688386</Data></Cell><Cell><Data ss:Type="Number">0.49775307195025</Data></Cell><Cell><Data ss:Type="Number">1</Data></Cell><Cell><Data ss:Type="Number">0.520241052887287</Data></Cell><Cell><Data ss:Type="Number">0.785896857542197</Data></Cell><Cell><Data ss:Type="Number">0.602105208900392</Data></Cell><Cell><Data ss:Type="Number">0.477336050474582</Data></Cell><Cell><Data ss:Type="Number">0.757597393376015</Data></Cell><Cell><Data ss:Type="Number">0.722859303340917</Data></Cell><Cell><Data ss:Type="Number">0.827600715428569</Data></Cell><Cell><Data ss:Type="Number">0.637345475503768</Data></Cell><Cell><Data ss:Type="Number">1</Data></Cell><Cell><Data ss:Type="Number">0.609511001280662</Data></Cell><Cell><Data ss:Type="Number">0.673775157480539</Data></Cell><Cell><Data ss:Type="Number">0.784440506756608</Data></Cell><Cell><Data ss:Type="Number">0.732039983725942</Data></Cell><Cell><Data ss:Type="Number">0.720059666367953</Data></Cell><Cell><Data ss:Type="Number">0.688909131877362</Data></Cell><Cell><Data ss:Type="Number">0.543837939759117</Data></Cell><Cell><Data ss:Type="Number">0.512286165851997</Data></Cell><Cell><Data ss:Type="Number">0.863809897194002</Data></Cell><Cell><Data ss:Type="Number">0.832857263751508</Data></Cell><Cell><Data ss:Type="Number">0.892428927142367</Data></Cell><Cell><Data ss:Type="Number">0.79442848871507</Data></Cell><Cell><Data ss:Type="Number">0.710108313931738</Data></Cell><Cell><Data ss:Type="Number">1</Data></Cell><Cell><Data ss:Type="Number">0.537235720279646</Data></Cell><Cell><Data ss:Type="Number">0.441771276904135</Data></Cell><Cell><Data ss:Type="Number">0.906733105801294</Data></Cell><Cell><Data ss:Type="Number">0.145741141804262</Data></Cell><Cell><Data ss:Type="Number">0.193285322066771</Data></Cell><Cell><Data ss:Type="Number">0.0143764981160038</Data></Cell><Cell><Data ss:Type="Number">0.263582386945096</Data></Cell><Cell><Data ss:Type="Number">0.265494908748774</Data></Cell><Cell><Data ss:Type="Number">0.409426702321742</Data></Cell><Cell><Data ss:Type="Number">0.356740881396862</Data></Cell><Cell><Data ss:Type="Number">0.312986070892661</Data></Cell><Cell><Data ss:Type="Number">0</Data></Cell><Cell><Data ss:Type="Number">0.367771362522012</Data></Cell><Cell><Data ss:Type="Number">0.308178712423354</Data></Cell><Cell><Data ss:Type="Number">0.376384279309743</Data></Cell><Cell><Data ss:Type="Number">0.367174855033994</Data></Cell><Cell><Data ss:Type="Number">0.514517472988309</Data></Cell><Cell><Data ss:Type="Number">0.198722250641055</Data></Cell><Cell><Data ss:Type="Number">0.336163643062337</Data></Cell><Cell><Data ss:Type="Number">0.0601965884497649</Data></Cell><Cell><Data ss:Type="Number">0.339889161488951</Data></Cell><Cell><Data ss:Type="Number">0.269884317975049</Data></Cell><Cell><Data ss:Type="Number">0.323764304292873</Data></Cell><Cell><Data ss:Type="Number">0.337864207722495</Data></Cell><Cell><Data ss:Type="Number">0.319641040668646</Data></Cell><Cell><Data ss:Type="Number">0.335796830337203</Data></Cell><Cell><Data ss:Type="Number">0.351271955992603</Data></Cell><Cell><Data ss:Type="Number">0.321742918816074</Data></Cell><Cell><Data ss:Type="Number">0.265450223255623</Data></Cell><Cell><Data ss:Type="Number">0.242300956854887</Data></Cell><Cell><Data ss:Type="Number">0.248523510221706</Data></Cell><Cell><Data ss:Type="Number">0.27364859269954</Data></Cell><Cell><Data ss:Type="Number">0.167112035681527</Data></Cell><Cell><Data ss:Type="Number">0.28829681446978</Data></Cell><Cell><Data ss:Type="Number">0.248809235469498</Data></Cell><Cell><Data ss:Type="Number">0.288799438561477</Data></Cell><Cell><Data ss:Type="Number">0.340505984438362</Data></Cell><Cell><Data ss:Type="Number">0.194222529647035</Data></Cell><Cell><Data ss:Type="Number">0.11493370634442</Data></Cell><Cell><Data ss:Type="Number">0.234053657950078</Data></Cell><Cell><Data ss:Type="Number">0.275396786951809</Data></Cell><Cell><Data ss:Type="Number">0.289205990158129</Data></Cell><Cell><Data ss:Type="Number">0.415156367232584</Data></Cell><Cell><Data ss:Type="Number">0.245311718188703</Data></Cell><Cell><Data ss:Type="Number">0.174633829194899</Data></Cell><Cell><Data ss:Type="Number">0.177478522269167</Data></Cell><Cell><Data ss:Type="Number">0.287040676929457</Data></Cell><Cell><Data ss:Type="Number">0.343376826839656</Data></Cell><Cell><Data ss:Type="Number">0.281642252318323</Data></Cell><Cell><Data ss:Type="Number">0.306782283294504</Data></Cell><Cell><Data ss:Type="Number">0.335575397846779</Data></Cell><Cell><Data ss:Type="Number">0.26945476139399</Data></Cell><Cell><Data ss:Type="Number">0.249535214602015</Data></Cell><Cell><Data ss:Type="Number">0.261588107559563</Data></Cell><Cell><Data ss:Type="Number">0.292341694706409</Data></Cell><Cell><Data ss:Type="Number">0.317135232766442</Data></Cell><Cell><Data ss:Type="Number">0.301132256115381</Data></Cell><Cell><Data ss:Type="Number">0.223561239982679</Data></Cell><Cell><Data ss:Type="Number">0.0748007942027898</Data></Cell><Cell><Data ss:Type="Number">0.326238672493484</Data></Cell><Cell><Data ss:Type="Number">0.241820069690581</Data></Cell><Cell><Data ss:Type="Number">0.36576329756676</Data></Cell><Cell><Data ss:Type="Number">0.115612662555861</Data></Cell><Cell><Data ss:Type="Number">0.0370588960109012</Data></Cell><Cell><Data ss:Type="Number">0.307690138210893</Data></Cell><Cell><Data ss:Type="Number">0.247726054557984</Data></Cell><Cell><Data ss:Type="Number">0</Data></Cell><Cell><Data ss:Type="Number">0.190951027659341</Data></Cell><Cell><Data ss:Type="Number">0.334702046460694</Data></Cell><Cell><Data ss:Type="Number">0.371635727730628</Data></Cell><Cell><Data ss:Type="Number">0.399082585943724</Data></Cell><Cell><Data ss:Type="Number">0</Data></Cell><Cell><Data ss:Type="Number">0.372955034889268</Data></Cell><Cell><Data ss:Type="Number">0.437220316900845</Data></Cell><Cell><Data ss:Type="Number">0.280456609246798</Data></Cell><Cell><Data ss:Type="Number">0.305253006260218</Data></Cell><Cell><Data ss:Type="Number">0.225411211160367</Data></Cell><Cell><Data ss:Type="Number">0.288855120781914</Data></Cell><Cell><Data ss:Type="Number">0.081689743097217</Data></Cell><Cell><Data ss:Type="Number">0.147868277782765</Data></Cell><Cell><Data ss:Type="Number">0.108974394509304</Data></Cell><Cell><Data ss:Type="Number">0.200785151491948</Data></Cell><Cell><Data ss:Type="Number">0.0347419639488558</Data></Cell><Cell><Data ss:Type="Number">0.139776484446353</Data></Cell><Cell><Data ss:Type="Number">0.026477047265707</Data></Cell><Cell><Data ss:Type="Number">0.0850807295426052</Data></Cell><Cell><Data ss:Type="Number">0</Data></Cell><Cell><Data ss:Type="Number">0</Data></Cell><Cell><Data ss:Type="Number">0.273445735382001</Data></Cell></Row><Row ss:Height="12.816"><Cell><Data ss:Type="String">SYNTHESIS_OF_BILE_ACIDS_AND_BILE_SALTS</Data></Cell><Cell><Data ss:Type="Number">0.102594880585632</Data></Cell><Cell><Data ss:Type="Number">0.54098566525737</Data></Cell><Cell><Data ss:Type="Number">0.570407500450288</Data></Cell><Cell><Data ss:Type="Number">0.521450077288015</Data></Cell><Cell><Data ss:Type="Number">0.330229049199368</Data></Cell><Cell><Data ss:Type="Number">0.634519570205504</Data></Cell><Cell><Data ss:Type="Number">0.816495080797617</Data></Cell><Cell><Data ss:Type="Number">0.456312933336205</Data></Cell><Cell><Data ss:Type="Number">0.647617189903713</Data></Cell><Cell><Data ss:Type="Number">0.364310813069895</Data></Cell><Cell><Data ss:Type="Number">0.514356977059254</Data></Cell><Cell><Data ss:Type="Number">0.563594920159745</Data></Cell><Cell><Data ss:Type="Number">0.59251991521097</Data></Cell><Cell><Data ss:Type="Number">0.0533166768827727</Data></Cell><Cell><Data ss:Type="Number">0.57809898999782</Data></Cell><Cell><Data ss:Type="Number">0.48829726239806</Data></Cell><Cell><Data ss:Type="Number">0.737277079319442</Data></Cell><Cell><Data ss:Type="Number">0.704435654006497</Data></Cell><Cell><Data ss:Type="Number">0.135382812637522</Data></Cell><Cell><Data ss:Type="Number">0.346407753442588</Data></Cell><Cell><Data ss:Type="Number">0.6444953287838</Data></Cell><Cell><Data ss:Type="Number">0.292510400330498</Data></Cell><Cell><Data ss:Type="Number">0.66640167676332</Data></Cell><Cell><Data ss:Type="Number">0.751388669610671</Data></Cell><Cell><Data ss:Type="Number">0.645015651562359</Data></Cell><Cell><Data ss:Type="Number">0.693777516805612</Data></Cell><Cell><Data ss:Type="Number">0.608593999733805</Data></Cell><Cell><Data ss:Type="Number">0.725886828358528</Data></Cell><Cell><Data ss:Type="Number">0.583477069023992</Data></Cell><Cell><Data ss:Type="Number">0.661637971205471</Data></Cell><Cell><Data ss:Type="Number">0.0927812689345251</Data></Cell><Cell><Data ss:Type="Number">0.793897011473373</Data></Cell><Cell><Data ss:Type="Number">0.576881281604234</Data></Cell><Cell><Data ss:Type="Number">0.534405109602212</Data></Cell><Cell><Data ss:Type="Number">0.660881767526054</Data></Cell><Cell><Data ss:Type="Number">0.83286096176224</Data></Cell><Cell><Data ss:Type="Number">0.545252231319935</Data></Cell><Cell><Data ss:Type="Number">0.438498247989257</Data></Cell><Cell><Data ss:Type="Number">0.514937242661573</Data></Cell><Cell><Data ss:Type="Number">0.478234099526331</Data></Cell><Cell><Data ss:Type="Number">0.152097941640031</Data></Cell><Cell><Data ss:Type="Number">0.575217876211483</Data></Cell><Cell><Data ss:Type="Number">0.828515524691825</Data></Cell><Cell><Data ss:Type="Number">0.637959129641641</Data></Cell><Cell><Data ss:Type="Number">0.302903360075558</Data></Cell><Cell><Data ss:Type="Number">0.838102686002971</Data></Cell><Cell><Data ss:Type="Number">0.277430731684966</Data></Cell><Cell><Data ss:Type="Number">0.502110549786313</Data></Cell><Cell><Data ss:Type="Number">0.256918154899459</Data></Cell><Cell><Data ss:Type="Number">0.52017366380055</Data></Cell><Cell><Data ss:Type="Number">0.521450077288015</Data></Cell><Cell><Data ss:Type="Number">0.817042527759507</Data></Cell><Cell><Data ss:Type="Number">0.670927435589864</Data></Cell><Cell><Data ss:Type="Number">0.910873994197341</Data></Cell><Cell><Data ss:Type="Number">0.491434306069945</Data></Cell><Cell><Data ss:Type="Number">0.680801240300341</Data></Cell><Cell><Data ss:Type="Number">0.244414701673102</Data></Cell><Cell><Data ss:Type="Number">0.586859921785493</Data></Cell><Cell><Data ss:Type="Number">0.521450077288015</Data></Cell><Cell><Data ss:Type="Number">0.120308343449294</Data></Cell><Cell><Data ss:Type="Number">0.832594484445646</Data></Cell><Cell><Data ss:Type="Number">0.515787679549197</Data></Cell><Cell><Data ss:Type="Number">0.380779553916392</Data></Cell><Cell><Data ss:Type="Number">0.523198195688441</Data></Cell><Cell><Data ss:Type="Number">0.62479173408305</Data></Cell><Cell><Data ss:Type="Number">0.610369296712828</Data></Cell><Cell><Data ss:Type="Number">0.442048228963407</Data></Cell><Cell><Data ss:Type="Number">0.20220175178488</Data></Cell><Cell><Data ss:Type="Number">0</Data></Cell><Cell><Data ss:Type="Number">0.871068214117034</Data></Cell><Cell><Data ss:Type="Number">0.66720176146704</Data></Cell><Cell><Data ss:Type="Number">0.685665797030764</Data></Cell><Cell><Data ss:Type="Number">0.786002606173784</Data></Cell><Cell><Data ss:Type="Number">0.576881281604234</Data></Cell><Cell><Data ss:Type="Number">0.117423420613411</Data></Cell><Cell><Data ss:Type="Number">0.5300992534803</Data></Cell><Cell><Data ss:Type="Number">0.590120980899836</Data></Cell><Cell><Data ss:Type="Number">0.528771957191679</Data></Cell><Cell><Data ss:Type="Number">0.514937242661573</Data></Cell><Cell><Data ss:Type="Number">0.441462997889623</Data></Cell><Cell><Data ss:Type="Number">0.560580681751299</Data></Cell><Cell><Data ss:Type="Number">0.635558601557707</Data></Cell><Cell><Data ss:Type="Number">1</Data></Cell><Cell><Data ss:Type="Number">0.682447918672901</Data></Cell><Cell><Data ss:Type="Number">0.505864662103132</Data></Cell><Cell><Data ss:Type="Number">0.0755233018714923</Data></Cell><Cell><Data ss:Type="Number">0.369040835539422</Data></Cell><Cell><Data ss:Type="Number">0.346591504281736</Data></Cell><Cell><Data ss:Type="Number">0.420948640408699</Data></Cell><Cell><Data ss:Type="Number">0.315539487756356</Data></Cell><Cell><Data ss:Type="Number">0.332662249615083</Data></Cell><Cell><Data ss:Type="Number">0.364933507566105</Data></Cell><Cell><Data ss:Type="Number">0.296512693679128</Data></Cell><Cell><Data ss:Type="Number">0.304117269456224</Data></Cell><Cell><Data ss:Type="Number">0.454993572969692</Data></Cell><Cell><Data ss:Type="Number">0.285656100795987</Data></Cell><Cell><Data ss:Type="Number">0.304372817793611</Data></Cell><Cell><Data ss:Type="Number">0.265698456341852</Data></Cell><Cell><Data ss:Type="Number">0.308106657107613</Data></Cell><Cell><Data ss:Type="Number">0.233970528832309</Data></Cell><Cell><Data ss:Type="Number">0.374435217041591</Data></Cell><Cell><Data ss:Type="Number">0.315432092281736</Data></Cell><Cell><Data ss:Type="Number">0.408777500724437</Data></Cell><Cell><Data ss:Type="Number">0.294004917327385</Data></Cell><Cell><Data ss:Type="Number">0.307204217644323</Data></Cell><Cell><Data ss:Type="Number">0.295642888102596</Data></Cell><Cell><Data ss:Type="Number">0.352479996026013</Data></Cell><Cell><Data ss:Type="Number">0.288187277386205</Data></Cell><Cell><Data ss:Type="Number">0.325749758274762</Data></Cell><Cell><Data ss:Type="Number">0.303705169048391</Data></Cell><Cell><Data ss:Type="Number">0.342441399251451</Data></Cell><Cell><Data ss:Type="Number">0.331492385028951</Data></Cell><Cell><Data ss:Type="Number">0.356475876228296</Data></Cell><Cell><Data ss:Type="Number">0.350842443988288</Data></Cell><Cell><Data ss:Type="Number">0.354554389887902</Data></Cell><Cell><Data ss:Type="Number">0.387823664484887</Data></Cell><Cell><Data ss:Type="Number">0.317855536082259</Data></Cell><Cell><Data ss:Type="Number">0.350377227592704</Data></Cell><Cell><Data ss:Type="Number">0.306095949021027</Data></Cell><Cell><Data ss:Type="Number">0.296707040994818</Data></Cell><Cell><Data ss:Type="Number">0.367477152067919</Data></Cell><Cell><Data ss:Type="Number">0.377277367618351</Data></Cell><Cell><Data ss:Type="Number">0.321594206265273</Data></Cell><Cell><Data ss:Type="Number">0.313484272549896</Data></Cell><Cell><Data ss:Type="Number">0.310722919555537</Data></Cell><Cell><Data ss:Type="Number">0.363142764825172</Data></Cell><Cell><Data ss:Type="Number">0.352485524444261</Data></Cell><Cell><Data ss:Type="Number">0.368264519953781</Data></Cell><Cell><Data ss:Type="Number">0.334086124250636</Data></Cell><Cell><Data ss:Type="Number">0.305000786762654</Data></Cell><Cell><Data ss:Type="Number">0.3155711501672</Data></Cell><Cell><Data ss:Type="Number">0.379351781742468</Data></Cell><Cell><Data ss:Type="Number">0.289157477378182</Data></Cell><Cell><Data ss:Type="Number">0.303437725631263</Data></Cell><Cell><Data ss:Type="Number">0.316073172221605</Data></Cell><Cell><Data ss:Type="Number">0.300794670393254</Data></Cell><Cell><Data ss:Type="Number">0.33275508082304</Data></Cell><Cell><Data ss:Type="Number">0.275039508312025</Data></Cell><Cell><Data ss:Type="Number">0.306324102135818</Data></Cell><Cell><Data ss:Type="Number">0.317058071790904</Data></Cell><Cell><Data ss:Type="Number">0.336410562914718</Data></Cell><Cell><Data ss:Type="Number">0.389334981969201</Data></Cell><Cell><Data ss:Type="Number">0.292820428341995</Data></Cell><Cell><Data ss:Type="Number">0.310949979834677</Data></Cell><Cell><Data ss:Type="Number">0.295438906032178</Data></Cell><Cell><Data ss:Type="Number">0.386774799220933</Data></Cell><Cell><Data ss:Type="Number">0.403959922607316</Data></Cell><Cell><Data ss:Type="Number">0.337067106075029</Data></Cell><Cell><Data ss:Type="Number">0.320108718586363</Data></Cell><Cell><Data ss:Type="Number">0.543213230960887</Data></Cell><Cell><Data ss:Type="Number">0.371333341579339</Data></Cell><Cell><Data ss:Type="Number">0.272891932607461</Data></Cell><Cell><Data ss:Type="Number">0.264138047461895</Data></Cell><Cell><Data ss:Type="Number">0.298924820773424</Data></Cell><Cell><Data ss:Type="Number">0.429477453784436</Data></Cell><Cell><Data ss:Type="Number">0.255183817244457</Data></Cell><Cell><Data ss:Type="Number">0.24121041688885</Data></Cell><Cell><Data ss:Type="Number">0.311472902169986</Data></Cell><Cell><Data ss:Type="Number">0.34736527840464</Data></Cell><Cell><Data ss:Type="Number">0.360154141552758</Data></Cell><Cell><Data ss:Type="Number">0.369781302704592</Data></Cell><Cell><Data ss:Type="Number">0.580164008127716</Data></Cell><Cell><Data ss:Type="Number">0.350288772900733</Data></Cell><Cell><Data ss:Type="Number">0.347885944858496</Data></Cell><Cell><Data ss:Type="Number">0.359254768822913</Data></Cell><Cell><Data ss:Type="Number">0.414214616787795</Data></Cell><Cell><Data ss:Type="Number">0.406698864063699</Data></Cell><Cell><Data ss:Type="Number">0.383043902575879</Data></Cell><Cell><Data ss:Type="Number">0.414776135826612</Data></Cell><Cell><Data ss:Type="Number">0.405891325951058</Data></Cell><Cell><Data ss:Type="Number">0.638081016423027</Data></Cell><Cell><Data ss:Type="Number">0.316994304390583</Data></Cell></Row><Row ss:Index="7" ss:Height="12.816"><Cell><Data ss:Type="String">METABOLISM_OF_STEROID_HORMONES_AND_VITAMINS_A_AND_D</Data></Cell><Cell><Data ss:Type="Number">0.471770049531114</Data></Cell><Cell><Data ss:Type="Number">0.295381704071942</Data></Cell><Cell><Data ss:Type="Number">0.62026842669838</Data></Cell><Cell><Data ss:Type="Number">0.54960676796452</Data></Cell><Cell><Data ss:Type="Number">0.217266648810792</Data></Cell><Cell><Data ss:Type="Number">0.30506917097897</Data></Cell><Cell><Data ss:Type="Number">0.348855029079724</Data></Cell><Cell><Data ss:Type="Number">0.289544473051751</Data></Cell><Cell><Data ss:Type="Number">0.386097314578859</Data></Cell><Cell><Data ss:Type="Number">0.377444993814691</Data></Cell><Cell><Data ss:Type="Number">0.529342485826446</Data></Cell><Cell><Data ss:Type="Number">0.301646808531153</Data></Cell><Cell><Data ss:Type="Number">0.202897004011348</Data></Cell><Cell><Data ss:Type="Number">0.503073643246779</Data></Cell><Cell><Data ss:Type="Number">0.356604173638339</Data></Cell><Cell><Data ss:Type="Number">0.584885917107847</Data></Cell><Cell><Data ss:Type="Number">0.442475205090035</Data></Cell><Cell><Data ss:Type="Number">0.320690541114306</Data></Cell><Cell><Data ss:Type="Number">0.667815637024142</Data></Cell><Cell><Data ss:Type="Number">0.290368768928319</Data></Cell><Cell><Data ss:Type="Number">0.522181932140254</Data></Cell><Cell><Data ss:Type="Number">0.290169222269206</Data></Cell><Cell><Data ss:Type="Number">0.384672605179068</Data></Cell><Cell><Data ss:Type="Number">0.348180631223747</Data></Cell><Cell><Data ss:Type="Number">0.285060626389881</Data></Cell><Cell><Data ss:Type="Number">0.238153723069718</Data></Cell><Cell><Data ss:Type="Number">0.536310857878247</Data></Cell><Cell><Data ss:Type="Number">0.210682725737272</Data></Cell><Cell><Data ss:Type="Number">0.474874869884201</Data></Cell><Cell><Data ss:Type="Number">0.281729333249277</Data></Cell><Cell><Data ss:Type="Number">0.600764943302973</Data></Cell><Cell><Data ss:Type="Number">0.445684543552915</Data></Cell><Cell><Data ss:Type="Number">0.358301788430776</Data></Cell><Cell><Data ss:Type="Number">0.55573647180981</Data></Cell><Cell><Data ss:Type="Number">0.378128267938996</Data></Cell><Cell><Data ss:Type="Number">0.298502550356386</Data></Cell><Cell><Data ss:Type="Number">0.296095174383528</Data></Cell><Cell><Data ss:Type="Number">0.282315500958993</Data></Cell><Cell><Data ss:Type="Number">0.542488927035531</Data></Cell><Cell><Data ss:Type="Number">0.287085521204191</Data></Cell><Cell><Data ss:Type="Number">0.471971963921716</Data></Cell><Cell><Data ss:Type="Number">0.210682725737272</Data></Cell><Cell><Data ss:Type="Number">0.43673799927991</Data></Cell><Cell><Data ss:Type="Number">0.360991643597814</Data></Cell><Cell><Data ss:Type="Number">0.21872912107245</Data></Cell><Cell><Data ss:Type="Number">0.36810389630725</Data></Cell><Cell><Data ss:Type="Number">0.214015073276772</Data></Cell><Cell><Data ss:Type="Number">0.33472579714166</Data></Cell><Cell><Data ss:Type="Number">0.286990079494078</Data></Cell><Cell><Data ss:Type="Number">0.408170401330186</Data></Cell><Cell><Data ss:Type="Number">0.508999446385396</Data></Cell><Cell><Data ss:Type="Number">0.363947172802415</Data></Cell><Cell><Data ss:Type="Number">0.322121131392159</Data></Cell><Cell><Data ss:Type="Number">0.361924797322323</Data></Cell><Cell><Data ss:Type="Number">0.475885451670783</Data></Cell><Cell><Data ss:Type="Number">0.351067815100089</Data></Cell><Cell><Data ss:Type="Number">0.818341246435418</Data></Cell><Cell><Data ss:Type="Number">0.578732384603642</Data></Cell><Cell><Data ss:Type="Number">0.385472927010797</Data></Cell><Cell><Data ss:Type="Number">0.655850299923586</Data></Cell><Cell><Data ss:Type="Number">0.281123513670453</Data></Cell><Cell><Data ss:Type="Number">0.390477895604073</Data></Cell><Cell><Data ss:Type="Number">0.325107616949223</Data></Cell><Cell><Data ss:Type="Number">0.248677516868142</Data></Cell><Cell><Data ss:Type="Number">0.591447225026461</Data></Cell><Cell><Data ss:Type="Number">0.507261920210163</Data></Cell><Cell><Data ss:Type="Number">0.586217695594153</Data></Cell><Cell><Data ss:Type="Number">0.626048976151259</Data></Cell><Cell><Data ss:Type="Number">0.460933904162786</Data></Cell><Cell><Data ss:Type="Number">0.514818981886673</Data></Cell><Cell><Data ss:Type="Number">0.302970615905267</Data></Cell><Cell><Data ss:Type="Number">0.421649859214673</Data></Cell><Cell><Data ss:Type="Number">0.527274167935827</Data></Cell><Cell><Data ss:Type="Number">1</Data></Cell><Cell><Data ss:Type="Number">0.624593774977982</Data></Cell><Cell><Data ss:Type="Number">0.602633108796097</Data></Cell><Cell><Data ss:Type="Number">0.226365174078316</Data></Cell><Cell><Data ss:Type="Number">0.36810389630725</Data></Cell><Cell><Data ss:Type="Number">0.564806789020593</Data></Cell><Cell><Data ss:Type="Number">0.314593644603112</Data></Cell><Cell><Data ss:Type="Number">0.28916496841727</Data></Cell><Cell><Data ss:Type="Number">0.577558683349179</Data></Cell><Cell><Data ss:Type="Number">0.598681810071341</Data></Cell><Cell><Data ss:Type="Number">0.432321287748382</Data></Cell><Cell><Data ss:Type="Number">0.287255809919669</Data></Cell><Cell><Data ss:Type="Number">0.684976100387948</Data></Cell><Cell><Data ss:Type="Number">0.162736062553926</Data></Cell><Cell><Data ss:Type="Number">0.155606249896055</Data></Cell><Cell><Data ss:Type="Number">0.0575189610598222</Data></Cell><Cell><Data ss:Type="Number">0.306656699232745</Data></Cell><Cell><Data ss:Type="Number">0.258128303486215</Data></Cell><Cell><Data ss:Type="Number">0.246330541129621</Data></Cell><Cell><Data ss:Type="Number">0.362923105464331</Data></Cell><Cell><Data ss:Type="Number">0.320690541114306</Data></Cell><Cell><Data ss:Type="Number">0.095367309768074</Data></Cell><Cell><Data ss:Type="Number">0.353724447738518</Data></Cell><Cell><Data ss:Type="Number">0.382895691499533</Data></Cell><Cell><Data ss:Type="Number">0.374258544238209</Data></Cell><Cell><Data ss:Type="Number">0.341454458266396</Data></Cell><Cell><Data ss:Type="Number">0.3219168169338</Data></Cell><Cell><Data ss:Type="Number">0.180032770319437</Data></Cell><Cell><Data ss:Type="Number">0.383999085841445</Data></Cell><Cell><Data ss:Type="Number">0.0423793518945993</Data></Cell><Cell><Data ss:Type="Number">0.301311990027284</Data></Cell><Cell><Data ss:Type="Number">0.212815975684231</Data></Cell><Cell><Data ss:Type="Number">0.304329934688841</Data></Cell><Cell><Data ss:Type="Number">0.320823602828552</Data></Cell><Cell><Data ss:Type="Number">0.360456146536032</Data></Cell><Cell><Data ss:Type="Number">0.37370211651305</Data></Cell><Cell><Data ss:Type="Number">0.362296458401144</Data></Cell><Cell><Data ss:Type="Number">0.236430186021755</Data></Cell><Cell><Data ss:Type="Number">0.283076631328231</Data></Cell><Cell><Data ss:Type="Number">0.19392118362351</Data></Cell><Cell><Data ss:Type="Number">0.182220075131574</Data></Cell><Cell><Data ss:Type="Number">0.236997723992723</Data></Cell><Cell><Data ss:Type="Number">0.219229558873273</Data></Cell><Cell><Data ss:Type="Number">0.278478196844633</Data></Cell><Cell><Data ss:Type="Number">0.277718511896784</Data></Cell><Cell><Data ss:Type="Number">0.21340534007496</Data></Cell><Cell><Data ss:Type="Number">0.335918429975041</Data></Cell><Cell><Data ss:Type="Number">0.164535905692341</Data></Cell><Cell><Data ss:Type="Number">0.0607308638330848</Data></Cell><Cell><Data ss:Type="Number">0.166309785599194</Data></Cell><Cell><Data ss:Type="Number">0.247288431698669</Data></Cell><Cell><Data ss:Type="Number">0.292905068012674</Data></Cell><Cell><Data ss:Type="Number">0.344087388779855</Data></Cell><Cell><Data ss:Type="Number">0.21836947155516</Data></Cell><Cell><Data ss:Type="Number">0.22933668161989</Data></Cell><Cell><Data ss:Type="Number">0.125124817881477</Data></Cell><Cell><Data ss:Type="Number">0.284650448895359</Data></Cell><Cell><Data ss:Type="Number">0.317076056669961</Data></Cell><Cell><Data ss:Type="Number">0.234261705688243</Data></Cell><Cell><Data ss:Type="Number">0.367027243095654</Data></Cell><Cell><Data ss:Type="Number">0.355989510597286</Data></Cell><Cell><Data ss:Type="Number">0.269834595146692</Data></Cell><Cell><Data ss:Type="Number">0.308744732069441</Data></Cell><Cell><Data ss:Type="Number">0.282859270549667</Data></Cell><Cell><Data ss:Type="Number">0.332376151324309</Data></Cell><Cell><Data ss:Type="Number">0.310769917726559</Data></Cell><Cell><Data ss:Type="Number">0.287380615652156</Data></Cell><Cell><Data ss:Type="Number">0.182828877707215</Data></Cell><Cell><Data ss:Type="Number">0.0893228210746916</Data></Cell><Cell><Data ss:Type="Number">0.400315668294129</Data></Cell><Cell><Data ss:Type="Number">0.291883781293051</Data></Cell><Cell><Data ss:Type="Number">0.48246408941283</Data></Cell><Cell><Data ss:Type="Number">0.165556551578796</Data></Cell><Cell><Data ss:Type="Number">0.126530405129039</Data></Cell><Cell><Data ss:Type="Number">0.175129948798647</Data></Cell><Cell><Data ss:Type="Number">0.278806822975231</Data></Cell><Cell><Data ss:Type="Number">0.106061642739124</Data></Cell><Cell><Data ss:Type="Number">0.182951968184461</Data></Cell><Cell><Data ss:Type="Number">0.283319116396784</Data></Cell><Cell><Data ss:Type="Number">0.366539373705428</Data></Cell><Cell><Data ss:Type="Number">0.330920065059534</Data></Cell><Cell><Data ss:Type="Number">0.0579999464401292</Data></Cell><Cell><Data ss:Type="Number">0.374752741162419</Data></Cell><Cell><Data ss:Type="Number">0.379841478984276</Data></Cell><Cell><Data ss:Type="Number">0.263217678781915</Data></Cell><Cell><Data ss:Type="Number">0.311420846449849</Data></Cell><Cell><Data ss:Type="Number">0.149364474388305</Data></Cell><Cell><Data ss:Type="Number">0.180164952550157</Data></Cell><Cell><Data ss:Type="Number">0.0543417772699323</Data></Cell><Cell><Data ss:Type="Number">0.103847483295662</Data></Cell><Cell><Data ss:Type="Number">0.0694829693179851</Data></Cell><Cell><Data ss:Type="Number">0.117378093210291</Data></Cell><Cell><Data ss:Type="Number">0.0372298012615339</Data></Cell><Cell><Data ss:Type="Number">0.0502086455331131</Data></Cell><Cell><Data ss:Type="Number">0</Data></Cell><Cell><Data ss:Type="Number">0.101000022152205</Data></Cell><Cell><Data ss:Type="Number">0.0529048538012816</Data></Cell><Cell><Data ss:Type="Number">0.327002355524575</Data></Cell><Cell><Data ss:Type="Number">0.246587204582254</Data></Cell></Row><Row ss:Height="12.816"><Cell><Data ss:Type="String">SIGNALING_BY_SCF_KIT</Data></Cell><Cell><Data ss:Type="Number">0.666304808627555</Data></Cell><Cell><Data ss:Type="Number">0.825553647851002</Data></Cell><Cell><Data ss:Type="Number">0.84842079440536</Data></Cell><Cell><Data ss:Type="Number">0.74578730227192</Data></Cell><Cell><Data ss:Type="Number">0.404473172134546</Data></Cell><Cell><Data ss:Type="Number">0.9246752312675</Data></Cell><Cell><Data ss:Type="Number">0.494735062693012</Data></Cell><Cell><Data ss:Type="Number">0.387620678876099</Data></Cell><Cell><Data ss:Type="Number">0.486075041157515</Data></Cell><Cell><Data ss:Type="Number">0.525327515842626</Data></Cell><Cell><Data ss:Type="Number">0.481222803298676</Data></Cell><Cell><Data ss:Type="Number">0.900631273287952</Data></Cell><Cell><Data ss:Type="Number">0.85640479255088</Data></Cell><Cell><Data ss:Type="Number">0.531974382227054</Data></Cell><Cell><Data ss:Type="Number">0.592605315587275</Data></Cell><Cell><Data ss:Type="Number">0.439942456462421</Data></Cell><Cell><Data ss:Type="Number">0.856918560008865</Data></Cell><Cell><Data ss:Type="Number">0.488562602943145</Data></Cell><Cell><Data ss:Type="Number">0.6310951705074</Data></Cell><Cell><Data ss:Type="Number">0.353751689172798</Data></Cell><Cell><Data ss:Type="Number">0.447777445005665</Data></Cell><Cell><Data ss:Type="Number">0.318064874705892</Data></Cell><Cell><Data ss:Type="Number">0.486939134437763</Data></Cell><Cell><Data ss:Type="Number">0.651780070729314</Data></Cell><Cell><Data ss:Type="Number">0.739459832892185</Data></Cell><Cell><Data ss:Type="Number">0.781611781281671</Data></Cell><Cell><Data ss:Type="Number">0.920921753509086</Data></Cell><Cell><Data ss:Type="Number">0.401830592765299</Data></Cell><Cell><Data ss:Type="Number">0.956507773124235</Data></Cell><Cell><Data ss:Type="Number">0.720785167239812</Data></Cell><Cell><Data ss:Type="Number">0.616558352665999</Data></Cell><Cell><Data ss:Type="Number">0.837964791421099</Data></Cell><Cell><Data ss:Type="Number">0.879126176019935</Data></Cell><Cell><Data ss:Type="Number">0.832287967560189</Data></Cell><Cell><Data ss:Type="Number">0.868523307469101</Data></Cell><Cell><Data ss:Type="Number">0.405420520660784</Data></Cell><Cell><Data ss:Type="Number">0.38366190365683</Data></Cell><Cell><Data ss:Type="Number">0.386429937417041</Data></Cell><Cell><Data ss:Type="Number">0.81108860486223</Data></Cell><Cell><Data ss:Type="Number">0.482665738715783</Data></Cell><Cell><Data ss:Type="Number">0.524197056714648</Data></Cell><Cell><Data ss:Type="Number">0.76407602334208</Data></Cell><Cell><Data ss:Type="Number">0.611145233145121</Data></Cell><Cell><Data ss:Type="Number">0.779805568648751</Data></Cell><Cell><Data ss:Type="Number">0.36824237489046</Data></Cell><Cell><Data ss:Type="Number">0.572046144383795</Data></Cell><Cell><Data ss:Type="Number">0.46127672438731</Data></Cell><Cell><Data ss:Type="Number">0.992915872564887</Data></Cell><Cell><Data ss:Type="Number">0.305653267319329</Data></Cell><Cell><Data ss:Type="Number">0.839683263867527</Data></Cell><Cell><Data ss:Type="Number">0.720053333949797</Data></Cell><Cell><Data ss:Type="Number">0.698888046283396</Data></Cell><Cell><Data ss:Type="Number">0.717621715226873</Data></Cell><Cell><Data ss:Type="Number">0.528330071985857</Data></Cell><Cell><Data ss:Type="Number">0.717577233972015</Data></Cell><Cell><Data ss:Type="Number">0.893083039216654</Data></Cell><Cell><Data ss:Type="Number">0.349826804158608</Data></Cell><Cell><Data ss:Type="Number">0.559793211838994</Data></Cell><Cell><Data ss:Type="Number">0.430226928414317</Data></Cell><Cell><Data ss:Type="Number">0.63779261836602</Data></Cell><Cell><Data ss:Type="Number">0.372924785608064</Data></Cell><Cell><Data ss:Type="Number">0.737365940943311</Data></Cell><Cell><Data ss:Type="Number">0.510439398088733</Data></Cell><Cell><Data ss:Type="Number">0.355790218724622</Data></Cell><Cell><Data ss:Type="Number">0.686115522157021</Data></Cell><Cell><Data ss:Type="Number">0.59775944430106</Data></Cell><Cell><Data ss:Type="Number">0.764595759937862</Data></Cell><Cell><Data ss:Type="Number">0.559793211838994</Data></Cell><Cell><Data ss:Type="Number">1</Data></Cell><Cell><Data ss:Type="Number">0.484953260645156</Data></Cell><Cell><Data ss:Type="Number">0.480274180690505</Data></Cell><Cell><Data ss:Type="Number">0.718055040383419</Data></Cell><Cell><Data ss:Type="Number">0.731436889343202</Data></Cell><Cell><Data ss:Type="Number">0.677300363615353</Data></Cell><Cell><Data ss:Type="Number">0.572046144383795</Data></Cell><Cell><Data ss:Type="Number">0.532916261007143</Data></Cell><Cell><Data ss:Type="Number">0.405420520660784</Data></Cell><Cell><Data ss:Type="Number">0.723192371506455</Data></Cell><Cell><Data ss:Type="Number">0.712951758041923</Data></Cell><Cell><Data ss:Type="Number">0.726706516463894</Data></Cell><Cell><Data ss:Type="Number">0.812931972884614</Data></Cell><Cell><Data ss:Type="Number">0.646576349330908</Data></Cell><Cell><Data ss:Type="Number">0.632193773205289</Data></Cell><Cell><Data ss:Type="Number">0.424992673223145</Data></Cell><Cell><Data ss:Type="Number">0.353048390570505</Data></Cell><Cell><Data ss:Type="Number">0.518044366252996</Data></Cell><Cell><Data ss:Type="Number">0.117344422807029</Data></Cell><Cell><Data ss:Type="Number">0.150069787603228</Data></Cell><Cell><Data ss:Type="Number">0</Data></Cell><Cell><Data ss:Type="Number">0.17864106046925</Data></Cell><Cell><Data ss:Type="Number">0.179757845707844</Data></Cell><Cell><Data ss:Type="Number">0.257573940083394</Data></Cell><Cell><Data ss:Type="Number">0.228733477276503</Data></Cell><Cell><Data ss:Type="Number">0.212817934309081</Data></Cell><Cell><Data ss:Type="Number">0</Data></Cell><Cell><Data ss:Type="Number">0.243176265323658</Data></Cell><Cell><Data ss:Type="Number">0.212193003743044</Data></Cell><Cell><Data ss:Type="Number">0.263092450824835</Data></Cell><Cell><Data ss:Type="Number">0.263092450824835</Data></Cell><Cell><Data ss:Type="Number">0.339885289547549</Data></Cell><Cell><Data ss:Type="Number">0.142126538443497</Data></Cell><Cell><Data ss:Type="Number">0.240579749731959</Data></Cell><Cell><Data ss:Type="Number">0.0067171476637111</Data></Cell><Cell><Data ss:Type="Number">0.239286743980534</Data></Cell><Cell><Data ss:Type="Number">0.264721787689715</Data></Cell><Cell><Data ss:Type="Number">0.241472249788538</Data></Cell><Cell><Data ss:Type="Number">0.21554718619864</Data></Cell><Cell><Data ss:Type="Number">0.198050416324406</Data></Cell><Cell><Data ss:Type="Number">0.220984535103561</Data></Cell><Cell><Data ss:Type="Number">0.233464389477995</Data></Cell><Cell><Data ss:Type="Number">0.212515702992365</Data></Cell><Cell><Data ss:Type="Number">0.195665367094585</Data></Cell><Cell><Data ss:Type="Number">0.168144912489506</Data></Cell><Cell><Data ss:Type="Number">0.17040423687474</Data></Cell><Cell><Data ss:Type="Number">0.1813256949709</Data></Cell><Cell><Data ss:Type="Number">0.128874740037637</Data></Cell><Cell><Data ss:Type="Number">0.225197215564782</Data></Cell><Cell><Data ss:Type="Number">0.193776562523702</Data></Cell><Cell><Data ss:Type="Number">0.202267126568466</Data></Cell><Cell><Data ss:Type="Number">0.260946698993738</Data></Cell><Cell><Data ss:Type="Number">0.128201874682267</Data></Cell><Cell><Data ss:Type="Number">0.0560043615887668</Data></Cell><Cell><Data ss:Type="Number">0.182944425604339</Data></Cell><Cell><Data ss:Type="Number">0.199960697980816</Data></Cell><Cell><Data ss:Type="Number">0.281986224948181</Data></Cell><Cell><Data ss:Type="Number">0.329464749914927</Data></Cell><Cell><Data ss:Type="Number">0.175155097538897</Data></Cell><Cell><Data ss:Type="Number">0.121710562970912</Data></Cell><Cell><Data ss:Type="Number">0.151273992046827</Data></Cell><Cell><Data ss:Type="Number">0.227706641184021</Data></Cell><Cell><Data ss:Type="Number">0.222982067582655</Data></Cell><Cell><Data ss:Type="Number">0.31446697268336</Data></Cell><Cell><Data ss:Type="Number">0.252694658691594</Data></Cell><Cell><Data ss:Type="Number">0.218079950798743</Data></Cell><Cell><Data ss:Type="Number">0.180158082443096</Data></Cell><Cell><Data ss:Type="Number">0.193048633586624</Data></Cell><Cell><Data ss:Type="Number">0.193273830145209</Data></Cell><Cell><Data ss:Type="Number">0.247508357245263</Data></Cell><Cell><Data ss:Type="Number">0.281258372168773</Data></Cell><Cell><Data ss:Type="Number">0.213598375566035</Data></Cell><Cell><Data ss:Type="Number">0.189002228270093</Data></Cell><Cell><Data ss:Type="Number">0.0356382400158967</Data></Cell><Cell><Data ss:Type="Number">0.203769810582297</Data></Cell><Cell><Data ss:Type="Number">0.286510755670264</Data></Cell><Cell><Data ss:Type="Number">0.250455453966541</Data></Cell><Cell><Data ss:Type="Number">0.0543706978945848</Data></Cell><Cell><Data ss:Type="Number">0.0543618905301352</Data></Cell><Cell><Data ss:Type="Number">0.213413252235001</Data></Cell><Cell><Data ss:Type="Number">0.166226680682767</Data></Cell><Cell><Data ss:Type="Number">0</Data></Cell><Cell><Data ss:Type="Number">0.105506643509466</Data></Cell><Cell><Data ss:Type="Number">0.258273510025985</Data></Cell><Cell><Data ss:Type="Number">0.254687040766956</Data></Cell><Cell><Data ss:Type="Number">0.264470707301686</Data></Cell><Cell><Data ss:Type="Number">0</Data></Cell><Cell><Data ss:Type="Number">0.246311028968844</Data></Cell><Cell><Data ss:Type="Number">0.345061548244804</Data></Cell><Cell><Data ss:Type="Number">0.197818653875927</Data></Cell><Cell><Data ss:Type="Number">0.212834121201327</Data></Cell><Cell><Data ss:Type="Number">0.143597951139592</Data></Cell><Cell><Data ss:Type="Number">0.294799766681313</Data></Cell><Cell><Data ss:Type="Number">0</Data></Cell><Cell><Data ss:Type="Number">0.0710253068864207</Data></Cell><Cell><Data ss:Type="Number">0.0838040568608244</Data></Cell><Cell><Data ss:Type="Number">0.22178911045271</Data></Cell><Cell><Data ss:Type="Number">0</Data></Cell><Cell><Data ss:Type="Number">0.0933790514325545</Data></Cell><Cell><Data ss:Type="Number">0.00850891003287339</Data></Cell><Cell><Data ss:Type="Number">0.0611417177544478</Data></Cell><Cell><Data ss:Type="Number">0</Data></Cell><Cell><Data ss:Type="Number">0.110966584027351</Data></Cell><Cell><Data ss:Type="Number">0.190911447082623</Data></Cell></Row><Row ss:Height="12.816"><Cell><Data ss:Type="String">DAG_AND_IP3_SIGNALING</Data></Cell><Cell><Data ss:Type="Number">0.877576211065366</Data></Cell><Cell><Data ss:Type="Number">0.875332859254012</Data></Cell><Cell><Data ss:Type="Number">1</Data></Cell><Cell><Data ss:Type="Number">0.742526316253795</Data></Cell><Cell><Data ss:Type="Number">0.238804740324253</Data></Cell><Cell><Data ss:Type="Number">0.868946138726151</Data></Cell><Cell><Data ss:Type="Number">0.722665454312714</Data></Cell><Cell><Data ss:Type="Number">0.488151374320538</Data></Cell><Cell><Data ss:Type="Number">0.746293538394295</Data></Cell><Cell><Data ss:Type="Number">0.418552385866144</Data></Cell><Cell><Data ss:Type="Number">0.727798193433177</Data></Cell><Cell><Data ss:Type="Number">0.899337618693922</Data></Cell><Cell><Data ss:Type="Number">0.78348025189255</Data></Cell><Cell><Data ss:Type="Number">0.583782868571886</Data></Cell><Cell><Data ss:Type="Number">0.49306492764098</Data></Cell><Cell><Data ss:Type="Number">0.111722966291275</Data></Cell><Cell><Data ss:Type="Number">0.919378326758929</Data></Cell><Cell><Data ss:Type="Number">0.312532305179963</Data></Cell><Cell><Data ss:Type="Number">0.686692427648337</Data></Cell><Cell><Data ss:Type="Number">0.727214237754715</Data></Cell><Cell><Data ss:Type="Number">0.718277931297162</Data></Cell><Cell><Data ss:Type="Number">0.311709493769612</Data></Cell><Cell><Data ss:Type="Number">0.323940545803603</Data></Cell><Cell><Data ss:Type="Number">0.514684716810005</Data></Cell><Cell><Data ss:Type="Number">0.80186713639002</Data></Cell><Cell><Data ss:Type="Number">0.502070819357001</Data></Cell><Cell><Data ss:Type="Number">1</Data></Cell><Cell><Data ss:Type="Number">0.729730086627205</Data></Cell><Cell><Data ss:Type="Number">0.87241684675668</Data></Cell><Cell><Data ss:Type="Number">0.777656737576674</Data></Cell><Cell><Data ss:Type="Number">0.736323005149781</Data></Cell><Cell><Data ss:Type="Number">0.74657301873665</Data></Cell><Cell><Data ss:Type="Number">0.878906349919897</Data></Cell><Cell><Data ss:Type="Number">0.970351917219789</Data></Cell><Cell><Data ss:Type="Number">0.70580926901137</Data></Cell><Cell><Data ss:Type="Number">0.578859699550215</Data></Cell><Cell><Data ss:Type="Number">0.494140344347822</Data></Cell><Cell><Data ss:Type="Number">0.290228865831455</Data></Cell><Cell><Data ss:Type="Number">0.788597907848193</Data></Cell><Cell><Data ss:Type="Number">0.714622797829007</Data></Cell><Cell><Data ss:Type="Number">0.371818782266289</Data></Cell><Cell><Data ss:Type="Number">0.488151374320538</Data></Cell><Cell><Data ss:Type="Number">0.745175617024877</Data></Cell><Cell><Data ss:Type="Number">0.876317812013993</Data></Cell><Cell><Data ss:Type="Number">0.309895037788471</Data></Cell><Cell><Data ss:Type="Number">0.716518434104124</Data></Cell><Cell><Data ss:Type="Number">0.331731827982641</Data></Cell><Cell><Data ss:Type="Number">0.508910707600059</Data></Cell><Cell><Data ss:Type="Number">0.199519218504302</Data></Cell><Cell><Data ss:Type="Number">0.8734278068601</Data></Cell><Cell><Data ss:Type="Number">0.553074146187481</Data></Cell><Cell><Data ss:Type="Number">0.79326305899642</Data></Cell><Cell><Data ss:Type="Number">0.730927155540701</Data></Cell><Cell><Data ss:Type="Number">0.391907832475702</Data></Cell><Cell><Data ss:Type="Number">0.734854536582305</Data></Cell><Cell><Data ss:Type="Number">0.846236676250011</Data></Cell><Cell><Data ss:Type="Number">0.433414628950416</Data></Cell><Cell><Data ss:Type="Number">0.634566301992465</Data></Cell><Cell><Data ss:Type="Number">0.736323005149781</Data></Cell><Cell><Data ss:Type="Number">0.873673938788535</Data></Cell><Cell><Data ss:Type="Number">0.407884001886376</Data></Cell><Cell><Data ss:Type="Number">0.823564140818456</Data></Cell><Cell><Data ss:Type="Number">0.316735246009553</Data></Cell><Cell><Data ss:Type="Number">0.488151374320538</Data></Cell><Cell><Data ss:Type="Number">0.779059797979056</Data></Cell><Cell><Data ss:Type="Number">0.741972637843597</Data></Cell><Cell><Data ss:Type="Number">0.685350860865571</Data></Cell><Cell><Data ss:Type="Number">0.290053372508243</Data></Cell><Cell><Data ss:Type="Number">0.895100476302591</Data></Cell><Cell><Data ss:Type="Number">0.636532102279245</Data></Cell><Cell><Data ss:Type="Number">0.742522474599604</Data></Cell><Cell><Data ss:Type="Number">0.492289691149364</Data></Cell><Cell><Data ss:Type="Number">0.635733013002554</Data></Cell><Cell><Data ss:Type="Number">0.778809057280818</Data></Cell><Cell><Data ss:Type="Number">0.724725048246324</Data></Cell><Cell><Data ss:Type="Number">0.635065681957746</Data></Cell><Cell><Data ss:Type="Number">0.635907877322644</Data></Cell><Cell><Data ss:Type="Number">0.293727848119011</Data></Cell><Cell><Data ss:Type="Number">0.801131287938823</Data></Cell><Cell><Data ss:Type="Number">0.928719983025164</Data></Cell><Cell><Data ss:Type="Number">0.488151374320538</Data></Cell><Cell><Data ss:Type="Number">0.732193393218806</Data></Cell><Cell><Data ss:Type="Number">0.551551152353632</Data></Cell><Cell><Data ss:Type="Number">0.585017079423363</Data></Cell><Cell><Data ss:Type="Number">0.194571852530222</Data></Cell><Cell><Data ss:Type="Number">0.389601538550416</Data></Cell><Cell><Data ss:Type="Number">0.0868345842260303</Data></Cell><Cell><Data ss:Type="Number">0.117445882395201</Data></Cell><Cell><Data ss:Type="Number">0</Data></Cell><Cell><Data ss:Type="Number">0.20163711834039</Data></Cell><Cell><Data ss:Type="Number">0.176026587012052</Data></Cell><Cell><Data ss:Type="Number">0.215919360753386</Data></Cell><Cell><Data ss:Type="Number">0.263742376875714</Data></Cell><Cell><Data ss:Type="Number">0.245278815096633</Data></Cell><Cell><Data ss:Type="Number">0</Data></Cell><Cell><Data ss:Type="Number">0.263053652463513</Data></Cell><Cell><Data ss:Type="Number">0.217423372141175</Data></Cell><Cell><Data ss:Type="Number">0.265431277701461</Data></Cell><Cell><Data ss:Type="Number">0.308882706150593</Data></Cell><Cell><Data ss:Type="Number">0.241584446589247</Data></Cell><Cell><Data ss:Type="Number">0.113806906103982</Data></Cell><Cell><Data ss:Type="Number">0.228434727971997</Data></Cell><Cell><Data ss:Type="Number">0.00495249590749037</Data></Cell><Cell><Data ss:Type="Number">0.242229390038202</Data></Cell><Cell><Data ss:Type="Number">0.165698561376851</Data></Cell><Cell><Data ss:Type="Number">0.250369924009593</Data></Cell><Cell><Data ss:Type="Number">0.25491609347687</Data></Cell><Cell><Data ss:Type="Number">0.265844792002913</Data></Cell><Cell><Data ss:Type="Number">0.232234165733591</Data></Cell><Cell><Data ss:Type="Number">0.276042199919901</Data></Cell><Cell><Data ss:Type="Number">0.176416405135959</Data></Cell><Cell><Data ss:Type="Number">0.191860284841994</Data></Cell><Cell><Data ss:Type="Number">0.142369840231283</Data></Cell><Cell><Data ss:Type="Number">0.163553022862097</Data></Cell><Cell><Data ss:Type="Number">0.15081267844104</Data></Cell><Cell><Data ss:Type="Number">0.0699478549626501</Data></Cell><Cell><Data ss:Type="Number">0.185548171125952</Data></Cell><Cell><Data ss:Type="Number">0.157971553216006</Data></Cell><Cell><Data ss:Type="Number">0.122098541311793</Data></Cell><Cell><Data ss:Type="Number">0.230878828573902</Data></Cell><Cell><Data ss:Type="Number">0.0876743810862686</Data></Cell><Cell><Data ss:Type="Number">0.01756748042209</Data></Cell><Cell><Data ss:Type="Number">0.131374457418426</Data></Cell><Cell><Data ss:Type="Number">0.1883430477681</Data></Cell><Cell><Data ss:Type="Number">0.197499521045044</Data></Cell><Cell><Data ss:Type="Number">0.273227634687104</Data></Cell><Cell><Data ss:Type="Number">0.141017607137875</Data></Cell><Cell><Data ss:Type="Number">0.095092778598833</Data></Cell><Cell><Data ss:Type="Number">0.114424218306494</Data></Cell><Cell><Data ss:Type="Number">0.166915681516732</Data></Cell><Cell><Data ss:Type="Number">0.25702774569542</Data></Cell><Cell><Data ss:Type="Number">0.0921322040389037</Data></Cell><Cell><Data ss:Type="Number">0.294398351182443</Data></Cell><Cell><Data ss:Type="Number">0.34585683689267</Data></Cell><Cell><Data ss:Type="Number">0.178303643300648</Data></Cell><Cell><Data ss:Type="Number">0.227559082176036</Data></Cell><Cell><Data ss:Type="Number">0.148464332840566</Data></Cell><Cell><Data ss:Type="Number">0.190675165420109</Data></Cell><Cell><Data ss:Type="Number">0.202355733761363</Data></Cell><Cell><Data ss:Type="Number">0.191092430252779</Data></Cell><Cell><Data ss:Type="Number">0.154446209641123</Data></Cell><Cell><Data ss:Type="Number">0.0441596169187603</Data></Cell><Cell><Data ss:Type="Number">0.248705501129533</Data></Cell><Cell><Data ss:Type="Number">0.112822702044357</Data></Cell><Cell><Data ss:Type="Number">0.254011875082503</Data></Cell><Cell><Data ss:Type="Number">0.0326601942422922</Data></Cell><Cell><Data ss:Type="Number">0.0486064477510267</Data></Cell><Cell><Data ss:Type="Number">0.139984295333537</Data></Cell><Cell><Data ss:Type="Number">0.132870590740586</Data></Cell><Cell><Data ss:Type="Number">0.0111556145970571</Data></Cell><Cell><Data ss:Type="Number">0.108801401090962</Data></Cell><Cell><Data ss:Type="Number">0.22701519504433</Data></Cell><Cell><Data ss:Type="Number">0.261465730575117</Data></Cell><Cell><Data ss:Type="Number">0.297229488459001</Data></Cell><Cell><Data ss:Type="Number">0</Data></Cell><Cell><Data ss:Type="Number">0.250338796085027</Data></Cell><Cell><Data ss:Type="Number">0.274677129901378</Data></Cell><Cell><Data ss:Type="Number">0.17956595838707</Data></Cell><Cell><Data ss:Type="Number">0.121641491524516</Data></Cell><Cell><Data ss:Type="Number">0.100501709945523</Data></Cell><Cell><Data ss:Type="Number">0.098505909114092</Data></Cell><Cell><Data ss:Type="Number">0.023112702105732</Data></Cell><Cell><Data ss:Type="Number">0.0739056568780336</Data></Cell><Cell><Data ss:Type="Number">0.0835608594548157</Data></Cell><Cell><Data ss:Type="Number">0.123081413876324</Data></Cell><Cell><Data ss:Type="Number">0</Data></Cell><Cell><Data ss:Type="Number">0.048658807576388</Data></Cell><Cell><Data ss:Type="Number">0</Data></Cell><Cell><Data ss:Type="Number">0.050830260350732</Data></Cell><Cell><Data ss:Type="Number">0</Data></Cell><Cell><Data ss:Type="Number">0.355707559390517</Data></Cell><Cell><Data ss:Type="Number">0.183378282215673</Data></Cell></Row><Row ss:Height="12.816"><Cell><Data ss:Type="String">CELL_CELL_COMMUNICATION</Data></Cell><Cell><Data ss:Type="Number">0.813879065619825</Data></Cell><Cell><Data ss:Type="Number">0.857220533803713</Data></Cell><Cell><Data ss:Type="Number">0.834661862350855</Data></Cell><Cell><Data ss:Type="Number">0.759168868763641</Data></Cell><Cell><Data ss:Type="Number">0.642287632021334</Data></Cell><Cell><Data ss:Type="Number">0.899103502541961</Data></Cell><Cell><Data ss:Type="Number">0.766257181264687</Data></Cell><Cell><Data ss:Type="Number">0.679799201931744</Data></Cell><Cell><Data ss:Type="Number">0.757075943168542</Data></Cell><Cell><Data ss:Type="Number">0.699885261341634</Data></Cell><Cell><Data ss:Type="Number">0.689956815632586</Data></Cell><Cell><Data ss:Type="Number">0.981174406992701</Data></Cell><Cell><Data ss:Type="Number">0.846023585856157</Data></Cell><Cell><Data ss:Type="Number">0.644300897836991</Data></Cell><Cell><Data ss:Type="Number">0.737939479889014</Data></Cell><Cell><Data ss:Type="Number">0.646323738703672</Data></Cell><Cell><Data ss:Type="Number">0.914345302591529</Data></Cell><Cell><Data ss:Type="Number">0.701915177955971</Data></Cell><Cell><Data ss:Type="Number">0.732020163674915</Data></Cell><Cell><Data ss:Type="Number">0.683787926919165</Data></Cell><Cell><Data ss:Type="Number">0.702911661183368</Data></Cell><Cell><Data ss:Type="Number">0.646266511073132</Data></Cell><Cell><Data ss:Type="Number">0.65718640016025</Data></Cell><Cell><Data ss:Type="Number">0.728944706399428</Data></Cell><Cell><Data ss:Type="Number">0.783532384363168</Data></Cell><Cell><Data ss:Type="Number">0.774797888833597</Data></Cell><Cell><Data ss:Type="Number">0.964519454441451</Data></Cell><Cell><Data ss:Type="Number">0.682063588929728</Data></Cell><Cell><Data ss:Type="Number">0.924400053119789</Data></Cell><Cell><Data ss:Type="Number">0.816990753735793</Data></Cell><Cell><Data ss:Type="Number">0.622383160256477</Data></Cell><Cell><Data ss:Type="Number">0.813199476665459</Data></Cell><Cell><Data ss:Type="Number">1</Data></Cell><Cell><Data ss:Type="Number">0.821838466073584</Data></Cell><Cell><Data ss:Type="Number">0.791725054522272</Data></Cell><Cell><Data ss:Type="Number">0.708071380840972</Data></Cell><Cell><Data ss:Type="Number">0.953046301426703</Data></Cell><Cell><Data ss:Type="Number">0.659062470713917</Data></Cell><Cell><Data ss:Type="Number">0.811877600380296</Data></Cell><Cell><Data ss:Type="Number">0.792560631148015</Data></Cell><Cell><Data ss:Type="Number">0.637869766694521</Data></Cell><Cell><Data ss:Type="Number">0.771333323359848</Data></Cell><Cell><Data ss:Type="Number">0.741228192300714</Data></Cell><Cell><Data ss:Type="Number">0.860376776063596</Data></Cell><Cell><Data ss:Type="Number">0.640487557220498</Data></Cell><Cell><Data ss:Type="Number">0.820309599082644</Data></Cell><Cell><Data ss:Type="Number">0.691055421603996</Data></Cell><Cell><Data ss:Type="Number">0.878404691744994</Data></Cell><Cell><Data ss:Type="Number">0.616062684294409</Data></Cell><Cell><Data ss:Type="Number">0.888735691475938</Data></Cell><Cell><Data ss:Type="Number">0.817816218682323</Data></Cell><Cell><Data ss:Type="Number">0.78512836220135</Data></Cell><Cell><Data ss:Type="Number">1</Data></Cell><Cell><Data ss:Type="Number">0.678980472420685</Data></Cell><Cell><Data ss:Type="Number">0.765553514440067</Data></Cell><Cell><Data ss:Type="Number">0.938057489180808</Data></Cell><Cell><Data ss:Type="Number">0.663228822816594</Data></Cell><Cell><Data ss:Type="Number">0.804299374202948</Data></Cell><Cell><Data ss:Type="Number">0.731853693340844</Data></Cell><Cell><Data ss:Type="Number">0.892882996338748</Data></Cell><Cell><Data ss:Type="Number">0.886900221119835</Data></Cell><Cell><Data ss:Type="Number">0.787736465228385</Data></Cell><Cell><Data ss:Type="Number">0.710449842291739</Data></Cell><Cell><Data ss:Type="Number">0.762619764970114</Data></Cell><Cell><Data ss:Type="Number">0.715971673578771</Data></Cell><Cell><Data ss:Type="Number">0.779873272279836</Data></Cell><Cell><Data ss:Type="Number">0.802150993163</Data></Cell><Cell><Data ss:Type="Number">0.7009969260835</Data></Cell><Cell><Data ss:Type="Number">0.748892109310732</Data></Cell><Cell><Data ss:Type="Number">0.69608195239511</Data></Cell><Cell><Data ss:Type="Number">0.739631098112473</Data></Cell><Cell><Data ss:Type="Number">0.751469820316622</Data></Cell><Cell><Data ss:Type="Number">0.840143589634997</Data></Cell><Cell><Data ss:Type="Number">0.731300152420509</Data></Cell><Cell><Data ss:Type="Number">0.726271390643088</Data></Cell><Cell><Data ss:Type="Number">0.712159948464154</Data></Cell><Cell><Data ss:Type="Number">0.680554725450839</Data></Cell><Cell><Data ss:Type="Number">0.821838466073584</Data></Cell><Cell><Data ss:Type="Number">0.833525970509579</Data></Cell><Cell><Data ss:Type="Number">0.836106073183757</Data></Cell><Cell><Data ss:Type="Number">1</Data></Cell><Cell><Data ss:Type="Number">0.760782022076335</Data></Cell><Cell><Data ss:Type="Number">0.775799574114196</Data></Cell><Cell><Data ss:Type="Number">0.708865938144286</Data></Cell><Cell><Data ss:Type="Number">0.726384008374489</Data></Cell><Cell><Data ss:Type="Number">0.685907358031808</Data></Cell><Cell><Data ss:Type="Number">0.401157168662578</Data></Cell><Cell><Data ss:Type="Number">0.447907348006553</Data></Cell><Cell><Data ss:Type="Number">0.243276136661343</Data></Cell><Cell><Data ss:Type="Number">0.480617406016532</Data></Cell><Cell><Data ss:Type="Number">0.477511000637222</Data></Cell><Cell><Data ss:Type="Number">0.570795896341472</Data></Cell><Cell><Data ss:Type="Number">0.543915674694922</Data></Cell><Cell><Data ss:Type="Number">0.553979881151185</Data></Cell><Cell><Data ss:Type="Number">0.21764604197972</Data></Cell><Cell><Data ss:Type="Number">0.547178932570803</Data></Cell><Cell><Data ss:Type="Number">0.539239054530394</Data></Cell><Cell><Data ss:Type="Number">0.542744694246907</Data></Cell><Cell><Data ss:Type="Number">0.552960902640531</Data></Cell><Cell><Data ss:Type="Number">0.558882567949127</Data></Cell><Cell><Data ss:Type="Number">0.460314302280367</Data></Cell><Cell><Data ss:Type="Number">0.545033310878589</Data></Cell><Cell><Data ss:Type="Number">0.283028726047954</Data></Cell><Cell><Data ss:Type="Number">0.531524536144253</Data></Cell><Cell><Data ss:Type="Number">0.49250071007424</Data></Cell><Cell><Data ss:Type="Number">0.523001748161596</Data></Cell><Cell><Data ss:Type="Number">0.54022742810794</Data></Cell><Cell><Data ss:Type="Number">0.528041176152611</Data></Cell><Cell><Data ss:Type="Number">0.528394413167916</Data></Cell><Cell><Data ss:Type="Number">0.534699054982904</Data></Cell><Cell><Data ss:Type="Number">0.517833853092507</Data></Cell><Cell><Data ss:Type="Number">0.533935739864156</Data></Cell><Cell><Data ss:Type="Number">0.485839330106963</Data></Cell><Cell><Data ss:Type="Number">0.499435244565914</Data></Cell><Cell><Data ss:Type="Number">0.502911415473304</Data></Cell><Cell><Data ss:Type="Number">0.436064090941821</Data></Cell><Cell><Data ss:Type="Number">0.515117078530569</Data></Cell><Cell><Data ss:Type="Number">0.479287333639919</Data></Cell><Cell><Data ss:Type="Number">0.496918911966771</Data></Cell><Cell><Data ss:Type="Number">0.530562258415932</Data></Cell><Cell><Data ss:Type="Number">0.422707807960071</Data></Cell><Cell><Data ss:Type="Number">0.266683871902033</Data></Cell><Cell><Data ss:Type="Number">0.462638432064601</Data></Cell><Cell><Data ss:Type="Number">0.500540336614358</Data></Cell><Cell><Data ss:Type="Number">0.522183552914803</Data></Cell><Cell><Data ss:Type="Number">0.593260074236794</Data></Cell><Cell><Data ss:Type="Number">0.474751782815007</Data></Cell><Cell><Data ss:Type="Number">0.447078511535862</Data></Cell><Cell><Data ss:Type="Number">0.44556699814768</Data></Cell><Cell><Data ss:Type="Number">0.501674984411404</Data></Cell><Cell><Data ss:Type="Number">0.552261317675668</Data></Cell><Cell><Data ss:Type="Number">0.483369745699638</Data></Cell><Cell><Data ss:Type="Number">0.522143206331947</Data></Cell><Cell><Data ss:Type="Number">0.509337121170743</Data></Cell><Cell><Data ss:Type="Number">0.487360399449688</Data></Cell><Cell><Data ss:Type="Number">0.476270803203809</Data></Cell><Cell><Data ss:Type="Number">0.498320147096617</Data></Cell><Cell><Data ss:Type="Number">0.502124101413725</Data></Cell><Cell><Data ss:Type="Number">0.521559968216613</Data></Cell><Cell><Data ss:Type="Number">0.540389484370094</Data></Cell><Cell><Data ss:Type="Number">0.47537588808133</Data></Cell><Cell><Data ss:Type="Number">0.350913473592702</Data></Cell><Cell><Data ss:Type="Number">0.541479405952169</Data></Cell><Cell><Data ss:Type="Number">0.468029477860955</Data></Cell><Cell><Data ss:Type="Number">0.544838778320941</Data></Cell><Cell><Data ss:Type="Number">0.355241891690891</Data></Cell><Cell><Data ss:Type="Number">0.334585431814924</Data></Cell><Cell><Data ss:Type="Number">0.481497902768279</Data></Cell><Cell><Data ss:Type="Number">0.47270673107501</Data></Cell><Cell><Data ss:Type="Number">0.217261029710911</Data></Cell><Cell><Data ss:Type="Number">0.45705815193423</Data></Cell><Cell><Data ss:Type="Number">0.547833601032946</Data></Cell><Cell><Data ss:Type="Number">0.547102971034687</Data></Cell><Cell><Data ss:Type="Number">0.561620341614875</Data></Cell><Cell><Data ss:Type="Number">0.239132305037198</Data></Cell><Cell><Data ss:Type="Number">0.534587906935575</Data></Cell><Cell><Data ss:Type="Number">0.567853344185065</Data></Cell><Cell><Data ss:Type="Number">0.505223994913089</Data></Cell><Cell><Data ss:Type="Number">0.500291992787294</Data></Cell><Cell><Data ss:Type="Number">0.465716441902667</Data></Cell><Cell><Data ss:Type="Number">0.455905868213683</Data></Cell><Cell><Data ss:Type="Number">0.27499274141935</Data></Cell><Cell><Data ss:Type="Number">0.386770159957909</Data></Cell><Cell><Data ss:Type="Number">0.371597930082487</Data></Cell><Cell><Data ss:Type="Number">0.429833865519715</Data></Cell><Cell><Data ss:Type="Number">0.253015292556841</Data></Cell><Cell><Data ss:Type="Number">0.37722210819642</Data></Cell><Cell><Data ss:Type="Number">0.24663125791845</Data></Cell><Cell><Data ss:Type="Number">0.368843537226025</Data></Cell><Cell><Data ss:Type="Number">0.272267073313741</Data></Cell><Cell><Data ss:Type="Number">0</Data></Cell><Cell><Data ss:Type="Number">0.501660326265275</Data></Cell></Row><Row ss:Height="12.816"><Cell><Data ss:Type="String">MEIOSIS</Data></Cell><Cell><Data ss:Type="Number">0.416952024114002</Data></Cell><Cell><Data ss:Type="Number">0.562836217954279</Data></Cell><Cell><Data ss:Type="Number">0.810821739616196</Data></Cell><Cell><Data ss:Type="Number">1</Data></Cell><Cell><Data ss:Type="Number">0.345081862274448</Data></Cell><Cell><Data ss:Type="Number">0.396595412439557</Data></Cell><Cell><Data ss:Type="Number">0.621097100489455</Data></Cell><Cell><Data ss:Type="Number">0.720870959628907</Data></Cell><Cell><Data ss:Type="Number">0.482477949835042</Data></Cell><Cell><Data ss:Type="Number">1</Data></Cell><Cell><Data ss:Type="Number">0.793007251500884</Data></Cell><Cell><Data ss:Type="Number">0.381457529803942</Data></Cell><Cell><Data ss:Type="Number">0.871951209842076</Data></Cell><Cell><Data ss:Type="Number">0.712000075253338</Data></Cell><Cell><Data ss:Type="Number">0.615868026369213</Data></Cell><Cell><Data ss:Type="Number">0.741367459214648</Data></Cell><Cell><Data ss:Type="Number">0.43535414823828</Data></Cell><Cell><Data ss:Type="Number">0.765070686679894</Data></Cell><Cell><Data ss:Type="Number">0.529799616874326</Data></Cell><Cell><Data ss:Type="Number">0.292700558829182</Data></Cell><Cell><Data ss:Type="Number">0.340529826404298</Data></Cell><Cell><Data ss:Type="Number">0.298107330143103</Data></Cell><Cell><Data ss:Type="Number">0.632796349145023</Data></Cell><Cell><Data ss:Type="Number">0.880347398013345</Data></Cell><Cell><Data ss:Type="Number">0.383419187144415</Data></Cell><Cell><Data ss:Type="Number">0.757812197650831</Data></Cell><Cell><Data ss:Type="Number">0.656804962060451</Data></Cell><Cell><Data ss:Type="Number">0.369119228514844</Data></Cell><Cell><Data ss:Type="Number">0.396008510687867</Data></Cell><Cell><Data ss:Type="Number">0.454843907422358</Data></Cell><Cell><Data ss:Type="Number">0.673478552803024</Data></Cell><Cell><Data ss:Type="Number">0.435394483719559</Data></Cell><Cell><Data ss:Type="Number">0.876022246751217</Data></Cell><Cell><Data ss:Type="Number">0.583424916723946</Data></Cell><Cell><Data ss:Type="Number">0.423374267734918</Data></Cell><Cell><Data ss:Type="Number">0.256536791066366</Data></Cell><Cell><Data ss:Type="Number">0.323068618098035</Data></Cell><Cell><Data ss:Type="Number">0.330246681651543</Data></Cell><Cell><Data ss:Type="Number">0.476497415748754</Data></Cell><Cell><Data ss:Type="Number">0.406623778433068</Data></Cell><Cell><Data ss:Type="Number">0.534511595116232</Data></Cell><Cell><Data ss:Type="Number">0.728152601561117</Data></Cell><Cell><Data ss:Type="Number">0.478890835046289</Data></Cell><Cell><Data ss:Type="Number">0.555267146187568</Data></Cell><Cell><Data ss:Type="Number">0.343576695397365</Data></Cell><Cell><Data ss:Type="Number">0.609418251709064</Data></Cell><Cell><Data ss:Type="Number">0.445005310092184</Data></Cell><Cell><Data ss:Type="Number">0.784870643790111</Data></Cell><Cell><Data ss:Type="Number">0.273123404930552</Data></Cell><Cell><Data ss:Type="Number">0.872675019167186</Data></Cell><Cell><Data ss:Type="Number">0.641464732461347</Data></Cell><Cell><Data ss:Type="Number">0.377640326786822</Data></Cell><Cell><Data ss:Type="Number">0.728971305318082</Data></Cell><Cell><Data ss:Type="Number">0.60510624060247</Data></Cell><Cell><Data ss:Type="Number">1</Data></Cell><Cell><Data ss:Type="Number">0.546099119534068</Data></Cell><Cell><Data ss:Type="Number">0.208338480776307</Data></Cell><Cell><Data ss:Type="Number">0.444102897527905</Data></Cell><Cell><Data ss:Type="Number">0.782451776212687</Data></Cell><Cell><Data ss:Type="Number">0.388352127310844</Data></Cell><Cell><Data ss:Type="Number">0.315401443498442</Data></Cell><Cell><Data ss:Type="Number">0.50023037315607</Data></Cell><Cell><Data ss:Type="Number">0.486236228692963</Data></Cell><Cell><Data ss:Type="Number">0.851235478864565</Data></Cell><Cell><Data ss:Type="Number">0.398032252023222</Data></Cell><Cell><Data ss:Type="Number">0.605112372216158</Data></Cell><Cell><Data ss:Type="Number">0.780407119480507</Data></Cell><Cell><Data ss:Type="Number">0.600616462286134</Data></Cell><Cell><Data ss:Type="Number">0.731488784236598</Data></Cell><Cell><Data ss:Type="Number">0.535473536446801</Data></Cell><Cell><Data ss:Type="Number">0.641195042747285</Data></Cell><Cell><Data ss:Type="Number">0.491578640012671</Data></Cell><Cell><Data ss:Type="Number">0.492137359850778</Data></Cell><Cell><Data ss:Type="Number">0.723625110970495</Data></Cell><Cell><Data ss:Type="Number">0.635690067191169</Data></Cell><Cell><Data ss:Type="Number">0.373132764207991</Data></Cell><Cell><Data ss:Type="Number">0.350383826587141</Data></Cell><Cell><Data ss:Type="Number">0.532152079337593</Data></Cell><Cell><Data ss:Type="Number">0.5252587078081</Data></Cell><Cell><Data ss:Type="Number">0.984935118937506</Data></Cell><Cell><Data ss:Type="Number">0.757255950992087</Data></Cell><Cell><Data ss:Type="Number">0.951874303445621</Data></Cell><Cell><Data ss:Type="Number">0.620863644844748</Data></Cell><Cell><Data ss:Type="Number">0.802795539524451</Data></Cell><Cell><Data ss:Type="Number">0.751736662135783</Data></Cell><Cell><Data ss:Type="Number">0.368627938916946</Data></Cell><Cell><Data ss:Type="Number">0.125984413554501</Data></Cell><Cell><Data ss:Type="Number">0.120618013214699</Data></Cell><Cell><Data ss:Type="Number">0.0506091005026854</Data></Cell><Cell><Data ss:Type="Number">0.153180522020776</Data></Cell><Cell><Data ss:Type="Number">0.12936913579864</Data></Cell><Cell><Data ss:Type="Number">0.198546516698195</Data></Cell><Cell><Data ss:Type="Number">0.222907213882826</Data></Cell><Cell><Data ss:Type="Number">0.231089050302635</Data></Cell><Cell><Data ss:Type="Number">0.0473162886259947</Data></Cell><Cell><Data ss:Type="Number">0.248378415344031</Data></Cell><Cell><Data ss:Type="Number">0.230089173687751</Data></Cell><Cell><Data ss:Type="Number">0.210418818002984</Data></Cell><Cell><Data ss:Type="Number">0.234570862614792</Data></Cell><Cell><Data ss:Type="Number">0.331897254284014</Data></Cell><Cell><Data ss:Type="Number">0.141412090466026</Data></Cell><Cell><Data ss:Type="Number">0.166286725178825</Data></Cell><Cell><Data ss:Type="Number">0.0491500413231097</Data></Cell><Cell><Data ss:Type="Number">0.23741327070441</Data></Cell><Cell><Data ss:Type="Number">0.226915699508899</Data></Cell><Cell><Data ss:Type="Number">0.147604544793375</Data></Cell><Cell><Data ss:Type="Number">0.240797667017374</Data></Cell><Cell><Data ss:Type="Number">0.187629670598781</Data></Cell><Cell><Data ss:Type="Number">0.233454856296875</Data></Cell><Cell><Data ss:Type="Number">0.236141638941212</Data></Cell><Cell><Data ss:Type="Number">0.17840292217616</Data></Cell><Cell><Data ss:Type="Number">0.227537082443534</Data></Cell><Cell><Data ss:Type="Number">0.15119011594404</Data></Cell><Cell><Data ss:Type="Number">0.188552655155528</Data></Cell><Cell><Data ss:Type="Number">0.156758618424178</Data></Cell><Cell><Data ss:Type="Number">0.107535322209848</Data></Cell><Cell><Data ss:Type="Number">0.161485921980331</Data></Cell><Cell><Data ss:Type="Number">0.128100708982403</Data></Cell><Cell><Data ss:Type="Number">0.141661561973819</Data></Cell><Cell><Data ss:Type="Number">0.240778305782307</Data></Cell><Cell><Data ss:Type="Number">0.114080807202841</Data></Cell><Cell><Data ss:Type="Number">0.0812091059314</Data></Cell><Cell><Data ss:Type="Number">0.177966250104491</Data></Cell><Cell><Data ss:Type="Number">0.111833420014053</Data></Cell><Cell><Data ss:Type="Number">0.226257861815071</Data></Cell><Cell><Data ss:Type="Number">0.216261621748863</Data></Cell><Cell><Data ss:Type="Number">0.121010304414572</Data></Cell><Cell><Data ss:Type="Number">0.146149826471315</Data></Cell><Cell><Data ss:Type="Number">0.133628890711062</Data></Cell><Cell><Data ss:Type="Number">0.203700542433751</Data></Cell><Cell><Data ss:Type="Number">0.239812705426926</Data></Cell><Cell><Data ss:Type="Number">0.158466348894139</Data></Cell><Cell><Data ss:Type="Number">0.266859932347971</Data></Cell><Cell><Data ss:Type="Number">0.195587314069798</Data></Cell><Cell><Data ss:Type="Number">0.15548990602514</Data></Cell><Cell><Data ss:Type="Number">0.16088913494633</Data></Cell><Cell><Data ss:Type="Number">0.141713942265174</Data></Cell><Cell><Data ss:Type="Number">0.203355585969211</Data></Cell><Cell><Data ss:Type="Number">0.277433202133816</Data></Cell><Cell><Data ss:Type="Number">0.185363450406901</Data></Cell><Cell><Data ss:Type="Number">0.177704039416324</Data></Cell><Cell><Data ss:Type="Number">0.0692773339208433</Data></Cell><Cell><Data ss:Type="Number">0.214782913274816</Data></Cell><Cell><Data ss:Type="Number">0.182623434642747</Data></Cell><Cell><Data ss:Type="Number">0.294196669936973</Data></Cell><Cell><Data ss:Type="Number">0.0863576880151112</Data></Cell><Cell><Data ss:Type="Number">0.0893851749843361</Data></Cell><Cell><Data ss:Type="Number">0.181418042952276</Data></Cell><Cell><Data ss:Type="Number">0.145101157771384</Data></Cell><Cell><Data ss:Type="Number">0.12535449869786</Data></Cell><Cell><Data ss:Type="Number">0.128525116738039</Data></Cell><Cell><Data ss:Type="Number">0.228499255228886</Data></Cell><Cell><Data ss:Type="Number">0.287273840037902</Data></Cell><Cell><Data ss:Type="Number">0.234091449116276</Data></Cell><Cell><Data ss:Type="Number">0.0779569497032872</Data></Cell><Cell><Data ss:Type="Number">0.270164535120403</Data></Cell><Cell><Data ss:Type="Number">0.367111314402294</Data></Cell><Cell><Data ss:Type="Number">0.14808562388774</Data></Cell><Cell><Data ss:Type="Number">0.75957688896541</Data></Cell><Cell><Data ss:Type="Number">0.142003807531238</Data></Cell><Cell><Data ss:Type="Number">0.192688862586453</Data></Cell><Cell><Data ss:Type="Number">0</Data></Cell><Cell><Data ss:Type="Number">0.0544951668742404</Data></Cell><Cell><Data ss:Type="Number">0.0520509582734451</Data></Cell><Cell><Data ss:Type="Number">0.259750468342527</Data></Cell><Cell><Data ss:Type="Number">0.0444539169833441</Data></Cell><Cell><Data ss:Type="Number">0.102891022472128</Data></Cell><Cell><Data ss:Type="Number">0.00532884928557738</Data></Cell><Cell><Data ss:Type="Number">0.0900406525784919</Data></Cell><Cell><Data ss:Type="Number">0.0431425379971981</Data></Cell><Cell><Data ss:Type="Number">0.0882319567789048</Data></Cell><Cell><Data ss:Type="Number">0.172230975617265</Data></Cell></Row><Row ss:Height="12.816"><Cell><Data ss:Type="String">NEGATIVE_REGULATION_OF_FGFR_SIGNALING</Data></Cell><Cell><Data ss:Type="Number">0.558648376840457</Data></Cell><Cell><Data ss:Type="Number">0.810700137830575</Data></Cell><Cell><Data ss:Type="Number">0.887216926291427</Data></Cell><Cell><Data ss:Type="Number">0.711515578847537</Data></Cell><Cell><Data ss:Type="Number">0.444754465729328</Data></Cell><Cell><Data ss:Type="Number">0.70041472245879</Data></Cell><Cell><Data ss:Type="Number">0.763911664535645</Data></Cell><Cell><Data ss:Type="Number">0.509178336597966</Data></Cell><Cell><Data ss:Type="Number">0.675613515542716</Data></Cell><Cell><Data ss:Type="Number">0.512561228823018</Data></Cell><Cell><Data ss:Type="Number">0.467920330453147</Data></Cell><Cell><Data ss:Type="Number">1</Data></Cell><Cell><Data ss:Type="Number">0.683432052021375</Data></Cell><Cell><Data ss:Type="Number">0.857941645350885</Data></Cell><Cell><Data ss:Type="Number">0.696155982611849</Data></Cell><Cell><Data ss:Type="Number">0.425464940876654</Data></Cell><Cell><Data ss:Type="Number">0.84772310165507</Data></Cell><Cell><Data ss:Type="Number">0.582322484161182</Data></Cell><Cell><Data ss:Type="Number">1</Data></Cell><Cell><Data ss:Type="Number">0.486762858790177</Data></Cell><Cell><Data ss:Type="Number">0.488730507066416</Data></Cell><Cell><Data ss:Type="Number">0.365901398555075</Data></Cell><Cell><Data ss:Type="Number">0.488676265170544</Data></Cell><Cell><Data ss:Type="Number">0.651048556758122</Data></Cell><Cell><Data ss:Type="Number">0.744431681699832</Data></Cell><Cell><Data ss:Type="Number">0.721096500664155</Data></Cell><Cell><Data ss:Type="Number">0.931839392400687</Data></Cell><Cell><Data ss:Type="Number">0.516374987507167</Data></Cell><Cell><Data ss:Type="Number">1</Data></Cell><Cell><Data ss:Type="Number">0.673451388167509</Data></Cell><Cell><Data ss:Type="Number">0.417477636151689</Data></Cell><Cell><Data ss:Type="Number">0.609684582354435</Data></Cell><Cell><Data ss:Type="Number">0.595556346202835</Data></Cell><Cell><Data ss:Type="Number">0.732039500029553</Data></Cell><Cell><Data ss:Type="Number">0.759179131362596</Data></Cell><Cell><Data ss:Type="Number">0.578588347338424</Data></Cell><Cell><Data ss:Type="Number">0.705473340405009</Data></Cell><Cell><Data ss:Type="Number">0.456251066311377</Data></Cell><Cell><Data ss:Type="Number">0.742987110746915</Data></Cell><Cell><Data ss:Type="Number">0.639147822100754</Data></Cell><Cell><Data ss:Type="Number">0.394020641683275</Data></Cell><Cell><Data ss:Type="Number">0.427166957350496</Data></Cell><Cell><Data ss:Type="Number">0.580741882477548</Data></Cell><Cell><Data ss:Type="Number">0.732039500029553</Data></Cell><Cell><Data ss:Type="Number">0.376211892654664</Data></Cell><Cell><Data ss:Type="Number">0.904578319688064</Data></Cell><Cell><Data ss:Type="Number">0.516027954734298</Data></Cell><Cell><Data ss:Type="Number">0.909662406405975</Data></Cell><Cell><Data ss:Type="Number">0.264800834726668</Data></Cell><Cell><Data ss:Type="Number">1</Data></Cell><Cell><Data ss:Type="Number">0.655501755358806</Data></Cell><Cell><Data ss:Type="Number">0.735702556707798</Data></Cell><Cell><Data ss:Type="Number">0.6622597346879</Data></Cell><Cell><Data ss:Type="Number">0.512107125363205</Data></Cell><Cell><Data ss:Type="Number">0.757014931819935</Data></Cell><Cell><Data ss:Type="Number">0.684660629767858</Data></Cell><Cell><Data ss:Type="Number">0.47363782204784</Data></Cell><Cell><Data ss:Type="Number">0.732085882684589</Data></Cell><Cell><Data ss:Type="Number">0.624778701768954</Data></Cell><Cell><Data ss:Type="Number">0.552480291661829</Data></Cell><Cell><Data ss:Type="Number">0.615948145347598</Data></Cell><Cell><Data ss:Type="Number">0.856118936575288</Data></Cell><Cell><Data ss:Type="Number">0.525349112309051</Data></Cell><Cell><Data ss:Type="Number">0.514055330489165</Data></Cell><Cell><Data ss:Type="Number">0.715429778569454</Data></Cell><Cell><Data ss:Type="Number">0.827968622846075</Data></Cell><Cell><Data ss:Type="Number">0.656737830303658</Data></Cell><Cell><Data ss:Type="Number">0.616677692175692</Data></Cell><Cell><Data ss:Type="Number">0.438943623943295</Data></Cell><Cell><Data ss:Type="Number">0.621422395489875</Data></Cell><Cell><Data ss:Type="Number">0.645458135059422</Data></Cell><Cell><Data ss:Type="Number">0.712096368573652</Data></Cell><Cell><Data ss:Type="Number">0.609631883712225</Data></Cell><Cell><Data ss:Type="Number">0.760888650244708</Data></Cell><Cell><Data ss:Type="Number">0.811142499633351</Data></Cell><Cell><Data ss:Type="Number">0.543170261793837</Data></Cell><Cell><Data ss:Type="Number">0.472343482398465</Data></Cell><Cell><Data ss:Type="Number">0.868701392742811</Data></Cell><Cell><Data ss:Type="Number">0.80512253249122</Data></Cell><Cell><Data ss:Type="Number">0.786392010981429</Data></Cell><Cell><Data ss:Type="Number">0.857134633800553</Data></Cell><Cell><Data ss:Type="Number">0.782859136037978</Data></Cell><Cell><Data ss:Type="Number">0.801306209737531</Data></Cell><Cell><Data ss:Type="Number">0.645357148167791</Data></Cell><Cell><Data ss:Type="Number">0.575284483088754</Data></Cell><Cell><Data ss:Type="Number">0.491890769778054</Data></Cell><Cell><Data ss:Type="Number">0.0586439143894222</Data></Cell><Cell><Data ss:Type="Number">0.098122601196403</Data></Cell><Cell><Data ss:Type="Number">0</Data></Cell><Cell><Data ss:Type="Number">0.138667209234081</Data></Cell><Cell><Data ss:Type="Number">0.129378173243343</Data></Cell><Cell><Data ss:Type="Number">0.322164560687798</Data></Cell><Cell><Data ss:Type="Number">0.243382827223207</Data></Cell><Cell><Data ss:Type="Number">0.20669620974776</Data></Cell><Cell><Data ss:Type="Number">0.0195846593051097</Data></Cell><Cell><Data ss:Type="Number">0.250189029445648</Data></Cell><Cell><Data ss:Type="Number">0.197588053867739</Data></Cell><Cell><Data ss:Type="Number">0.260931513086167</Data></Cell><Cell><Data ss:Type="Number">0.284666198213199</Data></Cell><Cell><Data ss:Type="Number">0.319684153684511</Data></Cell><Cell><Data ss:Type="Number">0.122987368624185</Data></Cell><Cell><Data ss:Type="Number">0.216368237733248</Data></Cell><Cell><Data ss:Type="Number">0</Data></Cell><Cell><Data ss:Type="Number">0.189467735362706</Data></Cell><Cell><Data ss:Type="Number">0.1625324858068</Data></Cell><Cell><Data ss:Type="Number">0.181697158075322</Data></Cell><Cell><Data ss:Type="Number">0.221444461143908</Data></Cell><Cell><Data ss:Type="Number">0.245481522346374</Data></Cell><Cell><Data ss:Type="Number">0.223869402849725</Data></Cell><Cell><Data ss:Type="Number">0.239277406746092</Data></Cell><Cell><Data ss:Type="Number">0.263918690338731</Data></Cell><Cell><Data ss:Type="Number">0.215430709201313</Data></Cell><Cell><Data ss:Type="Number">0.105358511918278</Data></Cell><Cell><Data ss:Type="Number">0.125343850669605</Data></Cell><Cell><Data ss:Type="Number">0.149602172897746</Data></Cell><Cell><Data ss:Type="Number">0.119867775999216</Data></Cell><Cell><Data ss:Type="Number">0.158144023338739</Data></Cell><Cell><Data ss:Type="Number">0.119463510231908</Data></Cell><Cell><Data ss:Type="Number">0.210275364430783</Data></Cell><Cell><Data ss:Type="Number">0.238801970703817</Data></Cell><Cell><Data ss:Type="Number">0.0787397705398717</Data></Cell><Cell><Data ss:Type="Number">0.0244558739704909</Data></Cell><Cell><Data ss:Type="Number">0.137293341181768</Data></Cell><Cell><Data ss:Type="Number">0.119001888941841</Data></Cell><Cell><Data ss:Type="Number">0.139451017979577</Data></Cell><Cell><Data ss:Type="Number">0.209533369550426</Data></Cell><Cell><Data ss:Type="Number">0.130566472132717</Data></Cell><Cell><Data ss:Type="Number">0.0622307714921903</Data></Cell><Cell><Data ss:Type="Number">0.0851872966696718</Data></Cell><Cell><Data ss:Type="Number">0.141084908869172</Data></Cell><Cell><Data ss:Type="Number">0.205948958100305</Data></Cell><Cell><Data ss:Type="Number">0.226437357627639</Data></Cell><Cell><Data ss:Type="Number">0.18876439714358</Data></Cell><Cell><Data ss:Type="Number">0.168759370884917</Data></Cell><Cell><Data ss:Type="Number">0.129304214204591</Data></Cell><Cell><Data ss:Type="Number">0.118401615145508</Data></Cell><Cell><Data ss:Type="Number">0.135619640839566</Data></Cell><Cell><Data ss:Type="Number">0.170389120544635</Data></Cell><Cell><Data ss:Type="Number">0.169466782848082</Data></Cell><Cell><Data ss:Type="Number">0.186497175266256</Data></Cell><Cell><Data ss:Type="Number">0.111720490210949</Data></Cell><Cell><Data ss:Type="Number">0.00512259194349972</Data></Cell><Cell><Data ss:Type="Number">0.180302076931852</Data></Cell><Cell><Data ss:Type="Number">0.14930686777248</Data></Cell><Cell><Data ss:Type="Number">0.255361897151217</Data></Cell><Cell><Data ss:Type="Number">0.0801022261555946</Data></Cell><Cell><Data ss:Type="Number">0</Data></Cell><Cell><Data ss:Type="Number">0.224956917655739</Data></Cell><Cell><Data ss:Type="Number">0.149543523268601</Data></Cell><Cell><Data ss:Type="Number">0.000372372193346759</Data></Cell><Cell><Data ss:Type="Number">0.090395918278467</Data></Cell><Cell><Data ss:Type="Number">0.239731735779616</Data></Cell><Cell><Data ss:Type="Number">0.289555763648523</Data></Cell><Cell><Data ss:Type="Number">0.294477462384754</Data></Cell><Cell><Data ss:Type="Number">0</Data></Cell><Cell><Data ss:Type="Number">0.313879003199383</Data></Cell><Cell><Data ss:Type="Number">0.273697414676773</Data></Cell><Cell><Data ss:Type="Number">0.14812407882452</Data></Cell><Cell><Data ss:Type="Number">0.214124895903232</Data></Cell><Cell><Data ss:Type="Number">0.109984271086301</Data></Cell><Cell><Data ss:Type="Number">0.226349772724075</Data></Cell><Cell><Data ss:Type="Number">0</Data></Cell><Cell><Data ss:Type="Number">0.0632240991891983</Data></Cell><Cell><Data ss:Type="Number">0.0494317524309375</Data></Cell><Cell><Data ss:Type="Number">0.0377586954699479</Data></Cell><Cell><Data ss:Type="Number">0.0211883265066456</Data></Cell><Cell><Data ss:Type="Number">0.0845174969915408</Data></Cell><Cell><Data ss:Type="Number">0</Data></Cell><Cell><Data ss:Type="Number">0.0184401806223386</Data></Cell><Cell><Data ss:Type="Number">0.0144003433152641</Data></Cell><Cell><Data ss:Type="Number">0.422622001537763</Data></Cell><Cell><Data ss:Type="Number">0.148211603303963</Data></Cell></Row><Row ss:Index="13" ss:Height="12.816"><Cell><Data ss:Type="String">REGULATION_OF_KIT_SIGNALING</Data></Cell><Cell><Data ss:Type="Number">0.78217766074471</Data></Cell><Cell><Data ss:Type="Number">0.521584307593349</Data></Cell><Cell><Data ss:Type="Number">0.660217960756662</Data></Cell><Cell><Data ss:Type="Number">0.565681780827737</Data></Cell><Cell><Data ss:Type="Number">0.363931177840353</Data></Cell><Cell><Data ss:Type="Number">0.551174812959131</Data></Cell><Cell><Data ss:Type="Number">0.408314163076713</Data></Cell><Cell><Data ss:Type="Number">0.203500221694933</Data></Cell><Cell><Data ss:Type="Number">0.412063871435977</Data></Cell><Cell><Data ss:Type="Number">0.245191663297714</Data></Cell><Cell><Data ss:Type="Number">0.246806302795101</Data></Cell><Cell><Data ss:Type="Number">0.653889236865898</Data></Cell><Cell><Data ss:Type="Number">0.465796263240681</Data></Cell><Cell><Data ss:Type="Number">0.192086360202971</Data></Cell><Cell><Data ss:Type="Number">0.265773809251617</Data></Cell><Cell><Data ss:Type="Number">0.272850738182126</Data></Cell><Cell><Data ss:Type="Number">0.508905185982487</Data></Cell><Cell><Data ss:Type="Number">0.2094247016498</Data></Cell><Cell><Data ss:Type="Number">0.224744063420055</Data></Cell><Cell><Data ss:Type="Number">0.451449753690629</Data></Cell><Cell><Data ss:Type="Number">0.262761735264784</Data></Cell><Cell><Data ss:Type="Number">0.322968745595237</Data></Cell><Cell><Data ss:Type="Number">0.218882359301645</Data></Cell><Cell><Data ss:Type="Number">0.294382288606097</Data></Cell><Cell><Data ss:Type="Number">0.63853362262608</Data></Cell><Cell><Data ss:Type="Number">0.461303802372167</Data></Cell><Cell><Data ss:Type="Number">0.612211661240832</Data></Cell><Cell><Data ss:Type="Number">0.392047434786642</Data></Cell><Cell><Data ss:Type="Number">0.504543109687507</Data></Cell><Cell><Data ss:Type="Number">0.65128575134674</Data></Cell><Cell><Data ss:Type="Number">0.224744063420055</Data></Cell><Cell><Data ss:Type="Number">0.438592660475192</Data></Cell><Cell><Data ss:Type="Number">0.705255697089885</Data></Cell><Cell><Data ss:Type="Number">0.499973014227804</Data></Cell><Cell><Data ss:Type="Number">0.35432723862773</Data></Cell><Cell><Data ss:Type="Number">0.395944532963105</Data></Cell><Cell><Data ss:Type="Number">0.433039663639119</Data></Cell><Cell><Data ss:Type="Number">0.321514347123263</Data></Cell><Cell><Data ss:Type="Number">0.454366948915509</Data></Cell><Cell><Data ss:Type="Number">0.333692193358058</Data></Cell><Cell><Data ss:Type="Number">0.208452245199156</Data></Cell><Cell><Data ss:Type="Number">0.429961916750076</Data></Cell><Cell><Data ss:Type="Number">0.211269745806864</Data></Cell><Cell><Data ss:Type="Number">0.628177323466097</Data></Cell><Cell><Data ss:Type="Number">0</Data></Cell><Cell><Data ss:Type="Number">0.206270403745834</Data></Cell><Cell><Data ss:Type="Number">0.364264537810524</Data></Cell><Cell><Data ss:Type="Number">0.486316325337415</Data></Cell><Cell><Data ss:Type="Number">0.12293381705739</Data></Cell><Cell><Data ss:Type="Number">0.607817100025903</Data></Cell><Cell><Data ss:Type="Number">0.414822772134587</Data></Cell><Cell><Data ss:Type="Number">0.726635695630793</Data></Cell><Cell><Data ss:Type="Number">0.711166211056006</Data></Cell><Cell><Data ss:Type="Number">0.256959640192962</Data></Cell><Cell><Data ss:Type="Number">0.36464428789334</Data></Cell><Cell><Data ss:Type="Number">0.490148039676793</Data></Cell><Cell><Data ss:Type="Number">0.174711281144848</Data></Cell><Cell><Data ss:Type="Number">0.358404281202358</Data></Cell><Cell><Data ss:Type="Number">0.393646200122911</Data></Cell><Cell><Data ss:Type="Number">1</Data></Cell><Cell><Data ss:Type="Number">0.39603596550767</Data></Cell><Cell><Data ss:Type="Number">0.334185786818459</Data></Cell><Cell><Data ss:Type="Number">0.298810987481043</Data></Cell><Cell><Data ss:Type="Number">0.440452391389804</Data></Cell><Cell><Data ss:Type="Number">0.773750300859056</Data></Cell><Cell><Data ss:Type="Number">0.250763032439018</Data></Cell><Cell><Data ss:Type="Number">0.715423840172731</Data></Cell><Cell><Data ss:Type="Number">0.188000386687759</Data></Cell><Cell><Data ss:Type="Number">0.688324589850054</Data></Cell><Cell><Data ss:Type="Number">0.349133545025531</Data></Cell><Cell><Data ss:Type="Number">0.388364040341374</Data></Cell><Cell><Data ss:Type="Number">0.376447553183973</Data></Cell><Cell><Data ss:Type="Number">0.397620373741551</Data></Cell><Cell><Data ss:Type="Number">0.735529636559937</Data></Cell><Cell><Data ss:Type="Number">0.230638780523608</Data></Cell><Cell><Data ss:Type="Number">0.272526893374491</Data></Cell><Cell><Data ss:Type="Number">0.340737538387329</Data></Cell><Cell><Data ss:Type="Number">0.23374611352637</Data></Cell><Cell><Data ss:Type="Number">0.490148039676793</Data></Cell><Cell><Data ss:Type="Number">0.697632149317039</Data></Cell><Cell><Data ss:Type="Number">0.506739032927285</Data></Cell><Cell><Data ss:Type="Number">0.753242264265211</Data></Cell><Cell><Data ss:Type="Number">0.0658776227649859</Data></Cell><Cell><Data ss:Type="Number">0.373372445649405</Data></Cell><Cell><Data ss:Type="Number">0.233782799458438</Data></Cell><Cell><Data ss:Type="Number">0.10614058646776</Data></Cell><Cell><Data ss:Type="Number">0.139447884353519</Data></Cell><Cell><Data ss:Type="Number">0.118016095971277</Data></Cell><Cell><Data ss:Type="Number">0.116508658075582</Data></Cell><Cell><Data ss:Type="Number">0</Data></Cell><Cell><Data ss:Type="Number">0.0747659145680547</Data></Cell><Cell><Data ss:Type="Number">0.209856603580518</Data></Cell><Cell><Data ss:Type="Number">0.191307063221542</Data></Cell><Cell><Data ss:Type="Number">0.0814549971368742</Data></Cell><Cell><Data ss:Type="Number">0.213106237123804</Data></Cell><Cell><Data ss:Type="Number">0.134632303871845</Data></Cell><Cell><Data ss:Type="Number">0.12246717904171</Data></Cell><Cell><Data ss:Type="Number">0.237531525222641</Data></Cell><Cell><Data ss:Type="Number">0.106992280584923</Data></Cell><Cell><Data ss:Type="Number">0.0915582279496604</Data></Cell><Cell><Data ss:Type="Number">0.152074561040183</Data></Cell><Cell><Data ss:Type="Number">0.128823599324387</Data></Cell><Cell><Data ss:Type="Number">0.18950606314925</Data></Cell><Cell><Data ss:Type="Number">0.0462689301899044</Data></Cell><Cell><Data ss:Type="Number">0.0812865045282869</Data></Cell><Cell><Data ss:Type="Number">0.126104841233106</Data></Cell><Cell><Data ss:Type="Number">0.0914061285920225</Data></Cell><Cell><Data ss:Type="Number">0.0418340557636505</Data></Cell><Cell><Data ss:Type="Number">0.119449225873334</Data></Cell><Cell><Data ss:Type="Number">0.143636907277393</Data></Cell><Cell><Data ss:Type="Number">0.108118008894609</Data></Cell><Cell><Data ss:Type="Number">0.0624734183308004</Data></Cell><Cell><Data ss:Type="Number">0.117043420314856</Data></Cell><Cell><Data ss:Type="Number">0.114171010504217</Data></Cell><Cell><Data ss:Type="Number">0.0981952127087507</Data></Cell><Cell><Data ss:Type="Number">0.0897078560012034</Data></Cell><Cell><Data ss:Type="Number">0.0623935060748279</Data></Cell><Cell><Data ss:Type="Number">0.060777087034865</Data></Cell><Cell><Data ss:Type="Number">0.148582481046696</Data></Cell><Cell><Data ss:Type="Number">0.0957650858106337</Data></Cell><Cell><Data ss:Type="Number">0.10489416176568</Data></Cell><Cell><Data ss:Type="Number">0.226202692690434</Data></Cell><Cell><Data ss:Type="Number">0.0696795548971698</Data></Cell><Cell><Data ss:Type="Number">0.00652025428080108</Data></Cell><Cell><Data ss:Type="Number">0.0351371454480303</Data></Cell><Cell><Data ss:Type="Number">0.194237577626569</Data></Cell><Cell><Data ss:Type="Number">0.0781025158531542</Data></Cell><Cell><Data ss:Type="Number">0.0948349766646957</Data></Cell><Cell><Data ss:Type="Number">0.0228351796809746</Data></Cell><Cell><Data ss:Type="Number">0.0726021796110106</Data></Cell><Cell><Data ss:Type="Number">0.0401896986250581</Data></Cell><Cell><Data ss:Type="Number">0.260290076162855</Data></Cell><Cell><Data ss:Type="Number">0.111454316871831</Data></Cell><Cell><Data ss:Type="Number">0.00814826481417895</Data></Cell><Cell><Data ss:Type="Number">0.0999909691496071</Data></Cell><Cell><Data ss:Type="Number">0.0109277077908297</Data></Cell><Cell><Data ss:Type="Number">0.0533148592039832</Data></Cell><Cell><Data ss:Type="Number">0.103304878410944</Data></Cell><Cell><Data ss:Type="Number">0.0832277544744936</Data></Cell><Cell><Data ss:Type="Number">0.106256741432469</Data></Cell><Cell><Data ss:Type="Number">0.0301158930836955</Data></Cell><Cell><Data ss:Type="Number">0.120367892095615</Data></Cell><Cell><Data ss:Type="Number">0.123124844064897</Data></Cell><Cell><Data ss:Type="Number">0.101614043082169</Data></Cell><Cell><Data ss:Type="Number">0.130105130349405</Data></Cell><Cell><Data ss:Type="Number">0.150635034832304</Data></Cell><Cell><Data ss:Type="Number">0.0866509255049532</Data></Cell><Cell><Data ss:Type="Number">0.17035405149669</Data></Cell><Cell><Data ss:Type="Number">0.0888041149446249</Data></Cell><Cell><Data ss:Type="Number">0.226597704560995</Data></Cell><Cell><Data ss:Type="Number">0.137214772999933</Data></Cell><Cell><Data ss:Type="Number">0.146208885134114</Data></Cell><Cell><Data ss:Type="Number">0.128687239311545</Data></Cell><Cell><Data ss:Type="Number">0.13680420572083</Data></Cell><Cell><Data ss:Type="Number">0.183954845838728</Data></Cell><Cell><Data ss:Type="Number">0.115164461416151</Data></Cell><Cell><Data ss:Type="Number">0.130517402955969</Data></Cell><Cell><Data ss:Type="Number">0.128097874916825</Data></Cell><Cell><Data ss:Type="Number">0.133342672245787</Data></Cell><Cell><Data ss:Type="Number">0.146644899773169</Data></Cell><Cell><Data ss:Type="Number">0.194903277052348</Data></Cell><Cell><Data ss:Type="Number">0.153676918847082</Data></Cell><Cell><Data ss:Type="Number">0.148949934492343</Data></Cell><Cell><Data ss:Type="Number">0.0898912473931163</Data></Cell><Cell><Data ss:Type="Number">0.102904226815321</Data></Cell><Cell><Data ss:Type="Number">0.181144878692615</Data></Cell><Cell><Data ss:Type="Number">0.123234979075463</Data></Cell><Cell><Data ss:Type="Number">0.285620946082559</Data></Cell><Cell><Data ss:Type="Number">0.0797555847688487</Data></Cell><Cell><Data ss:Type="Number">0.17515534688398</Data></Cell><Cell><Data ss:Type="Number">0.134058164379953</Data></Cell><Cell><Data ss:Type="Number">0.08697140472184</Data></Cell></Row><Row ss:Height="12.816"><Cell><Data ss:Type="String">IMMUNOREGULATORY_INTERACTIONS_BETWEEN_A_LYMPHOID_AND_A_NON_LYMPHOID_CELL</Data></Cell><Cell><Data ss:Type="Number">0.866832020672375</Data></Cell><Cell><Data ss:Type="Number">0.673746414343958</Data></Cell><Cell><Data ss:Type="Number">0.662901072574923</Data></Cell><Cell><Data ss:Type="Number">0.671858623345627</Data></Cell><Cell><Data ss:Type="Number">0.554733970326646</Data></Cell><Cell><Data ss:Type="Number">0.562541689449712</Data></Cell><Cell><Data ss:Type="Number">0.658653509106889</Data></Cell><Cell><Data ss:Type="Number">0.669628987932166</Data></Cell><Cell><Data ss:Type="Number">0.669493852070516</Data></Cell><Cell><Data ss:Type="Number">0.472944568972335</Data></Cell><Cell><Data ss:Type="Number">0.625688313581194</Data></Cell><Cell><Data ss:Type="Number">0.691785781862449</Data></Cell><Cell><Data ss:Type="Number">0.709849700138583</Data></Cell><Cell><Data ss:Type="Number">0.895843727188424</Data></Cell><Cell><Data ss:Type="Number">0.668115614856846</Data></Cell><Cell><Data ss:Type="Number">0.54034154532639</Data></Cell><Cell><Data ss:Type="Number">0.7274869368246</Data></Cell><Cell><Data ss:Type="Number">0.642199814358572</Data></Cell><Cell><Data ss:Type="Number">0.81332503288982</Data></Cell><Cell><Data ss:Type="Number">0.590908921019153</Data></Cell><Cell><Data ss:Type="Number">0.598997208646998</Data></Cell><Cell><Data ss:Type="Number">0.23618730836583</Data></Cell><Cell><Data ss:Type="Number">0.523323145028066</Data></Cell><Cell><Data ss:Type="Number">0.651494387269321</Data></Cell><Cell><Data ss:Type="Number">0.80930466056792</Data></Cell><Cell><Data ss:Type="Number">0.694978570996852</Data></Cell><Cell><Data ss:Type="Number">0.685064242652224</Data></Cell><Cell><Data ss:Type="Number">0.716149896944129</Data></Cell><Cell><Data ss:Type="Number">0.655009906444889</Data></Cell><Cell><Data ss:Type="Number">0.701219746448628</Data></Cell><Cell><Data ss:Type="Number">0.474358070926154</Data></Cell><Cell><Data ss:Type="Number">0.561287712274349</Data></Cell><Cell><Data ss:Type="Number">0.684041084909367</Data></Cell><Cell><Data ss:Type="Number">0.791561745373095</Data></Cell><Cell><Data ss:Type="Number">0.563940241000226</Data></Cell><Cell><Data ss:Type="Number">0.732865075801531</Data></Cell><Cell><Data ss:Type="Number">0.571661793100409</Data></Cell><Cell><Data ss:Type="Number">0.539736424768578</Data></Cell><Cell><Data ss:Type="Number">0.789135277869712</Data></Cell><Cell><Data ss:Type="Number">0.631721670557195</Data></Cell><Cell><Data ss:Type="Number">0.678848787978107</Data></Cell><Cell><Data ss:Type="Number">0.641558758227226</Data></Cell><Cell><Data ss:Type="Number">0.69113039360176</Data></Cell><Cell><Data ss:Type="Number">0.670782780262363</Data></Cell><Cell><Data ss:Type="Number">0.517310181657656</Data></Cell><Cell><Data ss:Type="Number">0.578548580180009</Data></Cell><Cell><Data ss:Type="Number">0.488479168424183</Data></Cell><Cell><Data ss:Type="Number">0.680963914607221</Data></Cell><Cell><Data ss:Type="Number">0.329870634677439</Data></Cell><Cell><Data ss:Type="Number">0.705935020017541</Data></Cell><Cell><Data ss:Type="Number">0.624208961909157</Data></Cell><Cell><Data ss:Type="Number">0.89387071388541</Data></Cell><Cell><Data ss:Type="Number">0.622191767484773</Data></Cell><Cell><Data ss:Type="Number">0.472846691929473</Data></Cell><Cell><Data ss:Type="Number">0.599056649369224</Data></Cell><Cell><Data ss:Type="Number">0.535467986187214</Data></Cell><Cell><Data ss:Type="Number">0.292900613035927</Data></Cell><Cell><Data ss:Type="Number">0.557374456994253</Data></Cell><Cell><Data ss:Type="Number">0.842439122293952</Data></Cell><Cell><Data ss:Type="Number">0.485839055568322</Data></Cell><Cell><Data ss:Type="Number">0.525170264594738</Data></Cell><Cell><Data ss:Type="Number">0.58796882633783</Data></Cell><Cell><Data ss:Type="Number">0.540542507304586</Data></Cell><Cell><Data ss:Type="Number">0.602294050727813</Data></Cell><Cell><Data ss:Type="Number">0.763917586692129</Data></Cell><Cell><Data ss:Type="Number">0.59446003682906</Data></Cell><Cell><Data ss:Type="Number">0.706020709692215</Data></Cell><Cell><Data ss:Type="Number">0.683996528480423</Data></Cell><Cell><Data ss:Type="Number">0.465721145967072</Data></Cell><Cell><Data ss:Type="Number">0.740342661821514</Data></Cell><Cell><Data ss:Type="Number">0.618013220558593</Data></Cell><Cell><Data ss:Type="Number">0.76893108082464</Data></Cell><Cell><Data ss:Type="Number">0.510774084374468</Data></Cell><Cell><Data ss:Type="Number">0.866090377106167</Data></Cell><Cell><Data ss:Type="Number">0.856582249741128</Data></Cell><Cell><Data ss:Type="Number">0.758546502946177</Data></Cell><Cell><Data ss:Type="Number">0.830442953583124</Data></Cell><Cell><Data ss:Type="Number">0.553233862252012</Data></Cell><Cell><Data ss:Type="Number">0.799664484100554</Data></Cell><Cell><Data ss:Type="Number">0.633686942837924</Data></Cell><Cell><Data ss:Type="Number">0.716444043135132</Data></Cell><Cell><Data ss:Type="Number">0.661376198842435</Data></Cell><Cell><Data ss:Type="Number">0.842583838712686</Data></Cell><Cell><Data ss:Type="Number">0.680352932788557</Data></Cell><Cell><Data ss:Type="Number">0.670848280179315</Data></Cell><Cell><Data ss:Type="Number">1</Data></Cell><Cell><Data ss:Type="Number">0.107760214688296</Data></Cell><Cell><Data ss:Type="Number">0.228308196700168</Data></Cell><Cell><Data ss:Type="Number">0.0401154286788191</Data></Cell><Cell><Data ss:Type="Number">0.286613301472306</Data></Cell><Cell><Data ss:Type="Number">0.209959178743335</Data></Cell><Cell><Data ss:Type="Number">0.243776240167595</Data></Cell><Cell><Data ss:Type="Number">0.448409508493512</Data></Cell><Cell><Data ss:Type="Number">0.375730920498382</Data></Cell><Cell><Data ss:Type="Number">0.0633482971568538</Data></Cell><Cell><Data ss:Type="Number">0.449285066944831</Data></Cell><Cell><Data ss:Type="Number">0.399100742496835</Data></Cell><Cell><Data ss:Type="Number">0.441043071850061</Data></Cell><Cell><Data ss:Type="Number">0.432863067316525</Data></Cell><Cell><Data ss:Type="Number">0.447034052913777</Data></Cell><Cell><Data ss:Type="Number">0.189596869528025</Data></Cell><Cell><Data ss:Type="Number">0.419800861111971</Data></Cell><Cell><Data ss:Type="Number">0.0728630439978242</Data></Cell><Cell><Data ss:Type="Number">0.430178656173626</Data></Cell><Cell><Data ss:Type="Number">0.315985784114864</Data></Cell><Cell><Data ss:Type="Number">0.404829506977895</Data></Cell><Cell><Data ss:Type="Number">0.359432195420591</Data></Cell><Cell><Data ss:Type="Number">0.400385075477667</Data></Cell><Cell><Data ss:Type="Number">0.436501483006925</Data></Cell><Cell><Data ss:Type="Number">0.447034052913777</Data></Cell><Cell><Data ss:Type="Number">0.29186238668984</Data></Cell><Cell><Data ss:Type="Number">0.372086148874833</Data></Cell><Cell><Data ss:Type="Number">0.191490496720308</Data></Cell><Cell><Data ss:Type="Number">0.232977365746826</Data></Cell><Cell><Data ss:Type="Number">0.227772271650707</Data></Cell><Cell><Data ss:Type="Number">0.339493037851928</Data></Cell><Cell><Data ss:Type="Number">0.409341873298943</Data></Cell><Cell><Data ss:Type="Number">0.371324847128113</Data></Cell><Cell><Data ss:Type="Number">0.231977736994777</Data></Cell><Cell><Data ss:Type="Number">0.344604934351436</Data></Cell><Cell><Data ss:Type="Number">0.218461191897691</Data></Cell><Cell><Data ss:Type="Number">0</Data></Cell><Cell><Data ss:Type="Number">0.296466292563596</Data></Cell><Cell><Data ss:Type="Number">0.304051086256755</Data></Cell><Cell><Data ss:Type="Number">0.319339644689513</Data></Cell><Cell><Data ss:Type="Number">0.433185049461835</Data></Cell><Cell><Data ss:Type="Number">0.290808942051666</Data></Cell><Cell><Data ss:Type="Number">0.265002175595373</Data></Cell><Cell><Data ss:Type="Number">0.155788151531372</Data></Cell><Cell><Data ss:Type="Number">0.280134094698563</Data></Cell><Cell><Data ss:Type="Number">0.409830614874345</Data></Cell><Cell><Data ss:Type="Number">0.231977736994777</Data></Cell><Cell><Data ss:Type="Number">0.434929456540884</Data></Cell><Cell><Data ss:Type="Number">0.361199203054033</Data></Cell><Cell><Data ss:Type="Number">0.204361580050612</Data></Cell><Cell><Data ss:Type="Number">0.220519858672838</Data></Cell><Cell><Data ss:Type="Number">0.348964827232264</Data></Cell><Cell><Data ss:Type="Number">0.275826841991359</Data></Cell><Cell><Data ss:Type="Number">0.221203691360904</Data></Cell><Cell><Data ss:Type="Number">0.371276036145992</Data></Cell><Cell><Data ss:Type="Number">0.366722388648742</Data></Cell><Cell><Data ss:Type="Number">0.12608018446248</Data></Cell><Cell><Data ss:Type="Number">0.42823687385016</Data></Cell><Cell><Data ss:Type="Number">0.286170997940074</Data></Cell><Cell><Data ss:Type="Number">0.31596710995739</Data></Cell><Cell><Data ss:Type="Number">0.0885992661101191</Data></Cell><Cell><Data ss:Type="Number">0.249283984558009</Data></Cell><Cell><Data ss:Type="Number">0.205772151067489</Data></Cell><Cell><Data ss:Type="Number">0.223390049774586</Data></Cell><Cell><Data ss:Type="Number">0.106188384276907</Data></Cell><Cell><Data ss:Type="Number">0.244431014362525</Data></Cell><Cell><Data ss:Type="Number">0.314097610860018</Data></Cell><Cell><Data ss:Type="Number">0.407654101305463</Data></Cell><Cell><Data ss:Type="Number">0.501761327826877</Data></Cell><Cell><Data ss:Type="Number">0.192253465829136</Data></Cell><Cell><Data ss:Type="Number">0.444267933172257</Data></Cell><Cell><Data ss:Type="Number">0.306272160204063</Data></Cell><Cell><Data ss:Type="Number">0.346641731571838</Data></Cell><Cell><Data ss:Type="Number">0.324841273257422</Data></Cell><Cell><Data ss:Type="Number">0.22360140371483</Data></Cell><Cell><Data ss:Type="Number">0.0746278145952392</Data></Cell><Cell><Data ss:Type="Number">0</Data></Cell><Cell><Data ss:Type="Number">0.117653670021074</Data></Cell><Cell><Data ss:Type="Number">0.126710995018127</Data></Cell><Cell><Data ss:Type="Number">0.279718532708929</Data></Cell><Cell><Data ss:Type="Number">0.0450248107137063</Data></Cell><Cell><Data ss:Type="Number">0.16861754599564</Data></Cell><Cell><Data ss:Type="Number">0.0142075810309083</Data></Cell><Cell><Data ss:Type="Number">0.134501179596721</Data></Cell><Cell><Data ss:Type="Number">0.115359202011731</Data></Cell><Cell><Data ss:Type="Number">0.144275063918944</Data></Cell><Cell><Data ss:Type="Number">0.244431014362525</Data></Cell></Row><Row ss:Height="12.816"><Cell><Data ss:Type="String">METABOLISM_OF_VITAMINS_AND_COFACTORS</Data></Cell><Cell><Data ss:Type="Number">0.468158642009661</Data></Cell><Cell><Data ss:Type="Number">0.488729070302047</Data></Cell><Cell><Data ss:Type="Number">0.554265113787498</Data></Cell><Cell><Data ss:Type="Number">0.85135932147123</Data></Cell><Cell><Data ss:Type="Number">0.599096896282336</Data></Cell><Cell><Data ss:Type="Number">0.703773614974868</Data></Cell><Cell><Data ss:Type="Number">0.540450488460109</Data></Cell><Cell><Data ss:Type="Number">0.400437393634923</Data></Cell><Cell><Data ss:Type="Number">0.474246924719442</Data></Cell><Cell><Data ss:Type="Number">0.858247569718779</Data></Cell><Cell><Data ss:Type="Number">0.507539358413076</Data></Cell><Cell><Data ss:Type="Number">0.693151919100012</Data></Cell><Cell><Data ss:Type="Number">0.888782051139597</Data></Cell><Cell><Data ss:Type="Number">1</Data></Cell><Cell><Data ss:Type="Number">0.83773816197032</Data></Cell><Cell><Data ss:Type="Number">0.685798024412418</Data></Cell><Cell><Data ss:Type="Number">0.511054749653403</Data></Cell><Cell><Data ss:Type="Number">0.59092446271653</Data></Cell><Cell><Data ss:Type="Number">0.440362752638562</Data></Cell><Cell><Data ss:Type="Number">0.582270332903917</Data></Cell><Cell><Data ss:Type="Number">0.522822838661794</Data></Cell><Cell><Data ss:Type="Number">0.357313722752945</Data></Cell><Cell><Data ss:Type="Number">0.50243452423442</Data></Cell><Cell><Data ss:Type="Number">0.485514869876181</Data></Cell><Cell><Data ss:Type="Number">0.720271775175024</Data></Cell><Cell><Data ss:Type="Number">0.739101719896593</Data></Cell><Cell><Data ss:Type="Number">0.653199859942791</Data></Cell><Cell><Data ss:Type="Number">0.541796287105226</Data></Cell><Cell><Data ss:Type="Number">0.488729070302047</Data></Cell><Cell><Data ss:Type="Number">0.797921602778904</Data></Cell><Cell><Data ss:Type="Number">0.442276303324108</Data></Cell><Cell><Data ss:Type="Number">0.492582096083322</Data></Cell><Cell><Data ss:Type="Number">0.541336198190156</Data></Cell><Cell><Data ss:Type="Number">0.488729070302047</Data></Cell><Cell><Data ss:Type="Number">0.915810958914657</Data></Cell><Cell><Data ss:Type="Number">0.568186030519941</Data></Cell><Cell><Data ss:Type="Number">0.744362632754839</Data></Cell><Cell><Data ss:Type="Number">0.521791792437487</Data></Cell><Cell><Data ss:Type="Number">0.730713211771638</Data></Cell><Cell><Data ss:Type="Number">0.668235199308337</Data></Cell><Cell><Data ss:Type="Number">0.877183680419162</Data></Cell><Cell><Data ss:Type="Number">0.819970249964765</Data></Cell><Cell><Data ss:Type="Number">0.40713841065566</Data></Cell><Cell><Data ss:Type="Number">0.582613107228337</Data></Cell><Cell><Data ss:Type="Number">0.505093957909576</Data></Cell><Cell><Data ss:Type="Number">0.430003675012406</Data></Cell><Cell><Data ss:Type="Number">0.535940064805826</Data></Cell><Cell><Data ss:Type="Number">0.540028592889103</Data></Cell><Cell><Data ss:Type="Number">0.655155996160805</Data></Cell><Cell><Data ss:Type="Number">0.60975070744491</Data></Cell><Cell><Data ss:Type="Number">0.691532270217346</Data></Cell><Cell><Data ss:Type="Number">0.562719519803591</Data></Cell><Cell><Data ss:Type="Number">0.391830764656185</Data></Cell><Cell><Data ss:Type="Number">0.778436324569047</Data></Cell><Cell><Data ss:Type="Number">0.631289188346804</Data></Cell><Cell><Data ss:Type="Number">0.554265113787498</Data></Cell><Cell><Data ss:Type="Number">0.822690199275971</Data></Cell><Cell><Data ss:Type="Number">0.582015376794844</Data></Cell><Cell><Data ss:Type="Number">0.548678245388635</Data></Cell><Cell><Data ss:Type="Number">0.44602991762471</Data></Cell><Cell><Data ss:Type="Number">0.643809578631536</Data></Cell><Cell><Data ss:Type="Number">0.828892166203327</Data></Cell><Cell><Data ss:Type="Number">0.62716414813025</Data></Cell><Cell><Data ss:Type="Number">0.788913186611471</Data></Cell><Cell><Data ss:Type="Number">0.465334239889611</Data></Cell><Cell><Data ss:Type="Number">0.466892454033544</Data></Cell><Cell><Data ss:Type="Number">0.820467010788254</Data></Cell><Cell><Data ss:Type="Number">1</Data></Cell><Cell><Data ss:Type="Number">0.443250959559545</Data></Cell><Cell><Data ss:Type="Number">0.643424124087249</Data></Cell><Cell><Data ss:Type="Number">0.546278001120432</Data></Cell><Cell><Data ss:Type="Number">0.603409319015429</Data></Cell><Cell><Data ss:Type="Number">0.868024935482448</Data></Cell><Cell><Data ss:Type="Number">0.520129501948622</Data></Cell><Cell><Data ss:Type="Number">0.432241955882604</Data></Cell><Cell><Data ss:Type="Number">0.842340393649146</Data></Cell><Cell><Data ss:Type="Number">0.654700388328293</Data></Cell><Cell><Data ss:Type="Number">0.554265113787498</Data></Cell><Cell><Data ss:Type="Number">0.48991390750413</Data></Cell><Cell><Data ss:Type="Number">0.710043759966548</Data></Cell><Cell><Data ss:Type="Number">0.566641680552912</Data></Cell><Cell><Data ss:Type="Number">0.834640831097197</Data></Cell><Cell><Data ss:Type="Number">0.962010332116198</Data></Cell><Cell><Data ss:Type="Number">0.522413344533323</Data></Cell><Cell><Data ss:Type="Number">0.713643007036512</Data></Cell><Cell><Data ss:Type="Number">1</Data></Cell><Cell><Data ss:Type="Number">0.260708429535839</Data></Cell><Cell><Data ss:Type="Number">0.282244364440989</Data></Cell><Cell><Data ss:Type="Number">0.0863361619742121</Data></Cell><Cell><Data ss:Type="Number">0.304393751491974</Data></Cell><Cell><Data ss:Type="Number">0.319328883323371</Data></Cell><Cell><Data ss:Type="Number">0.371483200089701</Data></Cell><Cell><Data ss:Type="Number">0.408061640802164</Data></Cell><Cell><Data ss:Type="Number">0.41338792949519</Data></Cell><Cell><Data ss:Type="Number">0.121434784681846</Data></Cell><Cell><Data ss:Type="Number">0.453904271471221</Data></Cell><Cell><Data ss:Type="Number">0.376137716979623</Data></Cell><Cell><Data ss:Type="Number">0.392688407079632</Data></Cell><Cell><Data ss:Type="Number">0.49202036523996</Data></Cell><Cell><Data ss:Type="Number">0.390262125398606</Data></Cell><Cell><Data ss:Type="Number">0.258699246430954</Data></Cell><Cell><Data ss:Type="Number">0.396007522137898</Data></Cell><Cell><Data ss:Type="Number">0.175356573436024</Data></Cell><Cell><Data ss:Type="Number">0.395786307615332</Data></Cell><Cell><Data ss:Type="Number">0.350075296706445</Data></Cell><Cell><Data ss:Type="Number">0.38932632516277</Data></Cell><Cell><Data ss:Type="Number">0.518889238565022</Data></Cell><Cell><Data ss:Type="Number">0.434836343954438</Data></Cell><Cell><Data ss:Type="Number">0.360814218256841</Data></Cell><Cell><Data ss:Type="Number">0.421962474964657</Data></Cell><Cell><Data ss:Type="Number">0.30981747442728</Data></Cell><Cell><Data ss:Type="Number">0.332810014022822</Data></Cell><Cell><Data ss:Type="Number">0.283593508461128</Data></Cell><Cell><Data ss:Type="Number">0.294391826209553</Data></Cell><Cell><Data ss:Type="Number">0.320630298241364</Data></Cell><Cell><Data ss:Type="Number">0.217288920697185</Data></Cell><Cell><Data ss:Type="Number">0.348956454773338</Data></Cell><Cell><Data ss:Type="Number">0.272372716977815</Data></Cell><Cell><Data ss:Type="Number">0.328306249017941</Data></Cell><Cell><Data ss:Type="Number">0.396005428625066</Data></Cell><Cell><Data ss:Type="Number">0.231931647066502</Data></Cell><Cell><Data ss:Type="Number">0.226124921898015</Data></Cell><Cell><Data ss:Type="Number">0.3003814227095</Data></Cell><Cell><Data ss:Type="Number">0.343215101162068</Data></Cell><Cell><Data ss:Type="Number">0.319805442945375</Data></Cell><Cell><Data ss:Type="Number">0.646440813073322</Data></Cell><Cell><Data ss:Type="Number">0.266456653069564</Data></Cell><Cell><Data ss:Type="Number">0.19051160497562</Data></Cell><Cell><Data ss:Type="Number">0.285625530633512</Data></Cell><Cell><Data ss:Type="Number">0.339355124844962</Data></Cell><Cell><Data ss:Type="Number">0.391884697534377</Data></Cell><Cell><Data ss:Type="Number">0.317138107821551</Data></Cell><Cell><Data ss:Type="Number">0.355703890100618</Data></Cell><Cell><Data ss:Type="Number">0.313199652269898</Data></Cell><Cell><Data ss:Type="Number">0.326822151936783</Data></Cell><Cell><Data ss:Type="Number">0.351243415427329</Data></Cell><Cell><Data ss:Type="Number">0.294147838009958</Data></Cell><Cell><Data ss:Type="Number">0.350591599334533</Data></Cell><Cell><Data ss:Type="Number">0.371075321337822</Data></Cell><Cell><Data ss:Type="Number">0.357546987868744</Data></Cell><Cell><Data ss:Type="Number">0.288106631933548</Data></Cell><Cell><Data ss:Type="Number">0.167323888576753</Data></Cell><Cell><Data ss:Type="Number">0.355644057055096</Data></Cell><Cell><Data ss:Type="Number">0.316057928080692</Data></Cell><Cell><Data ss:Type="Number">0.558005032914983</Data></Cell><Cell><Data ss:Type="Number">0.216461230224311</Data></Cell><Cell><Data ss:Type="Number">0.0671515768067709</Data></Cell><Cell><Data ss:Type="Number">0.310487272987903</Data></Cell><Cell><Data ss:Type="Number">0.282686137939048</Data></Cell><Cell><Data ss:Type="Number">0</Data></Cell><Cell><Data ss:Type="Number">0.233843173517045</Data></Cell><Cell><Data ss:Type="Number">0.402313247648089</Data></Cell><Cell><Data ss:Type="Number">0.406616286757021</Data></Cell><Cell><Data ss:Type="Number">0.411802864077401</Data></Cell><Cell><Data ss:Type="Number">0.104248603962533</Data></Cell><Cell><Data ss:Type="Number">0.433849735385288</Data></Cell><Cell><Data ss:Type="Number">0.424939336154819</Data></Cell><Cell><Data ss:Type="Number">0.335958587888242</Data></Cell><Cell><Data ss:Type="Number">0.369059251086701</Data></Cell><Cell><Data ss:Type="Number">0.288583800923824</Data></Cell><Cell><Data ss:Type="Number">0.297245273615526</Data></Cell><Cell><Data ss:Type="Number">0.20788500455047</Data></Cell><Cell><Data ss:Type="Number">0.235206522902459</Data></Cell><Cell><Data ss:Type="Number">0.227537890825064</Data></Cell><Cell><Data ss:Type="Number">0.221045122457782</Data></Cell><Cell><Data ss:Type="Number">0.199768922663143</Data></Cell><Cell><Data ss:Type="Number">0.217501406296693</Data></Cell><Cell><Data ss:Type="Number">0.195593367886379</Data></Cell><Cell><Data ss:Type="Number">0.18902770636932</Data></Cell><Cell><Data ss:Type="Number">0.15647753065771</Data></Cell><Cell><Data ss:Type="Number">0.353472975494493</Data></Cell><Cell><Data ss:Type="Number">0.349622130866576</Data></Cell></Row><Row ss:Height="12.816"><Cell><Data ss:Type="String">IL_7_SIGNALING</Data></Cell><Cell><Data ss:Type="Number">0.867695382871411</Data></Cell><Cell><Data ss:Type="Number">0.876010929218379</Data></Cell><Cell><Data ss:Type="Number">0.901673725939845</Data></Cell><Cell><Data ss:Type="Number">0.901862247131785</Data></Cell><Cell><Data ss:Type="Number">0.459000314602018</Data></Cell><Cell><Data ss:Type="Number">0.910491411576791</Data></Cell><Cell><Data ss:Type="Number">0.623843513507018</Data></Cell><Cell><Data ss:Type="Number">0.661409859582136</Data></Cell><Cell><Data ss:Type="Number">0.647526737587216</Data></Cell><Cell><Data ss:Type="Number">0.436180547353494</Data></Cell><Cell><Data ss:Type="Number">0.583732268391393</Data></Cell><Cell><Data ss:Type="Number">0.987893039434504</Data></Cell><Cell><Data ss:Type="Number">0.726544410867623</Data></Cell><Cell><Data ss:Type="Number">0.515596983055183</Data></Cell><Cell><Data ss:Type="Number">0.563317533849553</Data></Cell><Cell><Data ss:Type="Number">0.509309840152204</Data></Cell><Cell><Data ss:Type="Number">0.746634804211685</Data></Cell><Cell><Data ss:Type="Number">0.591593602585779</Data></Cell><Cell><Data ss:Type="Number">0.526461927045034</Data></Cell><Cell><Data ss:Type="Number">0.748650100470948</Data></Cell><Cell><Data ss:Type="Number">0.551967784716132</Data></Cell><Cell><Data ss:Type="Number">0.643979865903325</Data></Cell><Cell><Data ss:Type="Number">0.469414415757807</Data></Cell><Cell><Data ss:Type="Number">0.616767976904717</Data></Cell><Cell><Data ss:Type="Number">0.857020967732768</Data></Cell><Cell><Data ss:Type="Number">0.811618969896076</Data></Cell><Cell><Data ss:Type="Number">0.890656497267612</Data></Cell><Cell><Data ss:Type="Number">0.300708430947389</Data></Cell><Cell><Data ss:Type="Number">0.872251179082089</Data></Cell><Cell><Data ss:Type="Number">0.747499608923625</Data></Cell><Cell><Data ss:Type="Number">0.67538667853564</Data></Cell><Cell><Data ss:Type="Number">0.715598691870682</Data></Cell><Cell><Data ss:Type="Number">0.933480035263582</Data></Cell><Cell><Data ss:Type="Number">0.758356773946997</Data></Cell><Cell><Data ss:Type="Number">0.928331757325684</Data></Cell><Cell><Data ss:Type="Number">0.622844319802915</Data></Cell><Cell><Data ss:Type="Number">0.267986964718166</Data></Cell><Cell><Data ss:Type="Number">0.434951172748904</Data></Cell><Cell><Data ss:Type="Number">0.911724533672964</Data></Cell><Cell><Data ss:Type="Number">0.45408191715562</Data></Cell><Cell><Data ss:Type="Number">0.479896433875862</Data></Cell><Cell><Data ss:Type="Number">0.855424402635812</Data></Cell><Cell><Data ss:Type="Number">0.592753225548025</Data></Cell><Cell><Data ss:Type="Number">0.798842532058166</Data></Cell><Cell><Data ss:Type="Number">0.432099701422545</Data></Cell><Cell><Data ss:Type="Number">0.578773502742947</Data></Cell><Cell><Data ss:Type="Number">0.466550804903641</Data></Cell><Cell><Data ss:Type="Number">0.858090301242266</Data></Cell><Cell><Data ss:Type="Number">0.313509302586228</Data></Cell><Cell><Data ss:Type="Number">1</Data></Cell><Cell><Data ss:Type="Number">0.875341534202379</Data></Cell><Cell><Data ss:Type="Number">0.844415386278184</Data></Cell><Cell><Data ss:Type="Number">0.724884557758686</Data></Cell><Cell><Data ss:Type="Number">0.504967373539502</Data></Cell><Cell><Data ss:Type="Number">0.656016982953144</Data></Cell><Cell><Data ss:Type="Number">0.983556845864136</Data></Cell><Cell><Data ss:Type="Number">0.329319533389394</Data></Cell><Cell><Data ss:Type="Number">0.515596983055183</Data></Cell><Cell><Data ss:Type="Number">0.757599749240903</Data></Cell><Cell><Data ss:Type="Number">0.848480516483934</Data></Cell><Cell><Data ss:Type="Number">0.373763046505565</Data></Cell><Cell><Data ss:Type="Number">0.525711157899282</Data></Cell><Cell><Data ss:Type="Number">0.464725273440239</Data></Cell><Cell><Data ss:Type="Number">0.82702616753369</Data></Cell><Cell><Data ss:Type="Number">0.777574844392873</Data></Cell><Cell><Data ss:Type="Number">0.571931201059579</Data></Cell><Cell><Data ss:Type="Number">0.877361767344563</Data></Cell><Cell><Data ss:Type="Number">0.553398131617764</Data></Cell><Cell><Data ss:Type="Number">0.8665484912034</Data></Cell><Cell><Data ss:Type="Number">0.497147809179043</Data></Cell><Cell><Data ss:Type="Number">0.619484782755031</Data></Cell><Cell><Data ss:Type="Number">0.800105400203453</Data></Cell><Cell><Data ss:Type="Number">0.67884995420095</Data></Cell><Cell><Data ss:Type="Number">0.767535057876262</Data></Cell><Cell><Data ss:Type="Number">0.4273392165448</Data></Cell><Cell><Data ss:Type="Number">0.669605372512498</Data></Cell><Cell><Data ss:Type="Number">0.609915839750003</Data></Cell><Cell><Data ss:Type="Number">0.937366321433786</Data></Cell><Cell><Data ss:Type="Number">0.792737276300567</Data></Cell><Cell><Data ss:Type="Number">1</Data></Cell><Cell><Data ss:Type="Number">0.829605553888025</Data></Cell><Cell><Data ss:Type="Number">0.614681847227136</Data></Cell><Cell><Data ss:Type="Number">0.746665584681686</Data></Cell><Cell><Data ss:Type="Number">0.735023522470348</Data></Cell><Cell><Data ss:Type="Number">0.695863359962452</Data></Cell><Cell><Data ss:Type="Number">0.796725658051093</Data></Cell><Cell><Data ss:Type="Number">0.226068224824802</Data></Cell><Cell><Data ss:Type="Number">0.226021215154524</Data></Cell><Cell><Data ss:Type="Number">0.0787188518347405</Data></Cell><Cell><Data ss:Type="Number">0.234928174643968</Data></Cell><Cell><Data ss:Type="Number">0.315621879685613</Data></Cell><Cell><Data ss:Type="Number">0.682218542135259</Data></Cell><Cell><Data ss:Type="Number">0.279878141132082</Data></Cell><Cell><Data ss:Type="Number">0.251865351705991</Data></Cell><Cell><Data ss:Type="Number">0</Data></Cell><Cell><Data ss:Type="Number">0.26399883113746</Data></Cell><Cell><Data ss:Type="Number">0.297414276647701</Data></Cell><Cell><Data ss:Type="Number">0.309211329295751</Data></Cell><Cell><Data ss:Type="Number">0.237614397206932</Data></Cell><Cell><Data ss:Type="Number">0.443988341103163</Data></Cell><Cell><Data ss:Type="Number">0.261111978822405</Data></Cell><Cell><Data ss:Type="Number">0.322519926537598</Data></Cell><Cell><Data ss:Type="Number">0.117046733617889</Data></Cell><Cell><Data ss:Type="Number">0.252799275708473</Data></Cell><Cell><Data ss:Type="Number">0.354125835631619</Data></Cell><Cell><Data ss:Type="Number">0.287015836408561</Data></Cell><Cell><Data ss:Type="Number">0.210226908597492</Data></Cell><Cell><Data ss:Type="Number">0.242859987044361</Data></Cell><Cell><Data ss:Type="Number">0.25204098715831</Data></Cell><Cell><Data ss:Type="Number">0.261650487769239</Data></Cell><Cell><Data ss:Type="Number">0.214470108501244</Data></Cell><Cell><Data ss:Type="Number">0.199447501864184</Data></Cell><Cell><Data ss:Type="Number">0.159627169831638</Data></Cell><Cell><Data ss:Type="Number">0.257198074067444</Data></Cell><Cell><Data ss:Type="Number">0.236761825994767</Data></Cell><Cell><Data ss:Type="Number">0.0868542165146886</Data></Cell><Cell><Data ss:Type="Number">0.300533553527221</Data></Cell><Cell><Data ss:Type="Number">0.260582778812331</Data></Cell><Cell><Data ss:Type="Number">0.266308421304961</Data></Cell><Cell><Data ss:Type="Number">0.254518123486177</Data></Cell><Cell><Data ss:Type="Number">0.253456489317281</Data></Cell><Cell><Data ss:Type="Number">0.613883011087706</Data></Cell><Cell><Data ss:Type="Number">0.272865182422405</Data></Cell><Cell><Data ss:Type="Number">0.243978218228853</Data></Cell><Cell><Data ss:Type="Number">0.276539212899265</Data></Cell><Cell><Data ss:Type="Number">0.285284547218454</Data></Cell><Cell><Data ss:Type="Number">0.209809493396946</Data></Cell><Cell><Data ss:Type="Number">0.168827035953534</Data></Cell><Cell><Data ss:Type="Number">0.223848466832327</Data></Cell><Cell><Data ss:Type="Number">0.194109759371503</Data></Cell><Cell><Data ss:Type="Number">0.2973259454941</Data></Cell><Cell><Data ss:Type="Number">0.361525712614918</Data></Cell><Cell><Data ss:Type="Number">0.309692493625711</Data></Cell><Cell><Data ss:Type="Number">0.733811375312695</Data></Cell><Cell><Data ss:Type="Number">0.252824551993478</Data></Cell><Cell><Data ss:Type="Number">0.265302940313385</Data></Cell><Cell><Data ss:Type="Number">0.257854864894903</Data></Cell><Cell><Data ss:Type="Number">0.368710432326232</Data></Cell><Cell><Data ss:Type="Number">0.354153940927698</Data></Cell><Cell><Data ss:Type="Number">0.302315451911508</Data></Cell><Cell><Data ss:Type="Number">0.233614890615395</Data></Cell><Cell><Data ss:Type="Number">0.088555940939833</Data></Cell><Cell><Data ss:Type="Number">0.22007578387302</Data></Cell><Cell><Data ss:Type="Number">0.342869987260649</Data></Cell><Cell><Data ss:Type="Number">0.323047349060469</Data></Cell><Cell><Data ss:Type="Number">0.16409678585009</Data></Cell><Cell><Data ss:Type="Number">0.112905482153043</Data></Cell><Cell><Data ss:Type="Number">0.582576278464381</Data></Cell><Cell><Data ss:Type="Number">0.270301123723345</Data></Cell><Cell><Data ss:Type="Number">0</Data></Cell><Cell><Data ss:Type="Number">0.157880867401045</Data></Cell><Cell><Data ss:Type="Number">0.331682271629303</Data></Cell><Cell><Data ss:Type="Number">0.135294479169485</Data></Cell><Cell><Data ss:Type="Number">0.303510080953154</Data></Cell><Cell><Data ss:Type="Number">0.0151258608784715</Data></Cell><Cell><Data ss:Type="Number">0.251865351705991</Data></Cell><Cell><Data ss:Type="Number">0.181424340743043</Data></Cell><Cell><Data ss:Type="Number">0.331432032642312</Data></Cell><Cell><Data ss:Type="Number">0.214874599351596</Data></Cell><Cell><Data ss:Type="Number">0.230046175177539</Data></Cell><Cell><Data ss:Type="Number">0.337118321836985</Data></Cell><Cell><Data ss:Type="Number">0.1528416294907</Data></Cell><Cell><Data ss:Type="Number">0.183648150612477</Data></Cell><Cell><Data ss:Type="Number">0.186323584302583</Data></Cell><Cell><Data ss:Type="Number">0.310409636956334</Data></Cell><Cell><Data ss:Type="Number">0.0715656796917695</Data></Cell><Cell><Data ss:Type="Number">0.19136768221844</Data></Cell><Cell><Data ss:Type="Number">0.17173641298259</Data></Cell><Cell><Data ss:Type="Number">0.083104774588162</Data></Cell><Cell><Data ss:Type="Number">0.0791442501106767</Data></Cell><Cell><Data ss:Type="Number">0.952984277057473</Data></Cell><Cell><Data ss:Type="Number">0.298060281226406</Data></Cell></Row><Row ss:Height="12.816"><Cell><Data ss:Type="String">SIGNALING_BY_ERBB4</Data></Cell><Cell><Data ss:Type="Number">0.625464934920389</Data></Cell><Cell><Data ss:Type="Number">0.821328206893289</Data></Cell><Cell><Data ss:Type="Number">0.932087708561027</Data></Cell><Cell><Data ss:Type="Number">0.724718568049512</Data></Cell><Cell><Data ss:Type="Number">0.456355721494404</Data></Cell><Cell><Data ss:Type="Number">0.814815368841663</Data></Cell><Cell><Data ss:Type="Number">0.774804415282282</Data></Cell><Cell><Data ss:Type="Number">0.512124227646976</Data></Cell><Cell><Data ss:Type="Number">0.755658997164758</Data></Cell><Cell><Data ss:Type="Number">0.579482574826113</Data></Cell><Cell><Data ss:Type="Number">0.496729945156725</Data></Cell><Cell><Data ss:Type="Number">0.897467712966311</Data></Cell><Cell><Data ss:Type="Number">0.84427375328168</Data></Cell><Cell><Data ss:Type="Number">0.602756908966331</Data></Cell><Cell><Data ss:Type="Number">0.76168598905589</Data></Cell><Cell><Data ss:Type="Number">0.528988932456138</Data></Cell><Cell><Data ss:Type="Number">0.976090393132418</Data></Cell><Cell><Data ss:Type="Number">0.689176767111105</Data></Cell><Cell><Data ss:Type="Number">0.609052916587666</Data></Cell><Cell><Data ss:Type="Number">0.46750700841973</Data></Cell><Cell><Data ss:Type="Number">0.497209453038161</Data></Cell><Cell><Data ss:Type="Number">0.457418985049434</Data></Cell><Cell><Data ss:Type="Number">0.489855128554708</Data></Cell><Cell><Data ss:Type="Number">0.809488058712922</Data></Cell><Cell><Data ss:Type="Number">0.826200905684199</Data></Cell><Cell><Data ss:Type="Number">0.780042926540663</Data></Cell><Cell><Data ss:Type="Number">0.989077336768166</Data></Cell><Cell><Data ss:Type="Number">0.471868881454089</Data></Cell><Cell><Data ss:Type="Number">0.938636370999663</Data></Cell><Cell><Data ss:Type="Number">0.743948777421589</Data></Cell><Cell><Data ss:Type="Number">0.594533006997151</Data></Cell><Cell><Data ss:Type="Number">0.717692455255751</Data></Cell><Cell><Data ss:Type="Number">1</Data></Cell><Cell><Data ss:Type="Number">0.740972324790488</Data></Cell><Cell><Data ss:Type="Number">0.687774191211834</Data></Cell><Cell><Data ss:Type="Number">0.483212203605194</Data></Cell><Cell><Data ss:Type="Number">0.806594686177068</Data></Cell><Cell><Data ss:Type="Number">0.430501077131595</Data></Cell><Cell><Data ss:Type="Number">0.783792291592757</Data></Cell><Cell><Data ss:Type="Number">0.768485549144526</Data></Cell><Cell><Data ss:Type="Number">0.579803817900314</Data></Cell><Cell><Data ss:Type="Number">0.548767340260438</Data></Cell><Cell><Data ss:Type="Number">0.624447009146883</Data></Cell><Cell><Data ss:Type="Number">0.846150874537876</Data></Cell><Cell><Data ss:Type="Number">0.4142595178977</Data></Cell><Cell><Data ss:Type="Number">0.625464934920389</Data></Cell><Cell><Data ss:Type="Number">0.503532037690614</Data></Cell><Cell><Data ss:Type="Number">0.984295379581772</Data></Cell><Cell><Data ss:Type="Number">0.395156101281533</Data></Cell><Cell><Data ss:Type="Number">0.968647504396438</Data></Cell><Cell><Data ss:Type="Number">0.773676429079719</Data></Cell><Cell><Data ss:Type="Number">0.753251985873784</Data></Cell><Cell><Data ss:Type="Number">0.93994118809548</Data></Cell><Cell><Data ss:Type="Number">0.59604581834169</Data></Cell><Cell><Data ss:Type="Number">0.67062118572757</Data></Cell><Cell><Data ss:Type="Number">0.827633011589846</Data></Cell><Cell><Data ss:Type="Number">0.557293714731543</Data></Cell><Cell><Data ss:Type="Number">0.762305384093042</Data></Cell><Cell><Data ss:Type="Number">0.755981546793661</Data></Cell><Cell><Data ss:Type="Number">0.625464934920389</Data></Cell><Cell><Data ss:Type="Number">0.820681319669342</Data></Cell><Cell><Data ss:Type="Number">0.853306633863368</Data></Cell><Cell><Data ss:Type="Number">0.516661787132267</Data></Cell><Cell><Data ss:Type="Number">0.457962914948873</Data></Cell><Cell><Data ss:Type="Number">0.771583304667822</Data></Cell><Cell><Data ss:Type="Number">0.766952005267149</Data></Cell><Cell><Data ss:Type="Number">0.625464934920389</Data></Cell><Cell><Data ss:Type="Number">0.624977403667112</Data></Cell><Cell><Data ss:Type="Number">0.613707445860468</Data></Cell><Cell><Data ss:Type="Number">0.772816412851999</Data></Cell><Cell><Data ss:Type="Number">0.793385650302781</Data></Cell><Cell><Data ss:Type="Number">0.795756948785672</Data></Cell><Cell><Data ss:Type="Number">0.718410399302103</Data></Cell><Cell><Data ss:Type="Number">0.730446477210735</Data></Cell><Cell><Data ss:Type="Number">0.625464934920389</Data></Cell><Cell><Data ss:Type="Number">0.731927803666367</Data></Cell><Cell><Data ss:Type="Number">0.523497143598773</Data></Cell><Cell><Data ss:Type="Number">0.878538806045741</Data></Cell><Cell><Data ss:Type="Number">0.780097540902792</Data></Cell><Cell><Data ss:Type="Number">0.789518865096847</Data></Cell><Cell><Data ss:Type="Number">0.903597489071372</Data></Cell><Cell><Data ss:Type="Number">0.804270658858991</Data></Cell><Cell><Data ss:Type="Number">0.625464934920389</Data></Cell><Cell><Data ss:Type="Number">0.737827731372473</Data></Cell><Cell><Data ss:Type="Number">0.775307035833695</Data></Cell><Cell><Data ss:Type="Number">0.612545766660478</Data></Cell><Cell><Data ss:Type="Number">0.241655108376775</Data></Cell><Cell><Data ss:Type="Number">0.233748911244337</Data></Cell><Cell><Data ss:Type="Number">0.0546440705651207</Data></Cell><Cell><Data ss:Type="Number">0.276122597238029</Data></Cell><Cell><Data ss:Type="Number">0.271383694303641</Data></Cell><Cell><Data ss:Type="Number">0.399273802287103</Data></Cell><Cell><Data ss:Type="Number">0.357787521403344</Data></Cell><Cell><Data ss:Type="Number">0.335886504794754</Data></Cell><Cell><Data ss:Type="Number">0.0163030292876517</Data></Cell><Cell><Data ss:Type="Number">0.365000685748414</Data></Cell><Cell><Data ss:Type="Number">0.319476426430354</Data></Cell><Cell><Data ss:Type="Number">0.369642514625891</Data></Cell><Cell><Data ss:Type="Number">0.368456512307721</Data></Cell><Cell><Data ss:Type="Number">0.416691224175658</Data></Cell><Cell><Data ss:Type="Number">0.272038473630754</Data></Cell><Cell><Data ss:Type="Number">0.343513613326901</Data></Cell><Cell><Data ss:Type="Number">0.0771987834503361</Data></Cell><Cell><Data ss:Type="Number">0.341838495016393</Data></Cell><Cell><Data ss:Type="Number">0.299414695513512</Data></Cell><Cell><Data ss:Type="Number">0.333409110985234</Data></Cell><Cell><Data ss:Type="Number">0.343524024788758</Data></Cell><Cell><Data ss:Type="Number">0.326308712897003</Data></Cell><Cell><Data ss:Type="Number">0.331655431677291</Data></Cell><Cell><Data ss:Type="Number">0.344651979188888</Data></Cell><Cell><Data ss:Type="Number">0.308199153411648</Data></Cell><Cell><Data ss:Type="Number">0.311700898317739</Data></Cell><Cell><Data ss:Type="Number">0.301071842740598</Data></Cell><Cell><Data ss:Type="Number">0.291319127277179</Data></Cell><Cell><Data ss:Type="Number">0.30919903715818</Data></Cell><Cell><Data ss:Type="Number">0.239810172711953</Data></Cell><Cell><Data ss:Type="Number">0.322056357907913</Data></Cell><Cell><Data ss:Type="Number">0.283237718981576</Data></Cell><Cell><Data ss:Type="Number">0.313799812952374</Data></Cell><Cell><Data ss:Type="Number">0.353187939206542</Data></Cell><Cell><Data ss:Type="Number">0.210469686848047</Data></Cell><Cell><Data ss:Type="Number">0.0446973670113677</Data></Cell><Cell><Data ss:Type="Number">0.314011790836809</Data></Cell><Cell><Data ss:Type="Number">0.300309061888766</Data></Cell><Cell><Data ss:Type="Number">0.301816854664656</Data></Cell><Cell><Data ss:Type="Number">0.395799627410661</Data></Cell><Cell><Data ss:Type="Number">0.276122597238029</Data></Cell><Cell><Data ss:Type="Number">0.210425815278406</Data></Cell><Cell><Data ss:Type="Number">0.248113974459614</Data></Cell><Cell><Data ss:Type="Number">0.332615769379943</Data></Cell><Cell><Data ss:Type="Number">0.333267452631905</Data></Cell><Cell><Data ss:Type="Number">0.365076151096247</Data></Cell><Cell><Data ss:Type="Number">0.327320125798282</Data></Cell><Cell><Data ss:Type="Number">0.358022774701373</Data></Cell><Cell><Data ss:Type="Number">0.263371453489681</Data></Cell><Cell><Data ss:Type="Number">0.30858432278748</Data></Cell><Cell><Data ss:Type="Number">0.298786162006727</Data></Cell><Cell><Data ss:Type="Number">0.347549448286279</Data></Cell><Cell><Data ss:Type="Number">0.373851052674728</Data></Cell><Cell><Data ss:Type="Number">0.330399576071585</Data></Cell><Cell><Data ss:Type="Number">0.269832363804541</Data></Cell><Cell><Data ss:Type="Number">0.144956545811725</Data></Cell><Cell><Data ss:Type="Number">0.31752759543884</Data></Cell><Cell><Data ss:Type="Number">0.288348913335986</Data></Cell><Cell><Data ss:Type="Number">0.355834979098403</Data></Cell><Cell><Data ss:Type="Number">0.147300886221221</Data></Cell><Cell><Data ss:Type="Number">0.140431116089334</Data></Cell><Cell><Data ss:Type="Number">0.434337019454686</Data></Cell><Cell><Data ss:Type="Number">0.290915568383091</Data></Cell><Cell><Data ss:Type="Number">0</Data></Cell><Cell><Data ss:Type="Number">0.2063051606321</Data></Cell><Cell><Data ss:Type="Number">0.338522570260481</Data></Cell><Cell><Data ss:Type="Number">0.388430653505063</Data></Cell><Cell><Data ss:Type="Number">0.373457115749406</Data></Cell><Cell><Data ss:Type="Number">0.0814901987180817</Data></Cell><Cell><Data ss:Type="Number">0.36086856988249</Data></Cell><Cell><Data ss:Type="Number">0.407500227081077</Data></Cell><Cell><Data ss:Type="Number">0.28285180264677</Data></Cell><Cell><Data ss:Type="Number">0.321366217176865</Data></Cell><Cell><Data ss:Type="Number">0.239663358411693</Data></Cell><Cell><Data ss:Type="Number">0.453649846293915</Data></Cell><Cell><Data ss:Type="Number">0.0538923408276531</Data></Cell><Cell><Data ss:Type="Number">0.186618655316177</Data></Cell><Cell><Data ss:Type="Number">0.186534798777612</Data></Cell><Cell><Data ss:Type="Number">0.254762797438226</Data></Cell><Cell><Data ss:Type="Number">0.0583484092037887</Data></Cell><Cell><Data ss:Type="Number">0.173933550500703</Data></Cell><Cell><Data ss:Type="Number">0.0663545840662488</Data></Cell><Cell><Data ss:Type="Number">0.158198805090876</Data></Cell><Cell><Data ss:Type="Number">0.119264313618974</Data></Cell><Cell><Data ss:Type="Number">0.465035295576915</Data></Cell><Cell><Data ss:Type="Number">0.290058339657657</Data></Cell></Row><Row ss:Height="12.816"><Cell><Data ss:Type="String">O_LINKED_GLYCOSYLATION_OF_MUCINS</Data></Cell><Cell><Data ss:Type="Number">0.721767037996676</Data></Cell><Cell><Data ss:Type="Number">0.753548767171812</Data></Cell><Cell><Data ss:Type="Number">0.79060949561892</Data></Cell><Cell><Data ss:Type="Number">0.819296986767286</Data></Cell><Cell><Data ss:Type="Number">0.572315923157497</Data></Cell><Cell><Data ss:Type="Number">0.693189867983145</Data></Cell><Cell><Data ss:Type="Number">0.730749086873626</Data></Cell><Cell><Data ss:Type="Number">0.823019179211368</Data></Cell><Cell><Data ss:Type="Number">0.637068594273247</Data></Cell><Cell><Data ss:Type="Number">0.516207223015451</Data></Cell><Cell><Data ss:Type="Number">0.625512094554953</Data></Cell><Cell><Data ss:Type="Number">0.955093274375913</Data></Cell><Cell><Data ss:Type="Number">0.182204807406906</Data></Cell><Cell><Data ss:Type="Number">0.473344691874007</Data></Cell><Cell><Data ss:Type="Number">0.715796619785151</Data></Cell><Cell><Data ss:Type="Number">0.644370624740191</Data></Cell><Cell><Data ss:Type="Number">0.683466249859793</Data></Cell><Cell><Data ss:Type="Number">0.849184515428566</Data></Cell><Cell><Data ss:Type="Number">0.613995131985217</Data></Cell><Cell><Data ss:Type="Number">0.893808769734322</Data></Cell><Cell><Data ss:Type="Number">0.656554677707573</Data></Cell><Cell><Data ss:Type="Number">0.43023822031625</Data></Cell><Cell><Data ss:Type="Number">0.56480033982318</Data></Cell><Cell><Data ss:Type="Number">0.743112828935118</Data></Cell><Cell><Data ss:Type="Number">0.597768087568129</Data></Cell><Cell><Data ss:Type="Number">0.763016138043605</Data></Cell><Cell><Data ss:Type="Number">0.678527671927935</Data></Cell><Cell><Data ss:Type="Number">0.657101037129158</Data></Cell><Cell><Data ss:Type="Number">0.677192362608647</Data></Cell><Cell><Data ss:Type="Number">0.749479478328516</Data></Cell><Cell><Data ss:Type="Number">0.477009593534071</Data></Cell><Cell><Data ss:Type="Number">0.679049254192277</Data></Cell><Cell><Data ss:Type="Number">0.817611263482529</Data></Cell><Cell><Data ss:Type="Number">0.70992098226833</Data></Cell><Cell><Data ss:Type="Number">0.839598751427575</Data></Cell><Cell><Data ss:Type="Number">0.641076174223452</Data></Cell><Cell><Data ss:Type="Number">1</Data></Cell><Cell><Data ss:Type="Number">0.882142996561935</Data></Cell><Cell><Data ss:Type="Number">0.831668288072955</Data></Cell><Cell><Data ss:Type="Number">0.609288382248773</Data></Cell><Cell><Data ss:Type="Number">0.427569819414625</Data></Cell><Cell><Data ss:Type="Number">0.860827391162533</Data></Cell><Cell><Data ss:Type="Number">0.484544969971578</Data></Cell><Cell><Data ss:Type="Number">0.727130915723398</Data></Cell><Cell><Data ss:Type="Number">0.464144308536503</Data></Cell><Cell><Data ss:Type="Number">0.614442460111603</Data></Cell><Cell><Data ss:Type="Number">0.592854352037387</Data></Cell><Cell><Data ss:Type="Number">0.728726170775952</Data></Cell><Cell><Data ss:Type="Number">0.340368165705857</Data></Cell><Cell><Data ss:Type="Number">0.76894430638597</Data></Cell><Cell><Data ss:Type="Number">0.777381964114449</Data></Cell><Cell><Data ss:Type="Number">0.536692525289092</Data></Cell><Cell><Data ss:Type="Number">0.644079961516728</Data></Cell><Cell><Data ss:Type="Number">0.579493735760724</Data></Cell><Cell><Data ss:Type="Number">0.824645480247429</Data></Cell><Cell><Data ss:Type="Number">0.72504607876073</Data></Cell><Cell><Data ss:Type="Number">0.411734880772616</Data></Cell><Cell><Data ss:Type="Number">0.632781819827301</Data></Cell><Cell><Data ss:Type="Number">0.752846824681194</Data></Cell><Cell><Data ss:Type="Number">0.623252704826875</Data></Cell><Cell><Data ss:Type="Number">0.687265684380395</Data></Cell><Cell><Data ss:Type="Number">0.82765616770504</Data></Cell><Cell><Data ss:Type="Number">0.922198250615662</Data></Cell><Cell><Data ss:Type="Number">0.777259236207786</Data></Cell><Cell><Data ss:Type="Number">0.725249701794534</Data></Cell><Cell><Data ss:Type="Number">0.629839248799666</Data></Cell><Cell><Data ss:Type="Number">0.759717830645369</Data></Cell><Cell><Data ss:Type="Number">0.453524975524368</Data></Cell><Cell><Data ss:Type="Number">0.519979495887387</Data></Cell><Cell><Data ss:Type="Number">0.883482235360954</Data></Cell><Cell><Data ss:Type="Number">0.663875149143534</Data></Cell><Cell><Data ss:Type="Number">0.79310450596723</Data></Cell><Cell><Data ss:Type="Number">0.698567885391787</Data></Cell><Cell><Data ss:Type="Number">0.790405863282166</Data></Cell><Cell><Data ss:Type="Number">0.557734522158106</Data></Cell><Cell><Data ss:Type="Number">0.818720985372485</Data></Cell><Cell><Data ss:Type="Number">0.904660843307028</Data></Cell><Cell><Data ss:Type="Number">0.883407298125927</Data></Cell><Cell><Data ss:Type="Number">0.609492061514482</Data></Cell><Cell><Data ss:Type="Number">0.732881338819565</Data></Cell><Cell><Data ss:Type="Number">0.838130256961702</Data></Cell><Cell><Data ss:Type="Number">0.724790169568828</Data></Cell><Cell><Data ss:Type="Number">0.503343194735952</Data></Cell><Cell><Data ss:Type="Number">0.718242793180848</Data></Cell><Cell><Data ss:Type="Number">0.588453696476699</Data></Cell><Cell><Data ss:Type="Number">0.473344691874007</Data></Cell><Cell><Data ss:Type="Number">0.217444514844614</Data></Cell><Cell><Data ss:Type="Number">0.322704795000746</Data></Cell><Cell><Data ss:Type="Number">0.0853948747833276</Data></Cell><Cell><Data ss:Type="Number">0.340528671108113</Data></Cell><Cell><Data ss:Type="Number">0.314713375819305</Data></Cell><Cell><Data ss:Type="Number">0.520781003702732</Data></Cell><Cell><Data ss:Type="Number">0.460622631784324</Data></Cell><Cell><Data ss:Type="Number">0.406392194259176</Data></Cell><Cell><Data ss:Type="Number">0</Data></Cell><Cell><Data ss:Type="Number">0.472771787688937</Data></Cell><Cell><Data ss:Type="Number">0.451733810469302</Data></Cell><Cell><Data ss:Type="Number">0.456433671819741</Data></Cell><Cell><Data ss:Type="Number">0.484360952669948</Data></Cell><Cell><Data ss:Type="Number">0.440371955142895</Data></Cell><Cell><Data ss:Type="Number">0.336449421575838</Data></Cell><Cell><Data ss:Type="Number">0.450898597764632</Data></Cell><Cell><Data ss:Type="Number">0.0830144521611449</Data></Cell><Cell><Data ss:Type="Number">0.453524975524368</Data></Cell><Cell><Data ss:Type="Number">0.372956832812823</Data></Cell><Cell><Data ss:Type="Number">0.418052282352383</Data></Cell><Cell><Data ss:Type="Number">0.454327555701164</Data></Cell><Cell><Data ss:Type="Number">0.464983832814458</Data></Cell><Cell><Data ss:Type="Number">0.456548972782822</Data></Cell><Cell><Data ss:Type="Number">0.466569123691939</Data></Cell><Cell><Data ss:Type="Number">0.38201754270531</Data></Cell><Cell><Data ss:Type="Number">0.41867850167367</Data></Cell><Cell><Data ss:Type="Number">0.334518884487264</Data></Cell><Cell><Data ss:Type="Number">0.301052295902464</Data></Cell><Cell><Data ss:Type="Number">0.357651553902715</Data></Cell><Cell><Data ss:Type="Number">0.298868109901382</Data></Cell><Cell><Data ss:Type="Number">0.403248291714322</Data></Cell><Cell><Data ss:Type="Number">0.342947828996852</Data></Cell><Cell><Data ss:Type="Number">0.418679711151015</Data></Cell><Cell><Data ss:Type="Number">0.418274842751967</Data></Cell><Cell><Data ss:Type="Number">0.277823736920445</Data></Cell><Cell><Data ss:Type="Number">0.138437246353904</Data></Cell><Cell><Data ss:Type="Number">0.331619014782011</Data></Cell><Cell><Data ss:Type="Number">0.373489165571874</Data></Cell><Cell><Data ss:Type="Number">0.405410591282374</Data></Cell><Cell><Data ss:Type="Number">0.46572229395782</Data></Cell><Cell><Data ss:Type="Number">0.359318080251802</Data></Cell><Cell><Data ss:Type="Number">0.314477578793618</Data></Cell><Cell><Data ss:Type="Number">0.361765659464245</Data></Cell><Cell><Data ss:Type="Number">0.372353052295362</Data></Cell><Cell><Data ss:Type="Number">0.43280364696892</Data></Cell><Cell><Data ss:Type="Number">0.349160950610612</Data></Cell><Cell><Data ss:Type="Number">0.417467166833914</Data></Cell><Cell><Data ss:Type="Number">0.410011448275185</Data></Cell><Cell><Data ss:Type="Number">0.343841205984129</Data></Cell><Cell><Data ss:Type="Number">0.377915219741878</Data></Cell><Cell><Data ss:Type="Number">0.363562534241935</Data></Cell><Cell><Data ss:Type="Number">0.377459524824042</Data></Cell><Cell><Data ss:Type="Number">0.412103438541922</Data></Cell><Cell><Data ss:Type="Number">0.397936035272316</Data></Cell><Cell><Data ss:Type="Number">0.405410591282374</Data></Cell><Cell><Data ss:Type="Number">0.194317196917725</Data></Cell><Cell><Data ss:Type="Number">0.410011448275185</Data></Cell><Cell><Data ss:Type="Number">0.372754077735314</Data></Cell><Cell><Data ss:Type="Number">0.45173220149152</Data></Cell><Cell><Data ss:Type="Number">0.175582083682467</Data></Cell><Cell><Data ss:Type="Number">0.185541657995475</Data></Cell><Cell><Data ss:Type="Number">0.281318021451156</Data></Cell><Cell><Data ss:Type="Number">0.337114227526176</Data></Cell><Cell><Data ss:Type="Number">0.0397683969796445</Data></Cell><Cell><Data ss:Type="Number">0.361645224207762</Data></Cell><Cell><Data ss:Type="Number">0.460526565856267</Data></Cell><Cell><Data ss:Type="Number">0.474239325564902</Data></Cell><Cell><Data ss:Type="Number">0.495187165519229</Data></Cell><Cell><Data ss:Type="Number">0.0538088141086403</Data></Cell><Cell><Data ss:Type="Number">0.474181898319977</Data></Cell><Cell><Data ss:Type="Number">0.467140908962206</Data></Cell><Cell><Data ss:Type="Number">0.376697783929157</Data></Cell><Cell><Data ss:Type="Number">0.379632167291459</Data></Cell><Cell><Data ss:Type="Number">0.355047745529794</Data></Cell><Cell><Data ss:Type="Number">0.272111445145929</Data></Cell><Cell><Data ss:Type="Number">0.133990785322304</Data></Cell><Cell><Data ss:Type="Number">0.248599869808367</Data></Cell><Cell><Data ss:Type="Number">0.207748012647691</Data></Cell><Cell><Data ss:Type="Number">0.289391643584919</Data></Cell><Cell><Data ss:Type="Number">0.0707354256213232</Data></Cell><Cell><Data ss:Type="Number">0.257497729624087</Data></Cell><Cell><Data ss:Type="Number">0.0911668270469338</Data></Cell><Cell><Data ss:Type="Number">0.166089426166933</Data></Cell><Cell><Data ss:Type="Number">0.0914547744084872</Data></Cell><Cell><Data ss:Type="Number">0.0511483160063289</Data></Cell><Cell><Data ss:Type="Number">0.375058118866647</Data></Cell></Row><Row ss:Index="19" ss:Height="12.816"><Cell><Data ss:Type="String">ANTIVIRAL_MECHANISM_BY_IFN_STIMULATED_GENES</Data></Cell><Cell><Data ss:Type="Number">0.562995328572412</Data></Cell><Cell><Data ss:Type="Number">0.403042315921766</Data></Cell><Cell><Data ss:Type="Number">0.384949370347192</Data></Cell><Cell><Data ss:Type="Number">0.456512169284943</Data></Cell><Cell><Data ss:Type="Number">0.839967690227615</Data></Cell><Cell><Data ss:Type="Number">0.389498753168046</Data></Cell><Cell><Data ss:Type="Number">0.722918672227969</Data></Cell><Cell><Data ss:Type="Number">0.57789360901492</Data></Cell><Cell><Data ss:Type="Number">0.546195232667547</Data></Cell><Cell><Data ss:Type="Number">0.579901927292739</Data></Cell><Cell><Data ss:Type="Number">0.677886005249639</Data></Cell><Cell><Data ss:Type="Number">0.403042315921766</Data></Cell><Cell><Data ss:Type="Number">0.792107181675115</Data></Cell><Cell><Data ss:Type="Number">1</Data></Cell><Cell><Data ss:Type="Number">0.880196034595476</Data></Cell><Cell><Data ss:Type="Number">0.640976536046616</Data></Cell><Cell><Data ss:Type="Number">0.750573686789569</Data></Cell><Cell><Data ss:Type="Number">0.699129385224917</Data></Cell><Cell><Data ss:Type="Number">0.812599975906261</Data></Cell><Cell><Data ss:Type="Number">0.328639372837529</Data></Cell><Cell><Data ss:Type="Number">0.353737839912179</Data></Cell><Cell><Data ss:Type="Number">0.321173665717528</Data></Cell><Cell><Data ss:Type="Number">0.705387427612786</Data></Cell><Cell><Data ss:Type="Number">0.848405489552143</Data></Cell><Cell><Data ss:Type="Number">0.569040164166358</Data></Cell><Cell><Data ss:Type="Number">0.507925613806585</Data></Cell><Cell><Data ss:Type="Number">0.66784810804101</Data></Cell><Cell><Data ss:Type="Number">0.745364023473806</Data></Cell><Cell><Data ss:Type="Number">0.382771684629635</Data></Cell><Cell><Data ss:Type="Number">0.403042315921766</Data></Cell><Cell><Data ss:Type="Number">0.706529237711032</Data></Cell><Cell><Data ss:Type="Number">0.495185443369271</Data></Cell><Cell><Data ss:Type="Number">0.380450581185109</Data></Cell><Cell><Data ss:Type="Number">0.706985900370941</Data></Cell><Cell><Data ss:Type="Number">0.39015131115547</Data></Cell><Cell><Data ss:Type="Number">0.324092148680571</Data></Cell><Cell><Data ss:Type="Number">0.32522283402609</Data></Cell><Cell><Data ss:Type="Number">0.253247004099366</Data></Cell><Cell><Data ss:Type="Number">0.331183326971628</Data></Cell><Cell><Data ss:Type="Number">0.799205318607649</Data></Cell><Cell><Data ss:Type="Number">0.933361410834163</Data></Cell><Cell><Data ss:Type="Number">0.54370383188972</Data></Cell><Cell><Data ss:Type="Number">0.756811025454867</Data></Cell><Cell><Data ss:Type="Number">0.87100159110274</Data></Cell><Cell><Data ss:Type="Number">0.306321923048987</Data></Cell><Cell><Data ss:Type="Number">0.655669459551836</Data></Cell><Cell><Data ss:Type="Number">0.723939145185671</Data></Cell><Cell><Data ss:Type="Number">0.677449590161339</Data></Cell><Cell><Data ss:Type="Number">0.237001965223707</Data></Cell><Cell><Data ss:Type="Number">0.64128832674323</Data></Cell><Cell><Data ss:Type="Number">0.480875329775737</Data></Cell><Cell><Data ss:Type="Number">0.842829149654966</Data></Cell><Cell><Data ss:Type="Number">0.353116412313989</Data></Cell><Cell><Data ss:Type="Number">0.42137778034091</Data></Cell><Cell><Data ss:Type="Number">0.45658156848788</Data></Cell><Cell><Data ss:Type="Number">0.388419802266013</Data></Cell><Cell><Data ss:Type="Number">0.256280697942027</Data></Cell><Cell><Data ss:Type="Number">0.907880088988235</Data></Cell><Cell><Data ss:Type="Number">0.30423839097945</Data></Cell><Cell><Data ss:Type="Number">0.40798935830994</Data></Cell><Cell><Data ss:Type="Number">0.299763762539158</Data></Cell><Cell><Data ss:Type="Number">0.464186259480095</Data></Cell><Cell><Data ss:Type="Number">0.76023060046507</Data></Cell><Cell><Data ss:Type="Number">0.31783823056635</Data></Cell><Cell><Data ss:Type="Number">0.600927863718934</Data></Cell><Cell><Data ss:Type="Number">0.600745844373431</Data></Cell><Cell><Data ss:Type="Number">0.399512979700631</Data></Cell><Cell><Data ss:Type="Number">0.73340347130082</Data></Cell><Cell><Data ss:Type="Number">0.218874296137722</Data></Cell><Cell><Data ss:Type="Number">0.342816291194117</Data></Cell><Cell><Data ss:Type="Number">0.560592286831782</Data></Cell><Cell><Data ss:Type="Number">0.620469194738251</Data></Cell><Cell><Data ss:Type="Number">0.480875329775737</Data></Cell><Cell><Data ss:Type="Number">0.7181762572418</Data></Cell><Cell><Data ss:Type="Number">0.925965256778303</Data></Cell><Cell><Data ss:Type="Number">0.668746442648852</Data></Cell><Cell><Data ss:Type="Number">0.285360375207721</Data></Cell><Cell><Data ss:Type="Number">0.447034674981673</Data></Cell><Cell><Data ss:Type="Number">0.486494102864578</Data></Cell><Cell><Data ss:Type="Number">0.382771684629635</Data></Cell><Cell><Data ss:Type="Number">0.750239664378205</Data></Cell><Cell><Data ss:Type="Number">0.644424144725577</Data></Cell><Cell><Data ss:Type="Number">0.447643338660316</Data></Cell><Cell><Data ss:Type="Number">0.647368855897443</Data></Cell><Cell><Data ss:Type="Number">0.577244773286215</Data></Cell><Cell><Data ss:Type="Number">0.7161861490295</Data></Cell><Cell><Data ss:Type="Number">0.224613049541331</Data></Cell><Cell><Data ss:Type="Number">0.164525881303805</Data></Cell><Cell><Data ss:Type="Number">0.17434110132012</Data></Cell><Cell><Data ss:Type="Number">0.182354284959653</Data></Cell><Cell><Data ss:Type="Number">0.209877881600575</Data></Cell><Cell><Data ss:Type="Number">0.321660277094758</Data></Cell><Cell><Data ss:Type="Number">0.120015829277661</Data></Cell><Cell><Data ss:Type="Number">0.103685735747858</Data></Cell><Cell><Data ss:Type="Number">0.161859371367408</Data></Cell><Cell><Data ss:Type="Number">0.0925101850827898</Data></Cell><Cell><Data ss:Type="Number">0.229145961073885</Data></Cell><Cell><Data ss:Type="Number">0.159544700898771</Data></Cell><Cell><Data ss:Type="Number">0.29319676168837</Data></Cell><Cell><Data ss:Type="Number">0.276981261589147</Data></Cell><Cell><Data ss:Type="Number">0.21396451718017</Data></Cell><Cell><Data ss:Type="Number">0.116535264916714</Data></Cell><Cell><Data ss:Type="Number">0.208779524348163</Data></Cell><Cell><Data ss:Type="Number">0.10493893069391</Data></Cell><Cell><Data ss:Type="Number">0.239689248716683</Data></Cell><Cell><Data ss:Type="Number">0.148931178970969</Data></Cell><Cell><Data ss:Type="Number">0.161356236150248</Data></Cell><Cell><Data ss:Type="Number">0.0920383315169161</Data></Cell><Cell><Data ss:Type="Number">0.115255902704843</Data></Cell><Cell><Data ss:Type="Number">0.0724814246653022</Data></Cell><Cell><Data ss:Type="Number">0.216692289874076</Data></Cell><Cell><Data ss:Type="Number">0.134295840578302</Data></Cell><Cell><Data ss:Type="Number">0.683441537468586</Data></Cell><Cell><Data ss:Type="Number">0.224377040574101</Data></Cell><Cell><Data ss:Type="Number">0.184789377823097</Data></Cell><Cell><Data ss:Type="Number">0.0861406098882154</Data></Cell><Cell><Data ss:Type="Number">0.119098882597993</Data></Cell><Cell><Data ss:Type="Number">0.133229880096648</Data></Cell><Cell><Data ss:Type="Number">0.251766243856315</Data></Cell><Cell><Data ss:Type="Number">0.217714573543589</Data></Cell><Cell><Data ss:Type="Number">0.215246001820028</Data></Cell><Cell><Data ss:Type="Number">0.256776370182316</Data></Cell><Cell><Data ss:Type="Number">0.129991959287638</Data></Cell><Cell><Data ss:Type="Number">0.118872030761899</Data></Cell><Cell><Data ss:Type="Number">0.188116735864796</Data></Cell><Cell><Data ss:Type="Number">0.699108783736188</Data></Cell><Cell><Data ss:Type="Number">0.209010470724348</Data></Cell><Cell><Data ss:Type="Number">0.158127706863042</Data></Cell><Cell><Data ss:Type="Number">0.187686870961476</Data></Cell><Cell><Data ss:Type="Number">0.214665223268648</Data></Cell><Cell><Data ss:Type="Number">0.145458477140524</Data></Cell><Cell><Data ss:Type="Number">0.256173663339707</Data></Cell><Cell><Data ss:Type="Number">0.0945891115055157</Data></Cell><Cell><Data ss:Type="Number">0.15932413625642</Data></Cell><Cell><Data ss:Type="Number">0.229830375980881</Data></Cell><Cell><Data ss:Type="Number">0.179187489803827</Data></Cell><Cell><Data ss:Type="Number">0.158322612230492</Data></Cell><Cell><Data ss:Type="Number">0.227924937532731</Data></Cell><Cell><Data ss:Type="Number">0.224779712023881</Data></Cell><Cell><Data ss:Type="Number">0.126192325953929</Data></Cell><Cell><Data ss:Type="Number">0.138892567784088</Data></Cell><Cell><Data ss:Type="Number">0.194291002835633</Data></Cell><Cell><Data ss:Type="Number">0.112685209557878</Data></Cell><Cell><Data ss:Type="Number">0.81996816395225</Data></Cell><Cell><Data ss:Type="Number">0.274614314251957</Data></Cell><Cell><Data ss:Type="Number">0.211528336322706</Data></Cell><Cell><Data ss:Type="Number">0.104317554374966</Data></Cell><Cell><Data ss:Type="Number">0.274644579422522</Data></Cell><Cell><Data ss:Type="Number">0.195414242584608</Data></Cell><Cell><Data ss:Type="Number">0.0785981983018785</Data></Cell><Cell><Data ss:Type="Number">0.22102660447064</Data></Cell><Cell><Data ss:Type="Number">0.251316063647036</Data></Cell><Cell><Data ss:Type="Number">0.226436024024101</Data></Cell><Cell><Data ss:Type="Number">0.184749325958992</Data></Cell><Cell><Data ss:Type="Number">0.110222415794092</Data></Cell><Cell><Data ss:Type="Number">0.161514301106249</Data></Cell><Cell><Data ss:Type="Number">0.262251456657767</Data></Cell><Cell><Data ss:Type="Number">0.227359440962111</Data></Cell><Cell><Data ss:Type="Number">0.146050157189573</Data></Cell><Cell><Data ss:Type="Number">0.263288849585302</Data></Cell><Cell><Data ss:Type="Number">0.268278925736494</Data></Cell><Cell><Data ss:Type="Number">0.202727768676796</Data></Cell><Cell><Data ss:Type="Number">0.214665223268648</Data></Cell><Cell><Data ss:Type="Number">0.171927982497777</Data></Cell><Cell><Data ss:Type="Number">0.200642089449503</Data></Cell><Cell><Data ss:Type="Number">0.20517050392898</Data></Cell><Cell><Data ss:Type="Number">0.207060673402654</Data></Cell><Cell><Data ss:Type="Number">0.195660607488397</Data></Cell><Cell><Data ss:Type="Number">0.203853501292558</Data></Cell><Cell><Data ss:Type="Number">0.168453243848469</Data></Cell><Cell><Data ss:Type="Number">0</Data></Cell><Cell><Data ss:Type="Number">0.2357221796732</Data></Cell></Row><Row ss:Height="12.816"><Cell><Data ss:Type="String">SIGNALING_BY_ERBB2</Data></Cell><Cell><Data ss:Type="Number">0.669207389648143</Data></Cell><Cell><Data ss:Type="Number">0.783636215786683</Data></Cell><Cell><Data ss:Type="Number">0.917624249777944</Data></Cell><Cell><Data ss:Type="Number">0.79256400629997</Data></Cell><Cell><Data ss:Type="Number">0.360057365876256</Data></Cell><Cell><Data ss:Type="Number">0.83213678773868</Data></Cell><Cell><Data ss:Type="Number">0.657277301276818</Data></Cell><Cell><Data ss:Type="Number">0.472868723676404</Data></Cell><Cell><Data ss:Type="Number">0.675405976611629</Data></Cell><Cell><Data ss:Type="Number">0.465146070539033</Data></Cell><Cell><Data ss:Type="Number">0.610069231472707</Data></Cell><Cell><Data ss:Type="Number">0.865352398584029</Data></Cell><Cell><Data ss:Type="Number">0.785133767452543</Data></Cell><Cell><Data ss:Type="Number">0.573776468323223</Data></Cell><Cell><Data ss:Type="Number">0.528463921952146</Data></Cell><Cell><Data ss:Type="Number">0.449989353773877</Data></Cell><Cell><Data ss:Type="Number">0.89955432311949</Data></Cell><Cell><Data ss:Type="Number">0.473627027428503</Data></Cell><Cell><Data ss:Type="Number">0.62857733654507</Data></Cell><Cell><Data ss:Type="Number">0.439963939525735</Data></Cell><Cell><Data ss:Type="Number">0.569786976800903</Data></Cell><Cell><Data ss:Type="Number">0.397831105722086</Data></Cell><Cell><Data ss:Type="Number">0.434421879302361</Data></Cell><Cell><Data ss:Type="Number">0.541858505111065</Data></Cell><Cell><Data ss:Type="Number">0.778012599954387</Data></Cell><Cell><Data ss:Type="Number">0.54221694698299</Data></Cell><Cell><Data ss:Type="Number">1</Data></Cell><Cell><Data ss:Type="Number">0.429635589703107</Data></Cell><Cell><Data ss:Type="Number">0.875117712905756</Data></Cell><Cell><Data ss:Type="Number">0.808858889365137</Data></Cell><Cell><Data ss:Type="Number">0.6653300838114</Data></Cell><Cell><Data ss:Type="Number">0.755082801923165</Data></Cell><Cell><Data ss:Type="Number">0.926918029408165</Data></Cell><Cell><Data ss:Type="Number">0.749112425432549</Data></Cell><Cell><Data ss:Type="Number">0.691406030914243</Data></Cell><Cell><Data ss:Type="Number">0.507950495464632</Data></Cell><Cell><Data ss:Type="Number">0.495716414982404</Data></Cell><Cell><Data ss:Type="Number">0.389832014251268</Data></Cell><Cell><Data ss:Type="Number">0.771525825273987</Data></Cell><Cell><Data ss:Type="Number">0.54933757915759</Data></Cell><Cell><Data ss:Type="Number">0.512632038316691</Data></Cell><Cell><Data ss:Type="Number">0.503495812760527</Data></Cell><Cell><Data ss:Type="Number">0.649911607775634</Data></Cell><Cell><Data ss:Type="Number">0.811013045236715</Data></Cell><Cell><Data ss:Type="Number">0.371730997376723</Data></Cell><Cell><Data ss:Type="Number">0.62857733654507</Data></Cell><Cell><Data ss:Type="Number">0.444808228789883</Data></Cell><Cell><Data ss:Type="Number">0.96959296327277</Data></Cell><Cell><Data ss:Type="Number">0.283323723334838</Data></Cell><Cell><Data ss:Type="Number">0.84250635855339</Data></Cell><Cell><Data ss:Type="Number">0.591219212195954</Data></Cell><Cell><Data ss:Type="Number">0.70431538812448</Data></Cell><Cell><Data ss:Type="Number">0.810265363846014</Data></Cell><Cell><Data ss:Type="Number">0.49179832282266</Data></Cell><Cell><Data ss:Type="Number">0.697655669421926</Data></Cell><Cell><Data ss:Type="Number">0.781165690129654</Data></Cell><Cell><Data ss:Type="Number">0.445435037607169</Data></Cell><Cell><Data ss:Type="Number">0.602445705216272</Data></Cell><Cell><Data ss:Type="Number">0.631400475307847</Data></Cell><Cell><Data ss:Type="Number">0.667863031656295</Data></Cell><Cell><Data ss:Type="Number">0.473999691338658</Data></Cell><Cell><Data ss:Type="Number">0.78690920212639</Data></Cell><Cell><Data ss:Type="Number">0.457467375010197</Data></Cell><Cell><Data ss:Type="Number">0.476737794851652</Data></Cell><Cell><Data ss:Type="Number">0.725406972839784</Data></Cell><Cell><Data ss:Type="Number">0.654111503345695</Data></Cell><Cell><Data ss:Type="Number">0.681672836772053</Data></Cell><Cell><Data ss:Type="Number">0.595584887384647</Data></Cell><Cell><Data ss:Type="Number">0.777062633755968</Data></Cell><Cell><Data ss:Type="Number">0.585842855379142</Data></Cell><Cell><Data ss:Type="Number">0.668981227002278</Data></Cell><Cell><Data ss:Type="Number">0.525052567175597</Data></Cell><Cell><Data ss:Type="Number">0.598428340972511</Data></Cell><Cell><Data ss:Type="Number">0.718667620375562</Data></Cell><Cell><Data ss:Type="Number">0.635424172669745</Data></Cell><Cell><Data ss:Type="Number">0.559537731677632</Data></Cell><Cell><Data ss:Type="Number">0.559202472280519</Data></Cell><Cell><Data ss:Type="Number">0.824345098698622</Data></Cell><Cell><Data ss:Type="Number">0.680629076648379</Data></Cell><Cell><Data ss:Type="Number">0.748667661769457</Data></Cell><Cell><Data ss:Type="Number">0.515617061968607</Data></Cell><Cell><Data ss:Type="Number">0.771556779242672</Data></Cell><Cell><Data ss:Type="Number">0.584294847402343</Data></Cell><Cell><Data ss:Type="Number">0.54389630355109</Data></Cell><Cell><Data ss:Type="Number">0.385326124146126</Data></Cell><Cell><Data ss:Type="Number">0.567481571507105</Data></Cell><Cell><Data ss:Type="Number">0.149358759311225</Data></Cell><Cell><Data ss:Type="Number">0.182124202114434</Data></Cell><Cell><Data ss:Type="Number">0</Data></Cell><Cell><Data ss:Type="Number">0.224372272044602</Data></Cell><Cell><Data ss:Type="Number">0.22291261348693</Data></Cell><Cell><Data ss:Type="Number">0.354976038160275</Data></Cell><Cell><Data ss:Type="Number">0.304639327581875</Data></Cell><Cell><Data ss:Type="Number">0.270626544949168</Data></Cell><Cell><Data ss:Type="Number">0</Data></Cell><Cell><Data ss:Type="Number">0.308221469405006</Data></Cell><Cell><Data ss:Type="Number">0.265026913755399</Data></Cell><Cell><Data ss:Type="Number">0.31803952299587</Data></Cell><Cell><Data ss:Type="Number">0.321807323842909</Data></Cell><Cell><Data ss:Type="Number">0.307705328088109</Data></Cell><Cell><Data ss:Type="Number">0.177859040006199</Data></Cell><Cell><Data ss:Type="Number">0.29171909540867</Data></Cell><Cell><Data ss:Type="Number">0.0197069267484219</Data></Cell><Cell><Data ss:Type="Number">0.292960723360416</Data></Cell><Cell><Data ss:Type="Number">0.228108804047391</Data></Cell><Cell><Data ss:Type="Number">0.285398655469289</Data></Cell><Cell><Data ss:Type="Number">0.283982334154903</Data></Cell><Cell><Data ss:Type="Number">0.263745592974411</Data></Cell><Cell><Data ss:Type="Number">0.276960672095599</Data></Cell><Cell><Data ss:Type="Number">0.295703694760524</Data></Cell><Cell><Data ss:Type="Number">0.243062398253675</Data></Cell><Cell><Data ss:Type="Number">0.259334439703308</Data></Cell><Cell><Data ss:Type="Number">0.216303021019628</Data></Cell><Cell><Data ss:Type="Number">0.207056955217887</Data></Cell><Cell><Data ss:Type="Number">0.224895317672016</Data></Cell><Cell><Data ss:Type="Number">0.171258745649804</Data></Cell><Cell><Data ss:Type="Number">0.249047264862261</Data></Cell><Cell><Data ss:Type="Number">0.23058596799014</Data></Cell><Cell><Data ss:Type="Number">0.231765340287233</Data></Cell><Cell><Data ss:Type="Number">0.283978180415586</Data></Cell><Cell><Data ss:Type="Number">0.168479873433381</Data></Cell><Cell><Data ss:Type="Number">0</Data></Cell><Cell><Data ss:Type="Number">0.218195849584644</Data></Cell><Cell><Data ss:Type="Number">0.236145580805695</Data></Cell><Cell><Data ss:Type="Number">0.278468052120293</Data></Cell><Cell><Data ss:Type="Number">0.351795497320077</Data></Cell><Cell><Data ss:Type="Number">0.21240433610954</Data></Cell><Cell><Data ss:Type="Number">0.16455418697717</Data></Cell><Cell><Data ss:Type="Number">0.152491976603791</Data></Cell><Cell><Data ss:Type="Number">0.2622616917914</Data></Cell><Cell><Data ss:Type="Number">0.281098908871367</Data></Cell><Cell><Data ss:Type="Number">0.330548539351119</Data></Cell><Cell><Data ss:Type="Number">0.283982334154903</Data></Cell><Cell><Data ss:Type="Number">0.341621071195982</Data></Cell><Cell><Data ss:Type="Number">0.215455552411643</Data></Cell><Cell><Data ss:Type="Number">0.215226531952433</Data></Cell><Cell><Data ss:Type="Number">0.21767134471052</Data></Cell><Cell><Data ss:Type="Number">0.287934604670544</Data></Cell><Cell><Data ss:Type="Number">0.300036410608791</Data></Cell><Cell><Data ss:Type="Number">0.25590162155949</Data></Cell><Cell><Data ss:Type="Number">0.211857159982689</Data></Cell><Cell><Data ss:Type="Number">0.0698517977021099</Data></Cell><Cell><Data ss:Type="Number">0.27465235844543</Data></Cell><Cell><Data ss:Type="Number">0.202516148313878</Data></Cell><Cell><Data ss:Type="Number">0.291521367955366</Data></Cell><Cell><Data ss:Type="Number">0.066331005144343</Data></Cell><Cell><Data ss:Type="Number">0.0848775446787636</Data></Cell><Cell><Data ss:Type="Number">0.215370958850544</Data></Cell><Cell><Data ss:Type="Number">0.196510741711358</Data></Cell><Cell><Data ss:Type="Number">0</Data></Cell><Cell><Data ss:Type="Number">0.167386999569632</Data></Cell><Cell><Data ss:Type="Number">0.279287813554439</Data></Cell><Cell><Data ss:Type="Number">0.326911284362055</Data></Cell><Cell><Data ss:Type="Number">0.324131789883233</Data></Cell><Cell><Data ss:Type="Number">0</Data></Cell><Cell><Data ss:Type="Number">0.298316453867955</Data></Cell><Cell><Data ss:Type="Number">0.336524110648072</Data></Cell><Cell><Data ss:Type="Number">0.233093831625768</Data></Cell><Cell><Data ss:Type="Number">0.263636600715494</Data></Cell><Cell><Data ss:Type="Number">0.176545011001222</Data></Cell><Cell><Data ss:Type="Number">0.370855932678956</Data></Cell><Cell><Data ss:Type="Number">0</Data></Cell><Cell><Data ss:Type="Number">0.102982428372327</Data></Cell><Cell><Data ss:Type="Number">0.099143115982684</Data></Cell><Cell><Data ss:Type="Number">0.185806962467634</Data></Cell><Cell><Data ss:Type="Number">0</Data></Cell><Cell><Data ss:Type="Number">0.0824032192806469</Data></Cell><Cell><Data ss:Type="Number">0</Data></Cell><Cell><Data ss:Type="Number">0.0845561216073646</Data></Cell><Cell><Data ss:Type="Number">0.0157307088087044</Data></Cell><Cell><Data ss:Type="Number">0.351036530999846</Data></Cell><Cell><Data ss:Type="Number">0.22115462786578</Data></Cell></Row><Row ss:Height="12.816"><Cell><Data ss:Type="String">SIGNALING_BY_EGFR_IN_CANCER</Data></Cell><Cell><Data ss:Type="Number">0.647290908255295</Data></Cell><Cell><Data ss:Type="Number">0.777172650002267</Data></Cell><Cell><Data ss:Type="Number">0.934974633835974</Data></Cell><Cell><Data ss:Type="Number">0.716362072491729</Data></Cell><Cell><Data ss:Type="Number">0.332196982368568</Data></Cell><Cell><Data ss:Type="Number">0.792301344316063</Data></Cell><Cell><Data ss:Type="Number">0.656735142195489</Data></Cell><Cell><Data ss:Type="Number">0.453536637693637</Data></Cell><Cell><Data ss:Type="Number">0.529587539592819</Data></Cell><Cell><Data ss:Type="Number">0.411232482369159</Data></Cell><Cell><Data ss:Type="Number">0.432850027075831</Data></Cell><Cell><Data ss:Type="Number">0.827055236724008</Data></Cell><Cell><Data ss:Type="Number">0.739514605442745</Data></Cell><Cell><Data ss:Type="Number">0.557030972876873</Data></Cell><Cell><Data ss:Type="Number">0.538079387051237</Data></Cell><Cell><Data ss:Type="Number">0.380200097926804</Data></Cell><Cell><Data ss:Type="Number">0.921683502861465</Data></Cell><Cell><Data ss:Type="Number">0.460191606945675</Data></Cell><Cell><Data ss:Type="Number">0.609056122484346</Data></Cell><Cell><Data ss:Type="Number">0.394033840665982</Data></Cell><Cell><Data ss:Type="Number">0.432125665906019</Data></Cell><Cell><Data ss:Type="Number">0.3181974158686</Data></Cell><Cell><Data ss:Type="Number">0.380145574250058</Data></Cell><Cell><Data ss:Type="Number">0.533378057844755</Data></Cell><Cell><Data ss:Type="Number">0.790681641418023</Data></Cell><Cell><Data ss:Type="Number">0.544506101754144</Data></Cell><Cell><Data ss:Type="Number">1</Data></Cell><Cell><Data ss:Type="Number">0.413618223922584</Data></Cell><Cell><Data ss:Type="Number">0.861635769673396</Data></Cell><Cell><Data ss:Type="Number">0.758511266894875</Data></Cell><Cell><Data ss:Type="Number">0.60590786952007</Data></Cell><Cell><Data ss:Type="Number">0.663426800198715</Data></Cell><Cell><Data ss:Type="Number">0.857490107644075</Data></Cell><Cell><Data ss:Type="Number">0.748386069328069</Data></Cell><Cell><Data ss:Type="Number">0.682268357259362</Data></Cell><Cell><Data ss:Type="Number">0.523932874235896</Data></Cell><Cell><Data ss:Type="Number">0.498069691990823</Data></Cell><Cell><Data ss:Type="Number">0.369350584816219</Data></Cell><Cell><Data ss:Type="Number">0.752671108521298</Data></Cell><Cell><Data ss:Type="Number">0.566133022525027</Data></Cell><Cell><Data ss:Type="Number">0.412045852013001</Data></Cell><Cell><Data ss:Type="Number">0.458055875583341</Data></Cell><Cell><Data ss:Type="Number">0.64019310038985</Data></Cell><Cell><Data ss:Type="Number">0.827368782498782</Data></Cell><Cell><Data ss:Type="Number">0.345733133535556</Data></Cell><Cell><Data ss:Type="Number">0.64019310038985</Data></Cell><Cell><Data ss:Type="Number">0.431555977472768</Data></Cell><Cell><Data ss:Type="Number">0.919304453556056</Data></Cell><Cell><Data ss:Type="Number">0.244277672537134</Data></Cell><Cell><Data ss:Type="Number">0.812844438213604</Data></Cell><Cell><Data ss:Type="Number">0.582569352990692</Data></Cell><Cell><Data ss:Type="Number">0.717352186987314</Data></Cell><Cell><Data ss:Type="Number">0.769484590052615</Data></Cell><Cell><Data ss:Type="Number">0.43748531690236</Data></Cell><Cell><Data ss:Type="Number">0.69974746786508</Data></Cell><Cell><Data ss:Type="Number">0.751707671175117</Data></Cell><Cell><Data ss:Type="Number">0.419222891895295</Data></Cell><Cell><Data ss:Type="Number">0.632024278932186</Data></Cell><Cell><Data ss:Type="Number">0.620350311188315</Data></Cell><Cell><Data ss:Type="Number">0.650772353342014</Data></Cell><Cell><Data ss:Type="Number">0.470246815662082</Data></Cell><Cell><Data ss:Type="Number">0.812444973173283</Data></Cell><Cell><Data ss:Type="Number">0.43080752568204</Data></Cell><Cell><Data ss:Type="Number">0.446479702959762</Data></Cell><Cell><Data ss:Type="Number">0.692450261960367</Data></Cell><Cell><Data ss:Type="Number">0.65338247770959</Data></Cell><Cell><Data ss:Type="Number">0.613988652978477</Data></Cell><Cell><Data ss:Type="Number">0.57373471673177</Data></Cell><Cell><Data ss:Type="Number">0.673297765825775</Data></Cell><Cell><Data ss:Type="Number">0.552655317261431</Data></Cell><Cell><Data ss:Type="Number">0.633917995945505</Data></Cell><Cell><Data ss:Type="Number">0.535338703496761</Data></Cell><Cell><Data ss:Type="Number">0.555687424901723</Data></Cell><Cell><Data ss:Type="Number">0.717745713722915</Data></Cell><Cell><Data ss:Type="Number">0.627831094622754</Data></Cell><Cell><Data ss:Type="Number">0.516008570194745</Data></Cell><Cell><Data ss:Type="Number">0.495488978919922</Data></Cell><Cell><Data ss:Type="Number">0.812840767784443</Data></Cell><Cell><Data ss:Type="Number">0.745019310913991</Data></Cell><Cell><Data ss:Type="Number">0.758895646360051</Data></Cell><Cell><Data ss:Type="Number">0.529950860916648</Data></Cell><Cell><Data ss:Type="Number">0.745940205605085</Data></Cell><Cell><Data ss:Type="Number">0.572413116640272</Data></Cell><Cell><Data ss:Type="Number">0.533427678418835</Data></Cell><Cell><Data ss:Type="Number">0.408216117152868</Data></Cell><Cell><Data ss:Type="Number">0.546160979434624</Data></Cell><Cell><Data ss:Type="Number">0.0705162860973404</Data></Cell><Cell><Data ss:Type="Number">0.0942181490435387</Data></Cell><Cell><Data ss:Type="Number">0</Data></Cell><Cell><Data ss:Type="Number">0.141075056118958</Data></Cell><Cell><Data ss:Type="Number">0.144182380219101</Data></Cell><Cell><Data ss:Type="Number">0.273939670905504</Data></Cell><Cell><Data ss:Type="Number">0.225048183174841</Data></Cell><Cell><Data ss:Type="Number">0.189332919478849</Data></Cell><Cell><Data ss:Type="Number">0</Data></Cell><Cell><Data ss:Type="Number">0.225682664887579</Data></Cell><Cell><Data ss:Type="Number">0.173877560092021</Data></Cell><Cell><Data ss:Type="Number">0.217616196009107</Data></Cell><Cell><Data ss:Type="Number">0.246726357548412</Data></Cell><Cell><Data ss:Type="Number">0.251715184112975</Data></Cell><Cell><Data ss:Type="Number">0.0985327909933599</Data></Cell><Cell><Data ss:Type="Number">0.202607763060136</Data></Cell><Cell><Data ss:Type="Number">0</Data></Cell><Cell><Data ss:Type="Number">0.205303997180698</Data></Cell><Cell><Data ss:Type="Number">0.160125426392953</Data></Cell><Cell><Data ss:Type="Number">0.189784522600489</Data></Cell><Cell><Data ss:Type="Number">0.211533648793958</Data></Cell><Cell><Data ss:Type="Number">0.176582696158783</Data></Cell><Cell><Data ss:Type="Number">0.206454707232763</Data></Cell><Cell><Data ss:Type="Number">0.20921523913564</Data></Cell><Cell><Data ss:Type="Number">0.176040423385133</Data></Cell><Cell><Data ss:Type="Number">0.165653476054943</Data></Cell><Cell><Data ss:Type="Number">0.138165345338684</Data></Cell><Cell><Data ss:Type="Number">0.130013445478258</Data></Cell><Cell><Data ss:Type="Number">0.140720098580051</Data></Cell><Cell><Data ss:Type="Number">0.0726399031115905</Data></Cell><Cell><Data ss:Type="Number">0.160623897413352</Data></Cell><Cell><Data ss:Type="Number">0.127383868006571</Data></Cell><Cell><Data ss:Type="Number">0.135430942986476</Data></Cell><Cell><Data ss:Type="Number">0.222600928123045</Data></Cell><Cell><Data ss:Type="Number">0.0865928563424092</Data></Cell><Cell><Data ss:Type="Number">0.0279693405231041</Data></Cell><Cell><Data ss:Type="Number">0.12419526969693</Data></Cell><Cell><Data ss:Type="Number">0.150508002520595</Data></Cell><Cell><Data ss:Type="Number">0.142718411807808</Data></Cell><Cell><Data ss:Type="Number">0.248843789254413</Data></Cell><Cell><Data ss:Type="Number">0.132699209006767</Data></Cell><Cell><Data ss:Type="Number">0.0802673088451682</Data></Cell><Cell><Data ss:Type="Number">0.0826096053522356</Data></Cell><Cell><Data ss:Type="Number">0.176906407876812</Data></Cell><Cell><Data ss:Type="Number">0.197061566559078</Data></Cell><Cell><Data ss:Type="Number">0.250756126384646</Data></Cell><Cell><Data ss:Type="Number">0.194567868537171</Data></Cell><Cell><Data ss:Type="Number">0.141642536045576</Data></Cell><Cell><Data ss:Type="Number">0.160979423568961</Data></Cell><Cell><Data ss:Type="Number">0.143790716759615</Data></Cell><Cell><Data ss:Type="Number">0.1372683083349</Data></Cell><Cell><Data ss:Type="Number">0.159464897210734</Data></Cell><Cell><Data ss:Type="Number">0.210263406492321</Data></Cell><Cell><Data ss:Type="Number">0.169328561621774</Data></Cell><Cell><Data ss:Type="Number">0.12566669029875</Data></Cell><Cell><Data ss:Type="Number">0.0102060629585292</Data></Cell><Cell><Data ss:Type="Number">0.194961672427224</Data></Cell><Cell><Data ss:Type="Number">0.123674213972785</Data></Cell><Cell><Data ss:Type="Number">0.210378916794115</Data></Cell><Cell><Data ss:Type="Number">0.0185195332489648</Data></Cell><Cell><Data ss:Type="Number">0.0205862847542013</Data></Cell><Cell><Data ss:Type="Number">0.183198919677421</Data></Cell><Cell><Data ss:Type="Number">0.101315582577007</Data></Cell><Cell><Data ss:Type="Number">0</Data></Cell><Cell><Data ss:Type="Number">0.0729395390794076</Data></Cell><Cell><Data ss:Type="Number">0.195440759135928</Data></Cell><Cell><Data ss:Type="Number">0.254316297753025</Data></Cell><Cell><Data ss:Type="Number">0.242970479734435</Data></Cell><Cell><Data ss:Type="Number">0</Data></Cell><Cell><Data ss:Type="Number">0.225300208809039</Data></Cell><Cell><Data ss:Type="Number">0.299145050324786</Data></Cell><Cell><Data ss:Type="Number">0.147038093375278</Data></Cell><Cell><Data ss:Type="Number">0.154051727568187</Data></Cell><Cell><Data ss:Type="Number">0.107723445717788</Data></Cell><Cell><Data ss:Type="Number">0.226522014063699</Data></Cell><Cell><Data ss:Type="Number">0.000131027969872686</Data></Cell><Cell><Data ss:Type="Number">0.0440317421475125</Data></Cell><Cell><Data ss:Type="Number">0.0567953600920688</Data></Cell><Cell><Data ss:Type="Number">0.105711333231645</Data></Cell><Cell><Data ss:Type="Number">0</Data></Cell><Cell><Data ss:Type="Number">0.033365001269468</Data></Cell><Cell><Data ss:Type="Number">0</Data></Cell><Cell><Data ss:Type="Number">0.0344075335834238</Data></Cell><Cell><Data ss:Type="Number">0</Data></Cell><Cell><Data ss:Type="Number">0.209701602640482</Data></Cell><Cell><Data ss:Type="Number">0.14967845181339</Data></Cell></Row><Row ss:Height="12.816"><Cell><Data ss:Type="String">PI3K_EVENTS_IN_ERBB4_SIGNALING</Data></Cell><Cell><Data ss:Type="Number">0.610857225854263</Data></Cell><Cell><Data ss:Type="Number">0.784247621503381</Data></Cell><Cell><Data ss:Type="Number">0.940266944140264</Data></Cell><Cell><Data ss:Type="Number">0.819396960532735</Data></Cell><Cell><Data ss:Type="Number">0.379732075274671</Data></Cell><Cell><Data ss:Type="Number">0.810062031870002</Data></Cell><Cell><Data ss:Type="Number">0.592117996684524</Data></Cell><Cell><Data ss:Type="Number">0.471008189018083</Data></Cell><Cell><Data ss:Type="Number">0.461777568844553</Data></Cell><Cell><Data ss:Type="Number">0.415352594764763</Data></Cell><Cell><Data ss:Type="Number">0.483786675427969</Data></Cell><Cell><Data ss:Type="Number">0.8831881514303</Data></Cell><Cell><Data ss:Type="Number">0.814542668838329</Data></Cell><Cell><Data ss:Type="Number">0.579473725186735</Data></Cell><Cell><Data ss:Type="Number">0.738197248281259</Data></Cell><Cell><Data ss:Type="Number">0.620790459077668</Data></Cell><Cell><Data ss:Type="Number">0.975289244864972</Data></Cell><Cell><Data ss:Type="Number">0.674203269209597</Data></Cell><Cell><Data ss:Type="Number">0.885931186304192</Data></Cell><Cell><Data ss:Type="Number">0.805994364443054</Data></Cell><Cell><Data ss:Type="Number">0.501515050022251</Data></Cell><Cell><Data ss:Type="Number">0.46806576187637</Data></Cell><Cell><Data ss:Type="Number">0.461198106661612</Data></Cell><Cell><Data ss:Type="Number">0.774093526310939</Data></Cell><Cell><Data ss:Type="Number">0.796734264619937</Data></Cell><Cell><Data ss:Type="Number">0.736879355563066</Data></Cell><Cell><Data ss:Type="Number">0.97087334377767</Data></Cell><Cell><Data ss:Type="Number">0.394261110420275</Data></Cell><Cell><Data ss:Type="Number">0.888625807734335</Data></Cell><Cell><Data ss:Type="Number">0.832491451842105</Data></Cell><Cell><Data ss:Type="Number">0.815110973927769</Data></Cell><Cell><Data ss:Type="Number">0.84444364015783</Data></Cell><Cell><Data ss:Type="Number">1</Data></Cell><Cell><Data ss:Type="Number">0.808301425002824</Data></Cell><Cell><Data ss:Type="Number">0.754632663205733</Data></Cell><Cell><Data ss:Type="Number">0.517198660765142</Data></Cell><Cell><Data ss:Type="Number">0.450658419231312</Data></Cell><Cell><Data ss:Type="Number">0.431071054562385</Data></Cell><Cell><Data ss:Type="Number">0.777564339164169</Data></Cell><Cell><Data ss:Type="Number">0.537536638626594</Data></Cell><Cell><Data ss:Type="Number">0.636140479810954</Data></Cell><Cell><Data ss:Type="Number">0.446675930521965</Data></Cell><Cell><Data ss:Type="Number">0.65252474680246</Data></Cell><Cell><Data ss:Type="Number">0.830477841709887</Data></Cell><Cell><Data ss:Type="Number">0.373413345865538</Data></Cell><Cell><Data ss:Type="Number">0.603268980620789</Data></Cell><Cell><Data ss:Type="Number">0.450409396454273</Data></Cell><Cell><Data ss:Type="Number">0.993755410814909</Data></Cell><Cell><Data ss:Type="Number">0.355146033362261</Data></Cell><Cell><Data ss:Type="Number">0.93635353362201</Data></Cell><Cell><Data ss:Type="Number">0.549132522752373</Data></Cell><Cell><Data ss:Type="Number">0.771755951898798</Data></Cell><Cell><Data ss:Type="Number">0.855035022460462</Data></Cell><Cell><Data ss:Type="Number">0.557879373484494</Data></Cell><Cell><Data ss:Type="Number">0.767488803489615</Data></Cell><Cell><Data ss:Type="Number">0.778799145505204</Data></Cell><Cell><Data ss:Type="Number">0.152821886636381</Data></Cell><Cell><Data ss:Type="Number">0.581961162935538</Data></Cell><Cell><Data ss:Type="Number">0.557360481166188</Data></Cell><Cell><Data ss:Type="Number">0.621559189120316</Data></Cell><Cell><Data ss:Type="Number">0.810923462742417</Data></Cell><Cell><Data ss:Type="Number">0.8831881514303</Data></Cell><Cell><Data ss:Type="Number">0.49060456188051</Data></Cell><Cell><Data ss:Type="Number">0.449060583807961</Data></Cell><Cell><Data ss:Type="Number">0.718117596495824</Data></Cell><Cell><Data ss:Type="Number">0.659220135989656</Data></Cell><Cell><Data ss:Type="Number">0.808646922915007</Data></Cell><Cell><Data ss:Type="Number">0.621559189120316</Data></Cell><Cell><Data ss:Type="Number">0.925597403402755</Data></Cell><Cell><Data ss:Type="Number">0.710573118946643</Data></Cell><Cell><Data ss:Type="Number">0.716053743181043</Data></Cell><Cell><Data ss:Type="Number">0.779656205699209</Data></Cell><Cell><Data ss:Type="Number">0.701180008186228</Data></Cell><Cell><Data ss:Type="Number">0.821936610062645</Data></Cell><Cell><Data ss:Type="Number">0.724277729197748</Data></Cell><Cell><Data ss:Type="Number">0.544239680003563</Data></Cell><Cell><Data ss:Type="Number">0.531698077206619</Data></Cell><Cell><Data ss:Type="Number">0.844584799286201</Data></Cell><Cell><Data ss:Type="Number">0.538912303038894</Data></Cell><Cell><Data ss:Type="Number">0.578551732695828</Data></Cell><Cell><Data ss:Type="Number">0.832160245789288</Data></Cell><Cell><Data ss:Type="Number">0.782677226831963</Data></Cell><Cell><Data ss:Type="Number">0.75185242244825</Data></Cell><Cell><Data ss:Type="Number">0.485688004024377</Data></Cell><Cell><Data ss:Type="Number">0.761122535848778</Data></Cell><Cell><Data ss:Type="Number">0.581331939917764</Data></Cell><Cell><Data ss:Type="Number">0.219339537461826</Data></Cell><Cell><Data ss:Type="Number">0.185400287789036</Data></Cell><Cell><Data ss:Type="Number">0.00983995514337208</Data></Cell><Cell><Data ss:Type="Number">0.276912085021757</Data></Cell><Cell><Data ss:Type="Number">0.249222296150283</Data></Cell><Cell><Data ss:Type="Number">0.401110690192301</Data></Cell><Cell><Data ss:Type="Number">0.355937561631944</Data></Cell><Cell><Data ss:Type="Number">0.282562992050283</Data></Cell><Cell><Data ss:Type="Number">0</Data></Cell><Cell><Data ss:Type="Number">0.318819907611011</Data></Cell><Cell><Data ss:Type="Number">0.274817513393331</Data></Cell><Cell><Data ss:Type="Number">0.32392875168225</Data></Cell><Cell><Data ss:Type="Number">0.318819907611011</Data></Cell><Cell><Data ss:Type="Number">0.188516404683979</Data></Cell><Cell><Data ss:Type="Number">0.119853793050407</Data></Cell><Cell><Data ss:Type="Number">0.365419709359629</Data></Cell><Cell><Data ss:Type="Number">0</Data></Cell><Cell><Data ss:Type="Number">0.334141535607871</Data></Cell><Cell><Data ss:Type="Number">0.301111462318623</Data></Cell><Cell><Data ss:Type="Number">0.295056719761587</Data></Cell><Cell><Data ss:Type="Number">0.278253794289976</Data></Cell><Cell><Data ss:Type="Number">0.254445242687299</Data></Cell><Cell><Data ss:Type="Number">0.286011492633992</Data></Cell><Cell><Data ss:Type="Number">0.295370699748686</Data></Cell><Cell><Data ss:Type="Number">0.187524839803644</Data></Cell><Cell><Data ss:Type="Number">0.295722546170516</Data></Cell><Cell><Data ss:Type="Number">0.205659325113651</Data></Cell><Cell><Data ss:Type="Number">0.159033093284667</Data></Cell><Cell><Data ss:Type="Number">0.228406567381838</Data></Cell><Cell><Data ss:Type="Number">0.211399296398354</Data></Cell><Cell><Data ss:Type="Number">0.270911110508298</Data></Cell><Cell><Data ss:Type="Number">0.265799866610272</Data></Cell><Cell><Data ss:Type="Number">0.219521011855808</Data></Cell><Cell><Data ss:Type="Number">0.211510535895141</Data></Cell><Cell><Data ss:Type="Number">0.24534850631796</Data></Cell><Cell><Data ss:Type="Number">0</Data></Cell><Cell><Data ss:Type="Number">0.238953172679134</Data></Cell><Cell><Data ss:Type="Number">0.276440788373734</Data></Cell><Cell><Data ss:Type="Number">0.177946692564155</Data></Cell><Cell><Data ss:Type="Number">0.377070249237839</Data></Cell><Cell><Data ss:Type="Number">0.214839919080676</Data></Cell><Cell><Data ss:Type="Number">0.156047490213683</Data></Cell><Cell><Data ss:Type="Number">0.148705056254543</Data></Cell><Cell><Data ss:Type="Number">0.252784264622746</Data></Cell><Cell><Data ss:Type="Number">0.269118843487754</Data></Cell><Cell><Data ss:Type="Number">0.412384973646985</Data></Cell><Cell><Data ss:Type="Number">0.262796135523291</Data></Cell><Cell><Data ss:Type="Number">0.163893186633631</Data></Cell><Cell><Data ss:Type="Number">0.12974141060503</Data></Cell><Cell><Data ss:Type="Number">0.185600684936301</Data></Cell><Cell><Data ss:Type="Number">0.242507626970848</Data></Cell><Cell><Data ss:Type="Number">0.186525101702927</Data></Cell><Cell><Data ss:Type="Number">0.272548559356112</Data></Cell><Cell><Data ss:Type="Number">0.296247228776019</Data></Cell><Cell><Data ss:Type="Number">0.237524981023698</Data></Cell><Cell><Data ss:Type="Number">0.0485263586860187</Data></Cell><Cell><Data ss:Type="Number">0.283286042231108</Data></Cell><Cell><Data ss:Type="Number">0.264936913488244</Data></Cell><Cell><Data ss:Type="Number">0.292168209229527</Data></Cell><Cell><Data ss:Type="Number">0.0339871707662208</Data></Cell><Cell><Data ss:Type="Number">0.0857146375786306</Data></Cell><Cell><Data ss:Type="Number">0.0896561902341795</Data></Cell><Cell><Data ss:Type="Number">0.153862821254227</Data></Cell><Cell><Data ss:Type="Number">0</Data></Cell><Cell><Data ss:Type="Number">0.143207401453526</Data></Cell><Cell><Data ss:Type="Number">0.269291078810059</Data></Cell><Cell><Data ss:Type="Number">0.369233380810076</Data></Cell><Cell><Data ss:Type="Number">0.339715080539897</Data></Cell><Cell><Data ss:Type="Number">0</Data></Cell><Cell><Data ss:Type="Number">0.29781723404599</Data></Cell><Cell><Data ss:Type="Number">0.355750542687319</Data></Cell><Cell><Data ss:Type="Number">0.177371630168586</Data></Cell><Cell><Data ss:Type="Number">0.197580962804371</Data></Cell><Cell><Data ss:Type="Number">0.338242867502818</Data></Cell><Cell><Data ss:Type="Number">0.448148773196227</Data></Cell><Cell><Data ss:Type="Number">0</Data></Cell><Cell><Data ss:Type="Number">0.0695158784773142</Data></Cell><Cell><Data ss:Type="Number">0.162440054884655</Data></Cell><Cell><Data ss:Type="Number">0.261743202150125</Data></Cell><Cell><Data ss:Type="Number">0.0618921406265328</Data></Cell><Cell><Data ss:Type="Number">0.0893066294918091</Data></Cell><Cell><Data ss:Type="Number">0.0397224915373405</Data></Cell><Cell><Data ss:Type="Number">0.184926521961275</Data></Cell><Cell><Data ss:Type="Number">0.10462524274825</Data></Cell><Cell><Data ss:Type="Number">0</Data></Cell><Cell><Data ss:Type="Number">0.114807299390998</Data></Cell></Row><Row ss:Height="12.816"><Cell><Data ss:Type="String">PI3K_EVENTS_IN_ERBB2_SIGNALING</Data></Cell><Cell><Data ss:Type="Number">0.557298070445343</Data></Cell><Cell><Data ss:Type="Number">0.787561949523942</Data></Cell><Cell><Data ss:Type="Number">0.895209688051964</Data></Cell><Cell><Data ss:Type="Number">0.828570635953403</Data></Cell><Cell><Data ss:Type="Number">0.419100444029926</Data></Cell><Cell><Data ss:Type="Number">0.793386404131257</Data></Cell><Cell><Data ss:Type="Number">0.662368012082222</Data></Cell><Cell><Data ss:Type="Number">0.518292279749814</Data></Cell><Cell><Data ss:Type="Number">0.678676200287281</Data></Cell><Cell><Data ss:Type="Number">0.498861543447141</Data></Cell><Cell><Data ss:Type="Number">0.614436054515844</Data></Cell><Cell><Data ss:Type="Number">0.862764848060321</Data></Cell><Cell><Data ss:Type="Number">0.816762541337116</Data></Cell><Cell><Data ss:Type="Number">0.557298070445343</Data></Cell><Cell><Data ss:Type="Number">0.756830955384719</Data></Cell><Cell><Data ss:Type="Number">0.540905313330376</Data></Cell><Cell><Data ss:Type="Number">0.974416540329277</Data></Cell><Cell><Data ss:Type="Number">0.606002155933248</Data></Cell><Cell><Data ss:Type="Number">0.457182573663867</Data></Cell><Cell><Data ss:Type="Number">0.503912221648225</Data></Cell><Cell><Data ss:Type="Number">0.606154881514034</Data></Cell><Cell><Data ss:Type="Number">0.522839288539492</Data></Cell><Cell><Data ss:Type="Number">0.648401356190424</Data></Cell><Cell><Data ss:Type="Number">0.768314499936021</Data></Cell><Cell><Data ss:Type="Number">0.834168339808354</Data></Cell><Cell><Data ss:Type="Number">0.737054189604576</Data></Cell><Cell><Data ss:Type="Number">0.966479997859688</Data></Cell><Cell><Data ss:Type="Number">0.466517824762631</Data></Cell><Cell><Data ss:Type="Number">0.904860425903708</Data></Cell><Cell><Data ss:Type="Number">0.810146760620636</Data></Cell><Cell><Data ss:Type="Number">0.516854223001564</Data></Cell><Cell><Data ss:Type="Number">0.77641399523769</Data></Cell><Cell><Data ss:Type="Number">1</Data></Cell><Cell><Data ss:Type="Number">0.529511448233494</Data></Cell><Cell><Data ss:Type="Number">0.805200840746561</Data></Cell><Cell><Data ss:Type="Number">0.614877990192707</Data></Cell><Cell><Data ss:Type="Number">0.642453824015419</Data></Cell><Cell><Data ss:Type="Number">0.465541219052054</Data></Cell><Cell><Data ss:Type="Number">0.782684100294359</Data></Cell><Cell><Data ss:Type="Number">0.653766199190374</Data></Cell><Cell><Data ss:Type="Number">0.543400936986586</Data></Cell><Cell><Data ss:Type="Number">0.61834579911097</Data></Cell><Cell><Data ss:Type="Number">0.560358984127372</Data></Cell><Cell><Data ss:Type="Number">0.847135682959422</Data></Cell><Cell><Data ss:Type="Number">0.416983387776622</Data></Cell><Cell><Data ss:Type="Number">0.598378078175094</Data></Cell><Cell><Data ss:Type="Number">0.506043168336519</Data></Cell><Cell><Data ss:Type="Number">0.97971556191599</Data></Cell><Cell><Data ss:Type="Number">0.367638672748291</Data></Cell><Cell><Data ss:Type="Number">0.954775451486365</Data></Cell><Cell><Data ss:Type="Number">0.697958526015746</Data></Cell><Cell><Data ss:Type="Number">0.704667273690998</Data></Cell><Cell><Data ss:Type="Number">0.877787762577053</Data></Cell><Cell><Data ss:Type="Number">0.512876744211012</Data></Cell><Cell><Data ss:Type="Number">0.737312877539228</Data></Cell><Cell><Data ss:Type="Number">0.791943663095378</Data></Cell><Cell><Data ss:Type="Number">0.467099247486799</Data></Cell><Cell><Data ss:Type="Number">0.674059345463869</Data></Cell><Cell><Data ss:Type="Number">0.64891449355491</Data></Cell><Cell><Data ss:Type="Number">0.5951268715271</Data></Cell><Cell><Data ss:Type="Number">0.708783092892668</Data></Cell><Cell><Data ss:Type="Number">0.879901301884932</Data></Cell><Cell><Data ss:Type="Number">0.57814601477113</Data></Cell><Cell><Data ss:Type="Number">0.536989598929883</Data></Cell><Cell><Data ss:Type="Number">0.711623662262503</Data></Cell><Cell><Data ss:Type="Number">0.659582624475987</Data></Cell><Cell><Data ss:Type="Number">0.521691712302589</Data></Cell><Cell><Data ss:Type="Number">0.612410488817572</Data></Cell><Cell><Data ss:Type="Number">0.488649442860512</Data></Cell><Cell><Data ss:Type="Number">0.685161336267979</Data></Cell><Cell><Data ss:Type="Number">0.695019521466714</Data></Cell><Cell><Data ss:Type="Number">0.728925845143611</Data></Cell><Cell><Data ss:Type="Number">0.599399640569422</Data></Cell><Cell><Data ss:Type="Number">0.703716001744399</Data></Cell><Cell><Data ss:Type="Number">0.508352133188312</Data></Cell><Cell><Data ss:Type="Number">0.602986867350036</Data></Cell><Cell><Data ss:Type="Number">0.582196877976107</Data></Cell><Cell><Data ss:Type="Number">0.830610629101332</Data></Cell><Cell><Data ss:Type="Number">0.6765906565903</Data></Cell><Cell><Data ss:Type="Number">0.653325444366971</Data></Cell><Cell><Data ss:Type="Number">0.83640398849383</Data></Cell><Cell><Data ss:Type="Number">0.778656749526529</Data></Cell><Cell><Data ss:Type="Number">0.49430081715236</Data></Cell><Cell><Data ss:Type="Number">0.641844917003545</Data></Cell><Cell><Data ss:Type="Number">0.716696160055189</Data></Cell><Cell><Data ss:Type="Number">0.57722809572601</Data></Cell><Cell><Data ss:Type="Number">0.211176778051772</Data></Cell><Cell><Data ss:Type="Number">0.234394753838707</Data></Cell><Cell><Data ss:Type="Number">0</Data></Cell><Cell><Data ss:Type="Number">0.293316347020125</Data></Cell><Cell><Data ss:Type="Number">0.298813876524188</Data></Cell><Cell><Data ss:Type="Number">0.528765164342299</Data></Cell><Cell><Data ss:Type="Number">0.364898148965772</Data></Cell><Cell><Data ss:Type="Number">0.312889053162643</Data></Cell><Cell><Data ss:Type="Number">0</Data></Cell><Cell><Data ss:Type="Number">0.351932029456249</Data></Cell><Cell><Data ss:Type="Number">0.302492026772345</Data></Cell><Cell><Data ss:Type="Number">0.360619381991482</Data></Cell><Cell><Data ss:Type="Number">0.360028893133816</Data></Cell><Cell><Data ss:Type="Number">0.243373458239802</Data></Cell><Cell><Data ss:Type="Number">0.214666033580375</Data></Cell><Cell><Data ss:Type="Number">0.368358105668604</Data></Cell><Cell><Data ss:Type="Number">0.0320928412152257</Data></Cell><Cell><Data ss:Type="Number">0.339780339129152</Data></Cell><Cell><Data ss:Type="Number">0.316396692610092</Data></Cell><Cell><Data ss:Type="Number">0.326253559471509</Data></Cell><Cell><Data ss:Type="Number">0.31549358171084</Data></Cell><Cell><Data ss:Type="Number">0.291194058469202</Data></Cell><Cell><Data ss:Type="Number">0.321617743039611</Data></Cell><Cell><Data ss:Type="Number">0.329009244759444</Data></Cell><Cell><Data ss:Type="Number">0.265508124668432</Data></Cell><Cell><Data ss:Type="Number">0.326580866110722</Data></Cell><Cell><Data ss:Type="Number">0.26652362232133</Data></Cell><Cell><Data ss:Type="Number">0.217007130201221</Data></Cell><Cell><Data ss:Type="Number">0.273243853863641</Data></Cell><Cell><Data ss:Type="Number">0.240466124922853</Data></Cell><Cell><Data ss:Type="Number">0.296389131288097</Data></Cell><Cell><Data ss:Type="Number">0.29467570761669</Data></Cell><Cell><Data ss:Type="Number">0.259921154242994</Data></Cell><Cell><Data ss:Type="Number">0.28546845025701</Data></Cell><Cell><Data ss:Type="Number">0.305771921174695</Data></Cell><Cell><Data ss:Type="Number">0</Data></Cell><Cell><Data ss:Type="Number">0.271768560436097</Data></Cell><Cell><Data ss:Type="Number">0.295701129254</Data></Cell><Cell><Data ss:Type="Number">0.264449687592706</Data></Cell><Cell><Data ss:Type="Number">0.367286567520897</Data></Cell><Cell><Data ss:Type="Number">0.255245730453194</Data></Cell><Cell><Data ss:Type="Number">0.205883350370531</Data></Cell><Cell><Data ss:Type="Number">0.185895010407883</Data></Cell><Cell><Data ss:Type="Number">0.310165613023863</Data></Cell><Cell><Data ss:Type="Number">0.320985585070004</Data></Cell><Cell><Data ss:Type="Number">0.465038194388924</Data></Cell><Cell><Data ss:Type="Number">0.286646981558138</Data></Cell><Cell><Data ss:Type="Number">0.198286311680489</Data></Cell><Cell><Data ss:Type="Number">0.207063241817258</Data></Cell><Cell><Data ss:Type="Number">0.222467142347576</Data></Cell><Cell><Data ss:Type="Number">0.271841234027454</Data></Cell><Cell><Data ss:Type="Number">0.231724841458927</Data></Cell><Cell><Data ss:Type="Number">0.337674741771603</Data></Cell><Cell><Data ss:Type="Number">0.321617743039611</Data></Cell><Cell><Data ss:Type="Number">0.263281065594365</Data></Cell><Cell><Data ss:Type="Number">0.0996760724227738</Data></Cell><Cell><Data ss:Type="Number">0.316817378224389</Data></Cell><Cell><Data ss:Type="Number">0.296222210538941</Data></Cell><Cell><Data ss:Type="Number">0.333720161661778</Data></Cell><Cell><Data ss:Type="Number">0.0878729973565445</Data></Cell><Cell><Data ss:Type="Number">0.114921808613313</Data></Cell><Cell><Data ss:Type="Number">0.522211527470858</Data></Cell><Cell><Data ss:Type="Number">0.221811915973305</Data></Cell><Cell><Data ss:Type="Number">0</Data></Cell><Cell><Data ss:Type="Number">0.198253989258761</Data></Cell><Cell><Data ss:Type="Number">0.30962906265159</Data></Cell><Cell><Data ss:Type="Number">0.390302498543619</Data></Cell><Cell><Data ss:Type="Number">0.381062197751998</Data></Cell><Cell><Data ss:Type="Number">0.0194262841888951</Data></Cell><Cell><Data ss:Type="Number">0.32954726709777</Data></Cell><Cell><Data ss:Type="Number">0.378108019462945</Data></Cell><Cell><Data ss:Type="Number">0.243260842215793</Data></Cell><Cell><Data ss:Type="Number">0.279136446795108</Data></Cell><Cell><Data ss:Type="Number">0.333841873700058</Data></Cell><Cell><Data ss:Type="Number">0.520144879209036</Data></Cell><Cell><Data ss:Type="Number">0</Data></Cell><Cell><Data ss:Type="Number">0.127157380331893</Data></Cell><Cell><Data ss:Type="Number">0.137400257160848</Data></Cell><Cell><Data ss:Type="Number">0.270512832013806</Data></Cell><Cell><Data ss:Type="Number">0.00963297851094308</Data></Cell><Cell><Data ss:Type="Number">0.10843385317899</Data></Cell><Cell><Data ss:Type="Number">0.00444603450997072</Data></Cell><Cell><Data ss:Type="Number">0.128333024599904</Data></Cell><Cell><Data ss:Type="Number">0.0593359737952607</Data></Cell><Cell><Data ss:Type="Number">0.0635422896654107</Data></Cell><Cell><Data ss:Type="Number">0.211897721429474</Data></Cell></Row><Row ss:Height="12.816"><Cell><Data ss:Type="String">NUCLEAR_SIGNALING_BY_ERBB4</Data></Cell><Cell><Data ss:Type="Number">0.875003275698735</Data></Cell><Cell><Data ss:Type="Number">0.573070103826826</Data></Cell><Cell><Data ss:Type="Number">0.573512106481854</Data></Cell><Cell><Data ss:Type="Number">0.768128029087222</Data></Cell><Cell><Data ss:Type="Number">0.425379521842583</Data></Cell><Cell><Data ss:Type="Number">0.569446926393022</Data></Cell><Cell><Data ss:Type="Number">0.556295446172038</Data></Cell><Cell><Data ss:Type="Number">0.483968773915346</Data></Cell><Cell><Data ss:Type="Number">0.602434867943282</Data></Cell><Cell><Data ss:Type="Number">0.834086089261392</Data></Cell><Cell><Data ss:Type="Number">0.449313079014902</Data></Cell><Cell><Data ss:Type="Number">0.578723134456953</Data></Cell><Cell><Data ss:Type="Number">0.576127452623962</Data></Cell><Cell><Data ss:Type="Number">0.974027164183164</Data></Cell><Cell><Data ss:Type="Number">0.683321741139248</Data></Cell><Cell><Data ss:Type="Number">0.178909143969305</Data></Cell><Cell><Data ss:Type="Number">0.565733692416992</Data></Cell><Cell><Data ss:Type="Number">0.525511703318868</Data></Cell><Cell><Data ss:Type="Number">0.837396431953578</Data></Cell><Cell><Data ss:Type="Number">0.496107196556334</Data></Cell><Cell><Data ss:Type="Number">0.483954452706399</Data></Cell><Cell><Data ss:Type="Number">0.436590893814748</Data></Cell><Cell><Data ss:Type="Number">0.461041568828894</Data></Cell><Cell><Data ss:Type="Number">0.549686800135272</Data></Cell><Cell><Data ss:Type="Number">0.661587187440847</Data></Cell><Cell><Data ss:Type="Number">0.617153690143961</Data></Cell><Cell><Data ss:Type="Number">0.594794582465521</Data></Cell><Cell><Data ss:Type="Number">0.505037096515409</Data></Cell><Cell><Data ss:Type="Number">0.535243711815057</Data></Cell><Cell><Data ss:Type="Number">0.730794969806194</Data></Cell><Cell><Data ss:Type="Number">0.888426238534676</Data></Cell><Cell><Data ss:Type="Number">0.702793804110318</Data></Cell><Cell><Data ss:Type="Number">0.583618803616321</Data></Cell><Cell><Data ss:Type="Number">0.606543506736995</Data></Cell><Cell><Data ss:Type="Number">0.825063515558803</Data></Cell><Cell><Data ss:Type="Number">0.51042946646232</Data></Cell><Cell><Data ss:Type="Number">0.554524387342792</Data></Cell><Cell><Data ss:Type="Number">0.475484572037028</Data></Cell><Cell><Data ss:Type="Number">0.641298042734635</Data></Cell><Cell><Data ss:Type="Number">0.541136303015331</Data></Cell><Cell><Data ss:Type="Number">0.12366646902785</Data></Cell><Cell><Data ss:Type="Number">0.477786122712302</Data></Cell><Cell><Data ss:Type="Number">0.919199727775256</Data></Cell><Cell><Data ss:Type="Number">0.612761717324983</Data></Cell><Cell><Data ss:Type="Number">0.427606073487122</Data></Cell><Cell><Data ss:Type="Number">0.887205353994165</Data></Cell><Cell><Data ss:Type="Number">0.488302007273371</Data></Cell><Cell><Data ss:Type="Number">0.575117422782191</Data></Cell><Cell><Data ss:Type="Number">0.39326649482566</Data></Cell><Cell><Data ss:Type="Number">0.589410659414188</Data></Cell><Cell><Data ss:Type="Number">0.635706217564212</Data></Cell><Cell><Data ss:Type="Number">0.643762228846029</Data></Cell><Cell><Data ss:Type="Number">0.575367039301895</Data></Cell><Cell><Data ss:Type="Number">0.773294234697378</Data></Cell><Cell><Data ss:Type="Number">0.820677477614711</Data></Cell><Cell><Data ss:Type="Number">0.623443992597556</Data></Cell><Cell><Data ss:Type="Number">0.791197676551362</Data></Cell><Cell><Data ss:Type="Number">0.579050989085852</Data></Cell><Cell><Data ss:Type="Number">0.514278913931073</Data></Cell><Cell><Data ss:Type="Number">1</Data></Cell><Cell><Data ss:Type="Number">0.556295446172038</Data></Cell><Cell><Data ss:Type="Number">0.662625703628453</Data></Cell><Cell><Data ss:Type="Number">0.481365140124902</Data></Cell><Cell><Data ss:Type="Number">0.455587017094006</Data></Cell><Cell><Data ss:Type="Number">0.620627636264641</Data></Cell><Cell><Data ss:Type="Number">0.565794069733896</Data></Cell><Cell><Data ss:Type="Number">0.838849431547361</Data></Cell><Cell><Data ss:Type="Number">0.960912072605082</Data></Cell><Cell><Data ss:Type="Number">1</Data></Cell><Cell><Data ss:Type="Number">0.566212330047792</Data></Cell><Cell><Data ss:Type="Number">0.526528796499586</Data></Cell><Cell><Data ss:Type="Number">0.582565766054032</Data></Cell><Cell><Data ss:Type="Number">0.657378302261564</Data></Cell><Cell><Data ss:Type="Number">0.677865598572264</Data></Cell><Cell><Data ss:Type="Number">0.864676275896238</Data></Cell><Cell><Data ss:Type="Number">0.563481184997695</Data></Cell><Cell><Data ss:Type="Number">0.47175497775937</Data></Cell><Cell><Data ss:Type="Number">0.595421191467286</Data></Cell><Cell><Data ss:Type="Number">0.571385167737427</Data></Cell><Cell><Data ss:Type="Number">0.57593781056519</Data></Cell><Cell><Data ss:Type="Number">0.556295446172038</Data></Cell><Cell><Data ss:Type="Number">0.626013134908757</Data></Cell><Cell><Data ss:Type="Number">0.883452815919107</Data></Cell><Cell><Data ss:Type="Number">0.574995884527975</Data></Cell><Cell><Data ss:Type="Number">0.601080691331718</Data></Cell><Cell><Data ss:Type="Number">0.990567285487719</Data></Cell><Cell><Data ss:Type="Number">0.247907097631775</Data></Cell><Cell><Data ss:Type="Number">0.209033737331933</Data></Cell><Cell><Data ss:Type="Number">0.0670655385681469</Data></Cell><Cell><Data ss:Type="Number">0.280662268356357</Data></Cell><Cell><Data ss:Type="Number">0.25419646786524</Data></Cell><Cell><Data ss:Type="Number">0.287231411852917</Data></Cell><Cell><Data ss:Type="Number">0.378109954395919</Data></Cell><Cell><Data ss:Type="Number">0.349799127734957</Data></Cell><Cell><Data ss:Type="Number">0.0497519811264618</Data></Cell><Cell><Data ss:Type="Number">0.368022270070146</Data></Cell><Cell><Data ss:Type="Number">0.315344200341468</Data></Cell><Cell><Data ss:Type="Number">0.34040482890968</Data></Cell><Cell><Data ss:Type="Number">0.370971332952621</Data></Cell><Cell><Data ss:Type="Number">0.264066437327097</Data></Cell><Cell><Data ss:Type="Number">0.262858973081062</Data></Cell><Cell><Data ss:Type="Number">0.328314589272298</Data></Cell><Cell><Data ss:Type="Number">0.085535180385733</Data></Cell><Cell><Data ss:Type="Number">0.337362050034557</Data></Cell><Cell><Data ss:Type="Number">0.285444987528828</Data></Cell><Cell><Data ss:Type="Number">0.330927503424259</Data></Cell><Cell><Data ss:Type="Number">0.34126506321603</Data></Cell><Cell><Data ss:Type="Number">0.354491883141058</Data></Cell><Cell><Data ss:Type="Number">0.338876075565842</Data></Cell><Cell><Data ss:Type="Number">0.339227445944007</Data></Cell><Cell><Data ss:Type="Number">0.266968319187077</Data></Cell><Cell><Data ss:Type="Number">0.313141548558081</Data></Cell><Cell><Data ss:Type="Number">0.288579280239758</Data></Cell><Cell><Data ss:Type="Number">0.291508879144511</Data></Cell><Cell><Data ss:Type="Number">0.322899999423416</Data></Cell><Cell><Data ss:Type="Number">0.227880123804027</Data></Cell><Cell><Data ss:Type="Number">0.323778470191619</Data></Cell><Cell><Data ss:Type="Number">0.270617563824361</Data></Cell><Cell><Data ss:Type="Number">0.29745764846522</Data></Cell><Cell><Data ss:Type="Number">0.328689546399616</Data></Cell><Cell><Data ss:Type="Number">0.193338300399265</Data></Cell><Cell><Data ss:Type="Number">0.0625588661002359</Data></Cell><Cell><Data ss:Type="Number">0.327748205294051</Data></Cell><Cell><Data ss:Type="Number">0.335162947313559</Data></Cell><Cell><Data ss:Type="Number">0.274286710347549</Data></Cell><Cell><Data ss:Type="Number">0.384028738135402</Data></Cell><Cell><Data ss:Type="Number">0.259723172768012</Data></Cell><Cell><Data ss:Type="Number">0.201045691552825</Data></Cell><Cell><Data ss:Type="Number">0.258004211734777</Data></Cell><Cell><Data ss:Type="Number">0.272634498415527</Data></Cell><Cell><Data ss:Type="Number">0.326016238063519</Data></Cell><Cell><Data ss:Type="Number">0.263386348183209</Data></Cell><Cell><Data ss:Type="Number">0.32642546836348</Data></Cell><Cell><Data ss:Type="Number">0.387262297299407</Data></Cell><Cell><Data ss:Type="Number">0.23792264165227</Data></Cell><Cell><Data ss:Type="Number">0.337313666135511</Data></Cell><Cell><Data ss:Type="Number">0.297294113389788</Data></Cell><Cell><Data ss:Type="Number">0.252143755359437</Data></Cell><Cell><Data ss:Type="Number">0.363065812033041</Data></Cell><Cell><Data ss:Type="Number">0.330982774012292</Data></Cell><Cell><Data ss:Type="Number">0.268183593715777</Data></Cell><Cell><Data ss:Type="Number">0.158952385613622</Data></Cell><Cell><Data ss:Type="Number">0.308433173550245</Data></Cell><Cell><Data ss:Type="Number">0.257530899633193</Data></Cell><Cell><Data ss:Type="Number">0.333668153465589</Data></Cell><Cell><Data ss:Type="Number">0.161177394128159</Data></Cell><Cell><Data ss:Type="Number">0.136536687419518</Data></Cell><Cell><Data ss:Type="Number">0.178988503290703</Data></Cell><Cell><Data ss:Type="Number">0.299159291229276</Data></Cell><Cell><Data ss:Type="Number">0</Data></Cell><Cell><Data ss:Type="Number">0.215694513889186</Data></Cell><Cell><Data ss:Type="Number">0.330677310992478</Data></Cell><Cell><Data ss:Type="Number">0.334678934776121</Data></Cell><Cell><Data ss:Type="Number">0.366396386631323</Data></Cell><Cell><Data ss:Type="Number">0.108017525938586</Data></Cell><Cell><Data ss:Type="Number">0.352384839159569</Data></Cell><Cell><Data ss:Type="Number">0.304854452992719</Data></Cell><Cell><Data ss:Type="Number">0.268308587051071</Data></Cell><Cell><Data ss:Type="Number">0.272038022110714</Data></Cell><Cell><Data ss:Type="Number">0.225455043785063</Data></Cell><Cell><Data ss:Type="Number">0.166099490967091</Data></Cell><Cell><Data ss:Type="Number">0.074102716919149</Data></Cell><Cell><Data ss:Type="Number">0.20108739109096</Data></Cell><Cell><Data ss:Type="Number">0.187535310610166</Data></Cell><Cell><Data ss:Type="Number">0.241851140418262</Data></Cell><Cell><Data ss:Type="Number">0.0782573837613192</Data></Cell><Cell><Data ss:Type="Number">0.185033462587096</Data></Cell><Cell><Data ss:Type="Number">0.0810566960313786</Data></Cell><Cell><Data ss:Type="Number">0.157901335370263</Data></Cell><Cell><Data ss:Type="Number">0.128987976384647</Data></Cell><Cell><Data ss:Type="Number">0.764188436540929</Data></Cell><Cell><Data ss:Type="Number">0.267712329748984</Data></Cell></Row><Row ss:Index="25" ss:Height="12.816"><Cell><Data ss:Type="String">DEGRADATION_OF_THE_EXTRACELLULAR_MATRIX</Data></Cell><Cell><Data ss:Type="Number">0.388406253439678</Data></Cell><Cell><Data ss:Type="Number">0.481938272034074</Data></Cell><Cell><Data ss:Type="Number">0.811048964228692</Data></Cell><Cell><Data ss:Type="Number">0.458683401674183</Data></Cell><Cell><Data ss:Type="Number">0.311271756838253</Data></Cell><Cell><Data ss:Type="Number">0.342382062985961</Data></Cell><Cell><Data ss:Type="Number">0.494481480653748</Data></Cell><Cell><Data ss:Type="Number">0.75554784416584</Data></Cell><Cell><Data ss:Type="Number">0.542010389668342</Data></Cell><Cell><Data ss:Type="Number">0.664336366948549</Data></Cell><Cell><Data ss:Type="Number">0.774689370661789</Data></Cell><Cell><Data ss:Type="Number">0.351276952852261</Data></Cell><Cell><Data ss:Type="Number">0.895250320823934</Data></Cell><Cell><Data ss:Type="Number">0.360150001763177</Data></Cell><Cell><Data ss:Type="Number">0.918843142784776</Data></Cell><Cell><Data ss:Type="Number">0.529363993760037</Data></Cell><Cell><Data ss:Type="Number">0.451270412515903</Data></Cell><Cell><Data ss:Type="Number">0.71315511138563</Data></Cell><Cell><Data ss:Type="Number">0.386744923657869</Data></Cell><Cell><Data ss:Type="Number">0.284598759007508</Data></Cell><Cell><Data ss:Type="Number">0.918667884404891</Data></Cell><Cell><Data ss:Type="Number">0.576328873518431</Data></Cell><Cell><Data ss:Type="Number">0.34079566906304</Data></Cell><Cell><Data ss:Type="Number">0.726136993968217</Data></Cell><Cell><Data ss:Type="Number">0.672400858595624</Data></Cell><Cell><Data ss:Type="Number">0.620116928043929</Data></Cell><Cell><Data ss:Type="Number">0.323881081121126</Data></Cell><Cell><Data ss:Type="Number">0.567377197206783</Data></Cell><Cell><Data ss:Type="Number">0.428979699831409</Data></Cell><Cell><Data ss:Type="Number">0.662611018110855</Data></Cell><Cell><Data ss:Type="Number">0.345612250301364</Data></Cell><Cell><Data ss:Type="Number">0.413322077860983</Data></Cell><Cell><Data ss:Type="Number">0.348397188445545</Data></Cell><Cell><Data ss:Type="Number">0.50696955636557</Data></Cell><Cell><Data ss:Type="Number">0.383779747728749</Data></Cell><Cell><Data ss:Type="Number">0.612051092722833</Data></Cell><Cell><Data ss:Type="Number">0.37153281978074</Data></Cell><Cell><Data ss:Type="Number">0.438063911351398</Data></Cell><Cell><Data ss:Type="Number">0.512580852011023</Data></Cell><Cell><Data ss:Type="Number">0.346957026334361</Data></Cell><Cell><Data ss:Type="Number">0.858480436866843</Data></Cell><Cell><Data ss:Type="Number">0.303469794203</Data></Cell><Cell><Data ss:Type="Number">0.751923694467283</Data></Cell><Cell><Data ss:Type="Number">0.40057945559505</Data></Cell><Cell><Data ss:Type="Number">0.481525721028329</Data></Cell><Cell><Data ss:Type="Number">0.364253876356043</Data></Cell><Cell><Data ss:Type="Number">0.780492280553207</Data></Cell><Cell><Data ss:Type="Number">0.340855163086932</Data></Cell><Cell><Data ss:Type="Number">0.53536679849905</Data></Cell><Cell><Data ss:Type="Number">0.399401896999995</Data></Cell><Cell><Data ss:Type="Number">0.501502435334171</Data></Cell><Cell><Data ss:Type="Number">0.597904382823108</Data></Cell><Cell><Data ss:Type="Number">0.363345183281052</Data></Cell><Cell><Data ss:Type="Number">0.870144845443289</Data></Cell><Cell><Data ss:Type="Number">0.730855097065105</Data></Cell><Cell><Data ss:Type="Number">0.353515523854838</Data></Cell><Cell><Data ss:Type="Number">0.694843494269057</Data></Cell><Cell><Data ss:Type="Number">0.387978837198393</Data></Cell><Cell><Data ss:Type="Number">0.636098627180897</Data></Cell><Cell><Data ss:Type="Number">0.331766608050439</Data></Cell><Cell><Data ss:Type="Number">0.386621993452209</Data></Cell><Cell><Data ss:Type="Number">0.498455070664199</Data></Cell><Cell><Data ss:Type="Number">0.446044343207877</Data></Cell><Cell><Data ss:Type="Number">0.518618754029556</Data></Cell><Cell><Data ss:Type="Number">1</Data></Cell><Cell><Data ss:Type="Number">0.895522230805842</Data></Cell><Cell><Data ss:Type="Number">0.464047534277245</Data></Cell><Cell><Data ss:Type="Number">0.625387401030372</Data></Cell><Cell><Data ss:Type="Number">0.307450592493276</Data></Cell><Cell><Data ss:Type="Number">0.494641159019813</Data></Cell><Cell><Data ss:Type="Number">0.52640240373436</Data></Cell><Cell><Data ss:Type="Number">0.582872595168812</Data></Cell><Cell><Data ss:Type="Number">0.394314425878006</Data></Cell><Cell><Data ss:Type="Number">0.529053982113036</Data></Cell><Cell><Data ss:Type="Number">0.441251943597076</Data></Cell><Cell><Data ss:Type="Number">0.619319841893052</Data></Cell><Cell><Data ss:Type="Number">0.581218843798748</Data></Cell><Cell><Data ss:Type="Number">0.370487436742622</Data></Cell><Cell><Data ss:Type="Number">0.626774675405262</Data></Cell><Cell><Data ss:Type="Number">0.491218863475693</Data></Cell><Cell><Data ss:Type="Number">0.406945132858657</Data></Cell><Cell><Data ss:Type="Number">0.857565318666135</Data></Cell><Cell><Data ss:Type="Number">0.50029425820112</Data></Cell><Cell><Data ss:Type="Number">0.847027241102763</Data></Cell><Cell><Data ss:Type="Number">0.496984983883438</Data></Cell><Cell><Data ss:Type="Number">0.427929749034353</Data></Cell><Cell><Data ss:Type="Number">0.155655237086825</Data></Cell><Cell><Data ss:Type="Number">0.102167122421481</Data></Cell><Cell><Data ss:Type="Number">0.0890156480299462</Data></Cell><Cell><Data ss:Type="Number">0.139387823528818</Data></Cell><Cell><Data ss:Type="Number">0.142377095636581</Data></Cell><Cell><Data ss:Type="Number">0.192600193084152</Data></Cell><Cell><Data ss:Type="Number">0</Data></Cell><Cell><Data ss:Type="Number">0.201913340941738</Data></Cell><Cell><Data ss:Type="Number">0.111834663248498</Data></Cell><Cell><Data ss:Type="Number">0</Data></Cell><Cell><Data ss:Type="Number">0.158336210431985</Data></Cell><Cell><Data ss:Type="Number">0</Data></Cell><Cell><Data ss:Type="Number">0</Data></Cell><Cell><Data ss:Type="Number">0.919307781280283</Data></Cell><Cell><Data ss:Type="Number">0.141356771477308</Data></Cell><Cell><Data ss:Type="Number">0.0997945607401224</Data></Cell><Cell><Data ss:Type="Number">0.126534236407029</Data></Cell><Cell><Data ss:Type="Number">0.0227083464319919</Data></Cell><Cell><Data ss:Type="Number">0.157276707831392</Data></Cell><Cell><Data ss:Type="Number">0.00247398914748414</Data></Cell><Cell><Data ss:Type="Number">0.0108181241010862</Data></Cell><Cell><Data ss:Type="Number">0</Data></Cell><Cell><Data ss:Type="Number">0.0325108359167417</Data></Cell><Cell><Data ss:Type="Number">0</Data></Cell><Cell><Data ss:Type="Number">0.089891216583928</Data></Cell><Cell><Data ss:Type="Number">0.0876392709284234</Data></Cell><Cell><Data ss:Type="Number">0.153879836166917</Data></Cell><Cell><Data ss:Type="Number">0.24867391498974</Data></Cell><Cell><Data ss:Type="Number">0.146693447401593</Data></Cell><Cell><Data ss:Type="Number">0.0574389927344704</Data></Cell><Cell><Data ss:Type="Number">0.0384354308335199</Data></Cell><Cell><Data ss:Type="Number">0.0958859379815691</Data></Cell><Cell><Data ss:Type="Number">0.105487390798724</Data></Cell><Cell><Data ss:Type="Number">0.175011016514422</Data></Cell><Cell><Data ss:Type="Number">0.143901878711504</Data></Cell><Cell><Data ss:Type="Number">0.17091167179392</Data></Cell><Cell><Data ss:Type="Number">0.0612867761607766</Data></Cell><Cell><Data ss:Type="Number">0.047488958073919</Data></Cell><Cell><Data ss:Type="Number">0.123979446552497</Data></Cell><Cell><Data ss:Type="Number">0.263483147013125</Data></Cell><Cell><Data ss:Type="Number">0.0827291726028075</Data></Cell><Cell><Data ss:Type="Number">0.126534236407029</Data></Cell><Cell><Data ss:Type="Number">0.146552522614651</Data></Cell><Cell><Data ss:Type="Number">0.0986165468736799</Data></Cell><Cell><Data ss:Type="Number">0.0789308183646921</Data></Cell><Cell><Data ss:Type="Number">0.166854989719007</Data></Cell><Cell><Data ss:Type="Number">0</Data></Cell><Cell><Data ss:Type="Number">0</Data></Cell><Cell><Data ss:Type="Number">0.163613415665952</Data></Cell><Cell><Data ss:Type="Number">0.0579191189879766</Data></Cell><Cell><Data ss:Type="Number">0.0774382354633168</Data></Cell><Cell><Data ss:Type="Number">0.168588049874476</Data></Cell><Cell><Data ss:Type="Number">0.212985492786941</Data></Cell><Cell><Data ss:Type="Number">0.159850271007524</Data></Cell><Cell><Data ss:Type="Number">0</Data></Cell><Cell><Data ss:Type="Number">0.130261208208133</Data></Cell><Cell><Data ss:Type="Number">0.0436043305962395</Data></Cell><Cell><Data ss:Type="Number">0.0171617198699106</Data></Cell><Cell><Data ss:Type="Number">0.196491789739179</Data></Cell><Cell><Data ss:Type="Number">0.157577342713524</Data></Cell><Cell><Data ss:Type="Number">0.0747945383974943</Data></Cell><Cell><Data ss:Type="Number">0.195082949387018</Data></Cell><Cell><Data ss:Type="Number">0.1621816551681</Data></Cell><Cell><Data ss:Type="Number">0.10751860836746</Data></Cell><Cell><Data ss:Type="Number">0.107016512275845</Data></Cell><Cell><Data ss:Type="Number">0.193569203529728</Data></Cell><Cell><Data ss:Type="Number">0</Data></Cell><Cell><Data ss:Type="Number">0</Data></Cell><Cell><Data ss:Type="Number">0.0842920024482014</Data></Cell><Cell><Data ss:Type="Number">0</Data></Cell><Cell><Data ss:Type="Number">0.235736969145572</Data></Cell><Cell><Data ss:Type="Number">0.172085998710589</Data></Cell><Cell><Data ss:Type="Number">0.0483978582465766</Data></Cell><Cell><Data ss:Type="Number">0.1379361932547</Data></Cell><Cell><Data ss:Type="Number">0.184826379925255</Data></Cell><Cell><Data ss:Type="Number">0.146552522614651</Data></Cell><Cell><Data ss:Type="Number">0.129427996548794</Data></Cell><Cell><Data ss:Type="Number">0.103130348120726</Data></Cell><Cell><Data ss:Type="Number">0.128837165817982</Data></Cell><Cell><Data ss:Type="Number">0.121894551984726</Data></Cell><Cell><Data ss:Type="Number">0.147860199607317</Data></Cell><Cell><Data ss:Type="Number">0.105229546359865</Data></Cell><Cell><Data ss:Type="Number">0.129427996548794</Data></Cell><Cell><Data ss:Type="Number">0.0195627884508716</Data></Cell><Cell><Data ss:Type="Number">0</Data></Cell><Cell><Data ss:Type="Number">0.146552522614651</Data></Cell></Row><Row ss:Height="12.816"><Cell><Data ss:Type="String">DOWNSTREAM_SIGNALING_EVENTS_OF_B_CELL_RECEPTOR_BCR</Data></Cell><Cell><Data ss:Type="Number">0.752594508075454</Data></Cell><Cell><Data ss:Type="Number">1</Data></Cell><Cell><Data ss:Type="Number">0.884243321425452</Data></Cell><Cell><Data ss:Type="Number">0.884304119009066</Data></Cell><Cell><Data ss:Type="Number">0.491590046856788</Data></Cell><Cell><Data ss:Type="Number">0.92692130636759</Data></Cell><Cell><Data ss:Type="Number">0.624090775672364</Data></Cell><Cell><Data ss:Type="Number">0.411625908554577</Data></Cell><Cell><Data ss:Type="Number">0.591073877565726</Data></Cell><Cell><Data ss:Type="Number">0.569797100704664</Data></Cell><Cell><Data ss:Type="Number">0.587220552911998</Data></Cell><Cell><Data ss:Type="Number">0.905232263522276</Data></Cell><Cell><Data ss:Type="Number">0.631200205238388</Data></Cell><Cell><Data ss:Type="Number">0.491590046856788</Data></Cell><Cell><Data ss:Type="Number">0.569131798450174</Data></Cell><Cell><Data ss:Type="Number">0.512544221005829</Data></Cell><Cell><Data ss:Type="Number">0.993347262007302</Data></Cell><Cell><Data ss:Type="Number">0.598847685377962</Data></Cell><Cell><Data ss:Type="Number">0.615433107870309</Data></Cell><Cell><Data ss:Type="Number">0.820708053954902</Data></Cell><Cell><Data ss:Type="Number">0.557663084061371</Data></Cell><Cell><Data ss:Type="Number">0.317107682715006</Data></Cell><Cell><Data ss:Type="Number">0.515202776608498</Data></Cell><Cell><Data ss:Type="Number">0.587172159650729</Data></Cell><Cell><Data ss:Type="Number">0.772767040626941</Data></Cell><Cell><Data ss:Type="Number">0.761770797466205</Data></Cell><Cell><Data ss:Type="Number">0.845288398113947</Data></Cell><Cell><Data ss:Type="Number">0.61680247105767</Data></Cell><Cell><Data ss:Type="Number">1</Data></Cell><Cell><Data ss:Type="Number">0.758876317193771</Data></Cell><Cell><Data ss:Type="Number">0.633241843182744</Data></Cell><Cell><Data ss:Type="Number">0.790314630576531</Data></Cell><Cell><Data ss:Type="Number">0.920935470892204</Data></Cell><Cell><Data ss:Type="Number">0.770975169425913</Data></Cell><Cell><Data ss:Type="Number">0.890870951004211</Data></Cell><Cell><Data ss:Type="Number">0.388227355700011</Data></Cell><Cell><Data ss:Type="Number">0.653366657716038</Data></Cell><Cell><Data ss:Type="Number">0.491590046856788</Data></Cell><Cell><Data ss:Type="Number">0.866003069627393</Data></Cell><Cell><Data ss:Type="Number">0.620716335203997</Data></Cell><Cell><Data ss:Type="Number">0.512544221005829</Data></Cell><Cell><Data ss:Type="Number">0.301674334366966</Data></Cell><Cell><Data ss:Type="Number">0.59197882854316</Data></Cell><Cell><Data ss:Type="Number">0.909199372051894</Data></Cell><Cell><Data ss:Type="Number">0.491590046856788</Data></Cell><Cell><Data ss:Type="Number">0.502935507829938</Data></Cell><Cell><Data ss:Type="Number">0.480857311178352</Data></Cell><Cell><Data ss:Type="Number">0.975383791568316</Data></Cell><Cell><Data ss:Type="Number">0.328310348757385</Data></Cell><Cell><Data ss:Type="Number">1</Data></Cell><Cell><Data ss:Type="Number">0.845288398113947</Data></Cell><Cell><Data ss:Type="Number">0.819263974898077</Data></Cell><Cell><Data ss:Type="Number">0.764636441702046</Data></Cell><Cell><Data ss:Type="Number">0.59052180741121</Data></Cell><Cell><Data ss:Type="Number">0.711008490089548</Data></Cell><Cell><Data ss:Type="Number">1</Data></Cell><Cell><Data ss:Type="Number">0.247281804681457</Data></Cell><Cell><Data ss:Type="Number">0.512544221005829</Data></Cell><Cell><Data ss:Type="Number">0.662780571244518</Data></Cell><Cell><Data ss:Type="Number">0.75358222268118</Data></Cell><Cell><Data ss:Type="Number">0.60884719167497</Data></Cell><Cell><Data ss:Type="Number">0.600309313539563</Data></Cell><Cell><Data ss:Type="Number">0.49890271995967</Data></Cell><Cell><Data ss:Type="Number">0.797416197757159</Data></Cell><Cell><Data ss:Type="Number">0.744681013344012</Data></Cell><Cell><Data ss:Type="Number">0.578390359591409</Data></Cell><Cell><Data ss:Type="Number">0.838220581791912</Data></Cell><Cell><Data ss:Type="Number">0.515202776608498</Data></Cell><Cell><Data ss:Type="Number">1</Data></Cell><Cell><Data ss:Type="Number">0.609911426807825</Data></Cell><Cell><Data ss:Type="Number">0.56558629772996</Data></Cell><Cell><Data ss:Type="Number">0.793070080540693</Data></Cell><Cell><Data ss:Type="Number">0.740048870978822</Data></Cell><Cell><Data ss:Type="Number">0.743475938132251</Data></Cell><Cell><Data ss:Type="Number">0.553562345673708</Data></Cell><Cell><Data ss:Type="Number">0.682578508661756</Data></Cell><Cell><Data ss:Type="Number">0.433312541512072</Data></Cell><Cell><Data ss:Type="Number">0.963297615981242</Data></Cell><Cell><Data ss:Type="Number">0.707064683898713</Data></Cell><Cell><Data ss:Type="Number">0.76906832084263</Data></Cell><Cell><Data ss:Type="Number">0.7859300331186</Data></Cell><Cell><Data ss:Type="Number">0.643048393436612</Data></Cell><Cell><Data ss:Type="Number">0.801536386283569</Data></Cell><Cell><Data ss:Type="Number">0.600930778110502</Data></Cell><Cell><Data ss:Type="Number">0.710681603018944</Data></Cell><Cell><Data ss:Type="Number">0.43190630791371</Data></Cell><Cell><Data ss:Type="Number">0.239075419495687</Data></Cell><Cell><Data ss:Type="Number">0.219378923094242</Data></Cell><Cell><Data ss:Type="Number">0.0758554669473035</Data></Cell><Cell><Data ss:Type="Number">0.241314793044728</Data></Cell><Cell><Data ss:Type="Number">0.37556499408783</Data></Cell><Cell><Data ss:Type="Number">0.698092941780638</Data></Cell><Cell><Data ss:Type="Number">0.355797829008708</Data></Cell><Cell><Data ss:Type="Number">0.286304688973293</Data></Cell><Cell><Data ss:Type="Number">0</Data></Cell><Cell><Data ss:Type="Number">0.728028289409821</Data></Cell><Cell><Data ss:Type="Number">0.295004458539723</Data></Cell><Cell><Data ss:Type="Number">0.347849008636535</Data></Cell><Cell><Data ss:Type="Number">0.711602678342248</Data></Cell><Cell><Data ss:Type="Number">0.491590046856788</Data></Cell><Cell><Data ss:Type="Number">0.246116064446349</Data></Cell><Cell><Data ss:Type="Number">0.673131750331787</Data></Cell><Cell><Data ss:Type="Number">0.165982606880897</Data></Cell><Cell><Data ss:Type="Number">0.345860792221694</Data></Cell><Cell><Data ss:Type="Number">0.42979142264609</Data></Cell><Cell><Data ss:Type="Number">0.344515401100971</Data></Cell><Cell><Data ss:Type="Number">0.265661044404203</Data></Cell><Cell><Data ss:Type="Number">0.211103547263915</Data></Cell><Cell><Data ss:Type="Number">0.307259332437546</Data></Cell><Cell><Data ss:Type="Number">0.327585008084133</Data></Cell><Cell><Data ss:Type="Number">0.292782698958868</Data></Cell><Cell><Data ss:Type="Number">0.221542561275811</Data></Cell><Cell><Data ss:Type="Number">0.317793049770521</Data></Cell><Cell><Data ss:Type="Number">0.28939655923224</Data></Cell><Cell><Data ss:Type="Number">0.305702232566235</Data></Cell><Cell><Data ss:Type="Number">0.186151283706257</Data></Cell><Cell><Data ss:Type="Number">0.315252752669959</Data></Cell><Cell><Data ss:Type="Number">0.264623675744512</Data></Cell><Cell><Data ss:Type="Number">0.34605016298087</Data></Cell><Cell><Data ss:Type="Number">0.325453652782935</Data></Cell><Cell><Data ss:Type="Number">0.342732333831255</Data></Cell><Cell><Data ss:Type="Number">0.213874595081819</Data></Cell><Cell><Data ss:Type="Number">0.288071139994742</Data></Cell><Cell><Data ss:Type="Number">0.261319272025012</Data></Cell><Cell><Data ss:Type="Number">0.304675604760124</Data></Cell><Cell><Data ss:Type="Number">0.315516926949775</Data></Cell><Cell><Data ss:Type="Number">0.275198696236838</Data></Cell><Cell><Data ss:Type="Number">0.235358795955954</Data></Cell><Cell><Data ss:Type="Number">0.212606764736427</Data></Cell><Cell><Data ss:Type="Number">0.301879967468243</Data></Cell><Cell><Data ss:Type="Number">0.339781902468599</Data></Cell><Cell><Data ss:Type="Number">0.401628157031043</Data></Cell><Cell><Data ss:Type="Number">0.292665610874633</Data></Cell><Cell><Data ss:Type="Number">0.154590122642938</Data></Cell><Cell><Data ss:Type="Number">0.286417278253274</Data></Cell><Cell><Data ss:Type="Number">0.221182197057094</Data></Cell><Cell><Data ss:Type="Number">0.273392959409735</Data></Cell><Cell><Data ss:Type="Number">0.407398482036594</Data></Cell><Cell><Data ss:Type="Number">0.372547972858937</Data></Cell><Cell><Data ss:Type="Number">0.334994462310117</Data></Cell><Cell><Data ss:Type="Number">0.241999894699814</Data></Cell><Cell><Data ss:Type="Number">0.0935852263514847</Data></Cell><Cell><Data ss:Type="Number">0.311786845959754</Data></Cell><Cell><Data ss:Type="Number">0.40683044916334</Data></Cell><Cell><Data ss:Type="Number">0.355381447568045</Data></Cell><Cell><Data ss:Type="Number">0.205633192092085</Data></Cell><Cell><Data ss:Type="Number">0.126123433512286</Data></Cell><Cell><Data ss:Type="Number">0.390939255903961</Data></Cell><Cell><Data ss:Type="Number">0.27897845657301</Data></Cell><Cell><Data ss:Type="Number">0.0290572567905518</Data></Cell><Cell><Data ss:Type="Number">0.167286699386016</Data></Cell><Cell><Data ss:Type="Number">0.41965497909848</Data></Cell><Cell><Data ss:Type="Number">0.779402077604857</Data></Cell><Cell><Data ss:Type="Number">0.648577624587914</Data></Cell><Cell><Data ss:Type="Number">0.0635184551176963</Data></Cell><Cell><Data ss:Type="Number">0.38209400888785</Data></Cell><Cell><Data ss:Type="Number">0.711290548524405</Data></Cell><Cell><Data ss:Type="Number">0.335936067720761</Data></Cell><Cell><Data ss:Type="Number">0.229794026443085</Data></Cell><Cell><Data ss:Type="Number">0.340740440701302</Data></Cell><Cell><Data ss:Type="Number">0.595015423913066</Data></Cell><Cell><Data ss:Type="Number">0.146898681490074</Data></Cell><Cell><Data ss:Type="Number">0.211253229545722</Data></Cell><Cell><Data ss:Type="Number">0.212683634455311</Data></Cell><Cell><Data ss:Type="Number">0.33387702031092</Data></Cell><Cell><Data ss:Type="Number">0.120057154191327</Data></Cell><Cell><Data ss:Type="Number">0.205230725488546</Data></Cell><Cell><Data ss:Type="Number">0.129265528038684</Data></Cell><Cell><Data ss:Type="Number">0.132360578717317</Data></Cell><Cell><Data ss:Type="Number">0.120806431243797</Data></Cell><Cell><Data ss:Type="Number">0.0180302861054266</Data></Cell><Cell><Data ss:Type="Number">0.302831234343071</Data></Cell></Row><Row ss:Height="12.816"><Cell><Data ss:Type="String">REGULATION_OF_COMPLEMENT_CASCADE</Data></Cell><Cell><Data ss:Type="Number">0.792892204836342</Data></Cell><Cell><Data ss:Type="Number">0.669365472745298</Data></Cell><Cell><Data ss:Type="Number">0.571891214828952</Data></Cell><Cell><Data ss:Type="Number">0.68035015550032</Data></Cell><Cell><Data ss:Type="Number">0.396580952117354</Data></Cell><Cell><Data ss:Type="Number">0.813949252153831</Data></Cell><Cell><Data ss:Type="Number">0.653655712743828</Data></Cell><Cell><Data ss:Type="Number">0.339893992926081</Data></Cell><Cell><Data ss:Type="Number">0.518115354303734</Data></Cell><Cell><Data ss:Type="Number">0.344965745019596</Data></Cell><Cell><Data ss:Type="Number">0.381531638887858</Data></Cell><Cell><Data ss:Type="Number">0.567656771688475</Data></Cell><Cell><Data ss:Type="Number">0.453419360013095</Data></Cell><Cell><Data ss:Type="Number">0.405705173565786</Data></Cell><Cell><Data ss:Type="Number">0.357854700640873</Data></Cell><Cell><Data ss:Type="Number">0.289833699167891</Data></Cell><Cell><Data ss:Type="Number">0.5755524232563</Data></Cell><Cell><Data ss:Type="Number">0.351838492676445</Data></Cell><Cell><Data ss:Type="Number">0.291954579182348</Data></Cell><Cell><Data ss:Type="Number">0.400193414424024</Data></Cell><Cell><Data ss:Type="Number">0.386605255863433</Data></Cell><Cell><Data ss:Type="Number">0.0581719949501717</Data></Cell><Cell><Data ss:Type="Number">0.414823270787111</Data></Cell><Cell><Data ss:Type="Number">0.383033613447103</Data></Cell><Cell><Data ss:Type="Number">0.49506141913435</Data></Cell><Cell><Data ss:Type="Number">0.458297756170644</Data></Cell><Cell><Data ss:Type="Number">0.664191831897301</Data></Cell><Cell><Data ss:Type="Number">0.370370625040581</Data></Cell><Cell><Data ss:Type="Number">0.645937338877558</Data></Cell><Cell><Data ss:Type="Number">0.542542363175641</Data></Cell><Cell><Data ss:Type="Number">0.342381857352574</Data></Cell><Cell><Data ss:Type="Number">0.543443443833124</Data></Cell><Cell><Data ss:Type="Number">0.5963546232182</Data></Cell><Cell><Data ss:Type="Number">0.53456605081982</Data></Cell><Cell><Data ss:Type="Number">0.844637770532197</Data></Cell><Cell><Data ss:Type="Number">0.316563924435713</Data></Cell><Cell><Data ss:Type="Number">0.456873558052474</Data></Cell><Cell><Data ss:Type="Number">0.312534034627129</Data></Cell><Cell><Data ss:Type="Number">0.4682471795446</Data></Cell><Cell><Data ss:Type="Number">0.343608159371944</Data></Cell><Cell><Data ss:Type="Number">0.0739942921479273</Data></Cell><Cell><Data ss:Type="Number">0.366614845342192</Data></Cell><Cell><Data ss:Type="Number">0.41209822600949</Data></Cell><Cell><Data ss:Type="Number">0.542934056608256</Data></Cell><Cell><Data ss:Type="Number">0.287793565568511</Data></Cell><Cell><Data ss:Type="Number">0.67952253836992</Data></Cell><Cell><Data ss:Type="Number">0.27134537830654</Data></Cell><Cell><Data ss:Type="Number">0.5963546232182</Data></Cell><Cell><Data ss:Type="Number">0.151465220580506</Data></Cell><Cell><Data ss:Type="Number">0.613112216467482</Data></Cell><Cell><Data ss:Type="Number">0.777415913287285</Data></Cell><Cell><Data ss:Type="Number">0.689482299125483</Data></Cell><Cell><Data ss:Type="Number">0.631364187493586</Data></Cell><Cell><Data ss:Type="Number">0.196546431405088</Data></Cell><Cell><Data ss:Type="Number">0.488056874074159</Data></Cell><Cell><Data ss:Type="Number">0.926955025684423</Data></Cell><Cell><Data ss:Type="Number">0.0953904228523673</Data></Cell><Cell><Data ss:Type="Number">0.585238612585775</Data></Cell><Cell><Data ss:Type="Number">0.412762935053277</Data></Cell><Cell><Data ss:Type="Number">0.930180623594886</Data></Cell><Cell><Data ss:Type="Number">0.465010250718509</Data></Cell><Cell><Data ss:Type="Number">0.528403698473508</Data></Cell><Cell><Data ss:Type="Number">0.335807544742382</Data></Cell><Cell><Data ss:Type="Number">0.38182130128845</Data></Cell><Cell><Data ss:Type="Number">0.313225942436752</Data></Cell><Cell><Data ss:Type="Number">0.573663808846247</Data></Cell><Cell><Data ss:Type="Number">0.559628459178351</Data></Cell><Cell><Data ss:Type="Number">0.435295108449809</Data></Cell><Cell><Data ss:Type="Number">1</Data></Cell><Cell><Data ss:Type="Number">0.36650710814974</Data></Cell><Cell><Data ss:Type="Number">0.451600968568944</Data></Cell><Cell><Data ss:Type="Number">0.54274564039067</Data></Cell><Cell><Data ss:Type="Number">0.255448516090437</Data></Cell><Cell><Data ss:Type="Number">0.553250912051685</Data></Cell><Cell><Data ss:Type="Number">0.42941857214265</Data></Cell><Cell><Data ss:Type="Number">0.349218157585102</Data></Cell><Cell><Data ss:Type="Number">0.357486607774448</Data></Cell><Cell><Data ss:Type="Number">0.676741366742566</Data></Cell><Cell><Data ss:Type="Number">0.544815299659618</Data></Cell><Cell><Data ss:Type="Number">0.581062233260464</Data></Cell><Cell><Data ss:Type="Number">0.540359521488665</Data></Cell><Cell><Data ss:Type="Number">0.506110234501744</Data></Cell><Cell><Data ss:Type="Number">0.728184136908827</Data></Cell><Cell><Data ss:Type="Number">0.33250921469882</Data></Cell><Cell><Data ss:Type="Number">0.426904435218841</Data></Cell><Cell><Data ss:Type="Number">0.244961055876615</Data></Cell><Cell><Data ss:Type="Number">0.00930521795326977</Data></Cell><Cell><Data ss:Type="Number">0.131643620974585</Data></Cell><Cell><Data ss:Type="Number">0.120343222485354</Data></Cell><Cell><Data ss:Type="Number">0.0221300636601375</Data></Cell><Cell><Data ss:Type="Number">0</Data></Cell><Cell><Data ss:Type="Number">0.23412467752212</Data></Cell><Cell><Data ss:Type="Number">0.242158257507836</Data></Cell><Cell><Data ss:Type="Number">0.206974927130636</Data></Cell><Cell><Data ss:Type="Number">0.190750665681675</Data></Cell><Cell><Data ss:Type="Number">0.224256796755563</Data></Cell><Cell><Data ss:Type="Number">0.174510679173376</Data></Cell><Cell><Data ss:Type="Number">0.242646168353634</Data></Cell><Cell><Data ss:Type="Number">0.21593232964794</Data></Cell><Cell><Data ss:Type="Number">0.055036946540021</Data></Cell><Cell><Data ss:Type="Number">0.0639452010806288</Data></Cell><Cell><Data ss:Type="Number">0.199658380387516</Data></Cell><Cell><Data ss:Type="Number">0.130962241068968</Data></Cell><Cell><Data ss:Type="Number">0.191671591339963</Data></Cell><Cell><Data ss:Type="Number">0.0702256456968271</Data></Cell><Cell><Data ss:Type="Number">0.202097808539186</Data></Cell><Cell><Data ss:Type="Number">0.222931693485902</Data></Cell><Cell><Data ss:Type="Number">0.190557931273234</Data></Cell><Cell><Data ss:Type="Number">0.22923190100154</Data></Cell><Cell><Data ss:Type="Number">0.219898981991433</Data></Cell><Cell><Data ss:Type="Number">0.153041299441305</Data></Cell><Cell><Data ss:Type="Number">0.190433956606335</Data></Cell><Cell><Data ss:Type="Number">0.0817205319088291</Data></Cell><Cell><Data ss:Type="Number">0.140538308594042</Data></Cell><Cell><Data ss:Type="Number">0.114263005702583</Data></Cell><Cell><Data ss:Type="Number">0.203625608078994</Data></Cell><Cell><Data ss:Type="Number">0.195279998149231</Data></Cell><Cell><Data ss:Type="Number">0.176222840883484</Data></Cell><Cell><Data ss:Type="Number">0.098423392030054</Data></Cell><Cell><Data ss:Type="Number">0.134438991155216</Data></Cell><Cell><Data ss:Type="Number">0.0423093688112819</Data></Cell><Cell><Data ss:Type="Number">0</Data></Cell><Cell><Data ss:Type="Number">0.136039845434285</Data></Cell><Cell><Data ss:Type="Number">0.107623098781329</Data></Cell><Cell><Data ss:Type="Number">0.0655165397706891</Data></Cell><Cell><Data ss:Type="Number">0.20091515918855</Data></Cell><Cell><Data ss:Type="Number">0.0903136033615698</Data></Cell><Cell><Data ss:Type="Number">0.149338268449634</Data></Cell><Cell><Data ss:Type="Number">0</Data></Cell><Cell><Data ss:Type="Number">0.0681903128032028</Data></Cell><Cell><Data ss:Type="Number">0.171092351059082</Data></Cell><Cell><Data ss:Type="Number">0.101765437775101</Data></Cell><Cell><Data ss:Type="Number">0.183681914092872</Data></Cell><Cell><Data ss:Type="Number">0.161510579134653</Data></Cell><Cell><Data ss:Type="Number">0.000744689222583583</Data></Cell><Cell><Data ss:Type="Number">0</Data></Cell><Cell><Data ss:Type="Number">0.146447838402985</Data></Cell><Cell><Data ss:Type="Number">0</Data></Cell><Cell><Data ss:Type="Number">0.06681187771725</Data></Cell><Cell><Data ss:Type="Number">0.170306314909411</Data></Cell><Cell><Data ss:Type="Number">0.153297869095917</Data></Cell><Cell><Data ss:Type="Number">0.0503161743294567</Data></Cell><Cell><Data ss:Type="Number">0.211386912095078</Data></Cell><Cell><Data ss:Type="Number">0.079868568544509</Data></Cell><Cell><Data ss:Type="Number">0.152789975659336</Data></Cell><Cell><Data ss:Type="Number">0.110598056842112</Data></Cell><Cell><Data ss:Type="Number">0.171784279895442</Data></Cell><Cell><Data ss:Type="Number">0.0258617714769948</Data></Cell><Cell><Data ss:Type="Number">0.0270827126852886</Data></Cell><Cell><Data ss:Type="Number">0.197005463597135</Data></Cell><Cell><Data ss:Type="Number">0.142852986785727</Data></Cell><Cell><Data ss:Type="Number">0.092673896091247</Data></Cell><Cell><Data ss:Type="Number">0.233254916146367</Data></Cell><Cell><Data ss:Type="Number">0.250207775500702</Data></Cell><Cell><Data ss:Type="Number">0.199399811496742</Data></Cell><Cell><Data ss:Type="Number">0.244961055876615</Data></Cell><Cell><Data ss:Type="Number">0.226791736353742</Data></Cell><Cell><Data ss:Type="Number">0.139248134691999</Data></Cell><Cell><Data ss:Type="Number">0.192679329725685</Data></Cell><Cell><Data ss:Type="Number">0.0609613459784285</Data></Cell><Cell><Data ss:Type="Number">0.063860304056235</Data></Cell><Cell><Data ss:Type="Number">0.000449746240977921</Data></Cell><Cell><Data ss:Type="Number">0.0330840032516351</Data></Cell><Cell><Data ss:Type="Number">0</Data></Cell><Cell><Data ss:Type="Number">0.0793498376223354</Data></Cell><Cell><Data ss:Type="Number">0.108310952048459</Data></Cell><Cell><Data ss:Type="Number">0.0474457254506414</Data></Cell><Cell><Data ss:Type="Number">0</Data></Cell><Cell><Data ss:Type="Number">0.0646013595501133</Data></Cell><Cell><Data ss:Type="Number">0.116021639331091</Data></Cell><Cell><Data ss:Type="Number">0.942377625623809</Data></Cell><Cell><Data ss:Type="Number">0.00122203496699686</Data></Cell></Row><Row ss:Height="12.816"><Cell><Data ss:Type="String">YAP1_AND_WWTR1_TAZ_STIMULATED_GENE_EXPRESSION</Data></Cell><Cell><Data ss:Type="Number">0.637947128927568</Data></Cell><Cell><Data ss:Type="Number">0.740174075162632</Data></Cell><Cell><Data ss:Type="Number">0.703131096663246</Data></Cell><Cell><Data ss:Type="Number">0.782960817169232</Data></Cell><Cell><Data ss:Type="Number">0.772714027845118</Data></Cell><Cell><Data ss:Type="Number">0.898085293632699</Data></Cell><Cell><Data ss:Type="Number">0.6926696169535</Data></Cell><Cell><Data ss:Type="Number">0.517728865661015</Data></Cell><Cell><Data ss:Type="Number">0.557667724807582</Data></Cell><Cell><Data ss:Type="Number">0.597494136856172</Data></Cell><Cell><Data ss:Type="Number">0.592058357625768</Data></Cell><Cell><Data ss:Type="Number">0.804578632482922</Data></Cell><Cell><Data ss:Type="Number">0.622424384339503</Data></Cell><Cell><Data ss:Type="Number">0.625260216126964</Data></Cell><Cell><Data ss:Type="Number">0.784706393209643</Data></Cell><Cell><Data ss:Type="Number">0.74960796766843</Data></Cell><Cell><Data ss:Type="Number">0.624016586679211</Data></Cell><Cell><Data ss:Type="Number">0.574682496159432</Data></Cell><Cell><Data ss:Type="Number">0.705253041244427</Data></Cell><Cell><Data ss:Type="Number">0.522151705982931</Data></Cell><Cell><Data ss:Type="Number">0.570737890368689</Data></Cell><Cell><Data ss:Type="Number">0.519510866542089</Data></Cell><Cell><Data ss:Type="Number">0.657442192022504</Data></Cell><Cell><Data ss:Type="Number">0.603675287517745</Data></Cell><Cell><Data ss:Type="Number">0.568288125447065</Data></Cell><Cell><Data ss:Type="Number">0.58145434030129</Data></Cell><Cell><Data ss:Type="Number">1</Data></Cell><Cell><Data ss:Type="Number">0.530757012107234</Data></Cell><Cell><Data ss:Type="Number">0.976464274029735</Data></Cell><Cell><Data ss:Type="Number">0.590404147732319</Data></Cell><Cell><Data ss:Type="Number">0.538447402313693</Data></Cell><Cell><Data ss:Type="Number">0.675286164509183</Data></Cell><Cell><Data ss:Type="Number">0.830609453570373</Data></Cell><Cell><Data ss:Type="Number">0.717697597011397</Data></Cell><Cell><Data ss:Type="Number">0.530077054794295</Data></Cell><Cell><Data ss:Type="Number">0.652008149834183</Data></Cell><Cell><Data ss:Type="Number">0.71874181285836</Data></Cell><Cell><Data ss:Type="Number">0.403580774961131</Data></Cell><Cell><Data ss:Type="Number">0.637179768952299</Data></Cell><Cell><Data ss:Type="Number">0.555032896563331</Data></Cell><Cell><Data ss:Type="Number">0.521848544056438</Data></Cell><Cell><Data ss:Type="Number">0.828050399457892</Data></Cell><Cell><Data ss:Type="Number">0.539671007964037</Data></Cell><Cell><Data ss:Type="Number">0.637233060409467</Data></Cell><Cell><Data ss:Type="Number">0.487643290131736</Data></Cell><Cell><Data ss:Type="Number">0.592058357625768</Data></Cell><Cell><Data ss:Type="Number">0.590964141657191</Data></Cell><Cell><Data ss:Type="Number">0.785572818046252</Data></Cell><Cell><Data ss:Type="Number">0.480734718179687</Data></Cell><Cell><Data ss:Type="Number">0.738412052725067</Data></Cell><Cell><Data ss:Type="Number">0.636638048174218</Data></Cell><Cell><Data ss:Type="Number">0.52274112638307</Data></Cell><Cell><Data ss:Type="Number">0.939315989630354</Data></Cell><Cell><Data ss:Type="Number">0.570122129090267</Data></Cell><Cell><Data ss:Type="Number">0.562429569916894</Data></Cell><Cell><Data ss:Type="Number">1</Data></Cell><Cell><Data ss:Type="Number">0.500621833168796</Data></Cell><Cell><Data ss:Type="Number">0.807663210024595</Data></Cell><Cell><Data ss:Type="Number">0.669869787086976</Data></Cell><Cell><Data ss:Type="Number">0.627832587921994</Data></Cell><Cell><Data ss:Type="Number">0.507411009204662</Data></Cell><Cell><Data ss:Type="Number">0.602083024532167</Data></Cell><Cell><Data ss:Type="Number">0.53814139322766</Data></Cell><Cell><Data ss:Type="Number">0.661699836669762</Data></Cell><Cell><Data ss:Type="Number">0.747229181979821</Data></Cell><Cell><Data ss:Type="Number">0.874929937322011</Data></Cell><Cell><Data ss:Type="Number">0.888113660969384</Data></Cell><Cell><Data ss:Type="Number">0.600327127137418</Data></Cell><Cell><Data ss:Type="Number">0.452399440939513</Data></Cell><Cell><Data ss:Type="Number">0.423416823580042</Data></Cell><Cell><Data ss:Type="Number">0.576841338658711</Data></Cell><Cell><Data ss:Type="Number">0.57316041633185</Data></Cell><Cell><Data ss:Type="Number">0.590964141657191</Data></Cell><Cell><Data ss:Type="Number">0.910051922769892</Data></Cell><Cell><Data ss:Type="Number">0.535133360507282</Data></Cell><Cell><Data ss:Type="Number">0.672420987873829</Data></Cell><Cell><Data ss:Type="Number">0.650649179935793</Data></Cell><Cell><Data ss:Type="Number">1</Data></Cell><Cell><Data ss:Type="Number">0.512934569249654</Data></Cell><Cell><Data ss:Type="Number">0.631846778267238</Data></Cell><Cell><Data ss:Type="Number">0.84797139179626</Data></Cell><Cell><Data ss:Type="Number">0.567968417442893</Data></Cell><Cell><Data ss:Type="Number">0.4017266079185</Data></Cell><Cell><Data ss:Type="Number">0.632314704264404</Data></Cell><Cell><Data ss:Type="Number">0.494638115601645</Data></Cell><Cell><Data ss:Type="Number">0.545663772261782</Data></Cell><Cell><Data ss:Type="Number">0.331702698415108</Data></Cell><Cell><Data ss:Type="Number">0.39953296334666</Data></Cell><Cell><Data ss:Type="Number">0.250620040892269</Data></Cell><Cell><Data ss:Type="Number">0.372223256093841</Data></Cell><Cell><Data ss:Type="Number">0.426606151426526</Data></Cell><Cell><Data ss:Type="Number">0.536036234207811</Data></Cell><Cell><Data ss:Type="Number">0.441894457818183</Data></Cell><Cell><Data ss:Type="Number">0.428791476257954</Data></Cell><Cell><Data ss:Type="Number">0.282444547782969</Data></Cell><Cell><Data ss:Type="Number">0.444074969919981</Data></Cell><Cell><Data ss:Type="Number">0.465477875742307</Data></Cell><Cell><Data ss:Type="Number">0.473383887559754</Data></Cell><Cell><Data ss:Type="Number">0.463083580140183</Data></Cell><Cell><Data ss:Type="Number">0.458143608982201</Data></Cell><Cell><Data ss:Type="Number">0.359756768336208</Data></Cell><Cell><Data ss:Type="Number">0.434471479569868</Data></Cell><Cell><Data ss:Type="Number">0.293746812403683</Data></Cell><Cell><Data ss:Type="Number">0.398416718324257</Data></Cell><Cell><Data ss:Type="Number">0.430508629386269</Data></Cell><Cell><Data ss:Type="Number">0.434471479569868</Data></Cell><Cell><Data ss:Type="Number">0.450413739398018</Data></Cell><Cell><Data ss:Type="Number">0.431186338458602</Data></Cell><Cell><Data ss:Type="Number">0.440948197795437</Data></Cell><Cell><Data ss:Type="Number">0.43625434423261</Data></Cell><Cell><Data ss:Type="Number">0.42880574954606</Data></Cell><Cell><Data ss:Type="Number">0.384860218690804</Data></Cell><Cell><Data ss:Type="Number">0.428766620710854</Data></Cell><Cell><Data ss:Type="Number">0.437121001043535</Data></Cell><Cell><Data ss:Type="Number">0.414976812483307</Data></Cell><Cell><Data ss:Type="Number">0.32314638252697</Data></Cell><Cell><Data ss:Type="Number">0.39452918720874</Data></Cell><Cell><Data ss:Type="Number">0.375357228068731</Data></Cell><Cell><Data ss:Type="Number">0.455576495254895</Data></Cell><Cell><Data ss:Type="Number">0.439342541133703</Data></Cell><Cell><Data ss:Type="Number">0.355981938370705</Data></Cell><Cell><Data ss:Type="Number">0.400151682757165</Data></Cell><Cell><Data ss:Type="Number">0.384777484333365</Data></Cell><Cell><Data ss:Type="Number">0.389054083603928</Data></Cell><Cell><Data ss:Type="Number">0.381559258478636</Data></Cell><Cell><Data ss:Type="Number">0.433383535976164</Data></Cell><Cell><Data ss:Type="Number">0.418165646751995</Data></Cell><Cell><Data ss:Type="Number">0.351780815962181</Data></Cell><Cell><Data ss:Type="Number">0.33318963857333</Data></Cell><Cell><Data ss:Type="Number">0.431981875943868</Data></Cell><Cell><Data ss:Type="Number">0.439342541133703</Data></Cell><Cell><Data ss:Type="Number">0.442696871048455</Data></Cell><Cell><Data ss:Type="Number">0.355955664373382</Data></Cell><Cell><Data ss:Type="Number">0.407125019068115</Data></Cell><Cell><Data ss:Type="Number">0.451579488188117</Data></Cell><Cell><Data ss:Type="Number">0.364716321244526</Data></Cell><Cell><Data ss:Type="Number">0.395121139944885</Data></Cell><Cell><Data ss:Type="Number">0.451474789475046</Data></Cell><Cell><Data ss:Type="Number">0.43808584357827</Data></Cell><Cell><Data ss:Type="Number">0.433301119391052</Data></Cell><Cell><Data ss:Type="Number">0.345266012389349</Data></Cell><Cell><Data ss:Type="Number">0.322828148814391</Data></Cell><Cell><Data ss:Type="Number">0.428390489137917</Data></Cell><Cell><Data ss:Type="Number">0.408538516900316</Data></Cell><Cell><Data ss:Type="Number">0.473823779572585</Data></Cell><Cell><Data ss:Type="Number">0.355404347116534</Data></Cell><Cell><Data ss:Type="Number">0.265878819712458</Data></Cell><Cell><Data ss:Type="Number">0.505304128740916</Data></Cell><Cell><Data ss:Type="Number">0.412918558793801</Data></Cell><Cell><Data ss:Type="Number">0.254154900159324</Data></Cell><Cell><Data ss:Type="Number">0.404754273174156</Data></Cell><Cell><Data ss:Type="Number">0.498299248861241</Data></Cell><Cell><Data ss:Type="Number">0.4555065805772</Data></Cell><Cell><Data ss:Type="Number">0.455136990520728</Data></Cell><Cell><Data ss:Type="Number">0.249557253729965</Data></Cell><Cell><Data ss:Type="Number">0.441211183320284</Data></Cell><Cell><Data ss:Type="Number">0.474706922070726</Data></Cell><Cell><Data ss:Type="Number">0.452118833415067</Data></Cell><Cell><Data ss:Type="Number">0.398496484071521</Data></Cell><Cell><Data ss:Type="Number">0.437429139565571</Data></Cell><Cell><Data ss:Type="Number">0.483392950216643</Data></Cell><Cell><Data ss:Type="Number">0.296863279046092</Data></Cell><Cell><Data ss:Type="Number">0.340789524571433</Data></Cell><Cell><Data ss:Type="Number">0.290066621919734</Data></Cell><Cell><Data ss:Type="Number">0.31662975206403</Data></Cell><Cell><Data ss:Type="Number">0.265167067867722</Data></Cell><Cell><Data ss:Type="Number">0.321752834874036</Data></Cell><Cell><Data ss:Type="Number">0.244207314551059</Data></Cell><Cell><Data ss:Type="Number">0.286607222009382</Data></Cell><Cell><Data ss:Type="Number">0.236065317636414</Data></Cell><Cell><Data ss:Type="Number">0</Data></Cell><Cell><Data ss:Type="Number">0.45873850627056</Data></Cell></Row><Row ss:Height="12.816"><Cell><Data ss:Type="String">SIGNALING_BY_THE_B_CELL_RECEPTOR_BCR</Data></Cell><Cell><Data ss:Type="Number">0.648388917832112</Data></Cell><Cell><Data ss:Type="Number">0.791576449200561</Data></Cell><Cell><Data ss:Type="Number">0.838936101493844</Data></Cell><Cell><Data ss:Type="Number">0.875254445361278</Data></Cell><Cell><Data ss:Type="Number">0.480598432952843</Data></Cell><Cell><Data ss:Type="Number">0.871925966298918</Data></Cell><Cell><Data ss:Type="Number">0.659260893551064</Data></Cell><Cell><Data ss:Type="Number">0.610548539678057</Data></Cell><Cell><Data ss:Type="Number">0.643179831974175</Data></Cell><Cell><Data ss:Type="Number">0.492112382204908</Data></Cell><Cell><Data ss:Type="Number">0.600181509053169</Data></Cell><Cell><Data ss:Type="Number">0.895411037841578</Data></Cell><Cell><Data ss:Type="Number">0.695333868498427</Data></Cell><Cell><Data ss:Type="Number">0.485722649837496</Data></Cell><Cell><Data ss:Type="Number">0.585953313387266</Data></Cell><Cell><Data ss:Type="Number">0.555572090972569</Data></Cell><Cell><Data ss:Type="Number">0.743313375810908</Data></Cell><Cell><Data ss:Type="Number">0.563794720449098</Data></Cell><Cell><Data ss:Type="Number">0.56805719632076</Data></Cell><Cell><Data ss:Type="Number">0.715661383226115</Data></Cell><Cell><Data ss:Type="Number">0.615285015897846</Data></Cell><Cell><Data ss:Type="Number">0.396935767398924</Data></Cell><Cell><Data ss:Type="Number">0.491126474827409</Data></Cell><Cell><Data ss:Type="Number">0.598449682510904</Data></Cell><Cell><Data ss:Type="Number">0.731696552943676</Data></Cell><Cell><Data ss:Type="Number">0.744085551717903</Data></Cell><Cell><Data ss:Type="Number">0.866450565253253</Data></Cell><Cell><Data ss:Type="Number">0.646896702840176</Data></Cell><Cell><Data ss:Type="Number">0.746894478348725</Data></Cell><Cell><Data ss:Type="Number">0.783634105597402</Data></Cell><Cell><Data ss:Type="Number">0.509685014580106</Data></Cell><Cell><Data ss:Type="Number">0.731410860493241</Data></Cell><Cell><Data ss:Type="Number">0.87072226998416</Data></Cell><Cell><Data ss:Type="Number">0.74297025431715</Data></Cell><Cell><Data ss:Type="Number">0.868631660707839</Data></Cell><Cell><Data ss:Type="Number">0.604963015799077</Data></Cell><Cell><Data ss:Type="Number">0.683591877050416</Data></Cell><Cell><Data ss:Type="Number">0.480566959532996</Data></Cell><Cell><Data ss:Type="Number">0.834305880826176</Data></Cell><Cell><Data ss:Type="Number">0.636908606083615</Data></Cell><Cell><Data ss:Type="Number">0.491126474827409</Data></Cell><Cell><Data ss:Type="Number">0.774878524819853</Data></Cell><Cell><Data ss:Type="Number">0.533377421431162</Data></Cell><Cell><Data ss:Type="Number">0.805294984294732</Data></Cell><Cell><Data ss:Type="Number">0.480566959532996</Data></Cell><Cell><Data ss:Type="Number">0.508984317101613</Data></Cell><Cell><Data ss:Type="Number">0.485167303341635</Data></Cell><Cell><Data ss:Type="Number">0.76564906327599</Data></Cell><Cell><Data ss:Type="Number">0.367436564102831</Data></Cell><Cell><Data ss:Type="Number">0.85651410439451</Data></Cell><Cell><Data ss:Type="Number">0.863186298352059</Data></Cell><Cell><Data ss:Type="Number">0.783978662116749</Data></Cell><Cell><Data ss:Type="Number">0.68005097317126</Data></Cell><Cell><Data ss:Type="Number">0.535216085644233</Data></Cell><Cell><Data ss:Type="Number">0.673968806042053</Data></Cell><Cell><Data ss:Type="Number">1</Data></Cell><Cell><Data ss:Type="Number">0.29691136837045</Data></Cell><Cell><Data ss:Type="Number">0.501274224931324</Data></Cell><Cell><Data ss:Type="Number">0.685610107251839</Data></Cell><Cell><Data ss:Type="Number">0.704093052978139</Data></Cell><Cell><Data ss:Type="Number">0.59902653459552</Data></Cell><Cell><Data ss:Type="Number">0.581780799312877</Data></Cell><Cell><Data ss:Type="Number">0.488912315786105</Data></Cell><Cell><Data ss:Type="Number">0.789481475728322</Data></Cell><Cell><Data ss:Type="Number">0.748346385103264</Data></Cell><Cell><Data ss:Type="Number">0.616782367429472</Data></Cell><Cell><Data ss:Type="Number">0.820710640359903</Data></Cell><Cell><Data ss:Type="Number">0.495308819932573</Data></Cell><Cell><Data ss:Type="Number">0.76865489115405</Data></Cell><Cell><Data ss:Type="Number">0.544950378858305</Data></Cell><Cell><Data ss:Type="Number">0.625268140264938</Data></Cell><Cell><Data ss:Type="Number">0.765383588211057</Data></Cell><Cell><Data ss:Type="Number">0.702778159383979</Data></Cell><Cell><Data ss:Type="Number">0.674760369719561</Data></Cell><Cell><Data ss:Type="Number">0.497635797824961</Data></Cell><Cell><Data ss:Type="Number">0.672666152664127</Data></Cell><Cell><Data ss:Type="Number">0.612969957593051</Data></Cell><Cell><Data ss:Type="Number">0.90496737341121</Data></Cell><Cell><Data ss:Type="Number">0.721334062958128</Data></Cell><Cell><Data ss:Type="Number">0.862205910731027</Data></Cell><Cell><Data ss:Type="Number">0.741589589816306</Data></Cell><Cell><Data ss:Type="Number">0.663346215381739</Data></Cell><Cell><Data ss:Type="Number">0.781645477968117</Data></Cell><Cell><Data ss:Type="Number">0.644736028797179</Data></Cell><Cell><Data ss:Type="Number">0.606135562579832</Data></Cell><Cell><Data ss:Type="Number">0.434447596332244</Data></Cell><Cell><Data ss:Type="Number">0.310016967997966</Data></Cell><Cell><Data ss:Type="Number">0.305482605991951</Data></Cell><Cell><Data ss:Type="Number">0.190133864600471</Data></Cell><Cell><Data ss:Type="Number">0.317682451641556</Data></Cell><Cell><Data ss:Type="Number">0.409454085767175</Data></Cell><Cell><Data ss:Type="Number">0.606008816024416</Data></Cell><Cell><Data ss:Type="Number">0.37372230747716</Data></Cell><Cell><Data ss:Type="Number">0.336750904330424</Data></Cell><Cell><Data ss:Type="Number">0.126043815739231</Data></Cell><Cell><Data ss:Type="Number">0.351080002484971</Data></Cell><Cell><Data ss:Type="Number">0.327572508225327</Data></Cell><Cell><Data ss:Type="Number">0.382463567456912</Data></Cell><Cell><Data ss:Type="Number">0.352657811892626</Data></Cell><Cell><Data ss:Type="Number">0.480566959532996</Data></Cell><Cell><Data ss:Type="Number">0.311808903354473</Data></Cell><Cell><Data ss:Type="Number">0.386207251873375</Data></Cell><Cell><Data ss:Type="Number">0.233062741790021</Data></Cell><Cell><Data ss:Type="Number">0.365007924960309</Data></Cell><Cell><Data ss:Type="Number">0.420316737561284</Data></Cell><Cell><Data ss:Type="Number">0.368923991432682</Data></Cell><Cell><Data ss:Type="Number">0.309636927208132</Data></Cell><Cell><Data ss:Type="Number">0.299848288189583</Data></Cell><Cell><Data ss:Type="Number">0.33915901214149</Data></Cell><Cell><Data ss:Type="Number">0.347812007495177</Data></Cell><Cell><Data ss:Type="Number">0.332907788718334</Data></Cell><Cell><Data ss:Type="Number">0.307915718782183</Data></Cell><Cell><Data ss:Type="Number">0.344295509360658</Data></Cell><Cell><Data ss:Type="Number">0.338903002310671</Data></Cell><Cell><Data ss:Type="Number">0.35032345722302</Data></Cell><Cell><Data ss:Type="Number">0.226246865460849</Data></Cell><Cell><Data ss:Type="Number">0.364189880107911</Data></Cell><Cell><Data ss:Type="Number">0.334319497305121</Data></Cell><Cell><Data ss:Type="Number">0.402311940710663</Data></Cell><Cell><Data ss:Type="Number">0.362540543501891</Data></Cell><Cell><Data ss:Type="Number">0.360200291600322</Data></Cell><Cell><Data ss:Type="Number">0.265988386621543</Data></Cell><Cell><Data ss:Type="Number">0.341421957670002</Data></Cell><Cell><Data ss:Type="Number">0.317752621134152</Data></Cell><Cell><Data ss:Type="Number">0.35395311863767</Data></Cell><Cell><Data ss:Type="Number">0.342743508094587</Data></Cell><Cell><Data ss:Type="Number">0.339498466296067</Data></Cell><Cell><Data ss:Type="Number">0.2968699025781</Data></Cell><Cell><Data ss:Type="Number">0.283977648191448</Data></Cell><Cell><Data ss:Type="Number">0.328835134954697</Data></Cell><Cell><Data ss:Type="Number">0.386695446681244</Data></Cell><Cell><Data ss:Type="Number">0.431414021848774</Data></Cell><Cell><Data ss:Type="Number">0.335787153549183</Data></Cell><Cell><Data ss:Type="Number">0.210356645106318</Data></Cell><Cell><Data ss:Type="Number">0.332446369739572</Data></Cell><Cell><Data ss:Type="Number">0.294710858439965</Data></Cell><Cell><Data ss:Type="Number">0.334980127242218</Data></Cell><Cell><Data ss:Type="Number">0.43657653588578</Data></Cell><Cell><Data ss:Type="Number">0.417285436425068</Data></Cell><Cell><Data ss:Type="Number">0.365307149082064</Data></Cell><Cell><Data ss:Type="Number">0.309840196426814</Data></Cell><Cell><Data ss:Type="Number">0.187950958875669</Data></Cell><Cell><Data ss:Type="Number">0.351080002484971</Data></Cell><Cell><Data ss:Type="Number">0.40765504805997</Data></Cell><Cell><Data ss:Type="Number">0.377771600487584</Data></Cell><Cell><Data ss:Type="Number">0.253963037974101</Data></Cell><Cell><Data ss:Type="Number">0.203047217650168</Data></Cell><Cell><Data ss:Type="Number">0.428244311202435</Data></Cell><Cell><Data ss:Type="Number">0.31797067703392</Data></Cell><Cell><Data ss:Type="Number">0.121377724288348</Data></Cell><Cell><Data ss:Type="Number">0.259725777516136</Data></Cell><Cell><Data ss:Type="Number">0.410690307020701</Data></Cell><Cell><Data ss:Type="Number">0.339180658613192</Data></Cell><Cell><Data ss:Type="Number">0.417913808704935</Data></Cell><Cell><Data ss:Type="Number">0.101783195718008</Data></Cell><Cell><Data ss:Type="Number">0.371239205150006</Data></Cell><Cell><Data ss:Type="Number">0.372137838476901</Data></Cell><Cell><Data ss:Type="Number">0.39064977544679</Data></Cell><Cell><Data ss:Type="Number">0.303034435928208</Data></Cell><Cell><Data ss:Type="Number">0.378299995109915</Data></Cell><Cell><Data ss:Type="Number">0.489015732851923</Data></Cell><Cell><Data ss:Type="Number">0.256721620020341</Data></Cell><Cell><Data ss:Type="Number">0.268128955061812</Data></Cell><Cell><Data ss:Type="Number">0.310579627870245</Data></Cell><Cell><Data ss:Type="Number">0.369961149665105</Data></Cell><Cell><Data ss:Type="Number">0.220038361610629</Data></Cell><Cell><Data ss:Type="Number">0.276163195911204</Data></Cell><Cell><Data ss:Type="Number">0.22842380311218</Data></Cell><Cell><Data ss:Type="Number">0.241947668176357</Data></Cell><Cell><Data ss:Type="Number">0.220347065519701</Data></Cell><Cell><Data ss:Type="Number">0</Data></Cell><Cell><Data ss:Type="Number">0.365504854212642</Data></Cell></Row><Row ss:Height="12.816"><Cell><Data ss:Type="String">EXTRACELLULAR_MATRIX_ORGANIZATION</Data></Cell><Cell><Data ss:Type="Number">0.553240566047056</Data></Cell><Cell><Data ss:Type="Number">0.552425766346896</Data></Cell><Cell><Data ss:Type="Number">0.611481858895137</Data></Cell><Cell><Data ss:Type="Number">0.671757942205337</Data></Cell><Cell><Data ss:Type="Number">0.370647876942367</Data></Cell><Cell><Data ss:Type="Number">0.435925834667309</Data></Cell><Cell><Data ss:Type="Number">0.7183070693103</Data></Cell><Cell><Data ss:Type="Number">0.955517124329015</Data></Cell><Cell><Data ss:Type="Number">0.717184181503198</Data></Cell><Cell><Data ss:Type="Number">0.698328259649313</Data></Cell><Cell><Data ss:Type="Number">0.824418529482046</Data></Cell><Cell><Data ss:Type="Number">0.45846300046598</Data></Cell><Cell><Data ss:Type="Number">0.643427000944184</Data></Cell><Cell><Data ss:Type="Number">0.498993686001416</Data></Cell><Cell><Data ss:Type="Number">0.800587148184943</Data></Cell><Cell><Data ss:Type="Number">0.736908499523558</Data></Cell><Cell><Data ss:Type="Number">0.612689026192526</Data></Cell><Cell><Data ss:Type="Number">0.83843872330191</Data></Cell><Cell><Data ss:Type="Number">0.479286009013255</Data></Cell><Cell><Data ss:Type="Number">0.417589045221621</Data></Cell><Cell><Data ss:Type="Number">0.72354570729028</Data></Cell><Cell><Data ss:Type="Number">0.860611120444259</Data></Cell><Cell><Data ss:Type="Number">0.409428044857471</Data></Cell><Cell><Data ss:Type="Number">0.861761493396132</Data></Cell><Cell><Data ss:Type="Number">0.750082394973742</Data></Cell><Cell><Data ss:Type="Number">0.783306479369969</Data></Cell><Cell><Data ss:Type="Number">0.418910971292104</Data></Cell><Cell><Data ss:Type="Number">0.763023608183912</Data></Cell><Cell><Data ss:Type="Number">0.54642310728166</Data></Cell><Cell><Data ss:Type="Number">0.702598410231137</Data></Cell><Cell><Data ss:Type="Number">0.432531691049604</Data></Cell><Cell><Data ss:Type="Number">0.54614332232523</Data></Cell><Cell><Data ss:Type="Number">0.483981078290406</Data></Cell><Cell><Data ss:Type="Number">0.637433636877075</Data></Cell><Cell><Data ss:Type="Number">0.552307149682978</Data></Cell><Cell><Data ss:Type="Number">0.830329759382366</Data></Cell><Cell><Data ss:Type="Number">0.630928968371521</Data></Cell><Cell><Data ss:Type="Number">0.659636915226599</Data></Cell><Cell><Data ss:Type="Number">0.718755526604856</Data></Cell><Cell><Data ss:Type="Number">0.42738128847362</Data></Cell><Cell><Data ss:Type="Number">0.400049444656847</Data></Cell><Cell><Data ss:Type="Number">0.691957210549657</Data></Cell><Cell><Data ss:Type="Number">0.515102532997139</Data></Cell><Cell><Data ss:Type="Number">0.584833274741056</Data></Cell><Cell><Data ss:Type="Number">0.719137484968778</Data></Cell><Cell><Data ss:Type="Number">0.493627207966722</Data></Cell><Cell><Data ss:Type="Number">0.73797687330545</Data></Cell><Cell><Data ss:Type="Number">0.48828292119743</Data></Cell><Cell><Data ss:Type="Number">0.819769006917719</Data></Cell><Cell><Data ss:Type="Number">0.547635268806733</Data></Cell><Cell><Data ss:Type="Number">0.680408457143078</Data></Cell><Cell><Data ss:Type="Number">0.668128371395218</Data></Cell><Cell><Data ss:Type="Number">0.461168121977694</Data></Cell><Cell><Data ss:Type="Number">0.834339672773319</Data></Cell><Cell><Data ss:Type="Number">0.617244448488414</Data></Cell><Cell><Data ss:Type="Number">0.515818776977697</Data></Cell><Cell><Data ss:Type="Number">0.953854554668494</Data></Cell><Cell><Data ss:Type="Number">0.477231621286117</Data></Cell><Cell><Data ss:Type="Number">0.915120668361025</Data></Cell><Cell><Data ss:Type="Number">0.455219329193753</Data></Cell><Cell><Data ss:Type="Number">0.591136474973071</Data></Cell><Cell><Data ss:Type="Number">0.635303199264519</Data></Cell><Cell><Data ss:Type="Number">0.660665164342797</Data></Cell><Cell><Data ss:Type="Number">0.757909591348704</Data></Cell><Cell><Data ss:Type="Number">0.873207472226807</Data></Cell><Cell><Data ss:Type="Number">0.606430713566476</Data></Cell><Cell><Data ss:Type="Number">0.649489969345992</Data></Cell><Cell><Data ss:Type="Number">0.515687651879215</Data></Cell><Cell><Data ss:Type="Number">0.428693342533925</Data></Cell><Cell><Data ss:Type="Number">0.738922727158227</Data></Cell><Cell><Data ss:Type="Number">0.795814087330796</Data></Cell><Cell><Data ss:Type="Number">0.860407641966469</Data></Cell><Cell><Data ss:Type="Number">0.569811680796</Data></Cell><Cell><Data ss:Type="Number">0.789657978984682</Data></Cell><Cell><Data ss:Type="Number">0.564127779299354</Data></Cell><Cell><Data ss:Type="Number">1</Data></Cell><Cell><Data ss:Type="Number">0.969500519242773</Data></Cell><Cell><Data ss:Type="Number">0.505824322554594</Data></Cell><Cell><Data ss:Type="Number">0.6162653137861</Data></Cell><Cell><Data ss:Type="Number">0.693819752737766</Data></Cell><Cell><Data ss:Type="Number">0.633548821196742</Data></Cell><Cell><Data ss:Type="Number">0.773026260203283</Data></Cell><Cell><Data ss:Type="Number">0.651464503771137</Data></Cell><Cell><Data ss:Type="Number">0.820281063037963</Data></Cell><Cell><Data ss:Type="Number">0.769228344661911</Data></Cell><Cell><Data ss:Type="Number">0.644940824299998</Data></Cell><Cell><Data ss:Type="Number">0.209211613106389</Data></Cell><Cell><Data ss:Type="Number">0.173789812631457</Data></Cell><Cell><Data ss:Type="Number">0.226406628705915</Data></Cell><Cell><Data ss:Type="Number">0.151972639339712</Data></Cell><Cell><Data ss:Type="Number">0.154436754185468</Data></Cell><Cell><Data ss:Type="Number">0.0500619981927128</Data></Cell><Cell><Data ss:Type="Number">0</Data></Cell><Cell><Data ss:Type="Number">0.118220541362085</Data></Cell><Cell><Data ss:Type="Number">0.238621934347965</Data></Cell><Cell><Data ss:Type="Number">0.0120556831428243</Data></Cell><Cell><Data ss:Type="Number">0.0867225481698156</Data></Cell><Cell><Data ss:Type="Number">0</Data></Cell><Cell><Data ss:Type="Number">0</Data></Cell><Cell><Data ss:Type="Number">0.303770032932142</Data></Cell><Cell><Data ss:Type="Number">0.187412746216668</Data></Cell><Cell><Data ss:Type="Number">0.0676412229536352</Data></Cell><Cell><Data ss:Type="Number">0.216508179569088</Data></Cell><Cell><Data ss:Type="Number">0.0426473683283914</Data></Cell><Cell><Data ss:Type="Number">0.153484728127798</Data></Cell><Cell><Data ss:Type="Number">0.0206651857021053</Data></Cell><Cell><Data ss:Type="Number">0.0632039433539477</Data></Cell><Cell><Data ss:Type="Number">0</Data></Cell><Cell><Data ss:Type="Number">0.0399677992252034</Data></Cell><Cell><Data ss:Type="Number">0</Data></Cell><Cell><Data ss:Type="Number">0.0879286917291211</Data></Cell><Cell><Data ss:Type="Number">0.0669145923855916</Data></Cell><Cell><Data ss:Type="Number">0.180169754710011</Data></Cell><Cell><Data ss:Type="Number">0.271000525104229</Data></Cell><Cell><Data ss:Type="Number">0.142836541095263</Data></Cell><Cell><Data ss:Type="Number">0.116476464128768</Data></Cell><Cell><Data ss:Type="Number">0.058885633221861</Data></Cell><Cell><Data ss:Type="Number">0.116348045732411</Data></Cell><Cell><Data ss:Type="Number">0.0945079633067026</Data></Cell><Cell><Data ss:Type="Number">0.0719435322046359</Data></Cell><Cell><Data ss:Type="Number">0.186444618726403</Data></Cell><Cell><Data ss:Type="Number">0.226406628705915</Data></Cell><Cell><Data ss:Type="Number">0.122386470947705</Data></Cell><Cell><Data ss:Type="Number">0.0779321333450838</Data></Cell><Cell><Data ss:Type="Number">0.114148199068502</Data></Cell><Cell><Data ss:Type="Number">0.0693176825111503</Data></Cell><Cell><Data ss:Type="Number">0.127597265500281</Data></Cell><Cell><Data ss:Type="Number">0.170775494391508</Data></Cell><Cell><Data ss:Type="Number">0.166062524199959</Data></Cell><Cell><Data ss:Type="Number">0.142595180277896</Data></Cell><Cell><Data ss:Type="Number">0.0434986331506906</Data></Cell><Cell><Data ss:Type="Number">0.158371905682569</Data></Cell><Cell><Data ss:Type="Number">0</Data></Cell><Cell><Data ss:Type="Number">0.00100682437190549</Data></Cell><Cell><Data ss:Type="Number">0.150437346226571</Data></Cell><Cell><Data ss:Type="Number">0.119766333502514</Data></Cell><Cell><Data ss:Type="Number">0.0897901916914007</Data></Cell><Cell><Data ss:Type="Number">0.120702683561297</Data></Cell><Cell><Data ss:Type="Number">0.206284869225924</Data></Cell><Cell><Data ss:Type="Number">0.12390196479876</Data></Cell><Cell><Data ss:Type="Number">0.0621142501676204</Data></Cell><Cell><Data ss:Type="Number">0.201711211725914</Data></Cell><Cell><Data ss:Type="Number">0.0507699687622905</Data></Cell><Cell><Data ss:Type="Number">0.129688233692452</Data></Cell><Cell><Data ss:Type="Number">0.118538281465384</Data></Cell><Cell><Data ss:Type="Number">0.200216888912102</Data></Cell><Cell><Data ss:Type="Number">0.199975252845754</Data></Cell><Cell><Data ss:Type="Number">0.173639059213684</Data></Cell><Cell><Data ss:Type="Number">0.166229838337078</Data></Cell><Cell><Data ss:Type="Number">0.254181177459602</Data></Cell><Cell><Data ss:Type="Number">0.172553199716125</Data></Cell><Cell><Data ss:Type="Number">0.0968565573695501</Data></Cell><Cell><Data ss:Type="Number">0.0209618690599714</Data></Cell><Cell><Data ss:Type="Number">0</Data></Cell><Cell><Data ss:Type="Number">0.226406628705915</Data></Cell><Cell><Data ss:Type="Number">0</Data></Cell><Cell><Data ss:Type="Number">0.165224431620274</Data></Cell><Cell><Data ss:Type="Number">0.119054340742886</Data></Cell><Cell><Data ss:Type="Number">0.0909474491731671</Data></Cell><Cell><Data ss:Type="Number">0.182909675376771</Data></Cell><Cell><Data ss:Type="Number">0.198106392171873</Data></Cell><Cell><Data ss:Type="Number">0.216508179569088</Data></Cell><Cell><Data ss:Type="Number">0.196378810483233</Data></Cell><Cell><Data ss:Type="Number">0.186444618726403</Data></Cell><Cell><Data ss:Type="Number">0.17047319300681</Data></Cell><Cell><Data ss:Type="Number">0.226406628705915</Data></Cell><Cell><Data ss:Type="Number">0.200216888912102</Data></Cell><Cell><Data ss:Type="Number">0.216508179569088</Data></Cell><Cell><Data ss:Type="Number">0.200216888912102</Data></Cell><Cell><Data ss:Type="Number">0.238621934347965</Data></Cell><Cell><Data ss:Type="Number">0.272920847164448</Data></Cell><Cell><Data ss:Type="Number">0.156536605534516</Data></Cell></Row><Row ss:Index="31" ss:Height="12.816"><Cell><Data ss:Type="String">TRIGLYCERIDE_BIOSYNTHESIS</Data></Cell><Cell><Data ss:Type="Number">0.762832670920961</Data></Cell><Cell><Data ss:Type="Number">0.994835717200707</Data></Cell><Cell><Data ss:Type="Number">0.983214570986896</Data></Cell><Cell><Data ss:Type="Number">0.863802405786208</Data></Cell><Cell><Data ss:Type="Number">0.549660714815278</Data></Cell><Cell><Data ss:Type="Number">1</Data></Cell><Cell><Data ss:Type="Number">0.75774455724927</Data></Cell><Cell><Data ss:Type="Number">0.658110989887734</Data></Cell><Cell><Data ss:Type="Number">0.577529024259443</Data></Cell><Cell><Data ss:Type="Number">0.597701101709282</Data></Cell><Cell><Data ss:Type="Number">0.564231305800818</Data></Cell><Cell><Data ss:Type="Number">1</Data></Cell><Cell><Data ss:Type="Number">0.589201497681281</Data></Cell><Cell><Data ss:Type="Number">0.569684805896191</Data></Cell><Cell><Data ss:Type="Number">0.679529493966135</Data></Cell><Cell><Data ss:Type="Number">0.391153141094635</Data></Cell><Cell><Data ss:Type="Number">0.941465028986142</Data></Cell><Cell><Data ss:Type="Number">0.659156163534739</Data></Cell><Cell><Data ss:Type="Number">0.664934883622805</Data></Cell><Cell><Data ss:Type="Number">0.619730358793889</Data></Cell><Cell><Data ss:Type="Number">0.539968967639089</Data></Cell><Cell><Data ss:Type="Number">0.525401207524195</Data></Cell><Cell><Data ss:Type="Number">0.54004144121387</Data></Cell><Cell><Data ss:Type="Number">0.663772448347529</Data></Cell><Cell><Data ss:Type="Number">0.758996424858779</Data></Cell><Cell><Data ss:Type="Number">0.816202575462255</Data></Cell><Cell><Data ss:Type="Number">1</Data></Cell><Cell><Data ss:Type="Number">0.551101863227848</Data></Cell><Cell><Data ss:Type="Number">1</Data></Cell><Cell><Data ss:Type="Number">0.572746966550907</Data></Cell><Cell><Data ss:Type="Number">0.52041742351573</Data></Cell><Cell><Data ss:Type="Number">0.852092232451778</Data></Cell><Cell><Data ss:Type="Number">1</Data></Cell><Cell><Data ss:Type="Number">0.818246489857041</Data></Cell><Cell><Data ss:Type="Number">0.859346866013919</Data></Cell><Cell><Data ss:Type="Number">0.722058130993666</Data></Cell><Cell><Data ss:Type="Number">0.808617729593165</Data></Cell><Cell><Data ss:Type="Number">0.507297908732667</Data></Cell><Cell><Data ss:Type="Number">0.83543404938045</Data></Cell><Cell><Data ss:Type="Number">0.638983033632571</Data></Cell><Cell><Data ss:Type="Number">0.464492096985341</Data></Cell><Cell><Data ss:Type="Number">0.752945531672545</Data></Cell><Cell><Data ss:Type="Number">0.70902175003201</Data></Cell><Cell><Data ss:Type="Number">0.737340893475342</Data></Cell><Cell><Data ss:Type="Number">0.500202017315569</Data></Cell><Cell><Data ss:Type="Number">0.597804707893184</Data></Cell><Cell><Data ss:Type="Number">0.553014906844982</Data></Cell><Cell><Data ss:Type="Number">1</Data></Cell><Cell><Data ss:Type="Number">0.517985135926149</Data></Cell><Cell><Data ss:Type="Number">0.961775732856003</Data></Cell><Cell><Data ss:Type="Number">0.79659261632546</Data></Cell><Cell><Data ss:Type="Number">0.729525796100891</Data></Cell><Cell><Data ss:Type="Number">0.941441471864312</Data></Cell><Cell><Data ss:Type="Number">0.555617782765616</Data></Cell><Cell><Data ss:Type="Number">0.641806659352664</Data></Cell><Cell><Data ss:Type="Number">0.894390811914361</Data></Cell><Cell><Data ss:Type="Number">0.628325262012789</Data></Cell><Cell><Data ss:Type="Number">0.546176162267047</Data></Cell><Cell><Data ss:Type="Number">0.818549015331645</Data></Cell><Cell><Data ss:Type="Number">0.718222518373038</Data></Cell><Cell><Data ss:Type="Number">0.614411143689054</Data></Cell><Cell><Data ss:Type="Number">0.602748687680795</Data></Cell><Cell><Data ss:Type="Number">0.490235303139331</Data></Cell><Cell><Data ss:Type="Number">0.490738342825404</Data></Cell><Cell><Data ss:Type="Number">0.849080931381481</Data></Cell><Cell><Data ss:Type="Number">0.589201497681281</Data></Cell><Cell><Data ss:Type="Number">0.578574985155316</Data></Cell><Cell><Data ss:Type="Number">0.504434739305187</Data></Cell><Cell><Data ss:Type="Number">0.516648692675082</Data></Cell><Cell><Data ss:Type="Number">0.602814128467612</Data></Cell><Cell><Data ss:Type="Number">0.722835883274357</Data></Cell><Cell><Data ss:Type="Number">0.762832670920961</Data></Cell><Cell><Data ss:Type="Number">0.679688159662908</Data></Cell><Cell><Data ss:Type="Number">0.860612923717919</Data></Cell><Cell><Data ss:Type="Number">0.563519811710893</Data></Cell><Cell><Data ss:Type="Number">0.662337682133336</Data></Cell><Cell><Data ss:Type="Number">0.740294014776256</Data></Cell><Cell><Data ss:Type="Number">0.960952086774057</Data></Cell><Cell><Data ss:Type="Number">0.686700726379342</Data></Cell><Cell><Data ss:Type="Number">0.633202714537032</Data></Cell><Cell><Data ss:Type="Number">0.937003571857242</Data></Cell><Cell><Data ss:Type="Number">0.736671127541463</Data></Cell><Cell><Data ss:Type="Number">0.651632050845587</Data></Cell><Cell><Data ss:Type="Number">0.749910243904647</Data></Cell><Cell><Data ss:Type="Number">0.60749450132575</Data></Cell><Cell><Data ss:Type="Number">0.703693533634518</Data></Cell><Cell><Data ss:Type="Number">0.244654844263264</Data></Cell><Cell><Data ss:Type="Number">0.236316100440666</Data></Cell><Cell><Data ss:Type="Number">0.0854536023561442</Data></Cell><Cell><Data ss:Type="Number">0.390557857369201</Data></Cell><Cell><Data ss:Type="Number">0.374069318291664</Data></Cell><Cell><Data ss:Type="Number">0.471515061655449</Data></Cell><Cell><Data ss:Type="Number">0.462347981457124</Data></Cell><Cell><Data ss:Type="Number">0.503125889777922</Data></Cell><Cell><Data ss:Type="Number">0.0650768698936558</Data></Cell><Cell><Data ss:Type="Number">0.457713437901359</Data></Cell><Cell><Data ss:Type="Number">0.394380600381913</Data></Cell><Cell><Data ss:Type="Number">0.422345477566708</Data></Cell><Cell><Data ss:Type="Number">0.54345946063234</Data></Cell><Cell><Data ss:Type="Number">0.482485079018137</Data></Cell><Cell><Data ss:Type="Number">0.330608385294879</Data></Cell><Cell><Data ss:Type="Number">0.449769515045988</Data></Cell><Cell><Data ss:Type="Number">0.257689593105782</Data></Cell><Cell><Data ss:Type="Number">0.47755288488901</Data></Cell><Cell><Data ss:Type="Number">0.378355675577617</Data></Cell><Cell><Data ss:Type="Number">0.437481131943386</Data></Cell><Cell><Data ss:Type="Number">0.437852470277829</Data></Cell><Cell><Data ss:Type="Number">0.469267182251116</Data></Cell><Cell><Data ss:Type="Number">0.439042937215377</Data></Cell><Cell><Data ss:Type="Number">0.513379814734219</Data></Cell><Cell><Data ss:Type="Number">0.36399172683161</Data></Cell><Cell><Data ss:Type="Number">0.212410051123056</Data></Cell><Cell><Data ss:Type="Number">0.307506727211804</Data></Cell><Cell><Data ss:Type="Number">0.326239537157158</Data></Cell><Cell><Data ss:Type="Number">0.364202993025684</Data></Cell><Cell><Data ss:Type="Number">0.132595469938259</Data></Cell><Cell><Data ss:Type="Number">0.40414270175463</Data></Cell><Cell><Data ss:Type="Number">0.286098209173527</Data></Cell><Cell><Data ss:Type="Number">0.366043587248065</Data></Cell><Cell><Data ss:Type="Number">0.435107593704948</Data></Cell><Cell><Data ss:Type="Number">0.250170701863482</Data></Cell><Cell><Data ss:Type="Number">0.324787598332318</Data></Cell><Cell><Data ss:Type="Number">0.416164228221516</Data></Cell><Cell><Data ss:Type="Number">0.403548939148554</Data></Cell><Cell><Data ss:Type="Number">0.358205078045319</Data></Cell><Cell><Data ss:Type="Number">0.511141726059925</Data></Cell><Cell><Data ss:Type="Number">0.348889698840801</Data></Cell><Cell><Data ss:Type="Number">0.179804385113599</Data></Cell><Cell><Data ss:Type="Number">0.317570216489816</Data></Cell><Cell><Data ss:Type="Number">0.396479348788964</Data></Cell><Cell><Data ss:Type="Number">0.433313475963125</Data></Cell><Cell><Data ss:Type="Number">0.393848844407339</Data></Cell><Cell><Data ss:Type="Number">0.447751244399058</Data></Cell><Cell><Data ss:Type="Number">0.452165474663063</Data></Cell><Cell><Data ss:Type="Number">0.421545368825321</Data></Cell><Cell><Data ss:Type="Number">0.433635509855396</Data></Cell><Cell><Data ss:Type="Number">0.368427945766798</Data></Cell><Cell><Data ss:Type="Number">0.47578545198925</Data></Cell><Cell><Data ss:Type="Number">0.444958428134162</Data></Cell><Cell><Data ss:Type="Number">0.356271207695309</Data></Cell><Cell><Data ss:Type="Number">0.308226599894379</Data></Cell><Cell><Data ss:Type="Number">0.243363934979371</Data></Cell><Cell><Data ss:Type="Number">0.439778174286179</Data></Cell><Cell><Data ss:Type="Number">0.38726945176606</Data></Cell><Cell><Data ss:Type="Number">0.453483534983277</Data></Cell><Cell><Data ss:Type="Number">0.246175987298297</Data></Cell><Cell><Data ss:Type="Number">0.118077099110437</Data></Cell><Cell><Data ss:Type="Number">0.382571962524109</Data></Cell><Cell><Data ss:Type="Number">0.386547456427904</Data></Cell><Cell><Data ss:Type="Number">0</Data></Cell><Cell><Data ss:Type="Number">0.227153681734305</Data></Cell><Cell><Data ss:Type="Number">0.452307292566895</Data></Cell><Cell><Data ss:Type="Number">0.559038056000814</Data></Cell><Cell><Data ss:Type="Number">0.501679187239762</Data></Cell><Cell><Data ss:Type="Number">0.0867950436509292</Data></Cell><Cell><Data ss:Type="Number">0.521341539652714</Data></Cell><Cell><Data ss:Type="Number">0.482934197930004</Data></Cell><Cell><Data ss:Type="Number">0.373520790780628</Data></Cell><Cell><Data ss:Type="Number">0.341771958699394</Data></Cell><Cell><Data ss:Type="Number">0.303220693094319</Data></Cell><Cell><Data ss:Type="Number">0.377108958949971</Data></Cell><Cell><Data ss:Type="Number">0.287965200659378</Data></Cell><Cell><Data ss:Type="Number">0.329456934113002</Data></Cell><Cell><Data ss:Type="Number">0.298128748163865</Data></Cell><Cell><Data ss:Type="Number">0.287896249220524</Data></Cell><Cell><Data ss:Type="Number">0.190285810382635</Data></Cell><Cell><Data ss:Type="Number">0.276943515983414</Data></Cell><Cell><Data ss:Type="Number">0.265349770189183</Data></Cell><Cell><Data ss:Type="Number">0.153560496791232</Data></Cell><Cell><Data ss:Type="Number">0.205345672849494</Data></Cell><Cell><Data ss:Type="Number">0.771454934492737</Data></Cell><Cell><Data ss:Type="Number">0.436313914585718</Data></Cell></Row><Row ss:Height="12.816"><Cell><Data ss:Type="String">INSULIN_RECEPTOR_SIGNALLING_CASCADE</Data></Cell><Cell><Data ss:Type="Number">0.724581919994458</Data></Cell><Cell><Data ss:Type="Number">0.606191303376755</Data></Cell><Cell><Data ss:Type="Number">0.532710762093082</Data></Cell><Cell><Data ss:Type="Number">0.561626386959209</Data></Cell><Cell><Data ss:Type="Number">0.398447048393404</Data></Cell><Cell><Data ss:Type="Number">0.545785666976178</Data></Cell><Cell><Data ss:Type="Number">0.536207420342248</Data></Cell><Cell><Data ss:Type="Number">0.421294639624737</Data></Cell><Cell><Data ss:Type="Number">0.553770092831309</Data></Cell><Cell><Data ss:Type="Number">0.453962651564773</Data></Cell><Cell><Data ss:Type="Number">0.460926108510469</Data></Cell><Cell><Data ss:Type="Number">0.635978422101334</Data></Cell><Cell><Data ss:Type="Number">0.637210416168227</Data></Cell><Cell><Data ss:Type="Number">0.834610254834537</Data></Cell><Cell><Data ss:Type="Number">0.593792160394166</Data></Cell><Cell><Data ss:Type="Number">0.411019312585702</Data></Cell><Cell><Data ss:Type="Number">0.592281988541966</Data></Cell><Cell><Data ss:Type="Number">0.478106607866378</Data></Cell><Cell><Data ss:Type="Number">1</Data></Cell><Cell><Data ss:Type="Number">0.39067588581463</Data></Cell><Cell><Data ss:Type="Number">0.462926494659355</Data></Cell><Cell><Data ss:Type="Number">0.382138157112104</Data></Cell><Cell><Data ss:Type="Number">0.464965811344519</Data></Cell><Cell><Data ss:Type="Number">0.534431142441459</Data></Cell><Cell><Data ss:Type="Number">0.564429513409022</Data></Cell><Cell><Data ss:Type="Number">0.562163974614083</Data></Cell><Cell><Data ss:Type="Number">0.652334839477881</Data></Cell><Cell><Data ss:Type="Number">0.423548886360657</Data></Cell><Cell><Data ss:Type="Number">0.548386354953343</Data></Cell><Cell><Data ss:Type="Number">0.562848336186196</Data></Cell><Cell><Data ss:Type="Number">0.45838091495427</Data></Cell><Cell><Data ss:Type="Number">0.679453853135976</Data></Cell><Cell><Data ss:Type="Number">0.494650768280099</Data></Cell><Cell><Data ss:Type="Number">0.671664279200498</Data></Cell><Cell><Data ss:Type="Number">0.799800396785631</Data></Cell><Cell><Data ss:Type="Number">0.432215685859969</Data></Cell><Cell><Data ss:Type="Number">0.498287255065705</Data></Cell><Cell><Data ss:Type="Number">0.406791738069652</Data></Cell><Cell><Data ss:Type="Number">0.585025536571952</Data></Cell><Cell><Data ss:Type="Number">0.498972483782081</Data></Cell><Cell><Data ss:Type="Number">0.427422876498997</Data></Cell><Cell><Data ss:Type="Number">0.394962751988741</Data></Cell><Cell><Data ss:Type="Number">0.736203643435175</Data></Cell><Cell><Data ss:Type="Number">0.639226398877071</Data></Cell><Cell><Data ss:Type="Number">0.329385488522836</Data></Cell><Cell><Data ss:Type="Number">0.721487337916989</Data></Cell><Cell><Data ss:Type="Number">0.454448179597759</Data></Cell><Cell><Data ss:Type="Number">0.645807543277878</Data></Cell><Cell><Data ss:Type="Number">0.312911462432549</Data></Cell><Cell><Data ss:Type="Number">0.602800782708292</Data></Cell><Cell><Data ss:Type="Number">0.678782504289578</Data></Cell><Cell><Data ss:Type="Number">0.669464150549453</Data></Cell><Cell><Data ss:Type="Number">0.543282074099902</Data></Cell><Cell><Data ss:Type="Number">0.480021330553471</Data></Cell><Cell><Data ss:Type="Number">0.661011442920074</Data></Cell><Cell><Data ss:Type="Number">0.545785666976178</Data></Cell><Cell><Data ss:Type="Number">0.409296206868931</Data></Cell><Cell><Data ss:Type="Number">0.677211740720733</Data></Cell><Cell><Data ss:Type="Number">0.471174440587837</Data></Cell><Cell><Data ss:Type="Number">0.67552992696677</Data></Cell><Cell><Data ss:Type="Number">0.42857503731672</Data></Cell><Cell><Data ss:Type="Number">0.630148216813195</Data></Cell><Cell><Data ss:Type="Number">0.47331978026124</Data></Cell><Cell><Data ss:Type="Number">0.441142554404826</Data></Cell><Cell><Data ss:Type="Number">0.528344288864619</Data></Cell><Cell><Data ss:Type="Number">0.586249899991943</Data></Cell><Cell><Data ss:Type="Number">0.719415622146649</Data></Cell><Cell><Data ss:Type="Number">0.791927146940062</Data></Cell><Cell><Data ss:Type="Number">0.554204157716426</Data></Cell><Cell><Data ss:Type="Number">0.712710181434388</Data></Cell><Cell><Data ss:Type="Number">0.532169733823625</Data></Cell><Cell><Data ss:Type="Number">0.600743409654752</Data></Cell><Cell><Data ss:Type="Number">0.52892957887211</Data></Cell><Cell><Data ss:Type="Number">0.536425099571249</Data></Cell><Cell><Data ss:Type="Number">0.825553221591845</Data></Cell><Cell><Data ss:Type="Number">0.458251905155473</Data></Cell><Cell><Data ss:Type="Number">0.388350593942238</Data></Cell><Cell><Data ss:Type="Number">0.549938483693292</Data></Cell><Cell><Data ss:Type="Number">0.676412821826968</Data></Cell><Cell><Data ss:Type="Number">0.618801442272079</Data></Cell><Cell><Data ss:Type="Number">0.554493091618048</Data></Cell><Cell><Data ss:Type="Number">0.560337864880141</Data></Cell><Cell><Data ss:Type="Number">0.854407142333136</Data></Cell><Cell><Data ss:Type="Number">0.488822812115393</Data></Cell><Cell><Data ss:Type="Number">0.37148580421134</Data></Cell><Cell><Data ss:Type="Number">0.474448352511118</Data></Cell><Cell><Data ss:Type="Number">0.09371869294327</Data></Cell><Cell><Data ss:Type="Number">0.107800658375364</Data></Cell><Cell><Data ss:Type="Number">0</Data></Cell><Cell><Data ss:Type="Number">0.174087814923184</Data></Cell><Cell><Data ss:Type="Number">0.154290204003998</Data></Cell><Cell><Data ss:Type="Number">0.326978529401621</Data></Cell><Cell><Data ss:Type="Number">0.250297201658092</Data></Cell><Cell><Data ss:Type="Number">0.225176547217165</Data></Cell><Cell><Data ss:Type="Number">0</Data></Cell><Cell><Data ss:Type="Number">0.246073275613807</Data></Cell><Cell><Data ss:Type="Number">0.231431006062785</Data></Cell><Cell><Data ss:Type="Number">0.259550552370179</Data></Cell><Cell><Data ss:Type="Number">0.283320845383058</Data></Cell><Cell><Data ss:Type="Number">0.333567792443382</Data></Cell><Cell><Data ss:Type="Number">0.137023566503574</Data></Cell><Cell><Data ss:Type="Number">0.239989333884097</Data></Cell><Cell><Data ss:Type="Number">0</Data></Cell><Cell><Data ss:Type="Number">0.215901533885593</Data></Cell><Cell><Data ss:Type="Number">0.173275570761163</Data></Cell><Cell><Data ss:Type="Number">0.215723434824537</Data></Cell><Cell><Data ss:Type="Number">0.226353867219723</Data></Cell><Cell><Data ss:Type="Number">0.229875334565044</Data></Cell><Cell><Data ss:Type="Number">0.212228803970623</Data></Cell><Cell><Data ss:Type="Number">0.243310342301528</Data></Cell><Cell><Data ss:Type="Number">0.217499194350274</Data></Cell><Cell><Data ss:Type="Number">0.207966993408456</Data></Cell><Cell><Data ss:Type="Number">0.126772091536178</Data></Cell><Cell><Data ss:Type="Number">0.153665811572257</Data></Cell><Cell><Data ss:Type="Number">0.16863503578242</Data></Cell><Cell><Data ss:Type="Number">0.101608377581618</Data></Cell><Cell><Data ss:Type="Number">0.200940211374382</Data></Cell><Cell><Data ss:Type="Number">0.156600454000736</Data></Cell><Cell><Data ss:Type="Number">0.172951500441125</Data></Cell><Cell><Data ss:Type="Number">0.238339820637142</Data></Cell><Cell><Data ss:Type="Number">0.093767165798093</Data></Cell><Cell><Data ss:Type="Number">0.0151738388092344</Data></Cell><Cell><Data ss:Type="Number">0.1798640163504</Data></Cell><Cell><Data ss:Type="Number">0.166458760625667</Data></Cell><Cell><Data ss:Type="Number">0.183252268611054</Data></Cell><Cell><Data ss:Type="Number">0.290537648339084</Data></Cell><Cell><Data ss:Type="Number">0.147032830665201</Data></Cell><Cell><Data ss:Type="Number">0.0827327777039947</Data></Cell><Cell><Data ss:Type="Number">0.122200758327974</Data></Cell><Cell><Data ss:Type="Number">0.176198191992998</Data></Cell><Cell><Data ss:Type="Number">0.219163662598468</Data></Cell><Cell><Data ss:Type="Number">0.237824256718928</Data></Cell><Cell><Data ss:Type="Number">0.208885247291718</Data></Cell><Cell><Data ss:Type="Number">0.184530790717986</Data></Cell><Cell><Data ss:Type="Number">0.139074670909386</Data></Cell><Cell><Data ss:Type="Number">0.160957252301312</Data></Cell><Cell><Data ss:Type="Number">0.16326114656259</Data></Cell><Cell><Data ss:Type="Number">0.215864932572584</Data></Cell><Cell><Data ss:Type="Number">0.221650029396312</Data></Cell><Cell><Data ss:Type="Number">0.208330915707171</Data></Cell><Cell><Data ss:Type="Number">0.141386473468297</Data></Cell><Cell><Data ss:Type="Number">0.0278643209993606</Data></Cell><Cell><Data ss:Type="Number">0.203050641778479</Data></Cell><Cell><Data ss:Type="Number">0.177102996260009</Data></Cell><Cell><Data ss:Type="Number">0.255923526914408</Data></Cell><Cell><Data ss:Type="Number">0.0799701518179902</Data></Cell><Cell><Data ss:Type="Number">0.00338921084875932</Data></Cell><Cell><Data ss:Type="Number">0.264599596166784</Data></Cell><Cell><Data ss:Type="Number">0.173269384625763</Data></Cell><Cell><Data ss:Type="Number">0</Data></Cell><Cell><Data ss:Type="Number">0.0891491565567944</Data></Cell><Cell><Data ss:Type="Number">0.237975793425673</Data></Cell><Cell><Data ss:Type="Number">0.290409727491667</Data></Cell><Cell><Data ss:Type="Number">0.280436669265689</Data></Cell><Cell><Data ss:Type="Number">0</Data></Cell><Cell><Data ss:Type="Number">0.278977972187556</Data></Cell><Cell><Data ss:Type="Number">0.307959144082215</Data></Cell><Cell><Data ss:Type="Number">0.14564162647962</Data></Cell><Cell><Data ss:Type="Number">0.215038875935273</Data></Cell><Cell><Data ss:Type="Number">0.103912260814516</Data></Cell><Cell><Data ss:Type="Number">0.286968364153671</Data></Cell><Cell><Data ss:Type="Number">0</Data></Cell><Cell><Data ss:Type="Number">0.072149665554557</Data></Cell><Cell><Data ss:Type="Number">0.0804163994634239</Data></Cell><Cell><Data ss:Type="Number">0.086140284491311</Data></Cell><Cell><Data ss:Type="Number">0.00452842595239754</Data></Cell><Cell><Data ss:Type="Number">0.0658837436523479</Data></Cell><Cell><Data ss:Type="Number">0.0049694162664332</Data></Cell><Cell><Data ss:Type="Number">0.0380173944307945</Data></Cell><Cell><Data ss:Type="Number">0.0376048148622681</Data></Cell><Cell><Data ss:Type="Number">0.422579300214555</Data></Cell><Cell><Data ss:Type="Number">0.174712952139742</Data></Cell></Row><Row ss:Height="12.816"><Cell><Data ss:Type="String">SIGNALING_BY_BMP</Data></Cell><Cell><Data ss:Type="Number">0.668894417480221</Data></Cell><Cell><Data ss:Type="Number">0.809292925393712</Data></Cell><Cell><Data ss:Type="Number">0.601781593284249</Data></Cell><Cell><Data ss:Type="Number">0.607259725631451</Data></Cell><Cell><Data ss:Type="Number">0.754628288786857</Data></Cell><Cell><Data ss:Type="Number">0.583530731825</Data></Cell><Cell><Data ss:Type="Number">0.718331631331458</Data></Cell><Cell><Data ss:Type="Number">0.838992551250705</Data></Cell><Cell><Data ss:Type="Number">0.537320298648754</Data></Cell><Cell><Data ss:Type="Number">0.380248831625932</Data></Cell><Cell><Data ss:Type="Number">0.55988108519271</Data></Cell><Cell><Data ss:Type="Number">0.931722099624387</Data></Cell><Cell><Data ss:Type="Number">0.607259725631451</Data></Cell><Cell><Data ss:Type="Number">0.675957133667458</Data></Cell><Cell><Data ss:Type="Number">0.60136930731441</Data></Cell><Cell><Data ss:Type="Number">0.329146474482242</Data></Cell><Cell><Data ss:Type="Number">0.897165335231009</Data></Cell><Cell><Data ss:Type="Number">0.474362959668999</Data></Cell><Cell><Data ss:Type="Number">0.59059376023206</Data></Cell><Cell><Data ss:Type="Number">0.796100463325098</Data></Cell><Cell><Data ss:Type="Number">0.486860879385429</Data></Cell><Cell><Data ss:Type="Number">0.327051994769282</Data></Cell><Cell><Data ss:Type="Number">0.489031753781588</Data></Cell><Cell><Data ss:Type="Number">0.824221363238799</Data></Cell><Cell><Data ss:Type="Number">0.816915378858228</Data></Cell><Cell><Data ss:Type="Number">0.805879005262595</Data></Cell><Cell><Data ss:Type="Number">0.987427027489847</Data></Cell><Cell><Data ss:Type="Number">0.818306349795583</Data></Cell><Cell><Data ss:Type="Number">0.980453266081135</Data></Cell><Cell><Data ss:Type="Number">0.756281595820877</Data></Cell><Cell><Data ss:Type="Number">0.496529277278473</Data></Cell><Cell><Data ss:Type="Number">0.557984988807481</Data></Cell><Cell><Data ss:Type="Number">0.939829546862688</Data></Cell><Cell><Data ss:Type="Number">0.800688798543582</Data></Cell><Cell><Data ss:Type="Number">0.69722085086686</Data></Cell><Cell><Data ss:Type="Number">0.466743272748759</Data></Cell><Cell><Data ss:Type="Number">0.542753867455547</Data></Cell><Cell><Data ss:Type="Number">0.350460472236032</Data></Cell><Cell><Data ss:Type="Number">0.773696104230522</Data></Cell><Cell><Data ss:Type="Number">0.853662730534949</Data></Cell><Cell><Data ss:Type="Number">0.37509811427198</Data></Cell><Cell><Data ss:Type="Number">0.422585525147823</Data></Cell><Cell><Data ss:Type="Number">0.5576798320249</Data></Cell><Cell><Data ss:Type="Number">0.607259725631451</Data></Cell><Cell><Data ss:Type="Number">0.430786320204191</Data></Cell><Cell><Data ss:Type="Number">0.65275204711588</Data></Cell><Cell><Data ss:Type="Number">0.430546078248167</Data></Cell><Cell><Data ss:Type="Number">1</Data></Cell><Cell><Data ss:Type="Number">0.287151552839556</Data></Cell><Cell><Data ss:Type="Number">0.940767814461681</Data></Cell><Cell><Data ss:Type="Number">0.961301927078175</Data></Cell><Cell><Data ss:Type="Number">0.60136930731441</Data></Cell><Cell><Data ss:Type="Number">0.914545076966779</Data></Cell><Cell><Data ss:Type="Number">0.495842877216349</Data></Cell><Cell><Data ss:Type="Number">0.566504554422344</Data></Cell><Cell><Data ss:Type="Number">0.963077057466095</Data></Cell><Cell><Data ss:Type="Number">0.392176974542526</Data></Cell><Cell><Data ss:Type="Number">0.719521753359582</Data></Cell><Cell><Data ss:Type="Number">0.75832167046426</Data></Cell><Cell><Data ss:Type="Number">0.702891953223423</Data></Cell><Cell><Data ss:Type="Number">0.570926918422892</Data></Cell><Cell><Data ss:Type="Number">0.84749307800352</Data></Cell><Cell><Data ss:Type="Number">0.392274131355947</Data></Cell><Cell><Data ss:Type="Number">0.456051083131726</Data></Cell><Cell><Data ss:Type="Number">0.632391354135241</Data></Cell><Cell><Data ss:Type="Number">0.641058262207604</Data></Cell><Cell><Data ss:Type="Number">0.61311010975576</Data></Cell><Cell><Data ss:Type="Number">0.495095372397926</Data></Cell><Cell><Data ss:Type="Number">0.585486116338599</Data></Cell><Cell><Data ss:Type="Number">0.830441638025805</Data></Cell><Cell><Data ss:Type="Number">0.762384327668664</Data></Cell><Cell><Data ss:Type="Number">0.69752870029104</Data></Cell><Cell><Data ss:Type="Number">0.568395956931283</Data></Cell><Cell><Data ss:Type="Number">0.676469615262613</Data></Cell><Cell><Data ss:Type="Number">0.605079003658113</Data></Cell><Cell><Data ss:Type="Number">0.678791749968257</Data></Cell><Cell><Data ss:Type="Number">0.824262902884704</Data></Cell><Cell><Data ss:Type="Number">0.908917384442133</Data></Cell><Cell><Data ss:Type="Number">0.679468406240465</Data></Cell><Cell><Data ss:Type="Number">0.858443735051138</Data></Cell><Cell><Data ss:Type="Number">0.919172865507903</Data></Cell><Cell><Data ss:Type="Number">0.830470992279674</Data></Cell><Cell><Data ss:Type="Number">0.595477594773776</Data></Cell><Cell><Data ss:Type="Number">0.836087215099125</Data></Cell><Cell><Data ss:Type="Number">0.800946692933471</Data></Cell><Cell><Data ss:Type="Number">0.459625993621792</Data></Cell><Cell><Data ss:Type="Number">0.10834638808503</Data></Cell><Cell><Data ss:Type="Number">0.137705760875393</Data></Cell><Cell><Data ss:Type="Number">0.0509344910996801</Data></Cell><Cell><Data ss:Type="Number">0.286262262994157</Data></Cell><Cell><Data ss:Type="Number">0.239977854890068</Data></Cell><Cell><Data ss:Type="Number">0.404891892475848</Data></Cell><Cell><Data ss:Type="Number">0.444652362101078</Data></Cell><Cell><Data ss:Type="Number">0.311502818376746</Data></Cell><Cell><Data ss:Type="Number">0.0231561826877055</Data></Cell><Cell><Data ss:Type="Number">0.428837220800063</Data></Cell><Cell><Data ss:Type="Number">0.348464313370185</Data></Cell><Cell><Data ss:Type="Number">0.453753627780728</Data></Cell><Cell><Data ss:Type="Number">0.467244281055431</Data></Cell><Cell><Data ss:Type="Number">0.34321949783294</Data></Cell><Cell><Data ss:Type="Number">0.20246780900135</Data></Cell><Cell><Data ss:Type="Number">0.397586309489862</Data></Cell><Cell><Data ss:Type="Number">0.0926098441276546</Data></Cell><Cell><Data ss:Type="Number">0.350598895117438</Data></Cell><Cell><Data ss:Type="Number">0.259496167349571</Data></Cell><Cell><Data ss:Type="Number">0.395425925371335</Data></Cell><Cell><Data ss:Type="Number">0.317917290361637</Data></Cell><Cell><Data ss:Type="Number">0.397500229865588</Data></Cell><Cell><Data ss:Type="Number">0.388177442342986</Data></Cell><Cell><Data ss:Type="Number">0.570299061247928</Data></Cell><Cell><Data ss:Type="Number">0.248352892984754</Data></Cell><Cell><Data ss:Type="Number">0.407064337043253</Data></Cell><Cell><Data ss:Type="Number">0.216686201326146</Data></Cell><Cell><Data ss:Type="Number">0.240038402307999</Data></Cell><Cell><Data ss:Type="Number">0.247660945705054</Data></Cell><Cell><Data ss:Type="Number">0.267190018854458</Data></Cell><Cell><Data ss:Type="Number">0.289110633231286</Data></Cell><Cell><Data ss:Type="Number">0.28756105252394</Data></Cell><Cell><Data ss:Type="Number">0.194714159196362</Data></Cell><Cell><Data ss:Type="Number">0.331450913862968</Data></Cell><Cell><Data ss:Type="Number">0.174990322033251</Data></Cell><Cell><Data ss:Type="Number">0.0724156187140708</Data></Cell><Cell><Data ss:Type="Number">0.20495048636437</Data></Cell><Cell><Data ss:Type="Number">0.300309291665008</Data></Cell><Cell><Data ss:Type="Number">0.270681032514331</Data></Cell><Cell><Data ss:Type="Number">0.331315759796572</Data></Cell><Cell><Data ss:Type="Number">0.174717863168449</Data></Cell><Cell><Data ss:Type="Number">0.19846826519217</Data></Cell><Cell><Data ss:Type="Number">0.223631784479426</Data></Cell><Cell><Data ss:Type="Number">0.255800560119336</Data></Cell><Cell><Data ss:Type="Number">0.375254613263649</Data></Cell><Cell><Data ss:Type="Number">0.235870689902209</Data></Cell><Cell><Data ss:Type="Number">0.359234980619787</Data></Cell><Cell><Data ss:Type="Number">0.340250348485295</Data></Cell><Cell><Data ss:Type="Number">0.197219854990967</Data></Cell><Cell><Data ss:Type="Number">0.251382393787631</Data></Cell><Cell><Data ss:Type="Number">0.281289254831274</Data></Cell><Cell><Data ss:Type="Number">0.282264189271353</Data></Cell><Cell><Data ss:Type="Number">0.318430297630587</Data></Cell><Cell><Data ss:Type="Number">0.332154657483221</Data></Cell><Cell><Data ss:Type="Number">0.210535478429743</Data></Cell><Cell><Data ss:Type="Number">0.0906752736674133</Data></Cell><Cell><Data ss:Type="Number">0.37944748320292</Data></Cell><Cell><Data ss:Type="Number">0.19682898847113</Data></Cell><Cell><Data ss:Type="Number">0.340566853522538</Data></Cell><Cell><Data ss:Type="Number">0.146557909508493</Data></Cell><Cell><Data ss:Type="Number">0.0809073317340441</Data></Cell><Cell><Data ss:Type="Number">0.228212349278643</Data></Cell><Cell><Data ss:Type="Number">0.193021342493682</Data></Cell><Cell><Data ss:Type="Number">0.0711876611252538</Data></Cell><Cell><Data ss:Type="Number">0.099741782982534</Data></Cell><Cell><Data ss:Type="Number">0.399804812806183</Data></Cell><Cell><Data ss:Type="Number">0.553783726532647</Data></Cell><Cell><Data ss:Type="Number">0.522267752810343</Data></Cell><Cell><Data ss:Type="Number">0.0647569158918636</Data></Cell><Cell><Data ss:Type="Number">0.382606248123547</Data></Cell><Cell><Data ss:Type="Number">0.352055411813389</Data></Cell><Cell><Data ss:Type="Number">0.21968075704623</Data></Cell><Cell><Data ss:Type="Number">0.261023647524563</Data></Cell><Cell><Data ss:Type="Number">0.170451887574488</Data></Cell><Cell><Data ss:Type="Number">0.118019809378367</Data></Cell><Cell><Data ss:Type="Number">0.0178259130257631</Data></Cell><Cell><Data ss:Type="Number">0.0855104185347362</Data></Cell><Cell><Data ss:Type="Number">0.113901466888739</Data></Cell><Cell><Data ss:Type="Number">0.179272510743507</Data></Cell><Cell><Data ss:Type="Number">0</Data></Cell><Cell><Data ss:Type="Number">0.181842393879821</Data></Cell><Cell><Data ss:Type="Number">0.0268353534896994</Data></Cell><Cell><Data ss:Type="Number">0.111920211990512</Data></Cell><Cell><Data ss:Type="Number">0.0224544094735928</Data></Cell><Cell><Data ss:Type="Number">0.437030936083354</Data></Cell><Cell><Data ss:Type="Number">0.211899154293136</Data></Cell></Row><Row ss:Height="12.816"><Cell><Data ss:Type="String">CELL_SURFACE_INTERACTIONS_AT_THE_VASCULAR_WALL</Data></Cell><Cell><Data ss:Type="Number">0.937861395314906</Data></Cell><Cell><Data ss:Type="Number">0.647596929451744</Data></Cell><Cell><Data ss:Type="Number">0.74614718637109</Data></Cell><Cell><Data ss:Type="Number">0.790051306928361</Data></Cell><Cell><Data ss:Type="Number">0.439882464530381</Data></Cell><Cell><Data ss:Type="Number">0.658768539536729</Data></Cell><Cell><Data ss:Type="Number">0.694508339633452</Data></Cell><Cell><Data ss:Type="Number">0.477908772366071</Data></Cell><Cell><Data ss:Type="Number">0.607088140231541</Data></Cell><Cell><Data ss:Type="Number">0.430341665174652</Data></Cell><Cell><Data ss:Type="Number">0.523267559703309</Data></Cell><Cell><Data ss:Type="Number">0.698277790333857</Data></Cell><Cell><Data ss:Type="Number">0.675978345381512</Data></Cell><Cell><Data ss:Type="Number">0.992209578561602</Data></Cell><Cell><Data ss:Type="Number">0.613836172071146</Data></Cell><Cell><Data ss:Type="Number">0.461992271762849</Data></Cell><Cell><Data ss:Type="Number">0.785420953423959</Data></Cell><Cell><Data ss:Type="Number">0.519523896606532</Data></Cell><Cell><Data ss:Type="Number">0.966303641247707</Data></Cell><Cell><Data ss:Type="Number">0.549370473672379</Data></Cell><Cell><Data ss:Type="Number">0.522105001238987</Data></Cell><Cell><Data ss:Type="Number">0.154342369210122</Data></Cell><Cell><Data ss:Type="Number">0.488253828920356</Data></Cell><Cell><Data ss:Type="Number">0.539170175796275</Data></Cell><Cell><Data ss:Type="Number">0.675786629253977</Data></Cell><Cell><Data ss:Type="Number">0.622556081918374</Data></Cell><Cell><Data ss:Type="Number">0.827273432524567</Data></Cell><Cell><Data ss:Type="Number">0.518310007994292</Data></Cell><Cell><Data ss:Type="Number">0.675978345381512</Data></Cell><Cell><Data ss:Type="Number">0.708337767751213</Data></Cell><Cell><Data ss:Type="Number">0.977565427729449</Data></Cell><Cell><Data ss:Type="Number">0.681471615030707</Data></Cell><Cell><Data ss:Type="Number">0.718035410444074</Data></Cell><Cell><Data ss:Type="Number">0.73495880174427</Data></Cell><Cell><Data ss:Type="Number">0.668026952770153</Data></Cell><Cell><Data ss:Type="Number">0.493692045553328</Data></Cell><Cell><Data ss:Type="Number">0.546682708610194</Data></Cell><Cell><Data ss:Type="Number">0.417775414055054</Data></Cell><Cell><Data ss:Type="Number">0.702219452696127</Data></Cell><Cell><Data ss:Type="Number">0.548439306178362</Data></Cell><Cell><Data ss:Type="Number">0.3732368209769</Data></Cell><Cell><Data ss:Type="Number">0.529845865639477</Data></Cell><Cell><Data ss:Type="Number">0.939005661226679</Data></Cell><Cell><Data ss:Type="Number">0.725670761616909</Data></Cell><Cell><Data ss:Type="Number">0.44896857226439</Data></Cell><Cell><Data ss:Type="Number">0.967569874800817</Data></Cell><Cell><Data ss:Type="Number">0.476166871731841</Data></Cell><Cell><Data ss:Type="Number">0.679425912912678</Data></Cell><Cell><Data ss:Type="Number">0.396749194880422</Data></Cell><Cell><Data ss:Type="Number">0.778098281311573</Data></Cell><Cell><Data ss:Type="Number">0.695643444736124</Data></Cell><Cell><Data ss:Type="Number">0.836787836384646</Data></Cell><Cell><Data ss:Type="Number">0.594668152574109</Data></Cell><Cell><Data ss:Type="Number">0.465720551994313</Data></Cell><Cell><Data ss:Type="Number">0.746072296445848</Data></Cell><Cell><Data ss:Type="Number">0.709914292140017</Data></Cell><Cell><Data ss:Type="Number">0.445270487963414</Data></Cell><Cell><Data ss:Type="Number">0.882643376910209</Data></Cell><Cell><Data ss:Type="Number">0.571001988756127</Data></Cell><Cell><Data ss:Type="Number">1</Data></Cell><Cell><Data ss:Type="Number">0.581278364555633</Data></Cell><Cell><Data ss:Type="Number">0.6752535715226</Data></Cell><Cell><Data ss:Type="Number">0.395205033078571</Data></Cell><Cell><Data ss:Type="Number">0.575188422634632</Data></Cell><Cell><Data ss:Type="Number">0.60302166725658</Data></Cell><Cell><Data ss:Type="Number">0.808622586149228</Data></Cell><Cell><Data ss:Type="Number">0.694242264676326</Data></Cell><Cell><Data ss:Type="Number">1</Data></Cell><Cell><Data ss:Type="Number">1</Data></Cell><Cell><Data ss:Type="Number">0.500004083371811</Data></Cell><Cell><Data ss:Type="Number">0.569679079192841</Data></Cell><Cell><Data ss:Type="Number">0.832390478674951</Data></Cell><Cell><Data ss:Type="Number">0.578419955495375</Data></Cell><Cell><Data ss:Type="Number">0.825410318628038</Data></Cell><Cell><Data ss:Type="Number">0.906378043096525</Data></Cell><Cell><Data ss:Type="Number">0.550988102060151</Data></Cell><Cell><Data ss:Type="Number">0.501620254439567</Data></Cell><Cell><Data ss:Type="Number">0.72057824802741</Data></Cell><Cell><Data ss:Type="Number">0.869122460455884</Data></Cell><Cell><Data ss:Type="Number">0.724985041585219</Data></Cell><Cell><Data ss:Type="Number">0.655712222764124</Data></Cell><Cell><Data ss:Type="Number">0.648025303735713</Data></Cell><Cell><Data ss:Type="Number">0.820324452161519</Data></Cell><Cell><Data ss:Type="Number">0.57836461658172</Data></Cell><Cell><Data ss:Type="Number">0.537031722625389</Data></Cell><Cell><Data ss:Type="Number">1</Data></Cell><Cell><Data ss:Type="Number">0.0527299087041908</Data></Cell><Cell><Data ss:Type="Number">0.137922819174352</Data></Cell><Cell><Data ss:Type="Number">0</Data></Cell><Cell><Data ss:Type="Number">0.191175736560168</Data></Cell><Cell><Data ss:Type="Number">0.174319098404867</Data></Cell><Cell><Data ss:Type="Number">0.341001583157205</Data></Cell><Cell><Data ss:Type="Number">0.3086156572762</Data></Cell><Cell><Data ss:Type="Number">0.325930016608807</Data></Cell><Cell><Data ss:Type="Number">0</Data></Cell><Cell><Data ss:Type="Number">0.326708106582748</Data></Cell><Cell><Data ss:Type="Number">0.270760693103462</Data></Cell><Cell><Data ss:Type="Number">0.321157309547982</Data></Cell><Cell><Data ss:Type="Number">0.327412162103887</Data></Cell><Cell><Data ss:Type="Number">0.297296071896703</Data></Cell><Cell><Data ss:Type="Number">0.137015393255706</Data></Cell><Cell><Data ss:Type="Number">0.292566466282063</Data></Cell><Cell><Data ss:Type="Number">0</Data></Cell><Cell><Data ss:Type="Number">0.285361824703931</Data></Cell><Cell><Data ss:Type="Number">0.201965505095993</Data></Cell><Cell><Data ss:Type="Number">0.294719539011818</Data></Cell><Cell><Data ss:Type="Number">0.29303547974474</Data></Cell><Cell><Data ss:Type="Number">0.284401760882882</Data></Cell><Cell><Data ss:Type="Number">0.307245171649967</Data></Cell><Cell><Data ss:Type="Number">0.304929228693012</Data></Cell><Cell><Data ss:Type="Number">0.302584830399204</Data></Cell><Cell><Data ss:Type="Number">0.287479699115662</Data></Cell><Cell><Data ss:Type="Number">0.176910566500927</Data></Cell><Cell><Data ss:Type="Number">0.165118965983189</Data></Cell><Cell><Data ss:Type="Number">0.201190177820269</Data></Cell><Cell><Data ss:Type="Number">0.224970460352193</Data></Cell><Cell><Data ss:Type="Number">0.283519297842194</Data></Cell><Cell><Data ss:Type="Number">0.252046218198571</Data></Cell><Cell><Data ss:Type="Number">0.235411926550626</Data></Cell><Cell><Data ss:Type="Number">0.301482029219723</Data></Cell><Cell><Data ss:Type="Number">0.119342470420246</Data></Cell><Cell><Data ss:Type="Number">0</Data></Cell><Cell><Data ss:Type="Number">0.186105794354575</Data></Cell><Cell><Data ss:Type="Number">0.255962328776494</Data></Cell><Cell><Data ss:Type="Number">0.219244517615711</Data></Cell><Cell><Data ss:Type="Number">0.343522014680104</Data></Cell><Cell><Data ss:Type="Number">0.202430990459364</Data></Cell><Cell><Data ss:Type="Number">0.166540773028691</Data></Cell><Cell><Data ss:Type="Number">0.13082662412804</Data></Cell><Cell><Data ss:Type="Number">0.194478049433783</Data></Cell><Cell><Data ss:Type="Number">0.301007554705088</Data></Cell><Cell><Data ss:Type="Number">0.16445820959427</Data></Cell><Cell><Data ss:Type="Number">0.272839190602145</Data></Cell><Cell><Data ss:Type="Number">0.237618059628283</Data></Cell><Cell><Data ss:Type="Number">0.173373056919525</Data></Cell><Cell><Data ss:Type="Number">0.17339935270593</Data></Cell><Cell><Data ss:Type="Number">0.211787540148385</Data></Cell><Cell><Data ss:Type="Number">0.181048531143553</Data></Cell><Cell><Data ss:Type="Number">0.200036389684714</Data></Cell><Cell><Data ss:Type="Number">0.252435323306399</Data></Cell><Cell><Data ss:Type="Number">0.231518810303986</Data></Cell><Cell><Data ss:Type="Number">0.0428829394839779</Data></Cell><Cell><Data ss:Type="Number">0.309517584969911</Data></Cell><Cell><Data ss:Type="Number">0.179328573814382</Data></Cell><Cell><Data ss:Type="Number">0.320124616825446</Data></Cell><Cell><Data ss:Type="Number">0.0557415806884211</Data></Cell><Cell><Data ss:Type="Number">0.0911121838355013</Data></Cell><Cell><Data ss:Type="Number">0.138667188997979</Data></Cell><Cell><Data ss:Type="Number">0.151150956682295</Data></Cell><Cell><Data ss:Type="Number">0.0866496414899992</Data></Cell><Cell><Data ss:Type="Number">0.16144061564345</Data></Cell><Cell><Data ss:Type="Number">0.252395113767054</Data></Cell><Cell><Data ss:Type="Number">0.333700218785683</Data></Cell><Cell><Data ss:Type="Number">0.33470083307331</Data></Cell><Cell><Data ss:Type="Number">0.0104846284207518</Data></Cell><Cell><Data ss:Type="Number">0.313910003940633</Data></Cell><Cell><Data ss:Type="Number">0.394824759642533</Data></Cell><Cell><Data ss:Type="Number">0.242259664391752</Data></Cell><Cell><Data ss:Type="Number">0.287244663011911</Data></Cell><Cell><Data ss:Type="Number">0.165508291901612</Data></Cell><Cell><Data ss:Type="Number">0.145580530279419</Data></Cell><Cell><Data ss:Type="Number">0.00941192541123697</Data></Cell><Cell><Data ss:Type="Number">0.0801809037228131</Data></Cell><Cell><Data ss:Type="Number">0.0792115386064836</Data></Cell><Cell><Data ss:Type="Number">0.141926706993834</Data></Cell><Cell><Data ss:Type="Number">0</Data></Cell><Cell><Data ss:Type="Number">0.0709376601828638</Data></Cell><Cell><Data ss:Type="Number">0</Data></Cell><Cell><Data ss:Type="Number">0.0742237149330636</Data></Cell><Cell><Data ss:Type="Number">0.0145254631294604</Data></Cell><Cell><Data ss:Type="Number">0.475832582929782</Data></Cell><Cell><Data ss:Type="Number">0.179807292695065</Data></Cell></Row><Row ss:Height="12.816"><Cell><Data ss:Type="String">NGF_SIGNALLING_VIA_TRKA_FROM_THE_PLASMA_MEMBRANE</Data></Cell><Cell><Data ss:Type="Number">1</Data></Cell><Cell><Data ss:Type="Number">0.714609206135408</Data></Cell><Cell><Data ss:Type="Number">0.879330208793819</Data></Cell><Cell><Data ss:Type="Number">0.765089818089563</Data></Cell><Cell><Data ss:Type="Number">0.461301725054815</Data></Cell><Cell><Data ss:Type="Number">0.750494732784474</Data></Cell><Cell><Data ss:Type="Number">0.723508103253906</Data></Cell><Cell><Data ss:Type="Number">0.50247190983427</Data></Cell><Cell><Data ss:Type="Number">0.660144416384717</Data></Cell><Cell><Data ss:Type="Number">0.546748338928485</Data></Cell><Cell><Data ss:Type="Number">0.566428121269671</Data></Cell><Cell><Data ss:Type="Number">0.692475691572292</Data></Cell><Cell><Data ss:Type="Number">0.818466331483859</Data></Cell><Cell><Data ss:Type="Number">0.67933122161612</Data></Cell><Cell><Data ss:Type="Number">0.700958285664683</Data></Cell><Cell><Data ss:Type="Number">0.51503115288198</Data></Cell><Cell><Data ss:Type="Number">0.886661300738628</Data></Cell><Cell><Data ss:Type="Number">0.575317253417161</Data></Cell><Cell><Data ss:Type="Number">0.795168067476197</Data></Cell><Cell><Data ss:Type="Number">0.524503929607825</Data></Cell><Cell><Data ss:Type="Number">0.557017896246447</Data></Cell><Cell><Data ss:Type="Number">0.455903240109703</Data></Cell><Cell><Data ss:Type="Number">0.505430868688943</Data></Cell><Cell><Data ss:Type="Number">0.651636658156886</Data></Cell><Cell><Data ss:Type="Number">0.739137661774526</Data></Cell><Cell><Data ss:Type="Number">0.688971524802872</Data></Cell><Cell><Data ss:Type="Number">0.891160721959599</Data></Cell><Cell><Data ss:Type="Number">0.601238077417305</Data></Cell><Cell><Data ss:Type="Number">0.617617129584673</Data></Cell><Cell><Data ss:Type="Number">0.76392542802047</Data></Cell><Cell><Data ss:Type="Number">0.645871947456744</Data></Cell><Cell><Data ss:Type="Number">0.783657123958078</Data></Cell><Cell><Data ss:Type="Number">0.690805959219011</Data></Cell><Cell><Data ss:Type="Number">0.808106259584763</Data></Cell><Cell><Data ss:Type="Number">0.772458360135442</Data></Cell><Cell><Data ss:Type="Number">0.585257795157968</Data></Cell><Cell><Data ss:Type="Number">0.580316706237496</Data></Cell><Cell><Data ss:Type="Number">0.465439773159838</Data></Cell><Cell><Data ss:Type="Number">0.817398720129406</Data></Cell><Cell><Data ss:Type="Number">0.643091170631924</Data></Cell><Cell><Data ss:Type="Number">0.578864033082534</Data></Cell><Cell><Data ss:Type="Number">0.584946075727478</Data></Cell><Cell><Data ss:Type="Number">0.833335603788953</Data></Cell><Cell><Data ss:Type="Number">0.968948997307589</Data></Cell><Cell><Data ss:Type="Number">0.447788392684504</Data></Cell><Cell><Data ss:Type="Number">0.886661300738628</Data></Cell><Cell><Data ss:Type="Number">0.550355687223873</Data></Cell><Cell><Data ss:Type="Number">0.785272822121655</Data></Cell><Cell><Data ss:Type="Number">0.373953819425689</Data></Cell><Cell><Data ss:Type="Number">0.823901339086804</Data></Cell><Cell><Data ss:Type="Number">0.879712176984795</Data></Cell><Cell><Data ss:Type="Number">0.792231735564187</Data></Cell><Cell><Data ss:Type="Number">0.600628525884458</Data></Cell><Cell><Data ss:Type="Number">0.549876245304782</Data></Cell><Cell><Data ss:Type="Number">0.759860742228003</Data></Cell><Cell><Data ss:Type="Number">0.833511225284485</Data></Cell><Cell><Data ss:Type="Number">0.453026614547443</Data></Cell><Cell><Data ss:Type="Number">0.729646271565456</Data></Cell><Cell><Data ss:Type="Number">0.627513608373343</Data></Cell><Cell><Data ss:Type="Number">1</Data></Cell><Cell><Data ss:Type="Number">0.580453164262139</Data></Cell><Cell><Data ss:Type="Number">0.828381820813306</Data></Cell><Cell><Data ss:Type="Number">0.482912558057622</Data></Cell><Cell><Data ss:Type="Number">0.493968437715819</Data></Cell><Cell><Data ss:Type="Number">0.737337104935034</Data></Cell><Cell><Data ss:Type="Number">0.713632288931475</Data></Cell><Cell><Data ss:Type="Number">0.783085831836827</Data></Cell><Cell><Data ss:Type="Number">0.743731872792717</Data></Cell><Cell><Data ss:Type="Number">0.665360161805087</Data></Cell><Cell><Data ss:Type="Number">0.664049388427936</Data></Cell><Cell><Data ss:Type="Number">0.673617969620023</Data></Cell><Cell><Data ss:Type="Number">0.707002596214952</Data></Cell><Cell><Data ss:Type="Number">0.626341323441146</Data></Cell><Cell><Data ss:Type="Number">0.789256065858855</Data></Cell><Cell><Data ss:Type="Number">0.853450875370055</Data></Cell><Cell><Data ss:Type="Number">0.618610831295188</Data></Cell><Cell><Data ss:Type="Number">0.585031252909817</Data></Cell><Cell><Data ss:Type="Number">0.88257578130598</Data></Cell><Cell><Data ss:Type="Number">0.992257617093332</Data></Cell><Cell><Data ss:Type="Number">1</Data></Cell><Cell><Data ss:Type="Number">0.614299419614635</Data></Cell><Cell><Data ss:Type="Number">0.770278871391483</Data></Cell><Cell><Data ss:Type="Number">0.82729038779023</Data></Cell><Cell><Data ss:Type="Number">0.601497552607112</Data></Cell><Cell><Data ss:Type="Number">0.534898054969485</Data></Cell><Cell><Data ss:Type="Number">0.602601746893097</Data></Cell><Cell><Data ss:Type="Number">0.184182980884609</Data></Cell><Cell><Data ss:Type="Number">0.19517515169224</Data></Cell><Cell><Data ss:Type="Number">0.0690733437140611</Data></Cell><Cell><Data ss:Type="Number">0.264346079865962</Data></Cell><Cell><Data ss:Type="Number">0.267585711955251</Data></Cell><Cell><Data ss:Type="Number">0.427867056955963</Data></Cell><Cell><Data ss:Type="Number">0.36169650470985</Data></Cell><Cell><Data ss:Type="Number">0.296243254500643</Data></Cell><Cell><Data ss:Type="Number">0</Data></Cell><Cell><Data ss:Type="Number">0.320636455412814</Data></Cell><Cell><Data ss:Type="Number">0.299640665563789</Data></Cell><Cell><Data ss:Type="Number">0.360808180793315</Data></Cell><Cell><Data ss:Type="Number">0.356471110812005</Data></Cell><Cell><Data ss:Type="Number">0.359942699306367</Data></Cell><Cell><Data ss:Type="Number">0.214260021932234</Data></Cell><Cell><Data ss:Type="Number">0.357955213252475</Data></Cell><Cell><Data ss:Type="Number">0.100775284174351</Data></Cell><Cell><Data ss:Type="Number">0.310573221844474</Data></Cell><Cell><Data ss:Type="Number">0.283007548062282</Data></Cell><Cell><Data ss:Type="Number">0.310126097391552</Data></Cell><Cell><Data ss:Type="Number">0.294108689923066</Data></Cell><Cell><Data ss:Type="Number">0.290628411680051</Data></Cell><Cell><Data ss:Type="Number">0.293488932760743</Data></Cell><Cell><Data ss:Type="Number">0.324629582735347</Data></Cell><Cell><Data ss:Type="Number">0.271944320610428</Data></Cell><Cell><Data ss:Type="Number">0.273726316612214</Data></Cell><Cell><Data ss:Type="Number">0.220028056563707</Data></Cell><Cell><Data ss:Type="Number">0.277402568972849</Data></Cell><Cell><Data ss:Type="Number">0.244549697668796</Data></Cell><Cell><Data ss:Type="Number">0.188049265145244</Data></Cell><Cell><Data ss:Type="Number">0.276932648954931</Data></Cell><Cell><Data ss:Type="Number">0.251983507380766</Data></Cell><Cell><Data ss:Type="Number">0.249027893421161</Data></Cell><Cell><Data ss:Type="Number">0.314338845842307</Data></Cell><Cell><Data ss:Type="Number">0.202546919637687</Data></Cell><Cell><Data ss:Type="Number">0.14828996366664</Data></Cell><Cell><Data ss:Type="Number">0.244905553649531</Data></Cell><Cell><Data ss:Type="Number">0.274240135762846</Data></Cell><Cell><Data ss:Type="Number">0.274267961819049</Data></Cell><Cell><Data ss:Type="Number">0.357322374123682</Data></Cell><Cell><Data ss:Type="Number">0.237833266571199</Data></Cell><Cell><Data ss:Type="Number">0.187367831874844</Data></Cell><Cell><Data ss:Type="Number">0.191667499876122</Data></Cell><Cell><Data ss:Type="Number">0.263087102853018</Data></Cell><Cell><Data ss:Type="Number">0.318874161264392</Data></Cell><Cell><Data ss:Type="Number">0.362700792892501</Data></Cell><Cell><Data ss:Type="Number">0.293874846175824</Data></Cell><Cell><Data ss:Type="Number">0.247153778648675</Data></Cell><Cell><Data ss:Type="Number">0.255459712442147</Data></Cell><Cell><Data ss:Type="Number">0.239682553966009</Data></Cell><Cell><Data ss:Type="Number">0.253261307694988</Data></Cell><Cell><Data ss:Type="Number">0.293475897563199</Data></Cell><Cell><Data ss:Type="Number">0.329372723793261</Data></Cell><Cell><Data ss:Type="Number">0.282761019352175</Data></Cell><Cell><Data ss:Type="Number">0.2294160517521</Data></Cell><Cell><Data ss:Type="Number">0.125521762992724</Data></Cell><Cell><Data ss:Type="Number">0.299497774306667</Data></Cell><Cell><Data ss:Type="Number">0.244767261015237</Data></Cell><Cell><Data ss:Type="Number">0.32887281649293</Data></Cell><Cell><Data ss:Type="Number">0.128358369249319</Data></Cell><Cell><Data ss:Type="Number">0.134642502261114</Data></Cell><Cell><Data ss:Type="Number">0.341124701103982</Data></Cell><Cell><Data ss:Type="Number">0.230974185266061</Data></Cell><Cell><Data ss:Type="Number">0.0892307467563628</Data></Cell><Cell><Data ss:Type="Number">0.169587651097965</Data></Cell><Cell><Data ss:Type="Number">0.313119129628668</Data></Cell><Cell><Data ss:Type="Number">0.37187080353779</Data></Cell><Cell><Data ss:Type="Number">0.385516851444562</Data></Cell><Cell><Data ss:Type="Number">0.0511333465499862</Data></Cell><Cell><Data ss:Type="Number">0.325231631226333</Data></Cell><Cell><Data ss:Type="Number">0.375381038524243</Data></Cell><Cell><Data ss:Type="Number">0.269631243438391</Data></Cell><Cell><Data ss:Type="Number">0.308865466440905</Data></Cell><Cell><Data ss:Type="Number">0.217043165198314</Data></Cell><Cell><Data ss:Type="Number">0.374626494180615</Data></Cell><Cell><Data ss:Type="Number">0.110621351546557</Data></Cell><Cell><Data ss:Type="Number">0.156218174907167</Data></Cell><Cell><Data ss:Type="Number">0.163256063690686</Data></Cell><Cell><Data ss:Type="Number">0.241347322479032</Data></Cell><Cell><Data ss:Type="Number">0.0603570548393497</Data></Cell><Cell><Data ss:Type="Number">0.148752242176003</Data></Cell><Cell><Data ss:Type="Number">0.0372757389521848</Data></Cell><Cell><Data ss:Type="Number">0.138261019413526</Data></Cell><Cell><Data ss:Type="Number">0.0633368821568777</Data></Cell><Cell><Data ss:Type="Number">0.349268714936841</Data></Cell><Cell><Data ss:Type="Number">0.27217768388217</Data></Cell></Row><Row ss:Height="12.816"><Cell><Data ss:Type="String">ACYL_CHAIN_REMODELLING_OF_PI</Data></Cell><Cell><Data ss:Type="Number">0.254766795053655</Data></Cell><Cell><Data ss:Type="Number">0.524709805526446</Data></Cell><Cell><Data ss:Type="Number">0.894382808141711</Data></Cell><Cell><Data ss:Type="Number">0.53371087590302</Data></Cell><Cell><Data ss:Type="Number">0.456051727467591</Data></Cell><Cell><Data ss:Type="Number">0.873229439059195</Data></Cell><Cell><Data ss:Type="Number">0.722975067244139</Data></Cell><Cell><Data ss:Type="Number">0.609601354310465</Data></Cell><Cell><Data ss:Type="Number">0.571033357338474</Data></Cell><Cell><Data ss:Type="Number">0.477040633358014</Data></Cell><Cell><Data ss:Type="Number">0.63081601819126</Data></Cell><Cell><Data ss:Type="Number">0.927160712349807</Data></Cell><Cell><Data ss:Type="Number">0.619939292001528</Data></Cell><Cell><Data ss:Type="Number">0.248932205198908</Data></Cell><Cell><Data ss:Type="Number">0.496847026934057</Data></Cell><Cell><Data ss:Type="Number">0.431351219354833</Data></Cell><Cell><Data ss:Type="Number">0.669003881160478</Data></Cell><Cell><Data ss:Type="Number">0.628563372005589</Data></Cell><Cell><Data ss:Type="Number">0.473421079866579</Data></Cell><Cell><Data ss:Type="Number">0.620749926072142</Data></Cell><Cell><Data ss:Type="Number">0.631951774964658</Data></Cell><Cell><Data ss:Type="Number">0.433223678868059</Data></Cell><Cell><Data ss:Type="Number">0.467056162543353</Data></Cell><Cell><Data ss:Type="Number">0.832964171771895</Data></Cell><Cell><Data ss:Type="Number">0.737262767136258</Data></Cell><Cell><Data ss:Type="Number">0.565249162062772</Data></Cell><Cell><Data ss:Type="Number">0.819788038402276</Data></Cell><Cell><Data ss:Type="Number">0.67917222592726</Data></Cell><Cell><Data ss:Type="Number">0.707636978465497</Data></Cell><Cell><Data ss:Type="Number">0.797216628888313</Data></Cell><Cell><Data ss:Type="Number">0.234406991095313</Data></Cell><Cell><Data ss:Type="Number">0.517847744600273</Data></Cell><Cell><Data ss:Type="Number">0.902395962521015</Data></Cell><Cell><Data ss:Type="Number">0.692530650805178</Data></Cell><Cell><Data ss:Type="Number">0.698940734812702</Data></Cell><Cell><Data ss:Type="Number">0.344724738704649</Data></Cell><Cell><Data ss:Type="Number">0.807262246284691</Data></Cell><Cell><Data ss:Type="Number">0.443579859269836</Data></Cell><Cell><Data ss:Type="Number">0.617805493264426</Data></Cell><Cell><Data ss:Type="Number">0.72472838799577</Data></Cell><Cell><Data ss:Type="Number">0.241471159454124</Data></Cell><Cell><Data ss:Type="Number">0.479357570537334</Data></Cell><Cell><Data ss:Type="Number">0.30464435695443</Data></Cell><Cell><Data ss:Type="Number">0.524344158185042</Data></Cell><Cell><Data ss:Type="Number">0.378491053074626</Data></Cell><Cell><Data ss:Type="Number">0.589010302532821</Data></Cell><Cell><Data ss:Type="Number">0.447480248276472</Data></Cell><Cell><Data ss:Type="Number">0.567844525933521</Data></Cell><Cell><Data ss:Type="Number">0.398338104765714</Data></Cell><Cell><Data ss:Type="Number">0.803589839076052</Data></Cell><Cell><Data ss:Type="Number">0.786379360627634</Data></Cell><Cell><Data ss:Type="Number">0.675374807831364</Data></Cell><Cell><Data ss:Type="Number">0.814617975872512</Data></Cell><Cell><Data ss:Type="Number">0.381628174467449</Data></Cell><Cell><Data ss:Type="Number">0.546174676433556</Data></Cell><Cell><Data ss:Type="Number">0.546067110531659</Data></Cell><Cell><Data ss:Type="Number">0.355312220726515</Data></Cell><Cell><Data ss:Type="Number">0.402400976504649</Data></Cell><Cell><Data ss:Type="Number">0.675374807831364</Data></Cell><Cell><Data ss:Type="Number">0.595819275242114</Data></Cell><Cell><Data ss:Type="Number">0.755573764420255</Data></Cell><Cell><Data ss:Type="Number">0.564189993472603</Data></Cell><Cell><Data ss:Type="Number">0.342190417886553</Data></Cell><Cell><Data ss:Type="Number">0.705082331909375</Data></Cell><Cell><Data ss:Type="Number">0.7585066243662</Data></Cell><Cell><Data ss:Type="Number">0.632978403088481</Data></Cell><Cell><Data ss:Type="Number">1</Data></Cell><Cell><Data ss:Type="Number">0.528198895989944</Data></Cell><Cell><Data ss:Type="Number">0.288815132455477</Data></Cell><Cell><Data ss:Type="Number">0.516420037163721</Data></Cell><Cell><Data ss:Type="Number">0.642655687937022</Data></Cell><Cell><Data ss:Type="Number">0.832239342313143</Data></Cell><Cell><Data ss:Type="Number">0.574746790854701</Data></Cell><Cell><Data ss:Type="Number">0.64977158829436</Data></Cell><Cell><Data ss:Type="Number">0.443579859269836</Data></Cell><Cell><Data ss:Type="Number">0.655654069566313</Data></Cell><Cell><Data ss:Type="Number">0.629812327399416</Data></Cell><Cell><Data ss:Type="Number">0.945816470997921</Data></Cell><Cell><Data ss:Type="Number">0.659662426365422</Data></Cell><Cell><Data ss:Type="Number">0.73423522432313</Data></Cell><Cell><Data ss:Type="Number">0.808493588600031</Data></Cell><Cell><Data ss:Type="Number">0.645525964375136</Data></Cell><Cell><Data ss:Type="Number">0.535305888993395</Data></Cell><Cell><Data ss:Type="Number">0.594189191568115</Data></Cell><Cell><Data ss:Type="Number">0.796997065664392</Data></Cell><Cell><Data ss:Type="Number">0.226250573257953</Data></Cell><Cell><Data ss:Type="Number">0.0953016705202392</Data></Cell><Cell><Data ss:Type="Number">0.123392978475461</Data></Cell><Cell><Data ss:Type="Number">0.0340441876074908</Data></Cell><Cell><Data ss:Type="Number">0.182777353232415</Data></Cell><Cell><Data ss:Type="Number">0.17706614068505</Data></Cell><Cell><Data ss:Type="Number">0.40692976743791</Data></Cell><Cell><Data ss:Type="Number">0.32713990350047</Data></Cell><Cell><Data ss:Type="Number">0.348362567039778</Data></Cell><Cell><Data ss:Type="Number">0.0212761321319909</Data></Cell><Cell><Data ss:Type="Number">0.285828234692882</Data></Cell><Cell><Data ss:Type="Number">0.274911479044157</Data></Cell><Cell><Data ss:Type="Number">0.30663600469656</Data></Cell><Cell><Data ss:Type="Number">0.35250300543932</Data></Cell><Cell><Data ss:Type="Number">0.33296943733281</Data></Cell><Cell><Data ss:Type="Number">0.145513420445961</Data></Cell><Cell><Data ss:Type="Number">0.274608376464322</Data></Cell><Cell><Data ss:Type="Number">0.0621672619312149</Data></Cell><Cell><Data ss:Type="Number">0.257919030453535</Data></Cell><Cell><Data ss:Type="Number">0.222691431024131</Data></Cell><Cell><Data ss:Type="Number">0.325575009688014</Data></Cell><Cell><Data ss:Type="Number">0.326999211865808</Data></Cell><Cell><Data ss:Type="Number">0.287581355084809</Data></Cell><Cell><Data ss:Type="Number">0.303126790171911</Data></Cell><Cell><Data ss:Type="Number">0.294984589705487</Data></Cell><Cell><Data ss:Type="Number">0.227347169749575</Data></Cell><Cell><Data ss:Type="Number">0.19833238069693</Data></Cell><Cell><Data ss:Type="Number">0.161750126550928</Data></Cell><Cell><Data ss:Type="Number">0.219983666188674</Data></Cell><Cell><Data ss:Type="Number">0.22709445943832</Data></Cell><Cell><Data ss:Type="Number">0.109992708022176</Data></Cell><Cell><Data ss:Type="Number">0.257262954652997</Data></Cell><Cell><Data ss:Type="Number">0.203108777918335</Data></Cell><Cell><Data ss:Type="Number">0.287491496006199</Data></Cell><Cell><Data ss:Type="Number">0.276303534610352</Data></Cell><Cell><Data ss:Type="Number">0.12693897365857</Data></Cell><Cell><Data ss:Type="Number">0.0631241368202562</Data></Cell><Cell><Data ss:Type="Number">0.243036045327579</Data></Cell><Cell><Data ss:Type="Number">0.214018639260965</Data></Cell><Cell><Data ss:Type="Number">0.180076148876327</Data></Cell><Cell><Data ss:Type="Number">0.298333601749912</Data></Cell><Cell><Data ss:Type="Number">0.150173519758259</Data></Cell><Cell><Data ss:Type="Number">0.14480495132315</Data></Cell><Cell><Data ss:Type="Number">0.126274409751301</Data></Cell><Cell><Data ss:Type="Number">0.237553035230991</Data></Cell><Cell><Data ss:Type="Number">0.299411042601685</Data></Cell><Cell><Data ss:Type="Number">0.272827167568714</Data></Cell><Cell><Data ss:Type="Number">0.224478750126533</Data></Cell><Cell><Data ss:Type="Number">0.17340991198993</Data></Cell><Cell><Data ss:Type="Number">0.16680557369999</Data></Cell><Cell><Data ss:Type="Number">0.158430668472521</Data></Cell><Cell><Data ss:Type="Number">0.180111578970358</Data></Cell><Cell><Data ss:Type="Number">0.222410888816388</Data></Cell><Cell><Data ss:Type="Number">0.271469917293614</Data></Cell><Cell><Data ss:Type="Number">0.273894633880602</Data></Cell><Cell><Data ss:Type="Number">0.167029297457131</Data></Cell><Cell><Data ss:Type="Number">0.0844583065958976</Data></Cell><Cell><Data ss:Type="Number">0.276595035426489</Data></Cell><Cell><Data ss:Type="Number">0.173817196420212</Data></Cell><Cell><Data ss:Type="Number">0.38911678682451</Data></Cell><Cell><Data ss:Type="Number">0.0748984124328323</Data></Cell><Cell><Data ss:Type="Number">0.0479750495865911</Data></Cell><Cell><Data ss:Type="Number">0.184954962016355</Data></Cell><Cell><Data ss:Type="Number">0.187982799427364</Data></Cell><Cell><Data ss:Type="Number">0.0211452916873738</Data></Cell><Cell><Data ss:Type="Number">0.144259613890046</Data></Cell><Cell><Data ss:Type="Number">0.296156312575029</Data></Cell><Cell><Data ss:Type="Number">0.355503776534062</Data></Cell><Cell><Data ss:Type="Number">0.405151262450507</Data></Cell><Cell><Data ss:Type="Number">0.0317233498583867</Data></Cell><Cell><Data ss:Type="Number">0.277456375335817</Data></Cell><Cell><Data ss:Type="Number">0.302448138327305</Data></Cell><Cell><Data ss:Type="Number">0.27376940766885</Data></Cell><Cell><Data ss:Type="Number">0.335287588357061</Data></Cell><Cell><Data ss:Type="Number">0.17291888419622</Data></Cell><Cell><Data ss:Type="Number">0.1795035476034</Data></Cell><Cell><Data ss:Type="Number">0.0438214580994724</Data></Cell><Cell><Data ss:Type="Number">0.100409738721549</Data></Cell><Cell><Data ss:Type="Number">0.0509632856267792</Data></Cell><Cell><Data ss:Type="Number">0.111570584107588</Data></Cell><Cell><Data ss:Type="Number">0.0292415576400736</Data></Cell><Cell><Data ss:Type="Number">0.0684300927369819</Data></Cell><Cell><Data ss:Type="Number">0</Data></Cell><Cell><Data ss:Type="Number">0.0617378223947174</Data></Cell><Cell><Data ss:Type="Number">0.0496395906482988</Data></Cell><Cell><Data ss:Type="Number">0.432992129103482</Data></Cell><Cell><Data ss:Type="Number">0.204475005006984</Data></Cell></Row><Row ss:Index="37" ss:Height="12.816"><Cell><Data ss:Type="String">TGF_BETA_RECEPTOR_SIGNALING_IN_EMT_EPITHELIAL_TO_MESENCHYMAL_TRANSITION</Data></Cell><Cell><Data ss:Type="Number">0.928701805093703</Data></Cell><Cell><Data ss:Type="Number">0.795851577389534</Data></Cell><Cell><Data ss:Type="Number">0.898177175769359</Data></Cell><Cell><Data ss:Type="Number">0.820240921437011</Data></Cell><Cell><Data ss:Type="Number">0.525000055265101</Data></Cell><Cell><Data ss:Type="Number">0.810880900415284</Data></Cell><Cell><Data ss:Type="Number">0.723456874655125</Data></Cell><Cell><Data ss:Type="Number">0.51127671086975</Data></Cell><Cell><Data ss:Type="Number">0.718008269018085</Data></Cell><Cell><Data ss:Type="Number">0.551615458154932</Data></Cell><Cell><Data ss:Type="Number">0.656696217334539</Data></Cell><Cell><Data ss:Type="Number">0.885845364180278</Data></Cell><Cell><Data ss:Type="Number">0.864672193253326</Data></Cell><Cell><Data ss:Type="Number">0.796609404566806</Data></Cell><Cell><Data ss:Type="Number">0.658266647092768</Data></Cell><Cell><Data ss:Type="Number">0.490632235454417</Data></Cell><Cell><Data ss:Type="Number">0.83037631324326</Data></Cell><Cell><Data ss:Type="Number">0.606398886191412</Data></Cell><Cell><Data ss:Type="Number">0.827072416331791</Data></Cell><Cell><Data ss:Type="Number">0.685377430643551</Data></Cell><Cell><Data ss:Type="Number">0.644628954268784</Data></Cell><Cell><Data ss:Type="Number">0.463863615063483</Data></Cell><Cell><Data ss:Type="Number">0.559514290229163</Data></Cell><Cell><Data ss:Type="Number">0.668686892712527</Data></Cell><Cell><Data ss:Type="Number">0.745766501126374</Data></Cell><Cell><Data ss:Type="Number">0.75827728135781</Data></Cell><Cell><Data ss:Type="Number">0.833896289471858</Data></Cell><Cell><Data ss:Type="Number">0.616599738763097</Data></Cell><Cell><Data ss:Type="Number">0.819064825263509</Data></Cell><Cell><Data ss:Type="Number">0.807480254987654</Data></Cell><Cell><Data ss:Type="Number">0.734385969849195</Data></Cell><Cell><Data ss:Type="Number">0.780417388943131</Data></Cell><Cell><Data ss:Type="Number">0.905383094999362</Data></Cell><Cell><Data ss:Type="Number">0.799406730923715</Data></Cell><Cell><Data ss:Type="Number">0.704364967060917</Data></Cell><Cell><Data ss:Type="Number">0.582484032702775</Data></Cell><Cell><Data ss:Type="Number">0.669392837959565</Data></Cell><Cell><Data ss:Type="Number">0.460643774007247</Data></Cell><Cell><Data ss:Type="Number">0.777259585587822</Data></Cell><Cell><Data ss:Type="Number">0.60201471737181</Data></Cell><Cell><Data ss:Type="Number">0.430046272430288</Data></Cell><Cell><Data ss:Type="Number">0.54366866449051</Data></Cell><Cell><Data ss:Type="Number">0.733801087160421</Data></Cell><Cell><Data ss:Type="Number">0.786068037703522</Data></Cell><Cell><Data ss:Type="Number">0.52302871375816</Data></Cell><Cell><Data ss:Type="Number">0.873894369598995</Data></Cell><Cell><Data ss:Type="Number">0.571734639447005</Data></Cell><Cell><Data ss:Type="Number">0.840670842671021</Data></Cell><Cell><Data ss:Type="Number">0.479926300346623</Data></Cell><Cell><Data ss:Type="Number">0.857822572018466</Data></Cell><Cell><Data ss:Type="Number">0.729970069406898</Data></Cell><Cell><Data ss:Type="Number">0.822024666485374</Data></Cell><Cell><Data ss:Type="Number">0.78487472314287</Data></Cell><Cell><Data ss:Type="Number">0.620984165632609</Data></Cell><Cell><Data ss:Type="Number">0.788325121896918</Data></Cell><Cell><Data ss:Type="Number">0.734228082009484</Data></Cell><Cell><Data ss:Type="Number">0.455336924029994</Data></Cell><Cell><Data ss:Type="Number">0.712146938744453</Data></Cell><Cell><Data ss:Type="Number">0.657361438446644</Data></Cell><Cell><Data ss:Type="Number">1</Data></Cell><Cell><Data ss:Type="Number">0.724198013394035</Data></Cell><Cell><Data ss:Type="Number">0.807732455905422</Data></Cell><Cell><Data ss:Type="Number">0.432044679071237</Data></Cell><Cell><Data ss:Type="Number">0.633482082712582</Data></Cell><Cell><Data ss:Type="Number">0.731318909362787</Data></Cell><Cell><Data ss:Type="Number">0.788268476724655</Data></Cell><Cell><Data ss:Type="Number">0.70790587802332</Data></Cell><Cell><Data ss:Type="Number">0.83550871701517</Data></Cell><Cell><Data ss:Type="Number">0.669483255661492</Data></Cell><Cell><Data ss:Type="Number">0.527216477190541</Data></Cell><Cell><Data ss:Type="Number">0.63912935828054</Data></Cell><Cell><Data ss:Type="Number">0.723976458369613</Data></Cell><Cell><Data ss:Type="Number">0.689242047106026</Data></Cell><Cell><Data ss:Type="Number">0.705182737934265</Data></Cell><Cell><Data ss:Type="Number">0.551326474030147</Data></Cell><Cell><Data ss:Type="Number">0.464287198369731</Data></Cell><Cell><Data ss:Type="Number">0.484483258701539</Data></Cell><Cell><Data ss:Type="Number">0.788697486675469</Data></Cell><Cell><Data ss:Type="Number">0.898766349231675</Data></Cell><Cell><Data ss:Type="Number">0.92576293230693</Data></Cell><Cell><Data ss:Type="Number">0.783959759217324</Data></Cell><Cell><Data ss:Type="Number">0.724192507818278</Data></Cell><Cell><Data ss:Type="Number">0.673488548453385</Data></Cell><Cell><Data ss:Type="Number">0.639657610273589</Data></Cell><Cell><Data ss:Type="Number">0.606912652795187</Data></Cell><Cell><Data ss:Type="Number">0.809354737269089</Data></Cell><Cell><Data ss:Type="Number">0.21792277071401</Data></Cell><Cell><Data ss:Type="Number">0.315368723575832</Data></Cell><Cell><Data ss:Type="Number">0.000794852590088638</Data></Cell><Cell><Data ss:Type="Number">0.311535353605394</Data></Cell><Cell><Data ss:Type="Number">0.343277107545564</Data></Cell><Cell><Data ss:Type="Number">0.610606134801471</Data></Cell><Cell><Data ss:Type="Number">0.543550822365815</Data></Cell><Cell><Data ss:Type="Number">0.540789967958469</Data></Cell><Cell><Data ss:Type="Number">0</Data></Cell><Cell><Data ss:Type="Number">0.535809930945188</Data></Cell><Cell><Data ss:Type="Number">0.43722553667851</Data></Cell><Cell><Data ss:Type="Number">0.557794970542091</Data></Cell><Cell><Data ss:Type="Number">0.544100324102719</Data></Cell><Cell><Data ss:Type="Number">0.470876380380269</Data></Cell><Cell><Data ss:Type="Number">0.295670617585643</Data></Cell><Cell><Data ss:Type="Number">0.531732693766786</Data></Cell><Cell><Data ss:Type="Number">0.00154799074208639</Data></Cell><Cell><Data ss:Type="Number">0.488168216277919</Data></Cell><Cell><Data ss:Type="Number">0.360049544000292</Data></Cell><Cell><Data ss:Type="Number">0.479154110522165</Data></Cell><Cell><Data ss:Type="Number">0.471411753891634</Data></Cell><Cell><Data ss:Type="Number">0.434504967507805</Data></Cell><Cell><Data ss:Type="Number">0.520711213805375</Data></Cell><Cell><Data ss:Type="Number">0.526012323202259</Data></Cell><Cell><Data ss:Type="Number">0.423458313714574</Data></Cell><Cell><Data ss:Type="Number">0.483783276267554</Data></Cell><Cell><Data ss:Type="Number">0.370553520833781</Data></Cell><Cell><Data ss:Type="Number">0.379429035867792</Data></Cell><Cell><Data ss:Type="Number">0.390825621956754</Data></Cell><Cell><Data ss:Type="Number">0.378647670363797</Data></Cell><Cell><Data ss:Type="Number">0.464660908929638</Data></Cell><Cell><Data ss:Type="Number">0.407979934292076</Data></Cell><Cell><Data ss:Type="Number">0.450695874545018</Data></Cell><Cell><Data ss:Type="Number">0.453610134790278</Data></Cell><Cell><Data ss:Type="Number">0.27600625290226</Data></Cell><Cell><Data ss:Type="Number">0</Data></Cell><Cell><Data ss:Type="Number">0.358359597749649</Data></Cell><Cell><Data ss:Type="Number">0.351760823786544</Data></Cell><Cell><Data ss:Type="Number">0.386409933227425</Data></Cell><Cell><Data ss:Type="Number">0.482573500702384</Data></Cell><Cell><Data ss:Type="Number">0.356294626918375</Data></Cell><Cell><Data ss:Type="Number">0.347143819444167</Data></Cell><Cell><Data ss:Type="Number">0.247990958520899</Data></Cell><Cell><Data ss:Type="Number">0.345866175026328</Data></Cell><Cell><Data ss:Type="Number">0.489849375484239</Data></Cell><Cell><Data ss:Type="Number">0.34544143276594</Data></Cell><Cell><Data ss:Type="Number">0.410808704493524</Data></Cell><Cell><Data ss:Type="Number">0.283711839298283</Data></Cell><Cell><Data ss:Type="Number">0.370732905605142</Data></Cell><Cell><Data ss:Type="Number">0.278490920024186</Data></Cell><Cell><Data ss:Type="Number">0.400663380243068</Data></Cell><Cell><Data ss:Type="Number">0.375678967622992</Data></Cell><Cell><Data ss:Type="Number">0.390707317639437</Data></Cell><Cell><Data ss:Type="Number">0.44266349960603</Data></Cell><Cell><Data ss:Type="Number">0.363380382943839</Data></Cell><Cell><Data ss:Type="Number">0.140392111091306</Data></Cell><Cell><Data ss:Type="Number">0.538793329102956</Data></Cell><Cell><Data ss:Type="Number">0.304835943594656</Data></Cell><Cell><Data ss:Type="Number">0.497098603103344</Data></Cell><Cell><Data ss:Type="Number">0.196188712519049</Data></Cell><Cell><Data ss:Type="Number">0.134889890602636</Data></Cell><Cell><Data ss:Type="Number">0.4358025188614</Data></Cell><Cell><Data ss:Type="Number">0.319061899970957</Data></Cell><Cell><Data ss:Type="Number">0</Data></Cell><Cell><Data ss:Type="Number">0.306766505084123</Data></Cell><Cell><Data ss:Type="Number">0.424548759356427</Data></Cell><Cell><Data ss:Type="Number">0.593217510219218</Data></Cell><Cell><Data ss:Type="Number">0.602763941834197</Data></Cell><Cell><Data ss:Type="Number">0.0267397609224954</Data></Cell><Cell><Data ss:Type="Number">0.483397520881667</Data></Cell><Cell><Data ss:Type="Number">0.589605973141848</Data></Cell><Cell><Data ss:Type="Number">0.409712743426194</Data></Cell><Cell><Data ss:Type="Number">0.455536149287055</Data></Cell><Cell><Data ss:Type="Number">0.319318605548925</Data></Cell><Cell><Data ss:Type="Number">0.404820682009419</Data></Cell><Cell><Data ss:Type="Number">0.00369127877520529</Data></Cell><Cell><Data ss:Type="Number">0.254810512956029</Data></Cell><Cell><Data ss:Type="Number">0.171624238292409</Data></Cell><Cell><Data ss:Type="Number">0.285365263273065</Data></Cell><Cell><Data ss:Type="Number">0.00131620838277549</Data></Cell><Cell><Data ss:Type="Number">0.220326937854983</Data></Cell><Cell><Data ss:Type="Number">0.00561135688765223</Data></Cell><Cell><Data ss:Type="Number">0.157011752488757</Data></Cell><Cell><Data ss:Type="Number">0.0168720957540709</Data></Cell><Cell><Data ss:Type="Number">0</Data></Cell><Cell><Data ss:Type="Number">0.363011055065256</Data></Cell></Row><Row ss:Height="12.816"><Cell><Data ss:Type="String">DOWNREGULATION_OF_TGF_BETA_RECEPTOR_SIGNALING</Data></Cell><Cell><Data ss:Type="Number">0.800789287951494</Data></Cell><Cell><Data ss:Type="Number">0.728095956192111</Data></Cell><Cell><Data ss:Type="Number">0.769444012739647</Data></Cell><Cell><Data ss:Type="Number">0.713156683006875</Data></Cell><Cell><Data ss:Type="Number">0.439062394957969</Data></Cell><Cell><Data ss:Type="Number">0.723119904042951</Data></Cell><Cell><Data ss:Type="Number">0.740233649844946</Data></Cell><Cell><Data ss:Type="Number">0.530357304982385</Data></Cell><Cell><Data ss:Type="Number">0.586102507360724</Data></Cell><Cell><Data ss:Type="Number">0.538948150066331</Data></Cell><Cell><Data ss:Type="Number">0.545985394656753</Data></Cell><Cell><Data ss:Type="Number">0.862282807003756</Data></Cell><Cell><Data ss:Type="Number">0.746063772668275</Data></Cell><Cell><Data ss:Type="Number">0.827235600331792</Data></Cell><Cell><Data ss:Type="Number">0.580057970869324</Data></Cell><Cell><Data ss:Type="Number">0.439166900954454</Data></Cell><Cell><Data ss:Type="Number">0.807155109468119</Data></Cell><Cell><Data ss:Type="Number">0.556237858042628</Data></Cell><Cell><Data ss:Type="Number">0.700623339249958</Data></Cell><Cell><Data ss:Type="Number">0.58123299800359</Data></Cell><Cell><Data ss:Type="Number">0.552340361258431</Data></Cell><Cell><Data ss:Type="Number">0.226288891252102</Data></Cell><Cell><Data ss:Type="Number">0.41403622014355</Data></Cell><Cell><Data ss:Type="Number">0.583583003616943</Data></Cell><Cell><Data ss:Type="Number">0.643593580154106</Data></Cell><Cell><Data ss:Type="Number">0.672831017381397</Data></Cell><Cell><Data ss:Type="Number">1</Data></Cell><Cell><Data ss:Type="Number">0.533625959842512</Data></Cell><Cell><Data ss:Type="Number">0.830103451421643</Data></Cell><Cell><Data ss:Type="Number">0.707661433943041</Data></Cell><Cell><Data ss:Type="Number">0.629754210781512</Data></Cell><Cell><Data ss:Type="Number">0.822624640642549</Data></Cell><Cell><Data ss:Type="Number">0.7780211119831</Data></Cell><Cell><Data ss:Type="Number">0.841976478877593</Data></Cell><Cell><Data ss:Type="Number">0.647326535843309</Data></Cell><Cell><Data ss:Type="Number">0.545551337121496</Data></Cell><Cell><Data ss:Type="Number">0.636034787071585</Data></Cell><Cell><Data ss:Type="Number">0.415760191894896</Data></Cell><Cell><Data ss:Type="Number">0.693716969829288</Data></Cell><Cell><Data ss:Type="Number">0.454917471739561</Data></Cell><Cell><Data ss:Type="Number">0.309250297555104</Data></Cell><Cell><Data ss:Type="Number">0.563825810470505</Data></Cell><Cell><Data ss:Type="Number">0.577314394753639</Data></Cell><Cell><Data ss:Type="Number">0.896059198609386</Data></Cell><Cell><Data ss:Type="Number">0.443913895803987</Data></Cell><Cell><Data ss:Type="Number">0.762948448195208</Data></Cell><Cell><Data ss:Type="Number">0.514117117080745</Data></Cell><Cell><Data ss:Type="Number">0.857777228786618</Data></Cell><Cell><Data ss:Type="Number">0.403339932337499</Data></Cell><Cell><Data ss:Type="Number">0.783902492145201</Data></Cell><Cell><Data ss:Type="Number">0.716055284072407</Data></Cell><Cell><Data ss:Type="Number">0.730030377908297</Data></Cell><Cell><Data ss:Type="Number">0.754734652563887</Data></Cell><Cell><Data ss:Type="Number">0.568525606462755</Data></Cell><Cell><Data ss:Type="Number">0.677550074950697</Data></Cell><Cell><Data ss:Type="Number">0.924653040702414</Data></Cell><Cell><Data ss:Type="Number">0.160122620295829</Data></Cell><Cell><Data ss:Type="Number">0.846782373361214</Data></Cell><Cell><Data ss:Type="Number">0.577876161662941</Data></Cell><Cell><Data ss:Type="Number">0.758208079988123</Data></Cell><Cell><Data ss:Type="Number">0.606147554407849</Data></Cell><Cell><Data ss:Type="Number">0.681835396644874</Data></Cell><Cell><Data ss:Type="Number">0.44688252084295</Data></Cell><Cell><Data ss:Type="Number">0.568739494223349</Data></Cell><Cell><Data ss:Type="Number">0.61751333510355</Data></Cell><Cell><Data ss:Type="Number">0.694388450989638</Data></Cell><Cell><Data ss:Type="Number">0.635472943389523</Data></Cell><Cell><Data ss:Type="Number">0.679232273426731</Data></Cell><Cell><Data ss:Type="Number">0.593774679756474</Data></Cell><Cell><Data ss:Type="Number">0.44757435278905</Data></Cell><Cell><Data ss:Type="Number">0.546711382178069</Data></Cell><Cell><Data ss:Type="Number">0.621099364046591</Data></Cell><Cell><Data ss:Type="Number">0.555893744583917</Data></Cell><Cell><Data ss:Type="Number">0.614651164175464</Data></Cell><Cell><Data ss:Type="Number">0.46375494004183</Data></Cell><Cell><Data ss:Type="Number">0.455058800465516</Data></Cell><Cell><Data ss:Type="Number">0.465875510344139</Data></Cell><Cell><Data ss:Type="Number">0.870986910627606</Data></Cell><Cell><Data ss:Type="Number">0.780564073648445</Data></Cell><Cell><Data ss:Type="Number">0.779494253294538</Data></Cell><Cell><Data ss:Type="Number">0.767542513252379</Data></Cell><Cell><Data ss:Type="Number">0.520621390793855</Data></Cell><Cell><Data ss:Type="Number">0.593038918310813</Data></Cell><Cell><Data ss:Type="Number">0.561026345536977</Data></Cell><Cell><Data ss:Type="Number">0.54264597125037</Data></Cell><Cell><Data ss:Type="Number">0.675170143077668</Data></Cell><Cell><Data ss:Type="Number">0.177745439747677</Data></Cell><Cell><Data ss:Type="Number">0.14209802152584</Data></Cell><Cell><Data ss:Type="Number">0.247348301776185</Data></Cell><Cell><Data ss:Type="Number">0.298659423416214</Data></Cell><Cell><Data ss:Type="Number">0.207433641980072</Data></Cell><Cell><Data ss:Type="Number">0.414680760130936</Data></Cell><Cell><Data ss:Type="Number">0.416008405815234</Data></Cell><Cell><Data ss:Type="Number">0.380440482469018</Data></Cell><Cell><Data ss:Type="Number">0.115685625582966</Data></Cell><Cell><Data ss:Type="Number">0.400671039976125</Data></Cell><Cell><Data ss:Type="Number">0.333819493709093</Data></Cell><Cell><Data ss:Type="Number">0.438739714038233</Data></Cell><Cell><Data ss:Type="Number">0.404620849284704</Data></Cell><Cell><Data ss:Type="Number">0.344550936294428</Data></Cell><Cell><Data ss:Type="Number">0.114281602421156</Data></Cell><Cell><Data ss:Type="Number">0.423233110508864</Data></Cell><Cell><Data ss:Type="Number">0.053125322206479</Data></Cell><Cell><Data ss:Type="Number">0.375213496640749</Data></Cell><Cell><Data ss:Type="Number">0.253690666605416</Data></Cell><Cell><Data ss:Type="Number">0.363072008100153</Data></Cell><Cell><Data ss:Type="Number">0.350729141069022</Data></Cell><Cell><Data ss:Type="Number">0.295307768234082</Data></Cell><Cell><Data ss:Type="Number">0.370208056702931</Data></Cell><Cell><Data ss:Type="Number">0.391367680003015</Data></Cell><Cell><Data ss:Type="Number">0.305392194125077</Data></Cell><Cell><Data ss:Type="Number">0.396700179471659</Data></Cell><Cell><Data ss:Type="Number">0.114477722210231</Data></Cell><Cell><Data ss:Type="Number">0.150042769183009</Data></Cell><Cell><Data ss:Type="Number">0.223634783919316</Data></Cell><Cell><Data ss:Type="Number">0.223496126301499</Data></Cell><Cell><Data ss:Type="Number">0.330937546027007</Data></Cell><Cell><Data ss:Type="Number">0.266391254934234</Data></Cell><Cell><Data ss:Type="Number">0.127355679029512</Data></Cell><Cell><Data ss:Type="Number">0.311892896851892</Data></Cell><Cell><Data ss:Type="Number">0.243844142627114</Data></Cell><Cell><Data ss:Type="Number">0.118153937332362</Data></Cell><Cell><Data ss:Type="Number">0.225648845731891</Data></Cell><Cell><Data ss:Type="Number">0.297394869935291</Data></Cell><Cell><Data ss:Type="Number">0.27605235802849</Data></Cell><Cell><Data ss:Type="Number">0.371048341603786</Data></Cell><Cell><Data ss:Type="Number">0.172630516731093</Data></Cell><Cell><Data ss:Type="Number">0.133111490909241</Data></Cell><Cell><Data ss:Type="Number">0.221596865325366</Data></Cell><Cell><Data ss:Type="Number">0.268393873863631</Data></Cell><Cell><Data ss:Type="Number">0.34908600937279</Data></Cell><Cell><Data ss:Type="Number">0.238845709451873</Data></Cell><Cell><Data ss:Type="Number">0.360673644362668</Data></Cell><Cell><Data ss:Type="Number">0.293073270470436</Data></Cell><Cell><Data ss:Type="Number">0.147063782391672</Data></Cell><Cell><Data ss:Type="Number">0.258034501621638</Data></Cell><Cell><Data ss:Type="Number">0.280236053498919</Data></Cell><Cell><Data ss:Type="Number">0.314158802693968</Data></Cell><Cell><Data ss:Type="Number">0.305232764507013</Data></Cell><Cell><Data ss:Type="Number">0.325295001134739</Data></Cell><Cell><Data ss:Type="Number">0.236954301378379</Data></Cell><Cell><Data ss:Type="Number">0.0728000169029378</Data></Cell><Cell><Data ss:Type="Number">0.380396013780351</Data></Cell><Cell><Data ss:Type="Number">0.267224694063864</Data></Cell><Cell><Data ss:Type="Number">0.380134453855666</Data></Cell><Cell><Data ss:Type="Number">0.131142996414363</Data></Cell><Cell><Data ss:Type="Number">0.240746927351611</Data></Cell><Cell><Data ss:Type="Number">0.0868459364439039</Data></Cell><Cell><Data ss:Type="Number">0.0901039773745619</Data></Cell><Cell><Data ss:Type="Number">0.280733332964841</Data></Cell><Cell><Data ss:Type="Number">0.134141045096866</Data></Cell><Cell><Data ss:Type="Number">0.317250050604172</Data></Cell><Cell><Data ss:Type="Number">0.427483587570349</Data></Cell><Cell><Data ss:Type="Number">0.420309570497874</Data></Cell><Cell><Data ss:Type="Number">0</Data></Cell><Cell><Data ss:Type="Number">0.368365219444794</Data></Cell><Cell><Data ss:Type="Number">0.435014272976942</Data></Cell><Cell><Data ss:Type="Number">0.155744102251162</Data></Cell><Cell><Data ss:Type="Number">0.309392199779132</Data></Cell><Cell><Data ss:Type="Number">0.214755393245963</Data></Cell><Cell><Data ss:Type="Number">0.239973716847078</Data></Cell><Cell><Data ss:Type="Number">0.119491442457448</Data></Cell><Cell><Data ss:Type="Number">0.118133820232505</Data></Cell><Cell><Data ss:Type="Number">0.206497056124078</Data></Cell><Cell><Data ss:Type="Number">0.261783529744131</Data></Cell><Cell><Data ss:Type="Number">0.179059223972163</Data></Cell><Cell><Data ss:Type="Number">0.197733944052494</Data></Cell><Cell><Data ss:Type="Number">0.147301504527052</Data></Cell><Cell><Data ss:Type="Number">0.215422862557297</Data></Cell><Cell><Data ss:Type="Number">0.190024399156234</Data></Cell><Cell><Data ss:Type="Number">0.417856994655181</Data></Cell><Cell><Data ss:Type="Number">0.082489234444674</Data></Cell></Row><Row ss:Height="12.816"><Cell><Data ss:Type="String">COLLAGEN_FORMATION</Data></Cell><Cell><Data ss:Type="Number">0.571027938997832</Data></Cell><Cell><Data ss:Type="Number">0.530566828265066</Data></Cell><Cell><Data ss:Type="Number">0.626004876027072</Data></Cell><Cell><Data ss:Type="Number">0.686016733962624</Data></Cell><Cell><Data ss:Type="Number">0.364229245098652</Data></Cell><Cell><Data ss:Type="Number">0.430749941226296</Data></Cell><Cell><Data ss:Type="Number">0.732610598203889</Data></Cell><Cell><Data ss:Type="Number">0.953421357194688</Data></Cell><Cell><Data ss:Type="Number">0.716784902435975</Data></Cell><Cell><Data ss:Type="Number">0.686887367552245</Data></Cell><Cell><Data ss:Type="Number">0.802107092962145</Data></Cell><Cell><Data ss:Type="Number">0.458115410075033</Data></Cell><Cell><Data ss:Type="Number">0.635244285955823</Data></Cell><Cell><Data ss:Type="Number">0.506240700760665</Data></Cell><Cell><Data ss:Type="Number">0.760857017735751</Data></Cell><Cell><Data ss:Type="Number">0.750452560320734</Data></Cell><Cell><Data ss:Type="Number">0.614942650951719</Data></Cell><Cell><Data ss:Type="Number">0.839062283500301</Data></Cell><Cell><Data ss:Type="Number">0.477403879787981</Data></Cell><Cell><Data ss:Type="Number">0.435214060130647</Data></Cell><Cell><Data ss:Type="Number">0.688924520240075</Data></Cell><Cell><Data ss:Type="Number">0.872261293203926</Data></Cell><Cell><Data ss:Type="Number">0.405214236644634</Data></Cell><Cell><Data ss:Type="Number">0.853850853170901</Data></Cell><Cell><Data ss:Type="Number">0.742435847992818</Data></Cell><Cell><Data ss:Type="Number">0.782517927874706</Data></Cell><Cell><Data ss:Type="Number">0.417840586744469</Data></Cell><Cell><Data ss:Type="Number">0.770236452949378</Data></Cell><Cell><Data ss:Type="Number">0.543378802759259</Data></Cell><Cell><Data ss:Type="Number">0.703138682132984</Data></Cell><Cell><Data ss:Type="Number">0.430749941226296</Data></Cell><Cell><Data ss:Type="Number">0.54408054441976</Data></Cell><Cell><Data ss:Type="Number">0.490871360257656</Data></Cell><Cell><Data ss:Type="Number">0.630036694348869</Data></Cell><Cell><Data ss:Type="Number">0.567011130295307</Data></Cell><Cell><Data ss:Type="Number">0.831114459037244</Data></Cell><Cell><Data ss:Type="Number">0.652006677018012</Data></Cell><Cell><Data ss:Type="Number">0.666160445982118</Data></Cell><Cell><Data ss:Type="Number">0.735930763675673</Data></Cell><Cell><Data ss:Type="Number">0.423781971685854</Data></Cell><Cell><Data ss:Type="Number">0.371634408477337</Data></Cell><Cell><Data ss:Type="Number">0.716308314081115</Data></Cell><Cell><Data ss:Type="Number">0.506158483205771</Data></Cell><Cell><Data ss:Type="Number">0.587370834672156</Data></Cell><Cell><Data ss:Type="Number">0.736333942236584</Data></Cell><Cell><Data ss:Type="Number">0.489353448571598</Data></Cell><Cell><Data ss:Type="Number">0.72212491310584</Data></Cell><Cell><Data ss:Type="Number">0.495582512305667</Data></Cell><Cell><Data ss:Type="Number">0.85026011238128</Data></Cell><Cell><Data ss:Type="Number">0.546430212163083</Data></Cell><Cell><Data ss:Type="Number">0.68689946279635</Data></Cell><Cell><Data ss:Type="Number">0.658855790773904</Data></Cell><Cell><Data ss:Type="Number">0.454473499825154</Data></Cell><Cell><Data ss:Type="Number">0.797471143797839</Data></Cell><Cell><Data ss:Type="Number">0.613641122706462</Data></Cell><Cell><Data ss:Type="Number">0.531780439752689</Data></Cell><Cell><Data ss:Type="Number">0.952545765732058</Data></Cell><Cell><Data ss:Type="Number">0.468805937678126</Data></Cell><Cell><Data ss:Type="Number">0.910862064314242</Data></Cell><Cell><Data ss:Type="Number">0.460078158401665</Data></Cell><Cell><Data ss:Type="Number">0.595285838744111</Data></Cell><Cell><Data ss:Type="Number">0.632871124292454</Data></Cell><Cell><Data ss:Type="Number">0.670921470891015</Data></Cell><Cell><Data ss:Type="Number">0.784618770384703</Data></Cell><Cell><Data ss:Type="Number">0.863652315479096</Data></Cell><Cell><Data ss:Type="Number">0.592104073914446</Data></Cell><Cell><Data ss:Type="Number">0.661853544550761</Data></Cell><Cell><Data ss:Type="Number">0.506240700760665</Data></Cell><Cell><Data ss:Type="Number">0.430749941226296</Data></Cell><Cell><Data ss:Type="Number">0.770836893827448</Data></Cell><Cell><Data ss:Type="Number">0.819132948427641</Data></Cell><Cell><Data ss:Type="Number">0.86367932464752</Data></Cell><Cell><Data ss:Type="Number">0.585987206601679</Data></Cell><Cell><Data ss:Type="Number">0.804796780524077</Data></Cell><Cell><Data ss:Type="Number">0.562237693322059</Data></Cell><Cell><Data ss:Type="Number">1</Data></Cell><Cell><Data ss:Type="Number">0.978217817238671</Data></Cell><Cell><Data ss:Type="Number">0.513779517574782</Data></Cell><Cell><Data ss:Type="Number">0.616131072109977</Data></Cell><Cell><Data ss:Type="Number">0.71340265318189</Data></Cell><Cell><Data ss:Type="Number">0.648988633676765</Data></Cell><Cell><Data ss:Type="Number">0.725011722030512</Data></Cell><Cell><Data ss:Type="Number">0.655426338059385</Data></Cell><Cell><Data ss:Type="Number">0.806137825200673</Data></Cell><Cell><Data ss:Type="Number">0.811162801270526</Data></Cell><Cell><Data ss:Type="Number">0.668745853507657</Data></Cell><Cell><Data ss:Type="Number">0.203895603345511</Data></Cell><Cell><Data ss:Type="Number">0.173921140509234</Data></Cell><Cell><Data ss:Type="Number">0.237934637093214</Data></Cell><Cell><Data ss:Type="Number">0.139997488403892</Data></Cell><Cell><Data ss:Type="Number">0.144714268312636</Data></Cell><Cell><Data ss:Type="Number">0.000636751477150523</Data></Cell><Cell><Data ss:Type="Number">0</Data></Cell><Cell><Data ss:Type="Number">0.102835221490076</Data></Cell><Cell><Data ss:Type="Number">0.249035991882029</Data></Cell><Cell><Data ss:Type="Number">0.0181018646912748</Data></Cell><Cell><Data ss:Type="Number">0.0751472003867045</Data></Cell><Cell><Data ss:Type="Number">0</Data></Cell><Cell><Data ss:Type="Number">0</Data></Cell><Cell><Data ss:Type="Number">0.10859912951015</Data></Cell><Cell><Data ss:Type="Number">0.186177122484776</Data></Cell><Cell><Data ss:Type="Number">0.0522921772549935</Data></Cell><Cell><Data ss:Type="Number">0.221249025685263</Data></Cell><Cell><Data ss:Type="Number">0.0384243536328252</Data></Cell><Cell><Data ss:Type="Number">0.142974318765992</Data></Cell><Cell><Data ss:Type="Number">0.0178485667654822</Data></Cell><Cell><Data ss:Type="Number">0.0669879058733036</Data></Cell><Cell><Data ss:Type="Number">0</Data></Cell><Cell><Data ss:Type="Number">0.0362785327312088</Data></Cell><Cell><Data ss:Type="Number">0</Data></Cell><Cell><Data ss:Type="Number">0.0808744012821824</Data></Cell><Cell><Data ss:Type="Number">0.0545832687303045</Data></Cell><Cell><Data ss:Type="Number">0.171219061010977</Data></Cell><Cell><Data ss:Type="Number">0.281190973316053</Data></Cell><Cell><Data ss:Type="Number">0.133046402599652</Data></Cell><Cell><Data ss:Type="Number">0.123689515680495</Data></Cell><Cell><Data ss:Type="Number">0.0530281656841252</Data></Cell><Cell><Data ss:Type="Number">0.104672885911863</Data></Cell><Cell><Data ss:Type="Number">0.0869705432062633</Data></Cell><Cell><Data ss:Type="Number">0.0500416006713368</Data></Cell><Cell><Data ss:Type="Number">0.182098798693191</Data></Cell><Cell><Data ss:Type="Number">0.227533629460677</Data></Cell><Cell><Data ss:Type="Number">0.123258497505281</Data></Cell><Cell><Data ss:Type="Number">0.0742607138548868</Data></Cell><Cell><Data ss:Type="Number">0.104231871723653</Data></Cell><Cell><Data ss:Type="Number">0.061142743289079</Data></Cell><Cell><Data ss:Type="Number">0.124315973053975</Data></Cell><Cell><Data ss:Type="Number">0.163816394761699</Data></Cell><Cell><Data ss:Type="Number">0.161210332936329</Data></Cell><Cell><Data ss:Type="Number">0.138269027313389</Data></Cell><Cell><Data ss:Type="Number">0.0263725951107957</Data></Cell><Cell><Data ss:Type="Number">0.142090246408676</Data></Cell><Cell><Data ss:Type="Number">0</Data></Cell><Cell><Data ss:Type="Number">0</
[truncated: 1,604,570 more chars]
