# Supplementary material for: Network analysis of EMT and MET micro-RNA regulation in breast cancer
Source: Sci Rep. 2017 Oct 19;7:13534. doi: 10.1038/s41598-017-13903-1 (PMC5648819; doi:10.1038/s41598-017-13903-1)
Supplement: Supplementary file 11 — Table S15 [file 41598_2017_13903_MOESM11_ESM.xml]

<?xml version="1.0" encoding="UTF-8"?>
<?mso-application progid="Excel.Sheet"?><Workbook xmlns:o="urn:schemas-microsoft-com:office:office" xmlns:x2="http://schemas.microsoft.com/office/excel/2003/xml" xmlns:c="urn:schemas-microsoft-com:office:component:spreadsheet" xmlns:html="http://www.w3.org/TR/REC-html40" xmlns:x="urn:schemas-microsoft-com:office:excel" xmlns:ss="urn:schemas-microsoft-com:office:spreadsheet" xmlns:xsi="http://www.w3.org/2001/XMLSchema-instance"><OfficeDocumentSettings xmlns="urn:schemas-microsoft-com:office:office"><Colors><Color><Index>3</Index><RGB>#c0c0c0</RGB></Color><Color><Index>4</Index><RGB>#ff0000</RGB></Color></Colors></OfficeDocumentSettings><ExcelWorkbook xmlns="urn:schemas-microsoft-com:office:excel"><WindowHeight>9000</WindowHeight><WindowWidth>13860</WindowWidth><WindowTopX>240</WindowTopX><WindowTopY>75</WindowTopY><ProtectStructure>False</ProtectStructure><ProtectWindows>False</ProtectWindows></ExcelWorkbook><Styles><Style ss:ID="Default" ss:Name="Default"/><Style ss:ID="Result" ss:Name="Result"><Font ss:Bold="1" ss:Italic="1" ss:Underline="Single"/></Style><Style ss:ID="Result2" ss:Name="Result2"><Font ss:Bold="1" ss:Italic="1" ss:Underline="Single"/><NumberFormat ss:Format="Currency"/></Style><Style ss:ID="Heading" ss:Name="Heading"><Font ss:Bold="1" ss:Italic="1" ss:Size="16"/></Style><Style ss:ID="Heading1" ss:Name="Heading1"><Font ss:Bold="1" ss:Italic="1" ss:Size="16"/></Style><Style ss:ID="co1"/><Style ss:ID="ta1"/><Style ss:ID="ce1"><NumberFormat ss:Format="Scientific"/></Style></Styles><ss:Worksheet ss:Name="Sheet1"><Table ss:StyleID="ta1"><Column ss:Span="172" ss:Width="64.008"/><Row ss:Height="12.816"><Cell ss:Index="2"><Data ss:Type="String">P1</Data></Cell><Cell><Data ss:Type="String">P2</Data></Cell><Cell><Data ss:Type="String">P3</Data></Cell><Cell><Data ss:Type="String">P4</Data></Cell><Cell><Data ss:Type="String">P5</Data></Cell><Cell><Data ss:Type="String">P6</Data></Cell><Cell><Data ss:Type="String">P7</Data></Cell><Cell><Data ss:Type="String">P8</Data></Cell><Cell><Data ss:Type="String">P9</Data></Cell><Cell><Data ss:Type="String">P10</Data></Cell><Cell><Data ss:Type="String">P11</Data></Cell><Cell><Data ss:Type="String">P12</Data></Cell><Cell><Data ss:Type="String">P13</Data></Cell><Cell><Data ss:Type="String">P14</Data></Cell><Cell><Data ss:Type="String">P15</Data></Cell><Cell><Data ss:Type="String">P16</Data></Cell><Cell><Data ss:Type="String">P17</Data></Cell><Cell><Data ss:Type="String">P18</Data></Cell><Cell><Data ss:Type="String">P19</Data></Cell><Cell><Data ss:Type="String">P20</Data></Cell><Cell><Data ss:Type="String">P21</Data></Cell><Cell><Data ss:Type="String">P22</Data></Cell><Cell><Data ss:Type="String">P23</Data></Cell><Cell><Data ss:Type="String">P24</Data></Cell><Cell><Data ss:Type="String">P25</Data></Cell><Cell><Data ss:Type="String">P26</Data></Cell><Cell><Data ss:Type="String">P27</Data></Cell><Cell><Data ss:Type="String">P28</Data></Cell><Cell><Data ss:Type="String">P29</Data></Cell><Cell><Data ss:Type="String">P30</Data></Cell><Cell><Data ss:Type="String">P31</Data></Cell><Cell><Data ss:Type="String">P32</Data></Cell><Cell><Data ss:Type="String">P33</Data></Cell><Cell><Data ss:Type="String">P34</Data></Cell><Cell><Data ss:Type="String">P35</Data></Cell><Cell><Data ss:Type="String">P36</Data></Cell><Cell><Data ss:Type="String">P37</Data></Cell><Cell><Data ss:Type="String">P38</Data></Cell><Cell><Data ss:Type="String">P39</Data></Cell><Cell><Data ss:Type="String">P40</Data></Cell><Cell><Data ss:Type="String">P41</Data></Cell><Cell><Data ss:Type="String">P42</Data></Cell><Cell><Data ss:Type="String">P43</Data></Cell><Cell><Data ss:Type="String">P44</Data></Cell><Cell><Data ss:Type="String">P45</Data></Cell><Cell><Data ss:Type="String">P46</Data></Cell><Cell><Data ss:Type="String">P47</Data></Cell><Cell><Data ss:Type="String">P48</Data></Cell><Cell><Data ss:Type="String">P49</Data></Cell><Cell><Data ss:Type="String">P50</Data></Cell><Cell><Data ss:Type="String">P51</Data></Cell><Cell><Data ss:Type="String">P52</Data></Cell><Cell><Data ss:Type="String">P53</Data></Cell><Cell><Data ss:Type="String">P54</Data></Cell><Cell><Data ss:Type="String">P55</Data></Cell><Cell><Data ss:Type="String">P56</Data></Cell><Cell><Data ss:Type="String">P57</Data></Cell><Cell><Data ss:Type="String">P58</Data></Cell><Cell><Data ss:Type="String">P59</Data></Cell><Cell><Data ss:Type="String">P60</Data></Cell><Cell><Data ss:Type="String">P61</Data></Cell><Cell><Data ss:Type="String">P62</Data></Cell><Cell><Data ss:Type="String">P63</Data></Cell><Cell><Data ss:Type="String">P64</Data></Cell><Cell><Data ss:Type="String">P65</Data></Cell><Cell><Data ss:Type="String">P66</Data></Cell><Cell><Data ss:Type="String">P67</Data></Cell><Cell><Data ss:Type="String">P68</Data></Cell><Cell><Data ss:Type="String">P69</Data></Cell><Cell><Data ss:Type="String">P70</Data></Cell><Cell><Data ss:Type="String">P71</Data></Cell><Cell><Data ss:Type="String">P72</Data></Cell><Cell><Data ss:Type="String">P73</Data></Cell><Cell><Data ss:Type="String">P74</Data></Cell><Cell><Data ss:Type="String">P75</Data></Cell><Cell><Data ss:Type="String">P76</Data></Cell><Cell><Data ss:Type="String">P77</Data></Cell><Cell><Data ss:Type="String">P78</Data></Cell><Cell><Data ss:Type="String">P79</Data></Cell><Cell><Data ss:Type="String">P80</Data></Cell><Cell><Data ss:Type="String">P81</Data></Cell><Cell><Data ss:Type="String">P82</Data></Cell><Cell><Data ss:Type="String">P83</Data></Cell><Cell><Data ss:Type="String">P84</Data></Cell><Cell><Data ss:Type="String">P85</Data></Cell><Cell><Data ss:Type="String">P86</Data></Cell><Cell><Data ss:Type="String">P87</Data></Cell><Cell><Data ss:Type="String">P88</Data></Cell><Cell><Data ss:Type="String">P89</Data></Cell><Cell><Data ss:Type="String">P90</Data></Cell><Cell><Data ss:Type="String">P91</Data></Cell><Cell><Data ss:Type="String">P92</Data></Cell><Cell><Data ss:Type="String">P93</Data></Cell><Cell><Data ss:Type="String">P94</Data></Cell><Cell><Data ss:Type="String">P95</Data></Cell><Cell><Data ss:Type="String">P96</Data></Cell><Cell><Data ss:Type="String">P97</Data></Cell><Cell><Data ss:Type="String">P98</Data></Cell><Cell><Data ss:Type="String">P99</Data></Cell><Cell><Data ss:Type="String">P100</Data></Cell><Cell><Data ss:Type="String">P101</Data></Cell><Cell><Data ss:Type="String">P102</Data></Cell><Cell><Data ss:Type="String">P103</Data></Cell><Cell><Data ss:Type="String">P104</Data></Cell><Cell><Data ss:Type="String">P105</Data></Cell><Cell><Data ss:Type="String">P106</Data></Cell><Cell><Data ss:Type="String">P107</Data></Cell><Cell><Data ss:Type="String">P108</Data></Cell><Cell><Data ss:Type="String">P109</Data></Cell><Cell><Data ss:Type="String">P110</Data></Cell><Cell><Data ss:Type="String">P111</Data></Cell><Cell><Data ss:Type="String">P112</Data></Cell><Cell><Data ss:Type="String">P113</Data></Cell><Cell><Data ss:Type="String">P114</Data></Cell><Cell><Data ss:Type="String">P115</Data></Cell><Cell><Data ss:Type="String">P116</Data></Cell><Cell><Data ss:Type="String">P117</Data></Cell><Cell><Data ss:Type="String">P118</Data></Cell><Cell><Data ss:Type="String">P119</Data></Cell><Cell><Data ss:Type="String">P120</Data></Cell><Cell><Data ss:Type="String">P121</Data></Cell><Cell><Data ss:Type="String">P122</Data></Cell><Cell><Data ss:Type="String">P123</Data></Cell><Cell><Data ss:Type="String">P124</Data></Cell><Cell><Data ss:Type="String">P125</Data></Cell><Cell><Data ss:Type="String">P126</Data></Cell><Cell><Data ss:Type="String">P127</Data></Cell><Cell><Data ss:Type="String">P128</Data></Cell><Cell><Data ss:Type="String">P129</Data></Cell><Cell><Data ss:Type="String">P130</Data></Cell><Cell><Data ss:Type="String">P131</Data></Cell><Cell><Data ss:Type="String">P132</Data></Cell><Cell><Data ss:Type="String">P133</Data></Cell><Cell><Data ss:Type="String">P134</Data></Cell><Cell><Data ss:Type="String">P135</Data></Cell><Cell><Data ss:Type="String">P136</Data></Cell><Cell><Data ss:Type="String">P137</Data></Cell><Cell><Data ss:Type="String">P138</Data></Cell><Cell><Data ss:Type="String">P139</Data></Cell><Cell><Data ss:Type="String">P140</Data></Cell><Cell><Data ss:Type="String">P141</Data></Cell><Cell><Data ss:Type="String">P142</Data></Cell><Cell><Data ss:Type="String">P143</Data></Cell><Cell><Data ss:Type="String">P144</Data></Cell><Cell><Data ss:Type="String">P145</Data></Cell><Cell><Data ss:Type="String">P146</Data></Cell><Cell><Data ss:Type="String">P147</Data></Cell><Cell><Data ss:Type="String">P148</Data></Cell><Cell><Data ss:Type="String">P149</Data></Cell><Cell><Data ss:Type="String">P150</Data></Cell><Cell><Data ss:Type="String">P151</Data></Cell><Cell><Data ss:Type="String">P152</Data></Cell><Cell><Data ss:Type="String">P153</Data></Cell><Cell><Data ss:Type="String">P154</Data></Cell><Cell><Data ss:Type="String">P155</Data></Cell><Cell><Data ss:Type="String">P156</Data></Cell><Cell><Data ss:Type="String">P157</Data></Cell><Cell><Data ss:Type="String">P158</Data></Cell><Cell><Data ss:Type="String">P159</Data></Cell><Cell><Data ss:Type="String">P160</Data></Cell><Cell><Data ss:Type="String">P161</Data></Cell><Cell><Data ss:Type="String">P162</Data></Cell><Cell><Data ss:Type="String">P163</Data></Cell><Cell><Data ss:Type="String">P164</Data></Cell><Cell><Data ss:Type="String">P165</Data></Cell><Cell><Data ss:Type="String">P166</Data></Cell><Cell><Data ss:Type="String">P167</Data></Cell><Cell><Data ss:Type="String">P168</Data></Cell><Cell><Data ss:Type="String">P169</Data></Cell><Cell><Data ss:Type="String">P170</Data></Cell><Cell><Data ss:Type="String">P171</Data></Cell><Cell><Data ss:Type="String">P172</Data></Cell></Row><Row ss:Height="12.816"><Cell><Data ss:Type="String">Tryptophan_metabolism</Data></Cell><Cell><Data ss:Type="Number">0.661031152937148</Data></Cell><Cell><Data ss:Type="Number">0.396794101818522</Data></Cell><Cell><Data ss:Type="Number">0.600602537186539</Data></Cell><Cell><Data ss:Type="Number">0.69671765089815</Data></Cell><Cell><Data ss:Type="Number">0.319590565070648</Data></Cell><Cell><Data ss:Type="Number">0.597383152370791</Data></Cell><Cell><Data ss:Type="Number">0.585764315830041</Data></Cell><Cell><Data ss:Type="Number">0.299746355714784</Data></Cell><Cell><Data ss:Type="Number">0.5386079034322</Data></Cell><Cell><Data ss:Type="Number">0.277748644426339</Data></Cell><Cell><Data ss:Type="Number">0.373738327798137</Data></Cell><Cell><Data ss:Type="Number">0.515872875564411</Data></Cell><Cell><Data ss:Type="Number">0.581287921850056</Data></Cell><Cell><Data ss:Type="Number">0.302746034145353</Data></Cell><Cell><Data ss:Type="Number">0.637932461014197</Data></Cell><Cell><Data ss:Type="Number">0.260060694262518</Data></Cell><Cell><Data ss:Type="Number">0.68485458797708</Data></Cell><Cell><Data ss:Type="Number">0.351204113056324</Data></Cell><Cell><Data ss:Type="Number">0.715145876980378</Data></Cell><Cell><Data ss:Type="Number">0.402370532817314</Data></Cell><Cell><Data ss:Type="Number">0.37837312072936</Data></Cell><Cell><Data ss:Type="Number">0.261016341842114</Data></Cell><Cell><Data ss:Type="Number">0.341553055659699</Data></Cell><Cell><Data ss:Type="Number">0.582794505932665</Data></Cell><Cell><Data ss:Type="Number">0.485803213033437</Data></Cell><Cell><Data ss:Type="Number">0.524230300628337</Data></Cell><Cell><Data ss:Type="Number">0.474217029130574</Data></Cell><Cell><Data ss:Type="Number">0.348103939093581</Data></Cell><Cell><Data ss:Type="Number">0.455159329770056</Data></Cell><Cell><Data ss:Type="Number">0.424058180254639</Data></Cell><Cell><Data ss:Type="Number">0.408054266637168</Data></Cell><Cell><Data ss:Type="Number">0.430352090510242</Data></Cell><Cell><Data ss:Type="Number">0.596127784028972</Data></Cell><Cell><Data ss:Type="Number">0.393110091699919</Data></Cell><Cell><Data ss:Type="Number">0.688397852788209</Data></Cell><Cell><Data ss:Type="Number">0.324074408616983</Data></Cell><Cell><Data ss:Type="Number">0.549097278318103</Data></Cell><Cell><Data ss:Type="Number">0.253443646792415</Data></Cell><Cell><Data ss:Type="Number">0.456732225104039</Data></Cell><Cell><Data ss:Type="Number">0.389597855233862</Data></Cell><Cell><Data ss:Type="Number">0.277413539065147</Data></Cell><Cell><Data ss:Type="Number">0.553450967306853</Data></Cell><Cell><Data ss:Type="Number">0.560971341659251</Data></Cell><Cell><Data ss:Type="Number">0.41289517020516</Data></Cell><Cell><Data ss:Type="Number">0.227892292640383</Data></Cell><Cell><Data ss:Type="Number">0.779447895075599</Data></Cell><Cell><Data ss:Type="Number">0.315451484403948</Data></Cell><Cell><Data ss:Type="Number">0.570568242122266</Data></Cell><Cell><Data ss:Type="Number">0.217246591509781</Data></Cell><Cell><Data ss:Type="Number">0.75360408771473</Data></Cell><Cell><Data ss:Type="Number">0.485803213033437</Data></Cell><Cell><Data ss:Type="Number">0.541246155309121</Data></Cell><Cell><Data ss:Type="Number">0.596671399197025</Data></Cell><Cell><Data ss:Type="Number">0.306079788261734</Data></Cell><Cell><Data ss:Type="Number">0.608839220451495</Data></Cell><Cell><Data ss:Type="Number">0.735133342187118</Data></Cell><Cell><Data ss:Type="Number">0.25341910722158</Data></Cell><Cell><Data ss:Type="Number">0.48476016844587</Data></Cell><Cell><Data ss:Type="Number">0.415180159461813</Data></Cell><Cell><Data ss:Type="Number">0.746076881258114</Data></Cell><Cell><Data ss:Type="Number">0.557596985243843</Data></Cell><Cell><Data ss:Type="Number">0.492776987314128</Data></Cell><Cell><Data ss:Type="Number">0.305921723572655</Data></Cell><Cell><Data ss:Type="Number">0.35791299537594</Data></Cell><Cell><Data ss:Type="Number">0.632363644402653</Data></Cell><Cell><Data ss:Type="Number">0.37962820432159</Data></Cell><Cell><Data ss:Type="Number">1</Data></Cell><Cell><Data ss:Type="Number">0.52377318073826</Data></Cell><Cell><Data ss:Type="Number">0.439652584061742</Data></Cell><Cell><Data ss:Type="Number">0.597963562282477</Data></Cell><Cell><Data ss:Type="Number">0.60364948445519</Data></Cell><Cell><Data ss:Type="Number">0.452421397593607</Data></Cell><Cell><Data ss:Type="Number">0.388995201260893</Data></Cell><Cell><Data ss:Type="Number">0.410639401229116</Data></Cell><Cell><Data ss:Type="Number">0.611816683889576</Data></Cell><Cell><Data ss:Type="Number">0.35139263271039</Data></Cell><Cell><Data ss:Type="Number">0.458826991575068</Data></Cell><Cell><Data ss:Type="Number">0.67692774351541</Data></Cell><Cell><Data ss:Type="Number">0.428107108435908</Data></Cell><Cell><Data ss:Type="Number">0.428107108435908</Data></Cell><Cell><Data ss:Type="Number">0.436892285774858</Data></Cell><Cell><Data ss:Type="Number">0.655841791593463</Data></Cell><Cell><Data ss:Type="Number">1</Data></Cell><Cell><Data ss:Type="Number">0.39031145667464</Data></Cell><Cell><Data ss:Type="Number">0.303943144427592</Data></Cell><Cell><Data ss:Type="Number">0.718140158678386</Data></Cell><Cell><Data ss:Type="Number">0.0997744817398264</Data></Cell><Cell><Data ss:Type="Number">0.109345278289262</Data></Cell><Cell><Data ss:Type="Number">0.0595950122361784</Data></Cell><Cell><Data ss:Type="Number">0.136666086959223</Data></Cell><Cell><Data ss:Type="Number">0.129654096499018</Data></Cell><Cell><Data ss:Type="Number">0.20906651410866</Data></Cell><Cell><Data ss:Type="Number">0.25341910722158</Data></Cell><Cell><Data ss:Type="Number">0.196923326108833</Data></Cell><Cell><Data ss:Type="Number">0.0300929379030636</Data></Cell><Cell><Data ss:Type="Number">0.26425439606149</Data></Cell><Cell><Data ss:Type="Number">0.201290574054253</Data></Cell><Cell><Data ss:Type="Number">0.252111976830576</Data></Cell><Cell><Data ss:Type="Number">0.272840379609813</Data></Cell><Cell><Data ss:Type="Number">0.236519883076763</Data></Cell><Cell><Data ss:Type="Number">0.157148990262017</Data></Cell><Cell><Data ss:Type="Number">0.21807004972374</Data></Cell><Cell><Data ss:Type="Number">0.0368254242496458</Data></Cell><Cell><Data ss:Type="Number">0.218380671482592</Data></Cell><Cell><Data ss:Type="Number">0.139345964785492</Data></Cell><Cell><Data ss:Type="Number">0.233632255029176</Data></Cell><Cell><Data ss:Type="Number">0.214220130478835</Data></Cell><Cell><Data ss:Type="Number">0.203078243408915</Data></Cell><Cell><Data ss:Type="Number">0.231673102816233</Data></Cell><Cell><Data ss:Type="Number">0.306342511041398</Data></Cell><Cell><Data ss:Type="Number">0.204752094201026</Data></Cell><Cell><Data ss:Type="Number">0.149309007752318</Data></Cell><Cell><Data ss:Type="Number">0.161017632857045</Data></Cell><Cell><Data ss:Type="Number">0.160725355427049</Data></Cell><Cell><Data ss:Type="Number">0.168772797198114</Data></Cell><Cell><Data ss:Type="Number">0.102631995496822</Data></Cell><Cell><Data ss:Type="Number">0.184168909005039</Data></Cell><Cell><Data ss:Type="Number">0.163194925575401</Data></Cell><Cell><Data ss:Type="Number">0.148672278499911</Data></Cell><Cell><Data ss:Type="Number">0.204082811977321</Data></Cell><Cell><Data ss:Type="Number">0.0964707198041476</Data></Cell><Cell><Data ss:Type="Number">0.0601162766833299</Data></Cell><Cell><Data ss:Type="Number">0.177292213239118</Data></Cell><Cell><Data ss:Type="Number">0.170142474223222</Data></Cell><Cell><Data ss:Type="Number">0.164698481934387</Data></Cell><Cell><Data ss:Type="Number">0.274852967855918</Data></Cell><Cell><Data ss:Type="Number">0.105706506790965</Data></Cell><Cell><Data ss:Type="Number">0.101610197167399</Data></Cell><Cell><Data ss:Type="Number">0.10601346527072</Data></Cell><Cell><Data ss:Type="Number">0.175057636081983</Data></Cell><Cell><Data ss:Type="Number">0.17572092239542</Data></Cell><Cell><Data ss:Type="Number">0.173023079567487</Data></Cell><Cell><Data ss:Type="Number">0.211353543831853</Data></Cell><Cell><Data ss:Type="Number">0.151922880025603</Data></Cell><Cell><Data ss:Type="Number">0.137684746597712</Data></Cell><Cell><Data ss:Type="Number">0.180390613332272</Data></Cell><Cell><Data ss:Type="Number">0.146511006002127</Data></Cell><Cell><Data ss:Type="Number">0.130611571947596</Data></Cell><Cell><Data ss:Type="Number">0.165505253165574</Data></Cell><Cell><Data ss:Type="Number">0.183217344867243</Data></Cell><Cell><Data ss:Type="Number">0.107829976129556</Data></Cell><Cell><Data ss:Type="Number">0.0501091509232224</Data></Cell><Cell><Data ss:Type="Number">0.220057318613374</Data></Cell><Cell><Data ss:Type="Number">0.139720506803321</Data></Cell><Cell><Data ss:Type="Number">0.181181858420018</Data></Cell><Cell><Data ss:Type="Number">0.0518286516624792</Data></Cell><Cell><Data ss:Type="Number">0.014371607286773</Data></Cell><Cell><Data ss:Type="Number">0.140839046524681</Data></Cell><Cell><Data ss:Type="Number">0.16010680900016</Data></Cell><Cell><Data ss:Type="Number">0.0819393281775776</Data></Cell><Cell><Data ss:Type="Number">0.106606885237653</Data></Cell><Cell><Data ss:Type="Number">0.206662835746967</Data></Cell><Cell><Data ss:Type="Number">0.273281716334018</Data></Cell><Cell><Data ss:Type="Number">0.29620856594119</Data></Cell><Cell><Data ss:Type="Number">0.0191429495972434</Data></Cell><Cell><Data ss:Type="Number">0.270106775546517</Data></Cell><Cell><Data ss:Type="Number">0.261926642929482</Data></Cell><Cell><Data ss:Type="Number">0.146293719231125</Data></Cell><Cell><Data ss:Type="Number">0.138903055829504</Data></Cell><Cell><Data ss:Type="Number">0.106942873576804</Data></Cell><Cell><Data ss:Type="Number">0.116900944855858</Data></Cell><Cell><Data ss:Type="Number">0.0449872509901886</Data></Cell><Cell><Data ss:Type="Number">0.0954471078125217</Data></Cell><Cell><Data ss:Type="Number">0.0463611526263492</Data></Cell><Cell><Data ss:Type="Number">0.0768477018560985</Data></Cell><Cell><Data ss:Type="Number">0.00446053446161523</Data></Cell><Cell><Data ss:Type="Number">0.0372692005315128</Data></Cell><Cell><Data ss:Type="Number">0.0134181511539193</Data></Cell><Cell><Data ss:Type="Number">0.046528563162884</Data></Cell><Cell><Data ss:Type="Number">0</Data></Cell><Cell><Data ss:Type="Number">0.230608769475729</Data></Cell><Cell><Data ss:Type="Number">0.180077409377618</Data></Cell></Row><Row ss:Height="12.816"><Cell><Data ss:Type="String">Regulation_of_Actin_Cytoskeleton</Data></Cell><Cell><Data ss:Type="Number">0.694755265246387</Data></Cell><Cell><Data ss:Type="Number">0.889701517428313</Data></Cell><Cell><Data ss:Type="Number">0.885890304979356</Data></Cell><Cell><Data ss:Type="Number">0.76347018639158</Data></Cell><Cell><Data ss:Type="Number">0.535485618787993</Data></Cell><Cell><Data ss:Type="Number">0.793357399626601</Data></Cell><Cell><Data ss:Type="Number">0.711084083054225</Data></Cell><Cell><Data ss:Type="Number">0.532011983810906</Data></Cell><Cell><Data ss:Type="Number">0.659857389550561</Data></Cell><Cell><Data ss:Type="Number">0.54512319985884</Data></Cell><Cell><Data ss:Type="Number">0.57386191703038</Data></Cell><Cell><Data ss:Type="Number">1</Data></Cell><Cell><Data ss:Type="Number">0.743787694761712</Data></Cell><Cell><Data ss:Type="Number">0.578165780761254</Data></Cell><Cell><Data ss:Type="Number">0.654798829192428</Data></Cell><Cell><Data ss:Type="Number">0.556090811188735</Data></Cell><Cell><Data ss:Type="Number">0.802511359614008</Data></Cell><Cell><Data ss:Type="Number">0.560638304314839</Data></Cell><Cell><Data ss:Type="Number">0.603903045783122</Data></Cell><Cell><Data ss:Type="Number">0.524003141237439</Data></Cell><Cell><Data ss:Type="Number">0.606688528269637</Data></Cell><Cell><Data ss:Type="Number">0.503780342370045</Data></Cell><Cell><Data ss:Type="Number">0.54512319985884</Data></Cell><Cell><Data ss:Type="Number">0.708114949906235</Data></Cell><Cell><Data ss:Type="Number">0.736525911530972</Data></Cell><Cell><Data ss:Type="Number">0.685377653081812</Data></Cell><Cell><Data ss:Type="Number">0.977633585533503</Data></Cell><Cell><Data ss:Type="Number">0.571738531025335</Data></Cell><Cell><Data ss:Type="Number">0.966936651882954</Data></Cell><Cell><Data ss:Type="Number">0.757076408374508</Data></Cell><Cell><Data ss:Type="Number">0.505557858732883</Data></Cell><Cell><Data ss:Type="Number">0.69158821442829</Data></Cell><Cell><Data ss:Type="Number">0.842477516742889</Data></Cell><Cell><Data ss:Type="Number">0.711241268918232</Data></Cell><Cell><Data ss:Type="Number">0.7901842659114</Data></Cell><Cell><Data ss:Type="Number">0.582803555900756</Data></Cell><Cell><Data ss:Type="Number">0.765572250397192</Data></Cell><Cell><Data ss:Type="Number">0.511911193716533</Data></Cell><Cell><Data ss:Type="Number">0.715092223478052</Data></Cell><Cell><Data ss:Type="Number">0.692474450556304</Data></Cell><Cell><Data ss:Type="Number">0.504749673787736</Data></Cell><Cell><Data ss:Type="Number">0.646849023743251</Data></Cell><Cell><Data ss:Type="Number">0.594136032586361</Data></Cell><Cell><Data ss:Type="Number">0.829833242964493</Data></Cell><Cell><Data ss:Type="Number">0.472570544031011</Data></Cell><Cell><Data ss:Type="Number">0.662136089303814</Data></Cell><Cell><Data ss:Type="Number">0.556825257709955</Data></Cell><Cell><Data ss:Type="Number">0.91509671136777</Data></Cell><Cell><Data ss:Type="Number">0.395273119900046</Data></Cell><Cell><Data ss:Type="Number">1</Data></Cell><Cell><Data ss:Type="Number">0.689631687153035</Data></Cell><Cell><Data ss:Type="Number">0.639933925918151</Data></Cell><Cell><Data ss:Type="Number">0.796024702509826</Data></Cell><Cell><Data ss:Type="Number">0.537851369659949</Data></Cell><Cell><Data ss:Type="Number">0.640532629075847</Data></Cell><Cell><Data ss:Type="Number">0.756108710235097</Data></Cell><Cell><Data ss:Type="Number">0.486756508654238</Data></Cell><Cell><Data ss:Type="Number">0.631095115634336</Data></Cell><Cell><Data ss:Type="Number">0.621206526204315</Data></Cell><Cell><Data ss:Type="Number">0.676395540439397</Data></Cell><Cell><Data ss:Type="Number">0.63300910719618</Data></Cell><Cell><Data ss:Type="Number">0.884079756275038</Data></Cell><Cell><Data ss:Type="Number">0.548310099515282</Data></Cell><Cell><Data ss:Type="Number">0.679289355519962</Data></Cell><Cell><Data ss:Type="Number">0.679883080718304</Data></Cell><Cell><Data ss:Type="Number">0.690567045384741</Data></Cell><Cell><Data ss:Type="Number">0.728779108390229</Data></Cell><Cell><Data ss:Type="Number">0.589011486407522</Data></Cell><Cell><Data ss:Type="Number">0.432378887515119</Data></Cell><Cell><Data ss:Type="Number">0.605458204142341</Data></Cell><Cell><Data ss:Type="Number">0.669874988437628</Data></Cell><Cell><Data ss:Type="Number">0.670009523140423</Data></Cell><Cell><Data ss:Type="Number">0.643325161217201</Data></Cell><Cell><Data ss:Type="Number">0.693229626465755</Data></Cell><Cell><Data ss:Type="Number">0.594136032586361</Data></Cell><Cell><Data ss:Type="Number">0.573154798839585</Data></Cell><Cell><Data ss:Type="Number">0.530865092930162</Data></Cell><Cell><Data ss:Type="Number">0.880933946467208</Data></Cell><Cell><Data ss:Type="Number">0.709469409601255</Data></Cell><Cell><Data ss:Type="Number">0.751642519629047</Data></Cell><Cell><Data ss:Type="Number">0.845973302828834</Data></Cell><Cell><Data ss:Type="Number">0.65899490136278</Data></Cell><Cell><Data ss:Type="Number">0.644080517830453</Data></Cell><Cell><Data ss:Type="Number">0.631987426320259</Data></Cell><Cell><Data ss:Type="Number">0.546020432940304</Data></Cell><Cell><Data ss:Type="Number">0.533954254614218</Data></Cell><Cell><Data ss:Type="Number">0.123685350388959</Data></Cell><Cell><Data ss:Type="Number">0.20498187611036</Data></Cell><Cell><Data ss:Type="Number">0</Data></Cell><Cell><Data ss:Type="Number">0.249044723123315</Data></Cell><Cell><Data ss:Type="Number">0.242144481684581</Data></Cell><Cell><Data ss:Type="Number">0.384459110159495</Data></Cell><Cell><Data ss:Type="Number">0.324624177674085</Data></Cell><Cell><Data ss:Type="Number">0.297047797584265</Data></Cell><Cell><Data ss:Type="Number">0</Data></Cell><Cell><Data ss:Type="Number">0.318596775265121</Data></Cell><Cell><Data ss:Type="Number">0.310030979208042</Data></Cell><Cell><Data ss:Type="Number">0.328703465338415</Data></Cell><Cell><Data ss:Type="Number">0.321172458646451</Data></Cell><Cell><Data ss:Type="Number">0.423633400596968</Data></Cell><Cell><Data ss:Type="Number">0.183524573477492</Data></Cell><Cell><Data ss:Type="Number">0.308491536761742</Data></Cell><Cell><Data ss:Type="Number">0.0232833074900884</Data></Cell><Cell><Data ss:Type="Number">0.301526274980531</Data></Cell><Cell><Data ss:Type="Number">0.279843154954819</Data></Cell><Cell><Data ss:Type="Number">0.296561734547775</Data></Cell><Cell><Data ss:Type="Number">0.298311837219045</Data></Cell><Cell><Data ss:Type="Number">0.298557050159459</Data></Cell><Cell><Data ss:Type="Number">0.304170411335045</Data></Cell><Cell><Data ss:Type="Number">0.310983445201174</Data></Cell><Cell><Data ss:Type="Number">0.288954310368984</Data></Cell><Cell><Data ss:Type="Number">0.280793350931993</Data></Cell><Cell><Data ss:Type="Number">0.202449780357043</Data></Cell><Cell><Data ss:Type="Number">0.271041926122005</Data></Cell><Cell><Data ss:Type="Number">0.240835753093904</Data></Cell><Cell><Data ss:Type="Number">0.171080266837929</Data></Cell><Cell><Data ss:Type="Number">0.277462449039691</Data></Cell><Cell><Data ss:Type="Number">0.252359443220069</Data></Cell><Cell><Data ss:Type="Number">0.274507993274507</Data></Cell><Cell><Data ss:Type="Number">0.321062210076126</Data></Cell><Cell><Data ss:Type="Number">0.183266445188705</Data></Cell><Cell><Data ss:Type="Number">0.0815777958352775</Data></Cell><Cell><Data ss:Type="Number">0.258555456568514</Data></Cell><Cell><Data ss:Type="Number">0.238115622716657</Data></Cell><Cell><Data ss:Type="Number">0.279172010637131</Data></Cell><Cell><Data ss:Type="Number">0.38007336316813</Data></Cell><Cell><Data ss:Type="Number">0.248000748518698</Data></Cell><Cell><Data ss:Type="Number">0.192757304761295</Data></Cell><Cell><Data ss:Type="Number">0.196588497895155</Data></Cell><Cell><Data ss:Type="Number">0.27979644020145</Data></Cell><Cell><Data ss:Type="Number">0.308439473771121</Data></Cell><Cell><Data ss:Type="Number">0.361832062706755</Data></Cell><Cell><Data ss:Type="Number">0.282788925584854</Data></Cell><Cell><Data ss:Type="Number">0.257948291598252</Data></Cell><Cell><Data ss:Type="Number">0.272454950012491</Data></Cell><Cell><Data ss:Type="Number">0.230534342102174</Data></Cell><Cell><Data ss:Type="Number">0.252800838614364</Data></Cell><Cell><Data ss:Type="Number">0.333330856254491</Data></Cell><Cell><Data ss:Type="Number">0.342545965643724</Data></Cell><Cell><Data ss:Type="Number">0.294879803461572</Data></Cell><Cell><Data ss:Type="Number">0.23339553729347</Data></Cell><Cell><Data ss:Type="Number">0.0635417647058037</Data></Cell><Cell><Data ss:Type="Number">0.290096964928435</Data></Cell><Cell><Data ss:Type="Number">0.246684429651522</Data></Cell><Cell><Data ss:Type="Number">0.361014664283042</Data></Cell><Cell><Data ss:Type="Number">0.12963101280982</Data></Cell><Cell><Data ss:Type="Number">0.0648642928855462</Data></Cell><Cell><Data ss:Type="Number">0.38238900455175</Data></Cell><Cell><Data ss:Type="Number">0.238529241420326</Data></Cell><Cell><Data ss:Type="Number">0</Data></Cell><Cell><Data ss:Type="Number">0.190280115517346</Data></Cell><Cell><Data ss:Type="Number">0.346617037389284</Data></Cell><Cell><Data ss:Type="Number">0.318139188157429</Data></Cell><Cell><Data ss:Type="Number">0.340456347522078</Data></Cell><Cell><Data ss:Type="Number">0</Data></Cell><Cell><Data ss:Type="Number">0.340456347522078</Data></Cell><Cell><Data ss:Type="Number">0.359744448785529</Data></Cell><Cell><Data ss:Type="Number">0.272768712489005</Data></Cell><Cell><Data ss:Type="Number">0.299371751543204</Data></Cell><Cell><Data ss:Type="Number">0.199768867896913</Data></Cell><Cell><Data ss:Type="Number">0.394029175795427</Data></Cell><Cell><Data ss:Type="Number">0.0527003883534391</Data></Cell><Cell><Data ss:Type="Number">0.116357531612416</Data></Cell><Cell><Data ss:Type="Number">0.126036162792794</Data></Cell><Cell><Data ss:Type="Number">0.186251754963366</Data></Cell><Cell><Data ss:Type="Number">0.0166916007061697</Data></Cell><Cell><Data ss:Type="Number">0.112122320860405</Data></Cell><Cell><Data ss:Type="Number">0.0170154773328469</Data></Cell><Cell><Data ss:Type="Number">0.0695901689101193</Data></Cell><Cell><Data ss:Type="Number">0</Data></Cell><Cell><Data ss:Type="Number">0</Data></Cell><Cell><Data ss:Type="Number">0.283033449848251</Data></Cell></Row><Row ss:Height="12.816"><Cell><Data ss:Type="String">Interleukin-11_Signaling_Pathway</Data></Cell><Cell><Data ss:Type="Number">0.567520046456289</Data></Cell><Cell><Data ss:Type="Number">0.514131105409815</Data></Cell><Cell><Data ss:Type="Number">0.365607045516619</Data></Cell><Cell><Data ss:Type="Number">0.760302976475819</Data></Cell><Cell><Data ss:Type="Number">0.369433927801314</Data></Cell><Cell><Data ss:Type="Number">0.502830071842957</Data></Cell><Cell><Data ss:Type="Number">0.58426216131659</Data></Cell><Cell><Data ss:Type="Number">0.324014183394419</Data></Cell><Cell><Data ss:Type="Number">0.366094407659396</Data></Cell><Cell><Data ss:Type="Number">0.687693734367119</Data></Cell><Cell><Data ss:Type="Number">0.39236674196366</Data></Cell><Cell><Data ss:Type="Number">0.469482037304636</Data></Cell><Cell><Data ss:Type="Number">0.826609772355649</Data></Cell><Cell><Data ss:Type="Number">0.708518393423503</Data></Cell><Cell><Data ss:Type="Number">0.710845768079306</Data></Cell><Cell><Data ss:Type="Number">0.37270047415756</Data></Cell><Cell><Data ss:Type="Number">0.450263659408938</Data></Cell><Cell><Data ss:Type="Number">0.59477111668007</Data></Cell><Cell><Data ss:Type="Number">0.812643280300583</Data></Cell><Cell><Data ss:Type="Number">0.321815346719472</Data></Cell><Cell><Data ss:Type="Number">0.396186677842953</Data></Cell><Cell><Data ss:Type="Number">0.184423746729934</Data></Cell><Cell><Data ss:Type="Number">0.367004406944857</Data></Cell><Cell><Data ss:Type="Number">0.404875852713892</Data></Cell><Cell><Data ss:Type="Number">0.6266323013558</Data></Cell><Cell><Data ss:Type="Number">0.653698923850089</Data></Cell><Cell><Data ss:Type="Number">0.519939383995882</Data></Cell><Cell><Data ss:Type="Number">0.356559357474575</Data></Cell><Cell><Data ss:Type="Number">0.399299131065309</Data></Cell><Cell><Data ss:Type="Number">0.503654475842649</Data></Cell><Cell><Data ss:Type="Number">0.294652343253349</Data></Cell><Cell><Data ss:Type="Number">0.527874374213197</Data></Cell><Cell><Data ss:Type="Number">0.458186850019402</Data></Cell><Cell><Data ss:Type="Number">0.630402085104413</Data></Cell><Cell><Data ss:Type="Number">1</Data></Cell><Cell><Data ss:Type="Number">0.383965875297699</Data></Cell><Cell><Data ss:Type="Number">0.398458746326966</Data></Cell><Cell><Data ss:Type="Number">0.322430976202057</Data></Cell><Cell><Data ss:Type="Number">0.82001684401305</Data></Cell><Cell><Data ss:Type="Number">0.396880424167787</Data></Cell><Cell><Data ss:Type="Number">0.66628139377028</Data></Cell><Cell><Data ss:Type="Number">0.671421610413292</Data></Cell><Cell><Data ss:Type="Number">0.794683971786498</Data></Cell><Cell><Data ss:Type="Number">0.713867328089737</Data></Cell><Cell><Data ss:Type="Number">0.34073126138876</Data></Cell><Cell><Data ss:Type="Number">0.659347659966878</Data></Cell><Cell><Data ss:Type="Number">0.451871391472757</Data></Cell><Cell><Data ss:Type="Number">0.488527062451816</Data></Cell><Cell><Data ss:Type="Number">0.227577286031344</Data></Cell><Cell><Data ss:Type="Number">0.451910760583617</Data></Cell><Cell><Data ss:Type="Number">0.560057872446293</Data></Cell><Cell><Data ss:Type="Number">0.616811764054742</Data></Cell><Cell><Data ss:Type="Number">0.501006301663398</Data></Cell><Cell><Data ss:Type="Number">0.662498395328593</Data></Cell><Cell><Data ss:Type="Number">0.837646452926799</Data></Cell><Cell><Data ss:Type="Number">0.555178574124042</Data></Cell><Cell><Data ss:Type="Number">0.668703048728948</Data></Cell><Cell><Data ss:Type="Number">0.67743304804877</Data></Cell><Cell><Data ss:Type="Number">0.408939068938936</Data></Cell><Cell><Data ss:Type="Number">0.555178574124042</Data></Cell><Cell><Data ss:Type="Number">0.317484487446262</Data></Cell><Cell><Data ss:Type="Number">0.437687374447546</Data></Cell><Cell><Data ss:Type="Number">0.405378027098712</Data></Cell><Cell><Data ss:Type="Number">0.391090159010042</Data></Cell><Cell><Data ss:Type="Number">0.396880424167787</Data></Cell><Cell><Data ss:Type="Number">0.457375292579123</Data></Cell><Cell><Data ss:Type="Number">1</Data></Cell><Cell><Data ss:Type="Number">0.779720000531709</Data></Cell><Cell><Data ss:Type="Number">0.469732943949225</Data></Cell><Cell><Data ss:Type="Number">0.489131882041982</Data></Cell><Cell><Data ss:Type="Number">0.385722351391523</Data></Cell><Cell><Data ss:Type="Number">0.802692973250963</Data></Cell><Cell><Data ss:Type="Number">0.544019056738819</Data></Cell><Cell><Data ss:Type="Number">0.47662897101959</Data></Cell><Cell><Data ss:Type="Number">0.802880159655623</Data></Cell><Cell><Data ss:Type="Number">0.69847205322214</Data></Cell><Cell><Data ss:Type="Number">0.348795388923372</Data></Cell><Cell><Data ss:Type="Number">0.507038937729253</Data></Cell><Cell><Data ss:Type="Number">0.711970143805633</Data></Cell><Cell><Data ss:Type="Number">0.543016174604067</Data></Cell><Cell><Data ss:Type="Number">0.441285434434104</Data></Cell><Cell><Data ss:Type="Number">0.598759951003138</Data></Cell><Cell><Data ss:Type="Number">0.991224062037072</Data></Cell><Cell><Data ss:Type="Number">0.415888772297664</Data></Cell><Cell><Data ss:Type="Number">0.372687262329638</Data></Cell><Cell><Data ss:Type="Number">0.718880675913264</Data></Cell><Cell><Data ss:Type="Number">0.103048369198149</Data></Cell><Cell><Data ss:Type="Number">0.112782244267758</Data></Cell><Cell><Data ss:Type="Number">0</Data></Cell><Cell><Data ss:Type="Number">0.174241329632478</Data></Cell><Cell><Data ss:Type="Number">0.135438003701729</Data></Cell><Cell><Data ss:Type="Number">0.0855252154432067</Data></Cell><Cell><Data ss:Type="Number">0.160635233007537</Data></Cell><Cell><Data ss:Type="Number">0.155626250171305</Data></Cell><Cell><Data ss:Type="Number">0</Data></Cell><Cell><Data ss:Type="Number">0.18682607620262</Data></Cell><Cell><Data ss:Type="Number">0.19781591341885</Data></Cell><Cell><Data ss:Type="Number">0.167203634835886</Data></Cell><Cell><Data ss:Type="Number">0.177074624823479</Data></Cell><Cell><Data ss:Type="Number">0.240650068100973</Data></Cell><Cell><Data ss:Type="Number">0.104991268337901</Data></Cell><Cell><Data ss:Type="Number">0.168800401441947</Data></Cell><Cell><Data ss:Type="Number">0</Data></Cell><Cell><Data ss:Type="Number">0.188090735274221</Data></Cell><Cell><Data ss:Type="Number">0.16635362825859</Data></Cell><Cell><Data ss:Type="Number">0.17577952554871</Data></Cell><Cell><Data ss:Type="Number">0.207214537334054</Data></Cell><Cell><Data ss:Type="Number">0.189211152173738</Data></Cell><Cell><Data ss:Type="Number">0.170265553630257</Data></Cell><Cell><Data ss:Type="Number">0.172230641774816</Data></Cell><Cell><Data ss:Type="Number">0.135390206051154</Data></Cell><Cell><Data ss:Type="Number">0.168800401441947</Data></Cell><Cell><Data ss:Type="Number">0.103985046135376</Data></Cell><Cell><Data ss:Type="Number">0.139163557801978</Data></Cell><Cell><Data ss:Type="Number">0.152860533312911</Data></Cell><Cell><Data ss:Type="Number">0.11505868381036</Data></Cell><Cell><Data ss:Type="Number">0.154683204296895</Data></Cell><Cell><Data ss:Type="Number">0.1577239961103</Data></Cell><Cell><Data ss:Type="Number">0.126570938163446</Data></Cell><Cell><Data ss:Type="Number">0.153676619516247</Data></Cell><Cell><Data ss:Type="Number">0.0935823854578511</Data></Cell><Cell><Data ss:Type="Number">0</Data></Cell><Cell><Data ss:Type="Number">0.128773581944039</Data></Cell><Cell><Data ss:Type="Number">0.189211152173738</Data></Cell><Cell><Data ss:Type="Number">0.231323966018771</Data></Cell><Cell><Data ss:Type="Number">0.287411388750463</Data></Cell><Cell><Data ss:Type="Number">0.139879938224296</Data></Cell><Cell><Data ss:Type="Number">0.100203904413663</Data></Cell><Cell><Data ss:Type="Number">0.199807714972339</Data></Cell><Cell><Data ss:Type="Number">0.147129949347111</Data></Cell><Cell><Data ss:Type="Number">0.167009854356518</Data></Cell><Cell><Data ss:Type="Number">0.0873753948284111</Data></Cell><Cell><Data ss:Type="Number">0.215147542119601</Data></Cell><Cell><Data ss:Type="Number">0.259191827062377</Data></Cell><Cell><Data ss:Type="Number">0.104584759081246</Data></Cell><Cell><Data ss:Type="Number">0.246908437454865</Data></Cell><Cell><Data ss:Type="Number">0.153761908484799</Data></Cell><Cell><Data ss:Type="Number">0.210893369818761</Data></Cell><Cell><Data ss:Type="Number">0.192024245622693</Data></Cell><Cell><Data ss:Type="Number">0.148369107247173</Data></Cell><Cell><Data ss:Type="Number">0.192512954049779</Data></Cell><Cell><Data ss:Type="Number">0.0235263942643469</Data></Cell><Cell><Data ss:Type="Number">0.172230641774816</Data></Cell><Cell><Data ss:Type="Number">0.216137905153781</Data></Cell><Cell><Data ss:Type="Number">0.208830030755859</Data></Cell><Cell><Data ss:Type="Number">0.0182216008704088</Data></Cell><Cell><Data ss:Type="Number">0.0903153252918489</Data></Cell><Cell><Data ss:Type="Number">0.0537610056629373</Data></Cell><Cell><Data ss:Type="Number">0.0969296659916745</Data></Cell><Cell><Data ss:Type="Number">0</Data></Cell><Cell><Data ss:Type="Number">0.110481547820747</Data></Cell><Cell><Data ss:Type="Number">0.144814968615077</Data></Cell><Cell><Data ss:Type="Number">0.187127172035649</Data></Cell><Cell><Data ss:Type="Number">0.179364570437605</Data></Cell><Cell><Data ss:Type="Number">0</Data></Cell><Cell><Data ss:Type="Number">0.19229176270027</Data></Cell><Cell><Data ss:Type="Number">0.249042978447238</Data></Cell><Cell><Data ss:Type="Number">0.136233647362582</Data></Cell><Cell><Data ss:Type="Number">0.233836123508708</Data></Cell><Cell><Data ss:Type="Number">0.129757749147043</Data></Cell><Cell><Data ss:Type="Number">0.0723451042157575</Data></Cell><Cell><Data ss:Type="Number">0</Data></Cell><Cell><Data ss:Type="Number">0.0567048633088559</Data></Cell><Cell><Data ss:Type="Number">0.150662330139968</Data></Cell><Cell><Data ss:Type="Number">0.176166735916298</Data></Cell><Cell><Data ss:Type="Number">0</Data></Cell><Cell><Data ss:Type="Number">0.0963102237670305</Data></Cell><Cell><Data ss:Type="Number">0.0158042036924405</Data></Cell><Cell><Data ss:Type="Number">0.0981584110467175</Data></Cell><Cell><Data ss:Type="Number">0.0755729864710086</Data></Cell><Cell><Data ss:Type="Number">0</Data></Cell><Cell><Data ss:Type="Number">0.101840307416994</Data></Cell></Row><Row ss:Height="12.816"><Cell><Data ss:Type="String">Prolactin_Signaling_Pathway</Data></Cell><Cell><Data ss:Type="Number">0.734842743644112</Data></Cell><Cell><Data ss:Type="Number">0.772949567080985</Data></Cell><Cell><Data ss:Type="Number">0.839179922244191</Data></Cell><Cell><Data ss:Type="Number">0.579465428083254</Data></Cell><Cell><Data ss:Type="Number">0.385381038172039</Data></Cell><Cell><Data ss:Type="Number">0.785333504186412</Data></Cell><Cell><Data ss:Type="Number">0.533788895744631</Data></Cell><Cell><Data ss:Type="Number">0.432884314163366</Data></Cell><Cell><Data ss:Type="Number">0.424194413167876</Data></Cell><Cell><Data ss:Type="Number">0.44114478996696</Data></Cell><Cell><Data ss:Type="Number">0.459918494806176</Data></Cell><Cell><Data ss:Type="Number">0.821476138751428</Data></Cell><Cell><Data ss:Type="Number">0.64869220247416</Data></Cell><Cell><Data ss:Type="Number">0.569473473807329</Data></Cell><Cell><Data ss:Type="Number">0.554311861799603</Data></Cell><Cell><Data ss:Type="Number">0.411335161256843</Data></Cell><Cell><Data ss:Type="Number">0.874836456933707</Data></Cell><Cell><Data ss:Type="Number">0.474098695625347</Data></Cell><Cell><Data ss:Type="Number">0.579980611183498</Data></Cell><Cell><Data ss:Type="Number">0.30672029831437</Data></Cell><Cell><Data ss:Type="Number">0.409425575865541</Data></Cell><Cell><Data ss:Type="Number">0.306826898689126</Data></Cell><Cell><Data ss:Type="Number">0.417109432138985</Data></Cell><Cell><Data ss:Type="Number">0.555144540441435</Data></Cell><Cell><Data ss:Type="Number">0.666583084072945</Data></Cell><Cell><Data ss:Type="Number">0.681414874243689</Data></Cell><Cell><Data ss:Type="Number">0.8754503020337</Data></Cell><Cell><Data ss:Type="Number">0.417016090253937</Data></Cell><Cell><Data ss:Type="Number">1</Data></Cell><Cell><Data ss:Type="Number">0.663105730747053</Data></Cell><Cell><Data ss:Type="Number">0.504453382790906</Data></Cell><Cell><Data ss:Type="Number">0.643828471129695</Data></Cell><Cell><Data ss:Type="Number">0.827674301245752</Data></Cell><Cell><Data ss:Type="Number">0.724190792397406</Data></Cell><Cell><Data ss:Type="Number">0.692744059164738</Data></Cell><Cell><Data ss:Type="Number">0.494699309102564</Data></Cell><Cell><Data ss:Type="Number">0.457789136765922</Data></Cell><Cell><Data ss:Type="Number">0.375430871299594</Data></Cell><Cell><Data ss:Type="Number">0.739285582873127</Data></Cell><Cell><Data ss:Type="Number">0.456416007510739</Data></Cell><Cell><Data ss:Type="Number">0.427323094317517</Data></Cell><Cell><Data ss:Type="Number">0.466713822244349</Data></Cell><Cell><Data ss:Type="Number">0.569858210151831</Data></Cell><Cell><Data ss:Type="Number">0.710765558203343</Data></Cell><Cell><Data ss:Type="Number">0.371390328333498</Data></Cell><Cell><Data ss:Type="Number">0.550275620383018</Data></Cell><Cell><Data ss:Type="Number">0.44154371272938</Data></Cell><Cell><Data ss:Type="Number">0.745527893378944</Data></Cell><Cell><Data ss:Type="Number">0.346972490910973</Data></Cell><Cell><Data ss:Type="Number">0.834415121592117</Data></Cell><Cell><Data ss:Type="Number">0.70581910549481</Data></Cell><Cell><Data ss:Type="Number">0.632413069249484</Data></Cell><Cell><Data ss:Type="Number">0.626861757826943</Data></Cell><Cell><Data ss:Type="Number">0.475458313552948</Data></Cell><Cell><Data ss:Type="Number">0.625029976600936</Data></Cell><Cell><Data ss:Type="Number">0.739583714379861</Data></Cell><Cell><Data ss:Type="Number">0.427676990146297</Data></Cell><Cell><Data ss:Type="Number">0.550108380384097</Data></Cell><Cell><Data ss:Type="Number">0.461015574987344</Data></Cell><Cell><Data ss:Type="Number">0.689051212300624</Data></Cell><Cell><Data ss:Type="Number">0.452096608208325</Data></Cell><Cell><Data ss:Type="Number">0.593662702440379</Data></Cell><Cell><Data ss:Type="Number">0.411370482708274</Data></Cell><Cell><Data ss:Type="Number">0.377693172343074</Data></Cell><Cell><Data ss:Type="Number">0.573195993377747</Data></Cell><Cell><Data ss:Type="Number">0.505418461723712</Data></Cell><Cell><Data ss:Type="Number">0.661114238355947</Data></Cell><Cell><Data ss:Type="Number">0.547400102531971</Data></Cell><Cell><Data ss:Type="Number">0.776816610968405</Data></Cell><Cell><Data ss:Type="Number">0.464765430744242</Data></Cell><Cell><Data ss:Type="Number">0.431357462498574</Data></Cell><Cell><Data ss:Type="Number">0.604734864789234</Data></Cell><Cell><Data ss:Type="Number">0.448353355402052</Data></Cell><Cell><Data ss:Type="Number">0.457292911224542</Data></Cell><Cell><Data ss:Type="Number">0.538671489118987</Data></Cell><Cell><Data ss:Type="Number">0.468094949599139</Data></Cell><Cell><Data ss:Type="Number">0.461034080358162</Data></Cell><Cell><Data ss:Type="Number">0.963145934232888</Data></Cell><Cell><Data ss:Type="Number">0.781691137913634</Data></Cell><Cell><Data ss:Type="Number">0.806677357443638</Data></Cell><Cell><Data ss:Type="Number">0.807571003699144</Data></Cell><Cell><Data ss:Type="Number">0.541951442550843</Data></Cell><Cell><Data ss:Type="Number">0.65280310559677</Data></Cell><Cell><Data ss:Type="Number">0.421130037570943</Data></Cell><Cell><Data ss:Type="Number">0.452711972057857</Data></Cell><Cell><Data ss:Type="Number">0.531979519255791</Data></Cell><Cell><Data ss:Type="Number">0.119911052438318</Data></Cell><Cell><Data ss:Type="Number">0.129130717290204</Data></Cell><Cell><Data ss:Type="Number">0</Data></Cell><Cell><Data ss:Type="Number">0.164603083464089</Data></Cell><Cell><Data ss:Type="Number">0.143555486982051</Data></Cell><Cell><Data ss:Type="Number">0.279812192898054</Data></Cell><Cell><Data ss:Type="Number">0.233940018696835</Data></Cell><Cell><Data ss:Type="Number">0.233315081176206</Data></Cell><Cell><Data ss:Type="Number">0.00401794710648705</Data></Cell><Cell><Data ss:Type="Number">0.228515729969398</Data></Cell><Cell><Data ss:Type="Number">0.21299788784289</Data></Cell><Cell><Data ss:Type="Number">0.232949671895773</Data></Cell><Cell><Data ss:Type="Number">0.25992028510516</Data></Cell><Cell><Data ss:Type="Number">0.303618777261146</Data></Cell><Cell><Data ss:Type="Number">0.147218861698753</Data></Cell><Cell><Data ss:Type="Number">0.245341535125154</Data></Cell><Cell><Data ss:Type="Number">0.0411202811841067</Data></Cell><Cell><Data ss:Type="Number">0.229780135928032</Data></Cell><Cell><Data ss:Type="Number">0.265267267838341</Data></Cell><Cell><Data ss:Type="Number">0.220803994804194</Data></Cell><Cell><Data ss:Type="Number">0.220738850350609</Data></Cell><Cell><Data ss:Type="Number">0.209750503138144</Data></Cell><Cell><Data ss:Type="Number">0.209750503138144</Data></Cell><Cell><Data ss:Type="Number">0.220803994804194</Data></Cell><Cell><Data ss:Type="Number">0.183024535674526</Data></Cell><Cell><Data ss:Type="Number">0.232949671895773</Data></Cell><Cell><Data ss:Type="Number">0.16678951983603</Data></Cell><Cell><Data ss:Type="Number">0.200510772628938</Data></Cell><Cell><Data ss:Type="Number">0.19453959312445</Data></Cell><Cell><Data ss:Type="Number">0.106098744071872</Data></Cell><Cell><Data ss:Type="Number">0.214689163819831</Data></Cell><Cell><Data ss:Type="Number">0.174899957182889</Data></Cell><Cell><Data ss:Type="Number">0.187021674920369</Data></Cell><Cell><Data ss:Type="Number">0.205383674451329</Data></Cell><Cell><Data ss:Type="Number">0.110738862840079</Data></Cell><Cell><Data ss:Type="Number">0.0203441332330572</Data></Cell><Cell><Data ss:Type="Number">0.168765014020491</Data></Cell><Cell><Data ss:Type="Number">0.212994109567076</Data></Cell><Cell><Data ss:Type="Number">0.203006051546891</Data></Cell><Cell><Data ss:Type="Number">0.329275153883073</Data></Cell><Cell><Data ss:Type="Number">0.148786630485258</Data></Cell><Cell><Data ss:Type="Number">0.126055876150848</Data></Cell><Cell><Data ss:Type="Number">0.134231740922719</Data></Cell><Cell><Data ss:Type="Number">0.17379086993348</Data></Cell><Cell><Data ss:Type="Number">0.225675118823437</Data></Cell><Cell><Data ss:Type="Number">0.282519423022482</Data></Cell><Cell><Data ss:Type="Number">0.206374758467933</Data></Cell><Cell><Data ss:Type="Number">0.189545768071118</Data></Cell><Cell><Data ss:Type="Number">0.136598200177641</Data></Cell><Cell><Data ss:Type="Number">0.200057501921259</Data></Cell><Cell><Data ss:Type="Number">0.185997991425325</Data></Cell><Cell><Data ss:Type="Number">0.155969640153939</Data></Cell><Cell><Data ss:Type="Number">0.246628288038954</Data></Cell><Cell><Data ss:Type="Number">0.222786134729674</Data></Cell><Cell><Data ss:Type="Number">0.176438543934315</Data></Cell><Cell><Data ss:Type="Number">0.0486170717583408</Data></Cell><Cell><Data ss:Type="Number">0.194554369628519</Data></Cell><Cell><Data ss:Type="Number">0.272397363785766</Data></Cell><Cell><Data ss:Type="Number">0.261809237707771</Data></Cell><Cell><Data ss:Type="Number">0.106408381339837</Data></Cell><Cell><Data ss:Type="Number">0.038177963840973</Data></Cell><Cell><Data ss:Type="Number">0.131849914122453</Data></Cell><Cell><Data ss:Type="Number">0.154036722019373</Data></Cell><Cell><Data ss:Type="Number">0</Data></Cell><Cell><Data ss:Type="Number">0.128565713571999</Data></Cell><Cell><Data ss:Type="Number">0.247173460843761</Data></Cell><Cell><Data ss:Type="Number">0.226629192279527</Data></Cell><Cell><Data ss:Type="Number">0.237248476037109</Data></Cell><Cell><Data ss:Type="Number">0.0244963861862487</Data></Cell><Cell><Data ss:Type="Number">0.248498193414503</Data></Cell><Cell><Data ss:Type="Number">0.277885336447141</Data></Cell><Cell><Data ss:Type="Number">0.213821508935015</Data></Cell><Cell><Data ss:Type="Number">0.231140745369432</Data></Cell><Cell><Data ss:Type="Number">0.13127146097295</Data></Cell><Cell><Data ss:Type="Number">0.101963886552598</Data></Cell><Cell><Data ss:Type="Number">0</Data></Cell><Cell><Data ss:Type="Number">0.0888736138073374</Data></Cell><Cell><Data ss:Type="Number">0.0640151998712857</Data></Cell><Cell><Data ss:Type="Number">0.11873359002087</Data></Cell><Cell><Data ss:Type="Number">0</Data></Cell><Cell><Data ss:Type="Number">0.0732754228587936</Data></Cell><Cell><Data ss:Type="Number">0</Data></Cell><Cell><Data ss:Type="Number">0.059463658207852</Data></Cell><Cell><Data ss:Type="Number">0</Data></Cell><Cell><Data ss:Type="Number">0.353745824674606</Data></Cell><Cell><Data ss:Type="Number">0.168755753794718</Data></Cell></Row><Row ss:Height="12.816"><Cell><Data ss:Type="String">FTO_Obesity_Variant_Mechanism</Data></Cell><Cell><Data ss:Type="Number">0.504238203934937</Data></Cell><Cell><Data ss:Type="Number">0.567347658467912</Data></Cell><Cell><Data ss:Type="Number">0.674890425678597</Data></Cell><Cell><Data ss:Type="Number">0.652735523865744</Data></Cell><Cell><Data ss:Type="Number">0.469079614834495</Data></Cell><Cell><Data ss:Type="Number">1</Data></Cell><Cell><Data ss:Type="Number">0.850803080261862</Data></Cell><Cell><Data ss:Type="Number">0.574893352759715</Data></Cell><Cell><Data ss:Type="Number">0.528644960424095</Data></Cell><Cell><Data ss:Type="Number">0.684185243808098</Data></Cell><Cell><Data ss:Type="Number">0.469012899586982</Data></Cell><Cell><Data ss:Type="Number">0.553570336962009</Data></Cell><Cell><Data ss:Type="Number">0.757018735151475</Data></Cell><Cell><Data ss:Type="Number">0.673319525783183</Data></Cell><Cell><Data ss:Type="Number">0.827070300307391</Data></Cell><Cell><Data ss:Type="Number">0.734606586315653</Data></Cell><Cell><Data ss:Type="Number">0.562315928125255</Data></Cell><Cell><Data ss:Type="Number">0.722991096644523</Data></Cell><Cell><Data ss:Type="Number">0.581652635072817</Data></Cell><Cell><Data ss:Type="Number">0.512100220478923</Data></Cell><Cell><Data ss:Type="Number">0.49469067255602</Data></Cell><Cell><Data ss:Type="Number">0.374941572688994</Data></Cell><Cell><Data ss:Type="Number">0.464371913266376</Data></Cell><Cell><Data ss:Type="Number">0.573730059534694</Data></Cell><Cell><Data ss:Type="Number">0.803477823122783</Data></Cell><Cell><Data ss:Type="Number">0.562792369928601</Data></Cell><Cell><Data ss:Type="Number">0.87291974118229</Data></Cell><Cell><Data ss:Type="Number">0.528188679858446</Data></Cell><Cell><Data ss:Type="Number">0.747130590592058</Data></Cell><Cell><Data ss:Type="Number">0.557376287307449</Data></Cell><Cell><Data ss:Type="Number">0.522688065235316</Data></Cell><Cell><Data ss:Type="Number">0.570542478374705</Data></Cell><Cell><Data ss:Type="Number">0.555928040445771</Data></Cell><Cell><Data ss:Type="Number">0.685445316222044</Data></Cell><Cell><Data ss:Type="Number">0.509332754770305</Data></Cell><Cell><Data ss:Type="Number">0.729324407889743</Data></Cell><Cell><Data ss:Type="Number">0.503869759442446</Data></Cell><Cell><Data ss:Type="Number">0.515451792600514</Data></Cell><Cell><Data ss:Type="Number">0.710675515232081</Data></Cell><Cell><Data ss:Type="Number">0.730449573384335</Data></Cell><Cell><Data ss:Type="Number">0.68667986667942</Data></Cell><Cell><Data ss:Type="Number">0.487288039119677</Data></Cell><Cell><Data ss:Type="Number">0.575010135117225</Data></Cell><Cell><Data ss:Type="Number">0.757007857583316</Data></Cell><Cell><Data ss:Type="Number">0.418839448862527</Data></Cell><Cell><Data ss:Type="Number">0.830755087457372</Data></Cell><Cell><Data ss:Type="Number">0.417746612266675</Data></Cell><Cell><Data ss:Type="Number">0.820899756984835</Data></Cell><Cell><Data ss:Type="Number">0.264648165246404</Data></Cell><Cell><Data ss:Type="Number">0.491993925423712</Data></Cell><Cell><Data ss:Type="Number">0.573730059534694</Data></Cell><Cell><Data ss:Type="Number">0.790265100418309</Data></Cell><Cell><Data ss:Type="Number">0.573730059534694</Data></Cell><Cell><Data ss:Type="Number">0.738416012417645</Data></Cell><Cell><Data ss:Type="Number">0.216210726180405</Data></Cell><Cell><Data ss:Type="Number">0.823171656626366</Data></Cell><Cell><Data ss:Type="Number">0.467287925543104</Data></Cell><Cell><Data ss:Type="Number">0.554729545156706</Data></Cell><Cell><Data ss:Type="Number">0.573730059534694</Data></Cell><Cell><Data ss:Type="Number">0.750474355044188</Data></Cell><Cell><Data ss:Type="Number">0.40125538220121</Data></Cell><Cell><Data ss:Type="Number">0.564754548089645</Data></Cell><Cell><Data ss:Type="Number">0.531313954587561</Data></Cell><Cell><Data ss:Type="Number">0.653636103792898</Data></Cell><Cell><Data ss:Type="Number">1</Data></Cell><Cell><Data ss:Type="Number">0.879475238795474</Data></Cell><Cell><Data ss:Type="Number">0.48542320016626</Data></Cell><Cell><Data ss:Type="Number">0.573730059534694</Data></Cell><Cell><Data ss:Type="Number">0.480731285033031</Data></Cell><Cell><Data ss:Type="Number">0.505994800391442</Data></Cell><Cell><Data ss:Type="Number">0.75456171005568</Data></Cell><Cell><Data ss:Type="Number">0.619580511876705</Data></Cell><Cell><Data ss:Type="Number">0.7231119772124</Data></Cell><Cell><Data ss:Type="Number">0.887577868684945</Data></Cell><Cell><Data ss:Type="Number">0.548380169441187</Data></Cell><Cell><Data ss:Type="Number">0.467973253646566</Data></Cell><Cell><Data ss:Type="Number">0.526087544076739</Data></Cell><Cell><Data ss:Type="Number">0.682375262260133</Data></Cell><Cell><Data ss:Type="Number">0.564754548089645</Data></Cell><Cell><Data ss:Type="Number">0.573730059534694</Data></Cell><Cell><Data ss:Type="Number">0.558774814944949</Data></Cell><Cell><Data ss:Type="Number">0.553570336962009</Data></Cell><Cell><Data ss:Type="Number">0.49120187987704</Data></Cell><Cell><Data ss:Type="Number">0.621005791467672</Data></Cell><Cell><Data ss:Type="Number">0.564754548089645</Data></Cell><Cell><Data ss:Type="Number">0.785109105470341</Data></Cell><Cell><Data ss:Type="Number">0.153128391882798</Data></Cell><Cell><Data ss:Type="Number">0.209165147662847</Data></Cell><Cell><Data ss:Type="Number">0.0163388591418597</Data></Cell><Cell><Data ss:Type="Number">0.238791632522219</Data></Cell><Cell><Data ss:Type="Number">0.251645657052402</Data></Cell><Cell><Data ss:Type="Number">0.717997251169035</Data></Cell><Cell><Data ss:Type="Number">0.337556518379387</Data></Cell><Cell><Data ss:Type="Number">0.323245096000326</Data></Cell><Cell><Data ss:Type="Number">0.0358724806834662</Data></Cell><Cell><Data ss:Type="Number">0.352390434079466</Data></Cell><Cell><Data ss:Type="Number">0.317663733855898</Data></Cell><Cell><Data ss:Type="Number">0.30810147564058</Data></Cell><Cell><Data ss:Type="Number">0.436953793296909</Data></Cell><Cell><Data ss:Type="Number">0.280204049336252</Data></Cell><Cell><Data ss:Type="Number">0.25690751444659</Data></Cell><Cell><Data ss:Type="Number">0.343530455422827</Data></Cell><Cell><Data ss:Type="Number">0</Data></Cell><Cell><Data ss:Type="Number">0.32065965323964</Data></Cell><Cell><Data ss:Type="Number">0.258529766441224</Data></Cell><Cell><Data ss:Type="Number">0.240403605059264</Data></Cell><Cell><Data ss:Type="Number">0.337618134539888</Data></Cell><Cell><Data ss:Type="Number">0.30102852444656</Data></Cell><Cell><Data ss:Type="Number">0.326521896568256</Data></Cell><Cell><Data ss:Type="Number">0.327642053007696</Data></Cell><Cell><Data ss:Type="Number">0.288800692643528</Data></Cell><Cell><Data ss:Type="Number">0.340940423660738</Data></Cell><Cell><Data ss:Type="Number">0.301128098950775</Data></Cell><Cell><Data ss:Type="Number">0.266811217115808</Data></Cell><Cell><Data ss:Type="Number">0.249813554024696</Data></Cell><Cell><Data ss:Type="Number">0.280880035882576</Data></Cell><Cell><Data ss:Type="Number">0.213293348709029</Data></Cell><Cell><Data ss:Type="Number">0.245761095257855</Data></Cell><Cell><Data ss:Type="Number">0.307156380685671</Data></Cell><Cell><Data ss:Type="Number">0.282862485664598</Data></Cell><Cell><Data ss:Type="Number">0.175234902791867</Data></Cell><Cell><Data ss:Type="Number">0</Data></Cell><Cell><Data ss:Type="Number">0.217930102611861</Data></Cell><Cell><Data ss:Type="Number">0.319522020223682</Data></Cell><Cell><Data ss:Type="Number">0.235228376709538</Data></Cell><Cell><Data ss:Type="Number">0.35852587602297</Data></Cell><Cell><Data ss:Type="Number">0.219981530290232</Data></Cell><Cell><Data ss:Type="Number">0.189017661693159</Data></Cell><Cell><Data ss:Type="Number">0.184605301116044</Data></Cell><Cell><Data ss:Type="Number">0.234974617582834</Data></Cell><Cell><Data ss:Type="Number">0.312532997412021</Data></Cell><Cell><Data ss:Type="Number">0.216593540243572</Data></Cell><Cell><Data ss:Type="Number">0.259888842255954</Data></Cell><Cell><Data ss:Type="Number">0.32621702953203</Data></Cell><Cell><Data ss:Type="Number">0.205239486209061</Data></Cell><Cell><Data ss:Type="Number">0.249644649693438</Data></Cell><Cell><Data ss:Type="Number">0.23089252910125</Data></Cell><Cell><Data ss:Type="Number">0.235996828480235</Data></Cell><Cell><Data ss:Type="Number">0.334694764088474</Data></Cell><Cell><Data ss:Type="Number">0.30718486234394</Data></Cell><Cell><Data ss:Type="Number">0.295042395221892</Data></Cell><Cell><Data ss:Type="Number">0.126093163618702</Data></Cell><Cell><Data ss:Type="Number">0.303627433762112</Data></Cell><Cell><Data ss:Type="Number">0.238653151420023</Data></Cell><Cell><Data ss:Type="Number">0.275417358216851</Data></Cell><Cell><Data ss:Type="Number">0.131148760354263</Data></Cell><Cell><Data ss:Type="Number">0.135710650670355</Data></Cell><Cell><Data ss:Type="Number">0.673930158506657</Data></Cell><Cell><Data ss:Type="Number">0.19908471608609</Data></Cell><Cell><Data ss:Type="Number">0.029241531712664</Data></Cell><Cell><Data ss:Type="Number">0.191475852737202</Data></Cell><Cell><Data ss:Type="Number">0.284966723361527</Data></Cell><Cell><Data ss:Type="Number">0.398230527222307</Data></Cell><Cell><Data ss:Type="Number">0.409129033444758</Data></Cell><Cell><Data ss:Type="Number">0.0968516461184886</Data></Cell><Cell><Data ss:Type="Number">0.251933156747728</Data></Cell><Cell><Data ss:Type="Number">0.377464400273162</Data></Cell><Cell><Data ss:Type="Number">0.270263488913857</Data></Cell><Cell><Data ss:Type="Number">0.329330415960063</Data></Cell><Cell><Data ss:Type="Number">0.232955422622458</Data></Cell><Cell><Data ss:Type="Number">0.691901480933632</Data></Cell><Cell><Data ss:Type="Number">0</Data></Cell><Cell><Data ss:Type="Number">0.198659565577605</Data></Cell><Cell><Data ss:Type="Number">0.120865538140558</Data></Cell><Cell><Data ss:Type="Number">0.233747959847258</Data></Cell><Cell><Data ss:Type="Number">0</Data></Cell><Cell><Data ss:Type="Number">0.126539336774207</Data></Cell><Cell><Data ss:Type="Number">0</Data></Cell><Cell><Data ss:Type="Number">0.139304134711158</Data></Cell><Cell><Data ss:Type="Number">0.0735059633473268</Data></Cell><Cell><Data ss:Type="Number">0.102729001957581</Data></Cell><Cell><Data ss:Type="Number">0.2242450747187</Data></Cell></Row><Row ss:Height="12.816"><Cell><Data ss:Type="String">DNA_Damage_Response</Data></Cell><Cell><Data ss:Type="Number">0.749014438922962</Data></Cell><Cell><Data ss:Type="Number">0.769721838372512</Data></Cell><Cell><Data ss:Type="Number">0.406607794696703</Data></Cell><Cell><Data ss:Type="Number">0.661242406806049</Data></Cell><Cell><Data ss:Type="Number">0.37159413273324</Data></Cell><Cell><Data ss:Type="Number">0.584316276444748</Data></Cell><Cell><Data ss:Type="Number">0.562626711559719</Data></Cell><Cell><Data ss:Type="Number">0.37364540918615</Data></Cell><Cell><Data ss:Type="Number">0.667459046453085</Data></Cell><Cell><Data ss:Type="Number">0.616007974657212</Data></Cell><Cell><Data ss:Type="Number">0.396755575436213</Data></Cell><Cell><Data ss:Type="Number">0.474917866613137</Data></Cell><Cell><Data ss:Type="Number">0.388091087649865</Data></Cell><Cell><Data ss:Type="Number">0.776415357525043</Data></Cell><Cell><Data ss:Type="Number">0.631913223565411</Data></Cell><Cell><Data ss:Type="Number">0.571524438822361</Data></Cell><Cell><Data ss:Type="Number">0.698039038827262</Data></Cell><Cell><Data ss:Type="Number">0.451603212576497</Data></Cell><Cell><Data ss:Type="Number">0.745311691068559</Data></Cell><Cell><Data ss:Type="Number">0.303169744087058</Data></Cell><Cell><Data ss:Type="Number">0.37606799503803</Data></Cell><Cell><Data ss:Type="Number">0.259311215044507</Data></Cell><Cell><Data ss:Type="Number">0.408380997741605</Data></Cell><Cell><Data ss:Type="Number">0.453694359333493</Data></Cell><Cell><Data ss:Type="Number">0.516312756304466</Data></Cell><Cell><Data ss:Type="Number">0.6063076965255</Data></Cell><Cell><Data ss:Type="Number">0.662700102299553</Data></Cell><Cell><Data ss:Type="Number">0.478444221188731</Data></Cell><Cell><Data ss:Type="Number">0.460474602722441</Data></Cell><Cell><Data ss:Type="Number">0.60863160374354</Data></Cell><Cell><Data ss:Type="Number">0.869744430556968</Data></Cell><Cell><Data ss:Type="Number">0.879442196364906</Data></Cell><Cell><Data ss:Type="Number">0.376657763002711</Data></Cell><Cell><Data ss:Type="Number">0.75833840245761</Data></Cell><Cell><Data ss:Type="Number">0.620338690186219</Data></Cell><Cell><Data ss:Type="Number">0.427777333057633</Data></Cell><Cell><Data ss:Type="Number">0.350128682646944</Data></Cell><Cell><Data ss:Type="Number">0.331446877911266</Data></Cell><Cell><Data ss:Type="Number">0.619776185624079</Data></Cell><Cell><Data ss:Type="Number">0.592000581668205</Data></Cell><Cell><Data ss:Type="Number">0.786614742409384</Data></Cell><Cell><Data ss:Type="Number">0.67157893488155</Data></Cell><Cell><Data ss:Type="Number">1</Data></Cell><Cell><Data ss:Type="Number">0.714311860232788</Data></Cell><Cell><Data ss:Type="Number">0.301991077416406</Data></Cell><Cell><Data ss:Type="Number">0.925813520045383</Data></Cell><Cell><Data ss:Type="Number">0.684039275267467</Data></Cell><Cell><Data ss:Type="Number">0.460071106075697</Data></Cell><Cell><Data ss:Type="Number">0.20242704417659</Data></Cell><Cell><Data ss:Type="Number">0.686910520932664</Data></Cell><Cell><Data ss:Type="Number">0.715669944163945</Data></Cell><Cell><Data ss:Type="Number">0.735870364164594</Data></Cell><Cell><Data ss:Type="Number">0.526838624874586</Data></Cell><Cell><Data ss:Type="Number">0.670773769543157</Data></Cell><Cell><Data ss:Type="Number">0.745251028530574</Data></Cell><Cell><Data ss:Type="Number">0.67057128854346</Data></Cell><Cell><Data ss:Type="Number">0.345036463083667</Data></Cell><Cell><Data ss:Type="Number">0.799707512490015</Data></Cell><Cell><Data ss:Type="Number">0.317741235545086</Data></Cell><Cell><Data ss:Type="Number">1</Data></Cell><Cell><Data ss:Type="Number">0.306650923032332</Data></Cell><Cell><Data ss:Type="Number">0.614837308623115</Data></Cell><Cell><Data ss:Type="Number">0.704832259599519</Data></Cell><Cell><Data ss:Type="Number">0.134651126023481</Data></Cell><Cell><Data ss:Type="Number">0.449744270307874</Data></Cell><Cell><Data ss:Type="Number">0.92157358065148</Data></Cell><Cell><Data ss:Type="Number">0.538706395323564</Data></Cell><Cell><Data ss:Type="Number">0.607698501709465</Data></Cell><Cell><Data ss:Type="Number">0.465816407943148</Data></Cell><Cell><Data ss:Type="Number">0.591686745310653</Data></Cell><Cell><Data ss:Type="Number">0.593302930239523</Data></Cell><Cell><Data ss:Type="Number">0.761932022400124</Data></Cell><Cell><Data ss:Type="Number">0.805361700869478</Data></Cell><Cell><Data ss:Type="Number">0.585872975181032</Data></Cell><Cell><Data ss:Type="Number">0.8570988775461</Data></Cell><Cell><Data ss:Type="Number">0.432956348589455</Data></Cell><Cell><Data ss:Type="Number">0.398685541791668</Data></Cell><Cell><Data ss:Type="Number">0.587229381205967</Data></Cell><Cell><Data ss:Type="Number">0.887355303070849</Data></Cell><Cell><Data ss:Type="Number">0.658915548148975</Data></Cell><Cell><Data ss:Type="Number">0.48894090681972</Data></Cell><Cell><Data ss:Type="Number">0.468999712028953</Data></Cell><Cell><Data ss:Type="Number">0.791093786050816</Data></Cell><Cell><Data ss:Type="Number">0.387537259587026</Data></Cell><Cell><Data ss:Type="Number">0.0899209732518253</Data></Cell><Cell><Data ss:Type="Number">0.557285689602388</Data></Cell><Cell><Data ss:Type="Number">0.0782173408870671</Data></Cell><Cell><Data ss:Type="Number">0.0851468695551086</Data></Cell><Cell><Data ss:Type="Number">0</Data></Cell><Cell><Data ss:Type="Number">0.117857525397458</Data></Cell><Cell><Data ss:Type="Number">0.139925108528559</Data></Cell><Cell><Data ss:Type="Number">0.161596976316321</Data></Cell><Cell><Data ss:Type="Number">0.149362805958858</Data></Cell><Cell><Data ss:Type="Number">0.126939736983733</Data></Cell><Cell><Data ss:Type="Number">0</Data></Cell><Cell><Data ss:Type="Number">0.213847533092566</Data></Cell><Cell><Data ss:Type="Number">0.230858851809904</Data></Cell><Cell><Data ss:Type="Number">0.192825178128774</Data></Cell><Cell><Data ss:Type="Number">0.157948107799646</Data></Cell><Cell><Data ss:Type="Number">0.457380049804641</Data></Cell><Cell><Data ss:Type="Number">0.107687967792201</Data></Cell><Cell><Data ss:Type="Number">0.152899231932188</Data></Cell><Cell><Data ss:Type="Number">0.0647478880281917</Data></Cell><Cell><Data ss:Type="Number">0.197132222458684</Data></Cell><Cell><Data ss:Type="Number">0.217294007774225</Data></Cell><Cell><Data ss:Type="Number">0.178209311951789</Data></Cell><Cell><Data ss:Type="Number">0.192708918721011</Data></Cell><Cell><Data ss:Type="Number">0.110733548286554</Data></Cell><Cell><Data ss:Type="Number">0.172672332774651</Data></Cell><Cell><Data ss:Type="Number">0.228501635985415</Data></Cell><Cell><Data ss:Type="Number">0.177852936061165</Data></Cell><Cell><Data ss:Type="Number">0.0792801895961155</Data></Cell><Cell><Data ss:Type="Number">0.122498889982603</Data></Cell><Cell><Data ss:Type="Number">0.193316899573769</Data></Cell><Cell><Data ss:Type="Number">0.107144823840616</Data></Cell><Cell><Data ss:Type="Number">0.0695293528301483</Data></Cell><Cell><Data ss:Type="Number">0.172833949284204</Data></Cell><Cell><Data ss:Type="Number">0.122954648040104</Data></Cell><Cell><Data ss:Type="Number">0.134360272370437</Data></Cell><Cell><Data ss:Type="Number">0.263029347780942</Data></Cell><Cell><Data ss:Type="Number">0.0641254527814451</Data></Cell><Cell><Data ss:Type="Number">0.110882675485096</Data></Cell><Cell><Data ss:Type="Number">0.114594925693923</Data></Cell><Cell><Data ss:Type="Number">0.0992097017138679</Data></Cell><Cell><Data ss:Type="Number">0.298003691010092</Data></Cell><Cell><Data ss:Type="Number">0.32134539543751</Data></Cell><Cell><Data ss:Type="Number">0.107530036368332</Data></Cell><Cell><Data ss:Type="Number">0.105377363915281</Data></Cell><Cell><Data ss:Type="Number">0.114677121763999</Data></Cell><Cell><Data ss:Type="Number">0.233480751436487</Data></Cell><Cell><Data ss:Type="Number">0.131110929607722</Data></Cell><Cell><Data ss:Type="Number">0.129842844253341</Data></Cell><Cell><Data ss:Type="Number">0.230847943356216</Data></Cell><Cell><Data ss:Type="Number">0.131256394919131</Data></Cell><Cell><Data ss:Type="Number">0.176619039000755</Data></Cell><Cell><Data ss:Type="Number">0.118374716555972</Data></Cell><Cell><Data ss:Type="Number">0.129021260240141</Data></Cell><Cell><Data ss:Type="Number">0.217723890637744</Data></Cell><Cell><Data ss:Type="Number">0.181725627673094</Data></Cell><Cell><Data ss:Type="Number">0.156002229568254</Data></Cell><Cell><Data ss:Type="Number">0.160899312382002</Data></Cell><Cell><Data ss:Type="Number">0.0558055054536722</Data></Cell><Cell><Data ss:Type="Number">0.137160683981626</Data></Cell><Cell><Data ss:Type="Number">0.144428780682606</Data></Cell><Cell><Data ss:Type="Number">0.198571348949324</Data></Cell><Cell><Data ss:Type="Number">0.0827069295373344</Data></Cell><Cell><Data ss:Type="Number">0.0363887560636165</Data></Cell><Cell><Data ss:Type="Number">0.203940356956255</Data></Cell><Cell><Data ss:Type="Number">0.127939223104497</Data></Cell><Cell><Data ss:Type="Number">0</Data></Cell><Cell><Data ss:Type="Number">0.127834428852933</Data></Cell><Cell><Data ss:Type="Number">0.213847533092566</Data></Cell><Cell><Data ss:Type="Number">0.236287918832954</Data></Cell><Cell><Data ss:Type="Number">0.159011981165824</Data></Cell><Cell><Data ss:Type="Number">0</Data></Cell><Cell><Data ss:Type="Number">0.225750687137818</Data></Cell><Cell><Data ss:Type="Number">0.577616919903969</Data></Cell><Cell><Data ss:Type="Number">0.201128397123971</Data></Cell><Cell><Data ss:Type="Number">0.302537385152745</Data></Cell><Cell><Data ss:Type="Number">0.102572789010499</Data></Cell><Cell><Data ss:Type="Number">0.291212434676291</Data></Cell><Cell><Data ss:Type="Number">0.0115146660756477</Data></Cell><Cell><Data ss:Type="Number">0.0849400369918145</Data></Cell><Cell><Data ss:Type="Number">0.0378201615060782</Data></Cell><Cell><Data ss:Type="Number">0.290404748363482</Data></Cell><Cell><Data ss:Type="Number">0.00635980074023048</Data></Cell><Cell><Data ss:Type="Number">0.0803771231387481</Data></Cell><Cell><Data ss:Type="Number">0</Data></Cell><Cell><Data ss:Type="Number">0.0354384515554079</Data></Cell><Cell><Data ss:Type="Number">0.0127249216972081</Data></Cell><Cell><Data ss:Type="Number">0</Data></Cell><Cell><Data ss:Type="Number">0.169364243633104</Data></Cell></Row><Row ss:Height="12.816"><Cell><Data ss:Type="String">AGE/RAGE_pathway</Data></Cell><Cell><Data ss:Type="Number">0.506444235044299</Data></Cell><Cell><Data ss:Type="Number">0.784374355672294</Data></Cell><Cell><Data ss:Type="Number">0.792721444051822</Data></Cell><Cell><Data ss:Type="Number">0.743852929746628</Data></Cell><Cell><Data ss:Type="Number">0.432421911540309</Data></Cell><Cell><Data ss:Type="Number">0.927623437542333</Data></Cell><Cell><Data ss:Type="Number">0.617232215099917</Data></Cell><Cell><Data ss:Type="Number">0.517411354853114</Data></Cell><Cell><Data ss:Type="Number">0.607707244392948</Data></Cell><Cell><Data ss:Type="Number">0.476133860405614</Data></Cell><Cell><Data ss:Type="Number">0.530128024681627</Data></Cell><Cell><Data ss:Type="Number">0.850148235134148</Data></Cell><Cell><Data ss:Type="Number">0.707943502031392</Data></Cell><Cell><Data ss:Type="Number">0.423663786508819</Data></Cell><Cell><Data ss:Type="Number">0.582490550650492</Data></Cell><Cell><Data ss:Type="Number">0.417900325845007</Data></Cell><Cell><Data ss:Type="Number">0.834497365812759</Data></Cell><Cell><Data ss:Type="Number">0.522522845932938</Data></Cell><Cell><Data ss:Type="Number">0.436588063972235</Data></Cell><Cell><Data ss:Type="Number">0.664728426108996</Data></Cell><Cell><Data ss:Type="Number">0.52725126929908</Data></Cell><Cell><Data ss:Type="Number">0.360860221225358</Data></Cell><Cell><Data ss:Type="Number">0.441065003612799</Data></Cell><Cell><Data ss:Type="Number">0.623188546124084</Data></Cell><Cell><Data ss:Type="Number">0.707773904442826</Data></Cell><Cell><Data ss:Type="Number">0.685700432264446</Data></Cell><Cell><Data ss:Type="Number">1</Data></Cell><Cell><Data ss:Type="Number">0.55183163458934</Data></Cell><Cell><Data ss:Type="Number">0.851769093727756</Data></Cell><Cell><Data ss:Type="Number">0.680692000072761</Data></Cell><Cell><Data ss:Type="Number">0.412435548471963</Data></Cell><Cell><Data ss:Type="Number">0.724191478763374</Data></Cell><Cell><Data ss:Type="Number">0.859343321182729</Data></Cell><Cell><Data ss:Type="Number">0.654823677576917</Data></Cell><Cell><Data ss:Type="Number">0.713066719669263</Data></Cell><Cell><Data ss:Type="Number">0.531567706535273</Data></Cell><Cell><Data ss:Type="Number">0.682830369952864</Data></Cell><Cell><Data ss:Type="Number">0.413024024470761</Data></Cell><Cell><Data ss:Type="Number">0.713066719669263</Data></Cell><Cell><Data ss:Type="Number">0.664583147808183</Data></Cell><Cell><Data ss:Type="Number">0.411340724258778</Data></Cell><Cell><Data ss:Type="Number">0.605079362501266</Data></Cell><Cell><Data ss:Type="Number">0.441065003612799</Data></Cell><Cell><Data ss:Type="Number">0.866898878347933</Data></Cell><Cell><Data ss:Type="Number">0.381768856623493</Data></Cell><Cell><Data ss:Type="Number">0.522088957966906</Data></Cell><Cell><Data ss:Type="Number">0.443348053878087</Data></Cell><Cell><Data ss:Type="Number">0.832525615404151</Data></Cell><Cell><Data ss:Type="Number">0.341746795020661</Data></Cell><Cell><Data ss:Type="Number">0.812823523140853</Data></Cell><Cell><Data ss:Type="Number">0.718524122401272</Data></Cell><Cell><Data ss:Type="Number">0.662371668238192</Data></Cell><Cell><Data ss:Type="Number">0.872163532036543</Data></Cell><Cell><Data ss:Type="Number">0.414841201680264</Data></Cell><Cell><Data ss:Type="Number">0.639342906154318</Data></Cell><Cell><Data ss:Type="Number">0.966010667043961</Data></Cell><Cell><Data ss:Type="Number">0.433823795065623</Data></Cell><Cell><Data ss:Type="Number">0.559349116213242</Data></Cell><Cell><Data ss:Type="Number">0.621523351789043</Data></Cell><Cell><Data ss:Type="Number">1</Data></Cell><Cell><Data ss:Type="Number">0.624597411519318</Data></Cell><Cell><Data ss:Type="Number">0.679192262798829</Data></Cell><Cell><Data ss:Type="Number">0.478186844413803</Data></Cell><Cell><Data ss:Type="Number">0.59575245406607</Data></Cell><Cell><Data ss:Type="Number">0.691053047242325</Data></Cell><Cell><Data ss:Type="Number">0.591459514776286</Data></Cell><Cell><Data ss:Type="Number">0.699120872440287</Data></Cell><Cell><Data ss:Type="Number">0.438649623518165</Data></Cell><Cell><Data ss:Type="Number">0.885409067576616</Data></Cell><Cell><Data ss:Type="Number">0.554099578952236</Data></Cell><Cell><Data ss:Type="Number">0.62111408423384</Data></Cell><Cell><Data ss:Type="Number">0.617587441763203</Data></Cell><Cell><Data ss:Type="Number">0.666617232938038</Data></Cell><Cell><Data ss:Type="Number">0.626820376117344</Data></Cell><Cell><Data ss:Type="Number">0.461252939664629</Data></Cell><Cell><Data ss:Type="Number">0.586979262728117</Data></Cell><Cell><Data ss:Type="Number">0.54664660578197</Data></Cell><Cell><Data ss:Type="Number">0.828423211743895</Data></Cell><Cell><Data ss:Type="Number">0.829133356636653</Data></Cell><Cell><Data ss:Type="Number">0.737673059529097</Data></Cell><Cell><Data ss:Type="Number">0.784947601649352</Data></Cell><Cell><Data ss:Type="Number">0.612572383100411</Data></Cell><Cell><Data ss:Type="Number">0.388551601587631</Data></Cell><Cell><Data ss:Type="Number">0.619382931516486</Data></Cell><Cell><Data ss:Type="Number">0.565698187444624</Data></Cell><Cell><Data ss:Type="Number">0.373827668414125</Data></Cell><Cell><Data ss:Type="Number">0.0709909696250658</Data></Cell><Cell><Data ss:Type="Number">0.121845466318732</Data></Cell><Cell><Data ss:Type="Number">0</Data></Cell><Cell><Data ss:Type="Number">0.154191015696852</Data></Cell><Cell><Data ss:Type="Number">0.175120008230254</Data></Cell><Cell><Data ss:Type="Number">0.259811695926838</Data></Cell><Cell><Data ss:Type="Number">0.188174890588842</Data></Cell><Cell><Data ss:Type="Number">0.208763616147922</Data></Cell><Cell><Data ss:Type="Number">0</Data></Cell><Cell><Data ss:Type="Number">0.184863966186653</Data></Cell><Cell><Data ss:Type="Number">0.184984724800314</Data></Cell><Cell><Data ss:Type="Number">0.19913383951722</Data></Cell><Cell><Data ss:Type="Number">0.195627954396587</Data></Cell><Cell><Data ss:Type="Number">0.334981978519403</Data></Cell><Cell><Data ss:Type="Number">0.176004970657995</Data></Cell><Cell><Data ss:Type="Number">0.186451695448336</Data></Cell><Cell><Data ss:Type="Number">0</Data></Cell><Cell><Data ss:Type="Number">0.195649644618295</Data></Cell><Cell><Data ss:Type="Number">0.2658766465907</Data></Cell><Cell><Data ss:Type="Number">0.191659417165167</Data></Cell><Cell><Data ss:Type="Number">0.179486620974471</Data></Cell><Cell><Data ss:Type="Number">0.174643125300059</Data></Cell><Cell><Data ss:Type="Number">0.18228004765326</Data></Cell><Cell><Data ss:Type="Number">0.174440888640306</Data></Cell><Cell><Data ss:Type="Number">0.199273890508914</Data></Cell><Cell><Data ss:Type="Number">0.161485048945041</Data></Cell><Cell><Data ss:Type="Number">0.211431232678637</Data></Cell><Cell><Data ss:Type="Number">0.2259986950826</Data></Cell><Cell><Data ss:Type="Number">0.182251919515723</Data></Cell><Cell><Data ss:Type="Number">0.122388931958751</Data></Cell><Cell><Data ss:Type="Number">0.177993126609196</Data></Cell><Cell><Data ss:Type="Number">0.151325115413328</Data></Cell><Cell><Data ss:Type="Number">0.249076433481002</Data></Cell><Cell><Data ss:Type="Number">0.208786956689064</Data></Cell><Cell><Data ss:Type="Number">0.11135598623522</Data></Cell><Cell><Data ss:Type="Number">0</Data></Cell><Cell><Data ss:Type="Number">0.180755967126799</Data></Cell><Cell><Data ss:Type="Number">0.163956566816467</Data></Cell><Cell><Data ss:Type="Number">0.175394825804385</Data></Cell><Cell><Data ss:Type="Number">0.218888154116559</Data></Cell><Cell><Data ss:Type="Number">0.159558320914836</Data></Cell><Cell><Data ss:Type="Number">0.127917719749003</Data></Cell><Cell><Data ss:Type="Number">0.113301509734699</Data></Cell><Cell><Data ss:Type="Number">0.169489404753716</Data></Cell><Cell><Data ss:Type="Number">0.195890697747748</Data></Cell><Cell><Data ss:Type="Number">0.28302234701348</Data></Cell><Cell><Data ss:Type="Number">0.166989341622209</Data></Cell><Cell><Data ss:Type="Number">0.155464205392164</Data></Cell><Cell><Data ss:Type="Number">0.239177254474918</Data></Cell><Cell><Data ss:Type="Number">0.152515572537405</Data></Cell><Cell><Data ss:Type="Number">0.169922789740912</Data></Cell><Cell><Data ss:Type="Number">0.280601670800291</Data></Cell><Cell><Data ss:Type="Number">0.274662520218258</Data></Cell><Cell><Data ss:Type="Number">0.185997684731113</Data></Cell><Cell><Data ss:Type="Number">0.14784009634331</Data></Cell><Cell><Data ss:Type="Number">0.0265147954133283</Data></Cell><Cell><Data ss:Type="Number">0.184548114905474</Data></Cell><Cell><Data ss:Type="Number">0.293473205065066</Data></Cell><Cell><Data ss:Type="Number">0.247260072132323</Data></Cell><Cell><Data ss:Type="Number">0.0440184809132225</Data></Cell><Cell><Data ss:Type="Number">0.0594793795584604</Data></Cell><Cell><Data ss:Type="Number">0.241701286954273</Data></Cell><Cell><Data ss:Type="Number">0.178087164576533</Data></Cell><Cell><Data ss:Type="Number">0</Data></Cell><Cell><Data ss:Type="Number">0.130119555319877</Data></Cell><Cell><Data ss:Type="Number">0.240390360234969</Data></Cell><Cell><Data ss:Type="Number">0.195456003357537</Data></Cell><Cell><Data ss:Type="Number">0.224017829715005</Data></Cell><Cell><Data ss:Type="Number">0.0160603996522541</Data></Cell><Cell><Data ss:Type="Number">0.199273890508914</Data></Cell><Cell><Data ss:Type="Number">0.256361729390248</Data></Cell><Cell><Data ss:Type="Number">0.21944867773847</Data></Cell><Cell><Data ss:Type="Number">0.179474734548244</Data></Cell><Cell><Data ss:Type="Number">0.149902850717413</Data></Cell><Cell><Data ss:Type="Number">0.319071009917126</Data></Cell><Cell><Data ss:Type="Number">0</Data></Cell><Cell><Data ss:Type="Number">0.0843483868318176</Data></Cell><Cell><Data ss:Type="Number">0.0548428015066182</Data></Cell><Cell><Data ss:Type="Number">0.116719894328929</Data></Cell><Cell><Data ss:Type="Number">0</Data></Cell><Cell><Data ss:Type="Number">0.0545081940817282</Data></Cell><Cell><Data ss:Type="Number">0</Data></Cell><Cell><Data ss:Type="Number">0.0284047774285918</Data></Cell><Cell><Data ss:Type="Number">0</Data></Cell><Cell><Data ss:Type="Number">0.155761921025651</Data></Cell><Cell><Data ss:Type="Number">0.212177992420745</Data></Cell></Row><Row ss:Height="12.816"><Cell><Data ss:Type="String">Follicle_Stimulating_Hormone_(FSH)_signaling_pathway</Data></Cell><Cell><Data ss:Type="Number">0.915581668016348</Data></Cell><Cell><Data ss:Type="Number">0.780543829400901</Data></Cell><Cell><Data ss:Type="Number">0.76805524370899</Data></Cell><Cell><Data ss:Type="Number">0.616835206237729</Data></Cell><Cell><Data ss:Type="Number">0.495302658540903</Data></Cell><Cell><Data ss:Type="Number">0.78980825814846</Data></Cell><Cell><Data ss:Type="Number">0.663118793882012</Data></Cell><Cell><Data ss:Type="Number">0.501605788615209</Data></Cell><Cell><Data ss:Type="Number">0.61242671750014</Data></Cell><Cell><Data ss:Type="Number">0.57035447203424</Data></Cell><Cell><Data ss:Type="Number">0.571687766326652</Data></Cell><Cell><Data ss:Type="Number">0.877460193261294</Data></Cell><Cell><Data ss:Type="Number">0.821334689780098</Data></Cell><Cell><Data ss:Type="Number">0.508743241431457</Data></Cell><Cell><Data ss:Type="Number">0.682095782324381</Data></Cell><Cell><Data ss:Type="Number">0.518575846725427</Data></Cell><Cell><Data ss:Type="Number">0.758678016789116</Data></Cell><Cell><Data ss:Type="Number">0.518984958852354</Data></Cell><Cell><Data ss:Type="Number">0.601454321421785</Data></Cell><Cell><Data ss:Type="Number">0.640261609538585</Data></Cell><Cell><Data ss:Type="Number">0.562160177746862</Data></Cell><Cell><Data ss:Type="Number">0.450070978477979</Data></Cell><Cell><Data ss:Type="Number">0.456010239193529</Data></Cell><Cell><Data ss:Type="Number">0.753061788691573</Data></Cell><Cell><Data ss:Type="Number">0.680132171842038</Data></Cell><Cell><Data ss:Type="Number">0.679030164711477</Data></Cell><Cell><Data ss:Type="Number">0.93157397719673</Data></Cell><Cell><Data ss:Type="Number">0.583035969306027</Data></Cell><Cell><Data ss:Type="Number">0.689450173137757</Data></Cell><Cell><Data ss:Type="Number">0.679350853075336</Data></Cell><Cell><Data ss:Type="Number">0.704446771564215</Data></Cell><Cell><Data ss:Type="Number">0.660902382895972</Data></Cell><Cell><Data ss:Type="Number">0.929733835149232</Data></Cell><Cell><Data ss:Type="Number">0.852421886217857</Data></Cell><Cell><Data ss:Type="Number">0.561808232363478</Data></Cell><Cell><Data ss:Type="Number">0.517983308827927</Data></Cell><Cell><Data ss:Type="Number">0.645260717561382</Data></Cell><Cell><Data ss:Type="Number">0.468337909187141</Data></Cell><Cell><Data ss:Type="Number">0.726362111705529</Data></Cell><Cell><Data ss:Type="Number">0.644041821381459</Data></Cell><Cell><Data ss:Type="Number">0.510258496016079</Data></Cell><Cell><Data ss:Type="Number">0.465313197499897</Data></Cell><Cell><Data ss:Type="Number">0.635366698756894</Data></Cell><Cell><Data ss:Type="Number">0.821334689780098</Data></Cell><Cell><Data ss:Type="Number">0.339089680337658</Data></Cell><Cell><Data ss:Type="Number">0.599534717821837</Data></Cell><Cell><Data ss:Type="Number">0.503368803658205</Data></Cell><Cell><Data ss:Type="Number">0.862463492768296</Data></Cell><Cell><Data ss:Type="Number">0.45616201474701</Data></Cell><Cell><Data ss:Type="Number">0.882395710060518</Data></Cell><Cell><Data ss:Type="Number">0.627370210094697</Data></Cell><Cell><Data ss:Type="Number">0.74469755836219</Data></Cell><Cell><Data ss:Type="Number">0.745071143961284</Data></Cell><Cell><Data ss:Type="Number">0.513772078525377</Data></Cell><Cell><Data ss:Type="Number">0.776693823505887</Data></Cell><Cell><Data ss:Type="Number">0.843191955757933</Data></Cell><Cell><Data ss:Type="Number">0.471601350734124</Data></Cell><Cell><Data ss:Type="Number">0.737298403398014</Data></Cell><Cell><Data ss:Type="Number">0.623622695695632</Data></Cell><Cell><Data ss:Type="Number">1</Data></Cell><Cell><Data ss:Type="Number">0.599227119983175</Data></Cell><Cell><Data ss:Type="Number">0.727038432110081</Data></Cell><Cell><Data ss:Type="Number">0.545997479588071</Data></Cell><Cell><Data ss:Type="Number">0.554030370287557</Data></Cell><Cell><Data ss:Type="Number">0.753951967331709</Data></Cell><Cell><Data ss:Type="Number">0.688175276612804</Data></Cell><Cell><Data ss:Type="Number">0.777851418422146</Data></Cell><Cell><Data ss:Type="Number">0.0721247620056313</Data></Cell><Cell><Data ss:Type="Number">0.785130751692057</Data></Cell><Cell><Data ss:Type="Number">0.614245685860977</Data></Cell><Cell><Data ss:Type="Number">0.660547242401396</Data></Cell><Cell><Data ss:Type="Number">0.546306608239262</Data></Cell><Cell><Data ss:Type="Number">0.676592632917184</Data></Cell><Cell><Data ss:Type="Number">0.709017172443456</Data></Cell><Cell><Data ss:Type="Number">0.660497890824031</Data></Cell><Cell><Data ss:Type="Number">0.632456661575594</Data></Cell><Cell><Data ss:Type="Number">0.511301708387351</Data></Cell><Cell><Data ss:Type="Number">0.614184150196322</Data></Cell><Cell><Data ss:Type="Number">0.796821420102398</Data></Cell><Cell><Data ss:Type="Number">0.82448678684178</Data></Cell><Cell><Data ss:Type="Number">0.743575079969939</Data></Cell><Cell><Data ss:Type="Number">0.658885769712975</Data></Cell><Cell><Data ss:Type="Number">0</Data></Cell><Cell><Data ss:Type="Number">0.57766728841524</Data></Cell><Cell><Data ss:Type="Number">0.554637310345525</Data></Cell><Cell><Data ss:Type="Number">0.13690918249203</Data></Cell><Cell><Data ss:Type="Number">0.371507901439091</Data></Cell><Cell><Data ss:Type="Number">0.350275205106944</Data></Cell><Cell><Data ss:Type="Number">0.40812197481948</Data></Cell><Cell><Data ss:Type="Number">0.258121101027714</Data></Cell><Cell><Data ss:Type="Number">0.30244606577417</Data></Cell><Cell><Data ss:Type="Number">0.57867830851424</Data></Cell><Cell><Data ss:Type="Number">0.537213823106706</Data></Cell><Cell><Data ss:Type="Number">0.322839073786909</Data></Cell><Cell><Data ss:Type="Number">0.422236402583591</Data></Cell><Cell><Data ss:Type="Number">0.387037889212281</Data></Cell><Cell><Data ss:Type="Number">0.351318605959964</Data></Cell><Cell><Data ss:Type="Number">0.434359365882073</Data></Cell><Cell><Data ss:Type="Number">0.493146742864716</Data></Cell><Cell><Data ss:Type="Number">0.291244907184801</Data></Cell><Cell><Data ss:Type="Number">0.391575201462301</Data></Cell><Cell><Data ss:Type="Number">0.458910250819667</Data></Cell><Cell><Data ss:Type="Number">0.433015100251437</Data></Cell><Cell><Data ss:Type="Number">0.317862622929444</Data></Cell><Cell><Data ss:Type="Number">0.307259812525578</Data></Cell><Cell><Data ss:Type="Number">0.455941761481146</Data></Cell><Cell><Data ss:Type="Number">0.351318605959964</Data></Cell><Cell><Data ss:Type="Number">0.351284634027574</Data></Cell><Cell><Data ss:Type="Number">0.372977453315722</Data></Cell><Cell><Data ss:Type="Number">0.38621286458988</Data></Cell><Cell><Data ss:Type="Number">0.418258937715483</Data></Cell><Cell><Data ss:Type="Number">0.32195966199481</Data></Cell><Cell><Data ss:Type="Number">0.398717268127463</Data></Cell><Cell><Data ss:Type="Number">0.384964471392256</Data></Cell><Cell><Data ss:Type="Number">0.366040736217898</Data></Cell><Cell><Data ss:Type="Number">0.440343459347852</Data></Cell><Cell><Data ss:Type="Number">0.353109389041064</Data></Cell><Cell><Data ss:Type="Number">0.410962345185139</Data></Cell><Cell><Data ss:Type="Number">0.401204311427984</Data></Cell><Cell><Data ss:Type="Number">0.347100099331141</Data></Cell><Cell><Data ss:Type="Number">0.401647577590948</Data></Cell><Cell><Data ss:Type="Number">0.454284435204734</Data></Cell><Cell><Data ss:Type="Number">0.383370866244045</Data></Cell><Cell><Data ss:Type="Number">0.292983961348366</Data></Cell><Cell><Data ss:Type="Number">0.335973566258008</Data></Cell><Cell><Data ss:Type="Number">0.50372213196638</Data></Cell><Cell><Data ss:Type="Number">0.35420347687233</Data></Cell><Cell><Data ss:Type="Number">0.415219789446963</Data></Cell><Cell><Data ss:Type="Number">0.359758727423868</Data></Cell><Cell><Data ss:Type="Number">0.366017457184214</Data></Cell><Cell><Data ss:Type="Number">0.320526167984361</Data></Cell><Cell><Data ss:Type="Number">0.487956624009545</Data></Cell><Cell><Data ss:Type="Number">0.426991964043264</Data></Cell><Cell><Data ss:Type="Number">0.327662491020565</Data></Cell><Cell><Data ss:Type="Number">0.357986737069143</Data></Cell><Cell><Data ss:Type="Number">0.356793096519981</Data></Cell><Cell><Data ss:Type="Number">0.304758366272492</Data></Cell><Cell><Data ss:Type="Number">0.367980809447253</Data></Cell><Cell><Data ss:Type="Number">0.379359287320058</Data></Cell><Cell><Data ss:Type="Number">0.324553698337432</Data></Cell><Cell><Data ss:Type="Number">0.346439239033833</Data></Cell><Cell><Data ss:Type="Number">0.400455904919033</Data></Cell><Cell><Data ss:Type="Number">0.392190528990328</Data></Cell><Cell><Data ss:Type="Number">0.392455776534039</Data></Cell><Cell><Data ss:Type="Number">0.351318605959964</Data></Cell><Cell><Data ss:Type="Number">0.419139567229192</Data></Cell><Cell><Data ss:Type="Number">0.40021200013023</Data></Cell><Cell><Data ss:Type="Number">0.456795357306483</Data></Cell><Cell><Data ss:Type="Number">0.33600310648718</Data></Cell><Cell><Data ss:Type="Number">0.433015100251437</Data></Cell><Cell><Data ss:Type="Number">0.37721573941854</Data></Cell><Cell><Data ss:Type="Number">0.357242099640919</Data></Cell><Cell><Data ss:Type="Number">0.512573064151207</Data></Cell><Cell><Data ss:Type="Number">0.50386863820738</Data></Cell><Cell><Data ss:Type="Number">0.439876256919315</Data></Cell><Cell><Data ss:Type="Number">0.419610324513332</Data></Cell><Cell><Data ss:Type="Number">0.494571002570819</Data></Cell><Cell><Data ss:Type="Number">0.361633821450671</Data></Cell><Cell><Data ss:Type="Number">0.459464689520475</Data></Cell><Cell><Data ss:Type="Number">0.446723032825357</Data></Cell><Cell><Data ss:Type="Number">0.485619044203251</Data></Cell><Cell><Data ss:Type="Number">0.411376412490259</Data></Cell><Cell><Data ss:Type="Number">0.405890798049244</Data></Cell><Cell><Data ss:Type="Number">0.407473108506103</Data></Cell><Cell><Data ss:Type="Number">0.441543913689518</Data></Cell><Cell><Data ss:Type="Number">0.446723032825357</Data></Cell><Cell><Data ss:Type="Number">0.440074704843308</Data></Cell><Cell><Data ss:Type="Number">0.439612409751854</Data></Cell><Cell><Data ss:Type="Number">0.415432336547993</Data></Cell><Cell><Data ss:Type="Number">0.415219789446963</Data></Cell><Cell><Data ss:Type="Number">0.291447922095299</Data></Cell><Cell><Data ss:Type="Number">0.330514520158474</Data></Cell></Row><Row ss:Height="12.816"><Cell><Data ss:Type="String">Differentiation_Pathway</Data></Cell><Cell><Data ss:Type="Number">0.726661766939759</Data></Cell><Cell><Data ss:Type="Number">0.877715373243819</Data></Cell><Cell><Data ss:Type="Number">0.544025967622576</Data></Cell><Cell><Data ss:Type="Number">0.83754821820216</Data></Cell><Cell><Data ss:Type="Number">0.442287255895829</Data></Cell><Cell><Data ss:Type="Number">1</Data></Cell><Cell><Data ss:Type="Number">0.874235976042015</Data></Cell><Cell><Data ss:Type="Number">0.626950982549093</Data></Cell><Cell><Data ss:Type="Number">0.584478223462728</Data></Cell><Cell><Data ss:Type="Number">0.559651993670509</Data></Cell><Cell><Data ss:Type="Number">0.604178756221418</Data></Cell><Cell><Data ss:Type="Number">0.61880998706947</Data></Cell><Cell><Data ss:Type="Number">0.996569342232404</Data></Cell><Cell><Data ss:Type="Number">0.56119620969948</Data></Cell><Cell><Data ss:Type="Number">0.706900887125733</Data></Cell><Cell><Data ss:Type="Number">0.443148099473201</Data></Cell><Cell><Data ss:Type="Number">0.964587542276937</Data></Cell><Cell><Data ss:Type="Number">0.642629631221315</Data></Cell><Cell><Data ss:Type="Number">0.706457330078063</Data></Cell><Cell><Data ss:Type="Number">0.38805515714423</Data></Cell><Cell><Data ss:Type="Number">0.589437688539037</Data></Cell><Cell><Data ss:Type="Number">0.460342248558539</Data></Cell><Cell><Data ss:Type="Number">0.45998195846286</Data></Cell><Cell><Data ss:Type="Number">0.69108037090356</Data></Cell><Cell><Data ss:Type="Number">0.734459814725733</Data></Cell><Cell><Data ss:Type="Number">0.886394890285582</Data></Cell><Cell><Data ss:Type="Number">0.858611530838235</Data></Cell><Cell><Data ss:Type="Number">0.515316998653793</Data></Cell><Cell><Data ss:Type="Number">0.755120909839906</Data></Cell><Cell><Data ss:Type="Number">0.83754821820216</Data></Cell><Cell><Data ss:Type="Number">0.602611243908655</Data></Cell><Cell><Data ss:Type="Number">1</Data></Cell><Cell><Data ss:Type="Number">0.577322512428837</Data></Cell><Cell><Data ss:Type="Number">0.875020219563262</Data></Cell><Cell><Data ss:Type="Number">0.872642984452549</Data></Cell><Cell><Data ss:Type="Number">0.548241798960093</Data></Cell><Cell><Data ss:Type="Number">0.572044716317103</Data></Cell><Cell><Data ss:Type="Number">0.422650617088006</Data></Cell><Cell><Data ss:Type="Number">0.882909429114008</Data></Cell><Cell><Data ss:Type="Number">0.474821782988165</Data></Cell><Cell><Data ss:Type="Number">0.525610984340622</Data></Cell><Cell><Data ss:Type="Number">0.471874969320601</Data></Cell><Cell><Data ss:Type="Number">0.650848335755435</Data></Cell><Cell><Data ss:Type="Number">0.8724767456059</Data></Cell><Cell><Data ss:Type="Number">0.442090923150112</Data></Cell><Cell><Data ss:Type="Number">0.714278364389086</Data></Cell><Cell><Data ss:Type="Number">0.541743338938259</Data></Cell><Cell><Data ss:Type="Number">1</Data></Cell><Cell><Data ss:Type="Number">0.444303181780892</Data></Cell><Cell><Data ss:Type="Number">0.84613849943382</Data></Cell><Cell><Data ss:Type="Number">0.975265843584265</Data></Cell><Cell><Data ss:Type="Number">0.738070915412785</Data></Cell><Cell><Data ss:Type="Number">0.597845010000671</Data></Cell><Cell><Data ss:Type="Number">0.566895211725062</Data></Cell><Cell><Data ss:Type="Number">0.892297207138266</Data></Cell><Cell><Data ss:Type="Number">1</Data></Cell><Cell><Data ss:Type="Number">0.625872271904148</Data></Cell><Cell><Data ss:Type="Number">0.563194095031251</Data></Cell><Cell><Data ss:Type="Number">0.666817272387631</Data></Cell><Cell><Data ss:Type="Number">0.712340678999099</Data></Cell><Cell><Data ss:Type="Number">0.518165203053652</Data></Cell><Cell><Data ss:Type="Number">0.887141356973089</Data></Cell><Cell><Data ss:Type="Number">0.495914903449917</Data></Cell><Cell><Data ss:Type="Number">0.570284588635959</Data></Cell><Cell><Data ss:Type="Number">0.712318059739807</Data></Cell><Cell><Data ss:Type="Number">0.687338844629004</Data></Cell><Cell><Data ss:Type="Number">0.797077586773749</Data></Cell><Cell><Data ss:Type="Number">0.690667352961853</Data></Cell><Cell><Data ss:Type="Number">0.956542056222148</Data></Cell><Cell><Data ss:Type="Number">0.548992793075094</Data></Cell><Cell><Data ss:Type="Number">0.614005084454696</Data></Cell><Cell><Data ss:Type="Number">0.796151053921521</Data></Cell><Cell><Data ss:Type="Number">0.809051075572041</Data></Cell><Cell><Data ss:Type="Number">0.717093620958785</Data></Cell><Cell><Data ss:Type="Number">0.686187641001602</Data></Cell><Cell><Data ss:Type="Number">0.690456820255872</Data></Cell><Cell><Data ss:Type="Number">0.650192110538113</Data></Cell><Cell><Data ss:Type="Number">0.927320272613038</Data></Cell><Cell><Data ss:Type="Number">0.90413654916732</Data></Cell><Cell><Data ss:Type="Number">0.752032184027179</Data></Cell><Cell><Data ss:Type="Number">0.588737855519514</Data></Cell><Cell><Data ss:Type="Number">0.747226834513386</Data></Cell><Cell><Data ss:Type="Number">0.763869022555552</Data></Cell><Cell><Data ss:Type="Number">0.643946773453901</Data></Cell><Cell><Data ss:Type="Number">0.574374741027562</Data></Cell><Cell><Data ss:Type="Number">0.621293559226786</Data></Cell><Cell><Data ss:Type="Number">0.0929332141005455</Data></Cell><Cell><Data ss:Type="Number">0.16151242309546</Data></Cell><Cell><Data ss:Type="Number">0</Data></Cell><Cell><Data ss:Type="Number">0.220405368682867</Data></Cell><Cell><Data ss:Type="Number">0.153333443236542</Data></Cell><Cell><Data ss:Type="Number">0.29669397952788</Data></Cell><Cell><Data ss:Type="Number">0.271011717411817</Data></Cell><Cell><Data ss:Type="Number">0.277632788673784</Data></Cell><Cell><Data ss:Type="Number">0</Data></Cell><Cell><Data ss:Type="Number">0.285989643736346</Data></Cell><Cell><Data ss:Type="Number">0.251391101130855</Data></Cell><Cell><Data ss:Type="Number">0.285989643736346</Data></Cell><Cell><Data ss:Type="Number">0.288802557055835</Data></Cell><Cell><Data ss:Type="Number">0.394413818736491</Data></Cell><Cell><Data ss:Type="Number">0.134424980932593</Data></Cell><Cell><Data ss:Type="Number">0.26258497967325</Data></Cell><Cell><Data ss:Type="Number">0</Data></Cell><Cell><Data ss:Type="Number">0.271011717411817</Data></Cell><Cell><Data ss:Type="Number">0.20292628652861</Data></Cell><Cell><Data ss:Type="Number">0.259776119964805</Data></Cell><Cell><Data ss:Type="Number">0.275525958812792</Data></Cell><Cell><Data ss:Type="Number">0.295622796429331</Data></Cell><Cell><Data ss:Type="Number">0.274232374026104</Data></Cell><Cell><Data ss:Type="Number">0.280572829562821</Data></Cell><Cell><Data ss:Type="Number">0.226805085718304</Data></Cell><Cell><Data ss:Type="Number">0.270590866952978</Data></Cell><Cell><Data ss:Type="Number">0.135133695377735</Data></Cell><Cell><Data ss:Type="Number">0.149146675260124</Data></Cell><Cell><Data ss:Type="Number">0.170258702186329</Data></Cell><Cell><Data ss:Type="Number">0.19878128490868</Data></Cell><Cell><Data ss:Type="Number">0.221214347609995</Data></Cell><Cell><Data ss:Type="Number">0.216427918831913</Data></Cell><Cell><Data ss:Type="Number">0.282794766898889</Data></Cell><Cell><Data ss:Type="Number">0.223589804241189</Data></Cell><Cell><Data ss:Type="Number">0.134060273709195</Data></Cell><Cell><Data ss:Type="Number">0.011133965373736</Data></Cell><Cell><Data ss:Type="Number">0.196087569061901</Data></Cell><Cell><Data ss:Type="Number">0.213705526948799</Data></Cell><Cell><Data ss:Type="Number">0.192974657033547</Data></Cell><Cell><Data ss:Type="Number">0.24741637941742</Data></Cell><Cell><Data ss:Type="Number">0.204044102084099</Data></Cell><Cell><Data ss:Type="Number">0.118531681694184</Data></Cell><Cell><Data ss:Type="Number">0.133733660445676</Data></Cell><Cell><Data ss:Type="Number">0.228150003483891</Data></Cell><Cell><Data ss:Type="Number">0.251202807278714</Data></Cell><Cell><Data ss:Type="Number">0.176715155891835</Data></Cell><Cell><Data ss:Type="Number">0.274713344701486</Data></Cell><Cell><Data ss:Type="Number">0.293066426859402</Data></Cell><Cell><Data ss:Type="Number">0.157032729679057</Data></Cell><Cell><Data ss:Type="Number">0.204093126486399</Data></Cell><Cell><Data ss:Type="Number">0.201152462257507</Data></Cell><Cell><Data ss:Type="Number">0.221165879448992</Data></Cell><Cell><Data ss:Type="Number">0.226353469094897</Data></Cell><Cell><Data ss:Type="Number">0.239948651964052</Data></Cell><Cell><Data ss:Type="Number">0.211002542613087</Data></Cell><Cell><Data ss:Type="Number">0.0127821130382904</Data></Cell><Cell><Data ss:Type="Number">0.267291787563641</Data></Cell><Cell><Data ss:Type="Number">0.178670416615746</Data></Cell><Cell><Data ss:Type="Number">0.308299797748704</Data></Cell><Cell><Data ss:Type="Number">0.0154555474764912</Data></Cell><Cell><Data ss:Type="Number">0.0479551986593486</Data></Cell><Cell><Data ss:Type="Number">0.180349885008836</Data></Cell><Cell><Data ss:Type="Number">0.160549840589882</Data></Cell><Cell><Data ss:Type="Number">0</Data></Cell><Cell><Data ss:Type="Number">0.137302489651821</Data></Cell><Cell><Data ss:Type="Number">0.240168267178114</Data></Cell><Cell><Data ss:Type="Number">0.303022542977068</Data></Cell><Cell><Data ss:Type="Number">0.303022542977068</Data></Cell><Cell><Data ss:Type="Number">0</Data></Cell><Cell><Data ss:Type="Number">0.276599679358918</Data></Cell><Cell><Data ss:Type="Number">0.317702346078842</Data></Cell><Cell><Data ss:Type="Number">0.18579277740914</Data></Cell><Cell><Data ss:Type="Number">0.260670966520206</Data></Cell><Cell><Data ss:Type="Number">0.151993407684585</Data></Cell><Cell><Data ss:Type="Number">0.155212737233932</Data></Cell><Cell><Data ss:Type="Number">0</Data></Cell><Cell><Data ss:Type="Number">0.0802272932321767</Data></Cell><Cell><Data ss:Type="Number">0.0802272932321767</Data></Cell><Cell><Data ss:Type="Number">0.139291059882725</Data></Cell><Cell><Data ss:Type="Number">0.0321791090372903</Data></Cell><Cell><Data ss:Type="Number">0.11435247518407</Data></Cell><Cell><Data ss:Type="Number">0.0193669284542953</Data></Cell><Cell><Data ss:Type="Number">0.0701423488831847</Data></Cell><Cell><Data ss:Type="Number">0.0274877053646324</Data></Cell><Cell><Data ss:Type="Number">0.442090923150112</Data></Cell><Cell><Data ss:Type="Number">0.166513712667109</Data></Cell></Row><Row ss:Index="11" ss:Height="12.816"><Cell><Data ss:Type="String">Inflammatory_Response_Pathway</Data></Cell><Cell><Data ss:Type="Number">0.815516875862238</Data></Cell><Cell><Data ss:Type="Number">0.81997782531196</Data></Cell><Cell><Data ss:Type="Number">0.809129372234912</Data></Cell><Cell><Data ss:Type="Number">0.85634852659324</Data></Cell><Cell><Data ss:Type="Number">0.496828423273786</Data></Cell><Cell><Data ss:Type="Number">0.789612324754045</Data></Cell><Cell><Data ss:Type="Number">0.607017509735585</Data></Cell><Cell><Data ss:Type="Number">1</Data></Cell><Cell><Data ss:Type="Number">0.572715396509886</Data></Cell><Cell><Data ss:Type="Number">0.513706728207033</Data></Cell><Cell><Data ss:Type="Number">0.574125423612596</Data></Cell><Cell><Data ss:Type="Number">0.805374550103893</Data></Cell><Cell><Data ss:Type="Number">0.676281013398691</Data></Cell><Cell><Data ss:Type="Number">0.494357326346363</Data></Cell><Cell><Data ss:Type="Number">0.508585322589112</Data></Cell><Cell><Data ss:Type="Number">0.511390880081631</Data></Cell><Cell><Data ss:Type="Number">0.745584338504863</Data></Cell><Cell><Data ss:Type="Number">0.524786178045958</Data></Cell><Cell><Data ss:Type="Number">0.503624746161318</Data></Cell><Cell><Data ss:Type="Number">0.789612324754045</Data></Cell><Cell><Data ss:Type="Number">0.580733807755144</Data></Cell><Cell><Data ss:Type="Number">1</Data></Cell><Cell><Data ss:Type="Number">0.495024519484523</Data></Cell><Cell><Data ss:Type="Number">0.53730893335469</Data></Cell><Cell><Data ss:Type="Number">0.918205337835313</Data></Cell><Cell><Data ss:Type="Number">0.899006422057526</Data></Cell><Cell><Data ss:Type="Number">0.786265734818911</Data></Cell><Cell><Data ss:Type="Number">0.982696013028148</Data></Cell><Cell><Data ss:Type="Number">0.794725175397138</Data></Cell><Cell><Data ss:Type="Number">0.927778860000971</Data></Cell><Cell><Data ss:Type="Number">0.620471042713136</Data></Cell><Cell><Data ss:Type="Number">0.698246884567733</Data></Cell><Cell><Data ss:Type="Number">0.755424580058033</Data></Cell><Cell><Data ss:Type="Number">0.698829473605945</Data></Cell><Cell><Data ss:Type="Number">0.829418123192004</Data></Cell><Cell><Data ss:Type="Number">1</Data></Cell><Cell><Data ss:Type="Number">0.876386020611074</Data></Cell><Cell><Data ss:Type="Number">0.500192437996107</Data></Cell><Cell><Data ss:Type="Number">0.854733472545746</Data></Cell><Cell><Data ss:Type="Number">0.446560432660029</Data></Cell><Cell><Data ss:Type="Number">0.495024519484523</Data></Cell><Cell><Data ss:Type="Number">0.892710954750481</Data></Cell><Cell><Data ss:Type="Number">0.526406353716832</Data></Cell><Cell><Data ss:Type="Number">0.824928303150049</Data></Cell><Cell><Data ss:Type="Number">0.503960608669891</Data></Cell><Cell><Data ss:Type="Number">0.506988430286058</Data></Cell><Cell><Data ss:Type="Number">0.507160751183995</Data></Cell><Cell><Data ss:Type="Number">0.789612324754045</Data></Cell><Cell><Data ss:Type="Number">1</Data></Cell><Cell><Data ss:Type="Number">0.8185616647412</Data></Cell><Cell><Data ss:Type="Number">0.854235023986835</Data></Cell><Cell><Data ss:Type="Number">0.903662476552232</Data></Cell><Cell><Data ss:Type="Number">0.712088179615993</Data></Cell><Cell><Data ss:Type="Number">0.535794034771152</Data></Cell><Cell><Data ss:Type="Number">0.573736294305991</Data></Cell><Cell><Data ss:Type="Number">0.815516875862238</Data></Cell><Cell><Data ss:Type="Number">1</Data></Cell><Cell><Data ss:Type="Number">0.508585322589112</Data></Cell><Cell><Data ss:Type="Number">1</Data></Cell><Cell><Data ss:Type="Number">0.017246402000575</Data></Cell><Cell><Data ss:Type="Number">0.61696331154075</Data></Cell><Cell><Data ss:Type="Number">0.544140578412739</Data></Cell><Cell><Data ss:Type="Number">0.495024519484523</Data></Cell><Cell><Data ss:Type="Number">0.875086593807877</Data></Cell><Cell><Data ss:Type="Number">0.927465048947406</Data></Cell><Cell><Data ss:Type="Number">0.523290160867007</Data></Cell><Cell><Data ss:Type="Number">0.820767027724961</Data></Cell><Cell><Data ss:Type="Number">0.506988430286058</Data></Cell><Cell><Data ss:Type="Number">0.789612324754045</Data></Cell><Cell><Data ss:Type="Number">0.594091424801019</Data></Cell><Cell><Data ss:Type="Number">0.588111770540588</Data></Cell><Cell><Data ss:Type="Number">0.967864557844076</Data></Cell><Cell><Data ss:Type="Number">0.67816092691026</Data></Cell><Cell><Data ss:Type="Number">0.968585291087377</Data></Cell><Cell><Data ss:Type="Number">0.502109853129972</Data></Cell><Cell><Data ss:Type="Number">1</Data></Cell><Cell><Data ss:Type="Number">1</Data></Cell><Cell><Data ss:Type="Number">0.799232576199934</Data></Cell><Cell><Data ss:Type="Number">0.873377884859703</Data></Cell><Cell><Data ss:Type="Number">0.854235023986835</Data></Cell><Cell><Data ss:Type="Number">0.854235023986835</Data></Cell><Cell><Data ss:Type="Number">0.525673774615185</Data></Cell><Cell><Data ss:Type="Number">0.895557933688214</Data></Cell><Cell><Data ss:Type="Number">0.979258243853998</Data></Cell><Cell><Data ss:Type="Number">0.98125353033265</Data></Cell><Cell><Data ss:Type="Number">0.640126651625879</Data></Cell><Cell><Data ss:Type="Number">0.372396183488483</Data></Cell><Cell><Data ss:Type="Number">0.302288921546387</Data></Cell><Cell><Data ss:Type="Number">0.279020174484359</Data></Cell><Cell><Data ss:Type="Number">0.285368820798576</Data></Cell><Cell><Data ss:Type="Number">0.384758200729673</Data></Cell><Cell><Data ss:Type="Number">0.089400929347223</Data></Cell><Cell><Data ss:Type="Number">0.0845114457742338</Data></Cell><Cell><Data ss:Type="Number">0.270347729074767</Data></Cell><Cell><Data ss:Type="Number">0.252138633377575</Data></Cell><Cell><Data ss:Type="Number">0.136022149772303</Data></Cell><Cell><Data ss:Type="Number">0.212559185592086</Data></Cell><Cell><Data ss:Type="Number">0.044145115575621</Data></Cell><Cell><Data ss:Type="Number">0.0892309473397582</Data></Cell><Cell><Data ss:Type="Number">0.495024519484523</Data></Cell><Cell><Data ss:Type="Number">0.318298616943127</Data></Cell><Cell><Data ss:Type="Number">0.155745714128921</Data></Cell><Cell><Data ss:Type="Number">0.305051006040543</Data></Cell><Cell><Data ss:Type="Number">0.171172613948391</Data></Cell><Cell><Data ss:Type="Number">0.401237125316544</Data></Cell><Cell><Data ss:Type="Number">0.117784798247405</Data></Cell><Cell><Data ss:Type="Number">0.197177679195241</Data></Cell><Cell><Data ss:Type="Number">0.113478189363533</Data></Cell><Cell><Data ss:Type="Number">0.174066644233021</Data></Cell><Cell><Data ss:Type="Number">0.0214104315127035</Data></Cell><Cell><Data ss:Type="Number">0.185647482412113</Data></Cell><Cell><Data ss:Type="Number">0.130127336820005</Data></Cell><Cell><Data ss:Type="Number">0.284671913816378</Data></Cell><Cell><Data ss:Type="Number">0.350035487394238</Data></Cell><Cell><Data ss:Type="Number">0.290249360606242</Data></Cell><Cell><Data ss:Type="Number">0.164225988673473</Data></Cell><Cell><Data ss:Type="Number">0.169744164144473</Data></Cell><Cell><Data ss:Type="Number">0.163493055186909</Data></Cell><Cell><Data ss:Type="Number">0.222241598456648</Data></Cell><Cell><Data ss:Type="Number">0.211982589677782</Data></Cell><Cell><Data ss:Type="Number">0.356918805050517</Data></Cell><Cell><Data ss:Type="Number">0.395515923626314</Data></Cell><Cell><Data ss:Type="Number">0.239773944983868</Data></Cell><Cell><Data ss:Type="Number">0.202258120119773</Data></Cell><Cell><Data ss:Type="Number">0.27982539083204</Data></Cell><Cell><Data ss:Type="Number">0.192023268802217</Data></Cell><Cell><Data ss:Type="Number">0.23093683152413</Data></Cell><Cell><Data ss:Type="Number">0.24987941175938</Data></Cell><Cell><Data ss:Type="Number">0.312780636736026</Data></Cell><Cell><Data ss:Type="Number">0.25682810389356</Data></Cell><Cell><Data ss:Type="Number">0.120084190262677</Data></Cell><Cell><Data ss:Type="Number">0.299473117846771</Data></Cell><Cell><Data ss:Type="Number">0.116654708434167</Data></Cell><Cell><Data ss:Type="Number">0.102446515082006</Data></Cell><Cell><Data ss:Type="Number">0.349250843336984</Data></Cell><Cell><Data ss:Type="Number">0.282313599322373</Data></Cell><Cell><Data ss:Type="Number">0.211682554597003</Data></Cell><Cell><Data ss:Type="Number">0.43547850762287</Data></Cell><Cell><Data ss:Type="Number">0.44475493784013</Data></Cell><Cell><Data ss:Type="Number">0.229108421071752</Data></Cell><Cell><Data ss:Type="Number">0.146771747867144</Data></Cell><Cell><Data ss:Type="Number">0.29237417342147</Data></Cell><Cell><Data ss:Type="Number">0.19356586059683</Data></Cell><Cell><Data ss:Type="Number">0.384646910235682</Data></Cell><Cell><Data ss:Type="Number">0.316369175223997</Data></Cell><Cell><Data ss:Type="Number">0.294336560161598</Data></Cell><Cell><Data ss:Type="Number">0.213498695014947</Data></Cell><Cell><Data ss:Type="Number">0.355765387474112</Data></Cell><Cell><Data ss:Type="Number">0.298419312360484</Data></Cell><Cell><Data ss:Type="Number">0.190198524886624</Data></Cell><Cell><Data ss:Type="Number">0.243035783716472</Data></Cell><Cell><Data ss:Type="Number">0.373541791243943</Data></Cell><Cell><Data ss:Type="Number">0.13658383648292</Data></Cell><Cell><Data ss:Type="Number">0</Data></Cell><Cell><Data ss:Type="Number">0.234782136337648</Data></Cell><Cell><Data ss:Type="Number">0.0826597224164099</Data></Cell><Cell><Data ss:Type="Number">0.919257214206605</Data></Cell><Cell><Data ss:Type="Number">0.288852403130309</Data></Cell><Cell><Data ss:Type="Number">0.168424453084245</Data></Cell><Cell><Data ss:Type="Number">0.339419935167731</Data></Cell><Cell><Data ss:Type="Number">0.450246234238733</Data></Cell><Cell><Data ss:Type="Number">0.360215045196615</Data></Cell><Cell><Data ss:Type="Number">0.350651702311587</Data></Cell><Cell><Data ss:Type="Number">0.323985946509974</Data></Cell><Cell><Data ss:Type="Number">0.345761308808601</Data></Cell><Cell><Data ss:Type="Number">0.326157755251263</Data></Cell><Cell><Data ss:Type="Number">0.307431503745724</Data></Cell><Cell><Data ss:Type="Number">0.295327745054499</Data></Cell><Cell><Data ss:Type="Number">0.297234724071916</Data></Cell><Cell><Data ss:Type="Number">0.27056807646273</Data></Cell><Cell><Data ss:Type="Number">0.79657960061435</Data></Cell><Cell><Data ss:Type="Number">0.346706120275547</Data></Cell></Row><Row ss:Height="12.816"><Cell><Data ss:Type="String">G1_to_S_cell_cycle_control</Data></Cell><Cell><Data ss:Type="Number">0.684007310946486</Data></Cell><Cell><Data ss:Type="Number">0.644212766162208</Data></Cell><Cell><Data ss:Type="Number">0.331724228029047</Data></Cell><Cell><Data ss:Type="Number">0.577576981236125</Data></Cell><Cell><Data ss:Type="Number">0.29761463847691</Data></Cell><Cell><Data ss:Type="Number">0.480781248591347</Data></Cell><Cell><Data ss:Type="Number">0.536706280540873</Data></Cell><Cell><Data ss:Type="Number">0.327243910012412</Data></Cell><Cell><Data ss:Type="Number">0.565880603230477</Data></Cell><Cell><Data ss:Type="Number">0.486998760260874</Data></Cell><Cell><Data ss:Type="Number">0.31439010534529</Data></Cell><Cell><Data ss:Type="Number">0.378912583468806</Data></Cell><Cell><Data ss:Type="Number">0.342417529205416</Data></Cell><Cell><Data ss:Type="Number">0.695827329083916</Data></Cell><Cell><Data ss:Type="Number">0.585457190810767</Data></Cell><Cell><Data ss:Type="Number">0.488054173001945</Data></Cell><Cell><Data ss:Type="Number">0.640881063977493</Data></Cell><Cell><Data ss:Type="Number">0.434583078230831</Data></Cell><Cell><Data ss:Type="Number">0.698086748932586</Data></Cell><Cell><Data ss:Type="Number">0.269224722282481</Data></Cell><Cell><Data ss:Type="Number">0.300611013903473</Data></Cell><Cell><Data ss:Type="Number">0.240968115440764</Data></Cell><Cell><Data ss:Type="Number">0.338270466264803</Data></Cell><Cell><Data ss:Type="Number">0.376340900676407</Data></Cell><Cell><Data ss:Type="Number">0.458648255257208</Data></Cell><Cell><Data ss:Type="Number">0.494638675593094</Data></Cell><Cell><Data ss:Type="Number">0.579847301234903</Data></Cell><Cell><Data ss:Type="Number">0.433067752755462</Data></Cell><Cell><Data ss:Type="Number">0.350460227374933</Data></Cell><Cell><Data ss:Type="Number">0.519052118932061</Data></Cell><Cell><Data ss:Type="Number">0.833654919048731</Data></Cell><Cell><Data ss:Type="Number">0.732316911934751</Data></Cell><Cell><Data ss:Type="Number">0.311098339931825</Data></Cell><Cell><Data ss:Type="Number">0.666679923757287</Data></Cell><Cell><Data ss:Type="Number">0.514624443537682</Data></Cell><Cell><Data ss:Type="Number">0.428204271748624</Data></Cell><Cell><Data ss:Type="Number">0.304154927528793</Data></Cell><Cell><Data ss:Type="Number">0.291366181003712</Data></Cell><Cell><Data ss:Type="Number">0.488984833716473</Data></Cell><Cell><Data ss:Type="Number">0.558365310506246</Data></Cell><Cell><Data ss:Type="Number">0.657140063645392</Data></Cell><Cell><Data ss:Type="Number">0.505481581842081</Data></Cell><Cell><Data ss:Type="Number">0.870072784160263</Data></Cell><Cell><Data ss:Type="Number">0.570886361018883</Data></Cell><Cell><Data ss:Type="Number">0.264421582716434</Data></Cell><Cell><Data ss:Type="Number">0.856837612104339</Data></Cell><Cell><Data ss:Type="Number">0.559036153856342</Data></Cell><Cell><Data ss:Type="Number">0.375255418535967</Data></Cell><Cell><Data ss:Type="Number">0.209420649422374</Data></Cell><Cell><Data ss:Type="Number">0.589178349178922</Data></Cell><Cell><Data ss:Type="Number">0.553323714170244</Data></Cell><Cell><Data ss:Type="Number">0.708273470444777</Data></Cell><Cell><Data ss:Type="Number">0.462088940509091</Data></Cell><Cell><Data ss:Type="Number">0.575227998176714</Data></Cell><Cell><Data ss:Type="Number">0.590623259191053</Data></Cell><Cell><Data ss:Type="Number">0.577449061545752</Data></Cell><Cell><Data ss:Type="Number">0.384320907645276</Data></Cell><Cell><Data ss:Type="Number">0.683428340456261</Data></Cell><Cell><Data ss:Type="Number">0.261497507330567</Data></Cell><Cell><Data ss:Type="Number">1</Data></Cell><Cell><Data ss:Type="Number">0.273683466089331</Data></Cell><Cell><Data ss:Type="Number">0.562766431455598</Data></Cell><Cell><Data ss:Type="Number">0.540920072029889</Data></Cell><Cell><Data ss:Type="Number">0.246035862477847</Data></Cell><Cell><Data ss:Type="Number">0.386292542124108</Data></Cell><Cell><Data ss:Type="Number">0.828560972075372</Data></Cell><Cell><Data ss:Type="Number">0.480699191951843</Data></Cell><Cell><Data ss:Type="Number">0.583130745904255</Data></Cell><Cell><Data ss:Type="Number">0.342841328908115</Data></Cell><Cell><Data ss:Type="Number">0.483546447493462</Data></Cell><Cell><Data ss:Type="Number">0.547230476432711</Data></Cell><Cell><Data ss:Type="Number">0.623816043102117</Data></Cell><Cell><Data ss:Type="Number">0.701164571191262</Data></Cell><Cell><Data ss:Type="Number">0.540494185515327</Data></Cell><Cell><Data ss:Type="Number">0.762825118310295</Data></Cell><Cell><Data ss:Type="Number">0.432860012051871</Data></Cell><Cell><Data ss:Type="Number">0.337879622479257</Data></Cell><Cell><Data ss:Type="Number">0.493170214548865</Data></Cell><Cell><Data ss:Type="Number">0.769104300402382</Data></Cell><Cell><Data ss:Type="Number">0.515399706357995</Data></Cell><Cell><Data ss:Type="Number">0.395808582973927</Data></Cell><Cell><Data ss:Type="Number">0.43061118881772</Data></Cell><Cell><Data ss:Type="Number">0.656834486507625</Data></Cell><Cell><Data ss:Type="Number">0.340590840698407</Data></Cell><Cell><Data ss:Type="Number">0.199621120013749</Data></Cell><Cell><Data ss:Type="Number">0.634088803271035</Data></Cell><Cell><Data ss:Type="Number">0.0541284080400585</Data></Cell><Cell><Data ss:Type="Number">0.0876262697537327</Data></Cell><Cell><Data ss:Type="Number">0</Data></Cell><Cell><Data ss:Type="Number">0.127563090477794</Data></Cell><Cell><Data ss:Type="Number">0.101492568715103</Data></Cell><Cell><Data ss:Type="Number">0.105146885804465</Data></Cell><Cell><Data ss:Type="Number">0.136274999616466</Data></Cell><Cell><Data ss:Type="Number">0.134815343367668</Data></Cell><Cell><Data ss:Type="Number">0</Data></Cell><Cell><Data ss:Type="Number">0.188213955861386</Data></Cell><Cell><Data ss:Type="Number">0.194806639680289</Data></Cell><Cell><Data ss:Type="Number">0.148420584102342</Data></Cell><Cell><Data ss:Type="Number">0.148515523405671</Data></Cell><Cell><Data ss:Type="Number">0.428289494496686</Data></Cell><Cell><Data ss:Type="Number">0.0877583926026128</Data></Cell><Cell><Data ss:Type="Number">0.152991130236965</Data></Cell><Cell><Data ss:Type="Number">0.0108605763545157</Data></Cell><Cell><Data ss:Type="Number">0.166009035661668</Data></Cell><Cell><Data ss:Type="Number">0.148174207816065</Data></Cell><Cell><Data ss:Type="Number">0.144729883323979</Data></Cell><Cell><Data ss:Type="Number">0.179628550062232</Data></Cell><Cell><Data ss:Type="Number">0.142609803514769</Data></Cell><Cell><Data ss:Type="Number">0.146209301926961</Data></Cell><Cell><Data ss:Type="Number">0.213210024226911</Data></Cell><Cell><Data ss:Type="Number">0.136286843348704</Data></Cell><Cell><Data ss:Type="Number">0.0983154772024766</Data></Cell><Cell><Data ss:Type="Number">0.0943916942335661</Data></Cell><Cell><Data ss:Type="Number">0.134758447497349</Data></Cell><Cell><Data ss:Type="Number">0.100204537323738</Data></Cell><Cell><Data ss:Type="Number">0.0330763627040975</Data></Cell><Cell><Data ss:Type="Number">0.138750871960573</Data></Cell><Cell><Data ss:Type="Number">0.105103003334556</Data></Cell><Cell><Data ss:Type="Number">0.100811677709019</Data></Cell><Cell><Data ss:Type="Number">0.23500746944008</Data></Cell><Cell><Data ss:Type="Number">0.0424970765883838</Data></Cell><Cell><Data ss:Type="Number">0.0212362508418215</Data></Cell><Cell><Data ss:Type="Number">0.0993765155681141</Data></Cell><Cell><Data ss:Type="Number">0.113262239545714</Data></Cell><Cell><Data ss:Type="Number">0.26260467406176</Data></Cell><Cell><Data ss:Type="Number">0.290125994764904</Data></Cell><Cell><Data ss:Type="Number">0.0915387982790034</Data></Cell><Cell><Data ss:Type="Number">0.0731688309154457</Data></Cell><Cell><Data ss:Type="Number">0.100204537323738</Data></Cell><Cell><Data ss:Type="Number">0.195822770398134</Data></Cell><Cell><Data ss:Type="Number">0.125430042832863</Data></Cell><Cell><Data ss:Type="Number">0.118493300650448</Data></Cell><Cell><Data ss:Type="Number">0.181585388396978</Data></Cell><Cell><Data ss:Type="Number">0.127689491751022</Data></Cell><Cell><Data ss:Type="Number">0.130717040989784</Data></Cell><Cell><Data ss:Type="Number">0.146756553498868</Data></Cell><Cell><Data ss:Type="Number">0.116356799526328</Data></Cell><Cell><Data ss:Type="Number">0.163926104049251</Data></Cell><Cell><Data ss:Type="Number">0.159068607634561</Data></Cell><Cell><Data ss:Type="Number">0.128250704645812</Data></Cell><Cell><Data ss:Type="Number">0.105942080155466</Data></Cell><Cell><Data ss:Type="Number">0.0378880571170183</Data></Cell><Cell><Data ss:Type="Number">0.138066105068758</Data></Cell><Cell><Data ss:Type="Number">0.127689491751022</Data></Cell><Cell><Data ss:Type="Number">0.191923229234457</Data></Cell><Cell><Data ss:Type="Number">0.0675069572363845</Data></Cell><Cell><Data ss:Type="Number">0.0212233823164913</Data></Cell><Cell><Data ss:Type="Number">0.0782881520275855</Data></Cell><Cell><Data ss:Type="Number">0.096379348932608</Data></Cell><Cell><Data ss:Type="Number">0</Data></Cell><Cell><Data ss:Type="Number">0.0989708172683619</Data></Cell><Cell><Data ss:Type="Number">0.184198505467357</Data></Cell><Cell><Data ss:Type="Number">0.197531698924894</Data></Cell><Cell><Data ss:Type="Number">0.136800247486337</Data></Cell><Cell><Data ss:Type="Number">0</Data></Cell><Cell><Data ss:Type="Number">0.193923837240101</Data></Cell><Cell><Data ss:Type="Number">0.496362796980391</Data></Cell><Cell><Data ss:Type="Number">0.161495970317937</Data></Cell><Cell><Data ss:Type="Number">0.263119750243415</Data></Cell><Cell><Data ss:Type="Number">0.0797030153893893</Data></Cell><Cell><Data ss:Type="Number">0.217483939071822</Data></Cell><Cell><Data ss:Type="Number">0.00810926315334921</Data></Cell><Cell><Data ss:Type="Number">0.0517180169776166</Data></Cell><Cell><Data ss:Type="Number">0.0218944911802049</Data></Cell><Cell><Data ss:Type="Number">0.17673138925359</Data></Cell><Cell><Data ss:Type="Number">0</Data></Cell><Cell><Data ss:Type="Number">0.0394353580435256</Data></Cell><Cell><Data ss:Type="Number">0</Data></Cell><Cell><Data ss:Type="Number">0.0127370103674484</Data></Cell><Cell><Data ss:Type="Number">0</Data></Cell><Cell><Data ss:Type="Number">0.0477814276696254</Data></Cell><Cell><Data ss:Type="Number">0.116312862892505</Data></Cell></Row><Row ss:Height="12.816"><Cell><Data ss:Type="String">Prostaglandin_Synthesis_and_Regulation</Data></Cell><Cell><Data ss:Type="Number">0.429880620472605</Data></Cell><Cell><Data ss:Type="Number">0.613265707127156</Data></Cell><Cell><Data ss:Type="Number">0.651280943600197</Data></Cell><Cell><Data ss:Type="Number">0.600691434666423</Data></Cell><Cell><Data ss:Type="Number">0.314131490664574</Data></Cell><Cell><Data ss:Type="Number">0.907028795038532</Data></Cell><Cell><Data ss:Type="Number">0.828411811044552</Data></Cell><Cell><Data ss:Type="Number">0.566078077789876</Data></Cell><Cell><Data ss:Type="Number">0.55240737527172</Data></Cell><Cell><Data ss:Type="Number">0.366076965746683</Data></Cell><Cell><Data ss:Type="Number">0.470613561069651</Data></Cell><Cell><Data ss:Type="Number">0.607055434570008</Data></Cell><Cell><Data ss:Type="Number">0.612189054662334</Data></Cell><Cell><Data ss:Type="Number">0.323087432948011</Data></Cell><Cell><Data ss:Type="Number">0.758822304310247</Data></Cell><Cell><Data ss:Type="Number">0.455209945326072</Data></Cell><Cell><Data ss:Type="Number">0.710139844440013</Data></Cell><Cell><Data ss:Type="Number">0.50751590540469</Data></Cell><Cell><Data ss:Type="Number">0.504683175958299</Data></Cell><Cell><Data ss:Type="Number">0.483021416982674</Data></Cell><Cell><Data ss:Type="Number">0.453760109439065</Data></Cell><Cell><Data ss:Type="Number">0.328343622605833</Data></Cell><Cell><Data ss:Type="Number">0.358168004107158</Data></Cell><Cell><Data ss:Type="Number">0.678601554503496</Data></Cell><Cell><Data ss:Type="Number">0.666876765032747</Data></Cell><Cell><Data ss:Type="Number">0.581266930082908</Data></Cell><Cell><Data ss:Type="Number">1</Data></Cell><Cell><Data ss:Type="Number">0.463829573583477</Data></Cell><Cell><Data ss:Type="Number">0.732625610591253</Data></Cell><Cell><Data ss:Type="Number">0.589355930439331</Data></Cell><Cell><Data ss:Type="Number">0.382205993490423</Data></Cell><Cell><Data ss:Type="Number">0.535252664180745</Data></Cell><Cell><Data ss:Type="Number">0.654786124040492</Data></Cell><Cell><Data ss:Type="Number">0.659145427379099</Data></Cell><Cell><Data ss:Type="Number">0.510895114103958</Data></Cell><Cell><Data ss:Type="Number">0.447480910566191</Data></Cell><Cell><Data ss:Type="Number">0.686276736051577</Data></Cell><Cell><Data ss:Type="Number">0.322095956087412</Data></Cell><Cell><Data ss:Type="Number">0.628701764949727</Data></Cell><Cell><Data ss:Type="Number">0.493292837717492</Data></Cell><Cell><Data ss:Type="Number">0.174667144695345</Data></Cell><Cell><Data ss:Type="Number">0.42253503846174</Data></Cell><Cell><Data ss:Type="Number">0.380915661768206</Data></Cell><Cell><Data ss:Type="Number">0.702315671020985</Data></Cell><Cell><Data ss:Type="Number">0.293891334317721</Data></Cell><Cell><Data ss:Type="Number">0.483269378283693</Data></Cell><Cell><Data ss:Type="Number">0.405619562074356</Data></Cell><Cell><Data ss:Type="Number">0.807424432407264</Data></Cell><Cell><Data ss:Type="Number">0.310893241800503</Data></Cell><Cell><Data ss:Type="Number">0.552798828714064</Data></Cell><Cell><Data ss:Type="Number">0.636890320109119</Data></Cell><Cell><Data ss:Type="Number">0.671386714554628</Data></Cell><Cell><Data ss:Type="Number">0.881834450821781</Data></Cell><Cell><Data ss:Type="Number">0.345574296128013</Data></Cell><Cell><Data ss:Type="Number">0.77454695599012</Data></Cell><Cell><Data ss:Type="Number">0.987697926292167</Data></Cell><Cell><Data ss:Type="Number">0.312559495272541</Data></Cell><Cell><Data ss:Type="Number">0.490839917761263</Data></Cell><Cell><Data ss:Type="Number">0.549326141855769</Data></Cell><Cell><Data ss:Type="Number">0.581904988931201</Data></Cell><Cell><Data ss:Type="Number">0.52988863906244</Data></Cell><Cell><Data ss:Type="Number">0.666850390467275</Data></Cell><Cell><Data ss:Type="Number">0.357439588146207</Data></Cell><Cell><Data ss:Type="Number">0.540818512018611</Data></Cell><Cell><Data ss:Type="Number">0.675938544504459</Data></Cell><Cell><Data ss:Type="Number">0.866014754259544</Data></Cell><Cell><Data ss:Type="Number">0.685396631395475</Data></Cell><Cell><Data ss:Type="Number">0.41257968722848</Data></Cell><Cell><Data ss:Type="Number">0.39634079836198</Data></Cell><Cell><Data ss:Type="Number">0.497185504512134</Data></Cell><Cell><Data ss:Type="Number">0.710617477323645</Data></Cell><Cell><Data ss:Type="Number">0.671386714554628</Data></Cell><Cell><Data ss:Type="Number">0.632255773295089</Data></Cell><Cell><Data ss:Type="Number">0.634842544188012</Data></Cell><Cell><Data ss:Type="Number">0.429880620472605</Data></Cell><Cell><Data ss:Type="Number">0.764129390579391</Data></Cell><Cell><Data ss:Type="Number">0.456258010680108</Data></Cell><Cell><Data ss:Type="Number">0.945419991304501</Data></Cell><Cell><Data ss:Type="Number">0.753493123537411</Data></Cell><Cell><Data ss:Type="Number">0.789475116096836</Data></Cell><Cell><Data ss:Type="Number">0.784983356578481</Data></Cell><Cell><Data ss:Type="Number">0.59937919448343</Data></Cell><Cell><Data ss:Type="Number">0.542595461012157</Data></Cell><Cell><Data ss:Type="Number">0.593464626948208</Data></Cell><Cell><Data ss:Type="Number">0.61754146617404</Data></Cell><Cell><Data ss:Type="Number">0.372254693021609</Data></Cell><Cell><Data ss:Type="Number">0.0658032420063152</Data></Cell><Cell><Data ss:Type="Number">0.107515751798014</Data></Cell><Cell><Data ss:Type="Number">0.0750715699888713</Data></Cell><Cell><Data ss:Type="Number">0.131958116356767</Data></Cell><Cell><Data ss:Type="Number">0.1256171768422</Data></Cell><Cell><Data ss:Type="Number">0.216099443986909</Data></Cell><Cell><Data ss:Type="Number">0.337464200201873</Data></Cell><Cell><Data ss:Type="Number">0.249275262327249</Data></Cell><Cell><Data ss:Type="Number">0.0521726366779971</Data></Cell><Cell><Data ss:Type="Number">0.319797607194215</Data></Cell><Cell><Data ss:Type="Number">0.238593154911368</Data></Cell><Cell><Data ss:Type="Number">0.299567560629222</Data></Cell><Cell><Data ss:Type="Number">0.294395494164385</Data></Cell><Cell><Data ss:Type="Number">0.214920424659946</Data></Cell><Cell><Data ss:Type="Number">0.0925041434434199</Data></Cell><Cell><Data ss:Type="Number">0.295275545916926</Data></Cell><Cell><Data ss:Type="Number">0</Data></Cell><Cell><Data ss:Type="Number">0.262939205459108</Data></Cell><Cell><Data ss:Type="Number">0.182080694271086</Data></Cell><Cell><Data ss:Type="Number">0.222775447556565</Data></Cell><Cell><Data ss:Type="Number">0.270885367724276</Data></Cell><Cell><Data ss:Type="Number">0.250150080235903</Data></Cell><Cell><Data ss:Type="Number">0.271757015161669</Data></Cell><Cell><Data ss:Type="Number">0.344519868528123</Data></Cell><Cell><Data ss:Type="Number">0.276165259149402</Data></Cell><Cell><Data ss:Type="Number">0.273637095410568</Data></Cell><Cell><Data ss:Type="Number">0.118406088032059</Data></Cell><Cell><Data ss:Type="Number">0.197126503051306</Data></Cell><Cell><Data ss:Type="Number">0.180585109548808</Data></Cell><Cell><Data ss:Type="Number">0.177080676028857</Data></Cell><Cell><Data ss:Type="Number">0.19851017587999</Data></Cell><Cell><Data ss:Type="Number">0.185384725153234</Data></Cell><Cell><Data ss:Type="Number">0.194672156394897</Data></Cell><Cell><Data ss:Type="Number">0.189698654989777</Data></Cell><Cell><Data ss:Type="Number">0.134168647741914</Data></Cell><Cell><Data ss:Type="Number">0</Data></Cell><Cell><Data ss:Type="Number">0.186485999814109</Data></Cell><Cell><Data ss:Type="Number">0.168594111772873</Data></Cell><Cell><Data ss:Type="Number">0.160187693508125</Data></Cell><Cell><Data ss:Type="Number">0.221101057461175</Data></Cell><Cell><Data ss:Type="Number">0.156511870791929</Data></Cell><Cell><Data ss:Type="Number">0.190870384886507</Data></Cell><Cell><Data ss:Type="Number">0.0682127312184273</Data></Cell><Cell><Data ss:Type="Number">0.170133974051698</Data></Cell><Cell><Data ss:Type="Number">0.211986090601101</Data></Cell><Cell><Data ss:Type="Number">0.15522740259659</Data></Cell><Cell><Data ss:Type="Number">0.227780411449274</Data></Cell><Cell><Data ss:Type="Number">0.164481161938894</Data></Cell><Cell><Data ss:Type="Number">0.104269737249724</Data></Cell><Cell><Data ss:Type="Number">0.100059578101417</Data></Cell><Cell><Data ss:Type="Number">0.163969063558734</Data></Cell><Cell><Data ss:Type="Number">0.187143139755345</Data></Cell><Cell><Data ss:Type="Number">0.194201356405589</Data></Cell><Cell><Data ss:Type="Number">0.234532832746145</Data></Cell><Cell><Data ss:Type="Number">0.203214081873999</Data></Cell><Cell><Data ss:Type="Number">0.0488282670918978</Data></Cell><Cell><Data ss:Type="Number">0.241881630321243</Data></Cell><Cell><Data ss:Type="Number">0.147761422260976</Data></Cell><Cell><Data ss:Type="Number">0.267748051784494</Data></Cell><Cell><Data ss:Type="Number">0.0648860162211933</Data></Cell><Cell><Data ss:Type="Number">0.082024458509717</Data></Cell><Cell><Data ss:Type="Number">0.122778390987262</Data></Cell><Cell><Data ss:Type="Number">0.152681075998265</Data></Cell><Cell><Data ss:Type="Number">0.146842340210366</Data></Cell><Cell><Data ss:Type="Number">0.146407643223048</Data></Cell><Cell><Data ss:Type="Number">0.238501183860644</Data></Cell><Cell><Data ss:Type="Number">0.360037666429242</Data></Cell><Cell><Data ss:Type="Number">0.335289545676054</Data></Cell><Cell><Data ss:Type="Number">0.000413245018797636</Data></Cell><Cell><Data ss:Type="Number">0.319668110819488</Data></Cell><Cell><Data ss:Type="Number">0.307630479640884</Data></Cell><Cell><Data ss:Type="Number">0.156210965387683</Data></Cell><Cell><Data ss:Type="Number">0.230759233026395</Data></Cell><Cell><Data ss:Type="Number">0.0866476627537723</Data></Cell><Cell><Data ss:Type="Number">0.119179699042475</Data></Cell><Cell><Data ss:Type="Number">0</Data></Cell><Cell><Data ss:Type="Number">0</Data></Cell><Cell><Data ss:Type="Number">0.00366008947447853</Data></Cell><Cell><Data ss:Type="Number">0.102131438968839</Data></Cell><Cell><Data ss:Type="Number">0.0247121613018887</Data></Cell><Cell><Data ss:Type="Number">0.0341790609642464</Data></Cell><Cell><Data ss:Type="Number">0</Data></Cell><Cell><Data ss:Type="Number">0.0645272035658508</Data></Cell><Cell><Data ss:Type="Number">0.0221350933641679</Data></Cell><Cell><Data ss:Type="Number">0.422291226982658</Data></Cell><Cell><Data ss:Type="Number">0.135824548898602</Data></Cell></Row><Row ss:Height="12.816"><Cell><Data ss:Type="String">IL1_and_megakaryocytes_in_obesity</Data></Cell><Cell><Data ss:Type="Number">0.814115819159828</Data></Cell><Cell><Data ss:Type="Number">0.845843689574392</Data></Cell><Cell><Data ss:Type="Number">0.941172802922054</Data></Cell><Cell><Data ss:Type="Number">0.653980467949645</Data></Cell><Cell><Data ss:Type="Number">0.455445417131354</Data></Cell><Cell><Data ss:Type="Number">0.981092398282451</Data></Cell><Cell><Data ss:Type="Number">0.728880107492892</Data></Cell><Cell><Data ss:Type="Number">0.629834757110545</Data></Cell><Cell><Data ss:Type="Number">0.664851287028439</Data></Cell><Cell><Data ss:Type="Number">0.48471273520143</Data></Cell><Cell><Data ss:Type="Number">0.495391287002082</Data></Cell><Cell><Data ss:Type="Number">0.801461027361144</Data></Cell><Cell><Data ss:Type="Number">0.767304624695559</Data></Cell><Cell><Data ss:Type="Number">0.485858567113139</Data></Cell><Cell><Data ss:Type="Number">0.612353704608539</Data></Cell><Cell><Data ss:Type="Number">0.658979619931603</Data></Cell><Cell><Data ss:Type="Number">0.863773038219336</Data></Cell><Cell><Data ss:Type="Number">0.661488917581919</Data></Cell><Cell><Data ss:Type="Number">0.48994164052155</Data></Cell><Cell><Data ss:Type="Number">0.750592847696134</Data></Cell><Cell><Data ss:Type="Number">0.621002647147178</Data></Cell><Cell><Data ss:Type="Number">0.376451206627164</Data></Cell><Cell><Data ss:Type="Number">0.578455422434682</Data></Cell><Cell><Data ss:Type="Number">0.710016576667272</Data></Cell><Cell><Data ss:Type="Number">0.669943268854771</Data></Cell><Cell><Data ss:Type="Number">0.62188338233958</Data></Cell><Cell><Data ss:Type="Number">1</Data></Cell><Cell><Data ss:Type="Number">0.269927877518751</Data></Cell><Cell><Data ss:Type="Number">0.945075017550822</Data></Cell><Cell><Data ss:Type="Number">0.737239479867862</Data></Cell><Cell><Data ss:Type="Number">0.660296852189845</Data></Cell><Cell><Data ss:Type="Number">0.762605944704234</Data></Cell><Cell><Data ss:Type="Number">0.942617040698726</Data></Cell><Cell><Data ss:Type="Number">0.60508610550241</Data></Cell><Cell><Data ss:Type="Number">0.894137048455749</Data></Cell><Cell><Data ss:Type="Number">0.57603934565545</Data></Cell><Cell><Data ss:Type="Number">0.759406935686057</Data></Cell><Cell><Data ss:Type="Number">0.436163078984532</Data></Cell><Cell><Data ss:Type="Number">0.706430742812684</Data></Cell><Cell><Data ss:Type="Number">0.388796504596451</Data></Cell><Cell><Data ss:Type="Number">0.476244301660306</Data></Cell><Cell><Data ss:Type="Number">0.553887642229689</Data></Cell><Cell><Data ss:Type="Number">0.510709333554199</Data></Cell><Cell><Data ss:Type="Number">0.728455647066529</Data></Cell><Cell><Data ss:Type="Number">0.419499738733271</Data></Cell><Cell><Data ss:Type="Number">0.650254962621759</Data></Cell><Cell><Data ss:Type="Number">0.423442791537798</Data></Cell><Cell><Data ss:Type="Number">0.789491203773993</Data></Cell><Cell><Data ss:Type="Number">0.32623194804775</Data></Cell><Cell><Data ss:Type="Number">0.879793776164303</Data></Cell><Cell><Data ss:Type="Number">0.657311473423569</Data></Cell><Cell><Data ss:Type="Number">0.602949602027882</Data></Cell><Cell><Data ss:Type="Number">0.790830804295373</Data></Cell><Cell><Data ss:Type="Number">0.494584079347748</Data></Cell><Cell><Data ss:Type="Number">0.569478839810534</Data></Cell><Cell><Data ss:Type="Number">0.83898031367173</Data></Cell><Cell><Data ss:Type="Number">0.584499375752441</Data></Cell><Cell><Data ss:Type="Number">0.532120515198476</Data></Cell><Cell><Data ss:Type="Number">0.51991916222609</Data></Cell><Cell><Data ss:Type="Number">0.968436160891263</Data></Cell><Cell><Data ss:Type="Number">0.706398917249539</Data></Cell><Cell><Data ss:Type="Number">0.69394600582187</Data></Cell><Cell><Data ss:Type="Number">0.45501066729473</Data></Cell><Cell><Data ss:Type="Number">0.795338958553103</Data></Cell><Cell><Data ss:Type="Number">0.666024726398762</Data></Cell><Cell><Data ss:Type="Number">0.620687499992992</Data></Cell><Cell><Data ss:Type="Number">0.728507230348129</Data></Cell><Cell><Data ss:Type="Number">0.538145083225151</Data></Cell><Cell><Data ss:Type="Number">0.797927265970736</Data></Cell><Cell><Data ss:Type="Number">0.566285149766327</Data></Cell><Cell><Data ss:Type="Number">0.671667665948494</Data></Cell><Cell><Data ss:Type="Number">0.652714593657263</Data></Cell><Cell><Data ss:Type="Number">0.748635183648723</Data></Cell><Cell><Data ss:Type="Number">0.554056022460461</Data></Cell><Cell><Data ss:Type="Number">0.492314167758391</Data></Cell><Cell><Data ss:Type="Number">0.593822029529584</Data></Cell><Cell><Data ss:Type="Number">0.49103811746565</Data></Cell><Cell><Data ss:Type="Number">0.922148559823789</Data></Cell><Cell><Data ss:Type="Number">0.635000155166162</Data></Cell><Cell><Data ss:Type="Number">0.835419704118651</Data></Cell><Cell><Data ss:Type="Number">0.834660727048351</Data></Cell><Cell><Data ss:Type="Number">0.612353704608539</Data></Cell><Cell><Data ss:Type="Number">0.575845031878528</Data></Cell><Cell><Data ss:Type="Number">0.647146570828478</Data></Cell><Cell><Data ss:Type="Number">0.476323650274327</Data></Cell><Cell><Data ss:Type="Number">0.426734837730973</Data></Cell><Cell><Data ss:Type="Number">0.35010236756118</Data></Cell><Cell><Data ss:Type="Number">0.279419293969264</Data></Cell><Cell><Data ss:Type="Number">0.135973082585962</Data></Cell><Cell><Data ss:Type="Number">0.310203377574582</Data></Cell><Cell><Data ss:Type="Number">0.330980146613258</Data></Cell><Cell><Data ss:Type="Number">0.380348192578816</Data></Cell><Cell><Data ss:Type="Number">0.801140046511553</Data></Cell><Cell><Data ss:Type="Number">0.307927362266815</Data></Cell><Cell><Data ss:Type="Number">0.0505348685501792</Data></Cell><Cell><Data ss:Type="Number">0.766792068187733</Data></Cell><Cell><Data ss:Type="Number">0.30692828821899</Data></Cell><Cell><Data ss:Type="Number">0.200424931320208</Data></Cell><Cell><Data ss:Type="Number">0.244569231014886</Data></Cell><Cell><Data ss:Type="Number">0.474458713505425</Data></Cell><Cell><Data ss:Type="Number">0.349517938573806</Data></Cell><Cell><Data ss:Type="Number">0.710085506494934</Data></Cell><Cell><Data ss:Type="Number">0.227112827207709</Data></Cell><Cell><Data ss:Type="Number">0.283479788861199</Data></Cell><Cell><Data ss:Type="Number">0.360995750750666</Data></Cell><Cell><Data ss:Type="Number">0.230494015578756</Data></Cell><Cell><Data ss:Type="Number">0.213460259545321</Data></Cell><Cell><Data ss:Type="Number">0.194671181841164</Data></Cell><Cell><Data ss:Type="Number">0.250309202362303</Data></Cell><Cell><Data ss:Type="Number">0.820146558511968</Data></Cell><Cell><Data ss:Type="Number">0.299169472139721</Data></Cell><Cell><Data ss:Type="Number">0.785015940617357</Data></Cell><Cell><Data ss:Type="Number">0.287355675646078</Data></Cell><Cell><Data ss:Type="Number">0.329662777008487</Data></Cell><Cell><Data ss:Type="Number">0.274690283423438</Data></Cell><Cell><Data ss:Type="Number">0.108098401571262</Data></Cell><Cell><Data ss:Type="Number">0.207082755239788</Data></Cell><Cell><Data ss:Type="Number">0.202113321753465</Data></Cell><Cell><Data ss:Type="Number">0.446921328786406</Data></Cell><Cell><Data ss:Type="Number">0.306616026738687</Data></Cell><Cell><Data ss:Type="Number">0.24519400506009</Data></Cell><Cell><Data ss:Type="Number">0.419499738733271</Data></Cell><Cell><Data ss:Type="Number">0.269932142251706</Data></Cell><Cell><Data ss:Type="Number">0.297792401829821</Data></Cell><Cell><Data ss:Type="Number">0.361786683853846</Data></Cell><Cell><Data ss:Type="Number">0.279297330137825</Data></Cell><Cell><Data ss:Type="Number">0.261920833565637</Data></Cell><Cell><Data ss:Type="Number">0.234255930960477</Data></Cell><Cell><Data ss:Type="Number">0.38126662054211</Data></Cell><Cell><Data ss:Type="Number">0.275473061315531</Data></Cell><Cell><Data ss:Type="Number">0.292862311061337</Data></Cell><Cell><Data ss:Type="Number">0.351694537178123</Data></Cell><Cell><Data ss:Type="Number">0.244571311570165</Data></Cell><Cell><Data ss:Type="Number">0.244829816766992</Data></Cell><Cell><Data ss:Type="Number">0.393521974866993</Data></Cell><Cell><Data ss:Type="Number">0.352037932079134</Data></Cell><Cell><Data ss:Type="Number">0.24137223762339</Data></Cell><Cell><Data ss:Type="Number">0.403902143442336</Data></Cell><Cell><Data ss:Type="Number">0.427733546299642</Data></Cell><Cell><Data ss:Type="Number">0.254219891444744</Data></Cell><Cell><Data ss:Type="Number">0.204635351159618</Data></Cell><Cell><Data ss:Type="Number">0.246801773135386</Data></Cell><Cell><Data ss:Type="Number">0.269240142974061</Data></Cell><Cell><Data ss:Type="Number">0.33691085386424</Data></Cell><Cell><Data ss:Type="Number">0.556192835083145</Data></Cell><Cell><Data ss:Type="Number">0.257960987646503</Data></Cell><Cell><Data ss:Type="Number">0.131205255558838</Data></Cell><Cell><Data ss:Type="Number">0.381256822797224</Data></Cell><Cell><Data ss:Type="Number">0.353493487174882</Data></Cell><Cell><Data ss:Type="Number">0.0534283502993717</Data></Cell><Cell><Data ss:Type="Number">0.262210590159163</Data></Cell><Cell><Data ss:Type="Number">0.405413819804037</Data></Cell><Cell><Data ss:Type="Number">0.826296665888535</Data></Cell><Cell><Data ss:Type="Number">0.750946824588352</Data></Cell><Cell><Data ss:Type="Number">0</Data></Cell><Cell><Data ss:Type="Number">0.277448991669956</Data></Cell><Cell><Data ss:Type="Number">0.718454858619464</Data></Cell><Cell><Data ss:Type="Number">0.365826723874625</Data></Cell><Cell><Data ss:Type="Number">0.164030949988065</Data></Cell><Cell><Data ss:Type="Number">0.299271219534588</Data></Cell><Cell><Data ss:Type="Number">0.473574812012699</Data></Cell><Cell><Data ss:Type="Number">0.348618944824274</Data></Cell><Cell><Data ss:Type="Number">0.340708213847584</Data></Cell><Cell><Data ss:Type="Number">0.285644080215011</Data></Cell><Cell><Data ss:Type="Number">0.312957118700861</Data></Cell><Cell><Data ss:Type="Number">0.16390013828455</Data></Cell><Cell><Data ss:Type="Number">0.301064925745421</Data></Cell><Cell><Data ss:Type="Number">0.224367233109778</Data></Cell><Cell><Data ss:Type="Number">0.188651329915765</Data></Cell><Cell><Data ss:Type="Number">0.216393687016354</Data></Cell><Cell><Data ss:Type="Number">0.143129038258915</Data></Cell><Cell><Data ss:Type="Number">0.375945506651714</Data></Cell></Row><Row ss:Height="12.816"><Cell><Data ss:Type="String">Statin_Pathway</Data></Cell><Cell><Data ss:Type="Number">0.5605618168489</Data></Cell><Cell><Data ss:Type="Number">0.582879450074473</Data></Cell><Cell><Data ss:Type="Number">0.768094005147125</Data></Cell><Cell><Data ss:Type="Number">0.627679478918265</Data></Cell><Cell><Data ss:Type="Number">0.671141906864416</Data></Cell><Cell><Data ss:Type="Number">0.791306204490847</Data></Cell><Cell><Data ss:Type="Number">0.660716937448991</Data></Cell><Cell><Data ss:Type="Number">0.461675348277932</Data></Cell><Cell><Data ss:Type="Number">0.449257860255721</Data></Cell><Cell><Data ss:Type="Number">0.497641651341524</Data></Cell><Cell><Data ss:Type="Number">0.552262487967534</Data></Cell><Cell><Data ss:Type="Number">0.795512502168116</Data></Cell><Cell><Data ss:Type="Number">0.741915132589761</Data></Cell><Cell><Data ss:Type="Number">0.46432135507076</Data></Cell><Cell><Data ss:Type="Number">0.527087926486749</Data></Cell><Cell><Data ss:Type="Number">0.419560405532148</Data></Cell><Cell><Data ss:Type="Number">0.61439287457907</Data></Cell><Cell><Data ss:Type="Number">0.502371008688493</Data></Cell><Cell><Data ss:Type="Number">0.543679109391866</Data></Cell><Cell><Data ss:Type="Number">0.440626033096406</Data></Cell><Cell><Data ss:Type="Number">0.584427735033012</Data></Cell><Cell><Data ss:Type="Number">0.507043220276132</Data></Cell><Cell><Data ss:Type="Number">0.510471813768649</Data></Cell><Cell><Data ss:Type="Number">0.49133999141515</Data></Cell><Cell><Data ss:Type="Number">0.464550274763434</Data></Cell><Cell><Data ss:Type="Number">0.487778606081884</Data></Cell><Cell><Data ss:Type="Number">0.814624280661187</Data></Cell><Cell><Data ss:Type="Number">0.439593482534883</Data></Cell><Cell><Data ss:Type="Number">0.641703828701288</Data></Cell><Cell><Data ss:Type="Number">0.761939546143971</Data></Cell><Cell><Data ss:Type="Number">0.411758610405752</Data></Cell><Cell><Data ss:Type="Number">0.630519342973343</Data></Cell><Cell><Data ss:Type="Number">0.63868542883876</Data></Cell><Cell><Data ss:Type="Number">0.766105842336825</Data></Cell><Cell><Data ss:Type="Number">0.733309372329977</Data></Cell><Cell><Data ss:Type="Number">0.555446233004439</Data></Cell><Cell><Data ss:Type="Number">0.744500115062113</Data></Cell><Cell><Data ss:Type="Number">0.399286294611559</Data></Cell><Cell><Data ss:Type="Number">0.670953471511695</Data></Cell><Cell><Data ss:Type="Number">0.616634642084162</Data></Cell><Cell><Data ss:Type="Number">0.511771465561975</Data></Cell><Cell><Data ss:Type="Number">0.733205412680304</Data></Cell><Cell><Data ss:Type="Number">0.566012850889045</Data></Cell><Cell><Data ss:Type="Number">0.746050673402476</Data></Cell><Cell><Data ss:Type="Number">0.465332951471517</Data></Cell><Cell><Data ss:Type="Number">0.611084034807276</Data></Cell><Cell><Data ss:Type="Number">0.639891774314142</Data></Cell><Cell><Data ss:Type="Number">0.64558307502188</Data></Cell><Cell><Data ss:Type="Number">0.364503425632781</Data></Cell><Cell><Data ss:Type="Number">0.650208264802488</Data></Cell><Cell><Data ss:Type="Number">0.594154553102672</Data></Cell><Cell><Data ss:Type="Number">0.571783929165005</Data></Cell><Cell><Data ss:Type="Number">0.606453313534163</Data></Cell><Cell><Data ss:Type="Number">0.600672281054471</Data></Cell><Cell><Data ss:Type="Number">0.700346960783926</Data></Cell><Cell><Data ss:Type="Number">0.721968027871287</Data></Cell><Cell><Data ss:Type="Number">0.472032867425709</Data></Cell><Cell><Data ss:Type="Number">0.608880315760113</Data></Cell><Cell><Data ss:Type="Number">0.412980804260775</Data></Cell><Cell><Data ss:Type="Number">0.711745503865298</Data></Cell><Cell><Data ss:Type="Number">0.807918094100672</Data></Cell><Cell><Data ss:Type="Number">0.770187290476234</Data></Cell><Cell><Data ss:Type="Number">0.526605218962637</Data></Cell><Cell><Data ss:Type="Number">0.743285960416598</Data></Cell><Cell><Data ss:Type="Number">0.472084011142372</Data></Cell><Cell><Data ss:Type="Number">0.563857227829368</Data></Cell><Cell><Data ss:Type="Number">1</Data></Cell><Cell><Data ss:Type="Number">0.482537231321381</Data></Cell><Cell><Data ss:Type="Number">0.668452682859061</Data></Cell><Cell><Data ss:Type="Number">0.538256898527686</Data></Cell><Cell><Data ss:Type="Number">0.543679109391866</Data></Cell><Cell><Data ss:Type="Number">0.543679109391866</Data></Cell><Cell><Data ss:Type="Number">0.63241729138805</Data></Cell><Cell><Data ss:Type="Number">0.519165810397188</Data></Cell><Cell><Data ss:Type="Number">0.534088816707986</Data></Cell><Cell><Data ss:Type="Number">0.400832911042691</Data></Cell><Cell><Data ss:Type="Number">0.419765397526914</Data></Cell><Cell><Data ss:Type="Number">0.791306204490847</Data></Cell><Cell><Data ss:Type="Number">0.582879450074473</Data></Cell><Cell><Data ss:Type="Number">0.587795316701227</Data></Cell><Cell><Data ss:Type="Number">0.663559136324936</Data></Cell><Cell><Data ss:Type="Number">0.492618198654141</Data></Cell><Cell><Data ss:Type="Number">0.610182309344866</Data></Cell><Cell><Data ss:Type="Number">0.500135611202091</Data></Cell><Cell><Data ss:Type="Number">0.48008949971579</Data></Cell><Cell><Data ss:Type="Number">0.460944998726559</Data></Cell><Cell><Data ss:Type="Number">0.0776627700606928</Data></Cell><Cell><Data ss:Type="Number">0.169578239104629</Data></Cell><Cell><Data ss:Type="Number">0.0400822406766829</Data></Cell><Cell><Data ss:Type="Number">0.231359894831882</Data></Cell><Cell><Data ss:Type="Number">0.215070100016909</Data></Cell><Cell><Data ss:Type="Number">0.298377569312032</Data></Cell><Cell><Data ss:Type="Number">0.312149719046626</Data></Cell><Cell><Data ss:Type="Number">0.336912121817917</Data></Cell><Cell><Data ss:Type="Number">0.0259532464482351</Data></Cell><Cell><Data ss:Type="Number">0.321683960771338</Data></Cell><Cell><Data ss:Type="Number">0.327757263410708</Data></Cell><Cell><Data ss:Type="Number">0.352566412706876</Data></Cell><Cell><Data ss:Type="Number">0.393641728864189</Data></Cell><Cell><Data ss:Type="Number">0.391858524692666</Data></Cell><Cell><Data ss:Type="Number">0.180815656864982</Data></Cell><Cell><Data ss:Type="Number">0.292116442601041</Data></Cell><Cell><Data ss:Type="Number">0.0782842777130156</Data></Cell><Cell><Data ss:Type="Number">0.354397419238044</Data></Cell><Cell><Data ss:Type="Number">0.215295006450928</Data></Cell><Cell><Data ss:Type="Number">0.326541181293768</Data></Cell><Cell><Data ss:Type="Number">0.316905648086407</Data></Cell><Cell><Data ss:Type="Number">0.358657881275738</Data></Cell><Cell><Data ss:Type="Number">0.306944550945174</Data></Cell><Cell><Data ss:Type="Number">0.330127078594111</Data></Cell><Cell><Data ss:Type="Number">0.267135535638857</Data></Cell><Cell><Data ss:Type="Number">0.221752410383634</Data></Cell><Cell><Data ss:Type="Number">0.165031876005049</Data></Cell><Cell><Data ss:Type="Number">0.197522481879694</Data></Cell><Cell><Data ss:Type="Number">0.20613859975436</Data></Cell><Cell><Data ss:Type="Number">0.10257921209996</Data></Cell><Cell><Data ss:Type="Number">0.283364193656321</Data></Cell><Cell><Data ss:Type="Number">0.252098725028025</Data></Cell><Cell><Data ss:Type="Number">0.165887752648613</Data></Cell><Cell><Data ss:Type="Number">0.307906695359119</Data></Cell><Cell><Data ss:Type="Number">0.150851578641145</Data></Cell><Cell><Data ss:Type="Number">0.0963967436880994</Data></Cell><Cell><Data ss:Type="Number">0.252968996905888</Data></Cell><Cell><Data ss:Type="Number">0.231310184383123</Data></Cell><Cell><Data ss:Type="Number">0.245317832309938</Data></Cell><Cell><Data ss:Type="Number">0.330417175131506</Data></Cell><Cell><Data ss:Type="Number">0.209490513657432</Data></Cell><Cell><Data ss:Type="Number">0.117890177583131</Data></Cell><Cell><Data ss:Type="Number">0.147715746253384</Data></Cell><Cell><Data ss:Type="Number">0.308738147061558</Data></Cell><Cell><Data ss:Type="Number">0.296737721625374</Data></Cell><Cell><Data ss:Type="Number">0.241216440203988</Data></Cell><Cell><Data ss:Type="Number">0.316184697193686</Data></Cell><Cell><Data ss:Type="Number">0.398333917622337</Data></Cell><Cell><Data ss:Type="Number">0.181840404509792</Data></Cell><Cell><Data ss:Type="Number">0.287159141214419</Data></Cell><Cell><Data ss:Type="Number">0.238549486746501</Data></Cell><Cell><Data ss:Type="Number">0.296737721625374</Data></Cell><Cell><Data ss:Type="Number">0.370519655354504</Data></Cell><Cell><Data ss:Type="Number">0.257210039391661</Data></Cell><Cell><Data ss:Type="Number">0.219551143735842</Data></Cell><Cell><Data ss:Type="Number">0.0980406905374271</Data></Cell><Cell><Data ss:Type="Number">0.309756284629873</Data></Cell><Cell><Data ss:Type="Number">0.258730082546902</Data></Cell><Cell><Data ss:Type="Number">0.445533887798763</Data></Cell><Cell><Data ss:Type="Number">0.129837064800604</Data></Cell><Cell><Data ss:Type="Number">0.0882919142258342</Data></Cell><Cell><Data ss:Type="Number">0.14779933363454</Data></Cell><Cell><Data ss:Type="Number">0.22167830335153</Data></Cell><Cell><Data ss:Type="Number">0.0512011581290248</Data></Cell><Cell><Data ss:Type="Number">0.150341487307772</Data></Cell><Cell><Data ss:Type="Number">0.329720439660911</Data></Cell><Cell><Data ss:Type="Number">0.377680134494257</Data></Cell><Cell><Data ss:Type="Number">0.412527570669269</Data></Cell><Cell><Data ss:Type="Number">0.0747870753693332</Data></Cell><Cell><Data ss:Type="Number">0.356535094678058</Data></Cell><Cell><Data ss:Type="Number">0.470366024633384</Data></Cell><Cell><Data ss:Type="Number">0.314177725698242</Data></Cell><Cell><Data ss:Type="Number">0.299857357718995</Data></Cell><Cell><Data ss:Type="Number">0.157995817092469</Data></Cell><Cell><Data ss:Type="Number">0.161466796347899</Data></Cell><Cell><Data ss:Type="Number">0.0514248327121688</Data></Cell><Cell><Data ss:Type="Number">0.111489242946929</Data></Cell><Cell><Data ss:Type="Number">0.109950798068722</Data></Cell><Cell><Data ss:Type="Number">0.162337157170251</Data></Cell><Cell><Data ss:Type="Number">0</Data></Cell><Cell><Data ss:Type="Number">0.0968754130536948</Data></Cell><Cell><Data ss:Type="Number">0.057910114429948</Data></Cell><Cell><Data ss:Type="Number">0.0448889495843429</Data></Cell><Cell><Data ss:Type="Number">0.132904945276918</Data></Cell><Cell><Data ss:Type="Number">0.284039141695046</Data></Cell><Cell><Data ss:Type="Number">0.248374410291306</Data></Cell></Row><Row ss:Height="12.816"><Cell><Data ss:Type="String">IL-7_Signaling_Pathway</Data></Cell><Cell><Data ss:Type="Number">0.89132477971475</Data></Cell><Cell><Data ss:Type="Number">0.924087176210351</Data></Cell><Cell><Data ss:Type="Number">0.966454256642979</Data></Cell><Cell><Data ss:Type="Number">0.931719389277121</Data></Cell><Cell><Data ss:Type="Number">0.588305898425724</Data></Cell><Cell><Data ss:Type="Number">0.930223151572484</Data></Cell><Cell><Data ss:Type="Number">0.722179042932965</Data></Cell><Cell><Data ss:Type="Number">0.781918184828758</Data></Cell><Cell><Data ss:Type="Number">0.723549555208232</Data></Cell><Cell><Data ss:Type="Number">0.552991481203589</Data></Cell><Cell><Data ss:Type="Number">0.508825558534385</Data></Cell><Cell><Data ss:Type="Number">0.987847004144979</Data></Cell><Cell><Data ss:Type="Number">0.768426478785373</Data></Cell><Cell><Data ss:Type="Number">0.612800826256431</Data></Cell><Cell><Data ss:Type="Number">0.645925906318231</Data></Cell><Cell><Data ss:Type="Number">0.676175473989204</Data></Cell><Cell><Data ss:Type="Number">0.789686449275848</Data></Cell><Cell><Data ss:Type="Number">0.695116104282951</Data></Cell><Cell><Data ss:Type="Number">0.621456577516012</Data></Cell><Cell><Data ss:Type="Number">0.867464861487966</Data></Cell><Cell><Data ss:Type="Number">0.496160574513488</Data></Cell><Cell><Data ss:Type="Number">0.394170518400542</Data></Cell><Cell><Data ss:Type="Number">0.596174918246889</Data></Cell><Cell><Data ss:Type="Number">0.700632045846493</Data></Cell><Cell><Data ss:Type="Number">0.884449468584153</Data></Cell><Cell><Data ss:Type="Number">0.869111770515055</Data></Cell><Cell><Data ss:Type="Number">0.872885975272489</Data></Cell><Cell><Data ss:Type="Number">0.759884049867998</Data></Cell><Cell><Data ss:Type="Number">0.92526543072612</Data></Cell><Cell><Data ss:Type="Number">0.806837088590046</Data></Cell><Cell><Data ss:Type="Number">0.691450086113046</Data></Cell><Cell><Data ss:Type="Number">0.778947818292054</Data></Cell><Cell><Data ss:Type="Number">0.957527686628385</Data></Cell><Cell><Data ss:Type="Number">0.756669453475231</Data></Cell><Cell><Data ss:Type="Number">0.956801630035814</Data></Cell><Cell><Data ss:Type="Number">0.753155119170891</Data></Cell><Cell><Data ss:Type="Number">0.824372851561006</Data></Cell><Cell><Data ss:Type="Number">0.589792506564087</Data></Cell><Cell><Data ss:Type="Number">0.934125719179047</Data></Cell><Cell><Data ss:Type="Number">0.653603749082472</Data></Cell><Cell><Data ss:Type="Number">0.594763936825393</Data></Cell><Cell><Data ss:Type="Number">0.870550640387497</Data></Cell><Cell><Data ss:Type="Number">0.634100908813218</Data></Cell><Cell><Data ss:Type="Number">0.795671364409602</Data></Cell><Cell><Data ss:Type="Number">0.580041329115873</Data></Cell><Cell><Data ss:Type="Number">0.612800826256431</Data></Cell><Cell><Data ss:Type="Number">0.592429012640057</Data></Cell><Cell><Data ss:Type="Number">0.889074006569441</Data></Cell><Cell><Data ss:Type="Number">0.462717978631218</Data></Cell><Cell><Data ss:Type="Number">0.97701094485644</Data></Cell><Cell><Data ss:Type="Number">0.897082145149719</Data></Cell><Cell><Data ss:Type="Number">0.80344292313256</Data></Cell><Cell><Data ss:Type="Number">0.836394148329513</Data></Cell><Cell><Data ss:Type="Number">0.690741886502057</Data></Cell><Cell><Data ss:Type="Number">0.705279336689607</Data></Cell><Cell><Data ss:Type="Number">0.960413832665908</Data></Cell><Cell><Data ss:Type="Number">0.743574111379007</Data></Cell><Cell><Data ss:Type="Number">0.612800826256431</Data></Cell><Cell><Data ss:Type="Number">0.838706558355331</Data></Cell><Cell><Data ss:Type="Number">0</Data></Cell><Cell><Data ss:Type="Number">0.762169725635337</Data></Cell><Cell><Data ss:Type="Number">0.717714796601609</Data></Cell><Cell><Data ss:Type="Number">0.602132881243151</Data></Cell><Cell><Data ss:Type="Number">0.874570037192077</Data></Cell><Cell><Data ss:Type="Number">0.842873261458205</Data></Cell><Cell><Data ss:Type="Number">0.621456577516012</Data></Cell><Cell><Data ss:Type="Number">0.924559864461524</Data></Cell><Cell><Data ss:Type="Number">0.621439385959</Data></Cell><Cell><Data ss:Type="Number">0.919614359529241</Data></Cell><Cell><Data ss:Type="Number">0.48819055003448</Data></Cell><Cell><Data ss:Type="Number">0.740863037595449</Data></Cell><Cell><Data ss:Type="Number">0.837710298423786</Data></Cell><Cell><Data ss:Type="Number">0.774082116131904</Data></Cell><Cell><Data ss:Type="Number">0.82454491397902</Data></Cell><Cell><Data ss:Type="Number">0.597952664138786</Data></Cell><Cell><Data ss:Type="Number">0.730262319038382</Data></Cell><Cell><Data ss:Type="Number">0.685839310671717</Data></Cell><Cell><Data ss:Type="Number">0.959307754626913</Data></Cell><Cell><Data ss:Type="Number">0.857239332573312</Data></Cell><Cell><Data ss:Type="Number">1</Data></Cell><Cell><Data ss:Type="Number">0.854577496044747</Data></Cell><Cell><Data ss:Type="Number">0.666696714226499</Data></Cell><Cell><Data ss:Type="Number">0.824688429677681</Data></Cell><Cell><Data ss:Type="Number">0.815454152543666</Data></Cell><Cell><Data ss:Type="Number">0.824135874685288</Data></Cell><Cell><Data ss:Type="Number">0.740691845391245</Data></Cell><Cell><Data ss:Type="Number">0.453738614584792</Data></Cell><Cell><Data ss:Type="Number">0.380271621375028</Data></Cell><Cell><Data ss:Type="Number">0.339715393391585</Data></Cell><Cell><Data ss:Type="Number">0.366894087015342</Data></Cell><Cell><Data ss:Type="Number">0.456889995948642</Data></Cell><Cell><Data ss:Type="Number">0.312631433094178</Data></Cell><Cell><Data ss:Type="Number">0.361893085142263</Data></Cell><Cell><Data ss:Type="Number">0.345347130265719</Data></Cell><Cell><Data ss:Type="Number">0.322990683766564</Data></Cell><Cell><Data ss:Type="Number">0.365547450096183</Data></Cell><Cell><Data ss:Type="Number">0.39645646926523</Data></Cell><Cell><Data ss:Type="Number">0.378121865593193</Data></Cell><Cell><Data ss:Type="Number">0.351762093504198</Data></Cell><Cell><Data ss:Type="Number">0.568186336291</Data></Cell><Cell><Data ss:Type="Number">0.407549293055029</Data></Cell><Cell><Data ss:Type="Number">0.388026601415692</Data></Cell><Cell><Data ss:Type="Number">0.352770494804809</Data></Cell><Cell><Data ss:Type="Number">0.369708512838564</Data></Cell><Cell><Data ss:Type="Number">0.494241832869336</Data></Cell><Cell><Data ss:Type="Number">0.380884285624592</Data></Cell><Cell><Data ss:Type="Number">0.335003380152577</Data></Cell><Cell><Data ss:Type="Number">0.328176508906855</Data></Cell><Cell><Data ss:Type="Number">0.360929687363119</Data></Cell><Cell><Data ss:Type="Number">0.365752036446987</Data></Cell><Cell><Data ss:Type="Number">0.336930715839426</Data></Cell><Cell><Data ss:Type="Number">0.33666943980073</Data></Cell><Cell><Data ss:Type="Number">0.416688369629774</Data></Cell><Cell><Data ss:Type="Number">0.408423335301635</Data></Cell><Cell><Data ss:Type="Number">0.404662805790978</Data></Cell><Cell><Data ss:Type="Number">0.283494868647562</Data></Cell><Cell><Data ss:Type="Number">0.392453223187898</Data></Cell><Cell><Data ss:Type="Number">0.370130890889834</Data></Cell><Cell><Data ss:Type="Number">0.367608095534383</Data></Cell><Cell><Data ss:Type="Number">0.382600068499253</Data></Cell><Cell><Data ss:Type="Number">0.448683919037087</Data></Cell><Cell><Data ss:Type="Number">0.433262580804588</Data></Cell><Cell><Data ss:Type="Number">0.379252113300141</Data></Cell><Cell><Data ss:Type="Number">0.364841578393211</Data></Cell><Cell><Data ss:Type="Number">0.417055861627892</Data></Cell><Cell><Data ss:Type="Number">0.458407673621707</Data></Cell><Cell><Data ss:Type="Number">0.379389383671206</Data></Cell><Cell><Data ss:Type="Number">0.340275073967409</Data></Cell><Cell><Data ss:Type="Number">0.41142043769443</Data></Cell><Cell><Data ss:Type="Number">0.352893796541382</Data></Cell><Cell><Data ss:Type="Number">0.384108500635597</Data></Cell><Cell><Data ss:Type="Number">0.469764766184639</Data></Cell><Cell><Data ss:Type="Number">0.386519276978003</Data></Cell><Cell><Data ss:Type="Number">0.364768116715753</Data></Cell><Cell><Data ss:Type="Number">0.391966246873424</Data></Cell><Cell><Data ss:Type="Number">0.386277320624997</Data></Cell><Cell><Data ss:Type="Number">0.358375568109394</Data></Cell><Cell><Data ss:Type="Number">0.477752126390602</Data></Cell><Cell><Data ss:Type="Number">0.418304875207556</Data></Cell><Cell><Data ss:Type="Number">0.386486166173792</Data></Cell><Cell><Data ss:Type="Number">0.371716924977417</Data></Cell><Cell><Data ss:Type="Number">0.318723086836992</Data></Cell><Cell><Data ss:Type="Number">0.341811030673906</Data></Cell><Cell><Data ss:Type="Number">0.525906651399078</Data></Cell><Cell><Data ss:Type="Number">0.383854413942384</Data></Cell><Cell><Data ss:Type="Number">0.338472606690337</Data></Cell><Cell><Data ss:Type="Number">0.280700576552298</Data></Cell><Cell><Data ss:Type="Number">0.376505807955194</Data></Cell><Cell><Data ss:Type="Number">0.365231752457925</Data></Cell><Cell><Data ss:Type="Number">0.250786342293045</Data></Cell><Cell><Data ss:Type="Number">0.363210409353945</Data></Cell><Cell><Data ss:Type="Number">0.488473980819366</Data></Cell><Cell><Data ss:Type="Number">0.338527219435878</Data></Cell><Cell><Data ss:Type="Number">0.371247634538544</Data></Cell><Cell><Data ss:Type="Number">0.257262710311469</Data></Cell><Cell><Data ss:Type="Number">0.363089420523418</Data></Cell><Cell><Data ss:Type="Number">0.386621012738271</Data></Cell><Cell><Data ss:Type="Number">0.393503718461098</Data></Cell><Cell><Data ss:Type="Number">0.316769884475601</Data></Cell><Cell><Data ss:Type="Number">0.414433293316158</Data></Cell><Cell><Data ss:Type="Number">0.430106262921278</Data></Cell><Cell><Data ss:Type="Number">0.420526428348594</Data></Cell><Cell><Data ss:Type="Number">0.437795135649165</Data></Cell><Cell><Data ss:Type="Number">0.432039728586698</Data></Cell><Cell><Data ss:Type="Number">0.418337793596339</Data></Cell><Cell><Data ss:Type="Number">0.414450970731197</Data></Cell><Cell><Data ss:Type="Number">0.402425811612556</Data></Cell><Cell><Data ss:Type="Number">0.403238088238747</Data></Cell><Cell><Data ss:Type="Number">0.400182089686196</Data></Cell><Cell><Data ss:Type="Number">0.402039631685393</Data></Cell><Cell><Data ss:Type="Number">0.101627900465676</Data></Cell><Cell><Data ss:Type="Number">0.389169692221596</Data></Cell></Row><Row ss:Height="12.816"><Cell><Data ss:Type="String">Apoptosis-related_network_due_to_altered_Notch3_in_ovarian_cancer</Data></Cell><Cell><Data ss:Type="Number">0.640720541255672</Data></Cell><Cell><Data ss:Type="Number">1</Data></Cell><Cell><Data ss:Type="Number">0.786630128577818</Data></Cell><Cell><Data ss:Type="Number">0.943920423848936</Data></Cell><Cell><Data ss:Type="Number">0.56182376212594</Data></Cell><Cell><Data ss:Type="Number">0.800889760261921</Data></Cell><Cell><Data ss:Type="Number">0.700696213999851</Data></Cell><Cell><Data ss:Type="Number">0.613197522647974</Data></Cell><Cell><Data ss:Type="Number">0.688239186952716</Data></Cell><Cell><Data ss:Type="Number">0.601329343131507</Data></Cell><Cell><Data ss:Type="Number">0.586795867889637</Data></Cell><Cell><Data ss:Type="Number">0.93051891286873</Data></Cell><Cell><Data ss:Type="Number">0.631094490506407</Data></Cell><Cell><Data ss:Type="Number">0.657606516954567</Data></Cell><Cell><Data ss:Type="Number">0.72835071120623</Data></Cell><Cell><Data ss:Type="Number">0.673545340609222</Data></Cell><Cell><Data ss:Type="Number">0.920327556525784</Data></Cell><Cell><Data ss:Type="Number">0.660448317911954</Data></Cell><Cell><Data ss:Type="Number">0.65456793238526</Data></Cell><Cell><Data ss:Type="Number">0.465407122968608</Data></Cell><Cell><Data ss:Type="Number">0.678279551197465</Data></Cell><Cell><Data ss:Type="Number">0.472539046509111</Data></Cell><Cell><Data ss:Type="Number">0.56182376212594</Data></Cell><Cell><Data ss:Type="Number">0.647822463210847</Data></Cell><Cell><Data ss:Type="Number">0.621158768736063</Data></Cell><Cell><Data ss:Type="Number">0.656946290005956</Data></Cell><Cell><Data ss:Type="Number">0.893332886064433</Data></Cell><Cell><Data ss:Type="Number">0.670699414370253</Data></Cell><Cell><Data ss:Type="Number">0.723366895826448</Data></Cell><Cell><Data ss:Type="Number">0.628030878831627</Data></Cell><Cell><Data ss:Type="Number">0.584461620018247</Data></Cell><Cell><Data ss:Type="Number">0.702314196254296</Data></Cell><Cell><Data ss:Type="Number">0.48440604945738</Data></Cell><Cell><Data ss:Type="Number">0.919141530269538</Data></Cell><Cell><Data ss:Type="Number">0.576873981487275</Data></Cell><Cell><Data ss:Type="Number">0.693007849878952</Data></Cell><Cell><Data ss:Type="Number">0.802224028786849</Data></Cell><Cell><Data ss:Type="Number">0.51274129141341</Data></Cell><Cell><Data ss:Type="Number">0.693609483675581</Data></Cell><Cell><Data ss:Type="Number">0.643266777504506</Data></Cell><Cell><Data ss:Type="Number">0.620648231100266</Data></Cell><Cell><Data ss:Type="Number">0.878483922644513</Data></Cell><Cell><Data ss:Type="Number">0.585368930985964</Data></Cell><Cell><Data ss:Type="Number">0.860867671216088</Data></Cell><Cell><Data ss:Type="Number">0.537253599067169</Data></Cell><Cell><Data ss:Type="Number">0.612416458823225</Data></Cell><Cell><Data ss:Type="Number">0.690238240212289</Data></Cell><Cell><Data ss:Type="Number">0.876146046596953</Data></Cell><Cell><Data ss:Type="Number">0.433707391925173</Data></Cell><Cell><Data ss:Type="Number">0.914568144801994</Data></Cell><Cell><Data ss:Type="Number">0.69439119205447</Data></Cell><Cell><Data ss:Type="Number">0.615917649575935</Data></Cell><Cell><Data ss:Type="Number">0.786193366996849</Data></Cell><Cell><Data ss:Type="Number">0.586913845174626</Data></Cell><Cell><Data ss:Type="Number">0.667368198505299</Data></Cell><Cell><Data ss:Type="Number">0.93915268852085</Data></Cell><Cell><Data ss:Type="Number">0.536449635373194</Data></Cell><Cell><Data ss:Type="Number">0.625479235244455</Data></Cell><Cell><Data ss:Type="Number">0.535204484757295</Data></Cell><Cell><Data ss:Type="Number">0.618796323378486</Data></Cell><Cell><Data ss:Type="Number">0.505642827311463</Data></Cell><Cell><Data ss:Type="Number">0.897893723116679</Data></Cell><Cell><Data ss:Type="Number">0.6248103711074</Data></Cell><Cell><Data ss:Type="Number">0.448265224964517</Data></Cell><Cell><Data ss:Type="Number">0.731177837674918</Data></Cell><Cell><Data ss:Type="Number">0.61968656664187</Data></Cell><Cell><Data ss:Type="Number">0.736872454107383</Data></Cell><Cell><Data ss:Type="Number">0.638407999643202</Data></Cell><Cell><Data ss:Type="Number">0.426940857976156</Data></Cell><Cell><Data ss:Type="Number">0.756104587497469</Data></Cell><Cell><Data ss:Type="Number">0.710636959385666</Data></Cell><Cell><Data ss:Type="Number">0.69237678081407</Data></Cell><Cell><Data ss:Type="Number">0.673944709643646</Data></Cell><Cell><Data ss:Type="Number">0.770786109023039</Data></Cell><Cell><Data ss:Type="Number">0.60947181810298</Data></Cell><Cell><Data ss:Type="Number">0.582485062675356</Data></Cell><Cell><Data ss:Type="Number">0.54043579501347</Data></Cell><Cell><Data ss:Type="Number">0.823726215378792</Data></Cell><Cell><Data ss:Type="Number">0.639714605515683</Data></Cell><Cell><Data ss:Type="Number">0.645438150930601</Data></Cell><Cell><Data ss:Type="Number">0.803582214649103</Data></Cell><Cell><Data ss:Type="Number">0.60073130650049</Data></Cell><Cell><Data ss:Type="Number">0.755032432385964</Data></Cell><Cell><Data ss:Type="Number">0.691217031244858</Data></Cell><Cell><Data ss:Type="Number">0.444356338068222</Data></Cell><Cell><Data ss:Type="Number">0.584162392084808</Data></Cell><Cell><Data ss:Type="Number">0.268649027749072</Data></Cell><Cell><Data ss:Type="Number">0.287891035081511</Data></Cell><Cell><Data ss:Type="Number">0.132622765021054</Data></Cell><Cell><Data ss:Type="Number">0.365190965203632</Data></Cell><Cell><Data ss:Type="Number">0.31184091467074</Data></Cell><Cell><Data ss:Type="Number">0.30093672470593</Data></Cell><Cell><Data ss:Type="Number">0.421086516766155</Data></Cell><Cell><Data ss:Type="Number">0.419840755256607</Data></Cell><Cell><Data ss:Type="Number">0</Data></Cell><Cell><Data ss:Type="Number">0.436230978641829</Data></Cell><Cell><Data ss:Type="Number">0.454473843448945</Data></Cell><Cell><Data ss:Type="Number">0.417774899121844</Data></Cell><Cell><Data ss:Type="Number">0.408037629193215</Data></Cell><Cell><Data ss:Type="Number">0.546624981000439</Data></Cell><Cell><Data ss:Type="Number">0.321597614235129</Data></Cell><Cell><Data ss:Type="Number">0.429239239575595</Data></Cell><Cell><Data ss:Type="Number">0.152734382131649</Data></Cell><Cell><Data ss:Type="Number">0.436880221886224</Data></Cell><Cell><Data ss:Type="Number">0.416966695914335</Data></Cell><Cell><Data ss:Type="Number">0.419675988139343</Data></Cell><Cell><Data ss:Type="Number">0.487596152069468</Data></Cell><Cell><Data ss:Type="Number">0.448784824598225</Data></Cell><Cell><Data ss:Type="Number">0.423555189247415</Data></Cell><Cell><Data ss:Type="Number">0.437477095519987</Data></Cell><Cell><Data ss:Type="Number">0.360031336400904</Data></Cell><Cell><Data ss:Type="Number">0.42472962461918</Data></Cell><Cell><Data ss:Type="Number">0.321396635200244</Data></Cell><Cell><Data ss:Type="Number">0.388685243934765</Data></Cell><Cell><Data ss:Type="Number">0.365936443026261</Data></Cell><Cell><Data ss:Type="Number">0.32195515136258</Data></Cell><Cell><Data ss:Type="Number">0.422153748324805</Data></Cell><Cell><Data ss:Type="Number">0.400110889027574</Data></Cell><Cell><Data ss:Type="Number">0.334690070800133</Data></Cell><Cell><Data ss:Type="Number">0.444797143115992</Data></Cell><Cell><Data ss:Type="Number">0.321628030202833</Data></Cell><Cell><Data ss:Type="Number">0.17143676785079</Data></Cell><Cell><Data ss:Type="Number">0.387123220059732</Data></Cell><Cell><Data ss:Type="Number">0.392394611020361</Data></Cell><Cell><Data ss:Type="Number">0.490201186346881</Data></Cell><Cell><Data ss:Type="Number">0.496644866179215</Data></Cell><Cell><Data ss:Type="Number">0.329608822295083</Data></Cell><Cell><Data ss:Type="Number">0.31197041984105</Data></Cell><Cell><Data ss:Type="Number">0.330516259409807</Data></Cell><Cell><Data ss:Type="Number">0.349893407648857</Data></Cell><Cell><Data ss:Type="Number">0.413213681897558</Data></Cell><Cell><Data ss:Type="Number">0.341835779038974</Data></Cell><Cell><Data ss:Type="Number">0.435114446306381</Data></Cell><Cell><Data ss:Type="Number">0.285160116490773</Data></Cell><Cell><Data ss:Type="Number">0.315952517621827</Data></Cell><Cell><Data ss:Type="Number">0.377548356568476</Data></Cell><Cell><Data ss:Type="Number">0.374682949733033</Data></Cell><Cell><Data ss:Type="Number">0.380334867477686</Data></Cell><Cell><Data ss:Type="Number">0.514042533285868</Data></Cell><Cell><Data ss:Type="Number">0.421970264709166</Data></Cell><Cell><Data ss:Type="Number">0.374615584979661</Data></Cell><Cell><Data ss:Type="Number">0.237765217140986</Data></Cell><Cell><Data ss:Type="Number">0.403632374211747</Data></Cell><Cell><Data ss:Type="Number">0.39144197637928</Data></Cell><Cell><Data ss:Type="Number">0.52652239214504</Data></Cell><Cell><Data ss:Type="Number">0.21735569272937</Data></Cell><Cell><Data ss:Type="Number">0.157906243844818</Data></Cell><Cell><Data ss:Type="Number">0.260369906379232</Data></Cell><Cell><Data ss:Type="Number">0.333015730856756</Data></Cell><Cell><Data ss:Type="Number">0.025734140911523</Data></Cell><Cell><Data ss:Type="Number">0.304239627477027</Data></Cell><Cell><Data ss:Type="Number">0.425596202349321</Data></Cell><Cell><Data ss:Type="Number">0.435114446306381</Data></Cell><Cell><Data ss:Type="Number">0.414500619216888</Data></Cell><Cell><Data ss:Type="Number">0.130084312013442</Data></Cell><Cell><Data ss:Type="Number">0.444559584073936</Data></Cell><Cell><Data ss:Type="Number">0.519531059923036</Data></Cell><Cell><Data ss:Type="Number">0.402822502578457</Data></Cell><Cell><Data ss:Type="Number">0.59982503350623</Data></Cell><Cell><Data ss:Type="Number">0.32201379980145</Data></Cell><Cell><Data ss:Type="Number">0.229021552488212</Data></Cell><Cell><Data ss:Type="Number">0.15835496379776</Data></Cell><Cell><Data ss:Type="Number">0.268755403691065</Data></Cell><Cell><Data ss:Type="Number">0.189071535101819</Data></Cell><Cell><Data ss:Type="Number">0.406307925954701</Data></Cell><Cell><Data ss:Type="Number">0.0975794933978064</Data></Cell><Cell><Data ss:Type="Number">0.238938488557533</Data></Cell><Cell><Data ss:Type="Number">0.117376150617571</Data></Cell><Cell><Data ss:Type="Number">0.172478055182701</Data></Cell><Cell><Data ss:Type="Number">0.146421131223773</Data></Cell><Cell><Data ss:Type="Number">0.215224044475949</Data></Cell><Cell><Data ss:Type="Number">0.349011322543432</Data></Cell></Row><Row ss:Height="12.816"><Cell><Data ss:Type="String">Regulation_of_toll-like_receptor_signaling_pathway</Data></Cell><Cell><Data ss:Type="Number">0.548580790753221</Data></Cell><Cell><Data ss:Type="Number">0.516550063845918</Data></Cell><Cell><Data ss:Type="Number">0.518150722217661</Data></Cell><Cell><Data ss:Type="Number">0.578961535305111</Data></Cell><Cell><Data ss:Type="Number">0.937547999903011</Data></Cell><Cell><Data ss:Type="Number">0.554534568505038</Data></Cell><Cell><Data ss:Type="Number">0.700252901429878</Data></Cell><Cell><Data ss:Type="Number">0.398201866215428</Data></Cell><Cell><Data ss:Type="Number">0.71995719566027</Data></Cell><Cell><Data ss:Type="Number">0.788256270435054</Data></Cell><Cell><Data ss:Type="Number">0.737459446894333</Data></Cell><Cell><Data ss:Type="Number">0.537535550871476</Data></Cell><Cell><Data ss:Type="Number">0.639307564604593</Data></Cell><Cell><Data ss:Type="Number">1</Data></Cell><Cell><Data ss:Type="Number">0.799682008721371</Data></Cell><Cell><Data ss:Type="Number">0.775235862614379</Data></Cell><Cell><Data ss:Type="Number">0.60889258861114</Data></Cell><Cell><Data ss:Type="Number">0.72811373485257</Data></Cell><Cell><Data ss:Type="Number">0.907557297002208</Data></Cell><Cell><Data ss:Type="Number">0.409688775798134</Data></Cell><Cell><Data ss:Type="Number">0.719915521708918</Data></Cell><Cell><Data ss:Type="Number">0.325873464664894</Data></Cell><Cell><Data ss:Type="Number">0.9497196055647</Data></Cell><Cell><Data ss:Type="Number">0.715868270485462</Data></Cell><Cell><Data ss:Type="Number">0.594138394384393</Data></Cell><Cell><Data ss:Type="Number">0.497922483845953</Data></Cell><Cell><Data ss:Type="Number">0.578961535305111</Data></Cell><Cell><Data ss:Type="Number">0.42669822890948</Data></Cell><Cell><Data ss:Type="Number">0.506835602416819</Data></Cell><Cell><Data ss:Type="Number">0.659201229720355</Data></Cell><Cell><Data ss:Type="Number">0.762846624601307</Data></Cell><Cell><Data ss:Type="Number">0.602822070041781</Data></Cell><Cell><Data ss:Type="Number">0.52652144952265</Data></Cell><Cell><Data ss:Type="Number">0.684301964849031</Data></Cell><Cell><Data ss:Type="Number">0.548237306641689</Data></Cell><Cell><Data ss:Type="Number">0.802205299411519</Data></Cell><Cell><Data ss:Type="Number">0.397495277111685</Data></Cell><Cell><Data ss:Type="Number">0.857988505307538</Data></Cell><Cell><Data ss:Type="Number">0.528722544946795</Data></Cell><Cell><Data ss:Type="Number">0.72026136252978</Data></Cell><Cell><Data ss:Type="Number">1</Data></Cell><Cell><Data ss:Type="Number">0.467683887159924</Data></Cell><Cell><Data ss:Type="Number">0.814392507594922</Data></Cell><Cell><Data ss:Type="Number">0.578743469984075</Data></Cell><Cell><Data ss:Type="Number">0.876380271111164</Data></Cell><Cell><Data ss:Type="Number">0.82686991693235</Data></Cell><Cell><Data ss:Type="Number">0.836389651807623</Data></Cell><Cell><Data ss:Type="Number">0.585704127091545</Data></Cell><Cell><Data ss:Type="Number">0.290886015043293</Data></Cell><Cell><Data ss:Type="Number">0.539885869334048</Data></Cell><Cell><Data ss:Type="Number">0.523894813514342</Data></Cell><Cell><Data ss:Type="Number">0.706462171155714</Data></Cell><Cell><Data ss:Type="Number">0.649711700556018</Data></Cell><Cell><Data ss:Type="Number">0.72686314693995</Data></Cell><Cell><Data ss:Type="Number">0.730020667994126</Data></Cell><Cell><Data ss:Type="Number">0.533942816422042</Data></Cell><Cell><Data ss:Type="Number">0.374080998762695</Data></Cell><Cell><Data ss:Type="Number">0.899274692567289</Data></Cell><Cell><Data ss:Type="Number">0.432803208066039</Data></Cell><Cell><Data ss:Type="Number">0.575844626593793</Data></Cell><Cell><Data ss:Type="Number">0.384204080481863</Data></Cell><Cell><Data ss:Type="Number">0.646323204959427</Data></Cell><Cell><Data ss:Type="Number">0.907993004687022</Data></Cell><Cell><Data ss:Type="Number">0.426245622702181</Data></Cell><Cell><Data ss:Type="Number">0.560527254320552</Data></Cell><Cell><Data ss:Type="Number">0.756805816420278</Data></Cell><Cell><Data ss:Type="Number">0.516131582383681</Data></Cell><Cell><Data ss:Type="Number">0.836379840759027</Data></Cell><Cell><Data ss:Type="Number">0.401069447198881</Data></Cell><Cell><Data ss:Type="Number">0.752566772583232</Data></Cell><Cell><Data ss:Type="Number">0.743314000002678</Data></Cell><Cell><Data ss:Type="Number">0.644870670062021</Data></Cell><Cell><Data ss:Type="Number">0.624675736600095</Data></Cell><Cell><Data ss:Type="Number">0.663855724045208</Data></Cell><Cell><Data ss:Type="Number">0.997081561881866</Data></Cell><Cell><Data ss:Type="Number">0.691407703690991</Data></Cell><Cell><Data ss:Type="Number">0.367147867390442</Data></Cell><Cell><Data ss:Type="Number">0.544287216977662</Data></Cell><Cell><Data ss:Type="Number">0.478055361459286</Data></Cell><Cell><Data ss:Type="Number">0.5141595845869</Data></Cell><Cell><Data ss:Type="Number">0.502357836956163</Data></Cell><Cell><Data ss:Type="Number">0.758803100659968</Data></Cell><Cell><Data ss:Type="Number">0.62908534754819</Data></Cell><Cell><Data ss:Type="Number">0.432310018827634</Data></Cell><Cell><Data ss:Type="Number">0.354338421003703</Data></Cell><Cell><Data ss:Type="Number">0.784241261677961</Data></Cell><Cell><Data ss:Type="Number">0.165104011792896</Data></Cell><Cell><Data ss:Type="Number">0.193604252982012</Data></Cell><Cell><Data ss:Type="Number">0.0321794093144836</Data></Cell><Cell><Data ss:Type="Number">0.239274789768538</Data></Cell><Cell><Data ss:Type="Number">0.228239999268727</Data></Cell><Cell><Data ss:Type="Number">0.338707788901631</Data></Cell><Cell><Data ss:Type="Number">0.292551271122589</Data></Cell><Cell><Data ss:Type="Number">0.272975072884013</Data></Cell><Cell><Data ss:Type="Number">0</Data></Cell><Cell><Data ss:Type="Number">0.296401265769202</Data></Cell><Cell><Data ss:Type="Number">0.292808231774462</Data></Cell><Cell><Data ss:Type="Number">0.304097121470794</Data></Cell><Cell><Data ss:Type="Number">0.316427813042649</Data></Cell><Cell><Data ss:Type="Number">0.922000874714583</Data></Cell><Cell><Data ss:Type="Number">0.159398797513783</Data></Cell><Cell><Data ss:Type="Number">0.29265017006764</Data></Cell><Cell><Data ss:Type="Number">0.0975256473853649</Data></Cell><Cell><Data ss:Type="Number">0.272186971085395</Data></Cell><Cell><Data ss:Type="Number">0.237797266207549</Data></Cell><Cell><Data ss:Type="Number">0.269303981853059</Data></Cell><Cell><Data ss:Type="Number">0.283059162465178</Data></Cell><Cell><Data ss:Type="Number">0.279553575215057</Data></Cell><Cell><Data ss:Type="Number">0.274534290486991</Data></Cell><Cell><Data ss:Type="Number">0.292551271122589</Data></Cell><Cell><Data ss:Type="Number">0.249671551483334</Data></Cell><Cell><Data ss:Type="Number">0.299370772821319</Data></Cell><Cell><Data ss:Type="Number">0.182170306868964</Data></Cell><Cell><Data ss:Type="Number">0.199211145116202</Data></Cell><Cell><Data ss:Type="Number">0.200861828348524</Data></Cell><Cell><Data ss:Type="Number">0.0834866591369106</Data></Cell><Cell><Data ss:Type="Number">0.2346182346013</Data></Cell><Cell><Data ss:Type="Number">0.208688752648067</Data></Cell><Cell><Data ss:Type="Number">0.197710706851286</Data></Cell><Cell><Data ss:Type="Number">0.260512451421624</Data></Cell><Cell><Data ss:Type="Number">0.154968566491073</Data></Cell><Cell><Data ss:Type="Number">0.127183948497169</Data></Cell><Cell><Data ss:Type="Number">0.179166563193915</Data></Cell><Cell><Data ss:Type="Number">0.229835690248076</Data></Cell><Cell><Data ss:Type="Number">0.195269425361188</Data></Cell><Cell><Data ss:Type="Number">0.252365337751116</Data></Cell><Cell><Data ss:Type="Number">0.189047571329369</Data></Cell><Cell><Data ss:Type="Number">0.160056799651753</Data></Cell><Cell><Data ss:Type="Number">0.165589382413274</Data></Cell><Cell><Data ss:Type="Number">0.224535293946372</Data></Cell><Cell><Data ss:Type="Number">0.245234252020303</Data></Cell><Cell><Data ss:Type="Number">0.172155412128199</Data></Cell><Cell><Data ss:Type="Number">0.247276908694581</Data></Cell><Cell><Data ss:Type="Number">0.165482373033028</Data></Cell><Cell><Data ss:Type="Number">0.187315564149128</Data></Cell><Cell><Data ss:Type="Number">0.189607868279241</Data></Cell><Cell><Data ss:Type="Number">0.215091952905774</Data></Cell><Cell><Data ss:Type="Number">0.216764009464586</Data></Cell><Cell><Data ss:Type="Number">0.216904386764529</Data></Cell><Cell><Data ss:Type="Number">0.261167162292471</Data></Cell><Cell><Data ss:Type="Number">0.217586942467121</Data></Cell><Cell><Data ss:Type="Number">0.0626699724595824</Data></Cell><Cell><Data ss:Type="Number">0.266381326068168</Data></Cell><Cell><Data ss:Type="Number">0.217980120306903</Data></Cell><Cell><Data ss:Type="Number">0.280031461552989</Data></Cell><Cell><Data ss:Type="Number">0.108681917162156</Data></Cell><Cell><Data ss:Type="Number">0.0392971246536903</Data></Cell><Cell><Data ss:Type="Number">0.19489894698744</Data></Cell><Cell><Data ss:Type="Number">0.152564305538109</Data></Cell><Cell><Data ss:Type="Number">0</Data></Cell><Cell><Data ss:Type="Number">0.1765248600179</Data></Cell><Cell><Data ss:Type="Number">0.2632106557758</Data></Cell><Cell><Data ss:Type="Number">0.337843883656251</Data></Cell><Cell><Data ss:Type="Number">0.312475558913569</Data></Cell><Cell><Data ss:Type="Number">0</Data></Cell><Cell><Data ss:Type="Number">0.272975072884013</Data></Cell><Cell><Data ss:Type="Number">0.337843883656251</Data></Cell><Cell><Data ss:Type="Number">0.243553184224544</Data></Cell><Cell><Data ss:Type="Number">0.250474507378272</Data></Cell><Cell><Data ss:Type="Number">0.200961471168422</Data></Cell><Cell><Data ss:Type="Number">0.252014254160075</Data></Cell><Cell><Data ss:Type="Number">0.149450293772748</Data></Cell><Cell><Data ss:Type="Number">0.138306633615476</Data></Cell><Cell><Data ss:Type="Number">0.14997228433788</Data></Cell><Cell><Data ss:Type="Number">0.1991309757806</Data></Cell><Cell><Data ss:Type="Number">0.0869640551247473</Data></Cell><Cell><Data ss:Type="Number">0.148794707316539</Data></Cell><Cell><Data ss:Type="Number">0.120441858418534</Data></Cell><Cell><Data ss:Type="Number">0.12853095959633</Data></Cell><Cell><Data ss:Type="Number">0.0824862555709307</Data></Cell><Cell><Data ss:Type="Number">0</Data></Cell><Cell><Data ss:Type="Number">0.191797268617149</Data></Cell></Row><Row ss:Height="12.816"><Cell><Data ss:Type="String">Mitochondrial_LC-Fatty_Acid_Beta-Oxidation</Data></Cell><Cell><Data ss:Type="Number">0.586946636336056</Data></Cell><Cell><Data ss:Type="Number">0.516653200634643</Data></Cell><Cell><Data ss:Type="Number">0.571839468497194</Data></Cell><Cell><Data ss:Type="Number">0.594856312257179</Data></Cell><Cell><Data ss:Type="Number">0.449658074879633</Data></Cell><Cell><Data ss:Type="Number">0.612287094970036</Data></Cell><Cell><Data ss:Type="Number">0.447744178544889</Data></Cell><Cell><Data ss:Type="Number">0.469197185467669</Data></Cell><Cell><Data ss:Type="Number">0.590429828145406</Data></Cell><Cell><Data ss:Type="Number">0.668552624586971</Data></Cell><Cell><Data ss:Type="Number">0.508958929099126</Data></Cell><Cell><Data ss:Type="Number">0.527281310757553</Data></Cell><Cell><Data ss:Type="Number">0.52506679718699</Data></Cell><Cell><Data ss:Type="Number">0.786223741299388</Data></Cell><Cell><Data ss:Type="Number">0.700135404071288</Data></Cell><Cell><Data ss:Type="Number">0.355785628358938</Data></Cell><Cell><Data ss:Type="Number">0.545303815236266</Data></Cell><Cell><Data ss:Type="Number">0.502792396076374</Data></Cell><Cell><Data ss:Type="Number">0.654425310678966</Data></Cell><Cell><Data ss:Type="Number">0.523453108926186</Data></Cell><Cell><Data ss:Type="Number">0.506031087163697</Data></Cell><Cell><Data ss:Type="Number">0.462253115948382</Data></Cell><Cell><Data ss:Type="Number">0.471283947156685</Data></Cell><Cell><Data ss:Type="Number">0.502589938700414</Data></Cell><Cell><Data ss:Type="Number">0.613198399881421</Data></Cell><Cell><Data ss:Type="Number">0.585827301970261</Data></Cell><Cell><Data ss:Type="Number">0.655209653791488</Data></Cell><Cell><Data ss:Type="Number">0.477366757350355</Data></Cell><Cell><Data ss:Type="Number">0.531681334837404</Data></Cell><Cell><Data ss:Type="Number">0.680073971761082</Data></Cell><Cell><Data ss:Type="Number">0.401404414393829</Data></Cell><Cell><Data ss:Type="Number">0.551841866871174</Data></Cell><Cell><Data ss:Type="Number">0.533813007264288</Data></Cell><Cell><Data ss:Type="Number">0.603726756519021</Data></Cell><Cell><Data ss:Type="Number">0.528571719496289</Data></Cell><Cell><Data ss:Type="Number">0.457840421309229</Data></Cell><Cell><Data ss:Type="Number">0.507350670014535</Data></Cell><Cell><Data ss:Type="Number">0.398297580191021</Data></Cell><Cell><Data ss:Type="Number">0.642551276811927</Data></Cell><Cell><Data ss:Type="Number">0.410330446770003</Data></Cell><Cell><Data ss:Type="Number">0.393700092212339</Data></Cell><Cell><Data ss:Type="Number">0.408937960408167</Data></Cell><Cell><Data ss:Type="Number">0.71070964824233</Data></Cell><Cell><Data ss:Type="Number">0.665655145531546</Data></Cell><Cell><Data ss:Type="Number">0.412028978480454</Data></Cell><Cell><Data ss:Type="Number">0.695642211393398</Data></Cell><Cell><Data ss:Type="Number">0.425374257994378</Data></Cell><Cell><Data ss:Type="Number">0.540870280060786</Data></Cell><Cell><Data ss:Type="Number">0.45010395178756</Data></Cell><Cell><Data ss:Type="Number">0.556778848764529</Data></Cell><Cell><Data ss:Type="Number">0.780617097380777</Data></Cell><Cell><Data ss:Type="Number">0.662455668403668</Data></Cell><Cell><Data ss:Type="Number">0.855042053613006</Data></Cell><Cell><Data ss:Type="Number">0.702961517212116</Data></Cell><Cell><Data ss:Type="Number">0.468556484211325</Data></Cell><Cell><Data ss:Type="Number">1</Data></Cell><Cell><Data ss:Type="Number">0.466562420502865</Data></Cell><Cell><Data ss:Type="Number">0.486712271438478</Data></Cell><Cell><Data ss:Type="Number">0.512793798705876</Data></Cell><Cell><Data ss:Type="Number">0.659465665428986</Data></Cell><Cell><Data ss:Type="Number">0.620711208086243</Data></Cell><Cell><Data ss:Type="Number">0.552114489966931</Data></Cell><Cell><Data ss:Type="Number">0.387654981971712</Data></Cell><Cell><Data ss:Type="Number">0.408724367374718</Data></Cell><Cell><Data ss:Type="Number">0.527281310757553</Data></Cell><Cell><Data ss:Type="Number">0.574346203941411</Data></Cell><Cell><Data ss:Type="Number">0.507349666705548</Data></Cell><Cell><Data ss:Type="Number">0.691412338027511</Data></Cell><Cell><Data ss:Type="Number">0.881596075837617</Data></Cell><Cell><Data ss:Type="Number">0.385735588300077</Data></Cell><Cell><Data ss:Type="Number">0.487826628438646</Data></Cell><Cell><Data ss:Type="Number">0.701293748799211</Data></Cell><Cell><Data ss:Type="Number">0.551091934488948</Data></Cell><Cell><Data ss:Type="Number">0.517288079177975</Data></Cell><Cell><Data ss:Type="Number">0.421761069094274</Data></Cell><Cell><Data ss:Type="Number">0.695582279195165</Data></Cell><Cell><Data ss:Type="Number">0.456337202434275</Data></Cell><Cell><Data ss:Type="Number">0.598974812753077</Data></Cell><Cell><Data ss:Type="Number">0.616073667843433</Data></Cell><Cell><Data ss:Type="Number">0.571839468497194</Data></Cell><Cell><Data ss:Type="Number">0.541191879423735</Data></Cell><Cell><Data ss:Type="Number">0.499496569625212</Data></Cell><Cell><Data ss:Type="Number">0.465131643491919</Data></Cell><Cell><Data ss:Type="Number">0.463523638240738</Data></Cell><Cell><Data ss:Type="Number">0.731667732146326</Data></Cell><Cell><Data ss:Type="Number">0.368567938672557</Data></Cell><Cell><Data ss:Type="Number">0.188924332033289</Data></Cell><Cell><Data ss:Type="Number">0.217962587264091</Data></Cell><Cell><Data ss:Type="Number">0.0392479070235837</Data></Cell><Cell><Data ss:Type="Number">0.34513580172363</Data></Cell><Cell><Data ss:Type="Number">0.325408996743389</Data></Cell><Cell><Data ss:Type="Number">0.472023014405519</Data></Cell><Cell><Data ss:Type="Number">0.478931791122198</Data></Cell><Cell><Data ss:Type="Number">0.446319633217959</Data></Cell><Cell><Data ss:Type="Number">0.0802891333759828</Data></Cell><Cell><Data ss:Type="Number">0.440883308758948</Data></Cell><Cell><Data ss:Type="Number">0.39080105580943</Data></Cell><Cell><Data ss:Type="Number">0.342270333496612</Data></Cell><Cell><Data ss:Type="Number">0.450418846899371</Data></Cell><Cell><Data ss:Type="Number">0.423526164212149</Data></Cell><Cell><Data ss:Type="Number">0.24494865395628</Data></Cell><Cell><Data ss:Type="Number">0.447027370586705</Data></Cell><Cell><Data ss:Type="Number">0.152309185124357</Data></Cell><Cell><Data ss:Type="Number">0.431323189486925</Data></Cell><Cell><Data ss:Type="Number">0.320944144263967</Data></Cell><Cell><Data ss:Type="Number">0.402662282281542</Data></Cell><Cell><Data ss:Type="Number">0.393117301402536</Data></Cell><Cell><Data ss:Type="Number">0.36832360322879</Data></Cell><Cell><Data ss:Type="Number">0.390499755816686</Data></Cell><Cell><Data ss:Type="Number">0.472649288904322</Data></Cell><Cell><Data ss:Type="Number">0.338210445113263</Data></Cell><Cell><Data ss:Type="Number">0.240863828812656</Data></Cell><Cell><Data ss:Type="Number">0.265227877067338</Data></Cell><Cell><Data ss:Type="Number">0.311071330203692</Data></Cell><Cell><Data ss:Type="Number">0.2982064776965</Data></Cell><Cell><Data ss:Type="Number">0.121033385450552</Data></Cell><Cell><Data ss:Type="Number">0.36070273502061</Data></Cell><Cell><Data ss:Type="Number">0.268982752559368</Data></Cell><Cell><Data ss:Type="Number">0.326820130921627</Data></Cell><Cell><Data ss:Type="Number">0.395136552374943</Data></Cell><Cell><Data ss:Type="Number">0.214827476685845</Data></Cell><Cell><Data ss:Type="Number">0.22997625471021</Data></Cell><Cell><Data ss:Type="Number">0.374885453566365</Data></Cell><Cell><Data ss:Type="Number">0.350739931464794</Data></Cell><Cell><Data ss:Type="Number">0.332788315803037</Data></Cell><Cell><Data ss:Type="Number">0.398910179782386</Data></Cell><Cell><Data ss:Type="Number">0.294646397232692</Data></Cell><Cell><Data ss:Type="Number">0.162478487038824</Data></Cell><Cell><Data ss:Type="Number">0.265984638794735</Data></Cell><Cell><Data ss:Type="Number">0.346909703519513</Data></Cell><Cell><Data ss:Type="Number">0.367403706311543</Data></Cell><Cell><Data ss:Type="Number">0.33930123062998</Data></Cell><Cell><Data ss:Type="Number">0.371256543817949</Data></Cell><Cell><Data ss:Type="Number">0.353789113221596</Data></Cell><Cell><Data ss:Type="Number">0.372350257925078</Data></Cell><Cell><Data ss:Type="Number">0.360762432755626</Data></Cell><Cell><Data ss:Type="Number">0.30820570224193</Data></Cell><Cell><Data ss:Type="Number">0.423038473478694</Data></Cell><Cell><Data ss:Type="Number">0.37217275509772</Data></Cell><Cell><Data ss:Type="Number">0.377844357737885</Data></Cell><Cell><Data ss:Type="Number">0.235814536542841</Data></Cell><Cell><Data ss:Type="Number">0.188005641056073</Data></Cell><Cell><Data ss:Type="Number">0.4001692257208</Data></Cell><Cell><Data ss:Type="Number">0.320088762947065</Data></Cell><Cell><Data ss:Type="Number">0.403893608758794</Data></Cell><Cell><Data ss:Type="Number">0.17346229508275</Data></Cell><Cell><Data ss:Type="Number">0.0959515914232513</Data></Cell><Cell><Data ss:Type="Number">0.44133393553823</Data></Cell><Cell><Data ss:Type="Number">0.340491695663727</Data></Cell><Cell><Data ss:Type="Number">0</Data></Cell><Cell><Data ss:Type="Number">0.206385228515695</Data></Cell><Cell><Data ss:Type="Number">0.433938785569077</Data></Cell><Cell><Data ss:Type="Number">0.475552654769025</Data></Cell><Cell><Data ss:Type="Number">0.464989055844023</Data></Cell><Cell><Data ss:Type="Number">0.0799075361250214</Data></Cell><Cell><Data ss:Type="Number">0.434766249940412</Data></Cell><Cell><Data ss:Type="Number">0.418337265996896</Data></Cell><Cell><Data ss:Type="Number">0.339926504960441</Data></Cell><Cell><Data ss:Type="Number">0.283491877038945</Data></Cell><Cell><Data ss:Type="Number">0.274325637745477</Data></Cell><Cell><Data ss:Type="Number">0.302659666754787</Data></Cell><Cell><Data ss:Type="Number">0.209628538684669</Data></Cell><Cell><Data ss:Type="Number">0.237583653691756</Data></Cell><Cell><Data ss:Type="Number">0.215747559589947</Data></Cell><Cell><Data ss:Type="Number">0.223427593613018</Data></Cell><Cell><Data ss:Type="Number">0.131797686406366</Data></Cell><Cell><Data ss:Type="Number">0.16604525851666</Data></Cell><Cell><Data ss:Type="Number">0.148746117123972</Data></Cell><Cell><Data ss:Type="Number">0.101693702222747</Data></Cell><Cell><Data ss:Type="Number">0.165371466261021</Data></Cell><Cell><Data ss:Type="Number">0.260480491164909</Data></Cell><Cell><Data ss:Type="Number">0.398642881604877</Data></Cell></Row><Row ss:Height="12.816"><Cell><Data ss:Type="String">Heart_Development</Data></Cell><Cell><Data ss:Type="Number">0.382827699331416</Data></Cell><Cell><Data ss:Type="Number">0.749181387581015</Data></Cell><Cell><Data ss:Type="Number">0.573984393377622</Data></Cell><Cell><Data ss:Type="Number">0.434611666760712</Data></Cell><Cell><Data ss:Type="Number">0.427974990519356</Data></Cell><Cell><Data ss:Type="Number">0.69014355746713</Data></Cell><Cell><Data ss:Type="Number">0.623617907451869</Data></Cell><Cell><Data ss:Type="Number">0.359406184469962</Data></Cell><Cell><Data ss:Type="Number">0.692028346283479</Data></Cell><Cell><Data ss:Type="Number">0.492795454257458</Data></Cell><Cell><Data ss:Type="Number">0.416271234730049</Data></Cell><Cell><Data ss:Type="Number">0.753161368948212</Data></Cell><Cell><Data ss:Type="Number">0.584210230745649</Data></Cell><Cell><Data ss:Type="Number">0.445518274298617</Data></Cell><Cell><Data ss:Type="Number">0.593300488099565</Data></Cell><Cell><Data ss:Type="Number">0.43221974042119</Data></Cell><Cell><Data ss:Type="Number">0.845686292078001</Data></Cell><Cell><Data ss:Type="Number">0.629691311956807</Data></Cell><Cell><Data ss:Type="Number">0.508115364561974</Data></Cell><Cell><Data ss:Type="Number">0.386162016752844</Data></Cell><Cell><Data ss:Type="Number">0.407706312385973</Data></Cell><Cell><Data ss:Type="Number">0.27100696233965</Data></Cell><Cell><Data ss:Type="Number">0.44344547868669</Data></Cell><Cell><Data ss:Type="Number">0.408706739408107</Data></Cell><Cell><Data ss:Type="Number">0.499197719893138</Data></Cell><Cell><Data ss:Type="Number">0.47768246312138</Data></Cell><Cell><Data ss:Type="Number">1</Data></Cell><Cell><Data ss:Type="Number">0.496362758739862</Data></Cell><Cell><Data ss:Type="Number">0.757683659099176</Data></Cell><Cell><Data ss:Type="Number">0.543106530873117</Data></Cell><Cell><Data ss:Type="Number">0.301884970369229</Data></Cell><Cell><Data ss:Type="Number">0.577557595889002</Data></Cell><Cell><Data ss:Type="Number">0.565773915962339</Data></Cell><Cell><Data ss:Type="Number">0.588767356047967</Data></Cell><Cell><Data ss:Type="Number">0.574803629177904</Data></Cell><Cell><Data ss:Type="Number">0.6355823169371</Data></Cell><Cell><Data ss:Type="Number">0.634405855661702</Data></Cell><Cell><Data ss:Type="Number">0.419710105683087</Data></Cell><Cell><Data ss:Type="Number">0.632981231299966</Data></Cell><Cell><Data ss:Type="Number">0.608972452493341</Data></Cell><Cell><Data ss:Type="Number">0.449546433255099</Data></Cell><Cell><Data ss:Type="Number">0.359904347871551</Data></Cell><Cell><Data ss:Type="Number">0.537104664260743</Data></Cell><Cell><Data ss:Type="Number">0.806402927233439</Data></Cell><Cell><Data ss:Type="Number">0.382701053169065</Data></Cell><Cell><Data ss:Type="Number">0.501829232438092</Data></Cell><Cell><Data ss:Type="Number">0.504803720934786</Data></Cell><Cell><Data ss:Type="Number">0.717065648606641</Data></Cell><Cell><Data ss:Type="Number">0.200448329265066</Data></Cell><Cell><Data ss:Type="Number">0.520548168878421</Data></Cell><Cell><Data ss:Type="Number">0.52733329703593</Data></Cell><Cell><Data ss:Type="Number">0.779467672127363</Data></Cell><Cell><Data ss:Type="Number">0.701925465123392</Data></Cell><Cell><Data ss:Type="Number">0.454860990425405</Data></Cell><Cell><Data ss:Type="Number">0.550481440992281</Data></Cell><Cell><Data ss:Type="Number">0.858064502395413</Data></Cell><Cell><Data ss:Type="Number">0.298345224880026</Data></Cell><Cell><Data ss:Type="Number">0.612601262617043</Data></Cell><Cell><Data ss:Type="Number">0.442377850848144</Data></Cell><Cell><Data ss:Type="Number">0.573984393377622</Data></Cell><Cell><Data ss:Type="Number">0.490732977071385</Data></Cell><Cell><Data ss:Type="Number">0.740680129579548</Data></Cell><Cell><Data ss:Type="Number">0.404278686777798</Data></Cell><Cell><Data ss:Type="Number">0.625950484388117</Data></Cell><Cell><Data ss:Type="Number">0.674938015003678</Data></Cell><Cell><Data ss:Type="Number">0.701925465123392</Data></Cell><Cell><Data ss:Type="Number">0.549504464636594</Data></Cell><Cell><Data ss:Type="Number">0.447040462620823</Data></Cell><Cell><Data ss:Type="Number">0.375722056193277</Data></Cell><Cell><Data ss:Type="Number">0.445637581431525</Data></Cell><Cell><Data ss:Type="Number">0.651587666584251</Data></Cell><Cell><Data ss:Type="Number">0.458836985803428</Data></Cell><Cell><Data ss:Type="Number">0.458562035485453</Data></Cell><Cell><Data ss:Type="Number">0.690118926965481</Data></Cell><Cell><Data ss:Type="Number">0.48456662829486</Data></Cell><Cell><Data ss:Type="Number">0.437255891304698</Data></Cell><Cell><Data ss:Type="Number">0.394637060291981</Data></Cell><Cell><Data ss:Type="Number">0.548942547997138</Data></Cell><Cell><Data ss:Type="Number">0.571820282115004</Data></Cell><Cell><Data ss:Type="Number">0.542534589110174</Data></Cell><Cell><Data ss:Type="Number">0.659309372475458</Data></Cell><Cell><Data ss:Type="Number">0.57317959441036</Data></Cell><Cell><Data ss:Type="Number">0.839096406224305</Data></Cell><Cell><Data ss:Type="Number">0.577868391451148</Data></Cell><Cell><Data ss:Type="Number">0.33838470746945</Data></Cell><Cell><Data ss:Type="Number">0.131473268779615</Data></Cell><Cell><Data ss:Type="Number">0.0688378195695273</Data></Cell><Cell><Data ss:Type="Number">0.152163033107723</Data></Cell><Cell><Data ss:Type="Number">0</Data></Cell><Cell><Data ss:Type="Number">0.190946356396851</Data></Cell><Cell><Data ss:Type="Number">0.190964456239469</Data></Cell><Cell><Data ss:Type="Number">0.28982856379428</Data></Cell><Cell><Data ss:Type="Number">0.298632478109315</Data></Cell><Cell><Data ss:Type="Number">0.275651211752927</Data></Cell><Cell><Data ss:Type="Number">0</Data></Cell><Cell><Data ss:Type="Number">0.303430778144273</Data></Cell><Cell><Data ss:Type="Number">0.245242459008656</Data></Cell><Cell><Data ss:Type="Number">0.303094750519691</Data></Cell><Cell><Data ss:Type="Number">0.310998051932843</Data></Cell><Cell><Data ss:Type="Number">0.211940072429063</Data></Cell><Cell><Data ss:Type="Number">0.156747160531849</Data></Cell><Cell><Data ss:Type="Number">0.274190420958907</Data></Cell><Cell><Data ss:Type="Number">0</Data></Cell><Cell><Data ss:Type="Number">0.270268263072792</Data></Cell><Cell><Data ss:Type="Number">0.199010428998469</Data></Cell><Cell><Data ss:Type="Number">0.263753633759577</Data></Cell><Cell><Data ss:Type="Number">0.300912261858297</Data></Cell><Cell><Data ss:Type="Number">0.274885115300306</Data></Cell><Cell><Data ss:Type="Number">0.295820615531268</Data></Cell><Cell><Data ss:Type="Number">0.303335415318289</Data></Cell><Cell><Data ss:Type="Number">0.234885414432881</Data></Cell><Cell><Data ss:Type="Number">0.309022076913076</Data></Cell><Cell><Data ss:Type="Number">0.205969424201548</Data></Cell><Cell><Data ss:Type="Number">0.215699093695462</Data></Cell><Cell><Data ss:Type="Number">0.207414216168616</Data></Cell><Cell><Data ss:Type="Number">0.186466887487424</Data></Cell><Cell><Data ss:Type="Number">0.206312212160296</Data></Cell><Cell><Data ss:Type="Number">0.230550189272182</Data></Cell><Cell><Data ss:Type="Number">0.257004370582134</Data></Cell><Cell><Data ss:Type="Number">0.236478582678399</Data></Cell><Cell><Data ss:Type="Number">0.138894486546976</Data></Cell><Cell><Data ss:Type="Number">0.0304385428721747</Data></Cell><Cell><Data ss:Type="Number">0.183551117857494</Data></Cell><Cell><Data ss:Type="Number">0.245953613632399</Data></Cell><Cell><Data ss:Type="Number">0.221837890041321</Data></Cell><Cell><Data ss:Type="Number">0.341282980832756</Data></Cell><Cell><Data ss:Type="Number">0.182762715340983</Data></Cell><Cell><Data ss:Type="Number">0.160897905261799</Data></Cell><Cell><Data ss:Type="Number">0.160067734284255</Data></Cell><Cell><Data ss:Type="Number">0.2076105141373</Data></Cell><Cell><Data ss:Type="Number">0.258816997299952</Data></Cell><Cell><Data ss:Type="Number">0.190736482970917</Data></Cell><Cell><Data ss:Type="Number">0.251189009600225</Data></Cell><Cell><Data ss:Type="Number">0.232186316741126</Data></Cell><Cell><Data ss:Type="Number">0.194985648149672</Data></Cell><Cell><Data ss:Type="Number">0.173104216660335</Data></Cell><Cell><Data ss:Type="Number">0.203900354017901</Data></Cell><Cell><Data ss:Type="Number">0.191731432869374</Data></Cell><Cell><Data ss:Type="Number">0.196209445973298</Data></Cell><Cell><Data ss:Type="Number">0.275747729482877</Data></Cell><Cell><Data ss:Type="Number">0.17062408394106</Data></Cell><Cell><Data ss:Type="Number">0.12637765035176</Data></Cell><Cell><Data ss:Type="Number">0.274885115300306</Data></Cell><Cell><Data ss:Type="Number">0.154846784798456</Data></Cell><Cell><Data ss:Type="Number">0.274885115300306</Data></Cell><Cell><Data ss:Type="Number">0.123667935769795</Data></Cell><Cell><Data ss:Type="Number">0.013794659184147</Data></Cell><Cell><Data ss:Type="Number">0.221020401498714</Data></Cell><Cell><Data ss:Type="Number">0.195823187136193</Data></Cell><Cell><Data ss:Type="Number">0</Data></Cell><Cell><Data ss:Type="Number">0.138636078830904</Data></Cell><Cell><Data ss:Type="Number">0.255308324576639</Data></Cell><Cell><Data ss:Type="Number">0.327452254002325</Data></Cell><Cell><Data ss:Type="Number">0.325745002291188</Data></Cell><Cell><Data ss:Type="Number">0.0365164626125908</Data></Cell><Cell><Data ss:Type="Number">0.261786298452494</Data></Cell><Cell><Data ss:Type="Number">0.282993160513697</Data></Cell><Cell><Data ss:Type="Number">0.199010428998469</Data></Cell><Cell><Data ss:Type="Number">0.239633310239802</Data></Cell><Cell><Data ss:Type="Number">0.15189151356874</Data></Cell><Cell><Data ss:Type="Number">0.159274730537918</Data></Cell><Cell><Data ss:Type="Number">0.0259886550809952</Data></Cell><Cell><Data ss:Type="Number">0.126039288082243</Data></Cell><Cell><Data ss:Type="Number">0.0498016179441224</Data></Cell><Cell><Data ss:Type="Number">0.0796209078870771</Data></Cell><Cell><Data ss:Type="Number">0</Data></Cell><Cell><Data ss:Type="Number">0.0437396757563636</Data></Cell><Cell><Data ss:Type="Number">0</Data></Cell><Cell><Data ss:Type="Number">0.041893042725337</Data></Cell><Cell><Data ss:Type="Number">0</Data></Cell><Cell><Data ss:Type="Number">0.131473268779615</Data></Cell><Cell><Data ss:Type="Number">0.205719609818139</Data></Cell></Row><Row ss:Index="21" ss:Height="12.816"><Cell><Data ss:Type="String">Small_Ligand_GPCRs</Data></Cell><Cell><Data ss:Type="Number">0.87880237027141</Data></Cell><Cell><Data ss:Type="Number">0.554774149373612</Data></Cell><Cell><Data ss:Type="Number">0.614875341296086</Data></Cell><Cell><Data ss:Type="Number">0.543037392171275</Data></Cell><Cell><Data ss:Type="Number">0.296787309223528</Data></Cell><Cell><Data ss:Type="Number">0.52895092259463</Data></Cell><Cell><Data ss:Type="Number">0.526622341789282</Data></Cell><Cell><Data ss:Type="Number">0.474326250734751</Data></Cell><Cell><Data ss:Type="Number">0.509686397161507</Data></Cell><Cell><Data ss:Type="Number">0.259694816614062</Data></Cell><Cell><Data ss:Type="Number">0.485516663617192</Data></Cell><Cell><Data ss:Type="Number">0.620696298523463</Data></Cell><Cell><Data ss:Type="Number">0.691337491499374</Data></Cell><Cell><Data ss:Type="Number">0.386711063195876</Data></Cell><Cell><Data ss:Type="Number">0.481830816369082</Data></Cell><Cell><Data ss:Type="Number">0.303283938125689</Data></Cell><Cell><Data ss:Type="Number">0.573872933660911</Data></Cell><Cell><Data ss:Type="Number">0.448438510104724</Data></Cell><Cell><Data ss:Type="Number">0.440426836954918</Data></Cell><Cell><Data ss:Type="Number">0.475836784310078</Data></Cell><Cell><Data ss:Type="Number">0.426802966061903</Data></Cell><Cell><Data ss:Type="Number">0.241765799727328</Data></Cell><Cell><Data ss:Type="Number">0.298638928507542</Data></Cell><Cell><Data ss:Type="Number">0.53615061572467</Data></Cell><Cell><Data ss:Type="Number">0.576043114399412</Data></Cell><Cell><Data ss:Type="Number">0.603499524904863</Data></Cell><Cell><Data ss:Type="Number">0.654766299669791</Data></Cell><Cell><Data ss:Type="Number">0.366578448045</Data></Cell><Cell><Data ss:Type="Number">0.531971718708303</Data></Cell><Cell><Data ss:Type="Number">0.577718497725211</Data></Cell><Cell><Data ss:Type="Number">0.799125672965121</Data></Cell><Cell><Data ss:Type="Number">0.561917589516092</Data></Cell><Cell><Data ss:Type="Number">0.611256909116226</Data></Cell><Cell><Data ss:Type="Number">0.581058479348573</Data></Cell><Cell><Data ss:Type="Number">0.702369377243487</Data></Cell><Cell><Data ss:Type="Number">0.39975616129485</Data></Cell><Cell><Data ss:Type="Number">0.520374089347787</Data></Cell><Cell><Data ss:Type="Number">0.255781915200088</Data></Cell><Cell><Data ss:Type="Number">0.621486743243047</Data></Cell><Cell><Data ss:Type="Number">0.324345670450688</Data></Cell><Cell><Data ss:Type="Number">0.246270881425826</Data></Cell><Cell><Data ss:Type="Number">0.403468569899535</Data></Cell><Cell><Data ss:Type="Number">0.795624415732022</Data></Cell><Cell><Data ss:Type="Number">0.593966723750543</Data></Cell><Cell><Data ss:Type="Number">0.275275424574454</Data></Cell><Cell><Data ss:Type="Number">0.838457248665296</Data></Cell><Cell><Data ss:Type="Number">0.357306235287668</Data></Cell><Cell><Data ss:Type="Number">0.576043114399412</Data></Cell><Cell><Data ss:Type="Number">0.280725610090146</Data></Cell><Cell><Data ss:Type="Number">0.534514426505713</Data></Cell><Cell><Data ss:Type="Number">0.576043114399412</Data></Cell><Cell><Data ss:Type="Number">0.578006969995627</Data></Cell><Cell><Data ss:Type="Number">0.363202804236174</Data></Cell><Cell><Data ss:Type="Number">0.35211206004744</Data></Cell><Cell><Data ss:Type="Number">0.543028056330104</Data></Cell><Cell><Data ss:Type="Number">0.762268411708283</Data></Cell><Cell><Data ss:Type="Number">0.430739689785453</Data></Cell><Cell><Data ss:Type="Number">0.396809531114068</Data></Cell><Cell><Data ss:Type="Number">0.50023827298157</Data></Cell><Cell><Data ss:Type="Number">1</Data></Cell><Cell><Data ss:Type="Number">0.475135940781953</Data></Cell><Cell><Data ss:Type="Number">0.661181341434005</Data></Cell><Cell><Data ss:Type="Number">0.224509669843338</Data></Cell><Cell><Data ss:Type="Number">0.437483505222718</Data></Cell><Cell><Data ss:Type="Number">0.544822211240367</Data></Cell><Cell><Data ss:Type="Number">0.436203558108926</Data></Cell><Cell><Data ss:Type="Number">0.673401454287159</Data></Cell><Cell><Data ss:Type="Number">0.746277864167395</Data></Cell><Cell><Data ss:Type="Number">0.726739893424913</Data></Cell><Cell><Data ss:Type="Number">0.377332918908812</Data></Cell><Cell><Data ss:Type="Number">0.472222823767278</Data></Cell><Cell><Data ss:Type="Number">0.567435018514154</Data></Cell><Cell><Data ss:Type="Number">0.516034737206276</Data></Cell><Cell><Data ss:Type="Number">0.684713123106509</Data></Cell><Cell><Data ss:Type="Number">0.406844974357723</Data></Cell><Cell><Data ss:Type="Number">0.490544257060056</Data></Cell><Cell><Data ss:Type="Number">0.453294325476491</Data></Cell><Cell><Data ss:Type="Number">0.589126153239039</Data></Cell><Cell><Data ss:Type="Number">0.629873191932568</Data></Cell><Cell><Data ss:Type="Number">0.636150530367926</Data></Cell><Cell><Data ss:Type="Number">0.605284016899539</Data></Cell><Cell><Data ss:Type="Number">0.659671929249031</Data></Cell><Cell><Data ss:Type="Number">0.614329050323584</Data></Cell><Cell><Data ss:Type="Number">0.507748228064025</Data></Cell><Cell><Data ss:Type="Number">0.455445727750181</Data></Cell><Cell><Data ss:Type="Number">0.493368893799917</Data></Cell><Cell><Data ss:Type="Number">0.124477664395467</Data></Cell><Cell><Data ss:Type="Number">0.185673961374262</Data></Cell><Cell><Data ss:Type="Number">0.0776090018736742</Data></Cell><Cell><Data ss:Type="Number">0.184087693191317</Data></Cell><Cell><Data ss:Type="Number">0.129542197652563</Data></Cell><Cell><Data ss:Type="Number">0.392056782556018</Data></Cell><Cell><Data ss:Type="Number">0.369698851466307</Data></Cell><Cell><Data ss:Type="Number">0.31061635732044</Data></Cell><Cell><Data ss:Type="Number">0.143430284533867</Data></Cell><Cell><Data ss:Type="Number">0.343720601406623</Data></Cell><Cell><Data ss:Type="Number">0.309746162385345</Data></Cell><Cell><Data ss:Type="Number">0.346839880674572</Data></Cell><Cell><Data ss:Type="Number">0.379818350045422</Data></Cell><Cell><Data ss:Type="Number">0.219490279156983</Data></Cell><Cell><Data ss:Type="Number">0.156253727242918</Data></Cell><Cell><Data ss:Type="Number">0.353266365198779</Data></Cell><Cell><Data ss:Type="Number">0.0390477542492566</Data></Cell><Cell><Data ss:Type="Number">0.315705180844908</Data></Cell><Cell><Data ss:Type="Number">0.223019676464645</Data></Cell><Cell><Data ss:Type="Number">0.319563634009331</Data></Cell><Cell><Data ss:Type="Number">0.331302571230718</Data></Cell><Cell><Data ss:Type="Number">0.296055889833347</Data></Cell><Cell><Data ss:Type="Number">0.349370444416323</Data></Cell><Cell><Data ss:Type="Number">0.423536832437444</Data></Cell><Cell><Data ss:Type="Number">0.292741406796997</Data></Cell><Cell><Data ss:Type="Number">0.333047258950003</Data></Cell><Cell><Data ss:Type="Number">0.213375209642057</Data></Cell><Cell><Data ss:Type="Number">0.210588389317366</Data></Cell><Cell><Data ss:Type="Number">0.215199694670921</Data></Cell><Cell><Data ss:Type="Number">0.238906034504923</Data></Cell><Cell><Data ss:Type="Number">0.262299188918953</Data></Cell><Cell><Data ss:Type="Number">0.213415832371413</Data></Cell><Cell><Data ss:Type="Number">0.258010268519718</Data></Cell><Cell><Data ss:Type="Number">0.282456282141088</Data></Cell><Cell><Data ss:Type="Number">0.132953233359438</Data></Cell><Cell><Data ss:Type="Number">0</Data></Cell><Cell><Data ss:Type="Number">0.18496894458485</Data></Cell><Cell><Data ss:Type="Number">0.253047088515003</Data></Cell><Cell><Data ss:Type="Number">0.160660717924426</Data></Cell><Cell><Data ss:Type="Number">0.220285571759531</Data></Cell><Cell><Data ss:Type="Number">0.225201518287656</Data></Cell><Cell><Data ss:Type="Number">0.199516016478543</Data></Cell><Cell><Data ss:Type="Number">0.0667976383314475</Data></Cell><Cell><Data ss:Type="Number">0.209296638858785</Data></Cell><Cell><Data ss:Type="Number">0.294131672239112</Data></Cell><Cell><Data ss:Type="Number">0.149343275839406</Data></Cell><Cell><Data ss:Type="Number">0.267357346204637</Data></Cell><Cell><Data ss:Type="Number">0.1695103202781</Data></Cell><Cell><Data ss:Type="Number">0.143154795434712</Data></Cell><Cell><Data ss:Type="Number">0.133541678889173</Data></Cell><Cell><Data ss:Type="Number">0.22017874165222</Data></Cell><Cell><Data ss:Type="Number">0.146211402166028</Data></Cell><Cell><Data ss:Type="Number">0.199877056304717</Data></Cell><Cell><Data ss:Type="Number">0.252392306449461</Data></Cell><Cell><Data ss:Type="Number">0.214551177995255</Data></Cell><Cell><Data ss:Type="Number">0.0213545513324041</Data></Cell><Cell><Data ss:Type="Number">0.392549396735272</Data></Cell><Cell><Data ss:Type="Number">0.129842724318334</Data></Cell><Cell><Data ss:Type="Number">0.294593133197581</Data></Cell><Cell><Data ss:Type="Number">0.118207570486672</Data></Cell><Cell><Data ss:Type="Number">0.0893602437495776</Data></Cell><Cell><Data ss:Type="Number">0.201199044593678</Data></Cell><Cell><Data ss:Type="Number">0.151503530422777</Data></Cell><Cell><Data ss:Type="Number">0.161377286303693</Data></Cell><Cell><Data ss:Type="Number">0.20440876321283</Data></Cell><Cell><Data ss:Type="Number">0.234561780497888</Data></Cell><Cell><Data ss:Type="Number">0.485874316053706</Data></Cell><Cell><Data ss:Type="Number">0.39194799873638</Data></Cell><Cell><Data ss:Type="Number">0.132949190576938</Data></Cell><Cell><Data ss:Type="Number">0.375522594275451</Data></Cell><Cell><Data ss:Type="Number">0.436556405728916</Data></Cell><Cell><Data ss:Type="Number">0.206653187154288</Data></Cell><Cell><Data ss:Type="Number">0.276580453470422</Data></Cell><Cell><Data ss:Type="Number">0.174419148253533</Data></Cell><Cell><Data ss:Type="Number">0.1747531725137</Data></Cell><Cell><Data ss:Type="Number">0.0237764079623664</Data></Cell><Cell><Data ss:Type="Number">0.0911641947236659</Data></Cell><Cell><Data ss:Type="Number">0.0676301389384718</Data></Cell><Cell><Data ss:Type="Number">0.124750901877839</Data></Cell><Cell><Data ss:Type="Number">0.103600146490213</Data></Cell><Cell><Data ss:Type="Number">0.123158443573884</Data></Cell><Cell><Data ss:Type="Number">0.0413799672394477</Data></Cell><Cell><Data ss:Type="Number">0.109668454685827</Data></Cell><Cell><Data ss:Type="Number">0.105546614768688</Data></Cell><Cell><Data ss:Type="Number">0.380014471685065</Data></Cell><Cell><Data ss:Type="Number">0.17720371812676</Data></Cell></Row><Row ss:Height="12.816"><Cell><Data ss:Type="String">Integrated_Breast_Cancer_Pathway</Data></Cell><Cell><Data ss:Type="Number">0.706344036409753</Data></Cell><Cell><Data ss:Type="Number">0.853470406577213</Data></Cell><Cell><Data ss:Type="Number">0.410696290914479</Data></Cell><Cell><Data ss:Type="Number">0.621944925565123</Data></Cell><Cell><Data ss:Type="Number">0.359663835445936</Data></Cell><Cell><Data ss:Type="Number">0.480569205565884</Data></Cell><Cell><Data ss:Type="Number">0.526693970390071</Data></Cell><Cell><Data ss:Type="Number">0.354551990427021</Data></Cell><Cell><Data ss:Type="Number">0.7888443375897</Data></Cell><Cell><Data ss:Type="Number">0.65242153144564</Data></Cell><Cell><Data ss:Type="Number">0.372176105734307</Data></Cell><Cell><Data ss:Type="Number">0.451893933070822</Data></Cell><Cell><Data ss:Type="Number">0.557438188823805</Data></Cell><Cell><Data ss:Type="Number">0.689968339784498</Data></Cell><Cell><Data ss:Type="Number">0.607961415506119</Data></Cell><Cell><Data ss:Type="Number">0.472322744563087</Data></Cell><Cell><Data ss:Type="Number">1</Data></Cell><Cell><Data ss:Type="Number">0.50395521729283</Data></Cell><Cell><Data ss:Type="Number">0.695877043589658</Data></Cell><Cell><Data ss:Type="Number">0.298095087040579</Data></Cell><Cell><Data ss:Type="Number">0.361052512279825</Data></Cell><Cell><Data ss:Type="Number">0.250805884915597</Data></Cell><Cell><Data ss:Type="Number">0.408951186463591</Data></Cell><Cell><Data ss:Type="Number">0.410696290914479</Data></Cell><Cell><Data ss:Type="Number">0.522697746643125</Data></Cell><Cell><Data ss:Type="Number">0.546702027506442</Data></Cell><Cell><Data ss:Type="Number">0.959984662618315</Data></Cell><Cell><Data ss:Type="Number">0.436380296999873</Data></Cell><Cell><Data ss:Type="Number">0.456735402229546</Data></Cell><Cell><Data ss:Type="Number">0.546160889878249</Data></Cell><Cell><Data ss:Type="Number">0.787074822626387</Data></Cell><Cell><Data ss:Type="Number">0.778155705465465</Data></Cell><Cell><Data ss:Type="Number">0.396457854868586</Data></Cell><Cell><Data ss:Type="Number">0.785073695756882</Data></Cell><Cell><Data ss:Type="Number">0.63309695223299</Data></Cell><Cell><Data ss:Type="Number">0.409345842745781</Data></Cell><Cell><Data ss:Type="Number">0.362861646698917</Data></Cell><Cell><Data ss:Type="Number">0.311686271730557</Data></Cell><Cell><Data ss:Type="Number">0.61568847871732</Data></Cell><Cell><Data ss:Type="Number">0.496680860837197</Data></Cell><Cell><Data ss:Type="Number">0.70879392544225</Data></Cell><Cell><Data ss:Type="Number">0.573344992996795</Data></Cell><Cell><Data ss:Type="Number">0.706344036409753</Data></Cell><Cell><Data ss:Type="Number">0.59980449818927</Data></Cell><Cell><Data ss:Type="Number">0.291335969111845</Data></Cell><Cell><Data ss:Type="Number">0.757651360756779</Data></Cell><Cell><Data ss:Type="Number">0.548883494193822</Data></Cell><Cell><Data ss:Type="Number">0.448503718317401</Data></Cell><Cell><Data ss:Type="Number">0.223918245025392</Data></Cell><Cell><Data ss:Type="Number">0.925586255892766</Data></Cell><Cell><Data ss:Type="Number">0.556805462663721</Data></Cell><Cell><Data ss:Type="Number">0.737920146973113</Data></Cell><Cell><Data ss:Type="Number">0.478585620869639</Data></Cell><Cell><Data ss:Type="Number">0.669104757557171</Data></Cell><Cell><Data ss:Type="Number">0.660932127464636</Data></Cell><Cell><Data ss:Type="Number">0.896837237740906</Data></Cell><Cell><Data ss:Type="Number">0.307630596069125</Data></Cell><Cell><Data ss:Type="Number">0.794297929145941</Data></Cell><Cell><Data ss:Type="Number">0.348162477812197</Data></Cell><Cell><Data ss:Type="Number">0.693097636072633</Data></Cell><Cell><Data ss:Type="Number">0.321882684241767</Data></Cell><Cell><Data ss:Type="Number">0.871967800280493</Data></Cell><Cell><Data ss:Type="Number">0.533854690572667</Data></Cell><Cell><Data ss:Type="Number">0.2989518438185</Data></Cell><Cell><Data ss:Type="Number">0.439145304480196</Data></Cell><Cell><Data ss:Type="Number">0.837228801663616</Data></Cell><Cell><Data ss:Type="Number">0.627781390209248</Data></Cell><Cell><Data ss:Type="Number">0.676459673412582</Data></Cell><Cell><Data ss:Type="Number">0.406247883196237</Data></Cell><Cell><Data ss:Type="Number">0.53494577556364</Data></Cell><Cell><Data ss:Type="Number">0.49076204208046</Data></Cell><Cell><Data ss:Type="Number">0.63221799516293</Data></Cell><Cell><Data ss:Type="Number">0.833250631780512</Data></Cell><Cell><Data ss:Type="Number">0.470324378020572</Data></Cell><Cell><Data ss:Type="Number">0.689968339784498</Data></Cell><Cell><Data ss:Type="Number">0.489809888336714</Data></Cell><Cell><Data ss:Type="Number">0.385488446721969</Data></Cell><Cell><Data ss:Type="Number">0.476224740264347</Data></Cell><Cell><Data ss:Type="Number">0.840398395421758</Data></Cell><Cell><Data ss:Type="Number">0.532552076222973</Data></Cell><Cell><Data ss:Type="Number">0.450546382453325</Data></Cell><Cell><Data ss:Type="Number">0.506570241358685</Data></Cell><Cell><Data ss:Type="Number">0.683748516126286</Data></Cell><Cell><Data ss:Type="Number">0.395093860771168</Data></Cell><Cell><Data ss:Type="Number">0.297201961943533</Data></Cell><Cell><Data ss:Type="Number">0.656166363868375</Data></Cell><Cell><Data ss:Type="Number">0.0441527640587991</Data></Cell><Cell><Data ss:Type="Number">0.102025131410444</Data></Cell><Cell><Data ss:Type="Number">0</Data></Cell><Cell><Data ss:Type="Number">0.131143830534716</Data></Cell><Cell><Data ss:Type="Number">0.135398554445027</Data></Cell><Cell><Data ss:Type="Number">0.209386527340116</Data></Cell><Cell><Data ss:Type="Number">0.20789605162173</Data></Cell><Cell><Data ss:Type="Number">0.17751680257133</Data></Cell><Cell><Data ss:Type="Number">0</Data></Cell><Cell><Data ss:Type="Number">0.223435110047907</Data></Cell><Cell><Data ss:Type="Number">0.202922370207123</Data></Cell><Cell><Data ss:Type="Number">0.210838718985717</Data></Cell><Cell><Data ss:Type="Number">0.204786057203599</Data></Cell><Cell><Data ss:Type="Number">0.311144416869526</Data></Cell><Cell><Data ss:Type="Number">0.111376705222893</Data></Cell><Cell><Data ss:Type="Number">0.204088041293268</Data></Cell><Cell><Data ss:Type="Number">0.0119084846997375</Data></Cell><Cell><Data ss:Type="Number">0.212311997342593</Data></Cell><Cell><Data ss:Type="Number">0.189875027543749</Data></Cell><Cell><Data ss:Type="Number">0.193458507495805</Data></Cell><Cell><Data ss:Type="Number">0.193320038396031</Data></Cell><Cell><Data ss:Type="Number">0.16098111962068</Data></Cell><Cell><Data ss:Type="Number">0.188300115229469</Data></Cell><Cell><Data ss:Type="Number">0.235651366644146</Data></Cell><Cell><Data ss:Type="Number">0.164564021435033</Data></Cell><Cell><Data ss:Type="Number">0.146232077047081</Data></Cell><Cell><Data ss:Type="Number">0.144690987260703</Data></Cell><Cell><Data ss:Type="Number">0.166461260909774</Data></Cell><Cell><Data ss:Type="Number">0.14796857050535</Data></Cell><Cell><Data ss:Type="Number">0.0944450949292582</Data></Cell><Cell><Data ss:Type="Number">0.172337961351917</Data></Cell><Cell><Data ss:Type="Number">0.140069078932766</Data></Cell><Cell><Data ss:Type="Number">0.153833645123339</Data></Cell><Cell><Data ss:Type="Number">0.225021351484806</Data></Cell><Cell><Data ss:Type="Number">0.0798138125801936</Data></Cell><Cell><Data ss:Type="Number">0.0486771231316474</Data></Cell><Cell><Data ss:Type="Number">0.132821912588359</Data></Cell><Cell><Data ss:Type="Number">0.124994471442671</Data></Cell><Cell><Data ss:Type="Number">0.224523429995498</Data></Cell><Cell><Data ss:Type="Number">0.275358635382518</Data></Cell><Cell><Data ss:Type="Number">0.129174938993617</Data></Cell><Cell><Data ss:Type="Number">0.118756840525195</Data></Cell><Cell><Data ss:Type="Number">0.10825025971525</Data></Cell><Cell><Data ss:Type="Number">0.193599585785452</Data></Cell><Cell><Data ss:Type="Number">0.174271197832125</Data></Cell><Cell><Data ss:Type="Number">0.155358783615771</Data></Cell><Cell><Data ss:Type="Number">0.202323387961132</Data></Cell><Cell><Data ss:Type="Number">0.129574115116934</Data></Cell><Cell><Data ss:Type="Number">0.157228479417532</Data></Cell><Cell><Data ss:Type="Number">0.143564627431175</Data></Cell><Cell><Data ss:Type="Number">0.152533741040196</Data></Cell><Cell><Data ss:Type="Number">0.191307862700111</Data></Cell><Cell><Data ss:Type="Number">0.189345823393548</Data></Cell><Cell><Data ss:Type="Number">0.172513066369673</Data></Cell><Cell><Data ss:Type="Number">0.138118915414025</Data></Cell><Cell><Data ss:Type="Number">0.051823386082352</Data></Cell><Cell><Data ss:Type="Number">0.180785144878139</Data></Cell><Cell><Data ss:Type="Number">0.128660216299586</Data></Cell><Cell><Data ss:Type="Number">0.206346937780621</Data></Cell><Cell><Data ss:Type="Number">0.055508174497449</Data></Cell><Cell><Data ss:Type="Number">0.0568692810865749</Data></Cell><Cell><Data ss:Type="Number">0.180045121217098</Data></Cell><Cell><Data ss:Type="Number">0.130749846465228</Data></Cell><Cell><Data ss:Type="Number">0</Data></Cell><Cell><Data ss:Type="Number">0.116608812017974</Data></Cell><Cell><Data ss:Type="Number">0.212327995613673</Data></Cell><Cell><Data ss:Type="Number">0.278082433401544</Data></Cell><Cell><Data ss:Type="Number">0.216161432895494</Data></Cell><Cell><Data ss:Type="Number">0.00598065211475239</Data></Cell><Cell><Data ss:Type="Number">0.21508228144995</Data></Cell><Cell><Data ss:Type="Number">0.522187077442511</Data></Cell><Cell><Data ss:Type="Number">0.18580867739748</Data></Cell><Cell><Data ss:Type="Number">0.21869228548705</Data></Cell><Cell><Data ss:Type="Number">0.112303866767752</Data></Cell><Cell><Data ss:Type="Number">0.272019256580113</Data></Cell><Cell><Data ss:Type="Number">0</Data></Cell><Cell><Data ss:Type="Number">0.0775995136999457</Data></Cell><Cell><Data ss:Type="Number">0.0342315758572217</Data></Cell><Cell><Data ss:Type="Number">0.145263779160561</Data></Cell><Cell><Data ss:Type="Number">0</Data></Cell><Cell><Data ss:Type="Number">0.0547259050031466</Data></Cell><Cell><Data ss:Type="Number">0</Data></Cell><Cell><Data ss:Type="Number">0.0136507961112752</Data></Cell><Cell><Data ss:Type="Number">0</Data></Cell><Cell><Data ss:Type="Number">0.0683990941073365</Data></Cell><Cell><Data ss:Type="Number">0.155812906485716</Data></Cell></Row><Row ss:Height="12.816"><Cell><Data ss:Type="String">White_fat_cell_differentiation</Data></Cell><Cell><Data ss:Type="Number">0.544011670338163</Data></Cell><Cell><Data ss:Type="Number">0.787195906673266</Data></Cell><Cell><Data ss:Type="Number">0.944661165107224</Data></Cell><Cell><Data ss:Type="Number">0.981403552848848</Data></Cell><Cell><Data ss:Type="Number">0.753446124418437</Data></Cell><Cell><Data ss:Type="Number">0.830518199508144</Data></Cell><Cell><Data ss:Type="Number">0.868499125936631</Data></Cell><Cell><Data ss:Type="Number">0.379864053800758</Data></Cell><Cell><Data ss:Type="Number">0.489474670059534</Data></Cell><Cell><Data ss:Type="Number">0.757534461448379</Data></Cell><Cell><Data ss:Type="Number">0.697570342301885</Data></Cell><Cell><Data ss:Type="Number">0.737152788173795</Data></Cell><Cell><Data ss:Type="Number">0.673960893292084</Data></Cell><Cell><Data ss:Type="Number">0.528184781326133</Data></Cell><Cell><Data ss:Type="Number">0.862203348924386</Data></Cell><Cell><Data ss:Type="Number">0.325591562092674</Data></Cell><Cell><Data ss:Type="Number">0.837050377116373</Data></Cell><Cell><Data ss:Type="Number">0.664931700517664</Data></Cell><Cell><Data ss:Type="Number">1</Data></Cell><Cell><Data ss:Type="Number">0.721436051198869</Data></Cell><Cell><Data ss:Type="Number">0.685826618553845</Data></Cell><Cell><Data ss:Type="Number">0.28383411199743</Data></Cell><Cell><Data ss:Type="Number">0.389584038668313</Data></Cell><Cell><Data ss:Type="Number">0.708077404701953</Data></Cell><Cell><Data ss:Type="Number">0.72180315513661</Data></Cell><Cell><Data ss:Type="Number">0.787423712828923</Data></Cell><Cell><Data ss:Type="Number">0.904111366007736</Data></Cell><Cell><Data ss:Type="Number">0.70552134579195</Data></Cell><Cell><Data ss:Type="Number">1</Data></Cell><Cell><Data ss:Type="Number">0.862124208251063</Data></Cell><Cell><Data ss:Type="Number">0.528184781326133</Data></Cell><Cell><Data ss:Type="Number">0.913041549055811</Data></Cell><Cell><Data ss:Type="Number">0.640345882092889</Data></Cell><Cell><Data ss:Type="Number">0.827197694749339</Data></Cell><Cell><Data ss:Type="Number">0.587025251522083</Data></Cell><Cell><Data ss:Type="Number">0.362695634389613</Data></Cell><Cell><Data ss:Type="Number">0.771349232990666</Data></Cell><Cell><Data ss:Type="Number">0.370545800294612</Data></Cell><Cell><Data ss:Type="Number">0.831621125531189</Data></Cell><Cell><Data ss:Type="Number">0.825008219684181</Data></Cell><Cell><Data ss:Type="Number">0.38672454148928</Data></Cell><Cell><Data ss:Type="Number">0.368797430876391</Data></Cell><Cell><Data ss:Type="Number">0.528184781326133</Data></Cell><Cell><Data ss:Type="Number">1</Data></Cell><Cell><Data ss:Type="Number">0.380344074719268</Data></Cell><Cell><Data ss:Type="Number">0.532588254845201</Data></Cell><Cell><Data ss:Type="Number">0.72672582344258</Data></Cell><Cell><Data ss:Type="Number">0.937203087101839</Data></Cell><Cell><Data ss:Type="Number">0.335447003213389</Data></Cell><Cell><Data ss:Type="Number">1</Data></Cell><Cell><Data ss:Type="Number">0.884183752983788</Data></Cell><Cell><Data ss:Type="Number">0.724221551886226</Data></Cell><Cell><Data ss:Type="Number">0.850962662444002</Data></Cell><Cell><Data ss:Type="Number">0.636397980593852</Data></Cell><Cell><Data ss:Type="Number">0.806841540156226</Data></Cell><Cell><Data ss:Type="Number">0.969930663302405</Data></Cell><Cell><Data ss:Type="Number">0.385073140789839</Data></Cell><Cell><Data ss:Type="Number">0.909807762816131</Data></Cell><Cell><Data ss:Type="Number">0.692316839633578</Data></Cell><Cell><Data ss:Type="Number">0.544011670338163</Data></Cell><Cell><Data ss:Type="Number">0.786856875088988</Data></Cell><Cell><Data ss:Type="Number">0.989265706923848</Data></Cell><Cell><Data ss:Type="Number">0.36365865965772</Data></Cell><Cell><Data ss:Type="Number">0.744693447162101</Data></Cell><Cell><Data ss:Type="Number">0.794421714704001</Data></Cell><Cell><Data ss:Type="Number">0.911693942987067</Data></Cell><Cell><Data ss:Type="Number">0.974888957374954</Data></Cell><Cell><Data ss:Type="Number">0.521914736007894</Data></Cell><Cell><Data ss:Type="Number">0.543589041363054</Data></Cell><Cell><Data ss:Type="Number">0.979515824085459</Data></Cell><Cell><Data ss:Type="Number">0.762716576761472</Data></Cell><Cell><Data ss:Type="Number">0.833713413845752</Data></Cell><Cell><Data ss:Type="Number">0.679125019896626</Data></Cell><Cell><Data ss:Type="Number">0.8036018865194</Data></Cell><Cell><Data ss:Type="Number">0.595377865443214</Data></Cell><Cell><Data ss:Type="Number">0.735817526630146</Data></Cell><Cell><Data ss:Type="Number">0.669741516732561</Data></Cell><Cell><Data ss:Type="Number">0.998921593420118</Data></Cell><Cell><Data ss:Type="Number">0.621680711530053</Data></Cell><Cell><Data ss:Type="Number">0.904969572131445</Data></Cell><Cell><Data ss:Type="Number">0.619736841918145</Data></Cell><Cell><Data ss:Type="Number">0.762716576761472</Data></Cell><Cell><Data ss:Type="Number">0.599759596643695</Data></Cell><Cell><Data ss:Type="Number">0.744693447162101</Data></Cell><Cell><Data ss:Type="Number">0.725022084654602</Data></Cell><Cell><Data ss:Type="Number">0.544011670338163</Data></Cell><Cell><Data ss:Type="Number">0.130230183837158</Data></Cell><Cell><Data ss:Type="Number">0.157627065680008</Data></Cell><Cell><Data ss:Type="Number">0</Data></Cell><Cell><Data ss:Type="Number">0.252479480417467</Data></Cell><Cell><Data ss:Type="Number">0.203046418726545</Data></Cell><Cell><Data ss:Type="Number">0.390379745856128</Data></Cell><Cell><Data ss:Type="Number">0.39116272043956</Data></Cell><Cell><Data ss:Type="Number">0.345246468694065</Data></Cell><Cell><Data ss:Type="Number">0</Data></Cell><Cell><Data ss:Type="Number">0.385408845969823</Data></Cell><Cell><Data ss:Type="Number">0.297299167875689</Data></Cell><Cell><Data ss:Type="Number">0.372649052593282</Data></Cell><Cell><Data ss:Type="Number">0.408064168721946</Data></Cell><Cell><Data ss:Type="Number">0.3257948016821</Data></Cell><Cell><Data ss:Type="Number">0.192292985276573</Data></Cell><Cell><Data ss:Type="Number">0.39803887313521</Data></Cell><Cell><Data ss:Type="Number">0.069346773748314</Data></Cell><Cell><Data ss:Type="Number">0.376313947496107</Data></Cell><Cell><Data ss:Type="Number">0.257941496008906</Data></Cell><Cell><Data ss:Type="Number">0.338747917121744</Data></Cell><Cell><Data ss:Type="Number">0.324019343972371</Data></Cell><Cell><Data ss:Type="Number">0.332304686977671</Data></Cell><Cell><Data ss:Type="Number">0.30885810107148</Data></Cell><Cell><Data ss:Type="Number">0.386753207894329</Data></Cell><Cell><Data ss:Type="Number">0.278653663639548</Data></Cell><Cell><Data ss:Type="Number">0.316981465830457</Data></Cell><Cell><Data ss:Type="Number">0.209573339906742</Data></Cell><Cell><Data ss:Type="Number">0.220029021237479</Data></Cell><Cell><Data ss:Type="Number">0.258931366070272</Data></Cell><Cell><Data ss:Type="Number">0.131143469243053</Data></Cell><Cell><Data ss:Type="Number">0.267201962768842</Data></Cell><Cell><Data ss:Type="Number">0.202781580182226</Data></Cell><Cell><Data ss:Type="Number">0.256345920133392</Data></Cell><Cell><Data ss:Type="Number">0.348576136006951</Data></Cell><Cell><Data ss:Type="Number">0.119762285836831</Data></Cell><Cell><Data ss:Type="Number">0.128063237107059</Data></Cell><Cell><Data ss:Type="Number">0.213414447388079</Data></Cell><Cell><Data ss:Type="Number">0.298029993348243</Data></Cell><Cell><Data ss:Type="Number">0.262124067156468</Data></Cell><Cell><Data ss:Type="Number">0.353344870876515</Data></Cell><Cell><Data ss:Type="Number">0.180454777915996</Data></Cell><Cell><Data ss:Type="Number">0.137560041136203</Data></Cell><Cell><Data ss:Type="Number">0.196560351369715</Data></Cell><Cell><Data ss:Type="Number">0.246941591938984</Data></Cell><Cell><Data ss:Type="Number">0.31935273742864</Data></Cell><Cell><Data ss:Type="Number">0.237345025033438</Data></Cell><Cell><Data ss:Type="Number">0.312312722767097</Data></Cell><Cell><Data ss:Type="Number">0.270146674706578</Data></Cell><Cell><Data ss:Type="Number">0.223898269572687</Data></Cell><Cell><Data ss:Type="Number">0.250917538447525</Data></Cell><Cell><Data ss:Type="Number">0.25035903475016</Data></Cell><Cell><Data ss:Type="Number">0.266623575836951</Data></Cell><Cell><Data ss:Type="Number">0.295695810822624</Data></Cell><Cell><Data ss:Type="Number">0.288119618479164</Data></Cell><Cell><Data ss:Type="Number">0.211778823923929</Data></Cell><Cell><Data ss:Type="Number">0.0832117787147648</Data></Cell><Cell><Data ss:Type="Number">0.365620502073815</Data></Cell><Cell><Data ss:Type="Number">0.221098269378031</Data></Cell><Cell><Data ss:Type="Number">0.334673130304315</Data></Cell><Cell><Data ss:Type="Number">0.0952388526791918</Data></Cell><Cell><Data ss:Type="Number">0.0434343590405485</Data></Cell><Cell><Data ss:Type="Number">0.223641074340417</Data></Cell><Cell><Data ss:Type="Number">0.206791789033526</Data></Cell><Cell><Data ss:Type="Number">0</Data></Cell><Cell><Data ss:Type="Number">0.132074800172953</Data></Cell><Cell><Data ss:Type="Number">0.314965705035362</Data></Cell><Cell><Data ss:Type="Number">0.456667734595983</Data></Cell><Cell><Data ss:Type="Number">0.396785402454594</Data></Cell><Cell><Data ss:Type="Number">0.0265081007586027</Data></Cell><Cell><Data ss:Type="Number">0.400519264981385</Data></Cell><Cell><Data ss:Type="Number">0.458373249707081</Data></Cell><Cell><Data ss:Type="Number">0.265971997919942</Data></Cell><Cell><Data ss:Type="Number">0.268880475029502</Data></Cell><Cell><Data ss:Type="Number">0.20279923222681</Data></Cell><Cell><Data ss:Type="Number">0.222200540959653</Data></Cell><Cell><Data ss:Type="Number">0.0436599144246987</Data></Cell><Cell><Data ss:Type="Number">0.150260430145069</Data></Cell><Cell><Data ss:Type="Number">0.0938950792288589</Data></Cell><Cell><Data ss:Type="Number">0.116250443135331</Data></Cell><Cell><Data ss:Type="Number">0.010373306481251</Data></Cell><Cell><Data ss:Type="Number">0.0950131699244429</Data></Cell><Cell><Data ss:Type="Number">0.0263703846769526</Data></Cell><Cell><Data ss:Type="Number">0.0313952223619494</Data></Cell><Cell><Data ss:Type="Number">0.0106090673779169</Data></Cell><Cell><Data ss:Type="Number">0.307866991977862</Data></Cell><Cell><Data ss:Type="Number">0.24068712635526</Data></Cell></Row><Row ss:Height="12.816"><Cell><Data ss:Type="String">Endochondral_Ossification</Data></Cell><Cell><Data ss:Type="Number">0.582248674833278</Data></Cell><Cell><Data ss:Type="Number">0.725497961978886</Data></Cell><Cell><Data ss:Type="Number">0.689405654104542</Data></Cell><Cell><Data ss:Type="Number">0.79538683960316</Data></Cell><Cell><Data ss:Type="Number">0.459501938199169</Data></Cell><Cell><Data ss:Type="Number">0.53539145334633</Data></Cell><Cell><Data ss:Type="Number">0.758313763287086</Data></Cell><Cell><Data ss:Type="Number">0.966319355158906</Data></Cell><Cell><Data ss:Type="Number">0.766816306442367</Data></Cell><Cell><Data ss:Type="Number">0.498859639527361</Data></Cell><Cell><Data ss:Type="Number">0.857597807115158</Data></Cell><Cell><Data ss:Type="Number">0.674499642947742</Data></Cell><Cell><Data ss:Type="Number">0.686290559278455</Data></Cell><Cell><Data ss:Type="Number">0.574151483684284</Data></Cell><Cell><Data ss:Type="Number">0.873347128401444</Data></Cell><Cell><Data ss:Type="Number">0.488167113679892</Data></Cell><Cell><Data ss:Type="Number">0.724277840550375</Data></Cell><Cell><Data ss:Type="Number">0.891117212208161</Data></Cell><Cell><Data ss:Type="Number">0.615093490406995</Data></Cell><Cell><Data ss:Type="Number">0.46217036696113</Data></Cell><Cell><Data ss:Type="Number">0.785680790705149</Data></Cell><Cell><Data ss:Type="Number">1</Data></Cell><Cell><Data ss:Type="Number">0.521486342396306</Data></Cell><Cell><Data ss:Type="Number">0.855841780376812</Data></Cell><Cell><Data ss:Type="Number">0.884105372717562</Data></Cell><Cell><Data ss:Type="Number">0.826583568586479</Data></Cell><Cell><Data ss:Type="Number">0.574151483684284</Data></Cell><Cell><Data ss:Type="Number">0.829118626712468</Data></Cell><Cell><Data ss:Type="Number">0.692303682706564</Data></Cell><Cell><Data ss:Type="Number">0.787463326911995</Data></Cell><Cell><Data ss:Type="Number">0.488587806145784</Data></Cell><Cell><Data ss:Type="Number">0.631628016826154</Data></Cell><Cell><Data ss:Type="Number">0.673473381414975</Data></Cell><Cell><Data ss:Type="Number">0.793889401969091</Data></Cell><Cell><Data ss:Type="Number">0.651009386688931</Data></Cell><Cell><Data ss:Type="Number">0.928004034083921</Data></Cell><Cell><Data ss:Type="Number">0.694253938889287</Data></Cell><Cell><Data ss:Type="Number">0.467538932371558</Data></Cell><Cell><Data ss:Type="Number">0.807575267398304</Data></Cell><Cell><Data ss:Type="Number">0.531658055145806</Data></Cell><Cell><Data ss:Type="Number">0.497609652702321</Data></Cell><Cell><Data ss:Type="Number">0.957926408391679</Data></Cell><Cell><Data ss:Type="Number">0.574994138869397</Data></Cell><Cell><Data ss:Type="Number">0.751323369227637</Data></Cell><Cell><Data ss:Type="Number">0.468079112510343</Data></Cell><Cell><Data ss:Type="Number">0.615093490406995</Data></Cell><Cell><Data ss:Type="Number">0.799845179643243</Data></Cell><Cell><Data ss:Type="Number">0.660578183849038</Data></Cell><Cell><Data ss:Type="Number">0.415255397345581</Data></Cell><Cell><Data ss:Type="Number">0.705404634820102</Data></Cell><Cell><Data ss:Type="Number">0.795917725385234</Data></Cell><Cell><Data ss:Type="Number">0.763466764374747</Data></Cell><Cell><Data ss:Type="Number">0.640059969726232</Data></Cell><Cell><Data ss:Type="Number">0.932361299870827</Data></Cell><Cell><Data ss:Type="Number">0.626590015685416</Data></Cell><Cell><Data ss:Type="Number">0.751323369227637</Data></Cell><Cell><Data ss:Type="Number">1</Data></Cell><Cell><Data ss:Type="Number">0.615561268529073</Data></Cell><Cell><Data ss:Type="Number">0.949125583767839</Data></Cell><Cell><Data ss:Type="Number">0.556516454104711</Data></Cell><Cell><Data ss:Type="Number">0.682842051388683</Data></Cell><Cell><Data ss:Type="Number">0.698954810700796</Data></Cell><Cell><Data ss:Type="Number">0.560167438441886</Data></Cell><Cell><Data ss:Type="Number">0.85978698334741</Data></Cell><Cell><Data ss:Type="Number">0.853185526269388</Data></Cell><Cell><Data ss:Type="Number">0.676536317477436</Data></Cell><Cell><Data ss:Type="Number">0.69292006452682</Data></Cell><Cell><Data ss:Type="Number">0.586961562601374</Data></Cell><Cell><Data ss:Type="Number">0.476786371384276</Data></Cell><Cell><Data ss:Type="Number">0.722877675673898</Data></Cell><Cell><Data ss:Type="Number">0.805130352158696</Data></Cell><Cell><Data ss:Type="Number">0.823650113725082</Data></Cell><Cell><Data ss:Type="Number">0.648129767697472</Data></Cell><Cell><Data ss:Type="Number">0.791443355896121</Data></Cell><Cell><Data ss:Type="Number">0.605113072653453</Data></Cell><Cell><Data ss:Type="Number">1</Data></Cell><Cell><Data ss:Type="Number">1</Data></Cell><Cell><Data ss:Type="Number">0.683277019721934</Data></Cell><Cell><Data ss:Type="Number">0.722139746732324</Data></Cell><Cell><Data ss:Type="Number">0.73754341018933</Data></Cell><Cell><Data ss:Type="Number">0.698954810700796</Data></Cell><Cell><Data ss:Type="Number">0.805336581786522</Data></Cell><Cell><Data ss:Type="Number">0.713199129000426</Data></Cell><Cell><Data ss:Type="Number">0.848399145537241</Data></Cell><Cell><Data ss:Type="Number">0.920765047951452</Data></Cell><Cell><Data ss:Type="Number">1</Data></Cell><Cell><Data ss:Type="Number">0.128305349254718</Data></Cell><Cell><Data ss:Type="Number">0.165031997513532</Data></Cell><Cell><Data ss:Type="Number">0</Data></Cell><Cell><Data ss:Type="Number">0.212523524634399</Data></Cell><Cell><Data ss:Type="Number">0.209902562301442</Data></Cell><Cell><Data ss:Type="Number">0.277858596265204</Data></Cell><Cell><Data ss:Type="Number">0.263960057068931</Data></Cell><Cell><Data ss:Type="Number">0.2738072626829</Data></Cell><Cell><Data ss:Type="Number">0</Data></Cell><Cell><Data ss:Type="Number">0.259996493740404</Data></Cell><Cell><Data ss:Type="Number">0.260928663110147</Data></Cell><Cell><Data ss:Type="Number">0.26775261443214</Data></Cell><Cell><Data ss:Type="Number">0.275850705595167</Data></Cell><Cell><Data ss:Type="Number">0.336609879547568</Data></Cell><Cell><Data ss:Type="Number">0.153420137360755</Data></Cell><Cell><Data ss:Type="Number">0.251494292848214</Data></Cell><Cell><Data ss:Type="Number">0.0201908784035442</Data></Cell><Cell><Data ss:Type="Number">0.249742566797244</Data></Cell><Cell><Data ss:Type="Number">0.236014864537497</Data></Cell><Cell><Data ss:Type="Number">0.244682107506792</Data></Cell><Cell><Data ss:Type="Number">0.249742566797244</Data></Cell><Cell><Data ss:Type="Number">0.257627991341837</Data></Cell><Cell><Data ss:Type="Number">0.248382833113915</Data></Cell><Cell><Data ss:Type="Number">0.256897052522721</Data></Cell><Cell><Data ss:Type="Number">0.215911010872747</Data></Cell><Cell><Data ss:Type="Number">0.239516122357282</Data></Cell><Cell><Data ss:Type="Number">0.183878211998812</Data></Cell><Cell><Data ss:Type="Number">0.288936562751882</Data></Cell><Cell><Data ss:Type="Number">0.200692144906175</Data></Cell><Cell><Data ss:Type="Number">0.111180125299908</Data></Cell><Cell><Data ss:Type="Number">0.214149523006111</Data></Cell><Cell><Data ss:Type="Number">0.172265114810347</Data></Cell><Cell><Data ss:Type="Number">0.228684653339747</Data></Cell><Cell><Data ss:Type="Number">0.26589013727361</Data></Cell><Cell><Data ss:Type="Number">0.141302021348715</Data></Cell><Cell><Data ss:Type="Number">0.0940806472252647</Data></Cell><Cell><Data ss:Type="Number">0.177920563299071</Data></Cell><Cell><Data ss:Type="Number">0.215700184897413</Data></Cell><Cell><Data ss:Type="Number">0.223427099623818</Data></Cell><Cell><Data ss:Type="Number">0.32441150697966</Data></Cell><Cell><Data ss:Type="Number">0.16654359575034</Data></Cell><Cell><Data ss:Type="Number">0.140986834152179</Data></Cell><Cell><Data ss:Type="Number">0.168394393719902</Data></Cell><Cell><Data ss:Type="Number">0.218847873230542</Data></Cell><Cell><Data ss:Type="Number">0.244340495829935</Data></Cell><Cell><Data ss:Type="Number">0.223901779249251</Data></Cell><Cell><Data ss:Type="Number">0.232856876436288</Data></Cell><Cell><Data ss:Type="Number">0.242977526647742</Data></Cell><Cell><Data ss:Type="Number">0.222933984054224</Data></Cell><Cell><Data ss:Type="Number">0.21935919145258</Data></Cell><Cell><Data ss:Type="Number">0.204541569507785</Data></Cell><Cell><Data ss:Type="Number">0.254883209825122</Data></Cell><Cell><Data ss:Type="Number">0.285446730355795</Data></Cell><Cell><Data ss:Type="Number">0.221868631637901</Data></Cell><Cell><Data ss:Type="Number">0.170077965398378</Data></Cell><Cell><Data ss:Type="Number">0.0918415583549326</Data></Cell><Cell><Data ss:Type="Number">0.250036181374474</Data></Cell><Cell><Data ss:Type="Number">0.183600258017916</Data></Cell><Cell><Data ss:Type="Number">0.284967200285945</Data></Cell><Cell><Data ss:Type="Number">0.0919150741284021</Data></Cell><Cell><Data ss:Type="Number">0.0287868348423724</Data></Cell><Cell><Data ss:Type="Number">0.224414479181456</Data></Cell><Cell><Data ss:Type="Number">0.190711147880453</Data></Cell><Cell><Data ss:Type="Number">0</Data></Cell><Cell><Data ss:Type="Number">0.135308726661036</Data></Cell><Cell><Data ss:Type="Number">0.281221514288815</Data></Cell><Cell><Data ss:Type="Number">0.276492997862555</Data></Cell><Cell><Data ss:Type="Number">0.29760007134649</Data></Cell><Cell><Data ss:Type="Number">0</Data></Cell><Cell><Data ss:Type="Number">0.294505800956188</Data></Cell><Cell><Data ss:Type="Number">0.272111982075458</Data></Cell><Cell><Data ss:Type="Number">0.219545477597622</Data></Cell><Cell><Data ss:Type="Number">0.212584458545927</Data></Cell><Cell><Data ss:Type="Number">0.16576959922138</Data></Cell><Cell><Data ss:Type="Number">0.205060445837359</Data></Cell><Cell><Data ss:Type="Number">0.0530986436585529</Data></Cell><Cell><Data ss:Type="Number">0.121524885381782</Data></Cell><Cell><Data ss:Type="Number">0.0842502855617526</Data></Cell><Cell><Data ss:Type="Number">0.116834032245708</Data></Cell><Cell><Data ss:Type="Number">0</Data></Cell><Cell><Data ss:Type="Number">0.0899863182957199</Data></Cell><Cell><Data ss:Type="Number">0.005350305733473</Data></Cell><Cell><Data ss:Type="Number">0.0641568736497238</Data></Cell><Cell><Data ss:Type="Number">0</Data></Cell><Cell><Data ss:Type="Number">0.0432055676984912</Data></Cell><Cell><Data ss:Type="Number">0.223568301500139</Data></Cell></Row><Row ss:Height="12.816"><Cell><Data ss:Type="String">Transcription_factor_regulation_in_adipogenesis</Data></Cell><Cell><Data ss:Type="Number">0.850264159193236</Data></Cell><Cell><Data ss:Type="Number">0.579007097831962</Data></Cell><Cell><Data ss:Type="Number">0.634128715589294</Data></Cell><Cell><Data ss:Type="Number">0.641096265916652</Data></Cell><Cell><Data ss:Type="Number">0.471565995810531</Data></Cell><Cell><Data ss:Type="Number">0.524616005996468</Data></Cell><Cell><Data ss:Type="Number">0.589299697153415</Data></Cell><Cell><Data ss:Type="Number">0.451393812158871</Data></Cell><Cell><Data ss:Type="Number">0.572013232391642</Data></Cell><Cell><Data ss:Type="Number">0.498971662099741</Data></Cell><Cell><Data ss:Type="Number">0.462276079161913</Data></Cell><Cell><Data ss:Type="Number">0.702425631685757</Data></Cell><Cell><Data ss:Type="Number">0.699279905582761</Data></Cell><Cell><Data ss:Type="Number">0.913668429202326</Data></Cell><Cell><Data ss:Type="Number">0.65676163343405</Data></Cell><Cell><Data ss:Type="Number">0.326663569555379</Data></Cell><Cell><Data ss:Type="Number">0.628829065160808</Data></Cell><Cell><Data ss:Type="Number">0.545933119356968</Data></Cell><Cell><Data ss:Type="Number">0.898894108797739</Data></Cell><Cell><Data ss:Type="Number">0.496644404309748</Data></Cell><Cell><Data ss:Type="Number">0.485752798160815</Data></Cell><Cell><Data ss:Type="Number">0.433188575959381</Data></Cell><Cell><Data ss:Type="Number">0.446240374795382</Data></Cell><Cell><Data ss:Type="Number">0.574356441539012</Data></Cell><Cell><Data ss:Type="Number">0.644148912161438</Data></Cell><Cell><Data ss:Type="Number">0.635733176587501</Data></Cell><Cell><Data ss:Type="Number">0.539754451841693</Data></Cell><Cell><Data ss:Type="Number">0.502096071891362</Data></Cell><Cell><Data ss:Type="Number">0.593917641804116</Data></Cell><Cell><Data ss:Type="Number">0.720904146516652</Data></Cell><Cell><Data ss:Type="Number">0.496399919241076</Data></Cell><Cell><Data ss:Type="Number">0.762147236602589</Data></Cell><Cell><Data ss:Type="Number">0.623125855298178</Data></Cell><Cell><Data ss:Type="Number">0.69337804519028</Data></Cell><Cell><Data ss:Type="Number">1</Data></Cell><Cell><Data ss:Type="Number">0.491963593049957</Data></Cell><Cell><Data ss:Type="Number">0.593917641804116</Data></Cell><Cell><Data ss:Type="Number">0.42312662660821</Data></Cell><Cell><Data ss:Type="Number">0.682780415662402</Data></Cell><Cell><Data ss:Type="Number">0.527319283543856</Data></Cell><Cell><Data ss:Type="Number">0.432111466329477</Data></Cell><Cell><Data ss:Type="Number">0.417496299092406</Data></Cell><Cell><Data ss:Type="Number">0.840860764286449</Data></Cell><Cell><Data ss:Type="Number">0.70998210218161</Data></Cell><Cell><Data ss:Type="Number">0.463198163822711</Data></Cell><Cell><Data ss:Type="Number">0.53496690421957</Data></Cell><Cell><Data ss:Type="Number">0.526023947470471</Data></Cell><Cell><Data ss:Type="Number">0.68782907631328</Data></Cell><Cell><Data ss:Type="Number">0.401818550953888</Data></Cell><Cell><Data ss:Type="Number">0.667278357879566</Data></Cell><Cell><Data ss:Type="Number">0.569201123777728</Data></Cell><Cell><Data ss:Type="Number">0.630559359201474</Data></Cell><Cell><Data ss:Type="Number">0.617175394648472</Data></Cell><Cell><Data ss:Type="Number">0.50415785637558</Data></Cell><Cell><Data ss:Type="Number">0.678569043149136</Data></Cell><Cell><Data ss:Type="Number">0.629009398374403</Data></Cell><Cell><Data ss:Type="Number">0.4648302645705</Data></Cell><Cell><Data ss:Type="Number">0.652021200762581</Data></Cell><Cell><Data ss:Type="Number">0.557149131115541</Data></Cell><Cell><Data ss:Type="Number">0.798271811969675</Data></Cell><Cell><Data ss:Type="Number">0.558434126468747</Data></Cell><Cell><Data ss:Type="Number">0.687395364852647</Data></Cell><Cell><Data ss:Type="Number">0.4287852018974</Data></Cell><Cell><Data ss:Type="Number">0.399728953174235</Data></Cell><Cell><Data ss:Type="Number">0.584351582009198</Data></Cell><Cell><Data ss:Type="Number">0.523219709315057</Data></Cell><Cell><Data ss:Type="Number">0.847252124246611</Data></Cell><Cell><Data ss:Type="Number">0.890975273221021</Data></Cell><Cell><Data ss:Type="Number">0.503640152081284</Data></Cell><Cell><Data ss:Type="Number">0.513361001487716</Data></Cell><Cell><Data ss:Type="Number">0.553852006727016</Data></Cell><Cell><Data ss:Type="Number">0.618281724140424</Data></Cell><Cell><Data ss:Type="Number">0.594178877776648</Data></Cell><Cell><Data ss:Type="Number">0.526357691595108</Data></Cell><Cell><Data ss:Type="Number">0.840572316589922</Data></Cell><Cell><Data ss:Type="Number">0.534098536092685</Data></Cell><Cell><Data ss:Type="Number">0.536425414373428</Data></Cell><Cell><Data ss:Type="Number">0.588621110865519</Data></Cell><Cell><Data ss:Type="Number">0.57730154682197</Data></Cell><Cell><Data ss:Type="Number">0.676017363665281</Data></Cell><Cell><Data ss:Type="Number">0.618845149952514</Data></Cell><Cell><Data ss:Type="Number">0.582265010147417</Data></Cell><Cell><Data ss:Type="Number">0.899040058900522</Data></Cell><Cell><Data ss:Type="Number">0.529102894917117</Data></Cell><Cell><Data ss:Type="Number">0.527115305716684</Data></Cell><Cell><Data ss:Type="Number">0.517809413864662</Data></Cell><Cell><Data ss:Type="Number">0.193795294321207</Data></Cell><Cell><Data ss:Type="Number">0.184149876810992</Data></Cell><Cell><Data ss:Type="Number">0.0149948434501859</Data></Cell><Cell><Data ss:Type="Number">0.293781726552463</Data></Cell><Cell><Data ss:Type="Number">0.272494880895758</Data></Cell><Cell><Data ss:Type="Number">0.440144311889109</Data></Cell><Cell><Data ss:Type="Number">0.369036729884432</Data></Cell><Cell><Data ss:Type="Number">0.385300341394185</Data></Cell><Cell><Data ss:Type="Number">0.0611155171035816</Data></Cell><Cell><Data ss:Type="Number">0.354780062217112</Data></Cell><Cell><Data ss:Type="Number">0.285782674698324</Data></Cell><Cell><Data ss:Type="Number">0.30810240413766</Data></Cell><Cell><Data ss:Type="Number">0.467707457587347</Data></Cell><Cell><Data ss:Type="Number">0.382341884476266</Data></Cell><Cell><Data ss:Type="Number">0.234484003037004</Data></Cell><Cell><Data ss:Type="Number">0.382610058117354</Data></Cell><Cell><Data ss:Type="Number">0.162144401038961</Data></Cell><Cell><Data ss:Type="Number">0.359712643120143</Data></Cell><Cell><Data ss:Type="Number">0.297292814934443</Data></Cell><Cell><Data ss:Type="Number">0.332110846133708</Data></Cell><Cell><Data ss:Type="Number">0.339793689945344</Data></Cell><Cell><Data ss:Type="Number">0.332963642124516</Data></Cell><Cell><Data ss:Type="Number">0.297805205358516</Data></Cell><Cell><Data ss:Type="Number">0.382905031691699</Data></Cell><Cell><Data ss:Type="Number">0.253362230851398</Data></Cell><Cell><Data ss:Type="Number">0.241189624966139</Data></Cell><Cell><Data ss:Type="Number">0.221691018426218</Data></Cell><Cell><Data ss:Type="Number">0.236557035289281</Data></Cell><Cell><Data ss:Type="Number">0.266564918688545</Data></Cell><Cell><Data ss:Type="Number">0.104103618997671</Data></Cell><Cell><Data ss:Type="Number">0.289637953678757</Data></Cell><Cell><Data ss:Type="Number">0.206922507571285</Data></Cell><Cell><Data ss:Type="Number">0.253829570271599</Data></Cell><Cell><Data ss:Type="Number">0.33632327433127</Data></Cell><Cell><Data ss:Type="Number">0.162331561292492</Data></Cell><Cell><Data ss:Type="Number">0.212711529957989</Data></Cell><Cell><Data ss:Type="Number">0.268430024453511</Data></Cell><Cell><Data ss:Type="Number">0.304735545743496</Data></Cell><Cell><Data ss:Type="Number">0.236428401202652</Data></Cell><Cell><Data ss:Type="Number">0.349444111689803</Data></Cell><Cell><Data ss:Type="Number">0.200122978505765</Data></Cell><Cell><Data ss:Type="Number">0.120013747273088</Data></Cell><Cell><Data ss:Type="Number">0.215623412255454</Data></Cell><Cell><Data ss:Type="Number">0.284163833329964</Data></Cell><Cell><Data ss:Type="Number">0.330623436895542</Data></Cell><Cell><Data ss:Type="Number">0.273278830052832</Data></Cell><Cell><Data ss:Type="Number">0.2957260978612</Data></Cell><Cell><Data ss:Type="Number">0.261870303539186</Data></Cell><Cell><Data ss:Type="Number">0.266271200493679</Data></Cell><Cell><Data ss:Type="Number">0.274532198759001</Data></Cell><Cell><Data ss:Type="Number">0.246046656052355</Data></Cell><Cell><Data ss:Type="Number">0.329850188738505</Data></Cell><Cell><Data ss:Type="Number">0.370583549194774</Data></Cell><Cell><Data ss:Type="Number">0.297003965184088</Data></Cell><Cell><Data ss:Type="Number">0.21543711261043</Data></Cell><Cell><Data ss:Type="Number">0.137277282642641</Data></Cell><Cell><Data ss:Type="Number">0.309626575113607</Data></Cell><Cell><Data ss:Type="Number">0.264788350966785</Data></Cell><Cell><Data ss:Type="Number">0.376696244757671</Data></Cell><Cell><Data ss:Type="Number">0.173804693307559</Data></Cell><Cell><Data ss:Type="Number">0.0711176561488314</Data></Cell><Cell><Data ss:Type="Number">0.303521554945016</Data></Cell><Cell><Data ss:Type="Number">0.255494396333527</Data></Cell><Cell><Data ss:Type="Number">0</Data></Cell><Cell><Data ss:Type="Number">0.162778455533895</Data></Cell><Cell><Data ss:Type="Number">0.33165523885513</Data></Cell><Cell><Data ss:Type="Number">0.456227788166264</Data></Cell><Cell><Data ss:Type="Number">0.397267840153966</Data></Cell><Cell><Data ss:Type="Number">0.0794736845377405</Data></Cell><Cell><Data ss:Type="Number">0.385300341394185</Data></Cell><Cell><Data ss:Type="Number">0.408532742522092</Data></Cell><Cell><Data ss:Type="Number">0.253015786281749</Data></Cell><Cell><Data ss:Type="Number">0.261955608200049</Data></Cell><Cell><Data ss:Type="Number">0.244129894807956</Data></Cell><Cell><Data ss:Type="Number">0.262297352383275</Data></Cell><Cell><Data ss:Type="Number">0.163254002085569</Data></Cell><Cell><Data ss:Type="Number">0.19363221308543</Data></Cell><Cell><Data ss:Type="Number">0.17789884084665</Data></Cell><Cell><Data ss:Type="Number">0.1613073945731</Data></Cell><Cell><Data ss:Type="Number">0.112097264010775</Data></Cell><Cell><Data ss:Type="Number">0.16761252269182</Data></Cell><Cell><Data ss:Type="Number">0.12381378596625</Data></Cell><Cell><Data ss:Type="Number">0.0741798147154582</Data></Cell><Cell><Data ss:Type="Number">0.0917097559464943</Data></Cell><Cell><Data ss:Type="Number">0.329850188738505</Data></Cell><Cell><Data ss:Type="Number">0.307326361490614</Data></Cell></Row><Row ss:Height="12.816"><Cell><Data ss:Type="String">miRs_in_Muscle_Cell_Differentiation</Data></Cell><Cell><Data ss:Type="Number">0.958531482419916</Data></Cell><Cell><Data ss:Type="Number">0.85993680484759</Data></Cell><Cell><Data ss:Type="Number">0.884588667194749</Data></Cell><Cell><Data ss:Type="Number">0.672983824609675</Data></Cell><Cell><Data ss:Type="Number">0.341889189219946</Data></Cell><Cell><Data ss:Type="Number">0.875158394661043</Data></Cell><Cell><Data ss:Type="Number">0.623177427442176</Data></Cell><Cell><Data ss:Type="Number">0.429686227759299</Data></Cell><Cell><Data ss:Type="Number">0.697462595788204</Data></Cell><Cell><Data ss:Type="Number">0.436018265867549</Data></Cell><Cell><Data ss:Type="Number">0.646612114332488</Data></Cell><Cell><Data ss:Type="Number">0.934347010888115</Data></Cell><Cell><Data ss:Type="Number">0.770223244613865</Data></Cell><Cell><Data ss:Type="Number">0.38878910773987</Data></Cell><Cell><Data ss:Type="Number">0.448665393574296</Data></Cell><Cell><Data ss:Type="Number">0.339359012800791</Data></Cell><Cell><Data ss:Type="Number">0.861850569261355</Data></Cell><Cell><Data ss:Type="Number">0.325800765680111</Data></Cell><Cell><Data ss:Type="Number">0.600206716254262</Data></Cell><Cell><Data ss:Type="Number">0.678256443802751</Data></Cell><Cell><Data ss:Type="Number">0.632276692558002</Data></Cell><Cell><Data ss:Type="Number">0.229532975843382</Data></Cell><Cell><Data ss:Type="Number">0.393292246474624</Data></Cell><Cell><Data ss:Type="Number">0.478112890764202</Data></Cell><Cell><Data ss:Type="Number">0.733725091495925</Data></Cell><Cell><Data ss:Type="Number">0.470569467601466</Data></Cell><Cell><Data ss:Type="Number">1</Data></Cell><Cell><Data ss:Type="Number">0.663495493135645</Data></Cell><Cell><Data ss:Type="Number">0.83192129018682</Data></Cell><Cell><Data ss:Type="Number">0.640643544951259</Data></Cell><Cell><Data ss:Type="Number">0.656142731413532</Data></Cell><Cell><Data ss:Type="Number">0.664068779023345</Data></Cell><Cell><Data ss:Type="Number">0.978485323016889</Data></Cell><Cell><Data ss:Type="Number">0.84637749517037</Data></Cell><Cell><Data ss:Type="Number">0.71646820239571</Data></Cell><Cell><Data ss:Type="Number">0.331930239106598</Data></Cell><Cell><Data ss:Type="Number">0.470569467601466</Data></Cell><Cell><Data ss:Type="Number">0.365875733170034</Data></Cell><Cell><Data ss:Type="Number">0.719065302026479</Data></Cell><Cell><Data ss:Type="Number">0.649821601778531</Data></Cell><Cell><Data ss:Type="Number">0.396276412121934</Data></Cell><Cell><Data ss:Type="Number">0.467359572909337</Data></Cell><Cell><Data ss:Type="Number">0.696922761386264</Data></Cell><Cell><Data ss:Type="Number">0.848350696344445</Data></Cell><Cell><Data ss:Type="Number">0.295995061436819</Data></Cell><Cell><Data ss:Type="Number">0.638745220281561</Data></Cell><Cell><Data ss:Type="Number">0.381468575140066</Data></Cell><Cell><Data ss:Type="Number">0.508165420859556</Data></Cell><Cell><Data ss:Type="Number">0.204656926287897</Data></Cell><Cell><Data ss:Type="Number">0.890594127260126</Data></Cell><Cell><Data ss:Type="Number">0.480638269814963</Data></Cell><Cell><Data ss:Type="Number">0.712168091398284</Data></Cell><Cell><Data ss:Type="Number">0.632973806478839</Data></Cell><Cell><Data ss:Type="Number">0.324413551600369</Data></Cell><Cell><Data ss:Type="Number">0.656883442991359</Data></Cell><Cell><Data ss:Type="Number">0.844465480741556</Data></Cell><Cell><Data ss:Type="Number">0.16168155400178</Data></Cell><Cell><Data ss:Type="Number">0.570362177527214</Data></Cell><Cell><Data ss:Type="Number">0.701176438441746</Data></Cell><Cell><Data ss:Type="Number">0.949345628173339</Data></Cell><Cell><Data ss:Type="Number">0.490849832665993</Data></Cell><Cell><Data ss:Type="Number">0.788808291692209</Data></Cell><Cell><Data ss:Type="Number">0.410863574451486</Data></Cell><Cell><Data ss:Type="Number">0.448665393574296</Data></Cell><Cell><Data ss:Type="Number">0.694971530200981</Data></Cell><Cell><Data ss:Type="Number">0.597788941356795</Data></Cell><Cell><Data ss:Type="Number">0.678898407376161</Data></Cell><Cell><Data ss:Type="Number">0.3340599057924</Data></Cell><Cell><Data ss:Type="Number">0.902066739890675</Data></Cell><Cell><Data ss:Type="Number">0.547050705777452</Data></Cell><Cell><Data ss:Type="Number">0.675813236135554</Data></Cell><Cell><Data ss:Type="Number">0.448305380062124</Data></Cell><Cell><Data ss:Type="Number">0.590683683962553</Data></Cell><Cell><Data ss:Type="Number">0.704815570011168</Data></Cell><Cell><Data ss:Type="Number">0.610884436418377</Data></Cell><Cell><Data ss:Type="Number">0.534962537569974</Data></Cell><Cell><Data ss:Type="Number">0.202427822350936</Data></Cell><Cell><Data ss:Type="Number">0.681150296965558</Data></Cell><Cell><Data ss:Type="Number">0.790835832354032</Data></Cell><Cell><Data ss:Type="Number">0.871384744245563</Data></Cell><Cell><Data ss:Type="Number">0.463372261941442</Data></Cell><Cell><Data ss:Type="Number">0.612299734889791</Data></Cell><Cell><Data ss:Type="Number">0.338279320129858</Data></Cell><Cell><Data ss:Type="Number">0.288134161474581</Data></Cell><Cell><Data ss:Type="Number">0.194369586689919</Data></Cell><Cell><Data ss:Type="Number">0.313164592015561</Data></Cell><Cell><Data ss:Type="Number">0.0864154995668431</Data></Cell><Cell><Data ss:Type="Number">0.184207024528335</Data></Cell><Cell><Data ss:Type="Number">0</Data></Cell><Cell><Data ss:Type="Number">0.150567267028633</Data></Cell><Cell><Data ss:Type="Number">0.178635260819268</Data></Cell><Cell><Data ss:Type="Number">0.67183636210576</Data></Cell><Cell><Data ss:Type="Number">0.295789097170537</Data></Cell><Cell><Data ss:Type="Number">0.227761135410236</Data></Cell><Cell><Data ss:Type="Number">0</Data></Cell><Cell><Data ss:Type="Number">0.278800627550971</Data></Cell><Cell><Data ss:Type="Number">0.233218127497584</Data></Cell><Cell><Data ss:Type="Number">0.27277286583474</Data></Cell><Cell><Data ss:Type="Number">0.243083455169477</Data></Cell><Cell><Data ss:Type="Number">0.30760622067988</Data></Cell><Cell><Data ss:Type="Number">0.148842925835309</Data></Cell><Cell><Data ss:Type="Number">0.291544767759299</Data></Cell><Cell><Data ss:Type="Number">0.037977417618203</Data></Cell><Cell><Data ss:Type="Number">0.24761757931866</Data></Cell><Cell><Data ss:Type="Number">0.211970262288109</Data></Cell><Cell><Data ss:Type="Number">0.246125009160888</Data></Cell><Cell><Data ss:Type="Number">0.24146853934172</Data></Cell><Cell><Data ss:Type="Number">0.183747907885173</Data></Cell><Cell><Data ss:Type="Number">0.245174497566268</Data></Cell><Cell><Data ss:Type="Number">0.27936289643731</Data></Cell><Cell><Data ss:Type="Number">0.192460003749771</Data></Cell><Cell><Data ss:Type="Number">0.180056649136971</Data></Cell><Cell><Data ss:Type="Number">0.169848179755883</Data></Cell><Cell><Data ss:Type="Number">0.198748951441642</Data></Cell><Cell><Data ss:Type="Number">0.176048422824457</Data></Cell><Cell><Data ss:Type="Number">0.0856249029079961</Data></Cell><Cell><Data ss:Type="Number">0.190923636415483</Data></Cell><Cell><Data ss:Type="Number">0.188916983853712</Data></Cell><Cell><Data ss:Type="Number">0.183694310650097</Data></Cell><Cell><Data ss:Type="Number">0.203280612369757</Data></Cell><Cell><Data ss:Type="Number">0.151783000004042</Data></Cell><Cell><Data ss:Type="Number">0.0769018739363037</Data></Cell><Cell><Data ss:Type="Number">0.188296880557793</Data></Cell><Cell><Data ss:Type="Number">0.148822799930968</Data></Cell><Cell><Data ss:Type="Number">0.232278999609749</Data></Cell><Cell><Data ss:Type="Number">0.371717358637161</Data></Cell><Cell><Data ss:Type="Number">0.156934239510193</Data></Cell><Cell><Data ss:Type="Number">0.122434158044497</Data></Cell><Cell><Data ss:Type="Number">0.0803006644331998</Data></Cell><Cell><Data ss:Type="Number">0.185155316354652</Data></Cell><Cell><Data ss:Type="Number">0.189745529789459</Data></Cell><Cell><Data ss:Type="Number">0.139197752207459</Data></Cell><Cell><Data ss:Type="Number">0.312267037199901</Data></Cell><Cell><Data ss:Type="Number">0.0575188788995638</Data></Cell><Cell><Data ss:Type="Number">0.189470344236974</Data></Cell><Cell><Data ss:Type="Number">0.107505190675792</Data></Cell><Cell><Data ss:Type="Number">0.169921682093236</Data></Cell><Cell><Data ss:Type="Number">0.242233218028373</Data></Cell><Cell><Data ss:Type="Number">0.222309509013302</Data></Cell><Cell><Data ss:Type="Number">0.208614564308158</Data></Cell><Cell><Data ss:Type="Number">0.140392400909275</Data></Cell><Cell><Data ss:Type="Number">0.0521253446251306</Data></Cell><Cell><Data ss:Type="Number">0.247417515431488</Data></Cell><Cell><Data ss:Type="Number">0.179637504454685</Data></Cell><Cell><Data ss:Type="Number">0.299927759179585</Data></Cell><Cell><Data ss:Type="Number">0.137090392677598</Data></Cell><Cell><Data ss:Type="Number">0.0167264725139712</Data></Cell><Cell><Data ss:Type="Number">0.217745078473147</Data></Cell><Cell><Data ss:Type="Number">0.154763452075243</Data></Cell><Cell><Data ss:Type="Number">0.0583881496379435</Data></Cell><Cell><Data ss:Type="Number">0.148308294714934</Data></Cell><Cell><Data ss:Type="Number">0.259061480709051</Data></Cell><Cell><Data ss:Type="Number">0.273382631347953</Data></Cell><Cell><Data ss:Type="Number">0.248403108791157</Data></Cell><Cell><Data ss:Type="Number">0</Data></Cell><Cell><Data ss:Type="Number">0.267581706665273</Data></Cell><Cell><Data ss:Type="Number">0.278800627550971</Data></Cell><Cell><Data ss:Type="Number">0.219117232093088</Data></Cell><Cell><Data ss:Type="Number">0.309973180516369</Data></Cell><Cell><Data ss:Type="Number">0.169879099164766</Data></Cell><Cell><Data ss:Type="Number">0.239946034951416</Data></Cell><Cell><Data ss:Type="Number">0.0598044118346727</Data></Cell><Cell><Data ss:Type="Number">0.0850022033640592</Data></Cell><Cell><Data ss:Type="Number">0.0530829512375668</Data></Cell><Cell><Data ss:Type="Number">0.193657462313586</Data></Cell><Cell><Data ss:Type="Number">0.0322524016606898</Data></Cell><Cell><Data ss:Type="Number">0.0748415074512498</Data></Cell><Cell><Data ss:Type="Number">0</Data></Cell><Cell><Data ss:Type="Number">0.0537515659595728</Data></Cell><Cell><Data ss:Type="Number">0</Data></Cell><Cell><Data ss:Type="Number">0.145986328061648</Data></Cell><Cell><Data ss:Type="Number">0.197651182615387</Data></Cell></Row><Row ss:Height="12.816"><Cell><Data ss:Type="String">Amplification_and_Expansion_of_Oncogenic_Pathways_as_Metastatic_Traits</Data></Cell><Cell><Data ss:Type="Number">0.230136542069236</Data></Cell><Cell><Data ss:Type="Number">0.711669253810797</Data></Cell><Cell><Data ss:Type="Number">0.779517346068118</Data></Cell><Cell><Data ss:Type="Number">0.7214770929262</Data></Cell><Cell><Data ss:Type="Number">0.46088347658531</Data></Cell><Cell><Data ss:Type="Number">0.890292421631319</Data></Cell><Cell><Data ss:Type="Number">0.611429233239904</Data></Cell><Cell><Data ss:Type="Number">0.402714424217232</Data></Cell><Cell><Data ss:Type="Number">0.306084263562932</Data></Cell><Cell><Data ss:Type="Number">0.484486921376237</Data></Cell><Cell><Data ss:Type="Number">0.471029182589618</Data></Cell><Cell><Data ss:Type="Number">0.695920217367859</Data></Cell><Cell><Data ss:Type="Number">0.336886974230381</Data></Cell><Cell><Data ss:Type="Number">0.373100337102924</Data></Cell><Cell><Data ss:Type="Number">0.615580177292605</Data></Cell><Cell><Data ss:Type="Number">0.426799793755647</Data></Cell><Cell><Data ss:Type="Number">0.653219700657119</Data></Cell><Cell><Data ss:Type="Number">0.422920496423675</Data></Cell><Cell><Data ss:Type="Number">0.61423050438945</Data></Cell><Cell><Data ss:Type="Number">0.502623277283423</Data></Cell><Cell><Data ss:Type="Number">0.445680910381129</Data></Cell><Cell><Data ss:Type="Number">0.347053550220678</Data></Cell><Cell><Data ss:Type="Number">0.412915408689284</Data></Cell><Cell><Data ss:Type="Number">0.425778984961251</Data></Cell><Cell><Data ss:Type="Number">0.4707548251418</Data></Cell><Cell><Data ss:Type="Number">0.604445648035732</Data></Cell><Cell><Data ss:Type="Number">1</Data></Cell><Cell><Data ss:Type="Number">0.444351358512866</Data></Cell><Cell><Data ss:Type="Number">0.783817031894719</Data></Cell><Cell><Data ss:Type="Number">0.61357216783199</Data></Cell><Cell><Data ss:Type="Number">0.198264545936506</Data></Cell><Cell><Data ss:Type="Number">0.695586767378011</Data></Cell><Cell><Data ss:Type="Number">0.277012384228743</Data></Cell><Cell><Data ss:Type="Number">0.584305723479724</Data></Cell><Cell><Data ss:Type="Number">0.607361207344088</Data></Cell><Cell><Data ss:Type="Number">0.434760529854269</Data></Cell><Cell><Data ss:Type="Number">0.546902239115659</Data></Cell><Cell><Data ss:Type="Number">0.452492664862748</Data></Cell><Cell><Data ss:Type="Number">0.627256228640719</Data></Cell><Cell><Data ss:Type="Number">0.568694060585096</Data></Cell><Cell><Data ss:Type="Number">0.284591482190155</Data></Cell><Cell><Data ss:Type="Number">0.359280447896398</Data></Cell><Cell><Data ss:Type="Number">0.284595015806878</Data></Cell><Cell><Data ss:Type="Number">0.711087043813287</Data></Cell><Cell><Data ss:Type="Number">0.419971446348888</Data></Cell><Cell><Data ss:Type="Number">0.264296979552494</Data></Cell><Cell><Data ss:Type="Number">0.447146323909582</Data></Cell><Cell><Data ss:Type="Number">0.785911658265562</Data></Cell><Cell><Data ss:Type="Number">0.412360081713648</Data></Cell><Cell><Data ss:Type="Number">0.843046946026066</Data></Cell><Cell><Data ss:Type="Number">0.564703600967036</Data></Cell><Cell><Data ss:Type="Number">0.486523160811372</Data></Cell><Cell><Data ss:Type="Number">0.823345492101982</Data></Cell><Cell><Data ss:Type="Number">0.407617440383237</Data></Cell><Cell><Data ss:Type="Number">0.550293462223805</Data></Cell><Cell><Data ss:Type="Number">0.829940863728943</Data></Cell><Cell><Data ss:Type="Number">0.403647733427531</Data></Cell><Cell><Data ss:Type="Number">0.513098565596428</Data></Cell><Cell><Data ss:Type="Number">0.407703778636148</Data></Cell><Cell><Data ss:Type="Number">0.1400499848107</Data></Cell><Cell><Data ss:Type="Number">0.513626047234892</Data></Cell><Cell><Data ss:Type="Number">0.663532878248125</Data></Cell><Cell><Data ss:Type="Number">0.464776219094142</Data></Cell><Cell><Data ss:Type="Number">0.611892275512093</Data></Cell><Cell><Data ss:Type="Number">0.600395256187609</Data></Cell><Cell><Data ss:Type="Number">0.58052797197577</Data></Cell><Cell><Data ss:Type="Number">0.731164064329468</Data></Cell><Cell><Data ss:Type="Number">0.285836414623793</Data></Cell><Cell><Data ss:Type="Number">0.20933299982943</Data></Cell><Cell><Data ss:Type="Number">0.632047179038425</Data></Cell><Cell><Data ss:Type="Number">0.544537380661941</Data></Cell><Cell><Data ss:Type="Number">0.608886034581832</Data></Cell><Cell><Data ss:Type="Number">0.474360783960763</Data></Cell><Cell><Data ss:Type="Number">0.585113999061299</Data></Cell><Cell><Data ss:Type="Number">0.481180334496479</Data></Cell><Cell><Data ss:Type="Number">0.496565109875478</Data></Cell><Cell><Data ss:Type="Number">0.42251521341237</Data></Cell><Cell><Data ss:Type="Number">0.792458106010981</Data></Cell><Cell><Data ss:Type="Number">0.463406842384583</Data></Cell><Cell><Data ss:Type="Number">0.719231593233886</Data></Cell><Cell><Data ss:Type="Number">0.276474787838845</Data></Cell><Cell><Data ss:Type="Number">0.5167484611408</Data></Cell><Cell><Data ss:Type="Number">0.348751671742769</Data></Cell><Cell><Data ss:Type="Number">0.513033551425706</Data></Cell><Cell><Data ss:Type="Number">0.416691206310118</Data></Cell><Cell><Data ss:Type="Number">0.29797799494525</Data></Cell><Cell><Data ss:Type="Number">0.108874829929369</Data></Cell><Cell><Data ss:Type="Number">0.129092113222719</Data></Cell><Cell><Data ss:Type="Number">0.00543119924837571</Data></Cell><Cell><Data ss:Type="Number">0.177238102106899</Data></Cell><Cell><Data ss:Type="Number">0.184483088613151</Data></Cell><Cell><Data ss:Type="Number">0.205507238847432</Data></Cell><Cell><Data ss:Type="Number">0.199799974102371</Data></Cell><Cell><Data ss:Type="Number">0.265352940205942</Data></Cell><Cell><Data ss:Type="Number">0.0119459108228771</Data></Cell><Cell><Data ss:Type="Number">0.242167263927041</Data></Cell><Cell><Data ss:Type="Number">0.252601568428054</Data></Cell><Cell><Data ss:Type="Number">0.21971750609197</Data></Cell><Cell><Data ss:Type="Number">0.203475793187597</Data></Cell><Cell><Data ss:Type="Number">0.297069865712618</Data></Cell><Cell><Data ss:Type="Number">0.111824094249188</Data></Cell><Cell><Data ss:Type="Number">0.223594351932197</Data></Cell><Cell><Data ss:Type="Number">0.0106404920888537</Data></Cell><Cell><Data ss:Type="Number">0.216159745475162</Data></Cell><Cell><Data ss:Type="Number">0.201698611706051</Data></Cell><Cell><Data ss:Type="Number">0.188315207070727</Data></Cell><Cell><Data ss:Type="Number">0.207508506618886</Data></Cell><Cell><Data ss:Type="Number">0.184561085285898</Data></Cell><Cell><Data ss:Type="Number">0.222344431109467</Data></Cell><Cell><Data ss:Type="Number">0.239437779211995</Data></Cell><Cell><Data ss:Type="Number">0.146244528641925</Data></Cell><Cell><Data ss:Type="Number">0.171928864647093</Data></Cell><Cell><Data ss:Type="Number">0.126713305711972</Data></Cell><Cell><Data ss:Type="Number">0.244533902644298</Data></Cell><Cell><Data ss:Type="Number">0.128918715792536</Data></Cell><Cell><Data ss:Type="Number">0.112037556772892</Data></Cell><Cell><Data ss:Type="Number">0.202651884081096</Data></Cell><Cell><Data ss:Type="Number">0.141795348003964</Data></Cell><Cell><Data ss:Type="Number">0.178954335711396</Data></Cell><Cell><Data ss:Type="Number">0.165692974673615</Data></Cell><Cell><Data ss:Type="Number">0.120082604215225</Data></Cell><Cell><Data ss:Type="Number">0.103188274009863</Data></Cell><Cell><Data ss:Type="Number">0.1211025224832</Data></Cell><Cell><Data ss:Type="Number">0.166099688140551</Data></Cell><Cell><Data ss:Type="Number">0.155980544858167</Data></Cell><Cell><Data ss:Type="Number">0.320495403755206</Data></Cell><Cell><Data ss:Type="Number">0.126648440465234</Data></Cell><Cell><Data ss:Type="Number">0.118745016133779</Data></Cell><Cell><Data ss:Type="Number">0.124902260716628</Data></Cell><Cell><Data ss:Type="Number">0.150219625223725</Data></Cell><Cell><Data ss:Type="Number">0.183926089449226</Data></Cell><Cell><Data ss:Type="Number">0.101631227324373</Data></Cell><Cell><Data ss:Type="Number">0.205711626825348</Data></Cell><Cell><Data ss:Type="Number">0.121085330500499</Data></Cell><Cell><Data ss:Type="Number">0.158265657809796</Data></Cell><Cell><Data ss:Type="Number">0.13511119307159</Data></Cell><Cell><Data ss:Type="Number">0.163737409437735</Data></Cell><Cell><Data ss:Type="Number">0.211909760756672</Data></Cell><Cell><Data ss:Type="Number">0.238249031344487</Data></Cell><Cell><Data ss:Type="Number">0.196350815260643</Data></Cell><Cell><Data ss:Type="Number">0.145965414977859</Data></Cell><Cell><Data ss:Type="Number">0.0470635324392847</Data></Cell><Cell><Data ss:Type="Number">0.233524698175004</Data></Cell><Cell><Data ss:Type="Number">0.177429180938314</Data></Cell><Cell><Data ss:Type="Number">0.267667262580839</Data></Cell><Cell><Data ss:Type="Number">0.116230581368904</Data></Cell><Cell><Data ss:Type="Number">0.0933274943319587</Data></Cell><Cell><Data ss:Type="Number">0.161720944309514</Data></Cell><Cell><Data ss:Type="Number">0.172726160991457</Data></Cell><Cell><Data ss:Type="Number">0</Data></Cell><Cell><Data ss:Type="Number">0.102593410570025</Data></Cell><Cell><Data ss:Type="Number">0.233925348832789</Data></Cell><Cell><Data ss:Type="Number">0.227986099529225</Data></Cell><Cell><Data ss:Type="Number">0.211050107015949</Data></Cell><Cell><Data ss:Type="Number">0.0137658888346216</Data></Cell><Cell><Data ss:Type="Number">0.220139833833307</Data></Cell><Cell><Data ss:Type="Number">0.271895856610487</Data></Cell><Cell><Data ss:Type="Number">0.177592040342268</Data></Cell><Cell><Data ss:Type="Number">0.132892053998485</Data></Cell><Cell><Data ss:Type="Number">0.0939669036513005</Data></Cell><Cell><Data ss:Type="Number">0.175240612105052</Data></Cell><Cell><Data ss:Type="Number">0.051268312235316</Data></Cell><Cell><Data ss:Type="Number">0.0841704211164129</Data></Cell><Cell><Data ss:Type="Number">0.0861071831271552</Data></Cell><Cell><Data ss:Type="Number">0.19999124810825</Data></Cell><Cell><Data ss:Type="Number">0.0162568473911862</Data></Cell><Cell><Data ss:Type="Number">0.0913144007713965</Data></Cell><Cell><Data ss:Type="Number">0.010609323502057</Data></Cell><Cell><Data ss:Type="Number">0.0295580766201978</Data></Cell><Cell><Data ss:Type="Number">0</Data></Cell><Cell><Data ss:Type="Number">0.920661112947527</Data></Cell><Cell><Data ss:Type="Number">0.171729856932235</Data></Cell></Row><Row ss:Height="12.816"><Cell><Data ss:Type="String">Cell_Cycle</Data></Cell><Cell><Data ss:Type="Number">0.78224252350984</Data></Cell><Cell><Data ss:Type="Number">0.742736495545741</Data></Cell><Cell><Data ss:Type="Number">0.345565535678652</Data></Cell><Cell><Data ss:Type="Number">0.700122388032785</Data></Cell><Cell><Data ss:Type="Number">0.358011647671749</Data></Cell><Cell><Data ss:Type="Number">0.556145635568948</Data></Cell><Cell><Data ss:Type="Number">0.594234992486175</Data></Cell><Cell><Data ss:Type="Number">0.350716468669777</Data></Cell><Cell><Data ss:Type="Number">0.655014444287379</Data></Cell><Cell><Data ss:Type="Number">0.586124013030088</Data></Cell><Cell><Data ss:Type="Number">0.375952433524421</Data></Cell><Cell><Data ss:Type="Number">0.422919799157419</Data></Cell><Cell><Data ss:Type="Number">0.392771314804649</Data></Cell><Cell><Data ss:Type="Number">0.761713197390015</Data></Cell><Cell><Data ss:Type="Number">0.671466582502795</Data></Cell><Cell><Data ss:Type="Number">0.576536292861113</Data></Cell><Cell><Data ss:Type="Number">0.742314526245942</Data></Cell><Cell><Data ss:Type="Number">0.50983262804109</Data></Cell><Cell><Data ss:Type="Number">0.79760089650855</Data></Cell><Cell><Data ss:Type="Number">0.210456954949659</Data></Cell><Cell><Data ss:Type="Number">0.362744881019461</Data></Cell><Cell><Data ss:Type="Number">0.201056261835954</Data></Cell><Cell><Data ss:Type="Number">0.402902608441821</Data></Cell><Cell><Data ss:Type="Number">0.419053440581596</Data></Cell><Cell><Data ss:Type="Number">0.500963531651579</Data></Cell><Cell><Data ss:Type="Number">0.558821877021958</Data></Cell><Cell><Data ss:Type="Number">0.710594110527461</Data></Cell><Cell><Data ss:Type="Number">0.50046220066649</Data></Cell><Cell><Data ss:Type="Number">0.414528542623831</Data></Cell><Cell><Data ss:Type="Number">0.611502980388408</Data></Cell><Cell><Data ss:Type="Number">0.910755345284595</Data></Cell><Cell><Data ss:Type="Number">0.779046890895295</Data></Cell><Cell><Data ss:Type="Number">0.249390503042173</Data></Cell><Cell><Data ss:Type="Number">0.750278791095737</Data></Cell><Cell><Data ss:Type="Number">0.544865484293102</Data></Cell><Cell><Data ss:Type="Number">0.44319349774474</Data></Cell><Cell><Data ss:Type="Number">0.251642241881684</Data></Cell><Cell><Data ss:Type="Number">0.276064662389017</Data></Cell><Cell><Data ss:Type="Number">0.585982613176772</Data></Cell><Cell><Data ss:Type="Number">0.619819820041239</Data></Cell><Cell><Data ss:Type="Number">0.692770361438227</Data></Cell><Cell><Data ss:Type="Number">0.599111438246219</Data></Cell><Cell><Data ss:Type="Number">0.984233211711715</Data></Cell><Cell><Data ss:Type="Number">0.660245335752331</Data></Cell><Cell><Data ss:Type="Number">0.304299254439889</Data></Cell><Cell><Data ss:Type="Number">1</Data></Cell><Cell><Data ss:Type="Number">0.625340387931518</Data></Cell><Cell><Data ss:Type="Number">0.439163135734839</Data></Cell><Cell><Data ss:Type="Number">0.22948845217406</Data></Cell><Cell><Data ss:Type="Number">0.714002629498416</Data></Cell><Cell><Data ss:Type="Number">0.647334266442394</Data></Cell><Cell><Data ss:Type="Number">0.780980561778053</Data></Cell><Cell><Data ss:Type="Number">0.515542831281987</Data></Cell><Cell><Data ss:Type="Number">0.683280207804633</Data></Cell><Cell><Data ss:Type="Number">0.696283400568498</Data></Cell><Cell><Data ss:Type="Number">0.694480898331697</Data></Cell><Cell><Data ss:Type="Number">0.384969628938755</Data></Cell><Cell><Data ss:Type="Number">0.762005586810771</Data></Cell><Cell><Data ss:Type="Number">0.29351842169672</Data></Cell><Cell><Data ss:Type="Number">0.924125466746963</Data></Cell><Cell><Data ss:Type="Number">0.213012184383198</Data></Cell><Cell><Data ss:Type="Number">0.664920987710398</Data></Cell><Cell><Data ss:Type="Number">0.614755863722049</Data></Cell><Cell><Data ss:Type="Number">0.130563940135279</Data></Cell><Cell><Data ss:Type="Number">0.452254220030402</Data></Cell><Cell><Data ss:Type="Number">0.857789456339355</Data></Cell><Cell><Data ss:Type="Number">0.517342637053782</Data></Cell><Cell><Data ss:Type="Number">0.671567375799156</Data></Cell><Cell><Data ss:Type="Number">0.427270414972432</Data></Cell><Cell><Data ss:Type="Number">0.527770946257977</Data></Cell><Cell><Data ss:Type="Number">0.606894687433756</Data></Cell><Cell><Data ss:Type="Number">0.716096673816133</Data></Cell><Cell><Data ss:Type="Number">0.750329159270284</Data></Cell><Cell><Data ss:Type="Number">0.617623246498945</Data></Cell><Cell><Data ss:Type="Number">0.875451851599588</Data></Cell><Cell><Data ss:Type="Number">0.490757119982538</Data></Cell><Cell><Data ss:Type="Number">0.361140967575457</Data></Cell><Cell><Data ss:Type="Number">0.573333603979619</Data></Cell><Cell><Data ss:Type="Number">0.841378565530307</Data></Cell><Cell><Data ss:Type="Number">0.557557816523533</Data></Cell><Cell><Data ss:Type="Number">0.42969362140413</Data></Cell><Cell><Data ss:Type="Number">0.492309810330419</Data></Cell><Cell><Data ss:Type="Number">0.788134016204622</Data></Cell><Cell><Data ss:Type="Number">0.332867176120088</Data></Cell><Cell><Data ss:Type="Number">0.105883432826099</Data></Cell><Cell><Data ss:Type="Number">0.675321720285102</Data></Cell><Cell><Data ss:Type="Number">0.0476265614077663</Data></Cell><Cell><Data ss:Type="Number">0.0592502947194772</Data></Cell><Cell><Data ss:Type="Number">0</Data></Cell><Cell><Data ss:Type="Number">0.130616295114236</Data></Cell><Cell><Data ss:Type="Number">0.111938659304025</Data></Cell><Cell><Data ss:Type="Number">0.0851737365514392</Data></Cell><Cell><Data ss:Type="Number">0.112366363764447</Data></Cell><Cell><Data ss:Type="Number">0.10038950628501</Data></Cell><Cell><Data ss:Type="Number">0</Data></Cell><Cell><Data ss:Type="Number">0.205984143198563</Data></Cell><Cell><Data ss:Type="Number">0.224304771926726</Data></Cell><Cell><Data ss:Type="Number">0.167744966844446</Data></Cell><Cell><Data ss:Type="Number">0.124495893136244</Data></Cell><Cell><Data ss:Type="Number">0.500055283336083</Data></Cell><Cell><Data ss:Type="Number">0.0489119952480507</Data></Cell><Cell><Data ss:Type="Number">0.156211582390166</Data></Cell><Cell><Data ss:Type="Number">0.00740080499956176</Data></Cell><Cell><Data ss:Type="Number">0.193718352395668</Data></Cell><Cell><Data ss:Type="Number">0.182575549420886</Data></Cell><Cell><Data ss:Type="Number">0.146928507363542</Data></Cell><Cell><Data ss:Type="Number">0.168246907701647</Data></Cell><Cell><Data ss:Type="Number">0.0998403686558484</Data></Cell><Cell><Data ss:Type="Number">0.131920566108527</Data></Cell><Cell><Data ss:Type="Number">0.225726977940742</Data></Cell><Cell><Data ss:Type="Number">0.141366532186315</Data></Cell><Cell><Data ss:Type="Number">0.0831720663288396</Data></Cell><Cell><Data ss:Type="Number">0.0746707791379487</Data></Cell><Cell><Data ss:Type="Number">0.169431096403391</Data></Cell><Cell><Data ss:Type="Number">0.0735642233270111</Data></Cell><Cell><Data ss:Type="Number">0.0536546295273891</Data></Cell><Cell><Data ss:Type="Number">0.137741129131834</Data></Cell><Cell><Data ss:Type="Number">0.0957346447746664</Data></Cell><Cell><Data ss:Type="Number">0.0844351170936067</Data></Cell><Cell><Data ss:Type="Number">0.307856393316739</Data></Cell><Cell><Data ss:Type="Number">0.0637750106826341</Data></Cell><Cell><Data ss:Type="Number">0.0533514215402915</Data></Cell><Cell><Data ss:Type="Number">0.0805081686416621</Data></Cell><Cell><Data ss:Type="Number">0.0877865874235497</Data></Cell><Cell><Data ss:Type="Number">0.329880868702044</Data></Cell><Cell><Data ss:Type="Number">0.313713276730412</Data></Cell><Cell><Data ss:Type="Number">0.0789600316250757</Data></Cell><Cell><Data ss:Type="Number">0.0782268569174041</Data></Cell><Cell><Data ss:Type="Number">0.0882697702240341</Data></Cell><Cell><Data ss:Type="Number">0.229975230512002</Data></Cell><Cell><Data ss:Type="Number">0.0957495643081098</Data></Cell><Cell><Data ss:Type="Number">0.0850595368292893</Data></Cell><Cell><Data ss:Type="Number">0.218757141549483</Data></Cell><Cell><Data ss:Type="Number">0.134189391203254</Data></Cell><Cell><Data ss:Type="Number">0.153898382951334</Data></Cell><Cell><Data ss:Type="Number">0.126273168706358</Data></Cell><Cell><Data ss:Type="Number">0.117639910453995</Data></Cell><Cell><Data ss:Type="Number">0.207319018309193</Data></Cell><Cell><Data ss:Type="Number">0.161654727509614</Data></Cell><Cell><Data ss:Type="Number">0.110080269598324</Data></Cell><Cell><Data ss:Type="Number">0.142172754759507</Data></Cell><Cell><Data ss:Type="Number">0.0312112904880865</Data></Cell><Cell><Data ss:Type="Number">0.108148540468515</Data></Cell><Cell><Data ss:Type="Number">0.13895132758721</Data></Cell><Cell><Data ss:Type="Number">0.189968553513216</Data></Cell><Cell><Data ss:Type="Number">0.0856213148344636</Data></Cell><Cell><Data ss:Type="Number">0.0365568812928339</Data></Cell><Cell><Data ss:Type="Number">0.18368276193516</Data></Cell><Cell><Data ss:Type="Number">0.070723776271676</Data></Cell><Cell><Data ss:Type="Number">0</Data></Cell><Cell><Data ss:Type="Number">0.118021962301149</Data></Cell><Cell><Data ss:Type="Number">0.212663633376965</Data></Cell><Cell><Data ss:Type="Number">0.266399913187066</Data></Cell><Cell><Data ss:Type="Number">0.117461717369924</Data></Cell><Cell><Data ss:Type="Number">0</Data></Cell><Cell><Data ss:Type="Number">0.209402164369362</Data></Cell><Cell><Data ss:Type="Number">0.565389061069532</Data></Cell><Cell><Data ss:Type="Number">0.183197504970661</Data></Cell><Cell><Data ss:Type="Number">0.259885819479787</Data></Cell><Cell><Data ss:Type="Number">0.0774695562142021</Data></Cell><Cell><Data ss:Type="Number">0.323839606418101</Data></Cell><Cell><Data ss:Type="Number">0.000582551586898227</Data></Cell><Cell><Data ss:Type="Number">0.0454260861460235</Data></Cell><Cell><Data ss:Type="Number">0.0236842870307348</Data></Cell><Cell><Data ss:Type="Number">0.276105734470919</Data></Cell><Cell><Data ss:Type="Number">0</Data></Cell><Cell><Data ss:Type="Number">0.0441235840881618</Data></Cell><Cell><Data ss:Type="Number">0</Data></Cell><Cell><Data ss:Type="Number">0.0339491443544096</Data></Cell><Cell><Data ss:Type="Number">0</Data></Cell><Cell><Data ss:Type="Number">0.0255921294140335</Data></Cell><Cell><Data ss:Type="Number">0.13232284882131</Data></Cell></Row><Row ss:Height="12.816"><Cell><Data ss:Type="String">Insulin_Signaling</Data></Cell><Cell><Data ss:Type="Number">0.740564815571952</Data></Cell><Cell><Data ss:Type="Number">0.790714743875376</Data></Cell><Cell><Data ss:Type="Number">0.811189151710288</Data></Cell><Cell><Data ss:Type="Number">0.779615042097888</Data></Cell><Cell><Data ss:Type="Number">0.477735386091054</Data></Cell><Cell><Data ss:Type="Number">0.921417318042621</Data></Cell><Cell><Data ss:Type="Number">0.70673532441668</Data></Cell><Cell><Data ss:Type="Number">0.542960013494931</Data></Cell><Cell><Data ss:Type="Number">0.594068316916471</Data></Cell><Cell><Data ss:Type="Number">0.527202145078516</Data></Cell><Cell><Data ss:Type="Number">0.575738760950784</Data></Cell><Cell><Data ss:Type="Number">0.813766038434777</Data></Cell><Cell><Data ss:Type="Number">0.770859842385005</Data></Cell><Cell><Data ss:Type="Number">0.646714840950946</Data></Cell><Cell><Data ss:Type="Number">0.682931371612634</Data></Cell><Cell><Data ss:Type="Number">0.483726635638091</Data></Cell><Cell><Data ss:Type="Number">0.822792320064948</Data></Cell><Cell><Data ss:Type="Number">0.556106621479083</Data></Cell><Cell><Data ss:Type="Number">0.659981479913627</Data></Cell><Cell><Data ss:Type="Number">0.541815376857155</Data></Cell><Cell><Data ss:Type="Number">0.550607205441341</Data></Cell><Cell><Data ss:Type="Number">0.468959565183624</Data></Cell><Cell><Data ss:Type="Number">0.489635078396127</Data></Cell><Cell><Data ss:Type="Number">0.684692646938179</Data></Cell><Cell><Data ss:Type="Number">0.743455113855515</Data></Cell><Cell><Data ss:Type="Number">0.71907733540927</Data></Cell><Cell><Data ss:Type="Number">1</Data></Cell><Cell><Data ss:Type="Number">0.534702054420889</Data></Cell><Cell><Data ss:Type="Number">0.832579999383836</Data></Cell><Cell><Data ss:Type="Number">0.726919861463424</Data></Cell><Cell><Data ss:Type="Number">0.579163635613153</Data></Cell><Cell><Data ss:Type="Number">0.685859290639483</Data></Cell><Cell><Data ss:Type="Number">0.840145764246432</Data></Cell><Cell><Data ss:Type="Number">0.80145360095411</Data></Cell><Cell><Data ss:Type="Number">0.703754398392105</Data></Cell><Cell><Data ss:Type="Number">0.566686671610583</Data></Cell><Cell><Data ss:Type="Number">0.607041688906674</Data></Cell><Cell><Data ss:Type="Number">0.470714467609122</Data></Cell><Cell><Data ss:Type="Number">0.775703305436706</Data></Cell><Cell><Data ss:Type="Number">0.609663351599963</Data></Cell><Cell><Data ss:Type="Number">0.504274829363875</Data></Cell><Cell><Data ss:Type="Number">0.54392297468959</Data></Cell><Cell><Data ss:Type="Number">0.648390016214166</Data></Cell><Cell><Data ss:Type="Number">0.832579999383836</Data></Cell><Cell><Data ss:Type="Number">0.440325849221893</Data></Cell><Cell><Data ss:Type="Number">0.677727651021651</Data></Cell><Cell><Data ss:Type="Number">0.535097160368629</Data></Cell><Cell><Data ss:Type="Number">0.8049687105334</Data></Cell><Cell><Data ss:Type="Number">0.448070993504978</Data></Cell><Cell><Data ss:Type="Number">0.781850331766265</Data></Cell><Cell><Data ss:Type="Number">0.784246212948575</Data></Cell><Cell><Data ss:Type="Number">0.69174602832386</Data></Cell><Cell><Data ss:Type="Number">1</Data></Cell><Cell><Data ss:Type="Number">0.540669189512427</Data></Cell><Cell><Data ss:Type="Number">0.680726380976752</Data></Cell><Cell><Data ss:Type="Number">1</Data></Cell><Cell><Data ss:Type="Number">0.518138585891386</Data></Cell><Cell><Data ss:Type="Number">0.664951121222023</Data></Cell><Cell><Data ss:Type="Number">0.640239871474769</Data></Cell><Cell><Data ss:Type="Number">0.740564815571952</Data></Cell><Cell><Data ss:Type="Number">0.576777591500826</Data></Cell><Cell><Data ss:Type="Number">0.7235403984583</Data></Cell><Cell><Data ss:Type="Number">0.512935908076652</Data></Cell><Cell><Data ss:Type="Number">0.540015437016312</Data></Cell><Cell><Data ss:Type="Number">0.778498586163246</Data></Cell><Cell><Data ss:Type="Number">1</Data></Cell><Cell><Data ss:Type="Number">0.7366189269694</Data></Cell><Cell><Data ss:Type="Number">0.627322569897306</Data></Cell><Cell><Data ss:Type="Number">0.580862011928542</Data></Cell><Cell><Data ss:Type="Number">0.568581790053232</Data></Cell><Cell><Data ss:Type="Number">0.590043655035559</Data></Cell><Cell><Data ss:Type="Number">0.680703457097496</Data></Cell><Cell><Data ss:Type="Number">0.605264678866054</Data></Cell><Cell><Data ss:Type="Number">0.715301449587543</Data></Cell><Cell><Data ss:Type="Number">0.654830354270531</Data></Cell><Cell><Data ss:Type="Number">0.616689331800806</Data></Cell><Cell><Data ss:Type="Number">0.55480500923905</Data></Cell><Cell><Data ss:Type="Number">0.846160500839439</Data></Cell><Cell><Data ss:Type="Number">0.774455964655836</Data></Cell><Cell><Data ss:Type="Number">0.830939574547367</Data></Cell><Cell><Data ss:Type="Number">0.792495238334549</Data></Cell><Cell><Data ss:Type="Number">0.658776494474411</Data></Cell><Cell><Data ss:Type="Number">0.653221347562124</Data></Cell><Cell><Data ss:Type="Number">0.579149103395699</Data></Cell><Cell><Data ss:Type="Number">0.584516927840774</Data></Cell><Cell><Data ss:Type="Number">0.627828705085109</Data></Cell><Cell><Data ss:Type="Number">0.170926580700097</Data></Cell><Cell><Data ss:Type="Number">0.222677842062078</Data></Cell><Cell><Data ss:Type="Number">0.0257595292528443</Data></Cell><Cell><Data ss:Type="Number">0.32794645374308</Data></Cell><Cell><Data ss:Type="Number">0.288253364241832</Data></Cell><Cell><Data ss:Type="Number">0.480179267682149</Data></Cell><Cell><Data ss:Type="Number">0.401779502813273</Data></Cell><Cell><Data ss:Type="Number">0.365650475411691</Data></Cell><Cell><Data ss:Type="Number">0</Data></Cell><Cell><Data ss:Type="Number">0.387063819176113</Data></Cell><Cell><Data ss:Type="Number">0.354178530239338</Data></Cell><Cell><Data ss:Type="Number">0.424179968746038</Data></Cell><Cell><Data ss:Type="Number">0.420280361804128</Data></Cell><Cell><Data ss:Type="Number">0.39141014108986</Data></Cell><Cell><Data ss:Type="Number">0.244662687621857</Data></Cell><Cell><Data ss:Type="Number">0.396038088965863</Data></Cell><Cell><Data ss:Type="Number">0.0623349893883014</Data></Cell><Cell><Data ss:Type="Number">0.37625673907072</Data></Cell><Cell><Data ss:Type="Number">0.324643799808849</Data></Cell><Cell><Data ss:Type="Number">0.366331139487812</Data></Cell><Cell><Data ss:Type="Number">0.35161657506693</Data></Cell><Cell><Data ss:Type="Number">0.357962594912524</Data></Cell><Cell><Data ss:Type="Number">0.354445357961875</Data></Cell><Cell><Data ss:Type="Number">0.39141014108986</Data></Cell><Cell><Data ss:Type="Number">0.297541896441801</Data></Cell><Cell><Data ss:Type="Number">0.322038011822193</Data></Cell><Cell><Data ss:Type="Number">0.246782953601129</Data></Cell><Cell><Data ss:Type="Number">0.273062492316692</Data></Cell><Cell><Data ss:Type="Number">0.300693530772226</Data></Cell><Cell><Data ss:Type="Number">0.188355235074242</Data></Cell><Cell><Data ss:Type="Number">0.332540785464101</Data></Cell><Cell><Data ss:Type="Number">0.291480722647379</Data></Cell><Cell><Data ss:Type="Number">0.281016967128846</Data></Cell><Cell><Data ss:Type="Number">0.350957723743958</Data></Cell><Cell><Data ss:Type="Number">0.206135868028035</Data></Cell><Cell><Data ss:Type="Number">0.100813693251947</Data></Cell><Cell><Data ss:Type="Number">0.298124015965728</Data></Cell><Cell><Data ss:Type="Number">0.333129427773572</Data></Cell><Cell><Data ss:Type="Number">0.294054709619838</Data></Cell><Cell><Data ss:Type="Number">0.391983170261228</Data></Cell><Cell><Data ss:Type="Number">0.266880670695739</Data></Cell><Cell><Data ss:Type="Number">0.208448653629391</Data></Cell><Cell><Data ss:Type="Number">0.224781815211245</Data></Cell><Cell><Data ss:Type="Number">0.302212438505452</Data></Cell><Cell><Data ss:Type="Number">0.356578971624328</Data></Cell><Cell><Data ss:Type="Number">0.269621725970182</Data></Cell><Cell><Data ss:Type="Number">0.363501418823494</Data></Cell><Cell><Data ss:Type="Number">0.274183734460288</Data></Cell><Cell><Data ss:Type="Number">0.271686278744701</Data></Cell><Cell><Data ss:Type="Number">0.292576300219132</Data></Cell><Cell><Data ss:Type="Number">0.297037705925651</Data></Cell><Cell><Data ss:Type="Number">0.32656028062224</Data></Cell><Cell><Data ss:Type="Number">0.357987568970949</Data></Cell><Cell><Data ss:Type="Number">0.334595270050579</Data></Cell><Cell><Data ss:Type="Number">0.260352102303075</Data></Cell><Cell><Data ss:Type="Number">0.0928330025227259</Data></Cell><Cell><Data ss:Type="Number">0.356946986392335</Data></Cell><Cell><Data ss:Type="Number">0.282479665313237</Data></Cell><Cell><Data ss:Type="Number">0.382527672483789</Data></Cell><Cell><Data ss:Type="Number">0.148773957507835</Data></Cell><Cell><Data ss:Type="Number">0.0859941803675376</Data></Cell><Cell><Data ss:Type="Number">0.241633924202168</Data></Cell><Cell><Data ss:Type="Number">0.267901092078335</Data></Cell><Cell><Data ss:Type="Number">0</Data></Cell><Cell><Data ss:Type="Number">0.195229196258497</Data></Cell><Cell><Data ss:Type="Number">0.364078494676426</Data></Cell><Cell><Data ss:Type="Number">0.43075832978744</Data></Cell><Cell><Data ss:Type="Number">0.41711150431963</Data></Cell><Cell><Data ss:Type="Number">0.0113089055415387</Data></Cell><Cell><Data ss:Type="Number">0.396484572154731</Data></Cell><Cell><Data ss:Type="Number">0.424308482238071</Data></Cell><Cell><Data ss:Type="Number">0.287610374681029</Data></Cell><Cell><Data ss:Type="Number">0.299775337787657</Data></Cell><Cell><Data ss:Type="Number">0.240315459904017</Data></Cell><Cell><Data ss:Type="Number">0.236982584775046</Data></Cell><Cell><Data ss:Type="Number">0.0766038051627668</Data></Cell><Cell><Data ss:Type="Number">0.149256589314319</Data></Cell><Cell><Data ss:Type="Number">0.133583764695322</Data></Cell><Cell><Data ss:Type="Number">0.241992104364021</Data></Cell><Cell><Data ss:Type="Number">0.0172353331094433</Data></Cell><Cell><Data ss:Type="Number">0.125076651094542</Data></Cell><Cell><Data ss:Type="Number">0.0333139863796827</Data></Cell><Cell><Data ss:Type="Number">0.0971700573524231</Data></Cell><Cell><Data ss:Type="Number">0.014400675837541</Data></Cell><Cell><Data ss:Type="Number">0.112550861223603</Data></Cell><Cell><Data ss:Type="Number">0.285557809373646</Data></Cell></Row><Row ss:Height="12.816"><Cell><Data ss:Type="String">Endoderm_Differentiation</Data></Cell><Cell><Data ss:Type="Number">0.449061448364528</Data></Cell><Cell><Data ss:Type="Number">0.796588811766472</Data></Cell><Cell><Data ss:Type="Number">0.84617723786862</Data></Cell><Cell><Data ss:Type="Number">0.871945886788406</Data></Cell><Cell><Data ss:Type="Number">0.653564554005442</Data></Cell><Cell><Data ss:Type="Number">0.811306700513316</Data></Cell><Cell><Data ss:Type="Number">0.848908435793972</Data></Cell><Cell><Data ss:Type="Number">0.599930202608003</Data></Cell><Cell><Data ss:Type="Number">0.683810269268969</Data></Cell><Cell><Data ss:Type="Number">0.615015348111386</Data></Cell><Cell><Data ss:Type="Number">0.690767116726154</Data></Cell><Cell><Data ss:Type="Number">0.780148679501721</Data></Cell><Cell><Data ss:Type="Number">1</Data></Cell><Cell><Data ss:Type="Number">0.455830562060381</Data></Cell><Cell><Data ss:Type="Number">0.733075740158565</Data></Cell><Cell><Data ss:Type="Number">0.681801290341618</Data></Cell><Cell><Data ss:Type="Number">0.978150149193525</Data></Cell><Cell><Data ss:Type="Number">0.667561911547132</Data></Cell><Cell><Data ss:Type="Number">1</Data></Cell><Cell><Data ss:Type="Number">0.671812338703098</Data></Cell><Cell><Data ss:Type="Number">0.686311892392754</Data></Cell><Cell><Data ss:Type="Number">0.183290443024622</Data></Cell><Cell><Data ss:Type="Number">0.677091510374217</Data></Cell><Cell><Data ss:Type="Number">0.679028034556289</Data></Cell><Cell><Data ss:Type="Number">0.792171234302168</Data></Cell><Cell><Data ss:Type="Number">0.847046003812316</Data></Cell><Cell><Data ss:Type="Number">0.949468731596431</Data></Cell><Cell><Data ss:Type="Number">0.686623540814858</Data></Cell><Cell><Data ss:Type="Number">0.821433580783426</Data></Cell><Cell><Data ss:Type="Number">0.805626983562158</Data></Cell><Cell><Data ss:Type="Number">0.45578054261661</Data></Cell><Cell><Data ss:Type="Number">0.957151503740749</Data></Cell><Cell><Data ss:Type="Number">0.790594052350805</Data></Cell><Cell><Data ss:Type="Number">1</Data></Cell><Cell><Data ss:Type="Number">0.78573389401913</Data></Cell><Cell><Data ss:Type="Number">0.657983225381921</Data></Cell><Cell><Data ss:Type="Number">0.743823904992955</Data></Cell><Cell><Data ss:Type="Number">0.670260490878692</Data></Cell><Cell><Data ss:Type="Number">0.830898313351346</Data></Cell><Cell><Data ss:Type="Number">0.942518594076483</Data></Cell><Cell><Data ss:Type="Number">0.448850949188198</Data></Cell><Cell><Data ss:Type="Number">0.691890058079278</Data></Cell><Cell><Data ss:Type="Number">0.454551505713407</Data></Cell><Cell><Data ss:Type="Number">1</Data></Cell><Cell><Data ss:Type="Number">0.594738333065517</Data></Cell><Cell><Data ss:Type="Number">0.464147684016369</Data></Cell><Cell><Data ss:Type="Number">0.633362316286542</Data></Cell><Cell><Data ss:Type="Number">0.825483239290308</Data></Cell><Cell><Data ss:Type="Number">0.554497530121434</Data></Cell><Cell><Data ss:Type="Number">0.817858262027762</Data></Cell><Cell><Data ss:Type="Number">0.784903063465562</Data></Cell><Cell><Data ss:Type="Number">1</Data></Cell><Cell><Data ss:Type="Number">0.773130505632609</Data></Cell><Cell><Data ss:Type="Number">0.533120040766181</Data></Cell><Cell><Data ss:Type="Number">1</Data></Cell><Cell><Data ss:Type="Number">0.835328500724703</Data></Cell><Cell><Data ss:Type="Number">0.21126880974455</Data></Cell><Cell><Data ss:Type="Number">1</Data></Cell><Cell><Data ss:Type="Number">0.724009437339097</Data></Cell><Cell><Data ss:Type="Number">0.439331422639108</Data></Cell><Cell><Data ss:Type="Number">0.732317786467523</Data></Cell><Cell><Data ss:Type="Number">0.893808862381285</Data></Cell><Cell><Data ss:Type="Number">0.663017134880658</Data></Cell><Cell><Data ss:Type="Number">0.725933348501888</Data></Cell><Cell><Data ss:Type="Number">0.938577677846617</Data></Cell><Cell><Data ss:Type="Number">1</Data></Cell><Cell><Data ss:Type="Number">0.918249620986926</Data></Cell><Cell><Data ss:Type="Number">0.45578054261661</Data></Cell><Cell><Data ss:Type="Number">0.432727316184532</Data></Cell><Cell><Data ss:Type="Number">0.757975756970812</Data></Cell><Cell><Data ss:Type="Number">0.755039261525059</Data></Cell><Cell><Data ss:Type="Number">0.805133237073679</Data></Cell><Cell><Data ss:Type="Number">1</Data></Cell><Cell><Data ss:Type="Number">0.930826148973749</Data></Cell><Cell><Data ss:Type="Number">0.512207635292393</Data></Cell><Cell><Data ss:Type="Number">0.707057123182873</Data></Cell><Cell><Data ss:Type="Number">0.699395015217012</Data></Cell><Cell><Data ss:Type="Number">0.858268009770531</Data></Cell><Cell><Data ss:Type="Number">0.767039298240428</Data></Cell><Cell><Data ss:Type="Number">0.972432815350843</Data></Cell><Cell><Data ss:Type="Number">0.743876275731696</Data></Cell><Cell><Data ss:Type="Number">0.904480298995649</Data></Cell><Cell><Data ss:Type="Number">0.536071356922015</Data></Cell><Cell><Data ss:Type="Number">0.727690212704404</Data></Cell><Cell><Data ss:Type="Number">0.681703553941689</Data></Cell><Cell><Data ss:Type="Number">0.45578054261661</Data></Cell><Cell><Data ss:Type="Number">0.114951291745041</Data></Cell><Cell><Data ss:Type="Number">0.194586322066904</Data></Cell><Cell><Data ss:Type="Number">0</Data></Cell><Cell><Data ss:Type="Number">0.187062800189225</Data></Cell><Cell><Data ss:Type="Number">0.197648960861474</Data></Cell><Cell><Data ss:Type="Number">0.312477943437242</Data></Cell><Cell><Data ss:Type="Number">0.325208450186674</Data></Cell><Cell><Data ss:Type="Number">0.267333143884314</Data></Cell><Cell><Data ss:Type="Number">0.0177473963231382</Data></Cell><Cell><Data ss:Type="Number">0.343460576952013</Data></Cell><Cell><Data ss:Type="Number">0.261592963550191</Data></Cell><Cell><Data ss:Type="Number">0.314198621237408</Data></Cell><Cell><Data ss:Type="Number">0.332907031510058</Data></Cell><Cell><Data ss:Type="Number">0.334556407725733</Data></Cell><Cell><Data ss:Type="Number">0.182443883734512</Data></Cell><Cell><Data ss:Type="Number">0.311645867984279</Data></Cell><Cell><Data ss:Type="Number">0.0384058191217775</Data></Cell><Cell><Data ss:Type="Number">0.298614589030487</Data></Cell><Cell><Data ss:Type="Number">0.243144381514493</Data></Cell><Cell><Data ss:Type="Number">0.302564499395941</Data></Cell><Cell><Data ss:Type="Number">0.294349443347036</Data></Cell><Cell><Data ss:Type="Number">0.277987515961846</Data></Cell><Cell><Data ss:Type="Number">0.301591524609866</Data></Cell><Cell><Data ss:Type="Number">0.338803315568236</Data></Cell><Cell><Data ss:Type="Number">0.255958262127469</Data></Cell><Cell><Data ss:Type="Number">0.285010920606619</Data></Cell><Cell><Data ss:Type="Number">0.205156757530068</Data></Cell><Cell><Data ss:Type="Number">0.200211858446356</Data></Cell><Cell><Data ss:Type="Number">0.215727880905614</Data></Cell><Cell><Data ss:Type="Number">0.181657416376257</Data></Cell><Cell><Data ss:Type="Number">0.256885972136296</Data></Cell><Cell><Data ss:Type="Number">0.217762074341188</Data></Cell><Cell><Data ss:Type="Number">0.238653711873838</Data></Cell><Cell><Data ss:Type="Number">0.292101701098922</Data></Cell><Cell><Data ss:Type="Number">0.140585606040744</Data></Cell><Cell><Data ss:Type="Number">0.0716073741535319</Data></Cell><Cell><Data ss:Type="Number">0.196572242014786</Data></Cell><Cell><Data ss:Type="Number">0.229976093325279</Data></Cell><Cell><Data ss:Type="Number">0.268863792822613</Data></Cell><Cell><Data ss:Type="Number">0.5662499733112</Data></Cell><Cell><Data ss:Type="Number">0.192727543365796</Data></Cell><Cell><Data ss:Type="Number">0.161755856765389</Data></Cell><Cell><Data ss:Type="Number">0.133948444389433</Data></Cell><Cell><Data ss:Type="Number">0.240747213283679</Data></Cell><Cell><Data ss:Type="Number">0.301424195676047</Data></Cell><Cell><Data ss:Type="Number">0.199080477080372</Data></Cell><Cell><Data ss:Type="Number">0.281530285673503</Data></Cell><Cell><Data ss:Type="Number">0.22899247806104</Data></Cell><Cell><Data ss:Type="Number">0.214579898369708</Data></Cell><Cell><Data ss:Type="Number">0.186084001800861</Data></Cell><Cell><Data ss:Type="Number">0.219317282833928</Data></Cell><Cell><Data ss:Type="Number">0.247539895747747</Data></Cell><Cell><Data ss:Type="Number">0.240514160437179</Data></Cell><Cell><Data ss:Type="Number">0.262613229828196</Data></Cell><Cell><Data ss:Type="Number">0.239520842850926</Data></Cell><Cell><Data ss:Type="Number">0.0714410016128697</Data></Cell><Cell><Data ss:Type="Number">0.289183454880495</Data></Cell><Cell><Data ss:Type="Number">0.207473479137904</Data></Cell><Cell><Data ss:Type="Number">0.29587260128566</Data></Cell><Cell><Data ss:Type="Number">0.125766208888179</Data></Cell><Cell><Data ss:Type="Number">0.0837259465402948</Data></Cell><Cell><Data ss:Type="Number">0.212106412852647</Data></Cell><Cell><Data ss:Type="Number">0.185406244117274</Data></Cell><Cell><Data ss:Type="Number">0.0440871508247256</Data></Cell><Cell><Data ss:Type="Number">0.176658746360869</Data></Cell><Cell><Data ss:Type="Number">0.303250242584428</Data></Cell><Cell><Data ss:Type="Number">0.350020010339688</Data></Cell><Cell><Data ss:Type="Number">0.360260535308148</Data></Cell><Cell><Data ss:Type="Number">0.0515685657377331</Data></Cell><Cell><Data ss:Type="Number">0.327921059958976</Data></Cell><Cell><Data ss:Type="Number">0.348457743758101</Data></Cell><Cell><Data ss:Type="Number">0.239274722183827</Data></Cell><Cell><Data ss:Type="Number">0.254906171062314</Data></Cell><Cell><Data ss:Type="Number">0.197583786319236</Data></Cell><Cell><Data ss:Type="Number">0.202699443516694</Data></Cell><Cell><Data ss:Type="Number">0</Data></Cell><Cell><Data ss:Type="Number">0.100052093603398</Data></Cell><Cell><Data ss:Type="Number">0.0711941255889033</Data></Cell><Cell><Data ss:Type="Number">0.182112081894591</Data></Cell><Cell><Data ss:Type="Number">0.011212007447315</Data></Cell><Cell><Data ss:Type="Number">0.113228708448496</Data></Cell><Cell><Data ss:Type="Number">0</Data></Cell><Cell><Data ss:Type="Number">0.0393528684399497</Data></Cell><Cell><Data ss:Type="Number">0.011379213253298</Data></Cell><Cell><Data ss:Type="Number">0.117905240741893</Data></Cell><Cell><Data ss:Type="Number">0.20943371557155</Data></Cell></Row><Row ss:Index="31" ss:Height="12.816"><Cell><Data ss:Type="String">Common_Pathways_Underlying_Drug_Addiction</Data></Cell><Cell><Data ss:Type="Number">0.786710314616504</Data></Cell><Cell><Data ss:Type="Number">0.679135610435363</Data></Cell><Cell><Data ss:Type="Number">0.653915872029043</Data></Cell><Cell><Data ss:Type="Number">0.526680753437487</Data></Cell><Cell><Data ss:Type="Number">0.387495291426281</Data></Cell><Cell><Data ss:Type="Number">0.625069599917169</Data></Cell><Cell><Data ss:Type="Number">0.557883387208513</Data></Cell><Cell><Data ss:Type="Number">0.33952469822513</Data></Cell><Cell><Data ss:Type="Number">0.530963488704968</Data></Cell><Cell><Data ss:Type="Number">0.351050426844401</Data></Cell><Cell><Data ss:Type="Number">0.485251974977968</Data></Cell><Cell><Data ss:Type="Number">0.693233364464985</Data></Cell><Cell><Data ss:Type="Number">0.642227487452036</Data></Cell><Cell><Data ss:Type="Number">0.270333917455386</Data></Cell><Cell><Data ss:Type="Number">0.416275529239059</Data></Cell><Cell><Data ss:Type="Number">0.0731654657237584</Data></Cell><Cell><Data ss:Type="Number">0.679219987869663</Data></Cell><Cell><Data ss:Type="Number">0.408054791582178</Data></Cell><Cell><Data ss:Type="Number">0.450396911799091</Data></Cell><Cell><Data ss:Type="Number">0.478190663322957</Data></Cell><Cell><Data ss:Type="Number">0.445956876987088</Data></Cell><Cell><Data ss:Type="Number">0.381280967042983</Data></Cell><Cell><Data ss:Type="Number">0.375693233881667</Data></Cell><Cell><Data ss:Type="Number">0.600274323071567</Data></Cell><Cell><Data ss:Type="Number">0.598860778026003</Data></Cell><Cell><Data ss:Type="Number">0.542243546447951</Data></Cell><Cell><Data ss:Type="Number">0.806493696421318</Data></Cell><Cell><Data ss:Type="Number">0.51814390937678</Data></Cell><Cell><Data ss:Type="Number">0.670050606579286</Data></Cell><Cell><Data ss:Type="Number">0.579257161706033</Data></Cell><Cell><Data ss:Type="Number">0.442254848169286</Data></Cell><Cell><Data ss:Type="Number">0.553583978179631</Data></Cell><Cell><Data ss:Type="Number">0.693233364464985</Data></Cell><Cell><Data ss:Type="Number">0.773627043180093</Data></Cell><Cell><Data ss:Type="Number">0.486860026275019</Data></Cell><Cell><Data ss:Type="Number">0.445640663145264</Data></Cell><Cell><Data ss:Type="Number">0.588977679215731</Data></Cell><Cell><Data ss:Type="Number">0.420993979947626</Data></Cell><Cell><Data ss:Type="Number">0.622824668708426</Data></Cell><Cell><Data ss:Type="Number">0.551023400913715</Data></Cell><Cell><Data ss:Type="Number">0.140064645821503</Data></Cell><Cell><Data ss:Type="Number">0.471230931529432</Data></Cell><Cell><Data ss:Type="Number">0.465180362312133</Data></Cell><Cell><Data ss:Type="Number">0.702122567108827</Data></Cell><Cell><Data ss:Type="Number">0.321469733145441</Data></Cell><Cell><Data ss:Type="Number">0.417575931220178</Data></Cell><Cell><Data ss:Type="Number">0.369709171953019</Data></Cell><Cell><Data ss:Type="Number">0.727548971203848</Data></Cell><Cell><Data ss:Type="Number">0.327430206364718</Data></Cell><Cell><Data ss:Type="Number">1</Data></Cell><Cell><Data ss:Type="Number">0.559134711417523</Data></Cell><Cell><Data ss:Type="Number">0.580030271270902</Data></Cell><Cell><Data ss:Type="Number">0.644059431915141</Data></Cell><Cell><Data ss:Type="Number">0.33525970844123</Data></Cell><Cell><Data ss:Type="Number">0.476293385894904</Data></Cell><Cell><Data ss:Type="Number">0.829431120611353</Data></Cell><Cell><Data ss:Type="Number">0.333208408072864</Data></Cell><Cell><Data ss:Type="Number">0.517395712223614</Data></Cell><Cell><Data ss:Type="Number">0.569607297269639</Data></Cell><Cell><Data ss:Type="Number">0.780456990248422</Data></Cell><Cell><Data ss:Type="Number">0.496509338833729</Data></Cell><Cell><Data ss:Type="Number">0.815761486802225</Data></Cell><Cell><Data ss:Type="Number">0.434031605341005</Data></Cell><Cell><Data ss:Type="Number">0.382398982655579</Data></Cell><Cell><Data ss:Type="Number">0.607277690626875</Data></Cell><Cell><Data ss:Type="Number">0.504486767735036</Data></Cell><Cell><Data ss:Type="Number">0.650614354539989</Data></Cell><Cell><Data ss:Type="Number">0.257036078493489</Data></Cell><Cell><Data ss:Type="Number">0.672022189455437</Data></Cell><Cell><Data ss:Type="Number">0.516713064114815</Data></Cell><Cell><Data ss:Type="Number">0.589767612343704</Data></Cell><Cell><Data ss:Type="Number">0.448834100027029</Data></Cell><Cell><Data ss:Type="Number">0.583105804858245</Data></Cell><Cell><Data ss:Type="Number">0.603335916525353</Data></Cell><Cell><Data ss:Type="Number">0.526369622504659</Data></Cell><Cell><Data ss:Type="Number">0.556876374881349</Data></Cell><Cell><Data ss:Type="Number">0.447329413972946</Data></Cell><Cell><Data ss:Type="Number">0.601109742155138</Data></Cell><Cell><Data ss:Type="Number">0.619823134110728</Data></Cell><Cell><Data ss:Type="Number">0.951449504836019</Data></Cell><Cell><Data ss:Type="Number">0.668051895634874</Data></Cell><Cell><Data ss:Type="Number">0.538188557187725</Data></Cell><Cell><Data ss:Type="Number">0.257089022941735</Data></Cell><Cell><Data ss:Type="Number">0.512481833542478</Data></Cell><Cell><Data ss:Type="Number">0.446804543707609</Data></Cell><Cell><Data ss:Type="Number">0.247087276636214</Data></Cell><Cell><Data ss:Type="Number">0.120337496623236</Data></Cell><Cell><Data ss:Type="Number">0.16659811947251</Data></Cell><Cell><Data ss:Type="Number">0</Data></Cell><Cell><Data ss:Type="Number">0.22372163690721</Data></Cell><Cell><Data ss:Type="Number">0.213359398503727</Data></Cell><Cell><Data ss:Type="Number">0.34024386401286</Data></Cell><Cell><Data ss:Type="Number">0.370822173234261</Data></Cell><Cell><Data ss:Type="Number">0.283590404603344</Data></Cell><Cell><Data ss:Type="Number">0</Data></Cell><Cell><Data ss:Type="Number">0.326755831365528</Data></Cell><Cell><Data ss:Type="Number">0.248147039282246</Data></Cell><Cell><Data ss:Type="Number">0.310709096838934</Data></Cell><Cell><Data ss:Type="Number">0.333257840010382</Data></Cell><Cell><Data ss:Type="Number">0.22771803300961</Data></Cell><Cell><Data ss:Type="Number">0.124864967968865</Data></Cell><Cell><Data ss:Type="Number">0.311066117220293</Data></Cell><Cell><Data ss:Type="Number">0</Data></Cell><Cell><Data ss:Type="Number">0.24032730654373</Data></Cell><Cell><Data ss:Type="Number">0.221185764235437</Data></Cell><Cell><Data ss:Type="Number">0.325664552938198</Data></Cell><Cell><Data ss:Type="Number">0.292627802714296</Data></Cell><Cell><Data ss:Type="Number">0.254772970867363</Data></Cell><Cell><Data ss:Type="Number">0.325186396975913</Data></Cell><Cell><Data ss:Type="Number">0.313450833295828</Data></Cell><Cell><Data ss:Type="Number">0.274755170640807</Data></Cell><Cell><Data ss:Type="Number">0.226572245966256</Data></Cell><Cell><Data ss:Type="Number">0.143266081889797</Data></Cell><Cell><Data ss:Type="Number">0.162732370758715</Data></Cell><Cell><Data ss:Type="Number">0.157275451588993</Data></Cell><Cell><Data ss:Type="Number">0.0827573837235692</Data></Cell><Cell><Data ss:Type="Number">0.257044770241898</Data></Cell><Cell><Data ss:Type="Number">0.154434281374576</Data></Cell><Cell><Data ss:Type="Number">0.211363549717022</Data></Cell><Cell><Data ss:Type="Number">0.273002332922237</Data></Cell><Cell><Data ss:Type="Number">0.155664492270927</Data></Cell><Cell><Data ss:Type="Number">0.0337795735115801</Data></Cell><Cell><Data ss:Type="Number">0.139032391881012</Data></Cell><Cell><Data ss:Type="Number">0.218821304667408</Data></Cell><Cell><Data ss:Type="Number">0.185180665572977</Data></Cell><Cell><Data ss:Type="Number">0.372369273782221</Data></Cell><Cell><Data ss:Type="Number">0.146698697540164</Data></Cell><Cell><Data ss:Type="Number">0.152976473778779</Data></Cell><Cell><Data ss:Type="Number">0.180564342268138</Data></Cell><Cell><Data ss:Type="Number">0.22503189806686</Data></Cell><Cell><Data ss:Type="Number">0.260196322998281</Data></Cell><Cell><Data ss:Type="Number">0.157826867886346</Data></Cell><Cell><Data ss:Type="Number">0.289912373923294</Data></Cell><Cell><Data ss:Type="Number">0.206423712948599</Data></Cell><Cell><Data ss:Type="Number">0.214650674695715</Data></Cell><Cell><Data ss:Type="Number">0.186283532966061</Data></Cell><Cell><Data ss:Type="Number">0.222436842133002</Data></Cell><Cell><Data ss:Type="Number">0.23567289672114</Data></Cell><Cell><Data ss:Type="Number">0.260074847456802</Data></Cell><Cell><Data ss:Type="Number">0.227567864379206</Data></Cell><Cell><Data ss:Type="Number">0.172661566468661</Data></Cell><Cell><Data ss:Type="Number">0.0476253537780446</Data></Cell><Cell><Data ss:Type="Number">0.303615822984557</Data></Cell><Cell><Data ss:Type="Number">0.16437055969889</Data></Cell><Cell><Data ss:Type="Number">0.277560511878668</Data></Cell><Cell><Data ss:Type="Number">0.110877576077578</Data></Cell><Cell><Data ss:Type="Number">0.0308633381260176</Data></Cell><Cell><Data ss:Type="Number">0.217355630911544</Data></Cell><Cell><Data ss:Type="Number">0.198568120109445</Data></Cell><Cell><Data ss:Type="Number">0</Data></Cell><Cell><Data ss:Type="Number">0.170949063471146</Data></Cell><Cell><Data ss:Type="Number">0.28040072395163</Data></Cell><Cell><Data ss:Type="Number">0.327747804479294</Data></Cell><Cell><Data ss:Type="Number">0.310426038549192</Data></Cell><Cell><Data ss:Type="Number">0</Data></Cell><Cell><Data ss:Type="Number">0.313858254997068</Data></Cell><Cell><Data ss:Type="Number">0.285723098202173</Data></Cell><Cell><Data ss:Type="Number">0.213442008580267</Data></Cell><Cell><Data ss:Type="Number">0.267212688515619</Data></Cell><Cell><Data ss:Type="Number">0.173506288954744</Data></Cell><Cell><Data ss:Type="Number">0.164470783146307</Data></Cell><Cell><Data ss:Type="Number">0.0650001800196621</Data></Cell><Cell><Data ss:Type="Number">0.0806561274890562</Data></Cell><Cell><Data ss:Type="Number">0.121504799301097</Data></Cell><Cell><Data ss:Type="Number">0.116062826489865</Data></Cell><Cell><Data ss:Type="Number">0.0192405415605371</Data></Cell><Cell><Data ss:Type="Number">0.0564020358541542</Data></Cell><Cell><Data ss:Type="Number">0</Data></Cell><Cell><Data ss:Type="Number">0.0722219123220453</Data></Cell><Cell><Data ss:Type="Number">0</Data></Cell><Cell><Data ss:Type="Number">0.0123457224254716</Data></Cell><Cell><Data ss:Type="Number">0.245444937955494</Data></Cell></Row><Row ss:Height="12.816"><Cell><Data ss:Type="String">Striated_Muscle_Contraction</Data></Cell><Cell><Data ss:Type="Number">0.841241930666519</Data></Cell><Cell><Data ss:Type="Number">0.910517265006608</Data></Cell><Cell><Data ss:Type="Number">0.936859282489125</Data></Cell><Cell><Data ss:Type="Number">0.867546748463098</Data></Cell><Cell><Data ss:Type="Number">0.808686138397844</Data></Cell><Cell><Data ss:Type="Number">0.925354826976193</Data></Cell><Cell><Data ss:Type="Number">0.901623242043632</Data></Cell><Cell><Data ss:Type="Number">0.806210612300098</Data></Cell><Cell><Data ss:Type="Number">0.873387069543995</Data></Cell><Cell><Data ss:Type="Number">0.877942867599928</Data></Cell><Cell><Data ss:Type="Number">0.822892686693895</Data></Cell><Cell><Data ss:Type="Number">0.920447151344489</Data></Cell><Cell><Data ss:Type="Number">0.883572988709304</Data></Cell><Cell><Data ss:Type="Number">0.736814788031829</Data></Cell><Cell><Data ss:Type="Number">0.865055446403403</Data></Cell><Cell><Data ss:Type="Number">0.807005996652316</Data></Cell><Cell><Data ss:Type="Number">1</Data></Cell><Cell><Data ss:Type="Number">0.817718026741463</Data></Cell><Cell><Data ss:Type="Number">0.895286009155121</Data></Cell><Cell><Data ss:Type="Number">0.801964359989995</Data></Cell><Cell><Data ss:Type="Number">0.821778316924217</Data></Cell><Cell><Data ss:Type="Number">0.760083142206563</Data></Cell><Cell><Data ss:Type="Number">0.847156633025387</Data></Cell><Cell><Data ss:Type="Number">0.825548208437204</Data></Cell><Cell><Data ss:Type="Number">0.887122676531908</Data></Cell><Cell><Data ss:Type="Number">0.850589910719043</Data></Cell><Cell><Data ss:Type="Number">0.977254865596376</Data></Cell><Cell><Data ss:Type="Number">0.82614069388719</Data></Cell><Cell><Data ss:Type="Number">0.896587606493893</Data></Cell><Cell><Data ss:Type="Number">0.914603128852172</Data></Cell><Cell><Data ss:Type="Number">0.752255242309344</Data></Cell><Cell><Data ss:Type="Number">0.879171741014466</Data></Cell><Cell><Data ss:Type="Number">0.979823873475739</Data></Cell><Cell><Data ss:Type="Number">0.922681498119901</Data></Cell><Cell><Data ss:Type="Number">0.908509008570728</Data></Cell><Cell><Data ss:Type="Number">0.851681461616385</Data></Cell><Cell><Data ss:Type="Number">0.868197824827827</Data></Cell><Cell><Data ss:Type="Number">0.796680518489753</Data></Cell><Cell><Data ss:Type="Number">0.870213184272332</Data></Cell><Cell><Data ss:Type="Number">0.89205557781143</Data></Cell><Cell><Data ss:Type="Number">0.757174216011468</Data></Cell><Cell><Data ss:Type="Number">0.814127398118016</Data></Cell><Cell><Data ss:Type="Number">0.89518488735043</Data></Cell><Cell><Data ss:Type="Number">0.959249030830519</Data></Cell><Cell><Data ss:Type="Number">0.762704953125063</Data></Cell><Cell><Data ss:Type="Number">0.863372598019343</Data></Cell><Cell><Data ss:Type="Number">0.842031394646344</Data></Cell><Cell><Data ss:Type="Number">0.921738695493821</Data></Cell><Cell><Data ss:Type="Number">0.746195733689016</Data></Cell><Cell><Data ss:Type="Number">0.932924937001347</Data></Cell><Cell><Data ss:Type="Number">0.901335141818477</Data></Cell><Cell><Data ss:Type="Number">0.922737996182419</Data></Cell><Cell><Data ss:Type="Number">0.908925233533287</Data></Cell><Cell><Data ss:Type="Number">0.790746645518132</Data></Cell><Cell><Data ss:Type="Number">0.89300542836885</Data></Cell><Cell><Data ss:Type="Number">0.894947041745398</Data></Cell><Cell><Data ss:Type="Number">0.747545962763038</Data></Cell><Cell><Data ss:Type="Number">0.838374507311093</Data></Cell><Cell><Data ss:Type="Number">0.839670822034198</Data></Cell><Cell><Data ss:Type="Number">0.737756021300411</Data></Cell><Cell><Data ss:Type="Number">0.865344691472069</Data></Cell><Cell><Data ss:Type="Number">0.946359988936767</Data></Cell><Cell><Data ss:Type="Number">0.807179519634696</Data></Cell><Cell><Data ss:Type="Number">0.792274877978312</Data></Cell><Cell><Data ss:Type="Number">0.840254102698644</Data></Cell><Cell><Data ss:Type="Number">0.907736880412299</Data></Cell><Cell><Data ss:Type="Number">0.859439167795619</Data></Cell><Cell><Data ss:Type="Number">0.819504401865505</Data></Cell><Cell><Data ss:Type="Number">0.722178165121315</Data></Cell><Cell><Data ss:Type="Number">0.83422542090464</Data></Cell><Cell><Data ss:Type="Number">0.886354523345239</Data></Cell><Cell><Data ss:Type="Number">0.873788008257612</Data></Cell><Cell><Data ss:Type="Number">0.857680814733672</Data></Cell><Cell><Data ss:Type="Number">0.909626411884215</Data></Cell><Cell><Data ss:Type="Number">0.887226699984329</Data></Cell><Cell><Data ss:Type="Number">0.814577486265438</Data></Cell><Cell><Data ss:Type="Number">0.823417673801477</Data></Cell><Cell><Data ss:Type="Number">0.953378462890059</Data></Cell><Cell><Data ss:Type="Number">0.861072043362737</Data></Cell><Cell><Data ss:Type="Number">0.905680429809497</Data></Cell><Cell><Data ss:Type="Number">0.88956745249191</Data></Cell><Cell><Data ss:Type="Number">0.891271461718553</Data></Cell><Cell><Data ss:Type="Number">0.901476830453799</Data></Cell><Cell><Data ss:Type="Number">0.825834701401628</Data></Cell><Cell><Data ss:Type="Number">0.856465025529405</Data></Cell><Cell><Data ss:Type="Number">0.774506744360607</Data></Cell><Cell><Data ss:Type="Number">0.624060272424384</Data></Cell><Cell><Data ss:Type="Number">0.641193589108523</Data></Cell><Cell><Data ss:Type="Number">0.592450774581734</Data></Cell><Cell><Data ss:Type="Number">0.644639854824071</Data></Cell><Cell><Data ss:Type="Number">0.645660905301267</Data></Cell><Cell><Data ss:Type="Number">0.683173260382771</Data></Cell><Cell><Data ss:Type="Number">0.712329204254591</Data></Cell><Cell><Data ss:Type="Number">0.701659179266113</Data></Cell><Cell><Data ss:Type="Number">0.606186866927589</Data></Cell><Cell><Data ss:Type="Number">0.70708712634586</Data></Cell><Cell><Data ss:Type="Number">0.701597808271102</Data></Cell><Cell><Data ss:Type="Number">0.694536384709829</Data></Cell><Cell><Data ss:Type="Number">0.697930029985207</Data></Cell><Cell><Data ss:Type="Number">0.71569737188015</Data></Cell><Cell><Data ss:Type="Number">0.65037334375876</Data></Cell><Cell><Data ss:Type="Number">0.693709701044623</Data></Cell><Cell><Data ss:Type="Number">0.597721644827343</Data></Cell><Cell><Data ss:Type="Number">0.698887107739345</Data></Cell><Cell><Data ss:Type="Number">0.669389987315917</Data></Cell><Cell><Data ss:Type="Number">0.690064127285651</Data></Cell><Cell><Data ss:Type="Number">0.703381145079681</Data></Cell><Cell><Data ss:Type="Number">0.693604832444782</Data></Cell><Cell><Data ss:Type="Number">0.697124520660908</Data></Cell><Cell><Data ss:Type="Number">0.697612379807954</Data></Cell><Cell><Data ss:Type="Number">0.673675732055004</Data></Cell><Cell><Data ss:Type="Number">0.682613789914405</Data></Cell><Cell><Data ss:Type="Number">0.656393047870263</Data></Cell><Cell><Data ss:Type="Number">0.672286479610289</Data></Cell><Cell><Data ss:Type="Number">0.659028017666736</Data></Cell><Cell><Data ss:Type="Number">0.640887750799164</Data></Cell><Cell><Data ss:Type="Number">0.677663226895828</Data></Cell><Cell><Data ss:Type="Number">0.660188847670771</Data></Cell><Cell><Data ss:Type="Number">0.668487320420125</Data></Cell><Cell><Data ss:Type="Number">0.686754184063522</Data></Cell><Cell><Data ss:Type="Number">0.631554322063637</Data></Cell><Cell><Data ss:Type="Number">0.611143407133047</Data></Cell><Cell><Data ss:Type="Number">0.665964991312476</Data></Cell><Cell><Data ss:Type="Number">0.672431387912787</Data></Cell><Cell><Data ss:Type="Number">0.687400448342848</Data></Cell><Cell><Data ss:Type="Number">0.731456505503568</Data></Cell><Cell><Data ss:Type="Number">0.645818807388756</Data></Cell><Cell><Data ss:Type="Number">0.647898149691482</Data></Cell><Cell><Data ss:Type="Number">0.646633900152921</Data></Cell><Cell><Data ss:Type="Number">0.662080904819431</Data></Cell><Cell><Data ss:Type="Number">0.700815081286788</Data></Cell><Cell><Data ss:Type="Number">0.671677685447354</Data></Cell><Cell><Data ss:Type="Number">0.692058639121595</Data></Cell><Cell><Data ss:Type="Number">0.672841932555917</Data></Cell><Cell><Data ss:Type="Number">0.656037744813681</Data></Cell><Cell><Data ss:Type="Number">0.685796221531621</Data></Cell><Cell><Data ss:Type="Number">0.673467647724484</Data></Cell><Cell><Data ss:Type="Number">0.702096568892116</Data></Cell><Cell><Data ss:Type="Number">0.690691940725557</Data></Cell><Cell><Data ss:Type="Number">0.694015697335379</Data></Cell><Cell><Data ss:Type="Number">0.647754955398855</Data></Cell><Cell><Data ss:Type="Number">0.602876600788118</Data></Cell><Cell><Data ss:Type="Number">0.69904149731027</Data></Cell><Cell><Data ss:Type="Number">0.661473697955839</Data></Cell><Cell><Data ss:Type="Number">0.716063082665872</Data></Cell><Cell><Data ss:Type="Number">0.609115776257164</Data></Cell><Cell><Data ss:Type="Number">0.598859532087658</Data></Cell><Cell><Data ss:Type="Number">0.642271638082568</Data></Cell><Cell><Data ss:Type="Number">0.634941505910895</Data></Cell><Cell><Data ss:Type="Number">0.594075942223865</Data></Cell><Cell><Data ss:Type="Number">0.65420683020435</Data></Cell><Cell><Data ss:Type="Number">0.697930029985207</Data></Cell><Cell><Data ss:Type="Number">0.708248745067574</Data></Cell><Cell><Data ss:Type="Number">0.710935032687898</Data></Cell><Cell><Data ss:Type="Number">0.587393365260536</Data></Cell><Cell><Data ss:Type="Number">0.704395977083315</Data></Cell><Cell><Data ss:Type="Number">0.704801448478548</Data></Cell><Cell><Data ss:Type="Number">0.663423879781198</Data></Cell><Cell><Data ss:Type="Number">0.684986876696314</Data></Cell><Cell><Data ss:Type="Number">0.634711672009447</Data></Cell><Cell><Data ss:Type="Number">0.635505050268783</Data></Cell><Cell><Data ss:Type="Number">0.596433790650988</Data></Cell><Cell><Data ss:Type="Number">0.615701841537474</Data></Cell><Cell><Data ss:Type="Number">0.602373646514802</Data></Cell><Cell><Data ss:Type="Number">0.532117387293985</Data></Cell><Cell><Data ss:Type="Number">0.581645450476843</Data></Cell><Cell><Data ss:Type="Number">0.602850894172411</Data></Cell><Cell><Data ss:Type="Number">0.588193327269759</Data></Cell><Cell><Data ss:Type="Number">0.60143382912885</Data></Cell><Cell><Data ss:Type="Number">0.587412306079591</Data></Cell><Cell><Data ss:Type="Number">0</Data></Cell><Cell><Data ss:Type="Number">0.652606052219208</Data></Cell></Row><Row ss:Height="12.816"><Cell><Data ss:Type="String">Adipogenesis</Data></Cell><Cell><Data ss:Type="Number">0.99691940457629</Data></Cell><Cell><Data ss:Type="Number">0.68677259603869</Data></Cell><Cell><Data ss:Type="Number">0.651186675764704</Data></Cell><Cell><Data ss:Type="Number">0.645166902428479</Data></Cell><Cell><Data ss:Type="Number">0.511671005797018</Data></Cell><Cell><Data ss:Type="Number">0.626437270278795</Data></Cell><Cell><Data ss:Type="Number">0.614496113489445</Data></Cell><Cell><Data ss:Type="Number">0.519846619357785</Data></Cell><Cell><Data ss:Type="Number">0.600275649299211</Data></Cell><Cell><Data ss:Type="Number">0.525506092980499</Data></Cell><Cell><Data ss:Type="Number">0.532533848526072</Data></Cell><Cell><Data ss:Type="Number">0.697429986765106</Data></Cell><Cell><Data ss:Type="Number">0.683638112597997</Data></Cell><Cell><Data ss:Type="Number">0.827175506711763</Data></Cell><Cell><Data ss:Type="Number">0.668142758318374</Data></Cell><Cell><Data ss:Type="Number">0.431196755076817</Data></Cell><Cell><Data ss:Type="Number">0.68753316271801</Data></Cell><Cell><Data ss:Type="Number">0.556970217362205</Data></Cell><Cell><Data ss:Type="Number">0.867587245155074</Data></Cell><Cell><Data ss:Type="Number">0.510235856593566</Data></Cell><Cell><Data ss:Type="Number">0.537023969282286</Data></Cell><Cell><Data ss:Type="Number">0.443298601369271</Data></Cell><Cell><Data ss:Type="Number">0.488429837129836</Data></Cell><Cell><Data ss:Type="Number">0.59909659394448</Data></Cell><Cell><Data ss:Type="Number">0.636273167668585</Data></Cell><Cell><Data ss:Type="Number">0.629097685941699</Data></Cell><Cell><Data ss:Type="Number">0.697470013505801</Data></Cell><Cell><Data ss:Type="Number">0.529368605365556</Data></Cell><Cell><Data ss:Type="Number">0.694828496719607</Data></Cell><Cell><Data ss:Type="Number">0.665349389124967</Data></Cell><Cell><Data ss:Type="Number">0.824564460314029</Data></Cell><Cell><Data ss:Type="Number">0.685454715640057</Data></Cell><Cell><Data ss:Type="Number">0.666276110870454</Data></Cell><Cell><Data ss:Type="Number">0.682918828432886</Data></Cell><Cell><Data ss:Type="Number">0.813728118013501</Data></Cell><Cell><Data ss:Type="Number">0.534721079846074</Data></Cell><Cell><Data ss:Type="Number">0.597008600355454</Data></Cell><Cell><Data ss:Type="Number">0.43976474944803</Data></Cell><Cell><Data ss:Type="Number">0.64066512997682</Data></Cell><Cell><Data ss:Type="Number">0.585099420302642</Data></Cell><Cell><Data ss:Type="Number">0.424472812618018</Data></Cell><Cell><Data ss:Type="Number">0.49630418775297</Data></Cell><Cell><Data ss:Type="Number">0.866532655438894</Data></Cell><Cell><Data ss:Type="Number">0.743623635199729</Data></Cell><Cell><Data ss:Type="Number">0.490706909228802</Data></Cell><Cell><Data ss:Type="Number">0.910804132212266</Data></Cell><Cell><Data ss:Type="Number">0.550534909135329</Data></Cell><Cell><Data ss:Type="Number">0.700248315889325</Data></Cell><Cell><Data ss:Type="Number">0.421553459694272</Data></Cell><Cell><Data ss:Type="Number">0.68753316271801</Data></Cell><Cell><Data ss:Type="Number">0.671905519387025</Data></Cell><Cell><Data ss:Type="Number">0.713352702106989</Data></Cell><Cell><Data ss:Type="Number">0.689850049237075</Data></Cell><Cell><Data ss:Type="Number">0.545230941838109</Data></Cell><Cell><Data ss:Type="Number">0.64574179657573</Data></Cell><Cell><Data ss:Type="Number">0.671090729706652</Data></Cell><Cell><Data ss:Type="Number">0.500202656179874</Data></Cell><Cell><Data ss:Type="Number">0.763091601194029</Data></Cell><Cell><Data ss:Type="Number">0.572171875833218</Data></Cell><Cell><Data ss:Type="Number">0.96461005000284</Data></Cell><Cell><Data ss:Type="Number">0.567490170084438</Data></Cell><Cell><Data ss:Type="Number">0.724494647633154</Data></Cell><Cell><Data ss:Type="Number">0.461052310133054</Data></Cell><Cell><Data ss:Type="Number">0.4651782838536</Data></Cell><Cell><Data ss:Type="Number">0.629674391494369</Data></Cell><Cell><Data ss:Type="Number">0.784779179327827</Data></Cell><Cell><Data ss:Type="Number">0.706862934079729</Data></Cell><Cell><Data ss:Type="Number">0.877352966259028</Data></Cell><Cell><Data ss:Type="Number">1</Data></Cell><Cell><Data ss:Type="Number">0.567363034726378</Data></Cell><Cell><Data ss:Type="Number">0.592248864452705</Data></Cell><Cell><Data ss:Type="Number">0.629674391494369</Data></Cell><Cell><Data ss:Type="Number">0.615888117947855</Data></Cell><Cell><Data ss:Type="Number">0.642075116299667</Data></Cell><Cell><Data ss:Type="Number">0.809977053834815</Data></Cell><Cell><Data ss:Type="Number">0.562336245002285</Data></Cell><Cell><Data ss:Type="Number">0.542327867103661</Data></Cell><Cell><Data ss:Type="Number">0.633741510497265</Data></Cell><Cell><Data ss:Type="Number">0.722895646582986</Data></Cell><Cell><Data ss:Type="Number">0.674998773239412</Data></Cell><Cell><Data ss:Type="Number">0.660823551876806</Data></Cell><Cell><Data ss:Type="Number">0.639632132183678</Data></Cell><Cell><Data ss:Type="Number">0.80302458304943</Data></Cell><Cell><Data ss:Type="Number">0.568060439078681</Data></Cell><Cell><Data ss:Type="Number">0.550774300633662</Data></Cell><Cell><Data ss:Type="Number">0.87217516109982</Data></Cell><Cell><Data ss:Type="Number">0.192860588585039</Data></Cell><Cell><Data ss:Type="Number">0.212821466189797</Data></Cell><Cell><Data ss:Type="Number">0.0299207841316387</Data></Cell><Cell><Data ss:Type="Number">0.300994399769693</Data></Cell><Cell><Data ss:Type="Number">0.263713346708447</Data></Cell><Cell><Data ss:Type="Number">0.434897231634074</Data></Cell><Cell><Data ss:Type="Number">0.385844886244803</Data></Cell><Cell><Data ss:Type="Number">0.400522449936304</Data></Cell><Cell><Data ss:Type="Number">0.0324082846916883</Data></Cell><Cell><Data ss:Type="Number">0.38394838573333</Data></Cell><Cell><Data ss:Type="Number">0.353401033198753</Data></Cell><Cell><Data ss:Type="Number">0.371246300259369</Data></Cell><Cell><Data ss:Type="Number">0.472112349603891</Data></Cell><Cell><Data ss:Type="Number">0.386978117313387</Data></Cell><Cell><Data ss:Type="Number">0.233988802792355</Data></Cell><Cell><Data ss:Type="Number">0.392197978400481</Data></Cell><Cell><Data ss:Type="Number">0.127903209751384</Data></Cell><Cell><Data ss:Type="Number">0.378833733824999</Data></Cell><Cell><Data ss:Type="Number">0.301654708614858</Data></Cell><Cell><Data ss:Type="Number">0.361155294002599</Data></Cell><Cell><Data ss:Type="Number">0.372488151127891</Data></Cell><Cell><Data ss:Type="Number">0.372960695371392</Data></Cell><Cell><Data ss:Type="Number">0.351430085732724</Data></Cell><Cell><Data ss:Type="Number">0.407513980508791</Data></Cell><Cell><Data ss:Type="Number">0.281408254635906</Data></Cell><Cell><Data ss:Type="Number">0.301921155063519</Data></Cell><Cell><Data ss:Type="Number">0.248627400716428</Data></Cell><Cell><Data ss:Type="Number">0.260456319810717</Data></Cell><Cell><Data ss:Type="Number">0.27669266257788</Data></Cell><Cell><Data ss:Type="Number">0.182516100744229</Data></Cell><Cell><Data ss:Type="Number">0.325284971450345</Data></Cell><Cell><Data ss:Type="Number">0.254371195980942</Data></Cell><Cell><Data ss:Type="Number">0.289538822098451</Data></Cell><Cell><Data ss:Type="Number">0.357738358390544</Data></Cell><Cell><Data ss:Type="Number">0.169308568327045</Data></Cell><Cell><Data ss:Type="Number">0.189732951627913</Data></Cell><Cell><Data ss:Type="Number">0.284497685005916</Data></Cell><Cell><Data ss:Type="Number">0.323220748423754</Data></Cell><Cell><Data ss:Type="Number">0.287111117271961</Data></Cell><Cell><Data ss:Type="Number">0.386446041171283</Data></Cell><Cell><Data ss:Type="Number">0.240365856575355</Data></Cell><Cell><Data ss:Type="Number">0.182743085850715</Data></Cell><Cell><Data ss:Type="Number">0.242102570722524</Data></Cell><Cell><Data ss:Type="Number">0.309640048600486</Data></Cell><Cell><Data ss:Type="Number">0.353598019740462</Data></Cell><Cell><Data ss:Type="Number">0.285721252604485</Data></Cell><Cell><Data ss:Type="Number">0.351430085732724</Data></Cell><Cell><Data ss:Type="Number">0.313240944958785</Data></Cell><Cell><Data ss:Type="Number">0.286221855473751</Data></Cell><Cell><Data ss:Type="Number">0.30502004684833</Data></Cell><Cell><Data ss:Type="Number">0.286319815243438</Data></Cell><Cell><Data ss:Type="Number">0.349367761051817</Data></Cell><Cell><Data ss:Type="Number">0.358442980088226</Data></Cell><Cell><Data ss:Type="Number">0.332721991365706</Data></Cell><Cell><Data ss:Type="Number">0.259312244313913</Data></Cell><Cell><Data ss:Type="Number">0.132762360649966</Data></Cell><Cell><Data ss:Type="Number">0.353401033198753</Data></Cell><Cell><Data ss:Type="Number">0.273978858666857</Data></Cell><Cell><Data ss:Type="Number">0.4022646894446</Data></Cell><Cell><Data ss:Type="Number">0.157518065597896</Data></Cell><Cell><Data ss:Type="Number">0.0948611761652515</Data></Cell><Cell><Data ss:Type="Number">0.281015913313154</Data></Cell><Cell><Data ss:Type="Number">0.26707019551085</Data></Cell><Cell><Data ss:Type="Number">0</Data></Cell><Cell><Data ss:Type="Number">0.194854381213446</Data></Cell><Cell><Data ss:Type="Number">0.376958057949143</Data></Cell><Cell><Data ss:Type="Number">0.445513575166526</Data></Cell><Cell><Data ss:Type="Number">0.423391031861586</Data></Cell><Cell><Data ss:Type="Number">0.0798284777557619</Data></Cell><Cell><Data ss:Type="Number">0.412012481377532</Data></Cell><Cell><Data ss:Type="Number">0.422470376813598</Data></Cell><Cell><Data ss:Type="Number">0.287907579359535</Data></Cell><Cell><Data ss:Type="Number">0.304145514026037</Data></Cell><Cell><Data ss:Type="Number">0.223975077578993</Data></Cell><Cell><Data ss:Type="Number">0.244576291993078</Data></Cell><Cell><Data ss:Type="Number">0.133321783972578</Data></Cell><Cell><Data ss:Type="Number">0.190468284434272</Data></Cell><Cell><Data ss:Type="Number">0.163048850968563</Data></Cell><Cell><Data ss:Type="Number">0.186588789561958</Data></Cell><Cell><Data ss:Type="Number">0.0886854425590528</Data></Cell><Cell><Data ss:Type="Number">0.155386980428327</Data></Cell><Cell><Data ss:Type="Number">0.0969583100134234</Data></Cell><Cell><Data ss:Type="Number">0.0956464629774595</Data></Cell><Cell><Data ss:Type="Number">0.106527205229798</Data></Cell><Cell><Data ss:Type="Number">0.319739564430364</Data></Cell><Cell><Data ss:Type="Number">0.30228133525639</Data></Cell></Row><Row ss:Height="12.816"><Cell><Data ss:Type="String">Development_of_pulmonary_dendritic_cells_and_macrophage_subsets</Data></Cell><Cell><Data ss:Type="Number">0.818835207511681</Data></Cell><Cell><Data ss:Type="Number">0.656271705467987</Data></Cell><Cell><Data ss:Type="Number">0.711572759354627</Data></Cell><Cell><Data ss:Type="Number">0.759080140453037</Data></Cell><Cell><Data ss:Type="Number">0.36191503919699</Data></Cell><Cell><Data ss:Type="Number">0.889831807953577</Data></Cell><Cell><Data ss:Type="Number">0.495373123239674</Data></Cell><Cell><Data ss:Type="Number">0.507878535313359</Data></Cell><Cell><Data ss:Type="Number">0.511285120841845</Data></Cell><Cell><Data ss:Type="Number">0.374278171023439</Data></Cell><Cell><Data ss:Type="Number">0.499223370458451</Data></Cell><Cell><Data ss:Type="Number">0.705343556779428</Data></Cell><Cell><Data ss:Type="Number">0.662682707826908</Data></Cell><Cell><Data ss:Type="Number">0.359796512280884</Data></Cell><Cell><Data ss:Type="Number">0.415472655685119</Data></Cell><Cell><Data ss:Type="Number">0.327278569952873</Data></Cell><Cell><Data ss:Type="Number">0.654409361580916</Data></Cell><Cell><Data ss:Type="Number">0.420802465015172</Data></Cell><Cell><Data ss:Type="Number">0.370026044267233</Data></Cell><Cell><Data ss:Type="Number">0.592809561331685</Data></Cell><Cell><Data ss:Type="Number">0.494700106029301</Data></Cell><Cell><Data ss:Type="Number">0.501315832654661</Data></Cell><Cell><Data ss:Type="Number">0.36191503919699</Data></Cell><Cell><Data ss:Type="Number">0.478954660225429</Data></Cell><Cell><Data ss:Type="Number">0.629944258784232</Data></Cell><Cell><Data ss:Type="Number">0.643452684604446</Data></Cell><Cell><Data ss:Type="Number">0.835521818371972</Data></Cell><Cell><Data ss:Type="Number">0.515347836236506</Data></Cell><Cell><Data ss:Type="Number">0.666744050222069</Data></Cell><Cell><Data ss:Type="Number">0.616774340778353</Data></Cell><Cell><Data ss:Type="Number">0.554582191630169</Data></Cell><Cell><Data ss:Type="Number">0.575889473118107</Data></Cell><Cell><Data ss:Type="Number">0.726461882943894</Data></Cell><Cell><Data ss:Type="Number">0.567557868161245</Data></Cell><Cell><Data ss:Type="Number">0.753040962025146</Data></Cell><Cell><Data ss:Type="Number">0.459559529870409</Data></Cell><Cell><Data ss:Type="Number">0.524788227077748</Data></Cell><Cell><Data ss:Type="Number">0.369197351986225</Data></Cell><Cell><Data ss:Type="Number">0.672246125320393</Data></Cell><Cell><Data ss:Type="Number">0.476298460322999</Data></Cell><Cell><Data ss:Type="Number">0.351121637359126</Data></Cell><Cell><Data ss:Type="Number">0.594589828817387</Data></Cell><Cell><Data ss:Type="Number">0.405683014797147</Data></Cell><Cell><Data ss:Type="Number">0.679210889947454</Data></Cell><Cell><Data ss:Type="Number">0.37039685609429</Data></Cell><Cell><Data ss:Type="Number">0.365335368317572</Data></Cell><Cell><Data ss:Type="Number">0.381237871589259</Data></Cell><Cell><Data ss:Type="Number">0.735526139810071</Data></Cell><Cell><Data ss:Type="Number">0.475916060370912</Data></Cell><Cell><Data ss:Type="Number">0.842463491046417</Data></Cell><Cell><Data ss:Type="Number">0.660583042860861</Data></Cell><Cell><Data ss:Type="Number">0.663920701346347</Data></Cell><Cell><Data ss:Type="Number">0.263352868581859</Data></Cell><Cell><Data ss:Type="Number">0.419302009875202</Data></Cell><Cell><Data ss:Type="Number">0.48884344611408</Data></Cell><Cell><Data ss:Type="Number">0.795953571536819</Data></Cell><Cell><Data ss:Type="Number">0.501315832654661</Data></Cell><Cell><Data ss:Type="Number">0.365335368317572</Data></Cell><Cell><Data ss:Type="Number">0.540737842517513</Data></Cell><Cell><Data ss:Type="Number">1</Data></Cell><Cell><Data ss:Type="Number">0.46073047783798</Data></Cell><Cell><Data ss:Type="Number">0.434254857257499</Data></Cell><Cell><Data ss:Type="Number">0.37124960446665</Data></Cell><Cell><Data ss:Type="Number">0.612968026873928</Data></Cell><Cell><Data ss:Type="Number">0.647046223844248</Data></Cell><Cell><Data ss:Type="Number">0.47109891821397</Data></Cell><Cell><Data ss:Type="Number">0.719776787107622</Data></Cell><Cell><Data ss:Type="Number">0.372342141352991</Data></Cell><Cell><Data ss:Type="Number">1</Data></Cell><Cell><Data ss:Type="Number">0.417661935042604</Data></Cell><Cell><Data ss:Type="Number">0.479720761155999</Data></Cell><Cell><Data ss:Type="Number">0.587393607637135</Data></Cell><Cell><Data ss:Type="Number">0.5879440140481</Data></Cell><Cell><Data ss:Type="Number">0.523331064104969</Data></Cell><Cell><Data ss:Type="Number">0.361787754566587</Data></Cell><Cell><Data ss:Type="Number">0.504268194055142</Data></Cell><Cell><Data ss:Type="Number">0.472194106567521</Data></Cell><Cell><Data ss:Type="Number">0.872221157946266</Data></Cell><Cell><Data ss:Type="Number">0.657824813394343</Data></Cell><Cell><Data ss:Type="Number">0.732049307219075</Data></Cell><Cell><Data ss:Type="Number">0.592708893689764</Data></Cell><Cell><Data ss:Type="Number">0.489184419104226</Data></Cell><Cell><Data ss:Type="Number">0.690434906866866</Data></Cell><Cell><Data ss:Type="Number">0.505724875158411</Data></Cell><Cell><Data ss:Type="Number">0.426950686767523</Data></Cell><Cell><Data ss:Type="Number">0.618999952779666</Data></Cell><Cell><Data ss:Type="Number">0.187229798652803</Data></Cell><Cell><Data ss:Type="Number">0.224041452070464</Data></Cell><Cell><Data ss:Type="Number">0.14080134545844</Data></Cell><Cell><Data ss:Type="Number">0.252876936146353</Data></Cell><Cell><Data ss:Type="Number">0.237220136381295</Data></Cell><Cell><Data ss:Type="Number">0.599786648782416</Data></Cell><Cell><Data ss:Type="Number">0.577959198010952</Data></Cell><Cell><Data ss:Type="Number">0.543896991769737</Data></Cell><Cell><Data ss:Type="Number">0.0531959272713304</Data></Cell><Cell><Data ss:Type="Number">0.195108867388183</Data></Cell><Cell><Data ss:Type="Number">0.519572808587379</Data></Cell><Cell><Data ss:Type="Number">0.572278120157802</Data></Cell><Cell><Data ss:Type="Number">0.667362897233445</Data></Cell><Cell><Data ss:Type="Number">0.361787754566587</Data></Cell><Cell><Data ss:Type="Number">0.212555801119178</Data></Cell><Cell><Data ss:Type="Number">0.268147076617353</Data></Cell><Cell><Data ss:Type="Number">0.117804517710352</Data></Cell><Cell><Data ss:Type="Number">0.508580834459766</Data></Cell><Cell><Data ss:Type="Number">0.259103419141187</Data></Cell><Cell><Data ss:Type="Number">0.228344513829735</Data></Cell><Cell><Data ss:Type="Number">0.658501441207092</Data></Cell><Cell><Data ss:Type="Number">0.667241221503334</Data></Cell><Cell><Data ss:Type="Number">0.607155567203086</Data></Cell><Cell><Data ss:Type="Number">0.605706385557187</Data></Cell><Cell><Data ss:Type="Number">0.215180799093468</Data></Cell><Cell><Data ss:Type="Number">0.590226637096961</Data></Cell><Cell><Data ss:Type="Number">0.160507632922626</Data></Cell><Cell><Data ss:Type="Number">0.184008917962493</Data></Cell><Cell><Data ss:Type="Number">0.186963526085115</Data></Cell><Cell><Data ss:Type="Number">0.630345879320401</Data></Cell><Cell><Data ss:Type="Number">0.209421799344826</Data></Cell><Cell><Data ss:Type="Number">0.234650238912946</Data></Cell><Cell><Data ss:Type="Number">0.273040885037887</Data></Cell><Cell><Data ss:Type="Number">0.200179633157267</Data></Cell><Cell><Data ss:Type="Number">0.151782274923863</Data></Cell><Cell><Data ss:Type="Number">0.244663251329461</Data></Cell><Cell><Data ss:Type="Number">0.179967257014721</Data></Cell><Cell><Data ss:Type="Number">0.234562134399285</Data></Cell><Cell><Data ss:Type="Number">0.267463704208417</Data></Cell><Cell><Data ss:Type="Number">0.2350797879558</Data></Cell><Cell><Data ss:Type="Number">0.209836850658683</Data></Cell><Cell><Data ss:Type="Number">0.161288539731808</Data></Cell><Cell><Data ss:Type="Number">0.245808343599204</Data></Cell><Cell><Data ss:Type="Number">0.207329169200334</Data></Cell><Cell><Data ss:Type="Number">0.449039095616581</Data></Cell><Cell><Data ss:Type="Number">0.199755820124363</Data></Cell><Cell><Data ss:Type="Number">0.463347718328237</Data></Cell><Cell><Data ss:Type="Number">0.57077323487652</Data></Cell><Cell><Data ss:Type="Number">0.263883702311219</Data></Cell><Cell><Data ss:Type="Number">0.273100752637743</Data></Cell><Cell><Data ss:Type="Number">0.169506881352349</Data></Cell><Cell><Data ss:Type="Number">0.295847256638931</Data></Cell><Cell><Data ss:Type="Number">0.327231994036822</Data></Cell><Cell><Data ss:Type="Number">0.181635758894041</Data></Cell><Cell><Data ss:Type="Number">0.172976847250979</Data></Cell><Cell><Data ss:Type="Number">0.115763144003092</Data></Cell><Cell><Data ss:Type="Number">0.57944015508287</Data></Cell><Cell><Data ss:Type="Number">0.240006643787839</Data></Cell><Cell><Data ss:Type="Number">0.481312685379786</Data></Cell><Cell><Data ss:Type="Number">0.13763009687558</Data></Cell><Cell><Data ss:Type="Number">0.133486657632689</Data></Cell><Cell><Data ss:Type="Number">0.206504451650953</Data></Cell><Cell><Data ss:Type="Number">0.198378307150609</Data></Cell><Cell><Data ss:Type="Number">0.0200404900853376</Data></Cell><Cell><Data ss:Type="Number">0.164324581968495</Data></Cell><Cell><Data ss:Type="Number">0.268174241879106</Data></Cell><Cell><Data ss:Type="Number">0.731565994793054</Data></Cell><Cell><Data ss:Type="Number">0.551285665732921</Data></Cell><Cell><Data ss:Type="Number">0</Data></Cell><Cell><Data ss:Type="Number">0.529485026186917</Data></Cell><Cell><Data ss:Type="Number">0.542890946146382</Data></Cell><Cell><Data ss:Type="Number">0.242784681412581</Data></Cell><Cell><Data ss:Type="Number">0.147950694879182</Data></Cell><Cell><Data ss:Type="Number">0.218648682609904</Data></Cell><Cell><Data ss:Type="Number">0.308452683035577</Data></Cell><Cell><Data ss:Type="Number">0.204433822753937</Data></Cell><Cell><Data ss:Type="Number">0.169887926101089</Data></Cell><Cell><Data ss:Type="Number">0.205470507064866</Data></Cell><Cell><Data ss:Type="Number">0.257963538969239</Data></Cell><Cell><Data ss:Type="Number">0.0918696413047045</Data></Cell><Cell><Data ss:Type="Number">0.186735639099484</Data></Cell><Cell><Data ss:Type="Number">0.145693256396528</Data></Cell><Cell><Data ss:Type="Number">0.128592246135894</Data></Cell><Cell><Data ss:Type="Number">0.131161574497981</Data></Cell><Cell><Data ss:Type="Number">0.801631283613487</Data></Cell><Cell><Data ss:Type="Number">0.195185061717555</Data></Cell></Row><Row ss:Height="12.816"><Cell><Data ss:Type="String">Melatonin_metabolism_and_effects</Data></Cell><Cell><Data ss:Type="Number">0.964726457563924</Data></Cell><Cell><Data ss:Type="Number">0.713248496646559</Data></Cell><Cell><Data ss:Type="Number">0.730193334501208</Data></Cell><Cell><Data ss:Type="Number">0.645991215284767</Data></Cell><Cell><Data ss:Type="Number">0.358117351621526</Data></Cell><Cell><Data ss:Type="Number">0.723887085310564</Data></Cell><Cell><Data ss:Type="Number">0.632968753616133</Data></Cell><Cell><Data ss:Type="Number">0.486808028629853</Data></Cell><Cell><Data ss:Type="Number">0.64103746092096</Data></Cell><Cell><Data ss:Type="Number">0.51564812385045</Data></Cell><Cell><Data ss:Type="Number">0.520917509816241</Data></Cell><Cell><Data ss:Type="Number">0.81165980831508</Data></Cell><Cell><Data ss:Type="Number">0.759154334680393</Data></Cell><Cell><Data ss:Type="Number">0.408587670688391</Data></Cell><Cell><Data ss:Type="Number">0.625629843971599</Data></Cell><Cell><Data ss:Type="Number">0.450172582429628</Data></Cell><Cell><Data ss:Type="Number">0.741548431531437</Data></Cell><Cell><Data ss:Type="Number">0.525818241749341</Data></Cell><Cell><Data ss:Type="Number">0.576650126297885</Data></Cell><Cell><Data ss:Type="Number">0.6444725669217</Data></Cell><Cell><Data ss:Type="Number">0.53707292738395</Data></Cell><Cell><Data ss:Type="Number">0.335790419777098</Data></Cell><Cell><Data ss:Type="Number">0.450919121618041</Data></Cell><Cell><Data ss:Type="Number">0.651677076552872</Data></Cell><Cell><Data ss:Type="Number">0.666945938524333</Data></Cell><Cell><Data ss:Type="Number">0.626003780571705</Data></Cell><Cell><Data ss:Type="Number">0.856886007880758</Data></Cell><Cell><Data ss:Type="Number">0.416684642182854</Data></Cell><Cell><Data ss:Type="Number">0.790743106391946</Data></Cell><Cell><Data ss:Type="Number">0.715783004991336</Data></Cell><Cell><Data ss:Type="Number">0.738751377639336</Data></Cell><Cell><Data ss:Type="Number">0.680007458959685</Data></Cell><Cell><Data ss:Type="Number">0.834226834310085</Data></Cell><Cell><Data ss:Type="Number">0.63305350890086</Data></Cell><Cell><Data ss:Type="Number">0.528769435596461</Data></Cell><Cell><Data ss:Type="Number">0.475928023742329</Data></Cell><Cell><Data ss:Type="Number">0.63130725970118</Data></Cell><Cell><Data ss:Type="Number">0.441314556503895</Data></Cell><Cell><Data ss:Type="Number">0.662996315899207</Data></Cell><Cell><Data ss:Type="Number">0.556397561796126</Data></Cell><Cell><Data ss:Type="Number">0.412077472128685</Data></Cell><Cell><Data ss:Type="Number">0.521523450408697</Data></Cell><Cell><Data ss:Type="Number">0.502626795221459</Data></Cell><Cell><Data ss:Type="Number">0.7152473916209</Data></Cell><Cell><Data ss:Type="Number">0.380432385264434</Data></Cell><Cell><Data ss:Type="Number">0.520249862554574</Data></Cell><Cell><Data ss:Type="Number">0.491837973775076</Data></Cell><Cell><Data ss:Type="Number">0.751873990925585</Data></Cell><Cell><Data ss:Type="Number">0.404247560270705</Data></Cell><Cell><Data ss:Type="Number">0.827757026735378</Data></Cell><Cell><Data ss:Type="Number">0.624293363132805</Data></Cell><Cell><Data ss:Type="Number">0.519506357749906</Data></Cell><Cell><Data ss:Type="Number">0.732975995002687</Data></Cell><Cell><Data ss:Type="Number">0.438978393182244</Data></Cell><Cell><Data ss:Type="Number">0.587833310980314</Data></Cell><Cell><Data ss:Type="Number">0.79986367823209</Data></Cell><Cell><Data ss:Type="Number">0.344128121856805</Data></Cell><Cell><Data ss:Type="Number">0.562099951651475</Data></Cell><Cell><Data ss:Type="Number">0.600898792970509</Data></Cell><Cell><Data ss:Type="Number">1</Data></Cell><Cell><Data ss:Type="Number">0.591559263144285</Data></Cell><Cell><Data ss:Type="Number">0.664309477005898</Data></Cell><Cell><Data ss:Type="Number">0.528769435596461</Data></Cell><Cell><Data ss:Type="Number">0.524892336166853</Data></Cell><Cell><Data ss:Type="Number">0.658827577232037</Data></Cell><Cell><Data ss:Type="Number">0.662202966756755</Data></Cell><Cell><Data ss:Type="Number">0.616924878852925</Data></Cell><Cell><Data ss:Type="Number">0.42579114204396</Data></Cell><Cell><Data ss:Type="Number">0.857493075051308</Data></Cell><Cell><Data ss:Type="Number">0.602111649585052</Data></Cell><Cell><Data ss:Type="Number">0.654876287579211</Data></Cell><Cell><Data ss:Type="Number">0.587060247430386</Data></Cell><Cell><Data ss:Type="Number">0.669319394225752</Data></Cell><Cell><Data ss:Type="Number">0.652386626162135</Data></Cell><Cell><Data ss:Type="Number">0.519059796549597</Data></Cell><Cell><Data ss:Type="Number">0.577057707328426</Data></Cell><Cell><Data ss:Type="Number">0.424707313217159</Data></Cell><Cell><Data ss:Type="Number">0.626679979232321</Data></Cell><Cell><Data ss:Type="Number">0.630237851390523</Data></Cell><Cell><Data ss:Type="Number">0.695833417124768</Data></Cell><Cell><Data ss:Type="Number">0.742370771390603</Data></Cell><Cell><Data ss:Type="Number">0.658492812852068</Data></Cell><Cell><Data ss:Type="Number">0.422716948873934</Data></Cell><Cell><Data ss:Type="Number">0.562466229222474</Data></Cell><Cell><Data ss:Type="Number">0.588533817242277</Data></Cell><Cell><Data ss:Type="Number">0.397628025422803</Data></Cell><Cell><Data ss:Type="Number">0.166920322955726</Data></Cell><Cell><Data ss:Type="Number">0.178350325716944</Data></Cell><Cell><Data ss:Type="Number">0.0812018204877981</Data></Cell><Cell><Data ss:Type="Number">0.207363991092854</Data></Cell><Cell><Data ss:Type="Number">0.213355815663361</Data></Cell><Cell><Data ss:Type="Number">0.372110848403333</Data></Cell><Cell><Data ss:Type="Number">0.291805796681925</Data></Cell><Cell><Data ss:Type="Number">0.248969375627213</Data></Cell><Cell><Data ss:Type="Number">0.0312219345061998</Data></Cell><Cell><Data ss:Type="Number">0.259584584558906</Data></Cell><Cell><Data ss:Type="Number">0.237475814584421</Data></Cell><Cell><Data ss:Type="Number">0.222177170404139</Data></Cell><Cell><Data ss:Type="Number">0.336099734493936</Data></Cell><Cell><Data ss:Type="Number">0.34481142588383</Data></Cell><Cell><Data ss:Type="Number">0.175738674163653</Data></Cell><Cell><Data ss:Type="Number">0.309389221478187</Data></Cell><Cell><Data ss:Type="Number">0.0708156964327954</Data></Cell><Cell><Data ss:Type="Number">0.302498070687116</Data></Cell><Cell><Data ss:Type="Number">0.330253739878996</Data></Cell><Cell><Data ss:Type="Number">0.265822139599433</Data></Cell><Cell><Data ss:Type="Number">0.231531105945015</Data></Cell><Cell><Data ss:Type="Number">0.228602300560991</Data></Cell><Cell><Data ss:Type="Number">0.224818189008834</Data></Cell><Cell><Data ss:Type="Number">0.245481184956149</Data></Cell><Cell><Data ss:Type="Number">0.216349424997291</Data></Cell><Cell><Data ss:Type="Number">0.20342750640494</Data></Cell><Cell><Data ss:Type="Number">0.167101061097786</Data></Cell><Cell><Data ss:Type="Number">0.209509101403481</Data></Cell><Cell><Data ss:Type="Number">0.20643474157984</Data></Cell><Cell><Data ss:Type="Number">0.119324589167673</Data></Cell><Cell><Data ss:Type="Number">0.228602300560991</Data></Cell><Cell><Data ss:Type="Number">0.175283997785013</Data></Cell><Cell><Data ss:Type="Number">0.219647107229233</Data></Cell><Cell><Data ss:Type="Number">0.254018046682479</Data></Cell><Cell><Data ss:Type="Number">0.159886935060124</Data></Cell><Cell><Data ss:Type="Number">0.428110318942099</Data></Cell><Cell><Data ss:Type="Number">0.23691131774697</Data></Cell><Cell><Data ss:Type="Number">0.24140019741119</Data></Cell><Cell><Data ss:Type="Number">0.250245647619583</Data></Cell><Cell><Data ss:Type="Number">0.333496129670889</Data></Cell><Cell><Data ss:Type="Number">0.183268885455256</Data></Cell><Cell><Data ss:Type="Number">0.131804910724955</Data></Cell><Cell><Data ss:Type="Number">0.239340528028242</Data></Cell><Cell><Data ss:Type="Number">0.249928369807405</Data></Cell><Cell><Data ss:Type="Number">0.261369468784662</Data></Cell><Cell><Data ss:Type="Number">0.310196551106482</Data></Cell><Cell><Data ss:Type="Number">0.288500947645747</Data></Cell><Cell><Data ss:Type="Number">0.256235754930734</Data></Cell><Cell><Data ss:Type="Number">0.236701944564112</Data></Cell><Cell><Data ss:Type="Number">0.218580152304323</Data></Cell><Cell><Data ss:Type="Number">0.235006563428218</Data></Cell><Cell><Data ss:Type="Number">0.303833971917566</Data></Cell><Cell><Data ss:Type="Number">0.385061603630055</Data></Cell><Cell><Data ss:Type="Number">0.244186054275551</Data></Cell><Cell><Data ss:Type="Number">0.192277053412867</Data></Cell><Cell><Data ss:Type="Number">0.105931774785231</Data></Cell><Cell><Data ss:Type="Number">0.252011751616519</Data></Cell><Cell><Data ss:Type="Number">0.240352924191381</Data></Cell><Cell><Data ss:Type="Number">0.279467365286264</Data></Cell><Cell><Data ss:Type="Number">0.2102053923558</Data></Cell><Cell><Data ss:Type="Number">0.103107359175851</Data></Cell><Cell><Data ss:Type="Number">0.368458935622576</Data></Cell><Cell><Data ss:Type="Number">0.262728965658183</Data></Cell><Cell><Data ss:Type="Number">0.0360920445882678</Data></Cell><Cell><Data ss:Type="Number">0.152442498701214</Data></Cell><Cell><Data ss:Type="Number">0.239782308161899</Data></Cell><Cell><Data ss:Type="Number">0.400519772577234</Data></Cell><Cell><Data ss:Type="Number">0.383947049509285</Data></Cell><Cell><Data ss:Type="Number">0</Data></Cell><Cell><Data ss:Type="Number">0.260808753780456</Data></Cell><Cell><Data ss:Type="Number">0.322043301147825</Data></Cell><Cell><Data ss:Type="Number">0.214642599421081</Data></Cell><Cell><Data ss:Type="Number">0.180681693640251</Data></Cell><Cell><Data ss:Type="Number">0.153185621790299</Data></Cell><Cell><Data ss:Type="Number">0.147075335844822</Data></Cell><Cell><Data ss:Type="Number">0.114525932332143</Data></Cell><Cell><Data ss:Type="Number">0.106839024553029</Data></Cell><Cell><Data ss:Type="Number">0.131834034528228</Data></Cell><Cell><Data ss:Type="Number">0.167289490481512</Data></Cell><Cell><Data ss:Type="Number">0.0496909277366346</Data></Cell><Cell><Data ss:Type="Number">0.0982971811216305</Data></Cell><Cell><Data ss:Type="Number">0.0472014619952757</Data></Cell><Cell><Data ss:Type="Number">0.0806130013815896</Data></Cell><Cell><Data ss:Type="Number">0.045721613032715</Data></Cell><Cell><Data ss:Type="Number">0.112387718046523</Data></Cell><Cell><Data ss:Type="Number">0.23691131774697</Data></Cell></Row><Row ss:Height="12.816"><Cell><Data ss:Type="String">One_carbon_metabolism_and_related_pathways</Data></Cell><Cell><Data ss:Type="Number">0.391942097310974</Data></Cell><Cell><Data ss:Type="Number">0.659195615645563</Data></Cell><Cell><Data ss:Type="Number">0.707403658907837</Data></Cell><Cell><Data ss:Type="Number">0.604083324072279</Data></Cell><Cell><Data ss:Type="Number">0.402393889531881</Data></Cell><Cell><Data ss:Type="Number">0.734091981740846</Data></Cell><Cell><Data ss:Type="Number">0.666235918386428</Data></Cell><Cell><Data ss:Type="Number">0.481958355661604</Data></Cell><Cell><Data ss:Type="Number">0.620562196482659</Data></Cell><Cell><Data ss:Type="Number">0.477353286243345</Data></Cell><Cell><Data ss:Type="Number">0.508143379410347</Data></Cell><Cell><Data ss:Type="Number">0.578409175138733</Data></Cell><Cell><Data ss:Type="Number">0.714772845135185</Data></Cell><Cell><Data ss:Type="Number">0.450887862688024</Data></Cell><Cell><Data ss:Type="Number">0.561290130691651</Data></Cell><Cell><Data ss:Type="Number">0.427354802947595</Data></Cell><Cell><Data ss:Type="Number">0.658879243652087</Data></Cell><Cell><Data ss:Type="Number">0.501628239740086</Data></Cell><Cell><Data ss:Type="Number">0.381104135835827</Data></Cell><Cell><Data ss:Type="Number">0.287399329176154</Data></Cell><Cell><Data ss:Type="Number">0.531507917813209</Data></Cell><Cell><Data ss:Type="Number">0.450887862688024</Data></Cell><Cell><Data ss:Type="Number">0.413200454689606</Data></Cell><Cell><Data ss:Type="Number">0.614875450058771</Data></Cell><Cell><Data ss:Type="Number">0.552768744071089</Data></Cell><Cell><Data ss:Type="Number">0.619186649335332</Data></Cell><Cell><Data ss:Type="Number">0.673557364010598</Data></Cell><Cell><Data ss:Type="Number">0.538556760397774</Data></Cell><Cell><Data ss:Type="Number">0.688666704663416</Data></Cell><Cell><Data ss:Type="Number">0.702307812683386</Data></Cell><Cell><Data ss:Type="Number">0.363352132521618</Data></Cell><Cell><Data ss:Type="Number">0.663554620114837</Data></Cell><Cell><Data ss:Type="Number">0.645217544621998</Data></Cell><Cell><Data ss:Type="Number">0.631439679138082</Data></Cell><Cell><Data ss:Type="Number">0.481882947230268</Data></Cell><Cell><Data ss:Type="Number">0.442192491874861</Data></Cell><Cell><Data ss:Type="Number">0.614512164022104</Data></Cell><Cell><Data ss:Type="Number">0.273703891486306</Data></Cell><Cell><Data ss:Type="Number">0.627425432523435</Data></Cell><Cell><Data ss:Type="Number">0.516821889439468</Data></Cell><Cell><Data ss:Type="Number">0.417745187813757</Data></Cell><Cell><Data ss:Type="Number">0.420710068798535</Data></Cell><Cell><Data ss:Type="Number">0.409202764332169</Data></Cell><Cell><Data ss:Type="Number">0.646212856623173</Data></Cell><Cell><Data ss:Type="Number">0.359279633420524</Data></Cell><Cell><Data ss:Type="Number">0.479767389047995</Data></Cell><Cell><Data ss:Type="Number">0.495913138609542</Data></Cell><Cell><Data ss:Type="Number">0.778521935411021</Data></Cell><Cell><Data ss:Type="Number">0.344016136177707</Data></Cell><Cell><Data ss:Type="Number">0.672310596791944</Data></Cell><Cell><Data ss:Type="Number">0.530033615523686</Data></Cell><Cell><Data ss:Type="Number">0.530335169391082</Data></Cell><Cell><Data ss:Type="Number">0.700493709673992</Data></Cell><Cell><Data ss:Type="Number">0.463305285397405</Data></Cell><Cell><Data ss:Type="Number">0.528581741412564</Data></Cell><Cell><Data ss:Type="Number">0.646522636127694</Data></Cell><Cell><Data ss:Type="Number">0.431834563985412</Data></Cell><Cell><Data ss:Type="Number">0.56366398364031</Data></Cell><Cell><Data ss:Type="Number">0.584197160862468</Data></Cell><Cell><Data ss:Type="Number">1</Data></Cell><Cell><Data ss:Type="Number">0.63664442453071</Data></Cell><Cell><Data ss:Type="Number">0.71835374582859</Data></Cell><Cell><Data ss:Type="Number">0.324879923331877</Data></Cell><Cell><Data ss:Type="Number">0.268884887882836</Data></Cell><Cell><Data ss:Type="Number">0.611670147537085</Data></Cell><Cell><Data ss:Type="Number">0.679737075871341</Data></Cell><Cell><Data ss:Type="Number">0.704341129048275</Data></Cell><Cell><Data ss:Type="Number">0.349476235643771</Data></Cell><Cell><Data ss:Type="Number">0.353284297575958</Data></Cell><Cell><Data ss:Type="Number">0.405657830504905</Data></Cell><Cell><Data ss:Type="Number">0.638326058965683</Data></Cell><Cell><Data ss:Type="Number">0.547692149174625</Data></Cell><Cell><Data ss:Type="Number">0.549098973598758</Data></Cell><Cell><Data ss:Type="Number">0.553981121214901</Data></Cell><Cell><Data ss:Type="Number">0.431719625508203</Data></Cell><Cell><Data ss:Type="Number">0.488279305298802</Data></Cell><Cell><Data ss:Type="Number">0.476750661639815</Data></Cell><Cell><Data ss:Type="Number">0.654523741647146</Data></Cell><Cell><Data ss:Type="Number">0.544827362318299</Data></Cell><Cell><Data ss:Type="Number">0.608766482397343</Data></Cell><Cell><Data ss:Type="Number">0.632337400216274</Data></Cell><Cell><Data ss:Type="Number">0.57142146936394</Data></Cell><Cell><Data ss:Type="Number">0.50883612041503</Data></Cell><Cell><Data ss:Type="Number">0.576291242148603</Data></Cell><Cell><Data ss:Type="Number">0.559729587740504</Data></Cell><Cell><Data ss:Type="Number">0.402937085929579</Data></Cell><Cell><Data ss:Type="Number">0.106151351692049</Data></Cell><Cell><Data ss:Type="Number">0.12594948991068</Data></Cell><Cell><Data ss:Type="Number">0.0464487230272417</Data></Cell><Cell><Data ss:Type="Number">0.20628339548076</Data></Cell><Cell><Data ss:Type="Number">0.17293046256976</Data></Cell><Cell><Data ss:Type="Number">0.247699057579385</Data></Cell><Cell><Data ss:Type="Number">0.288240012194816</Data></Cell><Cell><Data ss:Type="Number">0.292226296379612</Data></Cell><Cell><Data ss:Type="Number">0</Data></Cell><Cell><Data ss:Type="Number">0.310082738299064</Data></Cell><Cell><Data ss:Type="Number">0.278902040976099</Data></Cell><Cell><Data ss:Type="Number">0.278858045937877</Data></Cell><Cell><Data ss:Type="Number">0.296509578701583</Data></Cell><Cell><Data ss:Type="Number">0.345866013367492</Data></Cell><Cell><Data ss:Type="Number">0.111114177614226</Data></Cell><Cell><Data ss:Type="Number">0.277553457330685</Data></Cell><Cell><Data ss:Type="Number">0.0130429969619362</Data></Cell><Cell><Data ss:Type="Number">0.306233910849883</Data></Cell><Cell><Data ss:Type="Number">0.218288938124482</Data></Cell><Cell><Data ss:Type="Number">0.261124986714616</Data></Cell><Cell><Data ss:Type="Number">0.28051594488714</Data></Cell><Cell><Data ss:Type="Number">0.286221805888658</Data></Cell><Cell><Data ss:Type="Number">0.262005497403971</Data></Cell><Cell><Data ss:Type="Number">0.341653410269782</Data></Cell><Cell><Data ss:Type="Number">0.222481315213502</Data></Cell><Cell><Data ss:Type="Number">0.234323793595812</Data></Cell><Cell><Data ss:Type="Number">0.156051155118173</Data></Cell><Cell><Data ss:Type="Number">0.213969890234777</Data></Cell><Cell><Data ss:Type="Number">0.197723702648017</Data></Cell><Cell><Data ss:Type="Number">0.172425725458455</Data></Cell><Cell><Data ss:Type="Number">0.244877863978463</Data></Cell><Cell><Data ss:Type="Number">0.188716009475893</Data></Cell><Cell><Data ss:Type="Number">0.215895326553137</Data></Cell><Cell><Data ss:Type="Number">0.282481319270659</Data></Cell><Cell><Data ss:Type="Number">0.156341384309556</Data></Cell><Cell><Data ss:Type="Number">0.0604699377268937</Data></Cell><Cell><Data ss:Type="Number">0.19177441705942</Data></Cell><Cell><Data ss:Type="Number">0.208442602729574</Data></Cell><Cell><Data ss:Type="Number">0.245023534949231</Data></Cell><Cell><Data ss:Type="Number">0.281439059912002</Data></Cell><Cell><Data ss:Type="Number">0.170969984893656</Data></Cell><Cell><Data ss:Type="Number">0.141233115109099</Data></Cell><Cell><Data ss:Type="Number">0.127235000513798</Data></Cell><Cell><Data ss:Type="Number">0.254727841173126</Data></Cell><Cell><Data ss:Type="Number">0.251308003699949</Data></Cell><Cell><Data ss:Type="Number">0.169136351258715</Data></Cell><Cell><Data ss:Type="Number">0.289093389962963</Data></Cell><Cell><Data ss:Type="Number">0.214413892180679</Data></Cell><Cell><Data ss:Type="Number">0.176702008557202</Data></Cell><Cell><Data ss:Type="Number">0.177545669971129</Data></Cell><Cell><Data ss:Type="Number">0.224150090793624</Data></Cell><Cell><Data ss:Type="Number">0.27417454620544</Data></Cell><Cell><Data ss:Type="Number">0.262604200223542</Data></Cell><Cell><Data ss:Type="Number">0.240444133068657</Data></Cell><Cell><Data ss:Type="Number">0.173035104666708</Data></Cell><Cell><Data ss:Type="Number">0.0718830513620501</Data></Cell><Cell><Data ss:Type="Number">0.297315772832255</Data></Cell><Cell><Data ss:Type="Number">0.189233583727646</Data></Cell><Cell><Data ss:Type="Number">0.316733070796581</Data></Cell><Cell><Data ss:Type="Number">0.0842226033874124</Data></Cell><Cell><Data ss:Type="Number">0.059257229523391</Data></Cell><Cell><Data ss:Type="Number">0.180533308734694</Data></Cell><Cell><Data ss:Type="Number">0.215349243363477</Data></Cell><Cell><Data ss:Type="Number">0.105544674102838</Data></Cell><Cell><Data ss:Type="Number">0.148087464715275</Data></Cell><Cell><Data ss:Type="Number">0.29491911964822</Data></Cell><Cell><Data ss:Type="Number">0.376987664655584</Data></Cell><Cell><Data ss:Type="Number">0.310082738299064</Data></Cell><Cell><Data ss:Type="Number">0</Data></Cell><Cell><Data ss:Type="Number">0.330899231501112</Data></Cell><Cell><Data ss:Type="Number">0.399835021962103</Data></Cell><Cell><Data ss:Type="Number">0.198347908458494</Data></Cell><Cell><Data ss:Type="Number">0.185659108973421</Data></Cell><Cell><Data ss:Type="Number">0.144193495368589</Data></Cell><Cell><Data ss:Type="Number">0.172657429500053</Data></Cell><Cell><Data ss:Type="Number">0</Data></Cell><Cell><Data ss:Type="Number">0.0765819934921737</Data></Cell><Cell><Data ss:Type="Number">0.0523435231078891</Data></Cell><Cell><Data ss:Type="Number">0.104228557692417</Data></Cell><Cell><Data ss:Type="Number">0.0125596947113943</Data></Cell><Cell><Data ss:Type="Number">0.0615397033949071</Data></Cell><Cell><Data ss:Type="Number">0</Data></Cell><Cell><Data ss:Type="Number">0.0770947337634381</Data></Cell><Cell><Data ss:Type="Number">0.00386904557194264</Data></Cell><Cell><Data ss:Type="Number">0.44784940474272</Data></Cell><Cell><Data ss:Type="Number">0.23059199889062</Data></Cell></Row><Row ss:Height="12.816"><Cell><Data ss:Type="String">Nicotine_Metabolism</Data></Cell><Cell><Data ss:Type="Number">0.9929143569555</Data></Cell><Cell><Data ss:Type="Number">1</Data></Cell><Cell><Data ss:Type="Number">0.945593416601234</Data></Cell><Cell><Data ss:Type="Number">1</Data></Cell><Cell><Data ss:Type="Number">0.849668534771139</Data></Cell><Cell><Data ss:Type="Number">1</Data></Cell><Cell><Data ss:Type="Number">0.379230203195671</Data></Cell><Cell><Data ss:Type="Number">0.808420469863121</Data></Cell><Cell><Data ss:Type="Number">0.85923132269261</Data></Cell><Cell><Data ss:Type="Number">0.760891064855478</Data></Cell><Cell><Data ss:Type="Number">0.887140212569645</Data></Cell><Cell><Data ss:Type="Number">0.94640001242075</Data></Cell><Cell><Data ss:Type="Number">0.953709838290623</Data></Cell><Cell><Data ss:Type="Number">1</Data></Cell><Cell><Data ss:Type="Number">0.73740284415602</Data></Cell><Cell><Data ss:Type="Number">0.771962141198007</Data></Cell><Cell><Data ss:Type="Number">0.833704267232071</Data></Cell><Cell><Data ss:Type="Number">0.858441789030596</Data></Cell><Cell><Data ss:Type="Number">0.995970198951167</Data></Cell><Cell><Data ss:Type="Number">0.0439271391015817</Data></Cell><Cell><Data ss:Type="Number">0.822775702716061</Data></Cell><Cell><Data ss:Type="Number">0.71025362649064</Data></Cell><Cell><Data ss:Type="Number">0.787379625342306</Data></Cell><Cell><Data ss:Type="Number">0.920521825252202</Data></Cell><Cell><Data ss:Type="Number">0.852619670948575</Data></Cell><Cell><Data ss:Type="Number">0.129662605578078</Data></Cell><Cell><Data ss:Type="Number">0.989550688977839</Data></Cell><Cell><Data ss:Type="Number">0.747768003047912</Data></Cell><Cell><Data ss:Type="Number">0.994186066560501</Data></Cell><Cell><Data ss:Type="Number">0.830646621184222</Data></Cell><Cell><Data ss:Type="Number">0.870166604325033</Data></Cell><Cell><Data ss:Type="Number">0.922823655575432</Data></Cell><Cell><Data ss:Type="Number">0.291862662409134</Data></Cell><Cell><Data ss:Type="Number">0.84684792400272</Data></Cell><Cell><Data ss:Type="Number">0.885268481528764</Data></Cell><Cell><Data ss:Type="Number">0.82349384334154</Data></Cell><Cell><Data ss:Type="Number">0.870266711998871</Data></Cell><Cell><Data ss:Type="Number">0.421036046631822</Data></Cell><Cell><Data ss:Type="Number">0.882310161499809</Data></Cell><Cell><Data ss:Type="Number">0.72097289788355</Data></Cell><Cell><Data ss:Type="Number">0.650458669997514</Data></Cell><Cell><Data ss:Type="Number">0.781645087891061</Data></Cell><Cell><Data ss:Type="Number">0.814799367181746</Data></Cell><Cell><Data ss:Type="Number">0.875998699302188</Data></Cell><Cell><Data ss:Type="Number">0.77491666503457</Data></Cell><Cell><Data ss:Type="Number">0.998453097999763</Data></Cell><Cell><Data ss:Type="Number">0.811878081973731</Data></Cell><Cell><Data ss:Type="Number">0.936054484569993</Data></Cell><Cell><Data ss:Type="Number">0.746760839173416</Data></Cell><Cell><Data ss:Type="Number">0.972934103522884</Data></Cell><Cell><Data ss:Type="Number">0.980301363249242</Data></Cell><Cell><Data ss:Type="Number">0.38856612764493</Data></Cell><Cell><Data ss:Type="Number">0.965670340957322</Data></Cell><Cell><Data ss:Type="Number">0.791179965504297</Data></Cell><Cell><Data ss:Type="Number">0.977342326455382</Data></Cell><Cell><Data ss:Type="Number">0.873471482427709</Data></Cell><Cell><Data ss:Type="Number">0.743725610144463</Data></Cell><Cell><Data ss:Type="Number">0.840444578381375</Data></Cell><Cell><Data ss:Type="Number">0.779920454433067</Data></Cell><Cell><Data ss:Type="Number">1</Data></Cell><Cell><Data ss:Type="Number">0.762580487768457</Data></Cell><Cell><Data ss:Type="Number">0.856934084567605</Data></Cell><Cell><Data ss:Type="Number">0.0907015203360478</Data></Cell><Cell><Data ss:Type="Number">0.825849032707516</Data></Cell><Cell><Data ss:Type="Number">0.893394840199801</Data></Cell><Cell><Data ss:Type="Number">0.940408074256788</Data></Cell><Cell><Data ss:Type="Number">0.999689470003094</Data></Cell><Cell><Data ss:Type="Number">0.838023533024051</Data></Cell><Cell><Data ss:Type="Number">1</Data></Cell><Cell><Data ss:Type="Number">0.831815589902536</Data></Cell><Cell><Data ss:Type="Number">0.831207389415938</Data></Cell><Cell><Data ss:Type="Number">1</Data></Cell><Cell><Data ss:Type="Number">0.866840425830712</Data></Cell><Cell><Data ss:Type="Number">0.924462886194602</Data></Cell><Cell><Data ss:Type="Number">0.917629442846534</Data></Cell><Cell><Data ss:Type="Number">0.229210507687838</Data></Cell><Cell><Data ss:Type="Number">0.764697293291927</Data></Cell><Cell><Data ss:Type="Number">0.979141971237052</Data></Cell><Cell><Data ss:Type="Number">0</Data></Cell><Cell><Data ss:Type="Number">0.965502530874336</Data></Cell><Cell><Data ss:Type="Number">0.0883186126304175</Data></Cell><Cell><Data ss:Type="Number">0.906920220703762</Data></Cell><Cell><Data ss:Type="Number">1</Data></Cell><Cell><Data ss:Type="Number">0.834925257312683</Data></Cell><Cell><Data ss:Type="Number">0.475771816838048</Data></Cell><Cell><Data ss:Type="Number">0.849130507510751</Data></Cell><Cell><Data ss:Type="Number">0.644533599803073</Data></Cell><Cell><Data ss:Type="Number">0.670135365995273</Data></Cell><Cell><Data ss:Type="Number">0.613969963722761</Data></Cell><Cell><Data ss:Type="Number">0.657239492539973</Data></Cell><Cell><Data ss:Type="Number">0.599196411529793</Data></Cell><Cell><Data ss:Type="Number">0.447407235667873</Data></Cell><Cell><Data ss:Type="Number">0.825209695220032</Data></Cell><Cell><Data ss:Type="Number">0.804829439904371</Data></Cell><Cell><Data ss:Type="Number">0.637632789245944</Data></Cell><Cell><Data ss:Type="Number">0.835481494516035</Data></Cell><Cell><Data ss:Type="Number">0.768728755819357</Data></Cell><Cell><Data ss:Type="Number">0.840090269448242</Data></Cell><Cell><Data ss:Type="Number">0.439712682539985</Data></Cell><Cell><Data ss:Type="Number">0.728663997468888</Data></Cell><Cell><Data ss:Type="Number">0.629355205649317</Data></Cell><Cell><Data ss:Type="Number">0.83512834212073</Data></Cell><Cell><Data ss:Type="Number">0.607068489858907</Data></Cell><Cell><Data ss:Type="Number">0.743787474567731</Data></Cell><Cell><Data ss:Type="Number">0.559525698793912</Data></Cell><Cell><Data ss:Type="Number">0.793618321931631</Data></Cell><Cell><Data ss:Type="Number">0.418565847162916</Data></Cell><Cell><Data ss:Type="Number">0.731487141666684</Data></Cell><Cell><Data ss:Type="Number">0.800681395634075</Data></Cell><Cell><Data ss:Type="Number">0.871884957406053</Data></Cell><Cell><Data ss:Type="Number">0.737127618046306</Data></Cell><Cell><Data ss:Type="Number">0.488509493927401</Data></Cell><Cell><Data ss:Type="Number">0.516258562673595</Data></Cell><Cell><Data ss:Type="Number">0.642381818476065</Data></Cell><Cell><Data ss:Type="Number">0.601707463138547</Data></Cell><Cell><Data ss:Type="Number">0.679430015737263</Data></Cell><Cell><Data ss:Type="Number">0.748580538312094</Data></Cell><Cell><Data ss:Type="Number">0.752995008855976</Data></Cell><Cell><Data ss:Type="Number">0.716328701956433</Data></Cell><Cell><Data ss:Type="Number">0.509516990772888</Data></Cell><Cell><Data ss:Type="Number">0.546393447501721</Data></Cell><Cell><Data ss:Type="Number">0.633238979400499</Data></Cell><Cell><Data ss:Type="Number">0.702070353398169</Data></Cell><Cell><Data ss:Type="Number">0.565249118026827</Data></Cell><Cell><Data ss:Type="Number">0.721610460972413</Data></Cell><Cell><Data ss:Type="Number">0.691871785636294</Data></Cell><Cell><Data ss:Type="Number">0.646063111721025</Data></Cell><Cell><Data ss:Type="Number">0.648505564398474</Data></Cell><Cell><Data ss:Type="Number">0.548610890567378</Data></Cell><Cell><Data ss:Type="Number">0.682568896114094</Data></Cell><Cell><Data ss:Type="Number">0.433379419630294</Data></Cell><Cell><Data ss:Type="Number">0.65244890368446</Data></Cell><Cell><Data ss:Type="Number">0.792764113517922</Data></Cell><Cell><Data ss:Type="Number">0.730741788406969</Data></Cell><Cell><Data ss:Type="Number">0.691871785636294</Data></Cell><Cell><Data ss:Type="Number">0.580222108445859</Data></Cell><Cell><Data ss:Type="Number">0.713144174775366</Data></Cell><Cell><Data ss:Type="Number">0.666787054456614</Data></Cell><Cell><Data ss:Type="Number">0.470389122139531</Data></Cell><Cell><Data ss:Type="Number">0.75883267896764</Data></Cell><Cell><Data ss:Type="Number">0.718748639404838</Data></Cell><Cell><Data ss:Type="Number">0.591023220014572</Data></Cell><Cell><Data ss:Type="Number">0.830991022909483</Data></Cell><Cell><Data ss:Type="Number">0.653682868252909</Data></Cell><Cell><Data ss:Type="Number">0.421211879418911</Data></Cell><Cell><Data ss:Type="Number">0.634940445478724</Data></Cell><Cell><Data ss:Type="Number">0.580556501144318</Data></Cell><Cell><Data ss:Type="Number">0.653682868252909</Data></Cell><Cell><Data ss:Type="Number">0.597107806925168</Data></Cell><Cell><Data ss:Type="Number">0.61639503680558</Data></Cell><Cell><Data ss:Type="Number">0.67354838176731</Data></Cell><Cell><Data ss:Type="Number">0.717997985076847</Data></Cell><Cell><Data ss:Type="Number">0.938204650299586</Data></Cell><Cell><Data ss:Type="Number">0.840526948311325</Data></Cell><Cell><Data ss:Type="Number">0.573206795808802</Data></Cell><Cell><Data ss:Type="Number">0.839311548465758</Data></Cell><Cell><Data ss:Type="Number">0.944624434211103</Data></Cell><Cell><Data ss:Type="Number">0.664550737385776</Data></Cell><Cell><Data ss:Type="Number">0.668506800177018</Data></Cell><Cell><Data ss:Type="Number">0.620386571919398</Data></Cell><Cell><Data ss:Type="Number">0.673313195288797</Data></Cell><Cell><Data ss:Type="Number">0.629414982862071</Data></Cell><Cell><Data ss:Type="Number">0.637390597659395</Data></Cell><Cell><Data ss:Type="Number">0.631611139783147</Data></Cell><Cell><Data ss:Type="Number">0.37314460043717</Data></Cell><Cell><Data ss:Type="Number">0.580222108445859</Data></Cell><Cell><Data ss:Type="Number">0.533220996228485</Data></Cell><Cell><Data ss:Type="Number">0.606053036929248</Data></Cell><Cell><Data ss:Type="Number">0.617076134996329</Data></Cell><Cell><Data ss:Type="Number">0.626975103221471</Data></Cell><Cell><Data ss:Type="Number">0.823167250682592</Data></Cell><Cell><Data ss:Type="Number">0.67525590112102</Data></Cell></Row><Row ss:Height="12.816"><Cell><Data ss:Type="String">Signaling_Pathways_in_Glioblastoma</Data></Cell><Cell><Data ss:Type="Number">0.511548481741031</Data></Cell><Cell><Data ss:Type="Number">0.77408185444732</Data></Cell><Cell><Data ss:Type="Number">0.921744615542853</Data></Cell><Cell><Data ss:Type="Number">0.729708614861895</Data></Cell><Cell><Data ss:Type="Number">0.306958420096152</Data></Cell><Cell><Data ss:Type="Number">0.776913234295364</Data></Cell><Cell><Data ss:Type="Number">0.630457185819524</Data></Cell><Cell><Data ss:Type="Number">0.355710147913787</Data></Cell><Cell><Data ss:Type="Number">0.615163211083807</Data></Cell><Cell><Data ss:Type="Number">0.42624869456318</Data></Cell><Cell><Data ss:Type="Number">0.350376725549974</Data></Cell><Cell><Data ss:Type="Number">0.926163929981183</Data></Cell><Cell><Data ss:Type="Number">0.741715831066662</Data></Cell><Cell><Data ss:Type="Number">0.490300343136986</Data></Cell><Cell><Data ss:Type="Number">0.588441745809288</Data></Cell><Cell><Data ss:Type="Number">0.392773520016259</Data></Cell><Cell><Data ss:Type="Number">0.861156278003644</Data></Cell><Cell><Data ss:Type="Number">0.378958505625617</Data></Cell><Cell><Data ss:Type="Number">0.490300343136986</Data></Cell><Cell><Data ss:Type="Number">0.346970808574677</Data></Cell><Cell><Data ss:Type="Number">0.344149601170107</Data></Cell><Cell><Data ss:Type="Number">0.270119002946954</Data></Cell><Cell><Data ss:Type="Number">0.343091387877839</Data></Cell><Cell><Data ss:Type="Number">0.611392970454784</Data></Cell><Cell><Data ss:Type="Number">0.693151892618318</Data></Cell><Cell><Data ss:Type="Number">0.662142375301401</Data></Cell><Cell><Data ss:Type="Number">1</Data></Cell><Cell><Data ss:Type="Number">0.390356992503178</Data></Cell><Cell><Data ss:Type="Number">0.971292547660858</Data></Cell><Cell><Data ss:Type="Number">0.71902682241153</Data></Cell><Cell><Data ss:Type="Number">0.490300343136986</Data></Cell><Cell><Data ss:Type="Number">0.621494134250383</Data></Cell><Cell><Data ss:Type="Number">0.953683658655238</Data></Cell><Cell><Data ss:Type="Number">0.758116809761841</Data></Cell><Cell><Data ss:Type="Number">0.608723402297809</Data></Cell><Cell><Data ss:Type="Number">0.427404835574632</Data></Cell><Cell><Data ss:Type="Number">0.386812977371472</Data></Cell><Cell><Data ss:Type="Number">0.308191282765655</Data></Cell><Cell><Data ss:Type="Number">0.768672939732102</Data></Cell><Cell><Data ss:Type="Number">0.571303504528365</Data></Cell><Cell><Data ss:Type="Number">0.444634593225578</Data></Cell><Cell><Data ss:Type="Number">0.609375158577597</Data></Cell><Cell><Data ss:Type="Number">0.515825623850151</Data></Cell><Cell><Data ss:Type="Number">0.745508367317274</Data></Cell><Cell><Data ss:Type="Number">0.261651644685</Data></Cell><Cell><Data ss:Type="Number">0.515825623850151</Data></Cell><Cell><Data ss:Type="Number">0.406069478673522</Data></Cell><Cell><Data ss:Type="Number">0.967373385883529</Data></Cell><Cell><Data ss:Type="Number">0.197040444622966</Data></Cell><Cell><Data ss:Type="Number">0.906457027537963</Data></Cell><Cell><Data ss:Type="Number">0.691054033085828</Data></Cell><Cell><Data ss:Type="Number">0.640311284200331</Data></Cell><Cell><Data ss:Type="Number">0.796383266629042</Data></Cell><Cell><Data ss:Type="Number">0.392506782170481</Data></Cell><Cell><Data ss:Type="Number">0.571463133774882</Data></Cell><Cell><Data ss:Type="Number">0.782297824798656</Data></Cell><Cell><Data ss:Type="Number">0.351370184167619</Data></Cell><Cell><Data ss:Type="Number">0.582758356441682</Data></Cell><Cell><Data ss:Type="Number">0.681203806022234</Data></Cell><Cell><Data ss:Type="Number">0.636710899688001</Data></Cell><Cell><Data ss:Type="Number">0.387711653689519</Data></Cell><Cell><Data ss:Type="Number">0.817615041056314</Data></Cell><Cell><Data ss:Type="Number">0.447870758265972</Data></Cell><Cell><Data ss:Type="Number">0.339416366046392</Data></Cell><Cell><Data ss:Type="Number">0.72541324064297</Data></Cell><Cell><Data ss:Type="Number">0.559876266957701</Data></Cell><Cell><Data ss:Type="Number">0.719285743624296</Data></Cell><Cell><Data ss:Type="Number">0.440682489368518</Data></Cell><Cell><Data ss:Type="Number">0.342148669938859</Data></Cell><Cell><Data ss:Type="Number">0.490300343136986</Data></Cell><Cell><Data ss:Type="Number">0.613182680817059</Data></Cell><Cell><Data ss:Type="Number">0.651003585629962</Data></Cell><Cell><Data ss:Type="Number">0.545388486327528</Data></Cell><Cell><Data ss:Type="Number">0.624075186017422</Data></Cell><Cell><Data ss:Type="Number">0.497858914906845</Data></Cell><Cell><Data ss:Type="Number">0.66815461510705</Data></Cell><Cell><Data ss:Type="Number">0.380930629068505</Data></Cell><Cell><Data ss:Type="Number">0.777856265280805</Data></Cell><Cell><Data ss:Type="Number">0.630958724059624</Data></Cell><Cell><Data ss:Type="Number">0.733453480532906</Data></Cell><Cell><Data ss:Type="Number">0.850752767739321</Data></Cell><Cell><Data ss:Type="Number">0.678616193814243</Data></Cell><Cell><Data ss:Type="Number">0.504608588093993</Data></Cell><Cell><Data ss:Type="Number">0.406013074782691</Data></Cell><Cell><Data ss:Type="Number">0.382957023896041</Data></Cell><Cell><Data ss:Type="Number">0.432839527391204</Data></Cell><Cell><Data ss:Type="Number">0.0776152559027184</Data></Cell><Cell><Data ss:Type="Number">0.107787790941252</Data></Cell><Cell><Data ss:Type="Number">0</Data></Cell><Cell><Data ss:Type="Number">0.11363889937895</Data></Cell><Cell><Data ss:Type="Number">0.117909398009577</Data></Cell><Cell><Data ss:Type="Number">0.268617897084123</Data></Cell><Cell><Data ss:Type="Number">0.188741452052326</Data></Cell><Cell><Data ss:Type="Number">0.151848548782214</Data></Cell><Cell><Data ss:Type="Number">0</Data></Cell><Cell><Data ss:Type="Number">0.18395946662469</Data></Cell><Cell><Data ss:Type="Number">0.151158351030224</Data></Cell><Cell><Data ss:Type="Number">0.19703807919305</Data></Cell><Cell><Data ss:Type="Number">0.190059288444079</Data></Cell><Cell><Data ss:Type="Number">0.259067445688132</Data></Cell><Cell><Data ss:Type="Number">0.128507461368514</Data></Cell><Cell><Data ss:Type="Number">0.170307828898526</Data></Cell><Cell><Data ss:Type="Number">0.00762933025711389</Data></Cell><Cell><Data ss:Type="Number">0.172686764989684</Data></Cell><Cell><Data ss:Type="Number">0.174483232482187</Data></Cell><Cell><Data ss:Type="Number">0.170044239044779</Data></Cell><Cell><Data ss:Type="Number">0.167199574930167</Data></Cell><Cell><Data ss:Type="Number">0.142007320347793</Data></Cell><Cell><Data ss:Type="Number">0.169740706163618</Data></Cell><Cell><Data ss:Type="Number">0.187699113809475</Data></Cell><Cell><Data ss:Type="Number">0.168826097575767</Data></Cell><Cell><Data ss:Type="Number">0.147664979223054</Data></Cell><Cell><Data ss:Type="Number">0.135813771722028</Data></Cell><Cell><Data ss:Type="Number">0.137715230469104</Data></Cell><Cell><Data ss:Type="Number">0.150221452801783</Data></Cell><Cell><Data ss:Type="Number">0.0856935019441908</Data></Cell><Cell><Data ss:Type="Number">0.145410449540619</Data></Cell><Cell><Data ss:Type="Number">0.123591209252145</Data></Cell><Cell><Data ss:Type="Number">0.176145211405255</Data></Cell><Cell><Data ss:Type="Number">0.185541084140372</Data></Cell><Cell><Data ss:Type="Number">0.0884798002187015</Data></Cell><Cell><Data ss:Type="Number">0</Data></Cell><Cell><Data ss:Type="Number">0.139247284943002</Data></Cell><Cell><Data ss:Type="Number">0.127641253046724</Data></Cell><Cell><Data ss:Type="Number">0.153579220195902</Data></Cell><Cell><Data ss:Type="Number">0.238374619610748</Data></Cell><Cell><Data ss:Type="Number">0.123036608011998</Data></Cell><Cell><Data ss:Type="Number">0.0952436762356365</Data></Cell><Cell><Data ss:Type="Number">0.0957444626214546</Data></Cell><Cell><Data ss:Type="Number">0.162103693467606</Data></Cell><Cell><Data ss:Type="Number">0.1610913980158</Data></Cell><Cell><Data ss:Type="Number">0.233954298071245</Data></Cell><Cell><Data ss:Type="Number">0.165116407419252</Data></Cell><Cell><Data ss:Type="Number">0.101999383032156</Data></Cell><Cell><Data ss:Type="Number">0.13031357749928</Data></Cell><Cell><Data ss:Type="Number">0.12240806793952</Data></Cell><Cell><Data ss:Type="Number">0.125138236250905</Data></Cell><Cell><Data ss:Type="Number">0.152003052191636</Data></Cell><Cell><Data ss:Type="Number">0.172318089520837</Data></Cell><Cell><Data ss:Type="Number">0.151434044250711</Data></Cell><Cell><Data ss:Type="Number">0.129531619115617</Data></Cell><Cell><Data ss:Type="Number">0.0072341660865387</Data></Cell><Cell><Data ss:Type="Number">0.161015514375452</Data></Cell><Cell><Data ss:Type="Number">0.150387327455289</Data></Cell><Cell><Data ss:Type="Number">0.185181441442962</Data></Cell><Cell><Data ss:Type="Number">0.051847937430082</Data></Cell><Cell><Data ss:Type="Number">0.0199077948694367</Data></Cell><Cell><Data ss:Type="Number">0.204444548915127</Data></Cell><Cell><Data ss:Type="Number">0.113038345977913</Data></Cell><Cell><Data ss:Type="Number">0</Data></Cell><Cell><Data ss:Type="Number">0.0999756377278225</Data></Cell><Cell><Data ss:Type="Number">0.177168994674924</Data></Cell><Cell><Data ss:Type="Number">0.226755855514637</Data></Cell><Cell><Data ss:Type="Number">0.214481753182171</Data></Cell><Cell><Data ss:Type="Number">0</Data></Cell><Cell><Data ss:Type="Number">0.208009626929853</Data></Cell><Cell><Data ss:Type="Number">0.269644748869153</Data></Cell><Cell><Data ss:Type="Number">0.156558236915463</Data></Cell><Cell><Data ss:Type="Number">0.204176587805916</Data></Cell><Cell><Data ss:Type="Number">0.142540984849971</Data></Cell><Cell><Data ss:Type="Number">0.274919973923506</Data></Cell><Cell><Data ss:Type="Number">0</Data></Cell><Cell><Data ss:Type="Number">0.0594733145495021</Data></Cell><Cell><Data ss:Type="Number">0.0699505877439295</Data></Cell><Cell><Data ss:Type="Number">0.120210774118554</Data></Cell><Cell><Data ss:Type="Number">0</Data></Cell><Cell><Data ss:Type="Number">0.0679637123298639</Data></Cell><Cell><Data ss:Type="Number">0</Data></Cell><Cell><Data ss:Type="Number">0.0272596624539314</Data></Cell><Cell><Data ss:Type="Number">0</Data></Cell><Cell><Data ss:Type="Number">0</Data></Cell><Cell><Data ss:Type="Number">0.131501603450368</Data></Cell></Row><Row ss:Height="12.816"><Cell><Data ss:Type="String">Kit_receptor_signaling_pathway</Data></Cell><Cell><Data ss:Type="Number">0.64062475574933</Data></Cell><Cell><Data ss:Type="Number">0.746853051455896</Data></Cell><Cell><Data ss:Type="Number">0.567305826524655</Data></Cell><Cell><Data ss:Type="Number">0.826417721794163</Data></Cell><Cell><Data ss:Type="Number">0.315186828131605</Data></Cell><Cell><Data ss:Type="Number">0.705839390502122</Data></Cell><Cell><Data ss:Type="Number">0.457300419316329</Data></Cell><Cell><Data ss:Type="Number">0.368775229313001</Data></Cell><Cell><Data ss:Type="Number">0.404941704972572</Data></Cell><Cell><Data ss:Type="Number">0.401826454745914</Data></Cell><Cell><Data ss:Type="Number">0.429300477578942</Data></Cell><Cell><Data ss:Type="Number">0.657322822416215</Data></Cell><Cell><Data ss:Type="Number">0.936428901055149</Data></Cell><Cell><Data ss:Type="Number">0.473841869665155</Data></Cell><Cell><Data ss:Type="Number">0.537468248169396</Data></Cell><Cell><Data ss:Type="Number">0.370153130114876</Data></Cell><Cell><Data ss:Type="Number">0.526186165750216</Data></Cell><Cell><Data ss:Type="Number">0.439589030927716</Data></Cell><Cell><Data ss:Type="Number">0.540094978276586</Data></Cell><Cell><Data ss:Type="Number">0.372794394544933</Data></Cell><Cell><Data ss:Type="Number">0.396850889955445</Data></Cell><Cell><Data ss:Type="Number">0.322652000097598</Data></Cell><Cell><Data ss:Type="Number">0.338578051772994</Data></Cell><Cell><Data ss:Type="Number">0.468768730797829</Data></Cell><Cell><Data ss:Type="Number">0.67631794414529</Data></Cell><Cell><Data ss:Type="Number">0.84767120213097</Data></Cell><Cell><Data ss:Type="Number">0.657322822416215</Data></Cell><Cell><Data ss:Type="Number">0.372244385796695</Data></Cell><Cell><Data ss:Type="Number">0.713313238621851</Data></Cell><Cell><Data ss:Type="Number">0.595940343208481</Data></Cell><Cell><Data ss:Type="Number">0.538766185347603</Data></Cell><Cell><Data ss:Type="Number">0.709482905443891</Data></Cell><Cell><Data ss:Type="Number">0.592248354352391</Data></Cell><Cell><Data ss:Type="Number">0.781439654308275</Data></Cell><Cell><Data ss:Type="Number">0.776779263826105</Data></Cell><Cell><Data ss:Type="Number">0.330338085190942</Data></Cell><Cell><Data ss:Type="Number">0.36293756314248</Data></Cell><Cell><Data ss:Type="Number">0.298355114921855</Data></Cell><Cell><Data ss:Type="Number">0.901502506838603</Data></Cell><Cell><Data ss:Type="Number">0.433744661294154</Data></Cell><Cell><Data ss:Type="Number">0.408209621944491</Data></Cell><Cell><Data ss:Type="Number">0.85240606420973</Data></Cell><Cell><Data ss:Type="Number">0.574177505420458</Data></Cell><Cell><Data ss:Type="Number">0.738826118181862</Data></Cell><Cell><Data ss:Type="Number">0.29191244309728</Data></Cell><Cell><Data ss:Type="Number">0.556525467820375</Data></Cell><Cell><Data ss:Type="Number">0.338578051772994</Data></Cell><Cell><Data ss:Type="Number">0.757498155269186</Data></Cell><Cell><Data ss:Type="Number">0.183126741441062</Data></Cell><Cell><Data ss:Type="Number">0.599458213756868</Data></Cell><Cell><Data ss:Type="Number">0.789301714870718</Data></Cell><Cell><Data ss:Type="Number">0.57957177195475</Data></Cell><Cell><Data ss:Type="Number">0.52238210336282</Data></Cell><Cell><Data ss:Type="Number">0.3920482882388</Data></Cell><Cell><Data ss:Type="Number">0.776151414081043</Data></Cell><Cell><Data ss:Type="Number">0.824072756615489</Data></Cell><Cell><Data ss:Type="Number">0.167018995012479</Data></Cell><Cell><Data ss:Type="Number">0.459947935494726</Data></Cell><Cell><Data ss:Type="Number">0.421973480724805</Data></Cell><Cell><Data ss:Type="Number">0.604167321028243</Data></Cell><Cell><Data ss:Type="Number">0.369027512275633</Data></Cell><Cell><Data ss:Type="Number">0.465389599389268</Data></Cell><Cell><Data ss:Type="Number">0.367942996716818</Data></Cell><Cell><Data ss:Type="Number">0.407806714375952</Data></Cell><Cell><Data ss:Type="Number">0.540780980786624</Data></Cell><Cell><Data ss:Type="Number">0.510441817777922</Data></Cell><Cell><Data ss:Type="Number">0.846246876879067</Data></Cell><Cell><Data ss:Type="Number">0.51536016667027</Data></Cell><Cell><Data ss:Type="Number">0.657322822416215</Data></Cell><Cell><Data ss:Type="Number">0.362079111325472</Data></Cell><Cell><Data ss:Type="Number">0.406746622871697</Data></Cell><Cell><Data ss:Type="Number">1</Data></Cell><Cell><Data ss:Type="Number">0.462481206967757</Data></Cell><Cell><Data ss:Type="Number">0.515857982394432</Data></Cell><Cell><Data ss:Type="Number">0.479249238223355</Data></Cell><Cell><Data ss:Type="Number">0.472853662973771</Data></Cell><Cell><Data ss:Type="Number">0.345138947382495</Data></Cell><Cell><Data ss:Type="Number">0.622819600832717</Data></Cell><Cell><Data ss:Type="Number">0.864461508148345</Data></Cell><Cell><Data ss:Type="Number">0.710942772499159</Data></Cell><Cell><Data ss:Type="Number">0.479540551115265</Data></Cell><Cell><Data ss:Type="Number">0.536654024775758</Data></Cell><Cell><Data ss:Type="Number">0.989034153521381</Data></Cell><Cell><Data ss:Type="Number">0.370393454439884</Data></Cell><Cell><Data ss:Type="Number">0.427646646607637</Data></Cell><Cell><Data ss:Type="Number">0.413837953592965</Data></Cell><Cell><Data ss:Type="Number">0.10663676061785</Data></Cell><Cell><Data ss:Type="Number">0.127544890571898</Data></Cell><Cell><Data ss:Type="Number">0</Data></Cell><Cell><Data ss:Type="Number">0.178809315274025</Data></Cell><Cell><Data ss:Type="Number">0.170664309732177</Data></Cell><Cell><Data ss:Type="Number">0.383369122499061</Data></Cell><Cell><Data ss:Type="Number">0.226892119438172</Data></Cell><Cell><Data ss:Type="Number">0.194669198156756</Data></Cell><Cell><Data ss:Type="Number">0</Data></Cell><Cell><Data ss:Type="Number">0.215692312595238</Data></Cell><Cell><Data ss:Type="Number">0.193571333381195</Data></Cell><Cell><Data ss:Type="Number">0.251583061882284</Data></Cell><Cell><Data ss:Type="Number">0.237993512726172</Data></Cell><Cell><Data ss:Type="Number">0.238413711273883</Data></Cell><Cell><Data ss:Type="Number">0.103474352504586</Data></Cell><Cell><Data ss:Type="Number">0.219321556031571</Data></Cell><Cell><Data ss:Type="Number">0</Data></Cell><Cell><Data ss:Type="Number">0.214651334793421</Data></Cell><Cell><Data ss:Type="Number">0.216474172495593</Data></Cell><Cell><Data ss:Type="Number">0.203062420754612</Data></Cell><Cell><Data ss:Type="Number">0.198853550021359</Data></Cell><Cell><Data ss:Type="Number">0.208250218685477</Data></Cell><Cell><Data ss:Type="Number">0.201154262605871</Data></Cell><Cell><Data ss:Type="Number">0.228223852116722</Data></Cell><Cell><Data ss:Type="Number">0.188683577833898</Data></Cell><Cell><Data ss:Type="Number">0.180889631865902</Data></Cell><Cell><Data ss:Type="Number">0.118602605139699</Data></Cell><Cell><Data ss:Type="Number">0.134533056793035</Data></Cell><Cell><Data ss:Type="Number">0.143394478133119</Data></Cell><Cell><Data ss:Type="Number">0.0650001136487819</Data></Cell><Cell><Data ss:Type="Number">0.180889631865902</Data></Cell><Cell><Data ss:Type="Number">0.163292534184939</Data></Cell><Cell><Data ss:Type="Number">0.252241459359851</Data></Cell><Cell><Data ss:Type="Number">0.186489121184518</Data></Cell><Cell><Data ss:Type="Number">0.0939939904027306</Data></Cell><Cell><Data ss:Type="Number">0.0255300657137361</Data></Cell><Cell><Data ss:Type="Number">0.151322782475563</Data></Cell><Cell><Data ss:Type="Number">0.186857078519855</Data></Cell><Cell><Data ss:Type="Number">0.191484981913177</Data></Cell><Cell><Data ss:Type="Number">0.241741203425329</Data></Cell><Cell><Data ss:Type="Number">0.140295373726623</Data></Cell><Cell><Data ss:Type="Number">0.0799825293027816</Data></Cell><Cell><Data ss:Type="Number">0.162607179769851</Data></Cell><Cell><Data ss:Type="Number">0.180838079005662</Data></Cell><Cell><Data ss:Type="Number">0.198853550021359</Data></Cell><Cell><Data ss:Type="Number">0.311209352299139</Data></Cell><Cell><Data ss:Type="Number">0.205471834603089</Data></Cell><Cell><Data ss:Type="Number">0.186857078519855</Data></Cell><Cell><Data ss:Type="Number">0.145798712083538</Data></Cell><Cell><Data ss:Type="Number">0.186857078519855</Data></Cell><Cell><Data ss:Type="Number">0.150086609140958</Data></Cell><Cell><Data ss:Type="Number">0.187051560264607</Data></Cell><Cell><Data ss:Type="Number">0.213702658310933</Data></Cell><Cell><Data ss:Type="Number">0.1
[truncated: 1,251,212 more chars]
