# Supplementary material for: Network analysis of EMT and MET micro-RNA regulation in breast cancer
Source: Sci Rep. 2017 Oct 19;7:13534. doi: 10.1038/s41598-017-13903-1 (PMC5648819; doi:10.1038/s41598-017-13903-1)
Supplement: Supplementary file 12 — Table S16 [file 41598_2017_13903_MOESM12_ESM.xml]

<?xml version="1.0" encoding="UTF-8"?>
<?mso-application progid="Excel.Sheet"?><Workbook xmlns:o="urn:schemas-microsoft-com:office:office" xmlns:x2="http://schemas.microsoft.com/office/excel/2003/xml" xmlns:c="urn:schemas-microsoft-com:office:component:spreadsheet" xmlns:html="http://www.w3.org/TR/REC-html40" xmlns:x="urn:schemas-microsoft-com:office:excel" xmlns:ss="urn:schemas-microsoft-com:office:spreadsheet" xmlns:xsi="http://www.w3.org/2001/XMLSchema-instance"><OfficeDocumentSettings xmlns="urn:schemas-microsoft-com:office:office"><Colors><Color><Index>3</Index><RGB>#c0c0c0</RGB></Color><Color><Index>4</Index><RGB>#ff0000</RGB></Color></Colors></OfficeDocumentSettings><ExcelWorkbook xmlns="urn:schemas-microsoft-com:office:excel"><WindowHeight>9000</WindowHeight><WindowWidth>13860</WindowWidth><WindowTopX>240</WindowTopX><WindowTopY>75</WindowTopY><ProtectStructure>False</ProtectStructure><ProtectWindows>False</ProtectWindows></ExcelWorkbook><Styles><Style ss:ID="Default" ss:Name="Default"/><Style ss:ID="Result" ss:Name="Result"><Font ss:Bold="1" ss:Italic="1" ss:Underline="Single"/></Style><Style ss:ID="Result2" ss:Name="Result2"><Font ss:Bold="1" ss:Italic="1" ss:Underline="Single"/><NumberFormat ss:Format="Currency"/></Style><Style ss:ID="Heading" ss:Name="Heading"><Font ss:Bold="1" ss:Italic="1" ss:Size="16"/></Style><Style ss:ID="Heading1" ss:Name="Heading1"><Font ss:Bold="1" ss:Italic="1" ss:Size="16"/></Style><Style ss:ID="co1"/><Style ss:ID="ta1"/><Style ss:ID="ce1"><NumberFormat ss:Format="Scientific"/></Style></Styles><ss:Worksheet ss:Name="Sheet1"><Table ss:StyleID="ta1"><Column ss:Span="172" ss:Width="64.008"/><Row ss:Height="12.816"><Cell ss:Index="2"><Data ss:Type="String">P1</Data></Cell><Cell><Data ss:Type="String">P2</Data></Cell><Cell><Data ss:Type="String">P3</Data></Cell><Cell><Data ss:Type="String">P4</Data></Cell><Cell><Data ss:Type="String">P5</Data></Cell><Cell><Data ss:Type="String">P6</Data></Cell><Cell><Data ss:Type="String">P7</Data></Cell><Cell><Data ss:Type="String">P8</Data></Cell><Cell><Data ss:Type="String">P9</Data></Cell><Cell><Data ss:Type="String">P10</Data></Cell><Cell><Data ss:Type="String">P11</Data></Cell><Cell><Data ss:Type="String">P12</Data></Cell><Cell><Data ss:Type="String">P13</Data></Cell><Cell><Data ss:Type="String">P14</Data></Cell><Cell><Data ss:Type="String">P15</Data></Cell><Cell><Data ss:Type="String">P16</Data></Cell><Cell><Data ss:Type="String">P17</Data></Cell><Cell><Data ss:Type="String">P18</Data></Cell><Cell><Data ss:Type="String">P19</Data></Cell><Cell><Data ss:Type="String">P20</Data></Cell><Cell><Data ss:Type="String">P21</Data></Cell><Cell><Data ss:Type="String">P22</Data></Cell><Cell><Data ss:Type="String">P23</Data></Cell><Cell><Data ss:Type="String">P24</Data></Cell><Cell><Data ss:Type="String">P25</Data></Cell><Cell><Data ss:Type="String">P26</Data></Cell><Cell><Data ss:Type="String">P27</Data></Cell><Cell><Data ss:Type="String">P28</Data></Cell><Cell><Data ss:Type="String">P29</Data></Cell><Cell><Data ss:Type="String">P30</Data></Cell><Cell><Data ss:Type="String">P31</Data></Cell><Cell><Data ss:Type="String">P32</Data></Cell><Cell><Data ss:Type="String">P33</Data></Cell><Cell><Data ss:Type="String">P34</Data></Cell><Cell><Data ss:Type="String">P35</Data></Cell><Cell><Data ss:Type="String">P36</Data></Cell><Cell><Data ss:Type="String">P37</Data></Cell><Cell><Data ss:Type="String">P38</Data></Cell><Cell><Data ss:Type="String">P39</Data></Cell><Cell><Data ss:Type="String">P40</Data></Cell><Cell><Data ss:Type="String">P41</Data></Cell><Cell><Data ss:Type="String">P42</Data></Cell><Cell><Data ss:Type="String">P43</Data></Cell><Cell><Data ss:Type="String">P44</Data></Cell><Cell><Data ss:Type="String">P45</Data></Cell><Cell><Data ss:Type="String">P46</Data></Cell><Cell><Data ss:Type="String">P47</Data></Cell><Cell><Data ss:Type="String">P48</Data></Cell><Cell><Data ss:Type="String">P49</Data></Cell><Cell><Data ss:Type="String">P50</Data></Cell><Cell><Data ss:Type="String">P51</Data></Cell><Cell><Data ss:Type="String">P52</Data></Cell><Cell><Data ss:Type="String">P53</Data></Cell><Cell><Data ss:Type="String">P54</Data></Cell><Cell><Data ss:Type="String">P55</Data></Cell><Cell><Data ss:Type="String">P56</Data></Cell><Cell><Data ss:Type="String">P57</Data></Cell><Cell><Data ss:Type="String">P58</Data></Cell><Cell><Data ss:Type="String">P59</Data></Cell><Cell><Data ss:Type="String">P60</Data></Cell><Cell><Data ss:Type="String">P61</Data></Cell><Cell><Data ss:Type="String">P62</Data></Cell><Cell><Data ss:Type="String">P63</Data></Cell><Cell><Data ss:Type="String">P64</Data></Cell><Cell><Data ss:Type="String">P65</Data></Cell><Cell><Data ss:Type="String">P66</Data></Cell><Cell><Data ss:Type="String">P67</Data></Cell><Cell><Data ss:Type="String">P68</Data></Cell><Cell><Data ss:Type="String">P69</Data></Cell><Cell><Data ss:Type="String">P70</Data></Cell><Cell><Data ss:Type="String">P71</Data></Cell><Cell><Data ss:Type="String">P72</Data></Cell><Cell><Data ss:Type="String">P73</Data></Cell><Cell><Data ss:Type="String">P74</Data></Cell><Cell><Data ss:Type="String">P75</Data></Cell><Cell><Data ss:Type="String">P76</Data></Cell><Cell><Data ss:Type="String">P77</Data></Cell><Cell><Data ss:Type="String">P78</Data></Cell><Cell><Data ss:Type="String">P79</Data></Cell><Cell><Data ss:Type="String">P80</Data></Cell><Cell><Data ss:Type="String">P81</Data></Cell><Cell><Data ss:Type="String">P82</Data></Cell><Cell><Data ss:Type="String">P83</Data></Cell><Cell><Data ss:Type="String">P84</Data></Cell><Cell><Data ss:Type="String">P85</Data></Cell><Cell><Data ss:Type="String">P86</Data></Cell><Cell><Data ss:Type="String">P87</Data></Cell><Cell><Data ss:Type="String">P88</Data></Cell><Cell><Data ss:Type="String">P89</Data></Cell><Cell><Data ss:Type="String">P90</Data></Cell><Cell><Data ss:Type="String">P91</Data></Cell><Cell><Data ss:Type="String">P92</Data></Cell><Cell><Data ss:Type="String">P93</Data></Cell><Cell><Data ss:Type="String">P94</Data></Cell><Cell><Data ss:Type="String">P95</Data></Cell><Cell><Data ss:Type="String">P96</Data></Cell><Cell><Data ss:Type="String">P97</Data></Cell><Cell><Data ss:Type="String">P98</Data></Cell><Cell><Data ss:Type="String">P99</Data></Cell><Cell><Data ss:Type="String">P100</Data></Cell><Cell><Data ss:Type="String">P101</Data></Cell><Cell><Data ss:Type="String">P102</Data></Cell><Cell><Data ss:Type="String">P103</Data></Cell><Cell><Data ss:Type="String">P104</Data></Cell><Cell><Data ss:Type="String">P105</Data></Cell><Cell><Data ss:Type="String">P106</Data></Cell><Cell><Data ss:Type="String">P107</Data></Cell><Cell><Data ss:Type="String">P108</Data></Cell><Cell><Data ss:Type="String">P109</Data></Cell><Cell><Data ss:Type="String">P110</Data></Cell><Cell><Data ss:Type="String">P111</Data></Cell><Cell><Data ss:Type="String">P112</Data></Cell><Cell><Data ss:Type="String">P113</Data></Cell><Cell><Data ss:Type="String">P114</Data></Cell><Cell><Data ss:Type="String">P115</Data></Cell><Cell><Data ss:Type="String">P116</Data></Cell><Cell><Data ss:Type="String">P117</Data></Cell><Cell><Data ss:Type="String">P118</Data></Cell><Cell><Data ss:Type="String">P119</Data></Cell><Cell><Data ss:Type="String">P120</Data></Cell><Cell><Data ss:Type="String">P121</Data></Cell><Cell><Data ss:Type="String">P122</Data></Cell><Cell><Data ss:Type="String">P123</Data></Cell><Cell><Data ss:Type="String">P124</Data></Cell><Cell><Data ss:Type="String">P125</Data></Cell><Cell><Data ss:Type="String">P126</Data></Cell><Cell><Data ss:Type="String">P127</Data></Cell><Cell><Data ss:Type="String">P128</Data></Cell><Cell><Data ss:Type="String">P129</Data></Cell><Cell><Data ss:Type="String">P130</Data></Cell><Cell><Data ss:Type="String">P131</Data></Cell><Cell><Data ss:Type="String">P132</Data></Cell><Cell><Data ss:Type="String">P133</Data></Cell><Cell><Data ss:Type="String">P134</Data></Cell><Cell><Data ss:Type="String">P135</Data></Cell><Cell><Data ss:Type="String">P136</Data></Cell><Cell><Data ss:Type="String">P137</Data></Cell><Cell><Data ss:Type="String">P138</Data></Cell><Cell><Data ss:Type="String">P139</Data></Cell><Cell><Data ss:Type="String">P140</Data></Cell><Cell><Data ss:Type="String">P141</Data></Cell><Cell><Data ss:Type="String">P142</Data></Cell><Cell><Data ss:Type="String">P143</Data></Cell><Cell><Data ss:Type="String">P144</Data></Cell><Cell><Data ss:Type="String">P145</Data></Cell><Cell><Data ss:Type="String">P146</Data></Cell><Cell><Data ss:Type="String">P147</Data></Cell><Cell><Data ss:Type="String">P148</Data></Cell><Cell><Data ss:Type="String">P149</Data></Cell><Cell><Data ss:Type="String">P150</Data></Cell><Cell><Data ss:Type="String">P151</Data></Cell><Cell><Data ss:Type="String">P152</Data></Cell><Cell><Data ss:Type="String">P153</Data></Cell><Cell><Data ss:Type="String">P154</Data></Cell><Cell><Data ss:Type="String">P155</Data></Cell><Cell><Data ss:Type="String">P156</Data></Cell><Cell><Data ss:Type="String">P157</Data></Cell><Cell><Data ss:Type="String">P158</Data></Cell><Cell><Data ss:Type="String">P159</Data></Cell><Cell><Data ss:Type="String">P160</Data></Cell><Cell><Data ss:Type="String">P161</Data></Cell><Cell><Data ss:Type="String">P162</Data></Cell><Cell><Data ss:Type="String">P163</Data></Cell><Cell><Data ss:Type="String">P164</Data></Cell><Cell><Data ss:Type="String">P165</Data></Cell><Cell><Data ss:Type="String">P166</Data></Cell><Cell><Data ss:Type="String">P167</Data></Cell><Cell><Data ss:Type="String">P168</Data></Cell><Cell><Data ss:Type="String">P169</Data></Cell><Cell><Data ss:Type="String">P170</Data></Cell><Cell><Data ss:Type="String">P171</Data></Cell><Cell><Data ss:Type="String">P172</Data></Cell></Row><Row ss:Height="12.816"><Cell><Data ss:Type="String">FATTY_ACID_METABOLISM</Data></Cell><Cell><Data ss:Type="Number">1</Data></Cell><Cell><Data ss:Type="Number">0.620599102622574</Data></Cell><Cell><Data ss:Type="Number">0.557230587864246</Data></Cell><Cell><Data ss:Type="Number">0.684588426595673</Data></Cell><Cell><Data ss:Type="Number">0.406450056352638</Data></Cell><Cell><Data ss:Type="Number">0.631410145400505</Data></Cell><Cell><Data ss:Type="Number">0.560068838761232</Data></Cell><Cell><Data ss:Type="Number">0.504983874677261</Data></Cell><Cell><Data ss:Type="Number">0.445724362827739</Data></Cell><Cell><Data ss:Type="Number">0.433909748010961</Data></Cell><Cell><Data ss:Type="Number">0.416632788505979</Data></Cell><Cell><Data ss:Type="Number">0.535494609378469</Data></Cell><Cell><Data ss:Type="Number">0.388715146110811</Data></Cell><Cell><Data ss:Type="Number">0.43242438848637</Data></Cell><Cell><Data ss:Type="Number">0.491488091550907</Data></Cell><Cell><Data ss:Type="Number">0.245694054612267</Data></Cell><Cell><Data ss:Type="Number">0.535443994589819</Data></Cell><Cell><Data ss:Type="Number">0.49157132235766</Data></Cell><Cell><Data ss:Type="Number">0.461170194909859</Data></Cell><Cell><Data ss:Type="Number">0.489780501924103</Data></Cell><Cell><Data ss:Type="Number">0.370549948421521</Data></Cell><Cell><Data ss:Type="Number">0.396466425302613</Data></Cell><Cell><Data ss:Type="Number">0.36400679314985</Data></Cell><Cell><Data ss:Type="Number">0.498257615716906</Data></Cell><Cell><Data ss:Type="Number">0.584653688094928</Data></Cell><Cell><Data ss:Type="Number">0.562642795236925</Data></Cell><Cell><Data ss:Type="Number">0.643613092156719</Data></Cell><Cell><Data ss:Type="Number">0.399645252537397</Data></Cell><Cell><Data ss:Type="Number">0.588346021663769</Data></Cell><Cell><Data ss:Type="Number">0.431383470587006</Data></Cell><Cell><Data ss:Type="Number">0.403585092788678</Data></Cell><Cell><Data ss:Type="Number">0.598902310042451</Data></Cell><Cell><Data ss:Type="Number">0.600929583144432</Data></Cell><Cell><Data ss:Type="Number">0.643314072923387</Data></Cell><Cell><Data ss:Type="Number">0.621541746624746</Data></Cell><Cell><Data ss:Type="Number">0.541523730923656</Data></Cell><Cell><Data ss:Type="Number">0.547913124043343</Data></Cell><Cell><Data ss:Type="Number">0.33974702097536</Data></Cell><Cell><Data ss:Type="Number">0.656080677032019</Data></Cell><Cell><Data ss:Type="Number">0.470708306790015</Data></Cell><Cell><Data ss:Type="Number">0.366809106594776</Data></Cell><Cell><Data ss:Type="Number">0.517807496234631</Data></Cell><Cell><Data ss:Type="Number">0.847827300827056</Data></Cell><Cell><Data ss:Type="Number">0.566145165735152</Data></Cell><Cell><Data ss:Type="Number">0.346879320728908</Data></Cell><Cell><Data ss:Type="Number">0.447788882123214</Data></Cell><Cell><Data ss:Type="Number">0.430110905766954</Data></Cell><Cell><Data ss:Type="Number">0.593866058238554</Data></Cell><Cell><Data ss:Type="Number">0.420576242519348</Data></Cell><Cell><Data ss:Type="Number">0.648306239110859</Data></Cell><Cell><Data ss:Type="Number">0.669118738175074</Data></Cell><Cell><Data ss:Type="Number">0.720360244970779</Data></Cell><Cell><Data ss:Type="Number">0.588272474386834</Data></Cell><Cell><Data ss:Type="Number">0.428377715492788</Data></Cell><Cell><Data ss:Type="Number">0.465301552242662</Data></Cell><Cell><Data ss:Type="Number">0.666918964448359</Data></Cell><Cell><Data ss:Type="Number">0.44717341067421</Data></Cell><Cell><Data ss:Type="Number">0.382584742401507</Data></Cell><Cell><Data ss:Type="Number">0.607862517139222</Data></Cell><Cell><Data ss:Type="Number">0.823759019808108</Data></Cell><Cell><Data ss:Type="Number">0.458660469614621</Data></Cell><Cell><Data ss:Type="Number">0.444999438398774</Data></Cell><Cell><Data ss:Type="Number">0.354153384955536</Data></Cell><Cell><Data ss:Type="Number">0.303762556840414</Data></Cell><Cell><Data ss:Type="Number">0.711512779612786</Data></Cell><Cell><Data ss:Type="Number">0.409660302710706</Data></Cell><Cell><Data ss:Type="Number">0.399990927226003</Data></Cell><Cell><Data ss:Type="Number">0.456114984332159</Data></Cell><Cell><Data ss:Type="Number">0.474758641890679</Data></Cell><Cell><Data ss:Type="Number">0.359827129460559</Data></Cell><Cell><Data ss:Type="Number">0.522970766841234</Data></Cell><Cell><Data ss:Type="Number">0.74427960346093</Data></Cell><Cell><Data ss:Type="Number">0.518382314530627</Data></Cell><Cell><Data ss:Type="Number">0.642385687984942</Data></Cell><Cell><Data ss:Type="Number">0.41837731985746</Data></Cell><Cell><Data ss:Type="Number">0.480600963981211</Data></Cell><Cell><Data ss:Type="Number">0.586123636681905</Data></Cell><Cell><Data ss:Type="Number">0.647153812452902</Data></Cell><Cell><Data ss:Type="Number">0.470476336767103</Data></Cell><Cell><Data ss:Type="Number">0.483666765674184</Data></Cell><Cell><Data ss:Type="Number">0.581779052447683</Data></Cell><Cell><Data ss:Type="Number">0.537161189984004</Data></Cell><Cell><Data ss:Type="Number">0.472800660725912</Data></Cell><Cell><Data ss:Type="Number">0.56481185846525</Data></Cell><Cell><Data ss:Type="Number">0.461152154068124</Data></Cell><Cell><Data ss:Type="Number">0.808621339960256</Data></Cell><Cell><Data ss:Type="Number">0.14309467430535</Data></Cell><Cell><Data ss:Type="Number">0.156316228115733</Data></Cell><Cell><Data ss:Type="Number">0.0197913508845985</Data></Cell><Cell><Data ss:Type="Number">0.244864471276935</Data></Cell><Cell><Data ss:Type="Number">0.224128010884949</Data></Cell><Cell><Data ss:Type="Number">0.305684992577017</Data></Cell><Cell><Data ss:Type="Number">0.349348981679427</Data></Cell><Cell><Data ss:Type="Number">0.33835202097403</Data></Cell><Cell><Data ss:Type="Number">0.0293221456278772</Data></Cell><Cell><Data ss:Type="Number">0.35556831471153</Data></Cell><Cell><Data ss:Type="Number">0.328859919608173</Data></Cell><Cell><Data ss:Type="Number">0.283135255745895</Data></Cell><Cell><Data ss:Type="Number">0.384858080487478</Data></Cell><Cell><Data ss:Type="Number">0.377131570007528</Data></Cell><Cell><Data ss:Type="Number">0.195785702834488</Data></Cell><Cell><Data ss:Type="Number">0.348022631718466</Data></Cell><Cell><Data ss:Type="Number">0.085571561833773</Data></Cell><Cell><Data ss:Type="Number">0.323389485947206</Data></Cell><Cell><Data ss:Type="Number">0.261269209311528</Data></Cell><Cell><Data ss:Type="Number">0.319945536304435</Data></Cell><Cell><Data ss:Type="Number">0.309344904859639</Data></Cell><Cell><Data ss:Type="Number">0.305469338445531</Data></Cell><Cell><Data ss:Type="Number">0.312049646693687</Data></Cell><Cell><Data ss:Type="Number">0.422678848150006</Data></Cell><Cell><Data ss:Type="Number">0.26336020609947</Data></Cell><Cell><Data ss:Type="Number">0.21036667717743</Data></Cell><Cell><Data ss:Type="Number">0.19357837316123</Data></Cell><Cell><Data ss:Type="Number">0.238903737630014</Data></Cell><Cell><Data ss:Type="Number">0.241621457366179</Data></Cell><Cell><Data ss:Type="Number">0.0583111994519103</Data></Cell><Cell><Data ss:Type="Number">0.267121499666601</Data></Cell><Cell><Data ss:Type="Number">0.202513396389819</Data></Cell><Cell><Data ss:Type="Number">0.262497023738894</Data></Cell><Cell><Data ss:Type="Number">0.302290154168311</Data></Cell><Cell><Data ss:Type="Number">0.158762105808976</Data></Cell><Cell><Data ss:Type="Number">0.12337922551153</Data></Cell><Cell><Data ss:Type="Number">0.275122902378643</Data></Cell><Cell><Data ss:Type="Number">0.263888708012635</Data></Cell><Cell><Data ss:Type="Number">0.244632984196332</Data></Cell><Cell><Data ss:Type="Number">0.300231067889573</Data></Cell><Cell><Data ss:Type="Number">0.211395949211923</Data></Cell><Cell><Data ss:Type="Number">0.112725959621355</Data></Cell><Cell><Data ss:Type="Number">0.197009146565797</Data></Cell><Cell><Data ss:Type="Number">0.273010722580193</Data></Cell><Cell><Data ss:Type="Number">0.283003323711207</Data></Cell><Cell><Data ss:Type="Number">0.247671316922232</Data></Cell><Cell><Data ss:Type="Number">0.294231326291658</Data></Cell><Cell><Data ss:Type="Number">0.253315402984558</Data></Cell><Cell><Data ss:Type="Number">0.260997966222353</Data></Cell><Cell><Data ss:Type="Number">0.26734899440909</Data></Cell><Cell><Data ss:Type="Number">0.226373370718206</Data></Cell><Cell><Data ss:Type="Number">0.332959058072841</Data></Cell><Cell><Data ss:Type="Number">0.288199412872316</Data></Cell><Cell><Data ss:Type="Number">0.291781213570773</Data></Cell><Cell><Data ss:Type="Number">0.183425694314046</Data></Cell><Cell><Data ss:Type="Number">0.123312848349243</Data></Cell><Cell><Data ss:Type="Number">0.303476126603877</Data></Cell><Cell><Data ss:Type="Number">0.2450621485131</Data></Cell><Cell><Data ss:Type="Number">0.335842894340279</Data></Cell><Cell><Data ss:Type="Number">0.121149471585501</Data></Cell><Cell><Data ss:Type="Number">0.0298268869927114</Data></Cell><Cell><Data ss:Type="Number">0.280600679440603</Data></Cell><Cell><Data ss:Type="Number">0.25695586982491</Data></Cell><Cell><Data ss:Type="Number">0</Data></Cell><Cell><Data ss:Type="Number">0.162822489835242</Data></Cell><Cell><Data ss:Type="Number">0.361592651071606</Data></Cell><Cell><Data ss:Type="Number">0.423397407318648</Data></Cell><Cell><Data ss:Type="Number">0.362119891746708</Data></Cell><Cell><Data ss:Type="Number">0.0201279239060496</Data></Cell><Cell><Data ss:Type="Number">0.361219499469227</Data></Cell><Cell><Data ss:Type="Number">0.394793349754349</Data></Cell><Cell><Data ss:Type="Number">0.258242142791048</Data></Cell><Cell><Data ss:Type="Number">0.212288097935265</Data></Cell><Cell><Data ss:Type="Number">0.195227865998709</Data></Cell><Cell><Data ss:Type="Number">0.199505978178865</Data></Cell><Cell><Data ss:Type="Number">0.138541393244004</Data></Cell><Cell><Data ss:Type="Number">0.161184992370871</Data></Cell><Cell><Data ss:Type="Number">0.134270167624177</Data></Cell><Cell><Data ss:Type="Number">0.114155309077082</Data></Cell><Cell><Data ss:Type="Number">0.0735615430455845</Data></Cell><Cell><Data ss:Type="Number">0.116260071625579</Data></Cell><Cell><Data ss:Type="Number">0.0816518182639734</Data></Cell><Cell><Data ss:Type="Number">0.0618331005325832</Data></Cell><Cell><Data ss:Type="Number">0.0661542568034379</Data></Cell><Cell><Data ss:Type="Number">0.10452581689755</Data></Cell><Cell><Data ss:Type="Number">0.305584466361505</Data></Cell></Row><Row ss:Height="12.816"><Cell><Data ss:Type="String">PRIMARY_BILE_ACID_BIOSYNTHESIS</Data></Cell><Cell><Data ss:Type="Number">0.102947761248549</Data></Cell><Cell><Data ss:Type="Number">0.540557231786705</Data></Cell><Cell><Data ss:Type="Number">0.571204180309655</Data></Cell><Cell><Data ss:Type="Number">0.523301917029148</Data></Cell><Cell><Data ss:Type="Number">0.327688413825195</Data></Cell><Cell><Data ss:Type="Number">0.633786060889457</Data></Cell><Cell><Data ss:Type="Number">0.815959893679551</Data></Cell><Cell><Data ss:Type="Number">0.444488846476264</Data></Cell><Cell><Data ss:Type="Number">0.644067782172774</Data></Cell><Cell><Data ss:Type="Number">0.369620714075755</Data></Cell><Cell><Data ss:Type="Number">0.511086481566992</Data></Cell><Cell><Data ss:Type="Number">0.563464981538724</Data></Cell><Cell><Data ss:Type="Number">0.591768446387808</Data></Cell><Cell><Data ss:Type="Number">0.0524305763862966</Data></Cell><Cell><Data ss:Type="Number">0.576463033646787</Data></Cell><Cell><Data ss:Type="Number">0.486330117071866</Data></Cell><Cell><Data ss:Type="Number">0.738376211300643</Data></Cell><Cell><Data ss:Type="Number">0.702722191619229</Data></Cell><Cell><Data ss:Type="Number">0.132342152883339</Data></Cell><Cell><Data ss:Type="Number">0.343703837953158</Data></Cell><Cell><Data ss:Type="Number">0.649928896098131</Data></Cell><Cell><Data ss:Type="Number">0.297025646273565</Data></Cell><Cell><Data ss:Type="Number">0.669677756422084</Data></Cell><Cell><Data ss:Type="Number">0.752015422657964</Data></Cell><Cell><Data ss:Type="Number">0.642626719391892</Data></Cell><Cell><Data ss:Type="Number">0.688081024414658</Data></Cell><Cell><Data ss:Type="Number">0.609622616648816</Data></Cell><Cell><Data ss:Type="Number">0.728488254840288</Data></Cell><Cell><Data ss:Type="Number">0.588203001784404</Data></Cell><Cell><Data ss:Type="Number">0.659598578328142</Data></Cell><Cell><Data ss:Type="Number">0.0966603619770932</Data></Cell><Cell><Data ss:Type="Number">0.794047558045478</Data></Cell><Cell><Data ss:Type="Number">0.577618302328706</Data></Cell><Cell><Data ss:Type="Number">0.53419075287606</Data></Cell><Cell><Data ss:Type="Number">0.661551363319513</Data></Cell><Cell><Data ss:Type="Number">0.831741035016522</Data></Cell><Cell><Data ss:Type="Number">0.543831156211246</Data></Cell><Cell><Data ss:Type="Number">0.442093065214661</Data></Cell><Cell><Data ss:Type="Number">0.515665308841148</Data></Cell><Cell><Data ss:Type="Number">0.477796297012381</Data></Cell><Cell><Data ss:Type="Number">0.152883584512555</Data></Cell><Cell><Data ss:Type="Number">0.56833575576301</Data></Cell><Cell><Data ss:Type="Number">0.823623245507277</Data></Cell><Cell><Data ss:Type="Number">0.643288574436009</Data></Cell><Cell><Data ss:Type="Number">0.295390785248484</Data></Cell><Cell><Data ss:Type="Number">0.835058931276004</Data></Cell><Cell><Data ss:Type="Number">0.275691072388175</Data></Cell><Cell><Data ss:Type="Number">0.497673430649165</Data></Cell><Cell><Data ss:Type="Number">0.260228764237518</Data></Cell><Cell><Data ss:Type="Number">0.519947403987572</Data></Cell><Cell><Data ss:Type="Number">0.523301917029148</Data></Cell><Cell><Data ss:Type="Number">0.814877350780597</Data></Cell><Cell><Data ss:Type="Number">0.67259713913547</Data></Cell><Cell><Data ss:Type="Number">0.90739594549107</Data></Cell><Cell><Data ss:Type="Number">0.496785627522084</Data></Cell><Cell><Data ss:Type="Number">0.680734780519907</Data></Cell><Cell><Data ss:Type="Number">0.25045387906071</Data></Cell><Cell><Data ss:Type="Number">0.584606466034018</Data></Cell><Cell><Data ss:Type="Number">0.521246567429897</Data></Cell><Cell><Data ss:Type="Number">0.125325308133591</Data></Cell><Cell><Data ss:Type="Number">0.828476548550897</Data></Cell><Cell><Data ss:Type="Number">0.515665308841148</Data></Cell><Cell><Data ss:Type="Number">0.379917767635384</Data></Cell><Cell><Data ss:Type="Number">0.523001213407133</Data></Cell><Cell><Data ss:Type="Number">0.628024400831327</Data></Cell><Cell><Data ss:Type="Number">0.612046359018139</Data></Cell><Cell><Data ss:Type="Number">0.435983073816657</Data></Cell><Cell><Data ss:Type="Number">0.209410687582916</Data></Cell><Cell><Data ss:Type="Number">0</Data></Cell><Cell><Data ss:Type="Number">0.867948762793771</Data></Cell><Cell><Data ss:Type="Number">0.67238275099396</Data></Cell><Cell><Data ss:Type="Number">0.683090948231991</Data></Cell><Cell><Data ss:Type="Number">0.783533524027419</Data></Cell><Cell><Data ss:Type="Number">0.574638854739598</Data></Cell><Cell><Data ss:Type="Number">0.119579642491144</Data></Cell><Cell><Data ss:Type="Number">0.529388320039701</Data></Cell><Cell><Data ss:Type="Number">0.585836157618947</Data></Cell><Cell><Data ss:Type="Number">0.525873902130213</Data></Cell><Cell><Data ss:Type="Number">0.515559345126501</Data></Cell><Cell><Data ss:Type="Number">0.429872215108378</Data></Cell><Cell><Data ss:Type="Number">0.559367939928494</Data></Cell><Cell><Data ss:Type="Number">0.63220731672366</Data></Cell><Cell><Data ss:Type="Number">1</Data></Cell><Cell><Data ss:Type="Number">0.679845233209437</Data></Cell><Cell><Data ss:Type="Number">0.506759005487999</Data></Cell><Cell><Data ss:Type="Number">0.0771124814236536</Data></Cell><Cell><Data ss:Type="Number">0.376765202402007</Data></Cell><Cell><Data ss:Type="Number">0.3547562527721</Data></Cell><Cell><Data ss:Type="Number">0.412119233732502</Data></Cell><Cell><Data ss:Type="Number">0.315409636077548</Data></Cell><Cell><Data ss:Type="Number">0.340371070444337</Data></Cell><Cell><Data ss:Type="Number">0.368286488085973</Data></Cell><Cell><Data ss:Type="Number">0.301317991075625</Data></Cell><Cell><Data ss:Type="Number">0.307768261488702</Data></Cell><Cell><Data ss:Type="Number">0.45128025951069</Data></Cell><Cell><Data ss:Type="Number">0.285869845752026</Data></Cell><Cell><Data ss:Type="Number">0.308506619314321</Data></Cell><Cell><Data ss:Type="Number">0.272520685500066</Data></Cell><Cell><Data ss:Type="Number">0.310679775653208</Data></Cell><Cell><Data ss:Type="Number">0.240190042563356</Data></Cell><Cell><Data ss:Type="Number">0.378633558909122</Data></Cell><Cell><Data ss:Type="Number">0.321168025546767</Data></Cell><Cell><Data ss:Type="Number">0.416518818069858</Data></Cell><Cell><Data ss:Type="Number">0.300677753081869</Data></Cell><Cell><Data ss:Type="Number">0.313710354317099</Data></Cell><Cell><Data ss:Type="Number">0.30200444739944</Data></Cell><Cell><Data ss:Type="Number">0.346319348485286</Data></Cell><Cell><Data ss:Type="Number">0.281617488657583</Data></Cell><Cell><Data ss:Type="Number">0.324092224986244</Data></Cell><Cell><Data ss:Type="Number">0.310577691061267</Data></Cell><Cell><Data ss:Type="Number">0.339499777578614</Data></Cell><Cell><Data ss:Type="Number">0.333507162330154</Data></Cell><Cell><Data ss:Type="Number">0.361067904922566</Data></Cell><Cell><Data ss:Type="Number">0.353418929726726</Data></Cell><Cell><Data ss:Type="Number">0.354430474274473</Data></Cell><Cell><Data ss:Type="Number">0.379224311216822</Data></Cell><Cell><Data ss:Type="Number">0.323413474509685</Data></Cell><Cell><Data ss:Type="Number">0.346618652928639</Data></Cell><Cell><Data ss:Type="Number">0.31421659309028</Data></Cell><Cell><Data ss:Type="Number">0.303382847034086</Data></Cell><Cell><Data ss:Type="Number">0.361311043200324</Data></Cell><Cell><Data ss:Type="Number">0.383002747117745</Data></Cell><Cell><Data ss:Type="Number">0.32778452711482</Data></Cell><Cell><Data ss:Type="Number">0.319184552606329</Data></Cell><Cell><Data ss:Type="Number">0.31425301435061</Data></Cell><Cell><Data ss:Type="Number">0.358095597244248</Data></Cell><Cell><Data ss:Type="Number">0.349199965448603</Data></Cell><Cell><Data ss:Type="Number">0.365786877900671</Data></Cell><Cell><Data ss:Type="Number">0.340823196084312</Data></Cell><Cell><Data ss:Type="Number">0.307910846379786</Data></Cell><Cell><Data ss:Type="Number">0.313089141579124</Data></Cell><Cell><Data ss:Type="Number">0.381726196392346</Data></Cell><Cell><Data ss:Type="Number">0.291013793031249</Data></Cell><Cell><Data ss:Type="Number">0.305301422075518</Data></Cell><Cell><Data ss:Type="Number">0.323877422340113</Data></Cell><Cell><Data ss:Type="Number">0.307196717953646</Data></Cell><Cell><Data ss:Type="Number">0.331950144867868</Data></Cell><Cell><Data ss:Type="Number">0.281876528949965</Data></Cell><Cell><Data ss:Type="Number">0.301396397423953</Data></Cell><Cell><Data ss:Type="Number">0.323368398533663</Data></Cell><Cell><Data ss:Type="Number">0.335377310153274</Data></Cell><Cell><Data ss:Type="Number">0.390784528528829</Data></Cell><Cell><Data ss:Type="Number">0.294038551202988</Data></Cell><Cell><Data ss:Type="Number">0.316462623605755</Data></Cell><Cell><Data ss:Type="Number">0.279382992038727</Data></Cell><Cell><Data ss:Type="Number">0.392389096684622</Data></Cell><Cell><Data ss:Type="Number">0.393124154885737</Data></Cell><Cell><Data ss:Type="Number">0.347808450923022</Data></Cell><Cell><Data ss:Type="Number">0.325182187485256</Data></Cell><Cell><Data ss:Type="Number">0.542283472507773</Data></Cell><Cell><Data ss:Type="Number">0.376229431809218</Data></Cell><Cell><Data ss:Type="Number">0.276574167214547</Data></Cell><Cell><Data ss:Type="Number">0.270710186243143</Data></Cell><Cell><Data ss:Type="Number">0.303091512070098</Data></Cell><Cell><Data ss:Type="Number">0.423913983080542</Data></Cell><Cell><Data ss:Type="Number">0.259554153178455</Data></Cell><Cell><Data ss:Type="Number">0.247426603421359</Data></Cell><Cell><Data ss:Type="Number">0.319415744648738</Data></Cell><Cell><Data ss:Type="Number">0.336138015721276</Data></Cell><Cell><Data ss:Type="Number">0.367698072558549</Data></Cell><Cell><Data ss:Type="Number">0.381326513921778</Data></Cell><Cell><Data ss:Type="Number">0.571647774858534</Data></Cell><Cell><Data ss:Type="Number">0.352747151521876</Data></Cell><Cell><Data ss:Type="Number">0.355521988612474</Data></Cell><Cell><Data ss:Type="Number">0.356524076655114</Data></Cell><Cell><Data ss:Type="Number">0.413633322036565</Data></Cell><Cell><Data ss:Type="Number">0.402250325463981</Data></Cell><Cell><Data ss:Type="Number">0.392064409336601</Data></Cell><Cell><Data ss:Type="Number">0.40982296482595</Data></Cell><Cell><Data ss:Type="Number">0.404863352666497</Data></Cell><Cell><Data ss:Type="Number">0.632586847121974</Data></Cell><Cell><Data ss:Type="Number">0.324053430637574</Data></Cell></Row><Row ss:Height="12.816"><Cell><Data ss:Type="String">STEROID_HORMONE_BIOSYNTHESIS</Data></Cell><Cell><Data ss:Type="Number">0.619243335737413</Data></Cell><Cell><Data ss:Type="Number">0.668209371677635</Data></Cell><Cell><Data ss:Type="Number">0.609056936238288</Data></Cell><Cell><Data ss:Type="Number">0.654957950451405</Data></Cell><Cell><Data ss:Type="Number">0.283709036842011</Data></Cell><Cell><Data ss:Type="Number">0.4838398494145</Data></Cell><Cell><Data ss:Type="Number">0.7279291721892</Data></Cell><Cell><Data ss:Type="Number">0.790849563188671</Data></Cell><Cell><Data ss:Type="Number">0.62272235730776</Data></Cell><Cell><Data ss:Type="Number">1</Data></Cell><Cell><Data ss:Type="Number">0.754304121557948</Data></Cell><Cell><Data ss:Type="Number">0.507368352092649</Data></Cell><Cell><Data ss:Type="Number">0.608340283339323</Data></Cell><Cell><Data ss:Type="Number">1</Data></Cell><Cell><Data ss:Type="Number">0.715993454767542</Data></Cell><Cell><Data ss:Type="Number">0.285533770784241</Data></Cell><Cell><Data ss:Type="Number">0.565534792697995</Data></Cell><Cell><Data ss:Type="Number">0.747697772184097</Data></Cell><Cell><Data ss:Type="Number">0.356279852271733</Data></Cell><Cell><Data ss:Type="Number">0.619878081325404</Data></Cell><Cell><Data ss:Type="Number">0.560450221281415</Data></Cell><Cell><Data ss:Type="Number">0.83468322803583</Data></Cell><Cell><Data ss:Type="Number">0.413474945171557</Data></Cell><Cell><Data ss:Type="Number">0.648461484838195</Data></Cell><Cell><Data ss:Type="Number">0.68302004862158</Data></Cell><Cell><Data ss:Type="Number">0.738347134648033</Data></Cell><Cell><Data ss:Type="Number">0.486823660620342</Data></Cell><Cell><Data ss:Type="Number">0.775238773427197</Data></Cell><Cell><Data ss:Type="Number">0.611659265907689</Data></Cell><Cell><Data ss:Type="Number">0.578708319297542</Data></Cell><Cell><Data ss:Type="Number">0.582558444882909</Data></Cell><Cell><Data ss:Type="Number">0.529968196230387</Data></Cell><Cell><Data ss:Type="Number">0.574349508798627</Data></Cell><Cell><Data ss:Type="Number">0.77796233892541</Data></Cell><Cell><Data ss:Type="Number">0.481011949849267</Data></Cell><Cell><Data ss:Type="Number">0.856868722277047</Data></Cell><Cell><Data ss:Type="Number">0.737173503694798</Data></Cell><Cell><Data ss:Type="Number">0.308485201986683</Data></Cell><Cell><Data ss:Type="Number">0.685920590891122</Data></Cell><Cell><Data ss:Type="Number">0.406962820571819</Data></Cell><Cell><Data ss:Type="Number">0.320076354599795</Data></Cell><Cell><Data ss:Type="Number">0.813084569191713</Data></Cell><Cell><Data ss:Type="Number">0.471269928201416</Data></Cell><Cell><Data ss:Type="Number">0.684985372473818</Data></Cell><Cell><Data ss:Type="Number">0.436013998173774</Data></Cell><Cell><Data ss:Type="Number">0.535703413651041</Data></Cell><Cell><Data ss:Type="Number">0.879018182691992</Data></Cell><Cell><Data ss:Type="Number">0.475192639044439</Data></Cell><Cell><Data ss:Type="Number">0.862983319983066</Data></Cell><Cell><Data ss:Type="Number">0.686672515324406</Data></Cell><Cell><Data ss:Type="Number">0.712631074733614</Data></Cell><Cell><Data ss:Type="Number">0.610568375312568</Data></Cell><Cell><Data ss:Type="Number">0.535703413651041</Data></Cell><Cell><Data ss:Type="Number">0.917036021142677</Data></Cell><Cell><Data ss:Type="Number">0.801881589468973</Data></Cell><Cell><Data ss:Type="Number">0.588732614833843</Data></Cell><Cell><Data ss:Type="Number">0.828846161124511</Data></Cell><Cell><Data ss:Type="Number">0.560838485750279</Data></Cell><Cell><Data ss:Type="Number">0.729006887031888</Data></Cell><Cell><Data ss:Type="Number">0.411970034448009</Data></Cell><Cell><Data ss:Type="Number">0.465227211481625</Data></Cell><Cell><Data ss:Type="Number">0.56632248087219</Data></Cell><Cell><Data ss:Type="Number">0.319868128312406</Data></Cell><Cell><Data ss:Type="Number">0.809570728496765</Data></Cell><Cell><Data ss:Type="Number">0.732731659550723</Data></Cell><Cell><Data ss:Type="Number">0.681703178644454</Data></Cell><Cell><Data ss:Type="Number">0.949750099460225</Data></Cell><Cell><Data ss:Type="Number">0.455768966785626</Data></Cell><Cell><Data ss:Type="Number">0.402847380048483</Data></Cell><Cell><Data ss:Type="Number">0.868571610123055</Data></Cell><Cell><Data ss:Type="Number">0.614018228236719</Data></Cell><Cell><Data ss:Type="Number">0.689871057434312</Data></Cell><Cell><Data ss:Type="Number">0.682582058027524</Data></Cell><Cell><Data ss:Type="Number">0.667834594095571</Data></Cell><Cell><Data ss:Type="Number">0.277052797202889</Data></Cell><Cell><Data ss:Type="Number">0.764970305519424</Data></Cell><Cell><Data ss:Type="Number">0.760705489875196</Data></Cell><Cell><Data ss:Type="Number">0.651775141696311</Data></Cell><Cell><Data ss:Type="Number">0.70639948430642</Data></Cell><Cell><Data ss:Type="Number">0.73395498466124</Data></Cell><Cell><Data ss:Type="Number">0.611659265907689</Data></Cell><Cell><Data ss:Type="Number">0.694275879423012</Data></Cell><Cell><Data ss:Type="Number">1</Data></Cell><Cell><Data ss:Type="Number">0.747627301779577</Data></Cell><Cell><Data ss:Type="Number">0.631538335406807</Data></Cell><Cell><Data ss:Type="Number">0.660980290539993</Data></Cell><Cell><Data ss:Type="Number">0.0797929368286296</Data></Cell><Cell><Data ss:Type="Number">0.158050742513044</Data></Cell><Cell><Data ss:Type="Number">0.0682156150553197</Data></Cell><Cell><Data ss:Type="Number">0.297721473335249</Data></Cell><Cell><Data ss:Type="Number">0.212413556931684</Data></Cell><Cell><Data ss:Type="Number">0.274489383493156</Data></Cell><Cell><Data ss:Type="Number">0.355630855037159</Data></Cell><Cell><Data ss:Type="Number">0.362289701371785</Data></Cell><Cell><Data ss:Type="Number">0</Data></Cell><Cell><Data ss:Type="Number">0.351760293329145</Data></Cell><Cell><Data ss:Type="Number">0.327944986759938</Data></Cell><Cell><Data ss:Type="Number">0.319985560165509</Data></Cell><Cell><Data ss:Type="Number">0.386953547028661</Data></Cell><Cell><Data ss:Type="Number">0.310118319610548</Data></Cell><Cell><Data ss:Type="Number">0.159679504115801</Data></Cell><Cell><Data ss:Type="Number">0.351760293329145</Data></Cell><Cell><Data ss:Type="Number">0.0643704520333369</Data></Cell><Cell><Data ss:Type="Number">0.331714383655541</Data></Cell><Cell><Data ss:Type="Number">0.234033503029974</Data></Cell><Cell><Data ss:Type="Number">0.286842648989479</Data></Cell><Cell><Data ss:Type="Number">0.322236556588007</Data></Cell><Cell><Data ss:Type="Number">0.337649758894213</Data></Cell><Cell><Data ss:Type="Number">0.315683664738944</Data></Cell><Cell><Data ss:Type="Number">0.411445567646832</Data></Cell><Cell><Data ss:Type="Number">0.256039695332968</Data></Cell><Cell><Data ss:Type="Number">0.28631996296224</Data></Cell><Cell><Data ss:Type="Number">0.1771038368631</Data></Cell><Cell><Data ss:Type="Number">0.191122031071592</Data></Cell><Cell><Data ss:Type="Number">0.235695591919777</Data></Cell><Cell><Data ss:Type="Number">0.149701227277517</Data></Cell><Cell><Data ss:Type="Number">0.298673514203435</Data></Cell><Cell><Data ss:Type="Number">0.26313761452124</Data></Cell><Cell><Data ss:Type="Number">0.237063842929235</Data></Cell><Cell><Data ss:Type="Number">0.281408551599667</Data></Cell><Cell><Data ss:Type="Number">0.195404542756423</Data></Cell><Cell><Data ss:Type="Number">0.0804234862637228</Data></Cell><Cell><Data ss:Type="Number">0.237111153584484</Data></Cell><Cell><Data ss:Type="Number">0.257618954612581</Data></Cell><Cell><Data ss:Type="Number">0.265839764410178</Data></Cell><Cell><Data ss:Type="Number">0.27623694182549</Data></Cell><Cell><Data ss:Type="Number">0.201471215751537</Data></Cell><Cell><Data ss:Type="Number">0.219905121006201</Data></Cell><Cell><Data ss:Type="Number">0.18352827509851</Data></Cell><Cell><Data ss:Type="Number">0.271877690259051</Data></Cell><Cell><Data ss:Type="Number">0.310929344571952</Data></Cell><Cell><Data ss:Type="Number">0.226613311944505</Data></Cell><Cell><Data ss:Type="Number">0.325600776467975</Data></Cell><Cell><Data ss:Type="Number">0.324528109140611</Data></Cell><Cell><Data ss:Type="Number">0.217575118029755</Data></Cell><Cell><Data ss:Type="Number">0.239789100748114</Data></Cell><Cell><Data ss:Type="Number">0.280858864975575</Data></Cell><Cell><Data ss:Type="Number">0.321349509614119</Data></Cell><Cell><Data ss:Type="Number">0.301715772825854</Data></Cell><Cell><Data ss:Type="Number">0.292339622597806</Data></Cell><Cell><Data ss:Type="Number">0.216501550010902</Data></Cell><Cell><Data ss:Type="Number">0.108702954942186</Data></Cell><Cell><Data ss:Type="Number">0.342166504410407</Data></Cell><Cell><Data ss:Type="Number">0.237003137798134</Data></Cell><Cell><Data ss:Type="Number">0.315426146123475</Data></Cell><Cell><Data ss:Type="Number">0.0873129207282705</Data></Cell><Cell><Data ss:Type="Number">0.129084416773133</Data></Cell><Cell><Data ss:Type="Number">0.169209598712908</Data></Cell><Cell><Data ss:Type="Number">0.23265417846178</Data></Cell><Cell><Data ss:Type="Number">0.111018364205381</Data></Cell><Cell><Data ss:Type="Number">0.151737777659965</Data></Cell><Cell><Data ss:Type="Number">0.362289701371785</Data></Cell><Cell><Data ss:Type="Number">0.367854002016828</Data></Cell><Cell><Data ss:Type="Number">0.3660952072615</Data></Cell><Cell><Data ss:Type="Number">0.034747376992352</Data></Cell><Cell><Data ss:Type="Number">0.36817088585766</Data></Cell><Cell><Data ss:Type="Number">0.336573350053398</Data></Cell><Cell><Data ss:Type="Number">0.229907174913752</Data></Cell><Cell><Data ss:Type="Number">0.298160486266088</Data></Cell><Cell><Data ss:Type="Number">0.15900924435823</Data></Cell><Cell><Data ss:Type="Number">0.176487436160451</Data></Cell><Cell><Data ss:Type="Number">0.0645957082524518</Data></Cell><Cell><Data ss:Type="Number">0.08182315115895</Data></Cell><Cell><Data ss:Type="Number">0.0718542392365044</Data></Cell><Cell><Data ss:Type="Number">0.209178453553956</Data></Cell><Cell><Data ss:Type="Number">0.0232011566425306</Data></Cell><Cell><Data ss:Type="Number">0.0936890308258632</Data></Cell><Cell><Data ss:Type="Number">0.0463629376594947</Data></Cell><Cell><Data ss:Type="Number">0.125005866402054</Data></Cell><Cell><Data ss:Type="Number">0.0317110257961889</Data></Cell><Cell><Data ss:Type="Number">0.151764120498393</Data></Cell><Cell><Data ss:Type="Number">0.237178444038366</Data></Cell></Row><Row ss:Height="12.816"><Cell><Data ss:Type="String">PURINE_METABOLISM</Data></Cell><Cell><Data ss:Type="Number">0.588882856133803</Data></Cell><Cell><Data ss:Type="Number">0.710203314688867</Data></Cell><Cell><Data ss:Type="Number">0.84391387015822</Data></Cell><Cell><Data ss:Type="Number">0.680185992031894</Data></Cell><Cell><Data ss:Type="Number">0.407163915700112</Data></Cell><Cell><Data ss:Type="Number">0.88419296435801</Data></Cell><Cell><Data ss:Type="Number">0.824162157411838</Data></Cell><Cell><Data ss:Type="Number">0.491187066235554</Data></Cell><Cell><Data ss:Type="Number">0.515863360436203</Data></Cell><Cell><Data ss:Type="Number">0.426025878830712</Data></Cell><Cell><Data ss:Type="Number">0.545015335155214</Data></Cell><Cell><Data ss:Type="Number">0.796788250465098</Data></Cell><Cell><Data ss:Type="Number">0.784084697293989</Data></Cell><Cell><Data ss:Type="Number">0.660085158357517</Data></Cell><Cell><Data ss:Type="Number">0.685926142203085</Data></Cell><Cell><Data ss:Type="Number">0.478896829977621</Data></Cell><Cell><Data ss:Type="Number">0.756840498269527</Data></Cell><Cell><Data ss:Type="Number">0.538483361366096</Data></Cell><Cell><Data ss:Type="Number">0.689130035817418</Data></Cell><Cell><Data ss:Type="Number">0.437917001325119</Data></Cell><Cell><Data ss:Type="Number">0.489726853314426</Data></Cell><Cell><Data ss:Type="Number">0.407079817118817</Data></Cell><Cell><Data ss:Type="Number">0.468432131031983</Data></Cell><Cell><Data ss:Type="Number">0.554978079099196</Data></Cell><Cell><Data ss:Type="Number">0.568147067794664</Data></Cell><Cell><Data ss:Type="Number">0.599438510661277</Data></Cell><Cell><Data ss:Type="Number">0.878301124534999</Data></Cell><Cell><Data ss:Type="Number">0.48822472868573</Data></Cell><Cell><Data ss:Type="Number">0.923710638945722</Data></Cell><Cell><Data ss:Type="Number">0.574275701520582</Data></Cell><Cell><Data ss:Type="Number">0.55280118266432</Data></Cell><Cell><Data ss:Type="Number">0.677584916186196</Data></Cell><Cell><Data ss:Type="Number">0.801097581026745</Data></Cell><Cell><Data ss:Type="Number">0.673276916903616</Data></Cell><Cell><Data ss:Type="Number">0.604173955361408</Data></Cell><Cell><Data ss:Type="Number">0.508181461947396</Data></Cell><Cell><Data ss:Type="Number">0.499899814700717</Data></Cell><Cell><Data ss:Type="Number">0.420198200956331</Data></Cell><Cell><Data ss:Type="Number">0.702604603128945</Data></Cell><Cell><Data ss:Type="Number">0.503749978084238</Data></Cell><Cell><Data ss:Type="Number">0.458886412865967</Data></Cell><Cell><Data ss:Type="Number">0.60766778017042</Data></Cell><Cell><Data ss:Type="Number">0.641544112128392</Data></Cell><Cell><Data ss:Type="Number">0.628590311903701</Data></Cell><Cell><Data ss:Type="Number">0.425993264396136</Data></Cell><Cell><Data ss:Type="Number">0.641544112128392</Data></Cell><Cell><Data ss:Type="Number">0.491187066235554</Data></Cell><Cell><Data ss:Type="Number">1</Data></Cell><Cell><Data ss:Type="Number">0.364786886422275</Data></Cell><Cell><Data ss:Type="Number">0.759875243313287</Data></Cell><Cell><Data ss:Type="Number">0.682947023370776</Data></Cell><Cell><Data ss:Type="Number">0.582993534381617</Data></Cell><Cell><Data ss:Type="Number">0.79528267057007</Data></Cell><Cell><Data ss:Type="Number">0.495723998459258</Data></Cell><Cell><Data ss:Type="Number">0.628590311903701</Data></Cell><Cell><Data ss:Type="Number">0.678078174690345</Data></Cell><Cell><Data ss:Type="Number">0.463526979040583</Data></Cell><Cell><Data ss:Type="Number">0.689655968167571</Data></Cell><Cell><Data ss:Type="Number">0.545944180477179</Data></Cell><Cell><Data ss:Type="Number">0.609048776179756</Data></Cell><Cell><Data ss:Type="Number">0.427898449135923</Data></Cell><Cell><Data ss:Type="Number">0.796788250465098</Data></Cell><Cell><Data ss:Type="Number">0.452044377317234</Data></Cell><Cell><Data ss:Type="Number">0.501553282147792</Data></Cell><Cell><Data ss:Type="Number">0.755705471594189</Data></Cell><Cell><Data ss:Type="Number">0.666397586277942</Data></Cell><Cell><Data ss:Type="Number">0.660593473426915</Data></Cell><Cell><Data ss:Type="Number">0.634940648946207</Data></Cell><Cell><Data ss:Type="Number">0.565249915818044</Data></Cell><Cell><Data ss:Type="Number">0.569194317603786</Data></Cell><Cell><Data ss:Type="Number">0.582365844419314</Data></Cell><Cell><Data ss:Type="Number">0.615096976727513</Data></Cell><Cell><Data ss:Type="Number">0.579731678462194</Data></Cell><Cell><Data ss:Type="Number">0.650114238749827</Data></Cell><Cell><Data ss:Type="Number">0.655605516520209</Data></Cell><Cell><Data ss:Type="Number">0.518664376475886</Data></Cell><Cell><Data ss:Type="Number">0.552050271206362</Data></Cell><Cell><Data ss:Type="Number">0.932291701078471</Data></Cell><Cell><Data ss:Type="Number">0.701272367737938</Data></Cell><Cell><Data ss:Type="Number">0.784214519396224</Data></Cell><Cell><Data ss:Type="Number">0.850723454140926</Data></Cell><Cell><Data ss:Type="Number">0.740818672577855</Data></Cell><Cell><Data ss:Type="Number">0.648372682986652</Data></Cell><Cell><Data ss:Type="Number">0.530548228102347</Data></Cell><Cell><Data ss:Type="Number">0.417436741587105</Data></Cell><Cell><Data ss:Type="Number">0.626111009914987</Data></Cell><Cell><Data ss:Type="Number">0.128828870919754</Data></Cell><Cell><Data ss:Type="Number">0.183766259830181</Data></Cell><Cell><Data ss:Type="Number">0.00444636418454592</Data></Cell><Cell><Data ss:Type="Number">0.257165620592393</Data></Cell><Cell><Data ss:Type="Number">0.226389801029986</Data></Cell><Cell><Data ss:Type="Number">0.356432297520262</Data></Cell><Cell><Data ss:Type="Number">0.319833151802213</Data></Cell><Cell><Data ss:Type="Number">0.304438465831716</Data></Cell><Cell><Data ss:Type="Number">0.0170669667231512</Data></Cell><Cell><Data ss:Type="Number">0.339176814604226</Data></Cell><Cell><Data ss:Type="Number">0.325181484180816</Data></Cell><Cell><Data ss:Type="Number">0.328660074385327</Data></Cell><Cell><Data ss:Type="Number">0.338403378421357</Data></Cell><Cell><Data ss:Type="Number">0.345589192659468</Data></Cell><Cell><Data ss:Type="Number">0.162501078241578</Data></Cell><Cell><Data ss:Type="Number">0.312325525876561</Data></Cell><Cell><Data ss:Type="Number">0.0265689202791697</Data></Cell><Cell><Data ss:Type="Number">0.311899076903332</Data></Cell><Cell><Data ss:Type="Number">0.247729945328031</Data></Cell><Cell><Data ss:Type="Number">0.299197124058848</Data></Cell><Cell><Data ss:Type="Number">0.328660074385327</Data></Cell><Cell><Data ss:Type="Number">0.31908173249179</Data></Cell><Cell><Data ss:Type="Number">0.301703063608117</Data></Cell><Cell><Data ss:Type="Number">0.336279770429802</Data></Cell><Cell><Data ss:Type="Number">0.262383604827494</Data></Cell><Cell><Data ss:Type="Number">0.265119395788235</Data></Cell><Cell><Data ss:Type="Number">0.212647291969057</Data></Cell><Cell><Data ss:Type="Number">0.214402887375934</Data></Cell><Cell><Data ss:Type="Number">0.223151015171286</Data></Cell><Cell><Data ss:Type="Number">0.150388916442243</Data></Cell><Cell><Data ss:Type="Number">0.278457721381649</Data></Cell><Cell><Data ss:Type="Number">0.216830739224747</Data></Cell><Cell><Data ss:Type="Number">0.265721690756859</Data></Cell><Cell><Data ss:Type="Number">0.301607799144511</Data></Cell><Cell><Data ss:Type="Number">0.141259423963253</Data></Cell><Cell><Data ss:Type="Number">0.072320015796354</Data></Cell><Cell><Data ss:Type="Number">0.208922842623257</Data></Cell><Cell><Data ss:Type="Number">0.260616292070127</Data></Cell><Cell><Data ss:Type="Number">0.292949772451433</Data></Cell><Cell><Data ss:Type="Number">0.352307884128515</Data></Cell><Cell><Data ss:Type="Number">0.230128337652702</Data></Cell><Cell><Data ss:Type="Number">0.169002589683084</Data></Cell><Cell><Data ss:Type="Number">0.189746011271111</Data></Cell><Cell><Data ss:Type="Number">0.280658593917986</Data></Cell><Cell><Data ss:Type="Number">0.30694692535928</Data></Cell><Cell><Data ss:Type="Number">0.229642794406325</Data></Cell><Cell><Data ss:Type="Number">0.317407999976577</Data></Cell><Cell><Data ss:Type="Number">0.335824473202761</Data></Cell><Cell><Data ss:Type="Number">0.273785388247352</Data></Cell><Cell><Data ss:Type="Number">0.293681699810011</Data></Cell><Cell><Data ss:Type="Number">0.232083769917697</Data></Cell><Cell><Data ss:Type="Number">0.312481123883439</Data></Cell><Cell><Data ss:Type="Number">0.280815396342472</Data></Cell><Cell><Data ss:Type="Number">0.251933730605549</Data></Cell><Cell><Data ss:Type="Number">0.232411447648551</Data></Cell><Cell><Data ss:Type="Number">0.0894019676269783</Data></Cell><Cell><Data ss:Type="Number">0.314742900928843</Data></Cell><Cell><Data ss:Type="Number">0.20692692589943</Data></Cell><Cell><Data ss:Type="Number">0.317470381154904</Data></Cell><Cell><Data ss:Type="Number">0.122691489156353</Data></Cell><Cell><Data ss:Type="Number">0.0449788990678006</Data></Cell><Cell><Data ss:Type="Number">0.235025119435996</Data></Cell><Cell><Data ss:Type="Number">0.199360622878318</Data></Cell><Cell><Data ss:Type="Number">0.0359064077497806</Data></Cell><Cell><Data ss:Type="Number">0.180442663534087</Data></Cell><Cell><Data ss:Type="Number">0.317952235121441</Data></Cell><Cell><Data ss:Type="Number">0.330779843641681</Data></Cell><Cell><Data ss:Type="Number">0.348749358804596</Data></Cell><Cell><Data ss:Type="Number">0.0280824501344838</Data></Cell><Cell><Data ss:Type="Number">0.341582353830908</Data></Cell><Cell><Data ss:Type="Number">0.3649305327041</Data></Cell><Cell><Data ss:Type="Number">0.268286604494555</Data></Cell><Cell><Data ss:Type="Number">0.265119395788235</Data></Cell><Cell><Data ss:Type="Number">0.191701995932795</Data></Cell><Cell><Data ss:Type="Number">0.213359901580262</Data></Cell><Cell><Data ss:Type="Number">0.0366395445319598</Data></Cell><Cell><Data ss:Type="Number">0.134046411089473</Data></Cell><Cell><Data ss:Type="Number">0.0989210390133715</Data></Cell><Cell><Data ss:Type="Number">0.160310146465651</Data></Cell><Cell><Data ss:Type="Number">0.0243930199943004</Data></Cell><Cell><Data ss:Type="Number">0.122854518144886</Data></Cell><Cell><Data ss:Type="Number">0</Data></Cell><Cell><Data ss:Type="Number">0.0766419669103583</Data></Cell><Cell><Data ss:Type="Number">0.025738306343373</Data></Cell><Cell><Data ss:Type="Number">0.397185075803712</Data></Cell><Cell><Data ss:Type="Number">0.265119395788235</Data></Cell></Row><Row ss:Height="12.816"><Cell><Data ss:Type="String">PYRIMIDINE_METABOLISM</Data></Cell><Cell><Data ss:Type="Number">0.648959763166167</Data></Cell><Cell><Data ss:Type="Number">0.685426204435718</Data></Cell><Cell><Data ss:Type="Number">0.568639336848731</Data></Cell><Cell><Data ss:Type="Number">0.679706213882137</Data></Cell><Cell><Data ss:Type="Number">0.382520605891723</Data></Cell><Cell><Data ss:Type="Number">0.539479822102159</Data></Cell><Cell><Data ss:Type="Number">0.518700205162144</Data></Cell><Cell><Data ss:Type="Number">0.450862857709011</Data></Cell><Cell><Data ss:Type="Number">0.527465598443072</Data></Cell><Cell><Data ss:Type="Number">0.483393881737165</Data></Cell><Cell><Data ss:Type="Number">0.461244919370512</Data></Cell><Cell><Data ss:Type="Number">0.554115685273899</Data></Cell><Cell><Data ss:Type="Number">0.586548095993557</Data></Cell><Cell><Data ss:Type="Number">1</Data></Cell><Cell><Data ss:Type="Number">0.849489396080455</Data></Cell><Cell><Data ss:Type="Number">0.477986287314964</Data></Cell><Cell><Data ss:Type="Number">0.755327234736336</Data></Cell><Cell><Data ss:Type="Number">0.753794173377365</Data></Cell><Cell><Data ss:Type="Number">1</Data></Cell><Cell><Data ss:Type="Number">0.34778535948516</Data></Cell><Cell><Data ss:Type="Number">0.3886246574585</Data></Cell><Cell><Data ss:Type="Number">0.372524441014186</Data></Cell><Cell><Data ss:Type="Number">0.380711152566079</Data></Cell><Cell><Data ss:Type="Number">0.515454347999971</Data></Cell><Cell><Data ss:Type="Number">0.53116890101726</Data></Cell><Cell><Data ss:Type="Number">0.605036446810187</Data></Cell><Cell><Data ss:Type="Number">0.731327343561746</Data></Cell><Cell><Data ss:Type="Number">0.477098442563005</Data></Cell><Cell><Data ss:Type="Number">0.439215019737197</Data></Cell><Cell><Data ss:Type="Number">0.492329686866951</Data></Cell><Cell><Data ss:Type="Number">0.783825877135885</Data></Cell><Cell><Data ss:Type="Number">0.711733463226412</Data></Cell><Cell><Data ss:Type="Number">0.54192279334844</Data></Cell><Cell><Data ss:Type="Number">0.789844709685086</Data></Cell><Cell><Data ss:Type="Number">0.602638647875988</Data></Cell><Cell><Data ss:Type="Number">0.32103495884779</Data></Cell><Cell><Data ss:Type="Number">0.392491585908547</Data></Cell><Cell><Data ss:Type="Number">0.3167574544191</Data></Cell><Cell><Data ss:Type="Number">0.576049191631685</Data></Cell><Cell><Data ss:Type="Number">0.508008338018472</Data></Cell><Cell><Data ss:Type="Number">0.976580894542306</Data></Cell><Cell><Data ss:Type="Number">0.655444601521195</Data></Cell><Cell><Data ss:Type="Number">0.797313599352122</Data></Cell><Cell><Data ss:Type="Number">0.616188267495193</Data></Cell><Cell><Data ss:Type="Number">0.336050036334991</Data></Cell><Cell><Data ss:Type="Number">0.768778563035696</Data></Cell><Cell><Data ss:Type="Number">0.482635015757723</Data></Cell><Cell><Data ss:Type="Number">0.519422611091913</Data></Cell><Cell><Data ss:Type="Number">0.314767246097477</Data></Cell><Cell><Data ss:Type="Number">0.615195292811673</Data></Cell><Cell><Data ss:Type="Number">0.791868415772614</Data></Cell><Cell><Data ss:Type="Number">0.706819565529101</Data></Cell><Cell><Data ss:Type="Number">0.509276065250215</Data></Cell><Cell><Data ss:Type="Number">0.708215921295381</Data></Cell><Cell><Data ss:Type="Number">0.655444601521195</Data></Cell><Cell><Data ss:Type="Number">0.666640601394466</Data></Cell><Cell><Data ss:Type="Number">0.396524870554889</Data></Cell><Cell><Data ss:Type="Number">0.780035522136395</Data></Cell><Cell><Data ss:Type="Number">0.380252304707296</Data></Cell><Cell><Data ss:Type="Number">0.620778174404441</Data></Cell><Cell><Data ss:Type="Number">0.331792641626612</Data></Cell><Cell><Data ss:Type="Number">0.633543335109531</Data></Cell><Cell><Data ss:Type="Number">0.404028906825302</Data></Cell><Cell><Data ss:Type="Number">0.417506391880585</Data></Cell><Cell><Data ss:Type="Number">0.515716683021793</Data></Cell><Cell><Data ss:Type="Number">0.789423436222968</Data></Cell><Cell><Data ss:Type="Number">0.570862353869049</Data></Cell><Cell><Data ss:Type="Number">0.788412081138379</Data></Cell><Cell><Data ss:Type="Number">0.582978335266376</Data></Cell><Cell><Data ss:Type="Number">0.853945727146664</Data></Cell><Cell><Data ss:Type="Number">0.488340644301067</Data></Cell><Cell><Data ss:Type="Number">0.702454847335868</Data></Cell><Cell><Data ss:Type="Number">0.650149643689039</Data></Cell><Cell><Data ss:Type="Number">0.832043633136718</Data></Cell><Cell><Data ss:Type="Number">1</Data></Cell><Cell><Data ss:Type="Number">0.481858887220134</Data></Cell><Cell><Data ss:Type="Number">0.389382938725632</Data></Cell><Cell><Data ss:Type="Number">0.641528118314341</Data></Cell><Cell><Data ss:Type="Number">0.755685610541481</Data></Cell><Cell><Data ss:Type="Number">0.478353116675584</Data></Cell><Cell><Data ss:Type="Number">0.542041175678103</Data></Cell><Cell><Data ss:Type="Number">0.720056856044156</Data></Cell><Cell><Data ss:Type="Number">0.735496051611632</Data></Cell><Cell><Data ss:Type="Number">0.433636163656689</Data></Cell><Cell><Data ss:Type="Number">0.268435858171767</Data></Cell><Cell><Data ss:Type="Number">0.751554952853972</Data></Cell><Cell><Data ss:Type="Number">0.146964205698461</Data></Cell><Cell><Data ss:Type="Number">0.163689605218799</Data></Cell><Cell><Data ss:Type="Number">0.0239014576522458</Data></Cell><Cell><Data ss:Type="Number">0.185712628405425</Data></Cell><Cell><Data ss:Type="Number">0.205041007822877</Data></Cell><Cell><Data ss:Type="Number">0.35444683890454</Data></Cell><Cell><Data ss:Type="Number">0.208603470223415</Data></Cell><Cell><Data ss:Type="Number">0.182215144604414</Data></Cell><Cell><Data ss:Type="Number">0.14024662100379</Data></Cell><Cell><Data ss:Type="Number">0.296909180603031</Data></Cell><Cell><Data ss:Type="Number">0.292921391000029</Data></Cell><Cell><Data ss:Type="Number">0.29558751118182</Data></Cell><Cell><Data ss:Type="Number">0.231631556645398</Data></Cell><Cell><Data ss:Type="Number">0.36357774961198</Data></Cell><Cell><Data ss:Type="Number">0.186438623716166</Data></Cell><Cell><Data ss:Type="Number">0.216411693847996</Data></Cell><Cell><Data ss:Type="Number">0.123803572827983</Data></Cell><Cell><Data ss:Type="Number">0.239021834475999</Data></Cell><Cell><Data ss:Type="Number">0.245663448866405</Data></Cell><Cell><Data ss:Type="Number">0.211113535066077</Data></Cell><Cell><Data ss:Type="Number">0.288953492736249</Data></Cell><Cell><Data ss:Type="Number">0.233063616731925</Data></Cell><Cell><Data ss:Type="Number">0.20525791242062</Data></Cell><Cell><Data ss:Type="Number">0.307241883877598</Data></Cell><Cell><Data ss:Type="Number">0.237726564653837</Data></Cell><Cell><Data ss:Type="Number">0.172707954529536</Data></Cell><Cell><Data ss:Type="Number">0.239170358856372</Data></Cell><Cell><Data ss:Type="Number">0.26419069255665</Data></Cell><Cell><Data ss:Type="Number">0.164735326595067</Data></Cell><Cell><Data ss:Type="Number">0.115176781710672</Data></Cell><Cell><Data ss:Type="Number">0.242326945052662</Data></Cell><Cell><Data ss:Type="Number">0.170260402674392</Data></Cell><Cell><Data ss:Type="Number">0.244538338372373</Data></Cell><Cell><Data ss:Type="Number">0.300178649968903</Data></Cell><Cell><Data ss:Type="Number">0.149575486023176</Data></Cell><Cell><Data ss:Type="Number">0.231025836880836</Data></Cell><Cell><Data ss:Type="Number">0.147054525347903</Data></Cell><Cell><Data ss:Type="Number">0.127873343322651</Data></Cell><Cell><Data ss:Type="Number">0.289839268139506</Data></Cell><Cell><Data ss:Type="Number">0.335839154624491</Data></Cell><Cell><Data ss:Type="Number">0.184771061073968</Data></Cell><Cell><Data ss:Type="Number">0.130076172122833</Data></Cell><Cell><Data ss:Type="Number">0.181497233873655</Data></Cell><Cell><Data ss:Type="Number">0.303064668384095</Data></Cell><Cell><Data ss:Type="Number">0.209793787351891</Data></Cell><Cell><Data ss:Type="Number">0.265848618543192</Data></Cell><Cell><Data ss:Type="Number">0.242349203950082</Data></Cell><Cell><Data ss:Type="Number">0.186534756675097</Data></Cell><Cell><Data ss:Type="Number">0.268540292156307</Data></Cell><Cell><Data ss:Type="Number">0.205556111278877</Data></Cell><Cell><Data ss:Type="Number">0.185456022458584</Data></Cell><Cell><Data ss:Type="Number">0.258585846589106</Data></Cell><Cell><Data ss:Type="Number">0.261943164790089</Data></Cell><Cell><Data ss:Type="Number">0.180692383721902</Data></Cell><Cell><Data ss:Type="Number">0.179632536012924</Data></Cell><Cell><Data ss:Type="Number">0.138935778698327</Data></Cell><Cell><Data ss:Type="Number">0.233480509449983</Data></Cell><Cell><Data ss:Type="Number">0.232482979782317</Data></Cell><Cell><Data ss:Type="Number">0.267338049767687</Data></Cell><Cell><Data ss:Type="Number">0.196038158398401</Data></Cell><Cell><Data ss:Type="Number">0</Data></Cell><Cell><Data ss:Type="Number">0.280739329535939</Data></Cell><Cell><Data ss:Type="Number">0.134944245998497</Data></Cell><Cell><Data ss:Type="Number">0.100019427147199</Data></Cell><Cell><Data ss:Type="Number">0.228304898519788</Data></Cell><Cell><Data ss:Type="Number">0.302673046984274</Data></Cell><Cell><Data ss:Type="Number">0.341541577063684</Data></Cell><Cell><Data ss:Type="Number">0.248730774412893</Data></Cell><Cell><Data ss:Type="Number">0.0754493831101601</Data></Cell><Cell><Data ss:Type="Number">0.340484315177133</Data></Cell><Cell><Data ss:Type="Number">0.451595847335302</Data></Cell><Cell><Data ss:Type="Number">0.256594067167035</Data></Cell><Cell><Data ss:Type="Number">0.304446947968609</Data></Cell><Cell><Data ss:Type="Number">0.205859741744806</Data></Cell><Cell><Data ss:Type="Number">0.357255638968906</Data></Cell><Cell><Data ss:Type="Number">0.14314045545583</Data></Cell><Cell><Data ss:Type="Number">0.187860734896199</Data></Cell><Cell><Data ss:Type="Number">0.098089548632929</Data></Cell><Cell><Data ss:Type="Number">0.207945109111476</Data></Cell><Cell><Data ss:Type="Number">0.138701934421999</Data></Cell><Cell><Data ss:Type="Number">0.179679138175428</Data></Cell><Cell><Data ss:Type="Number">0.0653594094783399</Data></Cell><Cell><Data ss:Type="Number">0.106939454726329</Data></Cell><Cell><Data ss:Type="Number">0.0354003666013514</Data></Cell><Cell><Data ss:Type="Number">0.172589973715879</Data></Cell><Cell><Data ss:Type="Number">0.237409397658159</Data></Cell></Row><Row ss:Height="12.816"><Cell><Data ss:Type="String">ALANINE_ASPARTATE_AND_GLUTAMATE_METABOLISM</Data></Cell><Cell><Data ss:Type="Number">0.613603226880658</Data></Cell><Cell><Data ss:Type="Number">0.822254572357879</Data></Cell><Cell><Data ss:Type="Number">0.935421449110733</Data></Cell><Cell><Data ss:Type="Number">0.659216978397517</Data></Cell><Cell><Data ss:Type="Number">0.513405077455673</Data></Cell><Cell><Data ss:Type="Number">0.893366810871183</Data></Cell><Cell><Data ss:Type="Number">0.815590661008502</Data></Cell><Cell><Data ss:Type="Number">0.471338410406571</Data></Cell><Cell><Data ss:Type="Number">0.773621607842626</Data></Cell><Cell><Data ss:Type="Number">0.643863839490699</Data></Cell><Cell><Data ss:Type="Number">0.766014635435344</Data></Cell><Cell><Data ss:Type="Number">0.94198280716512</Data></Cell><Cell><Data ss:Type="Number">0.378805744251537</Data></Cell><Cell><Data ss:Type="Number">0.625040334965947</Data></Cell><Cell><Data ss:Type="Number">0.625040334965947</Data></Cell><Cell><Data ss:Type="Number">0.41169561448412</Data></Cell><Cell><Data ss:Type="Number">0.412415601524465</Data></Cell><Cell><Data ss:Type="Number">0.746385537688335</Data></Cell><Cell><Data ss:Type="Number">0.631672092705544</Data></Cell><Cell><Data ss:Type="Number">0.887918397861501</Data></Cell><Cell><Data ss:Type="Number">0.821148509922088</Data></Cell><Cell><Data ss:Type="Number">0.778244327433259</Data></Cell><Cell><Data ss:Type="Number">0.700659195883484</Data></Cell><Cell><Data ss:Type="Number">0.777213161194611</Data></Cell><Cell><Data ss:Type="Number">0.650427695637462</Data></Cell><Cell><Data ss:Type="Number">0.775130356936197</Data></Cell><Cell><Data ss:Type="Number">0.574144117308961</Data></Cell><Cell><Data ss:Type="Number">0.829763140485427</Data></Cell><Cell><Data ss:Type="Number">0.832083120201495</Data></Cell><Cell><Data ss:Type="Number">0.43734684896718</Data></Cell><Cell><Data ss:Type="Number">0.44084764099286</Data></Cell><Cell><Data ss:Type="Number">0.394927730247827</Data></Cell><Cell><Data ss:Type="Number">0.368275712346919</Data></Cell><Cell><Data ss:Type="Number">0.727500113332992</Data></Cell><Cell><Data ss:Type="Number">0.801210506221481</Data></Cell><Cell><Data ss:Type="Number">0.665946114048716</Data></Cell><Cell><Data ss:Type="Number">1</Data></Cell><Cell><Data ss:Type="Number">0.401686770087001</Data></Cell><Cell><Data ss:Type="Number">0.76838281442209</Data></Cell><Cell><Data ss:Type="Number">0.755235026293911</Data></Cell><Cell><Data ss:Type="Number">0.614037536465694</Data></Cell><Cell><Data ss:Type="Number">0.828437516401934</Data></Cell><Cell><Data ss:Type="Number">0.620156381914423</Data></Cell><Cell><Data ss:Type="Number">0.868517696248025</Data></Cell><Cell><Data ss:Type="Number">0.431376225041058</Data></Cell><Cell><Data ss:Type="Number">0.617985949085491</Data></Cell><Cell><Data ss:Type="Number">0.474776731723332</Data></Cell><Cell><Data ss:Type="Number">0.878311080710761</Data></Cell><Cell><Data ss:Type="Number">0.430012883703387</Data></Cell><Cell><Data ss:Type="Number">0.896257050834799</Data></Cell><Cell><Data ss:Type="Number">0.402781082946494</Data></Cell><Cell><Data ss:Type="Number">0.631672092705544</Data></Cell><Cell><Data ss:Type="Number">0.808121355505573</Data></Cell><Cell><Data ss:Type="Number">0.56566145562261</Data></Cell><Cell><Data ss:Type="Number">0.642443784435031</Data></Cell><Cell><Data ss:Type="Number">0.896089065371171</Data></Cell><Cell><Data ss:Type="Number">0.478750392671158</Data></Cell><Cell><Data ss:Type="Number">0.625040334965947</Data></Cell><Cell><Data ss:Type="Number">0.795490008688417</Data></Cell><Cell><Data ss:Type="Number">0.433131844895471</Data></Cell><Cell><Data ss:Type="Number">0.895433810814369</Data></Cell><Cell><Data ss:Type="Number">0.879337838326486</Data></Cell><Cell><Data ss:Type="Number">0.525826392048224</Data></Cell><Cell><Data ss:Type="Number">0.869656680765276</Data></Cell><Cell><Data ss:Type="Number">0.771427972187359</Data></Cell><Cell><Data ss:Type="Number">0.624564257501777</Data></Cell><Cell><Data ss:Type="Number">0.797652001777075</Data></Cell><Cell><Data ss:Type="Number">0.624564257501777</Data></Cell><Cell><Data ss:Type="Number">0.375802238855354</Data></Cell><Cell><Data ss:Type="Number">0.764628262688168</Data></Cell><Cell><Data ss:Type="Number">0.868882091644278</Data></Cell><Cell><Data ss:Type="Number">0.628316849917278</Data></Cell><Cell><Data ss:Type="Number">0.574308068136279</Data></Cell><Cell><Data ss:Type="Number">0.694852964839136</Data></Cell><Cell><Data ss:Type="Number">0.631672092705544</Data></Cell><Cell><Data ss:Type="Number">0.70741013754846</Data></Cell><Cell><Data ss:Type="Number">0.75911892710384</Data></Cell><Cell><Data ss:Type="Number">0.91729296615444</Data></Cell><Cell><Data ss:Type="Number">0.338977216034648</Data></Cell><Cell><Data ss:Type="Number">0.836453992802237</Data></Cell><Cell><Data ss:Type="Number">0.931336059256031</Data></Cell><Cell><Data ss:Type="Number">0.653406515753378</Data></Cell><Cell><Data ss:Type="Number">0.625040334965947</Data></Cell><Cell><Data ss:Type="Number">0.917213248279137</Data></Cell><Cell><Data ss:Type="Number">0.583340621940148</Data></Cell><Cell><Data ss:Type="Number">0.616598425940355</Data></Cell><Cell><Data ss:Type="Number">0.209124823206247</Data></Cell><Cell><Data ss:Type="Number">0.223119983911918</Data></Cell><Cell><Data ss:Type="Number">0.106207658957805</Data></Cell><Cell><Data ss:Type="Number">0.352752532003283</Data></Cell><Cell><Data ss:Type="Number">0.30350348103519</Data></Cell><Cell><Data ss:Type="Number">0.446597795490578</Data></Cell><Cell><Data ss:Type="Number">0.386743625579346</Data></Cell><Cell><Data ss:Type="Number">0.400220592843791</Data></Cell><Cell><Data ss:Type="Number">0.0835965039235399</Data></Cell><Cell><Data ss:Type="Number">0.402781082946494</Data></Cell><Cell><Data ss:Type="Number">0.385149258267817</Data></Cell><Cell><Data ss:Type="Number">0.3992255629252</Data></Cell><Cell><Data ss:Type="Number">0.391538323053584</Data></Cell><Cell><Data ss:Type="Number">0.535301991458199</Data></Cell><Cell><Data ss:Type="Number">0.271382561224397</Data></Cell><Cell><Data ss:Type="Number">0.396797585695668</Data></Cell><Cell><Data ss:Type="Number">0.138548196777341</Data></Cell><Cell><Data ss:Type="Number">0.38998748241478</Data></Cell><Cell><Data ss:Type="Number">0.345230562052153</Data></Cell><Cell><Data ss:Type="Number">0.41709991835389</Data></Cell><Cell><Data ss:Type="Number">0.395650747738201</Data></Cell><Cell><Data ss:Type="Number">0.391538323053584</Data></Cell><Cell><Data ss:Type="Number">0.405272020913865</Data></Cell><Cell><Data ss:Type="Number">0.39914802888013</Data></Cell><Cell><Data ss:Type="Number">0.322880191127233</Data></Cell><Cell><Data ss:Type="Number">0.3076706195124</Data></Cell><Cell><Data ss:Type="Number">0.267228872891466</Data></Cell><Cell><Data ss:Type="Number">0.315015894896667</Data></Cell><Cell><Data ss:Type="Number">0.300347860286673</Data></Cell><Cell><Data ss:Type="Number">0.170702445438266</Data></Cell><Cell><Data ss:Type="Number">0.37356415553272</Data></Cell><Cell><Data ss:Type="Number">0.288133258733233</Data></Cell><Cell><Data ss:Type="Number">0.284205824794246</Data></Cell><Cell><Data ss:Type="Number">0.388869065558014</Data></Cell><Cell><Data ss:Type="Number">0.200565550071613</Data></Cell><Cell><Data ss:Type="Number">0.193717840461864</Data></Cell><Cell><Data ss:Type="Number">0.387937439239771</Data></Cell><Cell><Data ss:Type="Number">0.370254092172392</Data></Cell><Cell><Data ss:Type="Number">0.365863423934982</Data></Cell><Cell><Data ss:Type="Number">0.394388607403955</Data></Cell><Cell><Data ss:Type="Number">0.273799228386472</Data></Cell><Cell><Data ss:Type="Number">0.194894254523572</Data></Cell><Cell><Data ss:Type="Number">0.316293443940227</Data></Cell><Cell><Data ss:Type="Number">0.348413575127067</Data></Cell><Cell><Data ss:Type="Number">0.383153063796639</Data></Cell><Cell><Data ss:Type="Number">0.479339549170966</Data></Cell><Cell><Data ss:Type="Number">0.396797585695668</Data></Cell><Cell><Data ss:Type="Number">0.384015645522473</Data></Cell><Cell><Data ss:Type="Number">0.321531106177697</Data></Cell><Cell><Data ss:Type="Number">0.429592384171261</Data></Cell><Cell><Data ss:Type="Number">0.319753328903382</Data></Cell><Cell><Data ss:Type="Number">0.458149726082474</Data></Cell><Cell><Data ss:Type="Number">0.487561840898776</Data></Cell><Cell><Data ss:Type="Number">0.369173195634074</Data></Cell><Cell><Data ss:Type="Number">0.278964876230575</Data></Cell><Cell><Data ss:Type="Number">0.148785247809923</Data></Cell><Cell><Data ss:Type="Number">0.375802238855354</Data></Cell><Cell><Data ss:Type="Number">0.344108453161817</Data></Cell><Cell><Data ss:Type="Number">0.465422520500411</Data></Cell><Cell><Data ss:Type="Number">0.146058630468517</Data></Cell><Cell><Data ss:Type="Number">0.149677361497367</Data></Cell><Cell><Data ss:Type="Number">0.553241498176872</Data></Cell><Cell><Data ss:Type="Number">0.312008325674987</Data></Cell><Cell><Data ss:Type="Number">0.0451619118757194</Data></Cell><Cell><Data ss:Type="Number">0.196063614420724</Data></Cell><Cell><Data ss:Type="Number">0.515506966865796</Data></Cell><Cell><Data ss:Type="Number">0.39914802888013</Data></Cell><Cell><Data ss:Type="Number">0.430826471096446</Data></Cell><Cell><Data ss:Type="Number">0.0957970591038965</Data></Cell><Cell><Data ss:Type="Number">0.493071148136773</Data></Cell><Cell><Data ss:Type="Number">0.40990468344226</Data></Cell><Cell><Data ss:Type="Number">0.288358003007726</Data></Cell><Cell><Data ss:Type="Number">0.303874833907742</Data></Cell><Cell><Data ss:Type="Number">0.229106200527896</Data></Cell><Cell><Data ss:Type="Number">0.234679293234815</Data></Cell><Cell><Data ss:Type="Number">0.182324335688757</Data></Cell><Cell><Data ss:Type="Number">0.241730371570612</Data></Cell><Cell><Data ss:Type="Number">0.209427159164474</Data></Cell><Cell><Data ss:Type="Number">0.239433182549018</Data></Cell><Cell><Data ss:Type="Number">0.123524095777727</Data></Cell><Cell><Data ss:Type="Number">0.172056947630372</Data></Cell><Cell><Data ss:Type="Number">0.153345127415683</Data></Cell><Cell><Data ss:Type="Number">0.120355275203592</Data></Cell><Cell><Data ss:Type="Number">0.162679763467697</Data></Cell><Cell><Data ss:Type="Number">0</Data></Cell><Cell><Data ss:Type="Number">0.495450647008296</Data></Cell></Row><Row ss:Height="12.816"><Cell><Data ss:Type="String">VALINE_LEUCINE_AND_ISOLEUCINE_DEGRADATION</Data></Cell><Cell><Data ss:Type="Number">0.985680504913281</Data></Cell><Cell><Data ss:Type="Number">0.525103384697893</Data></Cell><Cell><Data ss:Type="Number">0.489591906873851</Data></Cell><Cell><Data ss:Type="Number">0.745413139806372</Data></Cell><Cell><Data ss:Type="Number">0.628177965512556</Data></Cell><Cell><Data ss:Type="Number">0.514534072305379</Data></Cell><Cell><Data ss:Type="Number">0.537819823398602</Data></Cell><Cell><Data ss:Type="Number">0.60462848483127</Data></Cell><Cell><Data ss:Type="Number">0.571580916353274</Data></Cell><Cell><Data ss:Type="Number">0.813522200111445</Data></Cell><Cell><Data ss:Type="Number">0.608088737998189</Data></Cell><Cell><Data ss:Type="Number">0.498249482971999</Data></Cell><Cell><Data ss:Type="Number">0.518314775540645</Data></Cell><Cell><Data ss:Type="Number">0.918858399544466</Data></Cell><Cell><Data ss:Type="Number">0.768780920574314</Data></Cell><Cell><Data ss:Type="Number">0.516270247302434</Data></Cell><Cell><Data ss:Type="Number">0.613521435844626</Data></Cell><Cell><Data ss:Type="Number">0.631085027677606</Data></Cell><Cell><Data ss:Type="Number">0.906294965038133</Data></Cell><Cell><Data ss:Type="Number">0.462480222182698</Data></Cell><Cell><Data ss:Type="Number">0.511153585738746</Data></Cell><Cell><Data ss:Type="Number">0.422778034056657</Data></Cell><Cell><Data ss:Type="Number">0.653694597760943</Data></Cell><Cell><Data ss:Type="Number">0.580337018004211</Data></Cell><Cell><Data ss:Type="Number">0.687679241633087</Data></Cell><Cell><Data ss:Type="Number">0.574336200707299</Data></Cell><Cell><Data ss:Type="Number">0.687739961541724</Data></Cell><Cell><Data ss:Type="Number">0.522414781842849</Data></Cell><Cell><Data ss:Type="Number">0.525103384697893</Data></Cell><Cell><Data ss:Type="Number">0.722901228723524</Data></Cell><Cell><Data ss:Type="Number">0.721842529899666</Data></Cell><Cell><Data ss:Type="Number">0.400939289298246</Data></Cell><Cell><Data ss:Type="Number">0.527586397449803</Data></Cell><Cell><Data ss:Type="Number">0.673553328535519</Data></Cell><Cell><Data ss:Type="Number">0.393614005868425</Data></Cell><Cell><Data ss:Type="Number">0.693668697052175</Data></Cell><Cell><Data ss:Type="Number">0.515179739146834</Data></Cell><Cell><Data ss:Type="Number">0.492602532188262</Data></Cell><Cell><Data ss:Type="Number">0.632849528476808</Data></Cell><Cell><Data ss:Type="Number">0.492519882101442</Data></Cell><Cell><Data ss:Type="Number">0.91262805009257</Data></Cell><Cell><Data ss:Type="Number">0.406191113138553</Data></Cell><Cell><Data ss:Type="Number">0.900640384354568</Data></Cell><Cell><Data ss:Type="Number">0.516829078524691</Data></Cell><Cell><Data ss:Type="Number">0.489787895687322</Data></Cell><Cell><Data ss:Type="Number">0.903572850744308</Data></Cell><Cell><Data ss:Type="Number">0.628266275704259</Data></Cell><Cell><Data ss:Type="Number">0.515179739146834</Data></Cell><Cell><Data ss:Type="Number">0.376706590190376</Data></Cell><Cell><Data ss:Type="Number">0.515179739146834</Data></Cell><Cell><Data ss:Type="Number">0.652411630355977</Data></Cell><Cell><Data ss:Type="Number">0.835465237249109</Data></Cell><Cell><Data ss:Type="Number">0.566707145365088</Data></Cell><Cell><Data ss:Type="Number">0.89090369033815</Data></Cell><Cell><Data ss:Type="Number">0.725320259411226</Data></Cell><Cell><Data ss:Type="Number">0.542042537130204</Data></Cell><Cell><Data ss:Type="Number">0.814952511363927</Data></Cell><Cell><Data ss:Type="Number">0.774078777665626</Data></Cell><Cell><Data ss:Type="Number">0.585157189651535</Data></Cell><Cell><Data ss:Type="Number">0.970377266952762</Data></Cell><Cell><Data ss:Type="Number">0.497648895400609</Data></Cell><Cell><Data ss:Type="Number">0.561877534912254</Data></Cell><Cell><Data ss:Type="Number">0.642755191379257</Data></Cell><Cell><Data ss:Type="Number">0.514371320193068</Data></Cell><Cell><Data ss:Type="Number">0.615628708125286</Data></Cell><Cell><Data ss:Type="Number">0.864467387923752</Data></Cell><Cell><Data ss:Type="Number">0.537819823398602</Data></Cell><Cell><Data ss:Type="Number">1</Data></Cell><Cell><Data ss:Type="Number">0.825167757744094</Data></Cell><Cell><Data ss:Type="Number">0.579045084470208</Data></Cell><Cell><Data ss:Type="Number">0.541928869316484</Data></Cell><Cell><Data ss:Type="Number">0.684827587480721</Data></Cell><Cell><Data ss:Type="Number">0.699344735936859</Data></Cell><Cell><Data ss:Type="Number">0.695441936539755</Data></Cell><Cell><Data ss:Type="Number">0.947719193493335</Data></Cell><Cell><Data ss:Type="Number">0.671474279226216</Data></Cell><Cell><Data ss:Type="Number">0.611142801395607</Data></Cell><Cell><Data ss:Type="Number">0.524014034912431</Data></Cell><Cell><Data ss:Type="Number">0.568336534027164</Data></Cell><Cell><Data ss:Type="Number">0.545496500153699</Data></Cell><Cell><Data ss:Type="Number">0.522989804680116</Data></Cell><Cell><Data ss:Type="Number">0.686636822602763</Data></Cell><Cell><Data ss:Type="Number">0.767124855436694</Data></Cell><Cell><Data ss:Type="Number">0.533496959859504</Data></Cell><Cell><Data ss:Type="Number">0.667488600474977</Data></Cell><Cell><Data ss:Type="Number">0.85535614084939</Data></Cell><Cell><Data ss:Type="Number">0.139724409849442</Data></Cell><Cell><Data ss:Type="Number">0.164115468599931</Data></Cell><Cell><Data ss:Type="Number">0</Data></Cell><Cell><Data ss:Type="Number">0.30063016864156</Data></Cell><Cell><Data ss:Type="Number">0.275420061456456</Data></Cell><Cell><Data ss:Type="Number">0.333886324609858</Data></Cell><Cell><Data ss:Type="Number">0.38364231899285</Data></Cell><Cell><Data ss:Type="Number">0.396880625327963</Data></Cell><Cell><Data ss:Type="Number">0.0149438957279481</Data></Cell><Cell><Data ss:Type="Number">0.426802750715353</Data></Cell><Cell><Data ss:Type="Number">0.385192025965557</Data></Cell><Cell><Data ss:Type="Number">0.339220708516758</Data></Cell><Cell><Data ss:Type="Number">0.395946635411401</Data></Cell><Cell><Data ss:Type="Number">0.763594889895497</Data></Cell><Cell><Data ss:Type="Number">0.239749314449434</Data></Cell><Cell><Data ss:Type="Number">0.401172362826224</Data></Cell><Cell><Data ss:Type="Number">0.0744208529854806</Data></Cell><Cell><Data ss:Type="Number">0.382031815884298</Data></Cell><Cell><Data ss:Type="Number">0.296188707782786</Data></Cell><Cell><Data ss:Type="Number">0.36432999786969</Data></Cell><Cell><Data ss:Type="Number">0.413524378276631</Data></Cell><Cell><Data ss:Type="Number">0.395250052236592</Data></Cell><Cell><Data ss:Type="Number">0.390182637834059</Data></Cell><Cell><Data ss:Type="Number">0.395278472310268</Data></Cell><Cell><Data ss:Type="Number">0.331261350132236</Data></Cell><Cell><Data ss:Type="Number">0.29646121672494</Data></Cell><Cell><Data ss:Type="Number">0.257969714150842</Data></Cell><Cell><Data ss:Type="Number">0.309220130914467</Data></Cell><Cell><Data ss:Type="Number">0.310204964287766</Data></Cell><Cell><Data ss:Type="Number">0.0664524523461178</Data></Cell><Cell><Data ss:Type="Number">0.353606593730588</Data></Cell><Cell><Data ss:Type="Number">0.28527473123794</Data></Cell><Cell><Data ss:Type="Number">0.280724850841135</Data></Cell><Cell><Data ss:Type="Number">0.367518378920939</Data></Cell><Cell><Data ss:Type="Number">0.190229403542196</Data></Cell><Cell><Data ss:Type="Number">0.142740052400594</Data></Cell><Cell><Data ss:Type="Number">0.317801648872242</Data></Cell><Cell><Data ss:Type="Number">0.343190671621594</Data></Cell><Cell><Data ss:Type="Number">0.335469533759547</Data></Cell><Cell><Data ss:Type="Number">0.417736680614946</Data></Cell><Cell><Data ss:Type="Number">0.276230142661398</Data></Cell><Cell><Data ss:Type="Number">0.138954213319116</Data></Cell><Cell><Data ss:Type="Number">0.245518016445368</Data></Cell><Cell><Data ss:Type="Number">0.318705786235084</Data></Cell><Cell><Data ss:Type="Number">0.363780134064212</Data></Cell><Cell><Data ss:Type="Number">0.328484122410879</Data></Cell><Cell><Data ss:Type="Number">0.346789238196892</Data></Cell><Cell><Data ss:Type="Number">0.369151509497154</Data></Cell><Cell><Data ss:Type="Number">0.278458119547987</Data></Cell><Cell><Data ss:Type="Number">0.337480783786319</Data></Cell><Cell><Data ss:Type="Number">0.27715775495101</Data></Cell><Cell><Data ss:Type="Number">0.330700661686336</Data></Cell><Cell><Data ss:Type="Number">0.39003552313263</Data></Cell><Cell><Data ss:Type="Number">0.363528119796161</Data></Cell><Cell><Data ss:Type="Number">0.229306911522434</Data></Cell><Cell><Data ss:Type="Number">0.137097562377653</Data></Cell><Cell><Data ss:Type="Number">0.372701510895395</Data></Cell><Cell><Data ss:Type="Number">0.296670378210502</Data></Cell><Cell><Data ss:Type="Number">0.488358432793337</Data></Cell><Cell><Data ss:Type="Number">0.113139131684955</Data></Cell><Cell><Data ss:Type="Number">0.0242474273291899</Data></Cell><Cell><Data ss:Type="Number">0.264363957352723</Data></Cell><Cell><Data ss:Type="Number">0.303545835645371</Data></Cell><Cell><Data ss:Type="Number">0</Data></Cell><Cell><Data ss:Type="Number">0.188931878521155</Data></Cell><Cell><Data ss:Type="Number">0.37355615931384</Data></Cell><Cell><Data ss:Type="Number">0.401817534639094</Data></Cell><Cell><Data ss:Type="Number">0.402857134802823</Data></Cell><Cell><Data ss:Type="Number">0.00439799436782559</Data></Cell><Cell><Data ss:Type="Number">0.420823418587823</Data></Cell><Cell><Data ss:Type="Number">0.690985022527299</Data></Cell><Cell><Data ss:Type="Number">0.280747038478478</Data></Cell><Cell><Data ss:Type="Number">0.390243741799311</Data></Cell><Cell><Data ss:Type="Number">0.23006278797295</Data></Cell><Cell><Data ss:Type="Number">0.235816238153087</Data></Cell><Cell><Data ss:Type="Number">0.154686073785855</Data></Cell><Cell><Data ss:Type="Number">0.19503659850693</Data></Cell><Cell><Data ss:Type="Number">0.131550719584208</Data></Cell><Cell><Data ss:Type="Number">0.158309443220466</Data></Cell><Cell><Data ss:Type="Number">0.0567577859324722</Data></Cell><Cell><Data ss:Type="Number">0.124412024491061</Data></Cell><Cell><Data ss:Type="Number">0.0646186441524014</Data></Cell><Cell><Data ss:Type="Number">0.0459318897987673</Data></Cell><Cell><Data ss:Type="Number">0.0613111816441357</Data></Cell><Cell><Data ss:Type="Number">0.102966671684474</Data></Cell><Cell><Data ss:Type="Number">0.312739573437066</Data></Cell></Row><Row ss:Height="12.816"><Cell><Data ss:Type="String">ARGININE_AND_PROLINE_METABOLISM</Data></Cell><Cell><Data ss:Type="Number">0.802458640091221</Data></Cell><Cell><Data ss:Type="Number">0.422288613023397</Data></Cell><Cell><Data ss:Type="Number">0.730129449080399</Data></Cell><Cell><Data ss:Type="Number">0.822623310299226</Data></Cell><Cell><Data ss:Type="Number">0.363556705356184</Data></Cell><Cell><Data ss:Type="Number">0.722253670506261</Data></Cell><Cell><Data ss:Type="Number">0.679201781084933</Data></Cell><Cell><Data ss:Type="Number">0.53706360382446</Data></Cell><Cell><Data ss:Type="Number">0.644406162299864</Data></Cell><Cell><Data ss:Type="Number">0.581722149669532</Data></Cell><Cell><Data ss:Type="Number">0.485790301606615</Data></Cell><Cell><Data ss:Type="Number">0.676199389995082</Data></Cell><Cell><Data ss:Type="Number">0.767197319559235</Data></Cell><Cell><Data ss:Type="Number">0.46563380985517</Data></Cell><Cell><Data ss:Type="Number">0.723154422422158</Data></Cell><Cell><Data ss:Type="Number">0.50332185387237</Data></Cell><Cell><Data ss:Type="Number">0.924195446023282</Data></Cell><Cell><Data ss:Type="Number">0.537374415645161</Data></Cell><Cell><Data ss:Type="Number">0.795512982210876</Data></Cell><Cell><Data ss:Type="Number">0.460235144401436</Data></Cell><Cell><Data ss:Type="Number">0.435162104552025</Data></Cell><Cell><Data ss:Type="Number">0.519083852593396</Data></Cell><Cell><Data ss:Type="Number">0.481597912736835</Data></Cell><Cell><Data ss:Type="Number">0.655447482505189</Data></Cell><Cell><Data ss:Type="Number">0.581974737787956</Data></Cell><Cell><Data ss:Type="Number">0.60084455356506</Data></Cell><Cell><Data ss:Type="Number">0.599779178409261</Data></Cell><Cell><Data ss:Type="Number">0.423012736964164</Data></Cell><Cell><Data ss:Type="Number">0.405099358570562</Data></Cell><Cell><Data ss:Type="Number">0.435162104552025</Data></Cell><Cell><Data ss:Type="Number">0.363068812474849</Data></Cell><Cell><Data ss:Type="Number">0.362257855185372</Data></Cell><Cell><Data ss:Type="Number">0.754211517062592</Data></Cell><Cell><Data ss:Type="Number">0.41971546292118</Data></Cell><Cell><Data ss:Type="Number">1</Data></Cell><Cell><Data ss:Type="Number">0.457448137116427</Data></Cell><Cell><Data ss:Type="Number">0.727639134959978</Data></Cell><Cell><Data ss:Type="Number">0.345610950135888</Data></Cell><Cell><Data ss:Type="Number">0.530902729656796</Data></Cell><Cell><Data ss:Type="Number">0.49131139926581</Data></Cell><Cell><Data ss:Type="Number">0.640255672079953</Data></Cell><Cell><Data ss:Type="Number">0.662566038893252</Data></Cell><Cell><Data ss:Type="Number">0.640131921291138</Data></Cell><Cell><Data ss:Type="Number">0.449065328338669</Data></Cell><Cell><Data ss:Type="Number">0.387297857658221</Data></Cell><Cell><Data ss:Type="Number">0.749938160075188</Data></Cell><Cell><Data ss:Type="Number">0.436851950393451</Data></Cell><Cell><Data ss:Type="Number">0.731681956131136</Data></Cell><Cell><Data ss:Type="Number">0.450251509034639</Data></Cell><Cell><Data ss:Type="Number">0.820938655359073</Data></Cell><Cell><Data ss:Type="Number">0.388375857559488</Data></Cell><Cell><Data ss:Type="Number">0.617279931550191</Data></Cell><Cell><Data ss:Type="Number">0.764183383994402</Data></Cell><Cell><Data ss:Type="Number">0.523211385387307</Data></Cell><Cell><Data ss:Type="Number">0.651842922814033</Data></Cell><Cell><Data ss:Type="Number">0.940141201948183</Data></Cell><Cell><Data ss:Type="Number">0.570146923390615</Data></Cell><Cell><Data ss:Type="Number">0.599237583839813</Data></Cell><Cell><Data ss:Type="Number">0.496834573850702</Data></Cell><Cell><Data ss:Type="Number">0.873920202518495</Data></Cell><Cell><Data ss:Type="Number">0.670110489205868</Data></Cell><Cell><Data ss:Type="Number">0.564800665392949</Data></Cell><Cell><Data ss:Type="Number">0.543889257668519</Data></Cell><Cell><Data ss:Type="Number">0.576910450324745</Data></Cell><Cell><Data ss:Type="Number">0.724468668297141</Data></Cell><Cell><Data ss:Type="Number">0.492447468161482</Data></Cell><Cell><Data ss:Type="Number">0.85640481980298</Data></Cell><Cell><Data ss:Type="Number">0.591051811190113</Data></Cell><Cell><Data ss:Type="Number">0.359856373523161</Data></Cell><Cell><Data ss:Type="Number">0.694501577103044</Data></Cell><Cell><Data ss:Type="Number">0.678546760082544</Data></Cell><Cell><Data ss:Type="Number">0.53706360382446</Data></Cell><Cell><Data ss:Type="Number">0.545338521981899</Data></Cell><Cell><Data ss:Type="Number">0.485790301606615</Data></Cell><Cell><Data ss:Type="Number">0.673185462783315</Data></Cell><Cell><Data ss:Type="Number">0.54657626158397</Data></Cell><Cell><Data ss:Type="Number">0.518115934868485</Data></Cell><Cell><Data ss:Type="Number">0.812189311457517</Data></Cell><Cell><Data ss:Type="Number">0.362021380605577</Data></Cell><Cell><Data ss:Type="Number">0.479736619921295</Data></Cell><Cell><Data ss:Type="Number">0.469230067820287</Data></Cell><Cell><Data ss:Type="Number">0.764380942002554</Data></Cell><Cell><Data ss:Type="Number">0.842107714666766</Data></Cell><Cell><Data ss:Type="Number">0.583225179174218</Data></Cell><Cell><Data ss:Type="Number">0.46563380985517</Data></Cell><Cell><Data ss:Type="Number">0.680111750381665</Data></Cell><Cell><Data ss:Type="Number">0.112467753812063</Data></Cell><Cell><Data ss:Type="Number">0.144247533869564</Data></Cell><Cell><Data ss:Type="Number">0.0340792659855317</Data></Cell><Cell><Data ss:Type="Number">0.243252127634917</Data></Cell><Cell><Data ss:Type="Number">0.226105299359537</Data></Cell><Cell><Data ss:Type="Number">0.305012507825002</Data></Cell><Cell><Data ss:Type="Number">0.305577677125754</Data></Cell><Cell><Data ss:Type="Number">0.307770755578199</Data></Cell><Cell><Data ss:Type="Number">0.00904336785113198</Data></Cell><Cell><Data ss:Type="Number">0.315607673004643</Data></Cell><Cell><Data ss:Type="Number">0.311484397593485</Data></Cell><Cell><Data ss:Type="Number">0.29427424817287</Data></Cell><Cell><Data ss:Type="Number">0.306942457745334</Data></Cell><Cell><Data ss:Type="Number">0.368604642533313</Data></Cell><Cell><Data ss:Type="Number">0.175082768392758</Data></Cell><Cell><Data ss:Type="Number">0.315364300662191</Data></Cell><Cell><Data ss:Type="Number">0.026571858875825</Data></Cell><Cell><Data ss:Type="Number">0.299630263198984</Data></Cell><Cell><Data ss:Type="Number">0.231074630344307</Data></Cell><Cell><Data ss:Type="Number">0.308759756604677</Data></Cell><Cell><Data ss:Type="Number">0.317856433448899</Data></Cell><Cell><Data ss:Type="Number">0.292286106070112</Data></Cell><Cell><Data ss:Type="Number">0.298074931414273</Data></Cell><Cell><Data ss:Type="Number">0.33056691368711</Data></Cell><Cell><Data ss:Type="Number">0.252387114593177</Data></Cell><Cell><Data ss:Type="Number">0.224227431460074</Data></Cell><Cell><Data ss:Type="Number">0.210045957880098</Data></Cell><Cell><Data ss:Type="Number">0.206161058669967</Data></Cell><Cell><Data ss:Type="Number">0.214390154182294</Data></Cell><Cell><Data ss:Type="Number">0.0868380977988541</Data></Cell><Cell><Data ss:Type="Number">0.271480367030628</Data></Cell><Cell><Data ss:Type="Number">0.231373136038777</Data></Cell><Cell><Data ss:Type="Number">0.21571517963264</Data></Cell><Cell><Data ss:Type="Number">0.292837773988309</Data></Cell><Cell><Data ss:Type="Number">0.152335026531288</Data></Cell><Cell><Data ss:Type="Number">0.0846870398906886</Data></Cell><Cell><Data ss:Type="Number">0.239994776150394</Data></Cell><Cell><Data ss:Type="Number">0.254763996517536</Data></Cell><Cell><Data ss:Type="Number">0.256476160387835</Data></Cell><Cell><Data ss:Type="Number">0.306054525676583</Data></Cell><Cell><Data ss:Type="Number">0.200074748338771</Data></Cell><Cell><Data ss:Type="Number">0.112488841047658</Data></Cell><Cell><Data ss:Type="Number">0.172385662820508</Data></Cell><Cell><Data ss:Type="Number">0.274833109862611</Data></Cell><Cell><Data ss:Type="Number">0.283731010420259</Data></Cell><Cell><Data ss:Type="Number">0.250121892918819</Data></Cell><Cell><Data ss:Type="Number">0.290418492787727</Data></Cell><Cell><Data ss:Type="Number">0.226024774551438</Data></Cell><Cell><Data ss:Type="Number">0.251818490809529</Data></Cell><Cell><Data ss:Type="Number">0.250564373897357</Data></Cell><Cell><Data ss:Type="Number">0.224617947726656</Data></Cell><Cell><Data ss:Type="Number">0.320659859054126</Data></Cell><Cell><Data ss:Type="Number">0.393752321312204</Data></Cell><Cell><Data ss:Type="Number">0.260176397857231</Data></Cell><Cell><Data ss:Type="Number">0.174504067290763</Data></Cell><Cell><Data ss:Type="Number">0.0666639807427072</Data></Cell><Cell><Data ss:Type="Number">0.306942457745334</Data></Cell><Cell><Data ss:Type="Number">0.246050127705279</Data></Cell><Cell><Data ss:Type="Number">0.325366872870312</Data></Cell><Cell><Data ss:Type="Number">0.0865676018104474</Data></Cell><Cell><Data ss:Type="Number">0.0464076475121671</Data></Cell><Cell><Data ss:Type="Number">0.252088464906146</Data></Cell><Cell><Data ss:Type="Number">0.187840535822532</Data></Cell><Cell><Data ss:Type="Number">0.00889485419819327</Data></Cell><Cell><Data ss:Type="Number">0.132657738986166</Data></Cell><Cell><Data ss:Type="Number">0.338046427831263</Data></Cell><Cell><Data ss:Type="Number">0.345190205955391</Data></Cell><Cell><Data ss:Type="Number">0.320278879643211</Data></Cell><Cell><Data ss:Type="Number">0</Data></Cell><Cell><Data ss:Type="Number">0.342482320422018</Data></Cell><Cell><Data ss:Type="Number">0.344626196624056</Data></Cell><Cell><Data ss:Type="Number">0.210918276871114</Data></Cell><Cell><Data ss:Type="Number">0.253490084425946</Data></Cell><Cell><Data ss:Type="Number">0.162981425641796</Data></Cell><Cell><Data ss:Type="Number">0.233722265825516</Data></Cell><Cell><Data ss:Type="Number">0.0757880267582171</Data></Cell><Cell><Data ss:Type="Number">0.119468716029733</Data></Cell><Cell><Data ss:Type="Number">0.0901324491792068</Data></Cell><Cell><Data ss:Type="Number">0.165572511462384</Data></Cell><Cell><Data ss:Type="Number">0.0492793433068007</Data></Cell><Cell><Data ss:Type="Number">0.0837528746187378</Data></Cell><Cell><Data ss:Type="Number">0.0255856722050361</Data></Cell><Cell><Data ss:Type="Number">0.0591470356168378</Data></Cell><Cell><Data ss:Type="Number">0.0238598673688187</Data></Cell><Cell><Data ss:Type="Number">0.16336359336971</Data></Cell><Cell><Data ss:Type="Number">0.289904480068586</Data></Cell></Row><Row ss:Height="12.816"><Cell><Data ss:Type="String">TYROSINE_METABOLISM</Data></Cell><Cell><Data ss:Type="Number">0.566629568871233</Data></Cell><Cell><Data ss:Type="Number">0.307842235433578</Data></Cell><Cell><Data ss:Type="Number">0.529794312883076</Data></Cell><Cell><Data ss:Type="Number">0.792864530647384</Data></Cell><Cell><Data ss:Type="Number">0.281616200686545</Data></Cell><Cell><Data ss:Type="Number">0.709435546674812</Data></Cell><Cell><Data ss:Type="Number">0.471301459654277</Data></Cell><Cell><Data ss:Type="Number">0.347444174432382</Data></Cell><Cell><Data ss:Type="Number">0.453856563903452</Data></Cell><Cell><Data ss:Type="Number">0.337569536135386</Data></Cell><Cell><Data ss:Type="Number">0.301033630739048</Data></Cell><Cell><Data ss:Type="Number">0.437685950012602</Data></Cell><Cell><Data ss:Type="Number">0.503352374492359</Data></Cell><Cell><Data ss:Type="Number">0.357661752520121</Data></Cell><Cell><Data ss:Type="Number">0.511462278610038</Data></Cell><Cell><Data ss:Type="Number">0.374776374910414</Data></Cell><Cell><Data ss:Type="Number">0.598917102764894</Data></Cell><Cell><Data ss:Type="Number">0.361565190298619</Data></Cell><Cell><Data ss:Type="Number">0.498174505134905</Data></Cell><Cell><Data ss:Type="Number">0.301873260742186</Data></Cell><Cell><Data ss:Type="Number">0.261838335937812</Data></Cell><Cell><Data ss:Type="Number">0.235371847057692</Data></Cell><Cell><Data ss:Type="Number">0.371540486744595</Data></Cell><Cell><Data ss:Type="Number">0.479238260008251</Data></Cell><Cell><Data ss:Type="Number">0.412627243381488</Data></Cell><Cell><Data ss:Type="Number">0.429457534662123</Data></Cell><Cell><Data ss:Type="Number">0.382556592251705</Data></Cell><Cell><Data ss:Type="Number">0.249993460856421</Data></Cell><Cell><Data ss:Type="Number">0.358282592389665</Data></Cell><Cell><Data ss:Type="Number">0.287809925239294</Data></Cell><Cell><Data ss:Type="Number">0.334051245158843</Data></Cell><Cell><Data ss:Type="Number">0.359372018070852</Data></Cell><Cell><Data ss:Type="Number">0.550848794618757</Data></Cell><Cell><Data ss:Type="Number">0.292469090861275</Data></Cell><Cell><Data ss:Type="Number">0.61126698349651</Data></Cell><Cell><Data ss:Type="Number">0.282243505176744</Data></Cell><Cell><Data ss:Type="Number">0.467422667683921</Data></Cell><Cell><Data ss:Type="Number">0.23950025184012</Data></Cell><Cell><Data ss:Type="Number">0.344012049138987</Data></Cell><Cell><Data ss:Type="Number">0.296970650260275</Data></Cell><Cell><Data ss:Type="Number">0.432242977918576</Data></Cell><Cell><Data ss:Type="Number">0.444251291326102</Data></Cell><Cell><Data ss:Type="Number">0.451670341552448</Data></Cell><Cell><Data ss:Type="Number">0.312374719847364</Data></Cell><Cell><Data ss:Type="Number">0.260617629692482</Data></Cell><Cell><Data ss:Type="Number">0.558227143251798</Data></Cell><Cell><Data ss:Type="Number">0.287809925239294</Data></Cell><Cell><Data ss:Type="Number">0.49759159682628</Data></Cell><Cell><Data ss:Type="Number">0.253952654927061</Data></Cell><Cell><Data ss:Type="Number">0.61126698349651</Data></Cell><Cell><Data ss:Type="Number">0.399991978361734</Data></Cell><Cell><Data ss:Type="Number">0.438284833460207</Data></Cell><Cell><Data ss:Type="Number">0.532171000471207</Data></Cell><Cell><Data ss:Type="Number">0.363019528265211</Data></Cell><Cell><Data ss:Type="Number">0.483063655918941</Data></Cell><Cell><Data ss:Type="Number">0.61126698349651</Data></Cell><Cell><Data ss:Type="Number">0.437824624044974</Data></Cell><Cell><Data ss:Type="Number">0.409641068605171</Data></Cell><Cell><Data ss:Type="Number">0.337914937544304</Data></Cell><Cell><Data ss:Type="Number">0.628877036886152</Data></Cell><Cell><Data ss:Type="Number">0.463233830945831</Data></Cell><Cell><Data ss:Type="Number">0.406045012974412</Data></Cell><Cell><Data ss:Type="Number">0.374074358535903</Data></Cell><Cell><Data ss:Type="Number">0.400463410027853</Data></Cell><Cell><Data ss:Type="Number">0.517298407623377</Data></Cell><Cell><Data ss:Type="Number">0.333320857429451</Data></Cell><Cell><Data ss:Type="Number">1</Data></Cell><Cell><Data ss:Type="Number">0.415246662428405</Data></Cell><Cell><Data ss:Type="Number">0.326249222073531</Data></Cell><Cell><Data ss:Type="Number">0.496783683278886</Data></Cell><Cell><Data ss:Type="Number">0.495825802128994</Data></Cell><Cell><Data ss:Type="Number">0.372518056374173</Data></Cell><Cell><Data ss:Type="Number">0.362924285128439</Data></Cell><Cell><Data ss:Type="Number">0.330044437821034</Data></Cell><Cell><Data ss:Type="Number">0.465830053041174</Data></Cell><Cell><Data ss:Type="Number">0.373300721155486</Data></Cell><Cell><Data ss:Type="Number">0.386606023100865</Data></Cell><Cell><Data ss:Type="Number">0.598554940699425</Data></Cell><Cell><Data ss:Type="Number">0.30999828654168</Data></Cell><Cell><Data ss:Type="Number">0.320381885677173</Data></Cell><Cell><Data ss:Type="Number">0.331409254366138</Data></Cell><Cell><Data ss:Type="Number">0.526468201947208</Data></Cell><Cell><Data ss:Type="Number">0.598094027200401</Data></Cell><Cell><Data ss:Type="Number">0.365279672632742</Data></Cell><Cell><Data ss:Type="Number">0.307842235433578</Data></Cell><Cell><Data ss:Type="Number">0.494285097287373</Data></Cell><Cell><Data ss:Type="Number">0.0816162592454169</Data></Cell><Cell><Data ss:Type="Number">0.0853090651062831</Data></Cell><Cell><Data ss:Type="Number">0</Data></Cell><Cell><Data ss:Type="Number">0.134657640509219</Data></Cell><Cell><Data ss:Type="Number">0.12368710358833</Data></Cell><Cell><Data ss:Type="Number">0.22859424756292</Data></Cell><Cell><Data ss:Type="Number">0.199533631698669</Data></Cell><Cell><Data ss:Type="Number">0.218226386020144</Data></Cell><Cell><Data ss:Type="Number">0</Data></Cell><Cell><Data ss:Type="Number">0.220858245491501</Data></Cell><Cell><Data ss:Type="Number">0.194577327592099</Data></Cell><Cell><Data ss:Type="Number">0.187824902670613</Data></Cell><Cell><Data ss:Type="Number">0.229468970067493</Data></Cell><Cell><Data ss:Type="Number">0.248684295708515</Data></Cell><Cell><Data ss:Type="Number">0.108000185850984</Data></Cell><Cell><Data ss:Type="Number">0.19615985616803</Data></Cell><Cell><Data ss:Type="Number">0</Data></Cell><Cell><Data ss:Type="Number">0.189643884446018</Data></Cell><Cell><Data ss:Type="Number">0.161707831028532</Data></Cell><Cell><Data ss:Type="Number">0.190478206613004</Data></Cell><Cell><Data ss:Type="Number">0.185955513282623</Data></Cell><Cell><Data ss:Type="Number">0.192291967811068</Data></Cell><Cell><Data ss:Type="Number">0.206396933952084</Data></Cell><Cell><Data ss:Type="Number">0.253803169066322</Data></Cell><Cell><Data ss:Type="Number">0.127470333630759</Data></Cell><Cell><Data ss:Type="Number">0.153550760903212</Data></Cell><Cell><Data ss:Type="Number">0.120951344359822</Data></Cell><Cell><Data ss:Type="Number">0.108385732265927</Data></Cell><Cell><Data ss:Type="Number">0.133241977692012</Data></Cell><Cell><Data ss:Type="Number">0.0615255292630745</Data></Cell><Cell><Data ss:Type="Number">0.14645922824351</Data></Cell><Cell><Data ss:Type="Number">0.11263502530917</Data></Cell><Cell><Data ss:Type="Number">0.171705757983959</Data></Cell><Cell><Data ss:Type="Number">0.172510681940451</Data></Cell><Cell><Data ss:Type="Number">0.0745500703224863</Data></Cell><Cell><Data ss:Type="Number">0.0480547965121253</Data></Cell><Cell><Data ss:Type="Number">0.13887755963415</Data></Cell><Cell><Data ss:Type="Number">0.148023786283956</Data></Cell><Cell><Data ss:Type="Number">0.132707600300543</Data></Cell><Cell><Data ss:Type="Number">0.184235896833719</Data></Cell><Cell><Data ss:Type="Number">0.110419979078646</Data></Cell><Cell><Data ss:Type="Number">0.0582426450269105</Data></Cell><Cell><Data ss:Type="Number">0.118677713174432</Data></Cell><Cell><Data ss:Type="Number">0.158074313981011</Data></Cell><Cell><Data ss:Type="Number">0.183590368205345</Data></Cell><Cell><Data ss:Type="Number">0.153129817167162</Data></Cell><Cell><Data ss:Type="Number">0.174792751534834</Data></Cell><Cell><Data ss:Type="Number">0.151263379883583</Data></Cell><Cell><Data ss:Type="Number">0.133283550299466</Data></Cell><Cell><Data ss:Type="Number">0.137639994513916</Data></Cell><Cell><Data ss:Type="Number">0.120926490822069</Data></Cell><Cell><Data ss:Type="Number">0.163548290446831</Data></Cell><Cell><Data ss:Type="Number">0.197001456419426</Data></Cell><Cell><Data ss:Type="Number">0.162224839015044</Data></Cell><Cell><Data ss:Type="Number">0.0932522426376177</Data></Cell><Cell><Data ss:Type="Number">0.04548410780475</Data></Cell><Cell><Data ss:Type="Number">0.184595972365983</Data></Cell><Cell><Data ss:Type="Number">0.118852519083481</Data></Cell><Cell><Data ss:Type="Number">0.238589463177052</Data></Cell><Cell><Data ss:Type="Number">0.0540150544350356</Data></Cell><Cell><Data ss:Type="Number">0.00459498268158128</Data></Cell><Cell><Data ss:Type="Number">0.139239083340775</Data></Cell><Cell><Data ss:Type="Number">0.132595663946967</Data></Cell><Cell><Data ss:Type="Number">0</Data></Cell><Cell><Data ss:Type="Number">0.102740709990649</Data></Cell><Cell><Data ss:Type="Number">0.214921725620891</Data></Cell><Cell><Data ss:Type="Number">0.286451232780065</Data></Cell><Cell><Data ss:Type="Number">0.249501042856319</Data></Cell><Cell><Data ss:Type="Number">0</Data></Cell><Cell><Data ss:Type="Number">0.22594394945704</Data></Cell><Cell><Data ss:Type="Number">0.319037922175354</Data></Cell><Cell><Data ss:Type="Number">0.118927737686358</Data></Cell><Cell><Data ss:Type="Number">0.144007862336111</Data></Cell><Cell><Data ss:Type="Number">0.0890876387681677</Data></Cell><Cell><Data ss:Type="Number">0.122379066398464</Data></Cell><Cell><Data ss:Type="Number">0.0397055527105748</Data></Cell><Cell><Data ss:Type="Number">0.0684556920646229</Data></Cell><Cell><Data ss:Type="Number">0.0399351017004213</Data></Cell><Cell><Data ss:Type="Number">0.0605233117929781</Data></Cell><Cell><Data ss:Type="Number">0</Data></Cell><Cell><Data ss:Type="Number">0.0330965781349932</Data></Cell><Cell><Data ss:Type="Number">0</Data></Cell><Cell><Data ss:Type="Number">0.0341377413510238</Data></Cell><Cell><Data ss:Type="Number">0.00554548017889778</Data></Cell><Cell><Data ss:Type="Number">0.233668741225759</Data></Cell><Cell><Data ss:Type="Number">0.152052937225133</Data></Cell></Row><Row ss:Index="11" ss:Height="12.816"><Cell><Data ss:Type="String">TRYPTOPHAN_METABOLISM</Data></Cell><Cell><Data ss:Type="Number">0.911247097264987</Data></Cell><Cell><Data ss:Type="Number">0.28905001218639</Data></Cell><Cell><Data ss:Type="Number">0.880322156791288</Data></Cell><Cell><Data ss:Type="Number">0.928452525036236</Data></Cell><Cell><Data ss:Type="Number">0.38716755286327</Data></Cell><Cell><Data ss:Type="Number">0.856512993915813</Data></Cell><Cell><Data ss:Type="Number">0.69801305478542</Data></Cell><Cell><Data ss:Type="Number">0.484146993705097</Data></Cell><Cell><Data ss:Type="Number">0.693947754796496</Data></Cell><Cell><Data ss:Type="Number">0.5076467172031</Data></Cell><Cell><Data ss:Type="Number">0.463907833468686</Data></Cell><Cell><Data ss:Type="Number">0.808457406284504</Data></Cell><Cell><Data ss:Type="Number">0.753066500025683</Data></Cell><Cell><Data ss:Type="Number">0.491574027651477</Data></Cell><Cell><Data ss:Type="Number">0.703693215849035</Data></Cell><Cell><Data ss:Type="Number">0.521934373773357</Data></Cell><Cell><Data ss:Type="Number">0.874356118305452</Data></Cell><Cell><Data ss:Type="Number">0.545881604222775</Data></Cell><Cell><Data ss:Type="Number">0.670443683193562</Data></Cell><Cell><Data ss:Type="Number">0.357697923771645</Data></Cell><Cell><Data ss:Type="Number">0.389895044091728</Data></Cell><Cell><Data ss:Type="Number">0.331444588629807</Data></Cell><Cell><Data ss:Type="Number">0.565803618629565</Data></Cell><Cell><Data ss:Type="Number">0.711762819190687</Data></Cell><Cell><Data ss:Type="Number">0.665929927890141</Data></Cell><Cell><Data ss:Type="Number">0.645811296901488</Data></Cell><Cell><Data ss:Type="Number">0.67014280141055</Data></Cell><Cell><Data ss:Type="Number">0.350529145807101</Data></Cell><Cell><Data ss:Type="Number">0.533763027482719</Data></Cell><Cell><Data ss:Type="Number">0.487299027360304</Data></Cell><Cell><Data ss:Type="Number">0.496230022300039</Data></Cell><Cell><Data ss:Type="Number">0.531192079252062</Data></Cell><Cell><Data ss:Type="Number">0.88134298226046</Data></Cell><Cell><Data ss:Type="Number">0.443594377072568</Data></Cell><Cell><Data ss:Type="Number">0.97237071654423</Data></Cell><Cell><Data ss:Type="Number">0.423544425461466</Data></Cell><Cell><Data ss:Type="Number">0.761452855609024</Data></Cell><Cell><Data ss:Type="Number">0.415027411940763</Data></Cell><Cell><Data ss:Type="Number">0.51500550363998</Data></Cell><Cell><Data ss:Type="Number">0.456891737341654</Data></Cell><Cell><Data ss:Type="Number">0.627187889276372</Data></Cell><Cell><Data ss:Type="Number">0.567905214200107</Data></Cell><Cell><Data ss:Type="Number">0.663397208902446</Data></Cell><Cell><Data ss:Type="Number">0.422171002162219</Data></Cell><Cell><Data ss:Type="Number">0.383487217608374</Data></Cell><Cell><Data ss:Type="Number">0.778234999402937</Data></Cell><Cell><Data ss:Type="Number">0.43229770062589</Data></Cell><Cell><Data ss:Type="Number">0.80753849338381</Data></Cell><Cell><Data ss:Type="Number">0.34544561513065</Data></Cell><Cell><Data ss:Type="Number">0.97431776175463</Data></Cell><Cell><Data ss:Type="Number">0.558092210571535</Data></Cell><Cell><Data ss:Type="Number">0.631933779243801</Data></Cell><Cell><Data ss:Type="Number">0.821910366744219</Data></Cell><Cell><Data ss:Type="Number">0.514820420363043</Data></Cell><Cell><Data ss:Type="Number">0.670259877062614</Data></Cell><Cell><Data ss:Type="Number">1</Data></Cell><Cell><Data ss:Type="Number">0.573496393005422</Data></Cell><Cell><Data ss:Type="Number">0.608900192416124</Data></Cell><Cell><Data ss:Type="Number">0.47858044405934</Data></Cell><Cell><Data ss:Type="Number">0.957296601470826</Data></Cell><Cell><Data ss:Type="Number">0.683296500470224</Data></Cell><Cell><Data ss:Type="Number">0.60943814699457</Data></Cell><Cell><Data ss:Type="Number">0.558047881781154</Data></Cell><Cell><Data ss:Type="Number">0.311236956710035</Data></Cell><Cell><Data ss:Type="Number">0.77579247310916</Data></Cell><Cell><Data ss:Type="Number">0.487183082101678</Data></Cell><Cell><Data ss:Type="Number">0.852865661141243</Data></Cell><Cell><Data ss:Type="Number">0.624599392656441</Data></Cell><Cell><Data ss:Type="Number">0.550649068378658</Data></Cell><Cell><Data ss:Type="Number">0.735152542643866</Data></Cell><Cell><Data ss:Type="Number">0.739968661916263</Data></Cell><Cell><Data ss:Type="Number">0.503206147060675</Data></Cell><Cell><Data ss:Type="Number">0.500593651791732</Data></Cell><Cell><Data ss:Type="Number">0.469554014315637</Data></Cell><Cell><Data ss:Type="Number">0.599686669939823</Data></Cell><Cell><Data ss:Type="Number">0.488479942701052</Data></Cell><Cell><Data ss:Type="Number">0.552031426246877</Data></Cell><Cell><Data ss:Type="Number">0.925990594685795</Data></Cell><Cell><Data ss:Type="Number">0.443594377072568</Data></Cell><Cell><Data ss:Type="Number">0.475819950582429</Data></Cell><Cell><Data ss:Type="Number">0.494121200801205</Data></Cell><Cell><Data ss:Type="Number">0.745469741568337</Data></Cell><Cell><Data ss:Type="Number">0.679969209182275</Data></Cell><Cell><Data ss:Type="Number">0.584220522931791</Data></Cell><Cell><Data ss:Type="Number">0.408547036523204</Data></Cell><Cell><Data ss:Type="Number">0.711732563394672</Data></Cell><Cell><Data ss:Type="Number">0.107063254236121</Data></Cell><Cell><Data ss:Type="Number">0.133246176718366</Data></Cell><Cell><Data ss:Type="Number">0</Data></Cell><Cell><Data ss:Type="Number">0.226908700461095</Data></Cell><Cell><Data ss:Type="Number">0.186569017391365</Data></Cell><Cell><Data ss:Type="Number">0.266067567139984</Data></Cell><Cell><Data ss:Type="Number">0.291404060122385</Data></Cell><Cell><Data ss:Type="Number">0.318045867524614</Data></Cell><Cell><Data ss:Type="Number">0</Data></Cell><Cell><Data ss:Type="Number">0.327274398217711</Data></Cell><Cell><Data ss:Type="Number">0.295856584110306</Data></Cell><Cell><Data ss:Type="Number">0.262090743081977</Data></Cell><Cell><Data ss:Type="Number">0.287069751664431</Data></Cell><Cell><Data ss:Type="Number">0.443915224074851</Data></Cell><Cell><Data ss:Type="Number">0.150906130310127</Data></Cell><Cell><Data ss:Type="Number">0.306262889190614</Data></Cell><Cell><Data ss:Type="Number">0.037453299376805</Data></Cell><Cell><Data ss:Type="Number">0.300612857055637</Data></Cell><Cell><Data ss:Type="Number">0.253238034970666</Data></Cell><Cell><Data ss:Type="Number">0.305775431298436</Data></Cell><Cell><Data ss:Type="Number">0.302628895070624</Data></Cell><Cell><Data ss:Type="Number">0.284151113528123</Data></Cell><Cell><Data ss:Type="Number">0.303924564744527</Data></Cell><Cell><Data ss:Type="Number">0.329271226841037</Data></Cell><Cell><Data ss:Type="Number">0.26008318752074</Data></Cell><Cell><Data ss:Type="Number">0.212290064386314</Data></Cell><Cell><Data ss:Type="Number">0.176988990169937</Data></Cell><Cell><Data ss:Type="Number">0.201479228799669</Data></Cell><Cell><Data ss:Type="Number">0.208872507734221</Data></Cell><Cell><Data ss:Type="Number">0.0668466631775629</Data></Cell><Cell><Data ss:Type="Number">0.292270325163858</Data></Cell><Cell><Data ss:Type="Number">0.203511130222788</Data></Cell><Cell><Data ss:Type="Number">0.28236447928251</Data></Cell><Cell><Data ss:Type="Number">0.262834668806397</Data></Cell><Cell><Data ss:Type="Number">0.143175867375572</Data></Cell><Cell><Data ss:Type="Number">0.135294621380759</Data></Cell><Cell><Data ss:Type="Number">0.232017397095445</Data></Cell><Cell><Data ss:Type="Number">0.258051460309113</Data></Cell><Cell><Data ss:Type="Number">0.288500574158466</Data></Cell><Cell><Data ss:Type="Number">0.295396168024199</Data></Cell><Cell><Data ss:Type="Number">0.16884264387002</Data></Cell><Cell><Data ss:Type="Number">0.121949075485997</Data></Cell><Cell><Data ss:Type="Number">0.173152820787578</Data></Cell><Cell><Data ss:Type="Number">0.25469125173348</Data></Cell><Cell><Data ss:Type="Number">0.301163512941607</Data></Cell><Cell><Data ss:Type="Number">0.265166944033575</Data></Cell><Cell><Data ss:Type="Number">0.318962109782153</Data></Cell><Cell><Data ss:Type="Number">0.230957619217855</Data></Cell><Cell><Data ss:Type="Number">0.243687413986161</Data></Cell><Cell><Data ss:Type="Number">0.249832385855897</Data></Cell><Cell><Data ss:Type="Number">0.21838926807404</Data></Cell><Cell><Data ss:Type="Number">0.28095804686984</Data></Cell><Cell><Data ss:Type="Number">0.363567066789891</Data></Cell><Cell><Data ss:Type="Number">0.257746744180039</Data></Cell><Cell><Data ss:Type="Number">0.160948173944262</Data></Cell><Cell><Data ss:Type="Number">0.0846182752568403</Data></Cell><Cell><Data ss:Type="Number">0.299782000475464</Data></Cell><Cell><Data ss:Type="Number">0.204490029667454</Data></Cell><Cell><Data ss:Type="Number">0.378373134870563</Data></Cell><Cell><Data ss:Type="Number">0.0894218151187685</Data></Cell><Cell><Data ss:Type="Number">0.00991841006921959</Data></Cell><Cell><Data ss:Type="Number">0.229952569457839</Data></Cell><Cell><Data ss:Type="Number">0.188530797689854</Data></Cell><Cell><Data ss:Type="Number">0.0225036492533875</Data></Cell><Cell><Data ss:Type="Number">0.131878521645043</Data></Cell><Cell><Data ss:Type="Number">0.29839821848929</Data></Cell><Cell><Data ss:Type="Number">0.367941612600932</Data></Cell><Cell><Data ss:Type="Number">0.322879186903005</Data></Cell><Cell><Data ss:Type="Number">0</Data></Cell><Cell><Data ss:Type="Number">0.347344436986449</Data></Cell><Cell><Data ss:Type="Number">0.398873528800566</Data></Cell><Cell><Data ss:Type="Number">0.220806234628789</Data></Cell><Cell><Data ss:Type="Number">0.285353899409407</Data></Cell><Cell><Data ss:Type="Number">0.174332617381292</Data></Cell><Cell><Data ss:Type="Number">0.231487430860657</Data></Cell><Cell><Data ss:Type="Number">0.137498734207596</Data></Cell><Cell><Data ss:Type="Number">0.135476760996682</Data></Cell><Cell><Data ss:Type="Number">0.0813683611599207</Data></Cell><Cell><Data ss:Type="Number">0.105562928676369</Data></Cell><Cell><Data ss:Type="Number">0.0158819403176632</Data></Cell><Cell><Data ss:Type="Number">0.068945460456425</Data></Cell><Cell><Data ss:Type="Number">0.0274345958267962</Data></Cell><Cell><Data ss:Type="Number">0.0453335470948905</Data></Cell><Cell><Data ss:Type="Number">0</Data></Cell><Cell><Data ss:Type="Number">0.143369551394176</Data></Cell><Cell><Data ss:Type="Number">0.275045973880055</Data></Cell></Row><Row ss:Height="12.816"><Cell><Data ss:Type="String">O_GLYCAN_BIOSYNTHESIS</Data></Cell><Cell><Data ss:Type="Number">0.65931644070851</Data></Cell><Cell><Data ss:Type="Number">0.504408761650186</Data></Cell><Cell><Data ss:Type="Number">0.823210706566618</Data></Cell><Cell><Data ss:Type="Number">0.519944318565446</Data></Cell><Cell><Data ss:Type="Number">0.394142781683651</Data></Cell><Cell><Data ss:Type="Number">0.405933151698351</Data></Cell><Cell><Data ss:Type="Number">0.571608145126287</Data></Cell><Cell><Data ss:Type="Number">0.811902767208311</Data></Cell><Cell><Data ss:Type="Number">0.413785489625695</Data></Cell><Cell><Data ss:Type="Number">0.495714420759267</Data></Cell><Cell><Data ss:Type="Number">0.392755635171897</Data></Cell><Cell><Data ss:Type="Number">1</Data></Cell><Cell><Data ss:Type="Number">0.29854781601294</Data></Cell><Cell><Data ss:Type="Number">0.528777353131774</Data></Cell><Cell><Data ss:Type="Number">0.482017830419946</Data></Cell><Cell><Data ss:Type="Number">0.352281306788239</Data></Cell><Cell><Data ss:Type="Number">0.435509289243532</Data></Cell><Cell><Data ss:Type="Number">0.50200240462948</Data></Cell><Cell><Data ss:Type="Number">0.635389727329264</Data></Cell><Cell><Data ss:Type="Number">0.916409788947977</Data></Cell><Cell><Data ss:Type="Number">0.416925593031974</Data></Cell><Cell><Data ss:Type="Number">0.328783155427096</Data></Cell><Cell><Data ss:Type="Number">0.391988010917229</Data></Cell><Cell><Data ss:Type="Number">0.538078583514626</Data></Cell><Cell><Data ss:Type="Number">0.455265555767739</Data></Cell><Cell><Data ss:Type="Number">0.617062632707928</Data></Cell><Cell><Data ss:Type="Number">0.444260624316253</Data></Cell><Cell><Data ss:Type="Number">0.409640411399204</Data></Cell><Cell><Data ss:Type="Number">0.448683492154158</Data></Cell><Cell><Data ss:Type="Number">0.503402459216645</Data></Cell><Cell><Data ss:Type="Number">0.638928523519546</Data></Cell><Cell><Data ss:Type="Number">0.49563617379022</Data></Cell><Cell><Data ss:Type="Number">0.438365797796483</Data></Cell><Cell><Data ss:Type="Number">0.592904514136167</Data></Cell><Cell><Data ss:Type="Number">0.668433304049708</Data></Cell><Cell><Data ss:Type="Number">0.370085962118706</Data></Cell><Cell><Data ss:Type="Number">0.950327458963158</Data></Cell><Cell><Data ss:Type="Number">0.832196478692748</Data></Cell><Cell><Data ss:Type="Number">0.513077665492587</Data></Cell><Cell><Data ss:Type="Number">0.483253776812678</Data></Cell><Cell><Data ss:Type="Number">0.411480395445908</Data></Cell><Cell><Data ss:Type="Number">0.547451810733756</Data></Cell><Cell><Data ss:Type="Number">0.651346697731643</Data></Cell><Cell><Data ss:Type="Number">0.533458237728179</Data></Cell><Cell><Data ss:Type="Number">0.362328409627715</Data></Cell><Cell><Data ss:Type="Number">0.620894261770254</Data></Cell><Cell><Data ss:Type="Number">0.462971037379269</Data></Cell><Cell><Data ss:Type="Number">0.730859927050901</Data></Cell><Cell><Data ss:Type="Number">0.334942656033738</Data></Cell><Cell><Data ss:Type="Number">0.528217659965664</Data></Cell><Cell><Data ss:Type="Number">0.673042820839409</Data></Cell><Cell><Data ss:Type="Number">0.431886991470906</Data></Cell><Cell><Data ss:Type="Number">0.45929410762362</Data></Cell><Cell><Data ss:Type="Number">0.475318124712415</Data></Cell><Cell><Data ss:Type="Number">0.63703077077364</Data></Cell><Cell><Data ss:Type="Number">0.509442088908282</Data></Cell><Cell><Data ss:Type="Number">0.249319762937081</Data></Cell><Cell><Data ss:Type="Number">0.620894261770254</Data></Cell><Cell><Data ss:Type="Number">0.481198381269572</Data></Cell><Cell><Data ss:Type="Number">0.654967448562685</Data></Cell><Cell><Data ss:Type="Number">0.506846790407537</Data></Cell><Cell><Data ss:Type="Number">0.847600008790145</Data></Cell><Cell><Data ss:Type="Number">0.861342847222301</Data></Cell><Cell><Data ss:Type="Number">0.508725949793709</Data></Cell><Cell><Data ss:Type="Number">0.572745305508415</Data></Cell><Cell><Data ss:Type="Number">0.394711310259337</Data></Cell><Cell><Data ss:Type="Number">0.648194129557872</Data></Cell><Cell><Data ss:Type="Number">0.633466290274489</Data></Cell><Cell><Data ss:Type="Number">0.65931644070851</Data></Cell><Cell><Data ss:Type="Number">0.779527223730573</Data></Cell><Cell><Data ss:Type="Number">0.383474434498869</Data></Cell><Cell><Data ss:Type="Number">0.695858337625963</Data></Cell><Cell><Data ss:Type="Number">0.532659069363169</Data></Cell><Cell><Data ss:Type="Number">0.673469552236882</Data></Cell><Cell><Data ss:Type="Number">0.505089058980438</Data></Cell><Cell><Data ss:Type="Number">0.72157366742669</Data></Cell><Cell><Data ss:Type="Number">0.751454353068339</Data></Cell><Cell><Data ss:Type="Number">0.691850983571317</Data></Cell><Cell><Data ss:Type="Number">0.500469031238342</Data></Cell><Cell><Data ss:Type="Number">0.481801816607218</Data></Cell><Cell><Data ss:Type="Number">0.816223910669667</Data></Cell><Cell><Data ss:Type="Number">0.641795459389548</Data></Cell><Cell><Data ss:Type="Number">0.657160591895012</Data></Cell><Cell><Data ss:Type="Number">0.50633598122676</Data></Cell><Cell><Data ss:Type="Number">0.419976119573414</Data></Cell><Cell><Data ss:Type="Number">0.660351500033487</Data></Cell><Cell><Data ss:Type="Number">0.173594923505161</Data></Cell><Cell><Data ss:Type="Number">0.235322476287919</Data></Cell><Cell><Data ss:Type="Number">0</Data></Cell><Cell><Data ss:Type="Number">0.232382571781968</Data></Cell><Cell><Data ss:Type="Number">0.224582674806548</Data></Cell><Cell><Data ss:Type="Number">0.384776680947288</Data></Cell><Cell><Data ss:Type="Number">0.360719388839228</Data></Cell><Cell><Data ss:Type="Number">0.335735667655178</Data></Cell><Cell><Data ss:Type="Number">0</Data></Cell><Cell><Data ss:Type="Number">0.393420734716786</Data></Cell><Cell><Data ss:Type="Number">0.369044117248429</Data></Cell><Cell><Data ss:Type="Number">0.353837854027329</Data></Cell><Cell><Data ss:Type="Number">0.438467385732013</Data></Cell><Cell><Data ss:Type="Number">0.340753381003735</Data></Cell><Cell><Data ss:Type="Number">0.272990665862344</Data></Cell><Cell><Data ss:Type="Number">0.362328409627715</Data></Cell><Cell><Data ss:Type="Number">0.0737478667122487</Data></Cell><Cell><Data ss:Type="Number">0.361591446068563</Data></Cell><Cell><Data ss:Type="Number">0.296880541422466</Data></Cell><Cell><Data ss:Type="Number">0.326456998567265</Data></Cell><Cell><Data ss:Type="Number">0.361031937567611</Data></Cell><Cell><Data ss:Type="Number">0.411255396519963</Data></Cell><Cell><Data ss:Type="Number">0.4084018188216</Data></Cell><Cell><Data ss:Type="Number">0.371153829283892</Data></Cell><Cell><Data ss:Type="Number">0.307439424832669</Data></Cell><Cell><Data ss:Type="Number">0.38044909646126</Data></Cell><Cell><Data ss:Type="Number">0.252312922754065</Data></Cell><Cell><Data ss:Type="Number">0.254485735065653</Data></Cell><Cell><Data ss:Type="Number">0.308465562778517</Data></Cell><Cell><Data ss:Type="Number">0.335667860947268</Data></Cell><Cell><Data ss:Type="Number">0.352741806094475</Data></Cell><Cell><Data ss:Type="Number">0.288967562468435</Data></Cell><Cell><Data ss:Type="Number">0.377316477421509</Data></Cell><Cell><Data ss:Type="Number">0.345433163472233</Data></Cell><Cell><Data ss:Type="Number">0.210375796174566</Data></Cell><Cell><Data ss:Type="Number">0.0860051309786108</Data></Cell><Cell><Data ss:Type="Number">0.265421998486401</Data></Cell><Cell><Data ss:Type="Number">0.315155244239123</Data></Cell><Cell><Data ss:Type="Number">0.311346268246637</Data></Cell><Cell><Data ss:Type="Number">0.392288245793348</Data></Cell><Cell><Data ss:Type="Number">0.281436765734609</Data></Cell><Cell><Data ss:Type="Number">0.218770717171416</Data></Cell><Cell><Data ss:Type="Number">0.26313449636562</Data></Cell><Cell><Data ss:Type="Number">0.269826812403709</Data></Cell><Cell><Data ss:Type="Number">0.375286575042771</Data></Cell><Cell><Data ss:Type="Number">0.264374766975115</Data></Cell><Cell><Data ss:Type="Number">0.35034078231824</Data></Cell><Cell><Data ss:Type="Number">0.488252542458227</Data></Cell><Cell><Data ss:Type="Number">0.233950009794215</Data></Cell><Cell><Data ss:Type="Number">0.272336492275008</Data></Cell><Cell><Data ss:Type="Number">0.266528553576865</Data></Cell><Cell><Data ss:Type="Number">0.241139041310029</Data></Cell><Cell><Data ss:Type="Number">0.32318301093327</Data></Cell><Cell><Data ss:Type="Number">0.321704590164625</Data></Cell><Cell><Data ss:Type="Number">0.331355400884738</Data></Cell><Cell><Data ss:Type="Number">0.150362482707222</Data></Cell><Cell><Data ss:Type="Number">0.33833244250318</Data></Cell><Cell><Data ss:Type="Number">0.274706153188817</Data></Cell><Cell><Data ss:Type="Number">0.298928870441907</Data></Cell><Cell><Data ss:Type="Number">0.102556730854944</Data></Cell><Cell><Data ss:Type="Number">0.0934960421608636</Data></Cell><Cell><Data ss:Type="Number">0.184974612855749</Data></Cell><Cell><Data ss:Type="Number">0.254485735065653</Data></Cell><Cell><Data ss:Type="Number">0</Data></Cell><Cell><Data ss:Type="Number">0.268974866136896</Data></Cell><Cell><Data ss:Type="Number">0.392365160429233</Data></Cell><Cell><Data ss:Type="Number">0.354700767843446</Data></Cell><Cell><Data ss:Type="Number">0.442184394155052</Data></Cell><Cell><Data ss:Type="Number">0</Data></Cell><Cell><Data ss:Type="Number">0.417315975760204</Data></Cell><Cell><Data ss:Type="Number">0.349526713588983</Data></Cell><Cell><Data ss:Type="Number">0.277738683628872</Data></Cell><Cell><Data ss:Type="Number">0.270536648794989</Data></Cell><Cell><Data ss:Type="Number">0.247116435909791</Data></Cell><Cell><Data ss:Type="Number">0.172222674206082</Data></Cell><Cell><Data ss:Type="Number">0.0709064646237527</Data></Cell><Cell><Data ss:Type="Number">0.176505250203463</Data></Cell><Cell><Data ss:Type="Number">0.145030152879468</Data></Cell><Cell><Data ss:Type="Number">0.212240755976682</Data></Cell><Cell><Data ss:Type="Number">0.002437814962943</Data></Cell><Cell><Data ss:Type="Number">0.166957041116152</Data></Cell><Cell><Data ss:Type="Number">0.0348639729566967</Data></Cell><Cell><Data ss:Type="Number">0.143627217473329</Data></Cell><Cell><Data ss:Type="Number">0</Data></Cell><Cell><Data ss:Type="Number">0</Data></Cell><Cell><Data ss:Type="Number">0.257921535543809</Data></Cell></Row><Row ss:Height="12.816"><Cell><Data ss:Type="String">AMINO_SUGAR_AND_NUCLEOTIDE_SUGAR_METABOLISM</Data></Cell><Cell><Data ss:Type="Number">0.743128650183008</Data></Cell><Cell><Data ss:Type="Number">0.721136099918888</Data></Cell><Cell><Data ss:Type="Number">0.57503654854836</Data></Cell><Cell><Data ss:Type="Number">0.576798813308089</Data></Cell><Cell><Data ss:Type="Number">0.445143952745198</Data></Cell><Cell><Data ss:Type="Number">0.621872330782736</Data></Cell><Cell><Data ss:Type="Number">0.555800279513925</Data></Cell><Cell><Data ss:Type="Number">0.658903321916312</Data></Cell><Cell><Data ss:Type="Number">0.74109381520548</Data></Cell><Cell><Data ss:Type="Number">0.620150685765499</Data></Cell><Cell><Data ss:Type="Number">0.570586404868945</Data></Cell><Cell><Data ss:Type="Number">0.553333738607518</Data></Cell><Cell><Data ss:Type="Number">0.704299164607336</Data></Cell><Cell><Data ss:Type="Number">0.31633485951304</Data></Cell><Cell><Data ss:Type="Number">0.682821150608362</Data></Cell><Cell><Data ss:Type="Number">0.549049880698609</Data></Cell><Cell><Data ss:Type="Number">0.498119118837809</Data></Cell><Cell><Data ss:Type="Number">0.683089466023309</Data></Cell><Cell><Data ss:Type="Number">0.844952590691997</Data></Cell><Cell><Data ss:Type="Number">0.518028530423666</Data></Cell><Cell><Data ss:Type="Number">0.560558234900173</Data></Cell><Cell><Data ss:Type="Number">0.579361483824805</Data></Cell><Cell><Data ss:Type="Number">0.698224065628913</Data></Cell><Cell><Data ss:Type="Number">0.657498473503788</Data></Cell><Cell><Data ss:Type="Number">0.56409418348557</Data></Cell><Cell><Data ss:Type="Number">0.662419191485026</Data></Cell><Cell><Data ss:Type="Number">0.626405720306247</Data></Cell><Cell><Data ss:Type="Number">0.637749865147982</Data></Cell><Cell><Data ss:Type="Number">0.510835002529342</Data></Cell><Cell><Data ss:Type="Number">0.482198462628559</Data></Cell><Cell><Data ss:Type="Number">0.757485568997167</Data></Cell><Cell><Data ss:Type="Number">0.677146086379336</Data></Cell><Cell><Data ss:Type="Number">0.530280426938789</Data></Cell><Cell><Data ss:Type="Number">0.697743109973956</Data></Cell><Cell><Data ss:Type="Number">0.679654503546541</Data></Cell><Cell><Data ss:Type="Number">0.750579748783075</Data></Cell><Cell><Data ss:Type="Number">0.582662276457323</Data></Cell><Cell><Data ss:Type="Number">0.332726978377385</Data></Cell><Cell><Data ss:Type="Number">0.576798813308089</Data></Cell><Cell><Data ss:Type="Number">0.507540282612175</Data></Cell><Cell><Data ss:Type="Number">0.898067153655325</Data></Cell><Cell><Data ss:Type="Number">0.49240897175674</Data></Cell><Cell><Data ss:Type="Number">0.805636895578174</Data></Cell><Cell><Data ss:Type="Number">0.359329050064744</Data></Cell><Cell><Data ss:Type="Number">0.511820248105321</Data></Cell><Cell><Data ss:Type="Number">0.760197132358162</Data></Cell><Cell><Data ss:Type="Number">0.525330075155989</Data></Cell><Cell><Data ss:Type="Number">0.598746568643434</Data></Cell><Cell><Data ss:Type="Number">0.402235913591405</Data></Cell><Cell><Data ss:Type="Number">0.620413444437677</Data></Cell><Cell><Data ss:Type="Number">0.41325704052839</Data></Cell><Cell><Data ss:Type="Number">0.52719858244153</Data></Cell><Cell><Data ss:Type="Number">0.496166944365244</Data></Cell><Cell><Data ss:Type="Number">0.66963959718811</Data></Cell><Cell><Data ss:Type="Number">0.477344370988792</Data></Cell><Cell><Data ss:Type="Number">0.413665796778109</Data></Cell><Cell><Data ss:Type="Number">0.692127667893371</Data></Cell><Cell><Data ss:Type="Number">0.705407562214507</Data></Cell><Cell><Data ss:Type="Number">0.642418761472294</Data></Cell><Cell><Data ss:Type="Number">0.737374088918497</Data></Cell><Cell><Data ss:Type="Number">0.515736938693357</Data></Cell><Cell><Data ss:Type="Number">0.660603677184541</Data></Cell><Cell><Data ss:Type="Number">0.743404042026622</Data></Cell><Cell><Data ss:Type="Number">0.525146340572956</Data></Cell><Cell><Data ss:Type="Number">0.360841502314078</Data></Cell><Cell><Data ss:Type="Number">0.728846934026699</Data></Cell><Cell><Data ss:Type="Number">0.589464880231692</Data></Cell><Cell><Data ss:Type="Number">0.829093844149853</Data></Cell><Cell><Data ss:Type="Number">0.746072269683945</Data></Cell><Cell><Data ss:Type="Number">0.552842177891776</Data></Cell><Cell><Data ss:Type="Number">0.576798813308089</Data></Cell><Cell><Data ss:Type="Number">0.654419649539656</Data></Cell><Cell><Data ss:Type="Number">0.497647728235766</Data></Cell><Cell><Data ss:Type="Number">0.786266040615802</Data></Cell><Cell><Data ss:Type="Number">0.81992216415646</Data></Cell><Cell><Data ss:Type="Number">0.633338344130016</Data></Cell><Cell><Data ss:Type="Number">0.69909929595055</Data></Cell><Cell><Data ss:Type="Number">0.520513076878579</Data></Cell><Cell><Data ss:Type="Number">0.642455356443425</Data></Cell><Cell><Data ss:Type="Number">0.576798813308089</Data></Cell><Cell><Data ss:Type="Number">0.629541814333635</Data></Cell><Cell><Data ss:Type="Number">0.548110830674968</Data></Cell><Cell><Data ss:Type="Number">0.51212327074839</Data></Cell><Cell><Data ss:Type="Number">0.463426487474968</Data></Cell><Cell><Data ss:Type="Number">0.472034149566705</Data></Cell><Cell><Data ss:Type="Number">0.728931986927811</Data></Cell><Cell><Data ss:Type="Number">0.197232520191738</Data></Cell><Cell><Data ss:Type="Number">0.221790635879099</Data></Cell><Cell><Data ss:Type="Number">0.104742773315689</Data></Cell><Cell><Data ss:Type="Number">0.315264783797846</Data></Cell><Cell><Data ss:Type="Number">0.28961310518724</Data></Cell><Cell><Data ss:Type="Number">0.724914684814162</Data></Cell><Cell><Data ss:Type="Number">0.390453589037733</Data></Cell><Cell><Data ss:Type="Number">0.374968624900072</Data></Cell><Cell><Data ss:Type="Number">0.092715192355673</Data></Cell><Cell><Data ss:Type="Number">0.410017149184049</Data></Cell><Cell><Data ss:Type="Number">0.422441796956736</Data></Cell><Cell><Data ss:Type="Number">0.375981804206283</Data></Cell><Cell><Data ss:Type="Number">0.400174516387968</Data></Cell><Cell><Data ss:Type="Number">0.31314271756182</Data></Cell><Cell><Data ss:Type="Number">0.252303008299094</Data></Cell><Cell><Data ss:Type="Number">0.364756879431771</Data></Cell><Cell><Data ss:Type="Number">0.170802877606636</Data></Cell><Cell><Data ss:Type="Number">0.349246775299984</Data></Cell><Cell><Data ss:Type="Number">0.293510133032907</Data></Cell><Cell><Data ss:Type="Number">0.339162850465212</Data></Cell><Cell><Data ss:Type="Number">0.416326193293916</Data></Cell><Cell><Data ss:Type="Number">0.428412617561306</Data></Cell><Cell><Data ss:Type="Number">0.388466630544135</Data></Cell><Cell><Data ss:Type="Number">0.369789638618863</Data></Cell><Cell><Data ss:Type="Number">0.338901476528586</Data></Cell><Cell><Data ss:Type="Number">0.33033844249428</Data></Cell><Cell><Data ss:Type="Number">0.243548441846553</Data></Cell><Cell><Data ss:Type="Number">0.296293342699137</Data></Cell><Cell><Data ss:Type="Number">0.302408443075201</Data></Cell><Cell><Data ss:Type="Number">0.12552820507617</Data></Cell><Cell><Data ss:Type="Number">0.33814154434421</Data></Cell><Cell><Data ss:Type="Number">0.299757871945107</Data></Cell><Cell><Data ss:Type="Number">0.861720255527331</Data></Cell><Cell><Data ss:Type="Number">0.370867687897811</Data></Cell><Cell><Data ss:Type="Number">0.245309053197508</Data></Cell><Cell><Data ss:Type="Number">0.236097255033254</Data></Cell><Cell><Data ss:Type="Number">0.331714239736136</Data></Cell><Cell><Data ss:Type="Number">0.328010191196071</Data></Cell><Cell><Data ss:Type="Number">0.334088952809807</Data></Cell><Cell><Data ss:Type="Number">0.414318314966528</Data></Cell><Cell><Data ss:Type="Number">0.315836815691583</Data></Cell><Cell><Data ss:Type="Number">0.206917293820205</Data></Cell><Cell><Data ss:Type="Number">0.237466467496877</Data></Cell><Cell><Data ss:Type="Number">0.346058940068156</Data></Cell><Cell><Data ss:Type="Number">0.384172904455829</Data></Cell><Cell><Data ss:Type="Number">0.371060267013006</Data></Cell><Cell><Data ss:Type="Number">0.328267877367446</Data></Cell><Cell><Data ss:Type="Number">0.300623013708504</Data></Cell><Cell><Data ss:Type="Number">0.323574863888563</Data></Cell><Cell><Data ss:Type="Number">0.303738433734292</Data></Cell><Cell><Data ss:Type="Number">0.328267877367446</Data></Cell><Cell><Data ss:Type="Number">0.332401564590229</Data></Cell><Cell><Data ss:Type="Number">0.83185588489931</Data></Cell><Cell><Data ss:Type="Number">0.359239197196001</Data></Cell><Cell><Data ss:Type="Number">0.251965606323395</Data></Cell><Cell><Data ss:Type="Number">0.185726678190603</Data></Cell><Cell><Data ss:Type="Number">0.364756879431771</Data></Cell><Cell><Data ss:Type="Number">0.276286306594583</Data></Cell><Cell><Data ss:Type="Number">0.74386297136253</Data></Cell><Cell><Data ss:Type="Number">0.187562694878745</Data></Cell><Cell><Data ss:Type="Number">0.107346199972107</Data></Cell><Cell><Data ss:Type="Number">0.815029640111863</Data></Cell><Cell><Data ss:Type="Number">0.315712918090679</Data></Cell><Cell><Data ss:Type="Number">0.176750499516889</Data></Cell><Cell><Data ss:Type="Number">0.229653901373934</Data></Cell><Cell><Data ss:Type="Number">0.432926672435823</Data></Cell><Cell><Data ss:Type="Number">0.390564692987493</Data></Cell><Cell><Data ss:Type="Number">0.396547898401772</Data></Cell><Cell><Data ss:Type="Number">0.0785460337101005</Data></Cell><Cell><Data ss:Type="Number">0.430893002133738</Data></Cell><Cell><Data ss:Type="Number">0.40909129592342</Data></Cell><Cell><Data ss:Type="Number">0.299499902401112</Data></Cell><Cell><Data ss:Type="Number">0.398521130373278</Data></Cell><Cell><Data ss:Type="Number">0.249157620115133</Data></Cell><Cell><Data ss:Type="Number">1</Data></Cell><Cell><Data ss:Type="Number">0.223265352677821</Data></Cell><Cell><Data ss:Type="Number">0.228487168470196</Data></Cell><Cell><Data ss:Type="Number">0.195273271511474</Data></Cell><Cell><Data ss:Type="Number">0.246862267426658</Data></Cell><Cell><Data ss:Type="Number">0.132269088043875</Data></Cell><Cell><Data ss:Type="Number">0.203869031176698</Data></Cell><Cell><Data ss:Type="Number">0.176449887869938</Data></Cell><Cell><Data ss:Type="Number">0.15935736562177</Data></Cell><Cell><Data ss:Type="Number">0.120111914592678</Data></Cell><Cell><Data ss:Type="Number">0</Data></Cell><Cell><Data ss:Type="Number">0.344395209858351</Data></Cell></Row><Row ss:Height="12.816"><Cell><Data ss:Type="String">GLYCOSAMINOGLYCAN_BIOSYNTHESIS_CHONDROITIN_SULFATE</Data></Cell><Cell><Data ss:Type="Number">0.686407280039164</Data></Cell><Cell><Data ss:Type="Number">0.738268006846731</Data></Cell><Cell><Data ss:Type="Number">0.813826245688485</Data></Cell><Cell><Data ss:Type="Number">0.565874202567376</Data></Cell><Cell><Data ss:Type="Number">0.327489619406842</Data></Cell><Cell><Data ss:Type="Number">0.625575461522427</Data></Cell><Cell><Data ss:Type="Number">0.577563035922853</Data></Cell><Cell><Data ss:Type="Number">0.434918078001526</Data></Cell><Cell><Data ss:Type="Number">0.582344538780704</Data></Cell><Cell><Data ss:Type="Number">0.451448138322081</Data></Cell><Cell><Data ss:Type="Number">0.442334418418591</Data></Cell><Cell><Data ss:Type="Number">0.83458839634734</Data></Cell><Cell><Data ss:Type="Number">0.761015595917674</Data></Cell><Cell><Data ss:Type="Number">0.45502945598151</Data></Cell><Cell><Data ss:Type="Number">0.53909159909699</Data></Cell><Cell><Data ss:Type="Number">0.529258198354679</Data></Cell><Cell><Data ss:Type="Number">0.744907100482305</Data></Cell><Cell><Data ss:Type="Number">0.471117788005337</Data></Cell><Cell><Data ss:Type="Number">0.357891525655097</Data></Cell><Cell><Data ss:Type="Number">0.635060521685927</Data></Cell><Cell><Data ss:Type="Number">0.545586455837759</Data></Cell><Cell><Data ss:Type="Number">0.422032539443929</Data></Cell><Cell><Data ss:Type="Number">0.531572812029433</Data></Cell><Cell><Data ss:Type="Number">0.519855152600199</Data></Cell><Cell><Data ss:Type="Number">0.453699762413702</Data></Cell><Cell><Data ss:Type="Number">0.558871558486707</Data></Cell><Cell><Data ss:Type="Number">0.91565544406605</Data></Cell><Cell><Data ss:Type="Number">0.499955134915868</Data></Cell><Cell><Data ss:Type="Number">0.640227682613418</Data></Cell><Cell><Data ss:Type="Number">0.517951444996132</Data></Cell><Cell><Data ss:Type="Number">0.227464159510999</Data></Cell><Cell><Data ss:Type="Number">0.739224802213126</Data></Cell><Cell><Data ss:Type="Number">1</Data></Cell><Cell><Data ss:Type="Number">0.779574084271021</Data></Cell><Cell><Data ss:Type="Number">0.598538276038529</Data></Cell><Cell><Data ss:Type="Number">0.465479056836578</Data></Cell><Cell><Data ss:Type="Number">0.571200723535143</Data></Cell><Cell><Data ss:Type="Number">0.511644087666146</Data></Cell><Cell><Data ss:Type="Number">0.524652940381462</Data></Cell><Cell><Data ss:Type="Number">0.613690932439848</Data></Cell><Cell><Data ss:Type="Number">0.389002980402207</Data></Cell><Cell><Data ss:Type="Number">0.533161483748059</Data></Cell><Cell><Data ss:Type="Number">0.3675034947088</Data></Cell><Cell><Data ss:Type="Number">0.743667006604565</Data></Cell><Cell><Data ss:Type="Number">0.410104728339776</Data></Cell><Cell><Data ss:Type="Number">0.708746056994019</Data></Cell><Cell><Data ss:Type="Number">0.480883304904928</Data></Cell><Cell><Data ss:Type="Number">0.892534914726919</Data></Cell><Cell><Data ss:Type="Number">0.422032539443929</Data></Cell><Cell><Data ss:Type="Number">0.796689717221972</Data></Cell><Cell><Data ss:Type="Number">0.588965874877516</Data></Cell><Cell><Data ss:Type="Number">0.574727332861195</Data></Cell><Cell><Data ss:Type="Number">0.827330009433219</Data></Cell><Cell><Data ss:Type="Number">0.420001957746269</Data></Cell><Cell><Data ss:Type="Number">0.49776291789771</Data></Cell><Cell><Data ss:Type="Number">0.669835569278888</Data></Cell><Cell><Data ss:Type="Number">0.427873454423895</Data></Cell><Cell><Data ss:Type="Number">0.722716642995897</Data></Cell><Cell><Data ss:Type="Number">0.45219384362871</Data></Cell><Cell><Data ss:Type="Number">0.708786760376861</Data></Cell><Cell><Data ss:Type="Number">0.645975996917871</Data></Cell><Cell><Data ss:Type="Number">0.754074780887126</Data></Cell><Cell><Data ss:Type="Number">0.514785973760004</Data></Cell><Cell><Data ss:Type="Number">0.542497476595169</Data></Cell><Cell><Data ss:Type="Number">0.465479056836578</Data></Cell><Cell><Data ss:Type="Number">0.363728443594829</Data></Cell><Cell><Data ss:Type="Number">0.501343682591023</Data></Cell><Cell><Data ss:Type="Number">0.391510963120612</Data></Cell><Cell><Data ss:Type="Number">0.698969731901277</Data></Cell><Cell><Data ss:Type="Number">0.517559093296672</Data></Cell><Cell><Data ss:Type="Number">0.554793646707947</Data></Cell><Cell><Data ss:Type="Number">0.533819973081371</Data></Cell><Cell><Data ss:Type="Number">0.567067474035399</Data></Cell><Cell><Data ss:Type="Number">0.56162093510897</Data></Cell><Cell><Data ss:Type="Number">0.539333174688433</Data></Cell><Cell><Data ss:Type="Number">0.467892878536804</Data></Cell><Cell><Data ss:Type="Number">0.421235882366229</Data></Cell><Cell><Data ss:Type="Number">0.717006095154368</Data></Cell><Cell><Data ss:Type="Number">0.7342812883393</Data></Cell><Cell><Data ss:Type="Number">0.692109590946321</Data></Cell><Cell><Data ss:Type="Number">0.684922197236691</Data></Cell><Cell><Data ss:Type="Number">0.570394800680619</Data></Cell><Cell><Data ss:Type="Number">0.599937034625932</Data></Cell><Cell><Data ss:Type="Number">0.504888539149335</Data></Cell><Cell><Data ss:Type="Number">0.517951444996132</Data></Cell><Cell><Data ss:Type="Number">0.332988786886</Data></Cell><Cell><Data ss:Type="Number">0.15000739718202</Data></Cell><Cell><Data ss:Type="Number">0.168270144008725</Data></Cell><Cell><Data ss:Type="Number">0.0696586501624617</Data></Cell><Cell><Data ss:Type="Number">0.0714911298176531</Data></Cell><Cell><Data ss:Type="Number">0.126725626250138</Data></Cell><Cell><Data ss:Type="Number">0.262063613911255</Data></Cell><Cell><Data ss:Type="Number">0.214399521211625</Data></Cell><Cell><Data ss:Type="Number">0.217041650413222</Data></Cell><Cell><Data ss:Type="Number">0.0992632670545001</Data></Cell><Cell><Data ss:Type="Number">0.213935909561648</Data></Cell><Cell><Data ss:Type="Number">0.231849349292957</Data></Cell><Cell><Data ss:Type="Number">0.235591790097654</Data></Cell><Cell><Data ss:Type="Number">0.202305624630593</Data></Cell><Cell><Data ss:Type="Number">0.308589420227629</Data></Cell><Cell><Data ss:Type="Number">0.190134419965763</Data></Cell><Cell><Data ss:Type="Number">0.205391748857312</Data></Cell><Cell><Data ss:Type="Number">0.0828664952259655</Data></Cell><Cell><Data ss:Type="Number">0.194747718416182</Data></Cell><Cell><Data ss:Type="Number">0.22433274041665</Data></Cell><Cell><Data ss:Type="Number">0.222441196658888</Data></Cell><Cell><Data ss:Type="Number">0.228906309648074</Data></Cell><Cell><Data ss:Type="Number">0.199846895314267</Data></Cell><Cell><Data ss:Type="Number">0.214017220619381</Data></Cell><Cell><Data ss:Type="Number">0.206353046509603</Data></Cell><Cell><Data ss:Type="Number">0.204672325492662</Data></Cell><Cell><Data ss:Type="Number">0.194747718416182</Data></Cell><Cell><Data ss:Type="Number">0.208926368288866</Data></Cell><Cell><Data ss:Type="Number">0.244367175342554</Data></Cell><Cell><Data ss:Type="Number">0.238539965833017</Data></Cell><Cell><Data ss:Type="Number">0.176702977211757</Data></Cell><Cell><Data ss:Type="Number">0.20425213998347</Data></Cell><Cell><Data ss:Type="Number">0.155321150972752</Data></Cell><Cell><Data ss:Type="Number">0.243224183015611</Data></Cell><Cell><Data ss:Type="Number">0.204057663478642</Data></Cell><Cell><Data ss:Type="Number">0.155002081726541</Data></Cell><Cell><Data ss:Type="Number">0.103539388289518</Data></Cell><Cell><Data ss:Type="Number">0.161236349044957</Data></Cell><Cell><Data ss:Type="Number">0.133220189642669</Data></Cell><Cell><Data ss:Type="Number">0.112344612024042</Data></Cell><Cell><Data ss:Type="Number">0.193817933365808</Data></Cell><Cell><Data ss:Type="Number">0.141841977621815</Data></Cell><Cell><Data ss:Type="Number">0.151658862832347</Data></Cell><Cell><Data ss:Type="Number">0.102345605912594</Data></Cell><Cell><Data ss:Type="Number">0.172757869381982</Data></Cell><Cell><Data ss:Type="Number">0.227464159510999</Data></Cell><Cell><Data ss:Type="Number">0.241900524925007</Data></Cell><Cell><Data ss:Type="Number">0.146840052197913</Data></Cell><Cell><Data ss:Type="Number">0.101039429802157</Data></Cell><Cell><Data ss:Type="Number">0.139996738033226</Data></Cell><Cell><Data ss:Type="Number">0.0960051976755166</Data></Cell><Cell><Data ss:Type="Number">0.187463428885464</Data></Cell><Cell><Data ss:Type="Number">0.146854429012154</Data></Cell><Cell><Data ss:Type="Number">0.283623650009786</Data></Cell><Cell><Data ss:Type="Number">0.2285260552174</Data></Cell><Cell><Data ss:Type="Number">0.173997159415319</Data></Cell><Cell><Data ss:Type="Number">0.0387948637387943</Data></Cell><Cell><Data ss:Type="Number">0.222441196658888</Data></Cell><Cell><Data ss:Type="Number">0.165286168604899</Data></Cell><Cell><Data ss:Type="Number">0.307454445684073</Data></Cell><Cell><Data ss:Type="Number">0.0941252781644721</Data></Cell><Cell><Data ss:Type="Number">0.0948401247955996</Data></Cell><Cell><Data ss:Type="Number">0.265502106159879</Data></Cell><Cell><Data ss:Type="Number">0.137175692248593</Data></Cell><Cell><Data ss:Type="Number">0.121163887245479</Data></Cell><Cell><Data ss:Type="Number">0.206750382195129</Data></Cell><Cell><Data ss:Type="Number">0.254540181247637</Data></Cell><Cell><Data ss:Type="Number">0.227464159510999</Data></Cell><Cell><Data ss:Type="Number">0.241143737810908</Data></Cell><Cell><Data ss:Type="Number">0.0884597070002267</Data></Cell><Cell><Data ss:Type="Number">0.223818916824112</Data></Cell><Cell><Data ss:Type="Number">0.300922731585769</Data></Cell><Cell><Data ss:Type="Number">0.230228480249662</Data></Cell><Cell><Data ss:Type="Number">0.278256015858354</Data></Cell><Cell><Data ss:Type="Number">0.228353741425769</Data></Cell><Cell><Data ss:Type="Number">0.257542723896019</Data></Cell><Cell><Data ss:Type="Number">0.0450819493585498</Data></Cell><Cell><Data ss:Type="Number">0.0943200412874362</Data></Cell><Cell><Data ss:Type="Number">0.0333443924278402</Data></Cell><Cell><Data ss:Type="Number">0.0931459991623118</Data></Cell><Cell><Data ss:Type="Number">0.10380998775004</Data></Cell><Cell><Data ss:Type="Number">0.077972855144141</Data></Cell><Cell><Data ss:Type="Number">0</Data></Cell><Cell><Data ss:Type="Number">0.0878064544058641</Data></Cell><Cell><Data ss:Type="Number">0.106120314066264</Data></Cell><Cell><Data ss:Type="Number">0.199277523651906</Data></Cell><Cell><Data ss:Type="Number">0.154695510646912</Data></Cell></Row><Row ss:Height="12.816"><Cell><Data ss:Type="String">GLYCEROPHOSPHOLIPID_METABOLISM</Data></Cell><Cell><Data ss:Type="Number">0.425076395790754</Data></Cell><Cell><Data ss:Type="Number">0.687453967110963</Data></Cell><Cell><Data ss:Type="Number">0.72732232581087</Data></Cell><Cell><Data ss:Type="Number">0.659852341460674</Data></Cell><Cell><Data ss:Type="Number">0.487464341311108</Data></Cell><Cell><Data ss:Type="Number">0.793664864141017</Data></Cell><Cell><Data ss:Type="Number">0.715172837918427</Data></Cell><Cell><Data ss:Type="Number">0.440178036917508</Data></Cell><Cell><Data ss:Type="Number">0.596292271603933</Data></Cell><Cell><Data ss:Type="Number">0.536046872255956</Data></Cell><Cell><Data ss:Type="Number">0.578463307374735</Data></Cell><Cell><Data ss:Type="Number">0.697662800605254</Data></Cell><Cell><Data ss:Type="Number">0.749716916844968</Data></Cell><Cell><Data ss:Type="Number">0.441753246356021</Data></Cell><Cell><Data ss:Type="Number">0.609312019174348</Data></Cell><Cell><Data ss:Type="Number">0.480304025002733</Data></Cell><Cell><Data ss:Type="Number">0.722959423113068</Data></Cell><Cell><Data ss:Type="Number">0.532660460497226</Data></Cell><Cell><Data ss:Type="Number">0.44572498695357</Data></Cell><Cell><Data ss:Type="Number">0.504214225331462</Data></Cell><Cell><Data ss:Type="Number">0.593926017445596</Data></Cell><Cell><Data ss:Type="Number">0.48260611481709</Data></Cell><Cell><Data ss:Type="Number">0.549751866939244</Data></Cell><Cell><Data ss:Type="Number">0.610464857786573</Data></Cell><Cell><Data ss:Type="Number">0.594417001762946</Data></Cell><Cell><Data ss:Type="Number">0.582592572238379</Data></Cell><Cell><Data ss:Type="Number">0.830878357078245</Data></Cell><Cell><Data ss:Type="Number">0.541956087165691</Data></Cell><Cell><Data ss:Type="Number">0.807930513020473</Data></Cell><Cell><Data ss:Type="Number">0.690596043432821</Data></Cell><Cell><Data ss:Type="Number">0.385364580557952</Data></Cell><Cell><Data ss:Type="Number">0.696593484496171</Data></Cell><Cell><Data ss:Type="Number">0.763841301506003</Data></Cell><Cell><Data ss:Type="Number">0.686853161347638</Data></Cell><Cell><Data ss:Type="Number">0.558148750419022</Data></Cell><Cell><Data ss:Type="Number">0.479202454095256</Data></Cell><Cell><Data ss:Type="Number">0.579915687057907</Data></Cell><Cell><Data ss:Type="Number">0.428110915867243</Data></Cell><Cell><Data ss:Type="Number">0.638600826924434</Data></Cell><Cell><Data ss:Type="Number">0.561222567625505</Data></Cell><Cell><Data ss:Type="Number">0.395705159813917</Data></Cell><Cell><Data ss:Type="Number">0.491770353609716</Data></Cell><Cell><Data ss:Type="Number">0.450258800722987</Data></Cell><Cell><Data ss:Type="Number">0.676520492143186</Data></Cell><Cell><Data ss:Type="Number">0.442403769176671</Data></Cell><Cell><Data ss:Type="Number">0.60047372879673</Data></Cell><Cell><Data ss:Type="Number">0.475012446031426</Data></Cell><Cell><Data ss:Type="Number">0.868770983787131</Data></Cell><Cell><Data ss:Type="Number">0.384531326057186</Data></Cell><Cell><Data ss:Type="Number">0.73344454612309</Data></Cell><Cell><Data ss:Type="Number">0.592804843078122</Data></Cell><Cell><Data ss:Type="Number">0.584050104278131</Data></Cell><Cell><Data ss:Type="Number">0.717388290468443</Data></Cell><Cell><Data ss:Type="Number">0.497314557864369</Data></Cell><Cell><Data ss:Type="Number">0.616733560605776</Data></Cell><Cell><Data ss:Type="Number">0.707014456463918</Data></Cell><Cell><Data ss:Type="Number">0.418610757726098</Data></Cell><Cell><Data ss:Type="Number">0.571244803331482</Data></Cell><Cell><Data ss:Type="Number">0.584424303235078</Data></Cell><Cell><Data ss:Type="Number">1</Data></Cell><Cell><Data ss:Type="Number">0.610542070669366</Data></Cell><Cell><Data ss:Type="Number">0.732894445451653</Data></Cell><Cell><Data ss:Type="Number">0.442486675382992</Data></Cell><Cell><Data ss:Type="Number">0.587303924774439</Data></Cell><Cell><Data ss:Type="Number">0.626346567211097</Data></Cell><Cell><Data ss:Type="Number">0.670066434101613</Data></Cell><Cell><Data ss:Type="Number">0.702980033566547</Data></Cell><Cell><Data ss:Type="Number">0.423173472603399</Data></Cell><Cell><Data ss:Type="Number">0.423173472603399</Data></Cell><Cell><Data ss:Type="Number">0.498826350228806</Data></Cell><Cell><Data ss:Type="Number">0.598157971227448</Data></Cell><Cell><Data ss:Type="Number">0.552070040416267</Data></Cell><Cell><Data ss:Type="Number">0.634213653039584</Data></Cell><Cell><Data ss:Type="Number">0.597890197680593</Data></Cell><Cell><Data ss:Type="Number">0.506683288835222</Data></Cell><Cell><Data ss:Type="Number">0.508427814856096</Data></Cell><Cell><Data ss:Type="Number">0.497973684316328</Data></Cell><Cell><Data ss:Type="Number">0.685599769008916</Data></Cell><Cell><Data ss:Type="Number">0.669139321540768</Data></Cell><Cell><Data ss:Type="Number">0.678590595955486</Data></Cell><Cell><Data ss:Type="Number">0.657645987875907</Data></Cell><Cell><Data ss:Type="Number">0.610778512466557</Data></Cell><Cell><Data ss:Type="Number">0.648285012592695</Data></Cell><Cell><Data ss:Type="Number">0.519132100333421</Data></Cell><Cell><Data ss:Type="Number">0.539417631277537</Data></Cell><Cell><Data ss:Type="Number">0.397328552315225</Data></Cell><Cell><Data ss:Type="Number">0.170975146748278</Data></Cell><Cell><Data ss:Type="Number">0.18365951469171</Data></Cell><Cell><Data ss:Type="Number">0.0681011996540242</Data></Cell><Cell><Data ss:Type="Number">0.258094092905577</Data></Cell><Cell><Data ss:Type="Number">0.23501239798019</Data></Cell><Cell><Data ss:Type="Number">0.291782405598403</Data></Cell><Cell><Data ss:Type="Number">0.325867139438051</Data></Cell><Cell><Data ss:Type="Number">0.353997553970814</Data></Cell><Cell><Data ss:Type="Number">0.00781430752451714</Data></Cell><Cell><Data ss:Type="Number">0.328653915600425</Data></Cell><Cell><Data ss:Type="Number">0.2945573725177</Data></Cell><Cell><Data ss:Type="Number">0.312630756457991</Data></Cell><Cell><Data ss:Type="Number">0.363546067448399</Data></Cell><Cell><Data ss:Type="Number">0.380046054780266</Data></Cell><Cell><Data ss:Type="Number">0.205842496882742</Data></Cell><Cell><Data ss:Type="Number">0.302730187281826</Data></Cell><Cell><Data ss:Type="Number">0.104876134667607</Data></Cell><Cell><Data ss:Type="Number">0.344986789696378</Data></Cell><Cell><Data ss:Type="Number">0.271581502048736</Data></Cell><Cell><Data ss:Type="Number">0.301178645539243</Data></Cell><Cell><Data ss:Type="Number">0.329312780820466</Data></Cell><Cell><Data ss:Type="Number">0.328131948698614</Data></Cell><Cell><Data ss:Type="Number">0.310806558404989</Data></Cell><Cell><Data ss:Type="Number">0.315240961992063</Data></Cell><Cell><Data ss:Type="Number">0.263809356461095</Data></Cell><Cell><Data ss:Type="Number">0.260946531897853</Data></Cell><Cell><Data ss:Type="Number">0.205986435815107</Data></Cell><Cell><Data ss:Type="Number">0.254901418175622</Data></Cell><Cell><Data ss:Type="Number">0.262523257772005</Data></Cell><Cell><Data ss:Type="Number">0.157959820967527</Data></Cell><Cell><Data ss:Type="Number">0.284459056945527</Data></Cell><Cell><Data ss:Type="Number">0.239797773645544</Data></Cell><Cell><Data ss:Type="Number">0.241562553382875</Data></Cell><Cell><Data ss:Type="Number">0.29335545491232</Data></Cell><Cell><Data ss:Type="Number">0.174907311489948</Data></Cell><Cell><Data ss:Type="Number">0.141011386386958</Data></Cell><Cell><Data ss:Type="Number">0.283537535599863</Data></Cell><Cell><Data ss:Type="Number">0.280649550183085</Data></Cell><Cell><Data ss:Type="Number">0.276461664209727</Data></Cell><Cell><Data ss:Type="Number">0.36217317374605</Data></Cell><Cell><Data ss:Type="Number">0.21326398205621</Data></Cell><Cell><Data ss:Type="Number">0.177872723987085</Data></Cell><Cell><Data ss:Type="Number">0.215695960988919</Data></Cell><Cell><Data ss:Type="Number">0.260663067478337</Data></Cell><Cell><Data ss:Type="Number">0.305683715900031</Data></Cell><Cell><Data ss:Type="Number">0.241413842502276</Data></Cell><Cell><Data ss:Type="Number">0.29634817893829</Data></Cell><Cell><Data ss:Type="Number">0.263833391341347</Data></Cell><Cell><Data ss:Type="Number">0.249307985153677</Data></Cell><Cell><Data ss:Type="Number">0.275900642940623</Data></Cell><Cell><Data ss:Type="Number">0.261865193088292</Data></Cell><Cell><Data ss:Type="Number">0.306651287108761</Data></Cell><Cell><Data ss:Type="Number">0.320654182660898</Data></Cell><Cell><Data ss:Type="Number">0.284842163109204</Data></Cell><Cell><Data ss:Type="Number">0.236008815455222</Data></Cell><Cell><Data ss:Type="Number">0.138307819757929</Data></Cell><Cell><Data ss:Type="Number">0.292403113594472</Data></Cell><Cell><Data ss:Type="Number">0.253762034740371</Data></Cell><Cell><Data ss:Type="Number">0.377781830266293</Data></Cell><Cell><Data ss:Type="Number">0.143796502068952</Data></Cell><Cell><Data ss:Type="Number">0.101493268974946</Data></Cell><Cell><Data ss:Type="Number">0.221486064716229</Data></Cell><Cell><Data ss:Type="Number">0.261623418603512</Data></Cell><Cell><Data ss:Type="Number">0.015751209415782</Data></Cell><Cell><Data ss:Type="Number">0.19610956350563</Data></Cell><Cell><Data ss:Type="Number">0.321303890136539</Data></Cell><Cell><Data ss:Type="Number">0.400232201968472</Data></Cell><Cell><Data ss:Type="Number">0.380385595903488</Data></Cell><Cell><Data ss:Type="Number">0.0534480431376951</Data></Cell><Cell><Data ss:Type="Number">0.369448663962606</Data></Cell><Cell><Data ss:Type="Number">0.407699014131273</Data></Cell><Cell><Data ss:Type="Number">0.268715545498108</Data></Cell><Cell><Data ss:Type="Number">0.296444338756875</Data></Cell><Cell><Data ss:Type="Number">0.199979279309846</Data></Cell><Cell><Data ss:Type="Number">0.210082606075067</Data></Cell><Cell><Data ss:Type="Number">0.127817729141192</Data></Cell><Cell><Data ss:Type="Number">0.180782835505704</Data></Cell><Cell><Data ss:Type="Number">0.159766279257583</Data></Cell><Cell><Data ss:Type="Number">0.206502807370911</Data></Cell><Cell><Data ss:Type="Number">0.0648785938719967</Data></Cell><Cell><Data ss:Type="Number">0.166199721615412</Data></Cell><Cell><Data ss:Type="Number">0.115137286219655</Data></Cell><Cell><Data ss:Type="Number">0.124883548521903</Data></Cell><Cell><Data ss:Type="Number">0.0976079065423522</Data></Cell><Cell><Data ss:Type="Number">0</Data></Cell><Cell><Data ss:Type="Number">0.27549766801005</Data></Cell></Row><Row ss:Height="12.816"><Cell><Data ss:Type="String">ETHER_LIPID_METABOLISM</Data></Cell><Cell><Data ss:Type="Number">0.364698521256173</Data></Cell><Cell><Data ss:Type="Number">0.667496408963829</Data></Cell><Cell><Data ss:Type="Number">0.753762245632988</Data></Cell><Cell><Data ss:Type="Number">0.681626465694471</Data></Cell><Cell><Data ss:Type="Number">0.402504758073225</Data></Cell><Cell><Data ss:Type="Number">0.811632204491339</Data></Cell><Cell><Data ss:Type="Number">0.857757629103643</Data></Cell><Cell><Data ss:Type="Number">0.457549784795461</Data></Cell><Cell><Data ss:Type="Number">0.62362241830546</Data></Cell><Cell><Data ss:Type="Number">0.482794931143846</Data></Cell><Cell><Data ss:Type="Number">0.568532996058643</Data></Cell><Cell><Data ss:Type="Number">0.652495179641909</Data></Cell><Cell><Data ss:Type="Number">0.78982091608475</Data></Cell><Cell><Data ss:Type="Number">0.384024469503188</Data></Cell><Cell><Data ss:Type="Number">0.587249187075812</Data></Cell><Cell><Data ss:Type="Number">0.424736566778984</Data></Cell><Cell><Data ss:Type="Number">0.785521197167322</Data></Cell><Cell><Data ss:Type="Number">0.509193297668532</Data></Cell><Cell><Data ss:Type="Number">0.369797761402299</Data></Cell><Cell><Data ss:Type="Number">0.428573462997842</Data></Cell><Cell><Data ss:Type="Number">0.540298242990043</Data></Cell><Cell><Data ss:Type="Number">0.413114209441829</Data></Cell><Cell><Data ss:Type="Number">0.451264455781781</Data></Cell><Cell><Data ss:Type="Number">0.618587701593981</Data></Cell><Cell><Data ss:Type="Number">0.641282961889344</Data></Cell><Cell><Data ss:Type="Number">0.802286059753937</Data></Cell><Cell><Data ss:Type="Number">0.763382781770739</Data></Cell><Cell><Data ss:Type="Number">0.511806194740334</Data></Cell><Cell><Data ss:Type="Number">0.923656463782421</Data></Cell><Cell><Data ss:Type="Number">0.705988959207616</Data></Cell><Cell><Data ss:Type="Number">0.327795986039405</Data></Cell><Cell><Data ss:Type="Number">0.722680273212163</Data></Cell><Cell><Data ss:Type="Number">0.716469976222716</Data></Cell><Cell><Data ss:Type="Number">0.665944233530981</Data></Cell><Cell><Data ss:Type="Number">0.509974067367705</Data></Cell><Cell><Data ss:Type="Number">0.416777415951291</Data></Cell><Cell><Data ss:Type="Number">0.543133413162788</Data></Cell><Cell><Data ss:Type="Number">0.365328275776153</Data></Cell><Cell><Data ss:Type="Number">0.668096782444449</Data></Cell><Cell><Data ss:Type="Number">0.544504873753013</Data></Cell><Cell><Data ss:Type="Number">0.337981395045131</Data></Cell><Cell><Data ss:Type="Number">0.38537925668332</Data></Cell><Cell><Data ss:Type="Number">0.398841538490586</Data></Cell><Cell><Data ss:Type="Number">0.722823758879919</Data></Cell><Cell><Data ss:Type="Number">0.366412292024889</Data></Cell><Cell><Data ss:Type="Number">0.693655108778318</Data></Cell><Cell><Data ss:Type="Number">0.403496858887567</Data></Cell><Cell><Data ss:Type="Number">0.997082500205626</Data></Cell><Cell><Data ss:Type="Number">0.287565663788106</Data></Cell><Cell><Data ss:Type="Number">0.847834508234527</Data></Cell><Cell><Data ss:Type="Number">0.584392016263064</Data></Cell><Cell><Data ss:Type="Number">0.637542627577422</Data></Cell><Cell><Data ss:Type="Number">0.682979525688746</Data></Cell><Cell><Data ss:Type="Number">0.460257465853936</Data></Cell><Cell><Data ss:Type="Number">0.613494687269402</Data></Cell><Cell><Data ss:Type="Number">0.693435872645238</Data></Cell><Cell><Data ss:Type="Number">0.306222929016837</Data></Cell><Cell><Data ss:Type="Number">0.561910519197544</Data></Cell><Cell><Data ss:Type="Number">0.608056583089434</Data></Cell><Cell><Data ss:Type="Number">1</Data></Cell><Cell><Data ss:Type="Number">0.594683492078846</Data></Cell><Cell><Data ss:Type="Number">0.774945066258542</Data></Cell><Cell><Data ss:Type="Number">0.372055453251956</Data></Cell><Cell><Data ss:Type="Number">0.563980322405404</Data></Cell><Cell><Data ss:Type="Number">0.644888573762482</Data></Cell><Cell><Data ss:Type="Number">0.673220348689315</Data></Cell><Cell><Data ss:Type="Number">0.705988959207616</Data></Cell><Cell><Data ss:Type="Number">0.414257131463833</Data></Cell><Cell><Data ss:Type="Number">0.392719115923757</Data></Cell><Cell><Data ss:Type="Number">0.441935887543637</Data></Cell><Cell><Data ss:Type="Number">0.583413709840153</Data></Cell><Cell><Data ss:Type="Number">0.579734359448975</Data></Cell><Cell><Data ss:Type="Number">0.62101422864707</Data></Cell><Cell><Data ss:Type="Number">0.622311382867082</Data></Cell><Cell><Data ss:Type="Number">0.436860045363436</Data></Cell><Cell><Data ss:Type="Number">0.51662642087011</Data></Cell><Cell><Data ss:Type="Number">0.469434069186437</Data></Cell><Cell><Data ss:Type="Number">0.688741252294448</Data></Cell><Cell><Data ss:Type="Number">0.674201947868334</Data></Cell><Cell><Data ss:Type="Number">0.725633037703145</Data></Cell><Cell><Data ss:Type="Number">0.654294202554215</Data></Cell><Cell><Data ss:Type="Number">0.625630042693975</Data></Cell><Cell><Data ss:Type="Number">0.701346002556792</Data></Cell><Cell><Data ss:Type="Number">0.497716475182161</Data></Cell><Cell><Data ss:Type="Number">0.554587452981546</Data></Cell><Cell><Data ss:Type="Number">0.327026946301958</Data></Cell><Cell><Data ss:Type="Number">0.0676140653568421</Data></Cell><Cell><Data ss:Type="Number">0.115304498154304</Data></Cell><Cell><Data ss:Type="Number">0</Data></Cell><Cell><Data ss:Type="Number">0.160795735223108</Data></Cell><Cell><Data ss:Type="Number">0.173127777991655</Data></Cell><Cell><Data ss:Type="Number">0.377677703304303</Data></Cell><Cell><Data ss:Type="Number">0.280546730003926</Data></Cell><Cell><Data ss:Type="Number">0.26971382409546</Data></Cell><Cell><Data ss:Type="Number">0</Data></Cell><Cell><Data ss:Type="Number">0.290748451748762</Data></Cell><Cell><Data ss:Type="Number">0.214579370152888</Data></Cell><Cell><Data ss:Type="Number">0.27736598064461</Data></Cell><Cell><Data ss:Type="Number">0.289273223408578</Data></Cell><Cell><Data ss:Type="Number">0.344592409221953</Data></Cell><Cell><Data ss:Type="Number">0.121576272234143</Data></Cell><Cell><Data ss:Type="Number">0.270831839418038</Data></Cell><Cell><Data ss:Type="Number">0.0426095540297427</Data></Cell><Cell><Data ss:Type="Number">0.2556229361822</Data></Cell><Cell><Data ss:Type="Number">0.194381907278029</Data></Cell><Cell><Data ss:Type="Number">0.262874682542497</Data></Cell><Cell><Data ss:Type="Number">0.258206969643299</Data></Cell><Cell><Data ss:Type="Number">0.233968863163006</Data></Cell><Cell><Data ss:Type="Number">0.241507556974567</Data></Cell><Cell><Data ss:Type="Number">0.250131915292474</Data></Cell><Cell><Data ss:Type="Number">0.236365731184252</Data></Cell><Cell><Data ss:Type="Number">0.214993860087859</Data></Cell><Cell><Data ss:Type="Number">0.137173771240592</Data></Cell><Cell><Data ss:Type="Number">0.196028186244378</Data></Cell><Cell><Data ss:Type="Number">0.208205731014906</Data></Cell><Cell><Data ss:Type="Number">0.139968086295685</Data></Cell><Cell><Data ss:Type="Number">0.218087525299691</Data></Cell><Cell><Data ss:Type="Number">0.189208569701404</Data></Cell><Cell><Data ss:Type="Number">0.283326122427215</Data></Cell><Cell><Data ss:Type="Number">0.237160867445442</Data></Cell><Cell><Data ss:Type="Number">0.128754042008435</Data></Cell><Cell><Data ss:Type="Number">0.0584346135971768</Data></Cell><Cell><Data ss:Type="Number">0.193082855511979</Data></Cell><Cell><Data ss:Type="Number">0.185416825921292</Data></Cell><Cell><Data ss:Type="Number">0.184416371488132</Data></Cell><Cell><Data ss:Type="Number">0.274860440455978</Data></Cell><Cell><Data ss:Type="Number">0.150907505793646</Data></Cell><Cell><Data ss:Type="Number">0.123301099116585</Data></Cell><Cell><Data ss:Type="Number">0.0992455585365757</Data></Cell><Cell><Data ss:Type="Number">0.189304059965399</Data></Cell><Cell><Data ss:Type="Number">0.261449100348808</Data></Cell><Cell><Data ss:Type="Number">0.169817301385423</Data></Cell><Cell><Data ss:Type="Number">0.204736481905155</Data></Cell><Cell><Data ss:Type="Number">0.175986877038978</Data></Cell><Cell><Data ss:Type="Number">0.186027491584477</Data></Cell><Cell><Data ss:Type="Number">0.147031996097683</Data></Cell><Cell><Data ss:Type="Number">0.198721878246621</Data></Cell><Cell><Data ss:Type="Number">0.20708217064566</Data></Cell><Cell><Data ss:Type="Number">0.244904405750466</Data></Cell><Cell><Data ss:Type="Number">0.242844147359043</Data></Cell><Cell><Data ss:Type="Number">0.17434622687597</Data></Cell><Cell><Data ss:Type="Number">0.044564362065758</Data></Cell><Cell><Data ss:Type="Number">0.234925888680225</Data></Cell><Cell><Data ss:Type="Number">0.157039216800127</Data></Cell><Cell><Data ss:Type="Number">0.331720019736337</Data></Cell><Cell><Data ss:Type="Number">0.0438523488339173</Data></Cell><Cell><Data ss:Type="Number">0.0290671699067254</Data></Cell><Cell><Data ss:Type="Number">0.199111370471923</Data></Cell><Cell><Data ss:Type="Number">0.155772716850554</Data></Cell><Cell><Data ss:Type="Number">0.00589436362128549</Data></Cell><Cell><Data ss:Type="Number">0.134384521006184</Data></Cell><Cell><Data ss:Type="Number">0.241428420062695</Data></Cell><Cell><Data ss:Type="Number">0.331721358309751</Data></Cell><Cell><Data ss:Type="Number">0.34966945532181</Data></Cell><Cell><Data ss:Type="Number">0</Data></Cell><Cell><Data ss:Type="Number">0.29154390987858</Data></Cell><Cell><Data ss:Type="Number">0.362117243616899</Data></Cell><Cell><Data ss:Type="Number">0.260088658485267</Data></Cell><Cell><Data ss:Type="Number">0.224053139455645</Data></Cell><Cell><Data ss:Type="Number">0.173248038469318</Data></Cell><Cell><Data ss:Type="Number">0.230476422740826</Data></Cell><Cell><Data ss:Type="Number">0.0400745396757964</Data></Cell><Cell><Data ss:Type="Number">0.0971432689834221</Data></Cell><Cell><Data ss:Type="Number">0.0614258481144391</Data></Cell><Cell><Data ss:Type="Number">0.135404312250505</Data></Cell><Cell><Data ss:Type="Number">0</Data></Cell><Cell><Data ss:Type="Number">0.091043839507532</Data></Cell><Cell><Data ss:Type="Number">0</Data></Cell><Cell><Data ss:Type="Number">0.0404039239872458</Data></Cell><Cell><Data ss:Type="Number">0.00875607141448097</Data></Cell><Cell><Data ss:Type="Number">0.610201893463679</Data></Cell><Cell><Data ss:Type="Number">0.182781417043695</Data></Cell></Row><Row ss:Height="12.816"><Cell><Data ss:Type="String">ARACHIDONIC_ACID_METABOLISM</Data></Cell><Cell><Data ss:Type="Number">0.416900407827087</Data></Cell><Cell><Data ss:Type="Number">1</Data></Cell><Cell><Data ss:Type="Number">0.536964915014856</Data></Cell><Cell><Data ss:Type="Number">0.68097546441187</Data></Cell><Cell><Data ss:Type="Number">0.328086687935769</Data></Cell><Cell><Data ss:Type="Number">0.563145845411603</Data></Cell><Cell><Data ss:Type="Number">0.358464170660774</Data></Cell><Cell><Data ss:Type="Number">0.390592500004237</Data></Cell><Cell><Data ss:Type="Number">0.440145018289709</Data></Cell><Cell><Data ss:Type="Number">0.421876894708407</Data></Cell><Cell><Data ss:Type="Number">0.379038907224078</Data></Cell><Cell><Data ss:Type="Number">0.60274527012241</Data></Cell><Cell><Data ss:Type="Number">0.475987976268345</Data></Cell><Cell><Data ss:Type="Number">0.337056144411261</Data></Cell><Cell><Data ss:Type="Number">0.432098392870382</Data></Cell><Cell><Data ss:Type="Number">0.394711933209318</Data></Cell><Cell><Data ss:Type="Number">0.771634924141011</Data></Cell><Cell><Data ss:Type="Number">0.427534081757106</Data></Cell><Cell><Data ss:Type="Number">0.45577403609746</Data></Cell><Cell><Data ss:Type="Number">0.33786536506006</Data></Cell><Cell><Data ss:Type="Number">0.395949454432985</Data></Cell><Cell><Data ss:Type="Number">0.232263838478181</Data></Cell><Cell><Data ss:Type="Number">0.337056144411261</Data></Cell><Cell><Data ss:Type="Number">0.562638171702565</Data></Cell><Cell><Data ss:Type="Number">0.473351863684443</Data></Cell><Cell><Data ss:Type="Number">0.47573669765336</Data></Cell><Cell><Data ss:Type="Number">0.521194830767706</Data></Cell><Cell><Data ss:Type="Number">0.365748348004781</Data></Cell><Cell><Data ss:Type="Number">0.769621225708516</Data></Cell><Cell><Data ss:Type="Number">0.622623146198857</Data></Cell><Cell><Data ss:Type="Number">0.302261506112999</Data></Cell><Cell><Data ss:Type="Number">0.563218697904085</Data></Cell><Cell><Data ss:Type="Number">0.614249168885632</Data></Cell><Cell><Data ss:Type="Number">0.503450270928752</Data></Cell><Cell><Data ss:Type="Number">0.478853337323495</Data></Cell><Cell><Data ss:Type="Number">0.438332468224921</Data></Cell><Cell><Data ss:Type="Number">0.585998751365402</Data></Cell><Cell><Data ss:Type="Number">0.299266049589281</Data></Cell><Cell><Data ss:Type="Number">0.532081041688762</Data></Cell><Cell><Data ss:Type="Number">0.427266229621885</Data></Cell><Cell><Data ss:Type="Number">0.147733385473584</Data></Cell><Cell><Data ss:Type="Number">0.431677773225893</Data></Cell><Cell><Data ss:Type="Number">0.404820546086738</Data></Cell><Cell><Data ss:Type="Number">0.573473441638465</Data></Cell><Cell><Data ss:Type="Number">0.32733750216647</Data></Cell><Cell><Data ss:Type="Number">0.486984498324774</Data></Cell><Cell><Data ss:Type="Number">0.381824181267082</Data></Cell><Cell><Data ss:Type="Number">0.60274527012241</Data></Cell><Cell><Data ss:Type="Number">0.314283317294061</Data></Cell><Cell><Data ss:Type="Number">0.571011514188075</Data></Cell><Cell><Data ss:Type="Number">0.48410299271922</Data></Cell><Cell><Data ss:Type="Number">0.736851909704317</Data></Cell><Cell><Data ss:Type="Number">0.592491757211174</Data></Cell><Cell><Data ss:Type="Number">0.399376557409128</Data></Cell><Cell><Data ss:Type="Number">0.563145845411603</Data></Cell><Cell><Data ss:Type="Number">0.737203865515096</Data></Cell><Cell><Data ss:Type="Number">0.4104216401177</Data></Cell><Cell><Data ss:Type="Number">0.446963222319172</Data></Cell><Cell><Data ss:Type="Number">0.393012166968373</Data></Cell><Cell><Data ss:Type="Number">0.484517678555722</Data></Cell><Cell><Data ss:Type="Number">0.461081449453324</Data></Cell><Cell><Data ss:Type="Number">0.535844014305778</Data></Cell><Cell><Data ss:Type="Number">0.40447474329472</Data></Cell><Cell><Data ss:Type="Number">0.496273684243863</Data></Cell><Cell><Data ss:Type="Number">0.803319058414609</Data></Cell><Cell><Data ss:Type="Number">0.432645240334555</Data></Cell><Cell><Data ss:Type="Number">0.564515040196179</Data></Cell><Cell><Data ss:Type="Number">0.441615608023322</Data></Cell><Cell><Data ss:Type="Number">0.329163673373866</Data></Cell><Cell><Data ss:Type="Number">0.435056363260401</Data></Cell><Cell><Data ss:Type="Number">0.411815476359619</Data></Cell><Cell><Data ss:Type="Number">0.738516286101282</Data></Cell><Cell><Data ss:Type="Number">0.462760661447565</Data></Cell><Cell><Data ss:Type="Number">0.465334696643944</Data></Cell><Cell><Data ss:Type="Number">0.421876894708407</Data></Cell><Cell><Data ss:Type="Number">0.414384946879829</Data></Cell><Cell><Data ss:Type="Number">0.409695800723458</Data></Cell><Cell><Data ss:Type="Number">0.501069984816738</Data></Cell><Cell><Data ss:Type="Number">0.623929368716378</Data></Cell><Cell><Data ss:Type="Number">0.503452400224167</Data></Cell><Cell><Data ss:Type="Number">0.611298373886966</Data></Cell><Cell><Data ss:Type="Number">0.443218839530522</Data></Cell><Cell><Data ss:Type="Number">0.473351863684443</Data></Cell><Cell><Data ss:Type="Number">0.385853941937453</Data></Cell><Cell><Data ss:Type="Number">0.368482500981519</Data></Cell><Cell><Data ss:Type="Number">0.348308372781685</Data></Cell><Cell><Data ss:Type="Number">0.104259990785223</Data></Cell><Cell><Data ss:Type="Number">0.139268648416332</Data></Cell><Cell><Data ss:Type="Number">0.0431247901577928</Data></Cell><Cell><Data ss:Type="Number">0.157923311114703</Data></Cell><Cell><Data ss:Type="Number">0.181268890205186</Data></Cell><Cell><Data ss:Type="Number">0.250141829534006</Data></Cell><Cell><Data ss:Type="Number">0.286767448812686</Data></Cell><Cell><Data ss:Type="Number">0.277233527777587</Data></Cell><Cell><Data ss:Type="Number">0.013492748637787</Data></Cell><Cell><Data ss:Type="Number">0.301386466353393</Data></Cell><Cell><Data ss:Type="Number">0.26168275740401</Data></Cell><Cell><Data ss:Type="Number">0.253712493253934</Data></Cell><Cell><Data ss:Type="Number">0.284734469224327</Data></Cell><Cell><Data ss:Type="Number">0.275629776834196</Data></Cell><Cell><Data ss:Type="Number">0.163469733794795</Data></Cell><Cell><Data ss:Type="Number">0.272391913316648</Data></Cell><Cell><Data ss:Type="Number">0.0326011064608861</Data></Cell><Cell><Data ss:Type="Number">0.273617534883692</Data></Cell><Cell><Data ss:Type="Number">0.192563427275463</Data></Cell><Cell><Data ss:Type="Number">0.245817177075422</Data></Cell><Cell><Data ss:Type="Number">0.280047580196359</Data></Cell><Cell><Data ss:Type="Number">0.268047428373352</Data></Cell><Cell><Data ss:Type="Number">0.272242419105543</Data></Cell><Cell><Data ss:Type="Number">0.302767744371816</Data></Cell><Cell><Data ss:Type="Number">0.253540169818609</Data></Cell><Cell><Data ss:Type="Number">0.253330195985604</Data></Cell><Cell><Data ss:Type="Number">0.188059619293306</Data></Cell><Cell><Data ss:Type="Number">0.203539068803493</Data></Cell><Cell><Data ss:Type="Number">0.2164193234287</Data></Cell><Cell><Data ss:Type="Number">0.178764094477836</Data></Cell><Cell><Data ss:Type="Number">0.233845036536817</Data></Cell><Cell><Data ss:Type="Number">0.201106397379291</Data></Cell><Cell><Data ss:Type="Number">0.246258514320307</Data></Cell><Cell><Data ss:Type="Number">0.234573769183707</Data></Cell><Cell><Data ss:Type="Number">0.158396987294665</Data></Cell><Cell><Data ss:Type="Number">0</Data></Cell><Cell><Data ss:Type="Number">0.194709210331154</Data></Cell><Cell><Data ss:Type="Number">0.203538825479663</Data></Cell><Cell><Data ss:Type="Number">0.192803632031677</Data></Cell><Cell><Data ss:Type="Number">0.252390099499639</Data></Cell><Cell><Data ss:Type="Number">0.161174898322589</Data></Cell><Cell><Data ss:Type="Number">0.165881023142547</Data></Cell><Cell><Data ss:Type="Number">0.133102178778379</Data></Cell><Cell><Data ss:Type="Number">0.187959735251438</Data></Cell><Cell><Data ss:Type="Number">0.254474522856143</Data></Cell><Cell><Data ss:Type="Number">0.210473910278901</Data></Cell><Cell><Data ss:Type="Number">0.227969527989949</Data></Cell><Cell><Data ss:Type="Number">0.186399115473516</Data></Cell><Cell><Data ss:Type="Number">0.163990686222471</Data></Cell><Cell><Data ss:Type="Number">0.166539328797402</Data></Cell><Cell><Data ss:Type="Number">0.210189693223975</Data></Cell><Cell><Data ss:Type="Number">0.187094657032677</Data></Cell><Cell><Data ss:Type="Number">0.232767269433054</Data></Cell><Cell><Data ss:Type="Number">0.249898406113565</Data></Cell><Cell><Data ss:Type="Number">0.19939059837724</Data></Cell><Cell><Data ss:Type="Number">0.0861478149255136</Data></Cell><Cell><Data ss:Type="Number">0.256017888113548</Data></Cell><Cell><Data ss:Type="Number">0.168861248735814</Data></Cell><Cell><Data ss:Type="Number">0.280804097518983</Data></Cell><Cell><Data ss:Type="Number">0.0656164484949474</Data></Cell><Cell><Data ss:Type="Number">0.0627465456106402</Data></Cell><Cell><Data ss:Type="Number">0.151373698999937</Data></Cell><Cell><Data ss:Type="Number">0.162797189539174</Data></Cell><Cell><Data ss:Type="Number">0.0489625503899048</Data></Cell><Cell><Data ss:Type="Number">0.185110760849512</Data></Cell><Cell><Data ss:Type="Number">0.266669408888328</Data></Cell><Cell><Data ss:Type="Number">0.287545318329887</Data></Cell><Cell><Data ss:Type="Number">0.279928944027091</Data></Cell><Cell><Data ss:Type="Number">0.0325338423720556</Data></Cell><Cell><Data ss:Type="Number">0.305400515251867</Data></Cell><Cell><Data ss:Type="Number">0.302680531853251</Data></Cell><Cell><Data ss:Type="Number">0.229094103122885</Data></Cell><Cell><Data ss:Type="Number">0.264256540611196</Data></Cell><Cell><Data ss:Type="Number">0.151083558203435</Data></Cell><Cell><Data ss:Type="Number">0.168663739095405</Data></Cell><Cell><Data ss:Type="Number">0.0224187808306762</Data></Cell><Cell><Data ss:Type="Number">0.0761448263501979</Data></Cell><Cell><Data ss:Type="Number">0.0370035637137058</Data></Cell><Cell><Data ss:Type="Number">0.114315480368541</Data></Cell><Cell><Data ss:Type="Number">0.0198275033592181</Data></Cell><Cell><Data ss:Type="Number">0.0656535116254092</Data></Cell><Cell><Data ss:Type="Number">0.00503776376259439</Data></Cell><Cell><Data ss:Type="Number">0.0800758318617232</Data></Cell><Cell><Data ss:Type="Number">0.0271534435643479</Data></Cell><Cell><Data ss:Type="Number">0.445994674051634</Data></Cell><Cell><Data ss:Type="Number">0.184480131153996</Data></Cell></Row><Row ss:Height="12.816"><Cell><Data ss:Type="String">LINOLEIC_ACID_METABOLISM</Data></Cell><Cell><Data ss:Type="Number">0.226172085249209</Data></Cell><Cell><Data ss:Type="Number">0.811803074882275</Data></Cell><Cell><Data ss:Type="Number">0.89013331021245</Data></Cell><Cell><Data ss:Type="Number">1</Data></Cell><Cell><Data ss:Type="Number">0.532455539679861</Data></Cell><Cell><Data ss:Type="Number">0.939944609939444</Data></Cell><Cell><Data ss:Type="Number">0.821527151130531</Data></Cell><Cell><Data ss:Type="Number">0.742521537962789</Data></Cell><Cell><Data ss:Type="Number">0.808655795259108</Data></Cell><Cell><Data ss:Type="Number">0.569793549611685</Data></Cell><Cell><Data ss:Type="Number">0.772675818965601</Data></Cell><Cell><Data ss:Type="Number">0.813893518912423</Data></Cell><Cell><Data ss:Type="Number">1</Data></Cell><Cell><Data ss:Type="Number">0.405681924339419</Data></Cell><Cell><Data ss:Type="Number">0.591142363374847</Data></Cell><Cell><Data ss:Type="Number">0.548739392906827</Data></Cell><Cell><Data ss:Type="Number">0.860955868095365</Data></Cell><Cell><Data ss:Type="Number">0.662875825320319</Data></Cell><Cell><Data ss:Type="Number">0.618074206139918</Data></Cell><Cell><Data ss:Type="Number">0.719332402688692</Data></Cell><Cell><Data ss:Type="Number">0.720086468223823</Data></Cell><Cell><Data ss:Type="Number">0.690824647413594</Data></Cell><Cell><Data ss:Type="Number">0.559901274426281</Data></Cell><Cell><Data ss:Type="Number">0.805510586281033</Data></Cell><Cell><Data ss:Type="Number">0.826206789393389</Data></Cell><Cell><Data ss:Type="Number">0.805066752646716</Data></Cell><Cell><Data ss:Type="Number">0.854999359730958</Data></Cell><Cell><Data ss:Type="Number">0.745298384077782</Data></Cell><Cell><Data ss:Type="Number">0.964884253014375</Data></Cell><Cell><Data ss:Type="Number">0.77110264782084</Data></Cell><Cell><Data ss:Type="Number">0.115447980761353</Data></Cell><Cell><Data ss:Type="Number">0.825294209932395</Data></Cell><Cell><Data ss:Type="Number">0.86547705463424</Data></Cell><Cell><Data ss:Type="Number">0.813484698634946</Data></Cell><Cell><Data ss:Type="Number">0.808952723179843</Data></Cell><Cell><Data ss:Type="Number">0.688405136025658</Data></Cell><Cell><Data ss:Type="Number">0.756981669662122</Data></Cell><Cell><Data ss:Type="Number">0.561408985916193</Data></Cell><Cell><Data ss:Type="Number">0.858394795365848</Data></Cell><Cell><Data ss:Type="Number">0.747787259720851</Data></Cell><Cell><Data ss:Type="Number">0.476407166487409</Data></Cell><Cell><Data ss:Type="Number">0.696238297087115</Data></Cell><Cell><Data ss:Type="Number">0.4447785896672</Data></Cell><Cell><Data ss:Type="Number">1</Data></Cell><Cell><Data ss:Type="Number">0.505410031886988</Data></Cell><Cell><Data ss:Type="Number">0.844509077663729</Data></Cell><Cell><Data ss:Type="Number">0.560131119870229</Data></Cell><Cell><Data ss:Type="Number">0.89744748085079</Data></Cell><Cell><Data ss:Type="Number">0.351538650872066</Data></Cell><Cell><Data ss:Type="Number">0.859377770071434</Data></Cell><Cell><Data ss:Type="Number">0.997544781781148</Data></Cell><Cell><Data ss:Type="Number">0.872742269198914</Data></Cell><Cell><Data ss:Type="Number">0.770214613277945</Data></Cell><Cell><Data ss:Type="Number">0.59879671512736</Data></Cell><Cell><Data ss:Type="Number">0.775738666669916</Data></Cell><Cell><Data ss:Type="Number">0.8780868383234</Data></Cell><Cell><Data ss:Type="Number">0.707687027787068</Data></Cell><Cell><Data ss:Type="Number">0.574224356270257</Data></Cell><Cell><Data ss:Type="Number">0.806941869776345</Data></Cell><Cell><Data ss:Type="Number">0.848248035069021</Data></Cell><Cell><Data ss:Type="Number">0.726030583998272</Data></Cell><Cell><Data ss:Type="Number">0.644726387365794</Data></Cell><Cell><Data ss:Type="Number">0.538795665626425</Data></Cell><Cell><Data ss:Type="Number">0.7539531951683</Data></Cell><Cell><Data ss:Type="Number">0.860180381454282</Data></Cell><Cell><Data ss:Type="Number">0.606137364811261</Data></Cell><Cell><Data ss:Type="Number">0.885435869726007</Data></Cell><Cell><Data ss:Type="Number">0.628417282256093</Data></Cell><Cell><Data ss:Type="Number">0.298120951716706</Data></Cell><Cell><Data ss:Type="Number">0.718343167543921</Data></Cell><Cell><Data ss:Type="Number">0.764675504985469</Data></Cell><Cell><Data ss:Type="Number">0.852583555926237</Data></Cell><Cell><Data ss:Type="Number">0.781612657461054</Data></Cell><Cell><Data ss:Type="Number">0.849454453004744</Data></Cell><Cell><Data ss:Type="Number">0.437180925420355</Data></Cell><Cell><Data ss:Type="Number">0.880095270020528</Data></Cell><Cell><Data ss:Type="Number">0.742850487500992</Data></Cell><Cell><Data ss:Type="Number">1</Data></Cell><Cell><Data ss:Type="Number">0.833023813071447</Data></Cell><Cell><Data ss:Type="Number">0.99574780170718</Data></Cell><Cell><Data ss:Type="Number">0.77110264782084</Data></Cell><Cell><Data ss:Type="Number">0.715990082744862</Data></Cell><Cell><Data ss:Type="Number">1</Data></Cell><Cell><Data ss:Type="Number">0.752627547290284</Data></Cell><Cell><Data ss:Type="Number">0.740595743872735</Data></Cell><Cell><Data ss:Type="Number">0.257444194266324</Data></Cell><Cell><Data ss:Type="Number">0.103339881217133</Data></Cell><Cell><Data ss:Type="Number">0.115672939114442</Data></Cell><Cell><Data ss:Type="Number">0.0707797676963</Data></Cell><Cell><Data ss:Type="Number">0.246715220117728</Data></Cell><Cell><Data ss:Type="Number">0.348045671905938</Data></Cell><Cell><Data ss:Type="Number">0.329564908695722</Data></Cell><Cell><Data ss:Type="Number">0.341630160505656</Data></Cell><Cell><Data ss:Type="Number">0.484811156270119</Data></Cell><Cell><Data ss:Type="Number">0.0593101414043154</Data></Cell><Cell><Data ss:Type="Number">0.350705599893444</Data></Cell><Cell><Data ss:Type="Number">0.302287642050139</Data></Cell><Cell><Data ss:Type="Number">0.332345114738904</Data></Cell><Cell><Data ss:Type="Number">0.345456642408506</Data></Cell><Cell><Data ss:Type="Number">0.520330134796732</Data></Cell><Cell><Data ss:Type="Number">0.241621956428638</Data></Cell><Cell><Data ss:Type="Number">0.346729061980207</Data></Cell><Cell><Data ss:Type="Number">0.0861115513452435</Data></Cell><Cell><Data ss:Type="Number">0.301059124338135</Data></Cell><Cell><Data ss:Type="Number">0.260124679615542</Data></Cell><Cell><Data ss:Type="Number">0.29882655872092</Data></Cell><Cell><Data ss:Type="Number">0.35219972566699</Data></Cell><Cell><Data ss:Type="Number">0.321506220759703</Data></Cell><Cell><Data ss:Type="Number">0.34547252150494</Data></Cell><Cell><Data ss:Type="Number">0.347861612385119</Data></Cell><Cell><Data ss:Type="Number">0.355012781393633</Data></Cell><Cell><Data ss:Type="Number">0.259172234985874</Data></Cell><Cell><Data ss:Type="Number">0.216639030718574</Data></Cell><Cell><Data ss:Type="Number">0.251307881093487</Data></Cell><Cell><Data ss:Type="Number">0.335836772289539</Data></Cell><Cell><Data ss:Type="Number">0.201682808552484</Data></Cell><Cell><Data ss:Type="Number">0.274117303665754</Data></Cell><Cell><Data ss:Type="Number">0.269824921895258</Data></Cell><Cell><Data ss:Type="Number">0.497706098800643</Data></Cell><Cell><Data ss:Type="Number">0.292159184036895</Data></Cell><Cell><Data ss:Type="Number">0.2096184742334</Data></Cell><Cell><Data ss:Type="Number">0.0468600312670103</Data></Cell><Cell><Data ss:Type="Number">0.29516216661971</Data></Cell><Cell><Data ss:Type="Number">0.240799337874966</Data></Cell><Cell><Data ss:Type="Number">0.283453245657373</Data></Cell><Cell><Data ss:Type="Number">0.296355715354698</Data></Cell><Cell><Data ss:Type="Number">0.196029704246705</Data></Cell><Cell><Data ss:Type="Number">0.198014595063149</Data></Cell><Cell><Data ss:Type="Number">0.185534639568455</Data></Cell><Cell><Data ss:Type="Number">0.262550842912651</Data></Cell><Cell><Data ss:Type="Number">0.311449687574577</Data></Cell><Cell><Data ss:Type="Number">0.275934967913845</Data></Cell><Cell><Data ss:Type="Number">0.265565096050698</Data></Cell><Cell><Data ss:Type="Number">0.323443812587504</Data></Cell><Cell><Data ss:Type="Number">0.201361062036853</Data></Cell><Cell><Data ss:Type="Number">0.22542904109353</Data></Cell><Cell><Data ss:Type="Number">0.237463746133032</Data></Cell><Cell><Data ss:Type="Number">0.298686591371853</Data></Cell><Cell><Data ss:Type="Number">0.347861612385119</Data></Cell><Cell><Data ss:Type="Number">0.331290028550854</Data></Cell><Cell><Data ss:Type="Number">0.303001229761051</Data></Cell><Cell><Data ss:Type="Number">0.151464929024762</Data></Cell><Cell><Data ss:Type="Number">0.313693941071823</Data></Cell><Cell><Data ss:Type="Number">0.267640805358392</Data></Cell><Cell><Data ss:Type="Number">0.479475659714687</Data></Cell><Cell><Data ss:Type="Number">0.0813723519070055</Data></Cell><Cell><Data ss:Type="Number">0.0837190028083347</Data></Cell><Cell><Data ss:Type="Number">0.171958949858211</Data></Cell><Cell><Data ss:Type="Number">0.265964636361212</Data></Cell><Cell><Data ss:Type="Number">0.0462569882561451</Data></Cell><Cell><Data ss:Type="Number">0.25554402672007</Data></Cell><Cell><Data ss:Type="Number">0.321696472180992</Data></Cell><Cell><Data ss:Type="Number">0.315064387256838</Data></Cell><Cell><Data ss:Type="Number">0.486900768697172</Data></Cell><Cell><Data ss:Type="Number">0.0604809669297955</Data></Cell><Cell><Data ss:Type="Number">0.323448901721671</Data></Cell><Cell><Data ss:Type="Number">0.430867438327832</Data></Cell><Cell><Data ss:Type="Number">0.497502705196758</Data></Cell><Cell><Data ss:Type="Number">0.361489724815975</Data></Cell><Cell><Data ss:Type="Number">0.184070927573504</Data></Cell><Cell><Data ss:Type="Number">0.265068299318214</Data></Cell><Cell><Data ss:Type="Number">0.038700271505583</Data></Cell><Cell><Data ss:Type="Number">0.149667335805415</Data></Cell><Cell><Data ss:Type="Number">0.0686354521328745</Data></Cell><Cell><Data ss:Type="Number">0.17718533885797</Data></Cell><Cell><Data ss:Type="Number">0.0440672517700299</Data></Cell><Cell><Data ss:Type="Number">0.0993748125157938</Data></Cell><Cell><Data ss:Type="Number">0</Data></Cell><Cell><Data ss:Type="Number">0.0858724538746071</Data></Cell><Cell><Data ss:Type="Number">0.0782295712240055</Data></Cell><Cell><Data ss:Type="Number">0.786301591730264</Data></Cell><Cell><Data ss:Type="Number">0.227952843165741</Data></Cell></Row><Row ss:Height="12.816"><Cell><Data ss:Type="String">ALPHA_LINOLENIC_ACID_METABOLISM</Data></Cell><Cell><Data ss:Type="Number">0</Data></Cell><Cell><Data ss:Type="Number">0.709057859073336</Data></Cell><Cell><Data ss:Type="Number">0.723631586471605</Data></Cell><Cell><Data ss:Type="Number">0.897115195230227</Data></Cell><Cell><Data ss:Type="Number">0.485007525873244</Data></Cell><Cell><Data ss:Type="Number">0.720795221512245</Data></Cell><Cell><Data ss:Type="Number">0.895966535923059</Data></Cell><Cell><Data ss:Type="Number">0.838683460663632</Data></Cell><Cell><Data ss:Type="Number">0.703768425247462</Data></Cell><Cell><Data ss:Type="Number">0.489292873444904</Data></Cell><Cell><Data ss:Type="Number">0.761552077259459</Data></Cell><Cell><Data ss:Type="Number">0.880417824676432</Data></Cell><Cell><Data ss:Type="Number">0.818609831550993</Data></Cell><Cell><Data ss:Type="Number">0</Data></Cell><Cell><Data ss:Type="Number">0.532477033637365</Data></Cell><Cell><Data ss:Type="Number">0.443792523275577</Data></Cell><Cell><Data ss:Type="Number">0.874679695152875</Data></Cell><Cell><Data ss:Type="Number">1</Data></Cell><Cell><Data ss:Type="Number">0.519875203714229</Data></Cell><Cell><Data ss:Type="Number">0.648554174310681</Data></Cell><Cell><Data ss:Type="Number">0.633797626066074</Data></Cell><Cell><Data ss:Type="Number">0.284130585055479</Data></Cell><Cell><Data ss:Type="Number">0.489623367911256</Data></Cell><Cell><Data ss:Type="Number">0.805815833208088</Data></Cell><Cell><Data ss:Type="Number">0.926554878990079</Data></Cell><Cell><Data ss:Type="Number">0.925307122411664</Data></Cell><Cell><Data ss:Type="Number">0.853660751253467</Data></Cell><Cell><Data ss:Type="Number">0.995754983714067</Data></Cell><Cell><Data ss:Type="Number">0.792175952419631</Data></Cell><Cell><Data ss:Type="Number">0.697989587770958</Data></Cell><Cell><Data ss:Type="Number">0</Data></Cell><Cell><Data ss:Type="Number">0.71090402981306</Data></Cell><Cell><Data ss:Type="Number">0.768788497159485</Data></Cell><Cell><Data ss:Type="Number">1</Data></Cell><Cell><Data ss:Type="Number">0.689504761514925</Data></Cell><Cell><Data ss:Type="Number">0.2983990219747</Data></Cell><Cell><Data ss:Type="Number">0.681393626593107</Data></Cell><Cell><Data ss:Type="Number">0.462195242214008</Data></Cell><Cell><Data ss:Type="Number">0.837700124178392</Data></Cell><Cell><Data ss:Type="Number">0.968382152353647</Data></Cell><Cell><Data ss:Type="Number">0.390166428623853</Data></Cell><Cell><Data ss:Type="Number">1</Data></Cell><Cell><Data ss:Type="Number">0.34547324082955</Data></Cell><Cell><Data ss:Type="Number">0.708711157134897</Data></Cell><Cell><Data ss:Type="Number">0.415878266652157</Data></Cell><Cell><Data ss:Type="Number">0.908699979927733</Data></Cell><Cell><Data ss:Type="Number">0.459823297596932</Data></Cell><Cell><Data ss:Type="Number">0.741052164415646</Data></Cell><Cell><Data ss:Type="Number">0.295023125959171</Data></Cell><Cell><Data ss:Type="Number">0.935343405008908</Data></Cell><Cell><Data ss:Type="Number">0.889235958550799</Data></Cell><Cell><Data ss:Type="Number">0.860836510608641</Data></Cell><Cell><Data ss:Type="Number">0.691902835758748</Data></Cell><Cell><Data ss:Type="Number">1</Data></Cell><Cell><Data ss:Type="Number">0.952879974551759</Data></Cell><Cell><Data ss:Type="Number">0.730024756723022</Data></Cell><Cell><Data ss:Type="Number">0.604502146697254</Data></Cell><Cell><Data ss:Type="Number">0.489623367911256</Data></Cell><Cell><Data ss:Type="Number">0.785276252526311</Data></Cell><Cell><Data ss:Type="Number">0.798796459532484</Data></Cell><Cell><Data ss:Type="Number">0.648384102977691</Data></Cell><Cell><Data ss:Type="Number">0.565018005706881</Data></Cell><Cell><Data ss:Type="Number">0.370802750637438</Data></Cell><Cell><Data ss:Type="Number">0.680753398025237</Data></Cell><Cell><Data ss:Type="Number">0.815273993501252</Data></Cell><Cell><Data ss:Type="Number">0.526800302985756</Data></Cell><Cell><Data ss:Type="Number">0.730875390771458</Data></Cell><Cell><Data ss:Type="Number">0.54598478746554</Data></Cell><Cell><Data ss:Type="Number">0.167344197215008</Data></Cell><Cell><Data ss:Type="Number">0.63409628275055</Data></Cell><Cell><Data ss:Type="Number">1</Data></Cell><Cell><Data ss:Type="Number">0.935026821186335</Data></Cell><Cell><Data ss:Type="Number">0.823031324775779</Data></Cell><Cell><Data ss:Type="Number">0.738296565852162</Data></Cell><Cell><Data ss:Type="Number">0.412088104785296</Data></Cell><Cell><Data ss:Type="Number">0.891763876874939</Data></Cell><Cell><Data ss:Type="Number">0.684476165812569</Data></Cell><Cell><Data ss:Type="Number">0.706487398669871</Data></Cell><Cell><Data ss:Type="Number">0.857884440759175</Data></Cell><Cell><Data ss:Type="Number">0.722817245183015</Data></Cell><Cell><Data ss:Type="Number">0.870432382368553</Data></Cell><Cell><Data ss:Type="Number">0.917296059264196</Data></Cell><Cell><Data ss:Type="Number">0.874539157932537</Data></Cell><Cell><Data ss:Type="Number">0.679057174927094</Data></Cell><Cell><Data ss:Type="Number">0.674861814621984</Data></Cell><Cell><Data ss:Type="Number">0.0567204621540771</Data></Cell><Cell><Data ss:Type="Number">0</Data></Cell><Cell><Data ss:Type="Number">0.105130565029237</Data></Cell><Cell><Data ss:Type="Number">0.11930261986277</Data></Cell><Cell><Data ss:Type="Number">0.193015104431598</Data></Cell><Cell><Data ss:Type="Number">0.20010893255679</Data></Cell><Cell><Data ss:Type="Number">0.296847199942112</Data></Cell><Cell><Data ss:Type="Number">0.275573602484814</Data></Cell><Cell><Data ss:Type="Number">0.398983191342541</Data></Cell><Cell><Data ss:Type="Number">0</Data></Cell><Cell><Data ss:Type="Number">0.268656573221118</Data></Cell><Cell><Data ss:Type="Number">0.234001237936546</Data></Cell><Cell><Data ss:Type="Number">0.285371506022227</Data></Cell><Cell><Data ss:Type="Number">0.260984636873312</Data></Cell><Cell><Data ss:Type="Number">0.45152492720382</Data></Cell><Cell><Data ss:Type="Number">0.11930261986277</Data></Cell><Cell><Data ss:Type="Number">0.271856385276301</Data></Cell><Cell><Data ss:Type="Number">0.123266821991894</Data></Cell><Cell><Data ss:Type="Number">0.258228333320647</Data></Cell><Cell><Data ss:Type="Number">0.191635220798287</Data></Cell><Cell><Data ss:Type="Number">0.252327675005204</Data></Cell><Cell><Data ss:Type="Number">0.279752176851612</Data></Cell><Cell><Data ss:Type="Number">0.259310578357985</Data></Cell><Cell><Data ss:Type="Number">0.258228333320647</Data></Cell><Cell><Data ss:Type="Number">0.267667730884728</Data></Cell><Cell><Data ss:Type="Number">0.233804438811389</Data></Cell><Cell><Data ss:Type="Number">0.170282914199782</Data></Cell><Cell><Data ss:Type="Number">0.0938183705813205</Data></Cell><Cell><Data ss:Type="Number">0.234099473629224</Data></Cell><Cell><Data ss:Type="Number">0.222266820210911</Data></Cell><Cell><Data ss:Type="Number">0.122996494402654</Data></Cell><Cell><Data ss:Type="Number">0.234718177373736</Data></Cell><Cell><Data ss:Type="Number">0.246176652262674</Data></Cell><Cell><Data ss:Type="Number">0.408121083474847</Data></Cell><Cell><Data ss:Type="Number">0.211779938641745</Data></Cell><Cell><Data ss:Type="Number">0.172433657054503</Data></Cell><Cell><Data ss:Type="Number">0.0920575658637189</Data></Cell><Cell><Data ss:Type="Number">0.268493552277541</Data></Cell><Cell><Data ss:Type="Number">0.176044588795733</Data></Cell><Cell><Data ss:Type="Number">0.174302867094032</Data></Cell><Cell><Data ss:Type="Number">0.254713574662599</Data></Cell><Cell><Data ss:Type="Number">0.186914514752261</Data></Cell><Cell><Data ss:Type="Number">0.166767177296954</Data></Cell><Cell><Data ss:Type="Number">0.088509141380779</Data></Cell><Cell><Data ss:Type="Number">0.226149033006477</Data></Cell><Cell><Data ss:Type="Number">0.267753464284185</Data></Cell><Cell><Data ss:Type="Number">0.217801065105593</Data></Cell><Cell><Data ss:Type="Number">0.229671761449354</Data></Cell><Cell><Data ss:Type="Number">0.199725962879071</Data></Cell><Cell><Data ss:Type="Number">0.184086988209032</Data></Cell><Cell><Data ss:Type="Number">0.169531851412892</Data></Cell><Cell><Data ss:Type="Number">0.203611294491042</Data></Cell><Cell><Data ss:Type="Number">0.262176945167063</Data></Cell><Cell><Data ss:Type="Number">0.240741606828678</Data></Cell><Cell><Data ss:Type="Number">0.267635819893573</Data></Cell><Cell><Data ss:Type="Number">0.200490903107626</Data></Cell><Cell><Data ss:Type="Number">0.157402695426789</Data></Cell><Cell><Data ss:Type="Number">0.256868904024035</Data></Cell><Cell><Data ss:Type="Number">0.196659463055527</Data></Cell><Cell><Data ss:Type="Number">0.45152492720382</Data></Cell><Cell><Data ss:Type="Number">0.00472941839445544</Data></Cell><Cell><Data ss:Type="Number">0.113143468504684</Data></Cell><Cell><Data ss:Type="Number">0.168640061106653</Data></Cell><Cell><Data ss:Type="Number">0.195103323851706</Data></Cell><Cell><Data ss:Type="Number">0.121613716483891</Data></Cell><Cell><Data ss:Type="Number">0.151233238147453</Data></Cell><Cell><Data ss:Type="Number">0.25496907470212</Data></Cell><Cell><Data ss:Type="Number">0.274398082375377</Data></Cell><Cell><Data ss:Type="Number">0.399456845816013</Data></Cell><Cell><Data ss:Type="Number">0</Data></Cell><Cell><Data ss:Type="Number">0.28140543028101</Data></Cell><Cell><Data ss:Type="Number">0.358679258256894</Data></Cell><Cell><Data ss:Type="Number">0.408121083474847</Data></Cell><Cell><Data ss:Type="Number">1</Data></Cell><Cell><Data ss:Type="Number">0.186628525318298</Data></Cell><Cell><Data ss:Type="Number">0.215923849143545</Data></Cell><Cell><Data ss:Type="Number">0.0964202951370151</Data></Cell><Cell><Data ss:Type="Number">0.135309258679103</Data></Cell><Cell><Data ss:Type="Number">0.0948921566102208</Data></Cell><Cell><Data ss:Type="Number">0.128654237928141</Data></Cell><Cell><Data ss:Type="Number">0.0674084170937744</Data></Cell><Cell><Data ss:Type="Number">0.133254988168117</Data></Cell><Cell><Data ss:Type="Number">0.0714243561069467</Data></Cell><Cell><Data ss:Type="Number">0.0835971784614988</Data></Cell><Cell><Data ss:Type="Number">0.111738310335564</Data></Cell><Cell><Data ss:Type="Number">0.698789449963263</Data></Cell><Cell><Data ss:Type="Number">0.204347775737358</Data></Cell></Row><Row ss:Height="12.816"><Cell><Data ss:Type="String">NICOTINATE_AND_NICOTINAMIDE_METABOLISM</Data></Cell><Cell><Data ss:Type="Number">0.456691423790227</Data></Cell><Cell><Data ss:Type="Number">0.361071507737058</Data></Cell><Cell><Data ss:Type="Number">0.407350684511225</Data></Cell><Cell><Data ss:Type="Number">0.892944855938034</Data></Cell><Cell><Data ss:Type="Number">0.507751087485122</Data></Cell><Cell><Data ss:Type="Number">0.554906639698043</Data></Cell><Cell><Data ss:Type="Number">0.394056136011196</Data></Cell><Cell><Data ss:Type="Number">0.218964048178001</Data></Cell><Cell><Data ss:Type="Number">0.335515577839897</Data></Cell><Cell><Data ss:Type="Number">1</Data></Cell><Cell><Data ss:Type="Number">0.454340915321304</Data></Cell><Cell><Data ss:Type="Number">0.635887852057168</Data></Cell><Cell><Data ss:Type="Number">0.872275118108455</Data></Cell><Cell><Data ss:Type="Number">0.771116609719036</Data></Cell><Cell><Data ss:Type="Number">0.744504971839654</Data></Cell><Cell><Data ss:Type="Number">0.619788397876432</Data></Cell><Cell><Data ss:Type="Number">0.357290949039944</Data></Cell><Cell><Data ss:Type="Number">0.529279944705555</Data></Cell><Cell><Data ss:Type="Number">0.329260215220513</Data></Cell><Cell><Data ss:Type="Number">0.435282713505348</Data></Cell><Cell><Data ss:Type="Number">0.301822990408923</Data></Cell><Cell><Data ss:Type="Number">0.157614581868101</Data></Cell><Cell><Data ss:Type="Number">0.427157067070932</Data></Cell><Cell><Data ss:Type="Number">0.426810039811419</Data></Cell><Cell><Data ss:Type="Number">0.613040974825423</Data></Cell><Cell><Data ss:Type="Number">0.678210241416328</Data></Cell><Cell><Data ss:Type="Number">0.533805846721335</Data></Cell><Cell><Data ss:Type="Number">0.336735442813779</Data></Cell><Cell><Data ss:Type="Number">0.362277369871345</Data></Cell><Cell><Data ss:Type="Number">0.6511726223378</Data></Cell><Cell><Data ss:Type="Number">0.428419489954096</Data></Cell><Cell><Data ss:Type="Number">0.410260095454505</Data></Cell><Cell><Data ss:Type="Number">0.394056136011196</Data></Cell><Cell><Data ss:Type="Number">0.34815099985553</Data></Cell><Cell><Data ss:Type="Number">0.758419839159298</Data></Cell><Cell><Data ss:Type="Number">0.401511599366803</Data></Cell><Cell><Data ss:Type="Number">0.659773265813752</Data></Cell><Cell><Data ss:Type="Number">0.321851528173159</Data></Cell><Cell><Data ss:Type="Number">0.597873927772798</Data></Cell><Cell><Data ss:Type="Number">0.568471229557635</Data></Cell><Cell><Data ss:Type="Number">0.763792406562886</Data></Cell><Cell><Data ss:Type="Number">0.806241379309359</Data></Cell><Cell><Data ss:Type="Number">0.683800532328473</Data></Cell><Cell><Data ss:Type="Number">0.391363366055274</Data></Cell><Cell><Data ss:Type="Number">0.402245339325369</Data></Cell><Cell><Data ss:Type="Number">0.593588843890972</Data></Cell><Cell><Data ss:Type="Number">0.47393897106066</Data></Cell><Cell><Data ss:Type="Number">0.378590383889201</Data></Cell><Cell><Data ss:Type="Number">0.558244194047321</Data></Cell><Cell><Data ss:Type="Number">0.467625252617805</Data></Cell><Cell><Data ss:Type="Number">0.536561972069197</Data></Cell><Cell><Data ss:Type="Number">0.438772252085639</Data></Cell><Cell><Data ss:Type="Number">0.34815099985553</Data></Cell><Cell><Data ss:Type="Number">0.668200185573636</Data></Cell><Cell><Data ss:Type="Number">0.462331205028825</Data></Cell><Cell><Data ss:Type="Number">0.389450883495118</Data></Cell><Cell><Data ss:Type="Number">0.717723227156407</Data></Cell><Cell><Data ss:Type="Number">0.584407076566714</Data></Cell><Cell><Data ss:Type="Number">0.183286294248714</Data></Cell><Cell><Data ss:Type="Number">0.355330745462536</Data></Cell><Cell><Data ss:Type="Number">0.514458258635765</Data></Cell><Cell><Data ss:Type="Number">0.771116609719036</Data></Cell><Cell><Data ss:Type="Number">0.514306086846825</Data></Cell><Cell><Data ss:Type="Number">0.681408956713519</Data></Cell><Cell><Data ss:Type="Number">0.323394733884074</Data></Cell><Cell><Data ss:Type="Number">0.340759519067128</Data></Cell><Cell><Data ss:Type="Number">1</Data></Cell><Cell><Data ss:Type="Number">0.852683718289381</Data></Cell><Cell><Data ss:Type="Number">0.378590383889201</Data></Cell><Cell><Data ss:Type="Number">0.507294279770891</Data></Cell><Cell><Data ss:Type="Number">0.46152867428015</Data></Cell><Cell><Data ss:Type="Number">0.497100891526588</Data></Cell><Cell><Data ss:Type="Number">0.782640762234658</Data></Cell><Cell><Data ss:Type="Number">0.484128857878891</Data></Cell><Cell><Data ss:Type="Number">0.646693921301971</Data></Cell><Cell><Data ss:Type="Number">0.821757601194921</Data></Cell><Cell><Data ss:Type="Number">0.576875192637978</Data></Cell><Cell><Data ss:Type="Number">0.371978353052571</Data></Cell><Cell><Data ss:Type="Number">0.332652494782577</Data></Cell><Cell><Data ss:Type="Number">0.579082028395549</Data></Cell><Cell><Data ss:Type="Number">0.398911457835444</Data></Cell><Cell><Data ss:Type="Number">0.805012154029552</Data></Cell><Cell><Data ss:Type="Number">0.887183168707569</Data></Cell><Cell><Data ss:Type="Number">0.35118899736807</Data></Cell><Cell><Data ss:Type="Number">0.622974205800334</Data></Cell><Cell><Data ss:Type="Number">0.81934149034751</Data></Cell><Cell><Data ss:Type="Number">0.108600437589795</Data></Cell><Cell><Data ss:Type="Number">0.126955494630083</Data></Cell><Cell><Data ss:Type="Number">0.0872640155108515</Data></Cell><Cell><Data ss:Type="Number">0.110759998393807</Data></Cell><Cell><Data ss:Type="Number">0.0933859255613889</Data></Cell><Cell><Data ss:Type="Number">0.206712013406423</Data></Cell><Cell><Data ss:Type="Number">0.364181952683338</Data></Cell><Cell><Data ss:Type="Number">0.215105258499904</Data></Cell><Cell><Data ss:Type="Number">0.0680824064078843</Data></Cell><Cell><Data ss:Type="Number">0.404439357716819</Data></Cell><Cell><Data ss:Type="Number">0.198650553165825</Data></Cell><Cell><Data ss:Type="Number">0.309798348932284</Data></Cell><Cell><Data ss:Type="Number">0.295671264847009</Data></Cell><Cell><Data ss:Type="Number">0.166825151694401</Data></Cell><Cell><Data ss:Type="Number">0.115834458037124</Data></Cell><Cell><Data ss:Type="Number">0.299517237302145</Data></Cell><Cell><Data ss:Type="Number">0</Data></Cell><Cell><Data ss:Type="Number">0.315288060141788</Data></Cell><Cell><Data ss:Type="Number">0.158534322490757</Data></Cell><Cell><Data ss:Type="Number">0.270295611130313</Data></Cell><Cell><Data ss:Type="Number">0.238823848088438</Data></Cell><Cell><Data ss:Type="Number">0.217244559292853</Data></Cell><Cell><Data ss:Type="Number">0.295653469619063</Data></Cell><Cell><Data ss:Type="Number">0.371978353052571</Data></Cell><Cell><Data ss:Type="Number">0.175539469511351</Data></Cell><Cell><Data ss:Type="Number">0.266625459115282</Data></Cell><Cell><Data ss:Type="Number">0.0592589257982455</Data></Cell><Cell><Data ss:Type="Number">0.153272965078564</Data></Cell><Cell><Data ss:Type="Number">0.184209112121248</Data></Cell><Cell><Data ss:Type="Number">0.215291576288057</Data></Cell><Cell><Data ss:Type="Number">0.232633734878454</Data></Cell><Cell><Data ss:Type="Number">0.228847008396444</Data></Cell><Cell><Data ss:Type="Number">0.18654196474793</Data></Cell><Cell><Data ss:Type="Number">0.206148012804553</Data></Cell><Cell><Data ss:Type="Number">0.0936690331075734</Data></Cell><Cell><Data ss:Type="Number">0.0505766255037277</Data></Cell><Cell><Data ss:Type="Number">0.170429791037989</Data></Cell><Cell><Data ss:Type="Number">0.170572781378886</Data></Cell><Cell><Data ss:Type="Number">0.18276203981768</Data></Cell><Cell><Data ss:Type="Number">0.535362107154826</Data></Cell><Cell><Data ss:Type="Number">0.12901074377992</Data></Cell><Cell><Data ss:Type="Number">0.163263061085189</Data></Cell><Cell><Data ss:Type="Number">0.132382307599925</Data></Cell><Cell><Data ss:Type="Number">0.157662464620949</Data></Cell><Cell><Data ss:Type="Number">0.243046494389135</Data></Cell><Cell><Data ss:Type="Number">0.161566454285071</Data></Cell><Cell><Data ss:Type="Number">0.265118122512984</Data></Cell><Cell><Data ss:Type="Number">0.207292840438423</Data></Cell><Cell><Data ss:Type="Number">0.0910472141541028</Data></Cell><Cell><Data ss:Type="Number">0.14786229709509</Data></Cell><Cell><Data ss:Type="Number">0.164022015968938</Data></Cell><Cell><Data ss:Type="Number">0.160029461448431</Data></Cell><Cell><Data ss:Type="Number">0.19797856276597</Data></Cell><Cell><Data ss:Type="Number">0.223518266260286</Data></Cell><Cell><Data ss:Type="Number">0.235840474021121</Data></Cell><Cell><Data ss:Type="Number">0.0375098797912464</Data></Cell><Cell><Data ss:Type="Number">0.293322464236437</Data></Cell><Cell><Data ss:Type="Number">0.109930594646823</Data></Cell><Cell><Data ss:Type="Number">0.218956572230396</Data></Cell><Cell><Data ss:Type="Number">0.0471646099054823</Data></Cell><Cell><Data ss:Type="Number">0.110359374965778</Data></Cell><Cell><Data ss:Type="Number">0.0448296925620344</Data></Cell><Cell><Data ss:Type="Number">0.0868428443499706</Data></Cell><Cell><Data ss:Type="Number">0.0620312886185131</Data></Cell><Cell><Data ss:Type="Number">0.124592573558033</Data></Cell><Cell><Data ss:Type="Number">0.20481377872662</Data></Cell><Cell><Data ss:Type="Number">0.400304082888128</Data></Cell><Cell><Data ss:Type="Number">0.345615850126764</Data></Cell><Cell><Data ss:Type="Number">0.102385567209584</Data></Cell><Cell><Data ss:Type="Number">0.342989404286419</Data></Cell><Cell><Data ss:Type="Number">0.532473698064732</Data></Cell><Cell><Data ss:Type="Number">0.141494024346145</Data></Cell><Cell><Data ss:Type="Number">0.210690227607899</Data></Cell><Cell><Data ss:Type="Number">0.0699228609212686</Data></Cell><Cell><Data ss:Type="Number">0.0715433631849315</Data></Cell><Cell><Data ss:Type="Number">0.0349320865413657</Data></Cell><Cell><Data ss:Type="Number">0.0654506271504843</Data></Cell><Cell><Data ss:Type="Number">0.0851304775982757</Data></Cell><Cell><Data ss:Type="Number">0.0911334573153644</Data></Cell><Cell><Data ss:Type="Number">0.0922362510715032</Data></Cell><Cell><Data ss:Type="Number">0.0688777297204649</Data></Cell><Cell><Data ss:Type="Number">0.0373741829285214</Data></Cell><Cell><Data ss:Type="Number">0.101542046240605</Data></Cell><Cell><Data ss:Type="Number">0.0752238876402663</Data></Cell><Cell><Data ss:Type="Number">0.325536453696039</Data></Cell><Cell><Data ss:Type="Number">0.131290871715814</Data></Cell></Row><Row ss:Index="21" ss:Height="12.816"><Cell><Data ss:Type="String">SULFUR_METABOLISM</Data></Cell><Cell><Data ss:Type="Number">0.385751931478666</Data></Cell><Cell><Data ss:Type="Number">0.456788234241457</Data></Cell><Cell><Data ss:Type="Number">0.427162190499951</Data></Cell><Cell><Data ss:Type="Number">0.542354464284457</Data></Cell><Cell><Data ss:Type="Number">0.573796102517859</Data></Cell><Cell><Data ss:Type="Number">0.410018329537571</Data></Cell><Cell><Data ss:Type="Number">0.545694163612437</Data></Cell><Cell><Data ss:Type="Number">0.653936751329917</Data></Cell><Cell><Data ss:Type="Number">0.493395690214288</Data></Cell><Cell><Data ss:Type="Number">0.727862378443755</Data></Cell><Cell><Data ss:Type="Number">0.600589999707494</Data></Cell><Cell><Data ss:Type="Number">0.421873599859792</Data></Cell><Cell><Data ss:Type="Number">0.0769758604425073</Data></Cell><Cell><Data ss:Type="Number">0.724113110651658</Data></Cell><Cell><Data ss:Type="Number">0.525724500755293</Data></Cell><Cell><Data ss:Type="Number">0.521628727520437</Data></Cell><Cell><Data ss:Type="Number">0.481317688691574</Data></Cell><Cell><Data ss:Type="Number">0.518614455883355</Data></Cell><Cell><Data ss:Type="Number">0.69151132128347</Data></Cell><Cell><Data ss:Type="Number">0.37040400590702</Data></Cell><Cell><Data ss:Type="Number">0.524146721556534</Data></Cell><Cell><Data ss:Type="Number">0.601774694140332</Data></Cell><Cell><Data ss:Type="Number">0.61049540960899</Data></Cell><Cell><Data ss:Type="Number">0.508370785033582</Data></Cell><Cell><Data ss:Type="Number">0.644474076375599</Data></Cell><Cell><Data ss:Type="Number">0.524642836642894</Data></Cell><Cell><Data ss:Type="Number">0.40632135948115</Data></Cell><Cell><Data ss:Type="Number">0.533718726751607</Data></Cell><Cell><Data ss:Type="Number">0</Data></Cell><Cell><Data ss:Type="Number">0.213108912344005</Data></Cell><Cell><Data ss:Type="Number">0.156754907959911</Data></Cell><Cell><Data ss:Type="Number">0.44640815820875</Data></Cell><Cell><Data ss:Type="Number">0.421873599859792</Data></Cell><Cell><Data ss:Type="Number">0.503236674974178</Data></Cell><Cell><Data ss:Type="Number">0.349505023787348</Data></Cell><Cell><Data ss:Type="Number">0.707165199954995</Data></Cell><Cell><Data ss:Type="Number">0.470534381155006</Data></Cell><Cell><Data ss:Type="Number">0.586836590773236</Data></Cell><Cell><Data ss:Type="Number">0.642182017519247</Data></Cell><Cell><Data ss:Type="Number">0.533179619442729</Data></Cell><Cell><Data ss:Type="Number">0.733830757571912</Data></Cell><Cell><Data ss:Type="Number">0.620303629055094</Data></Cell><Cell><Data ss:Type="Number">0.628586423689116</Data></Cell><Cell><Data ss:Type="Number">0.44299301200784</Data></Cell><Cell><Data ss:Type="Number">0.728425786485838</Data></Cell><Cell><Data ss:Type="Number">0.647859336447377</Data></Cell><Cell><Data ss:Type="Number">0.619293488260276</Data></Cell><Cell><Data ss:Type="Number">0</Data></Cell><Cell><Data ss:Type="Number">0.619195998615363</Data></Cell><Cell><Data ss:Type="Number">0.36814451738691</Data></Cell><Cell><Data ss:Type="Number">0.578231664808727</Data></Cell><Cell><Data ss:Type="Number">0.173289565767907</Data></Cell><Cell><Data ss:Type="Number">0.416711489295037</Data></Cell><Cell><Data ss:Type="Number">0.804805550793292</Data></Cell><Cell><Data ss:Type="Number">0.543442605013339</Data></Cell><Cell><Data ss:Type="Number">0.400107486823443</Data></Cell><Cell><Data ss:Type="Number">0.71640249200386</Data></Cell><Cell><Data ss:Type="Number">0.671394067166981</Data></Cell><Cell><Data ss:Type="Number">0.608628007626441</Data></Cell><Cell><Data ss:Type="Number">0.39719257671314</Data></Cell><Cell><Data ss:Type="Number">0.440120915637865</Data></Cell><Cell><Data ss:Type="Number">0.455487363447571</Data></Cell><Cell><Data ss:Type="Number">0.600267849251506</Data></Cell><Cell><Data ss:Type="Number">0.177566471531457</Data></Cell><Cell><Data ss:Type="Number">0.567157186652564</Data></Cell><Cell><Data ss:Type="Number">0.579543261895576</Data></Cell><Cell><Data ss:Type="Number">1</Data></Cell><Cell><Data ss:Type="Number">0.659988564909442</Data></Cell><Cell><Data ss:Type="Number">0.391782267288126</Data></Cell><Cell><Data ss:Type="Number">0.671372154456468</Data></Cell><Cell><Data ss:Type="Number">0.511747209782536</Data></Cell><Cell><Data ss:Type="Number">0.549839714389302</Data></Cell><Cell><Data ss:Type="Number">0.628761804503392</Data></Cell><Cell><Data ss:Type="Number">0.527859504370956</Data></Cell><Cell><Data ss:Type="Number">0.658977077317187</Data></Cell><Cell><Data ss:Type="Number">0.620415659118031</Data></Cell><Cell><Data ss:Type="Number">0.647886797667622</Data></Cell><Cell><Data ss:Type="Number">0.401201065592012</Data></Cell><Cell><Data ss:Type="Number">0.241388841085758</Data></Cell><Cell><Data ss:Type="Number">0.241738557849933</Data></Cell><Cell><Data ss:Type="Number">0.0587629444443327</Data></Cell><Cell><Data ss:Type="Number">0.630453444815049</Data></Cell><Cell><Data ss:Type="Number">0.503236674974178</Data></Cell><Cell><Data ss:Type="Number">0.544700441007406</Data></Cell><Cell><Data ss:Type="Number">0.613917855963703</Data></Cell><Cell><Data ss:Type="Number">0.675003133822317</Data></Cell><Cell><Data ss:Type="Number">0.171623792007883</Data></Cell><Cell><Data ss:Type="Number">0.257619872556147</Data></Cell><Cell><Data ss:Type="Number">0.196407999739663</Data></Cell><Cell><Data ss:Type="Number">0.328013199586572</Data></Cell><Cell><Data ss:Type="Number">0.272693015365589</Data></Cell><Cell><Data ss:Type="Number">0.392016368061399</Data></Cell><Cell><Data ss:Type="Number">0.376378495429326</Data></Cell><Cell><Data ss:Type="Number">0.363427495169894</Data></Cell><Cell><Data ss:Type="Number">0.153562571277683</Data></Cell><Cell><Data ss:Type="Number">0.353661576380962</Data></Cell><Cell><Data ss:Type="Number">0.31732662601739</Data></Cell><Cell><Data ss:Type="Number">0.405302557848155</Data></Cell><Cell><Data ss:Type="Number">0.360832170898796</Data></Cell><Cell><Data ss:Type="Number">0.636611526220465</Data></Cell><Cell><Data ss:Type="Number">0.203307933628744</Data></Cell><Cell><Data ss:Type="Number">0.378115311504514</Data></Cell><Cell><Data ss:Type="Number">0.179612341437673</Data></Cell><Cell><Data ss:Type="Number">0.373337182119148</Data></Cell><Cell><Data ss:Type="Number">0.313448594310272</Data></Cell><Cell><Data ss:Type="Number">0.373000952323426</Data></Cell><Cell><Data ss:Type="Number">0.289580130110509</Data></Cell><Cell><Data ss:Type="Number">0.293588680830123</Data></Cell><Cell><Data ss:Type="Number">0.325314210648843</Data></Cell><Cell><Data ss:Type="Number">0.39719257671314</Data></Cell><Cell><Data ss:Type="Number">0.317362402695446</Data></Cell><Cell><Data ss:Type="Number">0.277473854355609</Data></Cell><Cell><Data ss:Type="Number">0.285328276817106</Data></Cell><Cell><Data ss:Type="Number">0.517885389849285</Data></Cell><Cell><Data ss:Type="Number">0.268280943805659</Data></Cell><Cell><Data ss:Type="Number">0.291987674018495</Data></Cell><Cell><Data ss:Type="Number">0.325948627728571</Data></Cell><Cell><Data ss:Type="Number">0.358113944441509</Data></Cell><Cell><Data ss:Type="Number">0.572380656648313</Data></Cell><Cell><Data ss:Type="Number">0.295765016134655</Data></Cell><Cell><Data ss:Type="Number">0.234864405795794</Data></Cell><Cell><Data ss:Type="Number">0.150222178280326</Data></Cell><Cell><Data ss:Type="Number">0.322220094869651</Data></Cell><Cell><Data ss:Type="Number">0.307153549635422</Data></Cell><Cell><Data ss:Type="Number">0.354433734878987</Data></Cell><Cell><Data ss:Type="Number">0.315772684102055</Data></Cell><Cell><Data ss:Type="Number">0.286400564894379</Data></Cell><Cell><Data ss:Type="Number">0.28583873782913</Data></Cell><Cell><Data ss:Type="Number">0.203192505114585</Data></Cell><Cell><Data ss:Type="Number">0.325312357160925</Data></Cell><Cell><Data ss:Type="Number">0.311163218088028</Data></Cell><Cell><Data ss:Type="Number">0.280775314636054</Data></Cell><Cell><Data ss:Type="Number">0.361970409940689</Data></Cell><Cell><Data ss:Type="Number">0.321702450240918</Data></Cell><Cell><Data ss:Type="Number">0.502448556504622</Data></Cell><Cell><Data ss:Type="Number">0.300366462910745</Data></Cell><Cell><Data ss:Type="Number">0.352079286568731</Data></Cell><Cell><Data ss:Type="Number">0.551147091749887</Data></Cell><Cell><Data ss:Type="Number">0.604666348707222</Data></Cell><Cell><Data ss:Type="Number">0.36925740841107</Data></Cell><Cell><Data ss:Type="Number">0.291217549716934</Data></Cell><Cell><Data ss:Type="Number">0.190074404166454</Data></Cell><Cell><Data ss:Type="Number">0.410224059758602</Data></Cell><Cell><Data ss:Type="Number">0.232304950821633</Data></Cell><Cell><Data ss:Type="Number">0.629011667543437</Data></Cell><Cell><Data ss:Type="Number">0.241298848661805</Data></Cell><Cell><Data ss:Type="Number">0.235484930281732</Data></Cell><Cell><Data ss:Type="Number">0.286709441654682</Data></Cell><Cell><Data ss:Type="Number">0.269117582388257</Data></Cell><Cell><Data ss:Type="Number">0.292879928271676</Data></Cell><Cell><Data ss:Type="Number">0.219380742405449</Data></Cell><Cell><Data ss:Type="Number">0.525373599973837</Data></Cell><Cell><Data ss:Type="Number">0.374047787221997</Data></Cell><Cell><Data ss:Type="Number">0.347600098744687</Data></Cell><Cell><Data ss:Type="Number">0.247828599523776</Data></Cell><Cell><Data ss:Type="Number">0.404196771537925</Data></Cell><Cell><Data ss:Type="Number">0.313475441651599</Data></Cell><Cell><Data ss:Type="Number">0.274722637818032</Data></Cell><Cell><Data ss:Type="Number">0.0966691117882808</Data></Cell><Cell><Data ss:Type="Number">0.2353053470478</Data></Cell><Cell><Data ss:Type="Number">0.20539349902893</Data></Cell><Cell><Data ss:Type="Number">0.199049104056648</Data></Cell><Cell><Data ss:Type="Number">0.215032984421669</Data></Cell><Cell><Data ss:Type="Number">0.186763465462182</Data></Cell><Cell><Data ss:Type="Number">0.272702272719354</Data></Cell><Cell><Data ss:Type="Number">0.161218370453792</Data></Cell><Cell><Data ss:Type="Number">0.216987000981083</Data></Cell><Cell><Data ss:Type="Number">0.158839838265477</Data></Cell><Cell><Data ss:Type="Number">0.268746659910466</Data></Cell><Cell><Data ss:Type="Number">0.153562571277683</Data></Cell><Cell><Data ss:Type="Number">0.35649202196446</Data></Cell><Cell><Data ss:Type="Number">0.528880472383011</Data></Cell></Row><Row ss:Height="12.816"><Cell><Data ss:Type="String">METABOLISM_OF_XENOBIOTICS_BY_CYTOCHROME_P450</Data></Cell><Cell><Data ss:Type="Number">0.535776086536754</Data></Cell><Cell><Data ss:Type="Number">0.836747432541331</Data></Cell><Cell><Data ss:Type="Number">0.818697597711479</Data></Cell><Cell><Data ss:Type="Number">0.505727038138641</Data></Cell><Cell><Data ss:Type="Number">0.669375968255801</Data></Cell><Cell><Data ss:Type="Number">1</Data></Cell><Cell><Data ss:Type="Number">0.818828676871562</Data></Cell><Cell><Data ss:Type="Number">0.587313362399394</Data></Cell><Cell><Data ss:Type="Number">0.679901612223958</Data></Cell><Cell><Data ss:Type="Number">0.460465369679165</Data></Cell><Cell><Data ss:Type="Number">0.621842185402686</Data></Cell><Cell><Data ss:Type="Number">0.622913249789571</Data></Cell><Cell><Data ss:Type="Number">0.808138152581589</Data></Cell><Cell><Data ss:Type="Number">0.523504170645232</Data></Cell><Cell><Data ss:Type="Number">0.71635918728661</Data></Cell><Cell><Data ss:Type="Number">0.165197782138627</Data></Cell><Cell><Data ss:Type="Number">0.945147812498533</Data></Cell><Cell><Data ss:Type="Number">0.448729001324837</Data></Cell><Cell><Data ss:Type="Number">0.494144573294288</Data></Cell><Cell><Data ss:Type="Number">0.44091027273117</Data></Cell><Cell><Data ss:Type="Number">0.683335171131448</Data></Cell><Cell><Data ss:Type="Number">0.392230452847783</Data></Cell><Cell><Data ss:Type="Number">0.632054318506454</Data></Cell><Cell><Data ss:Type="Number">0.723337911322263</Data></Cell><Cell><Data ss:Type="Number">0.501148264886183</Data></Cell><Cell><Data ss:Type="Number">0.469095835676331</Data></Cell><Cell><Data ss:Type="Number">0.945728295931228</Data></Cell><Cell><Data ss:Type="Number">0.685446525986006</Data></Cell><Cell><Data ss:Type="Number">0.856476103142462</Data></Cell><Cell><Data ss:Type="Number">0.505727038138641</Data></Cell><Cell><Data ss:Type="Number">0.496986090284766</Data></Cell><Cell><Data ss:Type="Number">1</Data></Cell><Cell><Data ss:Type="Number">0.800944725229828</Data></Cell><Cell><Data ss:Type="Number">1</Data></Cell><Cell><Data ss:Type="Number">1</Data></Cell><Cell><Data ss:Type="Number">0.721652340945106</Data></Cell><Cell><Data ss:Type="Number">0.801907887931801</Data></Cell><Cell><Data ss:Type="Number">0.658217197983566</Data></Cell><Cell><Data ss:Type="Number">0.685457270794426</Data></Cell><Cell><Data ss:Type="Number">0.737676892761229</Data></Cell><Cell><Data ss:Type="Number">0.456378712680576</Data></Cell><Cell><Data ss:Type="Number">0.225474624024989</Data></Cell><Cell><Data ss:Type="Number">0.505294704018673</Data></Cell><Cell><Data ss:Type="Number">0.922883238978876</Data></Cell><Cell><Data ss:Type="Number">0.684458433403689</Data></Cell><Cell><Data ss:Type="Number">0.505727038138641</Data></Cell><Cell><Data ss:Type="Number">0.672155634427798</Data></Cell><Cell><Data ss:Type="Number">0.739801396587024</Data></Cell><Cell><Data ss:Type="Number">0.662580566928888</Data></Cell><Cell><Data ss:Type="Number">0.760245321302052</Data></Cell><Cell><Data ss:Type="Number">0.849987906369037</Data></Cell><Cell><Data ss:Type="Number">0.619478706286973</Data></Cell><Cell><Data ss:Type="Number">0.843159510717239</Data></Cell><Cell><Data ss:Type="Number">0.697754452251004</Data></Cell><Cell><Data ss:Type="Number">0.231148544467094</Data></Cell><Cell><Data ss:Type="Number">0.922906972197144</Data></Cell><Cell><Data ss:Type="Number">0.45074936899311</Data></Cell><Cell><Data ss:Type="Number">0.766554679457648</Data></Cell><Cell><Data ss:Type="Number">0.740978987136689</Data></Cell><Cell><Data ss:Type="Number">0.511788339068965</Data></Cell><Cell><Data ss:Type="Number">0.534796532656687</Data></Cell><Cell><Data ss:Type="Number">0.495423261069905</Data></Cell><Cell><Data ss:Type="Number">0.436215687358822</Data></Cell><Cell><Data ss:Type="Number">0.255459139283666</Data></Cell><Cell><Data ss:Type="Number">0.783924723586383</Data></Cell><Cell><Data ss:Type="Number">0.66738432244788</Data></Cell><Cell><Data ss:Type="Number">0.243625424292562</Data></Cell><Cell><Data ss:Type="Number">0.489038497880507</Data></Cell><Cell><Data ss:Type="Number">0.494144573294288</Data></Cell><Cell><Data ss:Type="Number">0.585299005311639</Data></Cell><Cell><Data ss:Type="Number">0.761550057873251</Data></Cell><Cell><Data ss:Type="Number">0.557009766341575</Data></Cell><Cell><Data ss:Type="Number">0.81844509785574</Data></Cell><Cell><Data ss:Type="Number">0.724259823860385</Data></Cell><Cell><Data ss:Type="Number">0.498169605488014</Data></Cell><Cell><Data ss:Type="Number">0.441160101166841</Data></Cell><Cell><Data ss:Type="Number">0.644821516648416</Data></Cell><Cell><Data ss:Type="Number">1</Data></Cell><Cell><Data ss:Type="Number">0.766991162712648</Data></Cell><Cell><Data ss:Type="Number">0.629907186836959</Data></Cell><Cell><Data ss:Type="Number">0.851582251140909</Data></Cell><Cell><Data ss:Type="Number">0.674746812111457</Data></Cell><Cell><Data ss:Type="Number">0.807396775664414</Data></Cell><Cell><Data ss:Type="Number">0.783924723586383</Data></Cell><Cell><Data ss:Type="Number">0.67506695070286</Data></Cell><Cell><Data ss:Type="Number">0.660261586302931</Data></Cell><Cell><Data ss:Type="Number">0.0812887392557655</Data></Cell><Cell><Data ss:Type="Number">0.0971014539880606</Data></Cell><Cell><Data ss:Type="Number">0</Data></Cell><Cell><Data ss:Type="Number">0.245292525444163</Data></Cell><Cell><Data ss:Type="Number">0.165024639385113</Data></Cell><Cell><Data ss:Type="Number">0.249415873114738</Data></Cell><Cell><Data ss:Type="Number">0.322800495574545</Data></Cell><Cell><Data ss:Type="Number">0.320549489256877</Data></Cell><Cell><Data ss:Type="Number">0</Data></Cell><Cell><Data ss:Type="Number">0.3529880351855</Data></Cell><Cell><Data ss:Type="Number">0.307973672473152</Data></Cell><Cell><Data ss:Type="Number">0.314969278964309</Data></Cell><Cell><Data ss:Type="Number">0.319425878421159</Data></Cell><Cell><Data ss:Type="Number">0.337762891404145</Data></Cell><Cell><Data ss:Type="Number">0.1521290969801</Data></Cell><Cell><Data ss:Type="Number">0.276397108374234</Data></Cell><Cell><Data ss:Type="Number">0.010518016760575</Data></Cell><Cell><Data ss:Type="Number">0.278648137803931</Data></Cell><Cell><Data ss:Type="Number">0.285489305989186</Data></Cell><Cell><Data ss:Type="Number">0.281973103856014</Data></Cell><Cell><Data ss:Type="Number">0.277464221259589</Data></Cell><Cell><Data ss:Type="Number">0.312411198531858</Data></Cell><Cell><Data ss:Type="Number">0.312411198531858</Data></Cell><Cell><Data ss:Type="Number">0.61068985532572</Data></Cell><Cell><Data ss:Type="Number">0.251028691693434</Data></Cell><Cell><Data ss:Type="Number">0.222687973277703</Data></Cell><Cell><Data ss:Type="Number">0.143824478418651</Data></Cell><Cell><Data ss:Type="Number">0.17195163722603</Data></Cell><Cell><Data ss:Type="Number">0.189935534331367</Data></Cell><Cell><Data ss:Type="Number">0.101321150582719</Data></Cell><Cell><Data ss:Type="Number">0.236865993949913</Data></Cell><Cell><Data ss:Type="Number">0.204422849579064</Data></Cell><Cell><Data ss:Type="Number">0.240712931856594</Data></Cell><Cell><Data ss:Type="Number">0.276286446843078</Data></Cell><Cell><Data ss:Type="Number">0.141671468914387</Data></Cell><Cell><Data ss:Type="Number">0.0368384710975132</Data></Cell><Cell><Data ss:Type="Number">0.212423048880566</Data></Cell><Cell><Data ss:Type="Number">0.242468493004748</Data></Cell><Cell><Data ss:Type="Number">0.216702511734369</Data></Cell><Cell><Data ss:Type="Number">0.230190250055954</Data></Cell><Cell><Data ss:Type="Number">0.218564614526797</Data></Cell><Cell><Data ss:Type="Number">0.138789049889327</Data></Cell><Cell><Data ss:Type="Number">0.148905235180183</Data></Cell><Cell><Data ss:Type="Number">0.30083859362852</Data></Cell><Cell><Data ss:Type="Number">0.271507748027331</Data></Cell><Cell><Data ss:Type="Number">0.216921112497676</Data></Cell><Cell><Data ss:Type="Number">0.282402745519661</Data></Cell><Cell><Data ss:Type="Number">0.215288986809319</Data></Cell><Cell><Data ss:Type="Number">0.201113876076647</Data></Cell><Cell><Data ss:Type="Number">0.220566704650838</Data></Cell><Cell><Data ss:Type="Number">0.219082033840853</Data></Cell><Cell><Data ss:Type="Number">0.279995652007096</Data></Cell><Cell><Data ss:Type="Number">0.243625424292562</Data></Cell><Cell><Data ss:Type="Number">0.259163132908499</Data></Cell><Cell><Data ss:Type="Number">0.176824836557284</Data></Cell><Cell><Data ss:Type="Number">0.0740107588062939</Data></Cell><Cell><Data ss:Type="Number">0.304911583653631</Data></Cell><Cell><Data ss:Type="Number">0.193174034481946</Data></Cell><Cell><Data ss:Type="Number">0.228797436138044</Data></Cell><Cell><Data ss:Type="Number">0.0644751628948354</Data></Cell><Cell><Data ss:Type="Number">0.0267379554789489</Data></Cell><Cell><Data ss:Type="Number">0.16784595359584</Data></Cell><Cell><Data ss:Type="Number">0.252669961312591</Data></Cell><Cell><Data ss:Type="Number">0</Data></Cell><Cell><Data ss:Type="Number">0.154690057655049</Data></Cell><Cell><Data ss:Type="Number">0.307973672473152</Data></Cell><Cell><Data ss:Type="Number">0.369018753520999</Data></Cell><Cell><Data ss:Type="Number">0.365934594905525</Data></Cell><Cell><Data ss:Type="Number">0</Data></Cell><Cell><Data ss:Type="Number">0.346973777046272</Data></Cell><Cell><Data ss:Type="Number">0.587710631769605</Data></Cell><Cell><Data ss:Type="Number">0.203426177229515</Data></Cell><Cell><Data ss:Type="Number">0.202383797467778</Data></Cell><Cell><Data ss:Type="Number">0.159322792246782</Data></Cell><Cell><Data ss:Type="Number">0.144958173377427</Data></Cell><Cell><Data ss:Type="Number">0.0526667049345452</Data></Cell><Cell><Data ss:Type="Number">0.102712352017061</Data></Cell><Cell><Data ss:Type="Number">0.0681734039758437</Data></Cell><Cell><Data ss:Type="Number">0.117969702929411</Data></Cell><Cell><Data ss:Type="Number">0</Data></Cell><Cell><Data ss:Type="Number">0.096882938834175</Data></Cell><Cell><Data ss:Type="Number">0</Data></Cell><Cell><Data ss:Type="Number">0.0730068050959277</Data></Cell><Cell><Data ss:Type="Number">0.0154801635179493</Data></Cell><Cell><Data ss:Type="Number">0.280021612114634</Data></Cell><Cell><Data ss:Type="Number">0.223396452384903</Data></Cell></Row><Row ss:Height="12.816"><Cell><Data ss:Type="String">DRUG_METABOLISM_CYTOCHROME_P450</Data></Cell><Cell><Data ss:Type="Number">0.708642778046374</Data></Cell><Cell><Data ss:Type="Number">0.441854834655872</Data></Cell><Cell><Data ss:Type="Number">0.654511689879818</Data></Cell><Cell><Data ss:Type="Number">0.695678722900452</Data></Cell><Cell><Data ss:Type="Number">0.34157909141489</Data></Cell><Cell><Data ss:Type="Number">0.804534832033948</Data></Cell><Cell><Data ss:Type="Number">0.587531081277284</Data></Cell><Cell><Data ss:Type="Number">0.32783366893302</Data></Cell><Cell><Data ss:Type="Number">0.539342371800411</Data></Cell><Cell><Data ss:Type="Number">0.321053576107572</Data></Cell><Cell><Data ss:Type="Number">0.333061471431845</Data></Cell><Cell><Data ss:Type="Number">0.554580278890048</Data></Cell><Cell><Data ss:Type="Number">0.625744759604357</Data></Cell><Cell><Data ss:Type="Number">0.445788779106077</Data></Cell><Cell><Data ss:Type="Number">0.639962359521585</Data></Cell><Cell><Data ss:Type="Number">0.254936970548756</Data></Cell><Cell><Data ss:Type="Number">0.817367681548823</Data></Cell><Cell><Data ss:Type="Number">0.333749062704056</Data></Cell><Cell><Data ss:Type="Number">0.548946606121971</Data></Cell><Cell><Data ss:Type="Number">0.287318688453286</Data></Cell><Cell><Data ss:Type="Number">0.369094791275911</Data></Cell><Cell><Data ss:Type="Number">0.282409443960688</Data></Cell><Cell><Data ss:Type="Number">0.334488907595266</Data></Cell><Cell><Data ss:Type="Number">0.589816958086016</Data></Cell><Cell><Data ss:Type="Number">0.490603447856613</Data></Cell><Cell><Data ss:Type="Number">0.356794380745274</Data></Cell><Cell><Data ss:Type="Number">0.505702911557207</Data></Cell><Cell><Data ss:Type="Number">0.320655711401547</Data></Cell><Cell><Data ss:Type="Number">0.512324763257001</Data></Cell><Cell><Data ss:Type="Number">0.397975454813195</Data></Cell><Cell><Data ss:Type="Number">0.326696466569878</Data></Cell><Cell><Data ss:Type="Number">0.445788779106077</Data></Cell><Cell><Data ss:Type="Number">0.637995466483059</Data></Cell><Cell><Data ss:Type="Number">0.415295757997753</Data></Cell><Cell><Data ss:Type="Number">1</Data></Cell><Cell><Data ss:Type="Number">0.394168416399657</Data></Cell><Cell><Data ss:Type="Number">0.58750105333891</Data></Cell><Cell><Data ss:Type="Number">0.312576898530538</Data></Cell><Cell><Data ss:Type="Number">0.480067402487919</Data></Cell><Cell><Data ss:Type="Number">0.41607318208705</Data></Cell><Cell><Data ss:Type="Number">0.306910982279482</Data></Cell><Cell><Data ss:Type="Number">0.299311152477848</Data></Cell><Cell><Data ss:Type="Number">0.433271318176714</Data></Cell><Cell><Data ss:Type="Number">0.441854834655872</Data></Cell><Cell><Data ss:Type="Number">0.309080014650604</Data></Cell><Cell><Data ss:Type="Number">0.61778501730606</Data></Cell><Cell><Data ss:Type="Number">0.380030394650572</Data></Cell><Cell><Data ss:Type="Number">0.6048345264077</Data></Cell><Cell><Data ss:Type="Number">0.31788449526716</Data></Cell><Cell><Data ss:Type="Number">0.697895287898187</Data></Cell><Cell><Data ss:Type="Number">0.532563699556846</Data></Cell><Cell><Data ss:Type="Number">0.521389417956299</Data></Cell><Cell><Data ss:Type="Number">0.647276187621575</Data></Cell><Cell><Data ss:Type="Number">0.400752156938394</Data></Cell><Cell><Data ss:Type="Number">0.608920403042792</Data></Cell><Cell><Data ss:Type="Number">0.785643561794616</Data></Cell><Cell><Data ss:Type="Number">0.25370896835502</Data></Cell><Cell><Data ss:Type="Number">0.512626586243112</Data></Cell><Cell><Data ss:Type="Number">0.447862862701294</Data></Cell><Cell><Data ss:Type="Number">0.672934595707399</Data></Cell><Cell><Data ss:Type="Number">0.563487105955162</Data></Cell><Cell><Data ss:Type="Number">0.493384773473312</Data></Cell><Cell><Data ss:Type="Number">0.281185315826971</Data></Cell><Cell><Data ss:Type="Number">0.265528042177731</Data></Cell><Cell><Data ss:Type="Number">0.632749382617393</Data></Cell><Cell><Data ss:Type="Number">0.374272122532684</Data></Cell><Cell><Data ss:Type="Number">0.697895287898187</Data></Cell><Cell><Data ss:Type="Number">0.345395892783775</Data></Cell><Cell><Data ss:Type="Number">0.271272843141066</Data></Cell><Cell><Data ss:Type="Number">0.605226185792019</Data></Cell><Cell><Data ss:Type="Number">0.610173663683032</Data></Cell><Cell><Data ss:Type="Number">0.462787957485866</Data></Cell><Cell><Data ss:Type="Number">0.442770488989104</Data></Cell><Cell><Data ss:Type="Number">0.445788779106077</Data></Cell><Cell><Data ss:Type="Number">0.419989339508495</Data></Cell><Cell><Data ss:Type="Number">0.315310085290609</Data></Cell><Cell><Data ss:Type="Number">0.41123565071381</Data></Cell><Cell><Data ss:Type="Number">0.916581684961402</Data></Cell><Cell><Data ss:Type="Number">0.422230201192162</Data></Cell><Cell><Data ss:Type="Number">0.445788779106077</Data></Cell><Cell><Data ss:Type="Number">0.464783368717176</Data></Cell><Cell><Data ss:Type="Number">0.716907129815244</Data></Cell><Cell><Data ss:Type="Number">0.697895287898187</Data></Cell><Cell><Data ss:Type="Number">0.519789191011143</Data></Cell><Cell><Data ss:Type="Number">0.413223400687618</Data></Cell><Cell><Data ss:Type="Number">0.591209295200768</Data></Cell><Cell><Data ss:Type="Number">0.0704129497302062</Data></Cell><Cell><Data ss:Type="Number">0.0805545619985052</Data></Cell><Cell><Data ss:Type="Number">0</Data></Cell><Cell><Data ss:Type="Number">0.12350185008864</Data></Cell><Cell><Data ss:Type="Number">0.110699986335473</Data></Cell><Cell><Data ss:Type="Number">0.183410841306611</Data></Cell><Cell><Data ss:Type="Number">0.202987553193663</Data></Cell><Cell><Data ss:Type="Number">0.213543141120001</Data></Cell><Cell><Data ss:Type="Number">0</Data></Cell><Cell><Data ss:Type="Number">0.229188620322764</Data></Cell><Cell><Data ss:Type="Number">0.187151635065814</Data></Cell><Cell><Data ss:Type="Number">0.200321214662766</Data></Cell><Cell><Data ss:Type="Number">0.212327427115283</Data></Cell><Cell><Data ss:Type="Number">0.244990253371322</Data></Cell><Cell><Data ss:Type="Number">0.120527396545405</Data></Cell><Cell><Data ss:Type="Number">0.193155853609546</Data></Cell><Cell><Data ss:Type="Number">0</Data></Cell><Cell><Data ss:Type="Number">0.228833712079408</Data></Cell><Cell><Data ss:Type="Number">0.153030090768482</Data></Cell><Cell><Data ss:Type="Number">0.187540968753278</Data></Cell><Cell><Data ss:Type="Number">0.192295434269383</Data></Cell><Cell><Data ss:Type="Number">0.18112374137658</Data></Cell><Cell><Data ss:Type="Number">0.193694935424185</Data></Cell><Cell><Data ss:Type="Number">0.241182887864076</Data></Cell><Cell><Data ss:Type="Number">0.154193930657069</Data></Cell><Cell><Data ss:Type="Number">0.152271557707084</Data></Cell><Cell><Data ss:Type="Number">0.127874628248921</Data></Cell><Cell><Data ss:Type="Number">0.122958676866798</Data></Cell><Cell><Data ss:Type="Number">0.145345387357792</Data></Cell><Cell><Data ss:Type="Number">0.0739367348153994</Data></Cell><Cell><Data ss:Type="Number">0.161851651615795</Data></Cell><Cell><Data ss:Type="Number">0.131619814417478</Data></Cell><Cell><Data ss:Type="Number">0.178382029160823</Data></Cell><Cell><Data ss:Type="Number">0.192907594343762</Data></Cell><Cell><Data ss:Type="Number">0.0722433148051627</Data></Cell><Cell><Data ss:Type="Number">0.0173662377398569</Data></Cell><Cell><Data ss:Type="Number">0.169443796224857</Data></Cell><Cell><Data ss:Type="Number">0.142694107392533</Data></Cell><Cell><Data ss:Type="Number">0.14700879196388</Data></Cell><Cell><Data ss:Type="Number">0.19942885195879</Data></Cell><Cell><Data ss:Type="Number">0.110665322635066</Data></Cell><Cell><Data ss:Type="Number">0.0923724850049942</Data></Cell><Cell><Data ss:Type="Number">0.0989070562092422</Data></Cell><Cell><Data ss:Type="Number">0.162249868322892</Data></Cell><Cell><Data ss:Type="Number">0.18517725002755</Data></Cell><Cell><Data ss:Type="Number">0.172579339632024</Data></Cell><Cell><Data ss:Type="Number">0.182505537465869</Data></Cell><Cell><Data ss:Type="Number">0.147806713888013</Data></Cell><Cell><Data ss:Type="Number">0.146315794834071</Data></Cell><Cell><Data ss:Type="Number">0.153322150495039</Data></Cell><Cell><Data ss:Type="Number">0.158247632906671</Data></Cell><Cell><Data ss:Type="Number">0.145817020195882</Data></Cell><Cell><Data ss:Type="Number">0.173711668131731</Data></Cell><Cell><Data ss:Type="Number">0.178828309128761</Data></Cell><Cell><Data ss:Type="Number">0.124462416627575</Data></Cell><Cell><Data ss:Type="Number">0.0361488571434022</Data></Cell><Cell><Data ss:Type="Number">0.182280742542373</Data></Cell><Cell><Data ss:Type="Number">0.125952330033567</Data></Cell><Cell><Data ss:Type="Number">0.193694935424185</Data></Cell><Cell><Data ss:Type="Number">0.0390798119302223</Data></Cell><Cell><Data ss:Type="Number">0</Data></Cell><Cell><Data ss:Type="Number">0.116595811307089</Data></Cell><Cell><Data ss:Type="Number">0.111258200624872</Data></Cell><Cell><Data ss:Type="Number">0</Data></Cell><Cell><Data ss:Type="Number">0.115623984950988</Data></Cell><Cell><Data ss:Type="Number">0.192913933783831</Data></Cell><Cell><Data ss:Type="Number">0.265798542050527</Data></Cell><Cell><Data ss:Type="Number">0.219830134526587</Data></Cell><Cell><Data ss:Type="Number">0</Data></Cell><Cell><Data ss:Type="Number">0.226041126845803</Data></Cell><Cell><Data ss:Type="Number">0.296076571204047</Data></Cell><Cell><Data ss:Type="Number">0.118793752342406</Data></Cell><Cell><Data ss:Type="Number">0.158247632906671</Data></Cell><Cell><Data ss:Type="Number">0.0942405408022218</Data></Cell><Cell><Data ss:Type="Number">0.112858234427275</Data></Cell><Cell><Data ss:Type="Number">0.00958805348953038</Data></Cell><Cell><Data ss:Type="Number">0.0550495729701607</Data></Cell><Cell><Data ss:Type="Number">0.0355879967032022</Data></Cell><Cell><Data ss:Type="Number">0.0277180325359153</Data></Cell><Cell><Data ss:Type="Number">0</Data></Cell><Cell><Data ss:Type="Number">0.0444650053160191</Data></Cell><Cell><Data ss:Type="Number">0</Data></Cell><Cell><Data ss:Type="Number">0.0331353931899399</Data></Cell><Cell><Data ss:Type="Number">0</Data></Cell><Cell><Data ss:Type="Number">0.304317762436129</Data></Cell><Cell><Data ss:Type="Number">0.150509438869573</Data></Cell></Row><Row ss:Height="12.816"><Cell><Data ss:Type="String">PPAR_SIGNALING_PATHWAY</Data></Cell><Cell><Data ss:Type="Number">0.615086864692803</Data></Cell><Cell><Data ss:Type="Number">0.856985584825316</Data></Cell><Cell><Data ss:Type="Number">0.79772299042652</Data></Cell><Cell><Data ss:Type="Number">0.963815850241484</Data></Cell><Cell><Data ss:Type="Number">0.540384481485475</Data></Cell><Cell><Data ss:Type="Number">0.816703316841276</Data></Cell><Cell><Data ss:Type="Number">0.603786549416605</Data></Cell><Cell><Data ss:Type="Number">0.44568332920567</Data></Cell><Cell><Data ss:Type="Number">0.498685302494965</Data></Cell><Cell><Data ss:Type="Number">0.459012227379892</Data></Cell><Cell><Data ss:Type="Number">0.751602228177573</Data></Cell><Cell><Data ss:Type="Number">0.781576273372792</Data></Cell><Cell><Data ss:Type="Number">0.725113058533766</Data></Cell><Cell><Data ss:Type="Number">0.563842115260814</Data></Cell><Cell><Data ss:Type="Number">0.709553868057632</Data></Cell><Cell><Data ss:Type="Number">0.234271637179898</Data></Cell><Cell><Data ss:Type="Number">0.650462961927935</Data></Cell><Cell><Data ss:Type="Number">0.59394637492601</Data></Cell><Cell><Data ss:Type="Number">0.574713490180916</Data></Cell><Cell><Data ss:Type="Number">0.466731158691938</Data></Cell><Cell><Data ss:Type="Number">0.474824517125202</Data></Cell><Cell><Data ss:Type="Number">0.444037884931167</Data></Cell><Cell><Data ss:Type="Number">0.483271153676903</Data></Cell><Cell><Data ss:Type="Number">0.629591987936974</Data></Cell><Cell><Data ss:Type="Number">0.69252164909915</Data></Cell><Cell><Data ss:Type="Number">0.696781123579397</Data></Cell><Cell><Data ss:Type="Number">0.84265977288578</Data></Cell><Cell><Data ss:Type="Number">0.515431509661604</Data></Cell><Cell><Data ss:Type="Number">0.82269473892593</Data></Cell><Cell><Data ss:Type="Number">0.532804462575519</Data></Cell><Cell><Data ss:Type="Number">0.500461791356393</Data></Cell><Cell><Data ss:Type="Number">0.642235984148118</Data></Cell><Cell><Data ss:Type="Number">0.843114098195994</Data></Cell><Cell><Data ss:Type="Number">0.866255525457023</Data></Cell><Cell><Data ss:Type="Number">0.791943724968829</Data></Cell><Cell><Data ss:Type="Number">0.583289831001986</Data></Cell><Cell><Data ss:Type="Number">0.763724572913265</Data></Cell><Cell><Data ss:Type="Number">0.340593013582391</Data></Cell><Cell><Data ss:Type="Number">0.937050212825233</Data></Cell><Cell><Data ss:Type="Number">0.708921212707631</Data></Cell><Cell><Data ss:Type="Number">0.498398263466736</Data></Cell><Cell><Data ss:Type="Number">0.378954609146655</Data></Cell><Cell><Data ss:Type="Number">0.576966741120852</Data></Cell><Cell><Data ss:Type="Number">0.775246043981265</Data></Cell><Cell><Data ss:Type="Number">0.509700223930648</Data></Cell><Cell><Data ss:Type="Number">0.576966741120852</Data></Cell><Cell><Data ss:Type="Number">0.577956816753954</Data></Cell><Cell><Data ss:Type="Number">0.833508524083721</Data></Cell><Cell><Data ss:Type="Number">0.47067222927902</Data></Cell><Cell><Data ss:Type="Number">0.953580306198327</Data></Cell><Cell><Data ss:Type="Number">1</Data></Cell><Cell><Data ss:Type="Number">0.613347938266022</Data></Cell><Cell><Data ss:Type="Number">0.730418760334119</Data></Cell><Cell><Data ss:Type="Number">0.586020143246896</Data></Cell><Cell><Data ss:Type="Number">0.718432960640291</Data></Cell><Cell><Data ss:Type="Number">0.827687127124763</Data></Cell><Cell><Data ss:Type="Number">0.573283915195581</Data></Cell><Cell><Data ss:Type="Number">0.66773311408524</Data></Cell><Cell><Data ss:Type="Number">0.819816693288013</Data></Cell><Cell><Data ss:Type="Number">0.597134534702562</Data></Cell><Cell><Data ss:Type="Number">0.5769230419454</Data></Cell><Cell><Data ss:Type="Number">0.784184856174448</Data></Cell><Cell><Data ss:Type="Number">0.364310118323212</Data></Cell><Cell><Data ss:Type="Number">0.321993807310121</Data></Cell><Cell><Data ss:Type="Number">0.740308198613841</Data></Cell><Cell><Data ss:Type="Number">0.514315255731962</Data></Cell><Cell><Data ss:Type="Number">0.763724572913265</Data></Cell><Cell><Data ss:Type="Number">0.495443056190213</Data></Cell><Cell><Data ss:Type="Number">0.556810358988628</Data></Cell><Cell><Data ss:Type="Number">0.559457044412462</Data></Cell><Cell><Data ss:Type="Number">0.684399710932437</Data></Cell><Cell><Data ss:Type="Number">0.693772357384955</Data></Cell><Cell><Data ss:Type="Number">0.626093107977691</Data></Cell><Cell><Data ss:Type="Number">0.73105912740048</Data></Cell><Cell><Data ss:Type="Number">0.55538234245932</Data></Cell><Cell><Data ss:Type="Number">0.720333482893638</Data></Cell><Cell><Data ss:Type="Number">0.719250098454712</Data></Cell><Cell><Data ss:Type="Number">0.847730066250121</Data></Cell><Cell><Data ss:Type="Number">0.801068909689423</Data></Cell><Cell><Data ss:Type="Number">0.765567198439363</Data></Cell><Cell><Data ss:Type="Number">0.845482344023814</Data></Cell><Cell><Data ss:Type="Number">0.686967809780101</Data></Cell><Cell><Data ss:Type="Number">0.583253874299902</Data></Cell><Cell><Data ss:Type="Number">0.685104030928563</Data></Cell><Cell><Data ss:Type="Number">0.769732747771632</Data></Cell><Cell><Data ss:Type="Number">0.571767430568893</Data></Cell><Cell><Data ss:Type="Number">0.107324399195459</Data></Cell><Cell><Data ss:Type="Number">0.1534092678986</Data></Cell><Cell><Data ss:Type="Number">0</Data></Cell><Cell><Data ss:Type="Number">0.294793643440316</Data></Cell><Cell><Data ss:Type="Number">0.261601532610662</Data></Cell><Cell><Data ss:Type="Number">0.354940255380452</Data></Cell><Cell><Data ss:Type="Number">0.37823508641993</Data></Cell><Cell><Data ss:Type="Number">0.447665755224259</Data></Cell><Cell><Data ss:Type="Number">0</Data></Cell><Cell><Data ss:Type="Number">0.411723516266347</Data></Cell><Cell><Data ss:Type="Number">0.354368749301194</Data></Cell><Cell><Data ss:Type="Number">0.349711758523856</Data></Cell><Cell><Data ss:Type="Number">0.460904349388277</Data></Cell><Cell><Data ss:Type="Number">0.430511564845776</Data></Cell><Cell><Data ss:Type="Number">0.167510058978389</Data></Cell><Cell><Data ss:Type="Number">0.377962581638195</Data></Cell><Cell><Data ss:Type="Number">0.0740250303924222</Data></Cell><Cell><Data ss:Type="Number">0.385723000242929</Data></Cell><Cell><Data ss:Type="Number">0.277355457818691</Data></Cell><Cell><Data ss:Type="Number">0.346330171402233</Data></Cell><Cell><Data ss:Type="Number">0.351722230286771</Data></Cell><Cell><Data ss:Type="Number">0.387378742944215</Data></Cell><Cell><Data ss:Type="Number">0.335301509319812</Data></Cell><Cell><Data ss:Type="Number">0.440220222726756</Data></Cell><Cell><Data ss:Type="Number">0.267797181590746</Data></Cell><Cell><Data ss:Type="Number">0.226417554942133</Data></Cell><Cell><Data ss:Type="Number">0.188411144430631</Data></Cell><Cell><Data ss:Type="Number">0.238654306023179</Data></Cell><Cell><Data ss:Type="Number">0.226080430082972</Data></Cell><Cell><Data ss:Type="Number">0.104535740102855</Data></Cell><Cell><Data ss:Type="Number">0.320041548381112</Data></Cell><Cell><Data ss:Type="Number">0.217345365491332</Data></Cell><Cell><Data ss:Type="Number">0.264405897655184</Data></Cell><Cell><Data ss:Type="Number">0.357451528224484</Data></Cell><Cell><Data ss:Type="Number">0.141061584697201</Data></Cell><Cell><Data ss:Type="Number">0.137252585813293</Data></Cell><Cell><Data ss:Type="Number">0.272468140131888</Data></Cell><Cell><Data ss:Type="Number">0.291499380594433</Data></Cell><Cell><Data ss:Type="Number">0.283236518663185</Data></Cell><Cell><Data ss:Type="Number">0.33603341720109</Data></Cell><Cell><Data ss:Type="Number">0.229462858183117</Data></Cell><Cell><Data ss:Type="Number">0.133045802301512</Data></Cell><Cell><Data ss:Type="Number">0.199929560417626</Data></Cell><Cell><Data ss:Type="Number">0.296256259842691</Data></Cell><Cell><Data ss:Type="Number">0.341297388996294</Data></Cell><Cell><Data ss:Type="Number">0.250729618397122</Data></Cell><Cell><Data ss:Type="Number">0.335634049029392</Data></Cell><Cell><Data ss:Type="Number">0.307609739760211</Data></Cell><Cell><Data ss:Type="Number">0.305607439314564</Data></Cell><Cell><Data ss:Type="Number">0.309351610035037</Data></Cell><Cell><Data ss:Type="Number">0.256341476445269</Data></Cell><Cell><Data ss:Type="Number">0.388630546429768</Data></Cell><Cell><Data ss:Type="Number">0.332086531433601</Data></Cell><Cell><Data ss:Type="Number">0.296907711548115</Data></Cell><Cell><Data ss:Type="Number">0.211630590288247</Data></Cell><Cell><Data ss:Type="Number">0.119056922741935</Data></Cell><Cell><Data ss:Type="Number">0.347118082249246</Data></Cell><Cell><Data ss:Type="Number">0.259622029312563</Data></Cell><Cell><Data ss:Type="Number">0.429299777825937</Data></Cell><Cell><Data ss:Type="Number">0.11252944673241</Data></Cell><Cell><Data ss:Type="Number">0.037060942858439</Data></Cell><Cell><Data ss:Type="Number">0.26248189993983</Data></Cell><Cell><Data ss:Type="Number">0.260022261756662</Data></Cell><Cell><Data ss:Type="Number">0</Data></Cell><Cell><Data ss:Type="Number">0.178018155183367</Data></Cell><Cell><Data ss:Type="Number">0.396518882858647</Data></Cell><Cell><Data ss:Type="Number">0.439204811735667</Data></Cell><Cell><Data ss:Type="Number">0.395789812321235</Data></Cell><Cell><Data ss:Type="Number">0.0087705365128233</Data></Cell><Cell><Data ss:Type="Number">0.460239384120084</Data></Cell><Cell><Data ss:Type="Number">0.450490410868306</Data></Cell><Cell><Data ss:Type="Number">0.269279415494144</Data></Cell><Cell><Data ss:Type="Number">0.234821432656357</Data></Cell><Cell><Data ss:Type="Number">0.198935003271683</Data></Cell><Cell><Data ss:Type="Number">0.21935665251086</Data></Cell><Cell><Data ss:Type="Number">0.0722984572401789</Data></Cell><Cell><Data ss:Type="Number">0.147137175378716</Data></Cell><Cell><Data ss:Type="Number">0.135635459339593</Data></Cell><Cell><Data ss:Type="Number">0.161952903701688</Data></Cell><Cell><Data ss:Type="Number">0.026573118497756</Data></Cell><Cell><Data ss:Type="Number">0.116095282247578</Data></Cell><Cell><Data ss:Type="Number">0.0575533500343911</Data></Cell><Cell><Data ss:Type="Number">0.0613411483564835</Data></Cell><Cell><Data ss:Type="Number">0.0376811668400085</Data></Cell><Cell><Data ss:Type="Number">0.378831844366196</Data></Cell><Cell><Data ss:Type="Number">0.334023835664569</Data></Cell></Row><Row ss:Height="12.816"><Cell><Data ss:Type="String">ERBB_SIGNALING_PATHWAY</Data></Cell><Cell><Data ss:Type="Number">0.471120491230906</Data></Cell><Cell><Data ss:Type="Number">0.759074887586569</Data></Cell><Cell><Data ss:Type="Number">0.846800484863303</Data></Cell><Cell><Data ss:Type="Number">0.793041421864531</Data></Cell><Cell><Data ss:Type="Number">0.455000832112581</Data></Cell><Cell><Data ss:Type="Number">0.787171253664681</Data></Cell><Cell><Data ss:Type="Number">0.63542470697893</Data></Cell><Cell><Data ss:Type="Number">0.549075272722673</Data></Cell><Cell><Data ss:Type="Number">0.628294813104171</Data></Cell><Cell><Data ss:Type="Number">0.534448995162991</Data></Cell><Cell><Data ss:Type="Number">0.588733500452843</Data></Cell><Cell><Data ss:Type="Number">0.881511412876961</Data></Cell><Cell><Data ss:Type="Number">0.805144784530149</Data></Cell><Cell><Data ss:Type="Number">0.345322278953481</Data></Cell><Cell><Data ss:Type="Number">0.634402589294826</Data></Cell><Cell><Data ss:Type="Number">0.415961194663123</Data></Cell><Cell><Data ss:Type="Number">0.891866038019725</Data></Cell><Cell><Data ss:Type="Number">0.541023780593969</Data></Cell><Cell><Data ss:Type="Number">0.385252632031238</Data></Cell><Cell><Data ss:Type="Number">0.62836653579403</Data></Cell><Cell><Data ss:Type="Number">0.565730930125933</Data></Cell><Cell><Data ss:Type="Number">0.507067659057704</Data></Cell><Cell><Data ss:Type="Number">0.44612864402211</Data></Cell><Cell><Data ss:Type="Number">0.662095364026464</Data></Cell><Cell><Data ss:Type="Number">0.780414553707158</Data></Cell><Cell><Data ss:Type="Number">0.738357727901543</Data></Cell><Cell><Data ss:Type="Number">1</Data></Cell><Cell><Data ss:Type="Number">0.582283950919812</Data></Cell><Cell><Data ss:Type="Number">0.841641113424912</Data></Cell><Cell><Data ss:Type="Number">0.771207834294367</Data></Cell><Cell><Data ss:Type="Number">0.477861238196586</Data></Cell><Cell><Data ss:Type="Number">0.697264561422861</Data></Cell><Cell><Data ss:Type="Number">0.968392877897262</Data></Cell><Cell><Data ss:Type="Number">0.754061134915103</Data></Cell><Cell><Data ss:Type="Number">0.763720820739272</Data></Cell><Cell><Data ss:Type="Number">0.518142097275189</Data></Cell><Cell><Data ss:Type="Number">0.636144073511418</Data></Cell><Cell><Data ss:Type="Number">0.445237635621327</Data></Cell><Cell><Data ss:Type="Number">0.767355436564941</Data></Cell><Cell><Data ss:Type="Number">0.582318651431996</Data></Cell><Cell><Data ss:Type="Number">0.407703712620305</Data></Cell><Cell><Data ss:Type="Number">0.701119917475648</Data></Cell><Cell><Data ss:Type="Number">0.450273624532445</Data></Cell><Cell><Data ss:Type="Number">0.858518910317912</Data></Cell><Cell><Data ss:Type="Number">0.168513522295523</Data></Cell><Cell><Data ss:Type="Number">0.420551058887932</Data></Cell><Cell><Data ss:Type="Number">0.464397026021356</Data></Cell><Cell><Data ss:Type="Number">0.891584879456848</Data></Cell><Cell><Data ss:Type="Number">0.111178193887068</Data></Cell><Cell><Data ss:Type="Number">0.919807366965966</Data></Cell><Cell><Data ss:Type="Number">0.808699569182019</Data></Cell><Cell><Data ss:Type="Number">0.67046776948455</Data></Cell><Cell><Data ss:Type="Number">0.687581388046088</Data></Cell><Cell><Data ss:Type="Number">0.47871350836238</Data></Cell><Cell><Data ss:Type="Number">0.698953624895557</Data></Cell><Cell><Data ss:Type="Number">0.85556826276603</Data></Cell><Cell><Data ss:Type="Number">0.411885138033642</Data></Cell><Cell><Data ss:Type="Number">0.489238769525924</Data></Cell><Cell><Data ss:Type="Number">0.648881435620436</Data></Cell><Cell><Data ss:Type="Number">0.591482745570855</Data></Cell><Cell><Data ss:Type="Number">0.597250038693537</Data></Cell><Cell><Data ss:Type="Number">0.694931962489347</Data></Cell><Cell><Data ss:Type="Number">0.461314294737031</Data></Cell><Cell><Data ss:Type="Number">0.664714867285675</Data></Cell><Cell><Data ss:Type="Number">0.735700868580939</Data></Cell><Cell><Data ss:Type="Number">0.602129483708688</Data></Cell><Cell><Data ss:Type="Number">0.767355436564941</Data></Cell><Cell><Data ss:Type="Number">0.420432849815066</Data></Cell><Cell><Data ss:Type="Number">0.71749765586118</Data></Cell><Cell><Data ss:Type="Number">0.501565104978103</Data></Cell><Cell><Data ss:Type="Number">0.611797153754876</Data></Cell><Cell><Data ss:Type="Number">0.725159680510389</Data></Cell><Cell><Data ss:Type="Number">0.617779019400261</Data></Cell><Cell><Data ss:Type="Number">0.618717465060809</Data></Cell><Cell><Data ss:Type="Number">0.414297544087863</Data></Cell><Cell><Data ss:Type="Number">0.644441914705331</Data></Cell><Cell><Data ss:Type="Number">0.536764071249588</Data></Cell><Cell><Data ss:Type="Number">0.799163266168008</Data></Cell><Cell><Data ss:Type="Number">0.709833202648995</Data></Cell><Cell><Data ss:Type="Number">0.766697183768999</Data></Cell><Cell><Data ss:Type="Number">0.799443081860454</Data></Cell><Cell><Data ss:Type="Number">0.664248519588223</Data></Cell><Cell><Data ss:Type="Number">0.3344453507665</Data></Cell><Cell><Data ss:Type="Number">0.614368350560917</Data></Cell><Cell><Data ss:Type="Number">0.58221134094515</Data></Cell><Cell><Data ss:Type="Number">0.407703712620305</Data></Cell><Cell><Data ss:Type="Number">0.235043464182277</Data></Cell><Cell><Data ss:Type="Number">0.167492417175241</Data></Cell><Cell><Data ss:Type="Number">0.284674452362651</Data></Cell><Cell><Data ss:Type="Number">0.141495749542995</Data></Cell><Cell><Data ss:Type="Number">0.168776888873423</Data></Cell><Cell><Data ss:Type="Number">0.582574909034036</Data></Cell><Cell><Data ss:Type="Number">0.0228326113268476</Data></Cell><Cell><Data ss:Type="Number">0</Data></Cell><Cell><Data ss:Type="Number">0.281162096374162</Data></Cell><Cell><Data ss:Type="Number">0</Data></Cell><Cell><Data ss:Type="Number">0.0185721410749759</Data></Cell><Cell><Data ss:Type="Number">0.0283791620881721</Data></Cell><Cell><Data ss:Type="Number">0.0114974363321674</Data></Cell><Cell><Data ss:Type="Number">0.180425651861882</Data></Cell><Cell><Data ss:Type="Number">0.20264042584309</Data></Cell><Cell><Data ss:Type="Number">0.0364787613636015</Data></Cell><Cell><Data ss:Type="Number">0.280965441752175</Data></Cell><Cell><Data ss:Type="Number">0.0568201610262484</Data></Cell><Cell><Data ss:Type="Number">0.15247985856832</Data></Cell><Cell><Data ss:Type="Number">0.0356465221668798</Data></Cell><Cell><Data ss:Type="Number">0.0112318572948161</Data></Cell><Cell><Data ss:Type="Number">0.029097732698898</Data></Cell><Cell><Data ss:Type="Number">0</Data></Cell><Cell><Data ss:Type="Number">0</Data></Cell><Cell><Data ss:Type="Number">0.133737339092386</Data></Cell><Cell><Data ss:Type="Number">0</Data></Cell><Cell><Data ss:Type="Number">0.131315048197889</Data></Cell><Cell><Data ss:Type="Number">0.164672477050382</Data></Cell><Cell><Data ss:Type="Number">0.129348189062204</Data></Cell><Cell><Data ss:Type="Number">0.191354933267577</Data></Cell><Cell><Data ss:Type="Number">0.0688422327650559</Data></Cell><Cell><Data ss:Type="Number">0.107229241763586</Data></Cell><Cell><Data ss:Type="Number">0.128293553606891</Data></Cell><Cell><Data ss:Type="Number">0.106614635427375</Data></Cell><Cell><Data ss:Type="Number">0.239926373945499</Data></Cell><Cell><Data ss:Type="Number">0.314164195580661</Data></Cell><Cell><Data ss:Type="Number">0.118694470131523</Data></Cell><Cell><Data ss:Type="Number">0.12984919404744</Data></Cell><Cell><Data ss:Type="Number">0.167016402202703</Data></Cell><Cell><Data ss:Type="Number">0.111848597817488</Data></Cell><Cell><Data ss:Type="Number">0.146182577634425</Data></Cell><Cell><Data ss:Type="Number">0.173350016329414</Data></Cell><Cell><Data ss:Type="Number">0.21082865027796</Data></Cell><Cell><Data ss:Type="Number">0.113679092027506</Data></Cell><Cell><Data ss:Type="Number">0.0699386796965718</Data></Cell><Cell><Data ss:Type="Number">0.435610094647119</Data></Cell><Cell><Data ss:Type="Number">0.0848842886846564</Data></Cell><Cell><Data ss:Type="Number">0.178109440281638</Data></Cell><Cell><Data ss:Type="Number">0.165766531220943</Data></Cell><Cell><Data ss:Type="Number">0.172872927200181</Data></Cell><Cell><Data ss:Type="Number">0.124076490586253</Data></Cell><Cell><Data ss:Type="Number">0.18353021213346</Data></Cell><Cell><Data ss:Type="Number">0.131791629805457</Data></Cell><Cell><Data ss:Type="Number">0.0529119495406743</Data></Cell><Cell><Data ss:Type="Number">0.123492069003527</Data></Cell><Cell><Data ss:Type="Number">0.254658978111777</Data></Cell><Cell><Data ss:Type="Number">0.0319021507913705</Data></Cell><Cell><Data ss:Type="Number">0.15242641818607</Data></Cell><Cell><Data ss:Type="Number">0.0512650846762539</Data></Cell><Cell><Data ss:Type="Number">0.266608713456134</Data></Cell><Cell><Data ss:Type="Number">0.258849889033738</Data></Cell><Cell><Data ss:Type="Number">0.230455063747794</Data></Cell><Cell><Data ss:Type="Number">0.142116373183989</Data></Cell><Cell><Data ss:Type="Number">0.275492806644153</Data></Cell><Cell><Data ss:Type="Number">0.169644679836381</Data></Cell><Cell><Data ss:Type="Number">0.0380097168801957</Data></Cell><Cell><Data ss:Type="Number">0</Data></Cell><Cell><Data ss:Type="Number">0.0136073447181988</Data></Cell><Cell><Data ss:Type="Number">0.267580716467495</Data></Cell><Cell><Data ss:Type="Number">0.0372791804621754</Data></Cell><Cell><Data ss:Type="Number">0.0215872002307365</Data></Cell><Cell><Data ss:Type="Number">0.134937919187455</Data></Cell><Cell><Data ss:Type="Number">0.125744261056122</Data></Cell><Cell><Data ss:Type="Number">0.226295048615186</Data></Cell><Cell><Data ss:Type="Number">0.399544956229525</Data></Cell><Cell><Data ss:Type="Number">0.294321630784766</Data></Cell><Cell><Data ss:Type="Number">0.263685100911126</Data></Cell><Cell><Data ss:Type="Number">0.275492806644153</Data></Cell><Cell><Data ss:Type="Number">0.213819208909033</Data></Cell><Cell><Data ss:Type="Number">0.294321630784766</Data></Cell><Cell><Data ss:Type="Number">0.285881009255902</Data></Cell><Cell><Data ss:Type="Number">0.288394979999755</Data></Cell><Cell><Data ss:Type="Number">0.281057952946845</Data></Cell><Cell><Data ss:Type="Number">0.281162096374162</Data></Cell><Cell><Data ss:Type="Number">0.223969478205162</Data></Cell><Cell><Data ss:Type="Number">0.129153635496375</Data></Cell></Row><Row ss:Height="12.816"><Cell><Data ss:Type="String">PHOSPHATIDYLINOSITOL_SIGNALING_SYSTEM</Data></Cell><Cell><Data ss:Type="Number">0.419439827800123</Data></Cell><Cell><Data ss:Type="Number">0.871786318108011</Data></Cell><Cell><Data ss:Type="Number">1</Data></Cell><Cell><Data ss:Type="Number">0.708857549767544</Data></Cell><Cell><Data ss:Type="Number">0.204181117769014</Data></Cell><Cell><Data ss:Type="Number">0.846943887084368</Data></Cell><Cell><Data ss:Type="Number">0.600475298443047</Data></Cell><Cell><Data ss:Type="Number">0.451229119435728</Data></Cell><Cell><Data ss:Type="Number">0.568146349288358</Data></Cell><Cell><Data ss:Type="Number">0.448301031858626</Data></Cell><Cell><Data ss:Type="Number">0.442186939661647</Data></Cell><Cell><Data ss:Type="Number">0.920458841510987</Data></Cell><Cell><Data ss:Type="Number">0.76289517285992</Data></Cell><Cell><Data ss:Type="Number">0.279943108198684</Data></Cell><Cell><Data ss:Type="Number">1</Data></Cell><Cell><Data ss:Type="Number">0.451811395761409</Data></Cell><Cell><Data ss:Type="Number">1</Data></Cell><Cell><Data ss:Type="Number">0.4677015554585</Data></Cell><Cell><Data ss:Type="Number">0.390485075723502</Data></Cell><Cell><Data ss:Type="Number">0.568451217519032</Data></Cell><Cell><Data ss:Type="Number">0.482628943051481</Data></Cell><Cell><Data ss:Type="Number">0.255905793774681</Data></Cell><Cell><Data ss:Type="Number">0.27604639246015</Data></Cell><Cell><Data ss:Type="Number">1</Data></Cell><Cell><Data ss:Type="Number">0.99281784287383</Data></Cell><Cell><Data ss:Type="Number">0.61485059820939</Data></Cell><Cell><Data ss:Type="Number">0.815948233222256</Data></Cell><Cell><Data ss:Type="Number">0.529462865647367</Data></Cell><Cell><Data ss:Type="Number">0.95229187826561</Data></Cell><Cell><Data ss:Type="Number">0.684840018799144</Data></Cell><Cell><Data ss:Type="Number">0.294091642149578</Data></Cell><Cell><Data ss:Type="Number">0.692013728872981</Data></Cell><Cell><Data ss:Type="Number">0.998454037176022</Data></Cell><Cell><Data ss:Type="Number">0.71016485580731</Data></Cell><Cell><Data ss:Type="Number">0.645840116976564</Data></Cell><Cell><Data ss:Type="Number">0.50519938328276</Data></Cell><Cell><Data ss:Type="Number">0.563463662786053</Data></Cell><Cell><Data ss:Type="Number">0.230085521965839</Data></Cell><Cell><Data ss:Type="Number">0.705132241925496</Data></Cell><Cell><Data ss:Type="Number">0.532154947628981</Data></Cell><Cell><Data ss:Type="Number">0.348349227584155</Data></Cell><Cell><Data ss:Type="Number">0.647388486677312</Data></Cell><Cell><Data ss:Type="Number">0.408780303916637</Data></Cell><Cell><Data ss:Type="Number">0.73450109940708</Data></Cell><Cell><Data ss:Type="Number">0.184042513164833</Data></Cell><Cell><Data ss:Type="Number">0.386952534123745</Data></Cell><Cell><Data ss:Type="Number">0.228006711362557</Data></Cell><Cell><Data ss:Type="Number">0.990383308343322</Data></Cell><Cell><Data ss:Type="Number">0.112248014653331</Data></Cell><Cell><Data ss:Type="Number">0.743884791123243</Data></Cell><Cell><Data ss:Type="Number">0.745886954717876</Data></Cell><Cell><Data ss:Type="Number">0.892770638780071</Data></Cell><Cell><Data ss:Type="Number">1</Data></Cell><Cell><Data ss:Type="Number">0.397857784988107</Data></Cell><Cell><Data ss:Type="Number">0.604389985816189</Data></Cell><Cell><Data ss:Type="Number">0.73215631470528</Data></Cell><Cell><Data ss:Type="Number">0.353485094767844</Data></Cell><Cell><Data ss:Type="Number">0.435459314227134</Data></Cell><Cell><Data ss:Type="Number">0.599508316255009</Data></Cell><Cell><Data ss:Type="Number">0.423830162460476</Data></Cell><Cell><Data ss:Type="Number">0.535857670430185</Data></Cell><Cell><Data ss:Type="Number">0.519232300078971</Data></Cell><Cell><Data ss:Type="Number">0.445387962948879</Data></Cell><Cell><Data ss:Type="Number">0.692418060128096</Data></Cell><Cell><Data ss:Type="Number">0.885064291107016</Data></Cell><Cell><Data ss:Type="Number">1</Data></Cell><Cell><Data ss:Type="Number">0.762451659591207</Data></Cell><Cell><Data ss:Type="Number">0.388705302395688</Data></Cell><Cell><Data ss:Type="Number">0.419297446644949</Data></Cell><Cell><Data ss:Type="Number">0.492476241297323</Data></Cell><Cell><Data ss:Type="Number">0.495438305108081</Data></Cell><Cell><Data ss:Type="Number">0.596734261115895</Data></Cell><Cell><Data ss:Type="Number">0.586938153601339</Data></Cell><Cell><Data ss:Type="Number">1</Data></Cell><Cell><Data ss:Type="Number">0.380073998830394</Data></Cell><Cell><Data ss:Type="Number">0.483307162376514</Data></Cell><Cell><Data ss:Type="Number">0.503462675429267</Data></Cell><Cell><Data ss:Type="Number">0.731234677859623</Data></Cell><Cell><Data ss:Type="Number">0.668647985421287</Data></Cell><Cell><Data ss:Type="Number">0.724117133345944</Data></Cell><Cell><Data ss:Type="Number">0.969853134914334</Data></Cell><Cell><Data ss:Type="Number">0.654884611171438</Data></Cell><Cell><Data ss:Type="Number">0.572354824709225</Data></Cell><Cell><Data ss:Type="Number">0.570318402960875</Data></Cell><Cell><Data ss:Type="Number">0.532317389659559</Data></Cell><Cell><Data ss:Type="Number">0.322522940427989</Data></Cell><Cell><Data ss:Type="Number">0.211140512687477</Data></Cell><Cell><Data ss:Type="Number">0.167258839628225</Data></Cell><Cell><Data ss:Type="Number">0.272371613390418</Data></Cell><Cell><Data ss:Type="Number">0.120530796012901</Data></Cell><Cell><Data ss:Type="Number">0.182197148338506</Data></Cell><Cell><Data ss:Type="Number">0.407979677753108</Data></Cell><Cell><Data ss:Type="Number">0.103788799819119</Data></Cell><Cell><Data ss:Type="Number">0.0369207149641444</Data></Cell><Cell><Data ss:Type="Number">0.314608535321725</Data></Cell><Cell><Data ss:Type="Number">0.0734526800656502</Data></Cell><Cell><Data ss:Type="Number">0.0647110193540718</Data></Cell><Cell><Data ss:Type="Number">0.0724517645556844</Data></Cell><Cell><Data ss:Type="Number">0.0766105228725314</Data></Cell><Cell><Data ss:Type="Number">0.203126339227334</Data></Cell><Cell><Data ss:Type="Number">0.201907916760493</Data></Cell><Cell><Data ss:Type="Number">0.134384941330743</Data></Cell><Cell><Data ss:Type="Number">0.297019549735343</Data></Cell><Cell><Data ss:Type="Number">0.0839834638248053</Data></Cell><Cell><Data ss:Type="Number">0.148795756916422</Data></Cell><Cell><Data ss:Type="Number">0.0815931171068968</Data></Cell><Cell><Data ss:Type="Number">0.0564657733453285</Data></Cell><Cell><Data ss:Type="Number">0.0100309903764541</Data></Cell><Cell><Data ss:Type="Number">0.0382134468163816</Data></Cell><Cell><Data ss:Type="Number">0.0410493006698647</Data></Cell><Cell><Data ss:Type="Number">0.155038817153432</Data></Cell><Cell><Data ss:Type="Number">0</Data></Cell><Cell><Data ss:Type="Number">0.185001448825606</Data></Cell><Cell><Data ss:Type="Number">0.161186007986711</Data></Cell><Cell><Data ss:Type="Number">0.154223723322486</Data></Cell><Cell><Data ss:Type="Number">0.138109223431335</Data></Cell><Cell><Data ss:Type="Number">0.081738630635734</Data></Cell><Cell><Data ss:Type="Number">0.110920805738433</Data></Cell><Cell><Data ss:Type="Number">0.185234925000659</Data></Cell><Cell><Data ss:Type="Number">0.133762006616328</Data></Cell><Cell><Data ss:Type="Number">0.191820415523274</Data></Cell><Cell><Data ss:Type="Number">0.317565521636154</Data></Cell><Cell><Data ss:Type="Number">0.128507623729583</Data></Cell><Cell><Data ss:Type="Number">0.0946148707064333</Data></Cell><Cell><Data ss:Type="Number">0.135659068391564</Data></Cell><Cell><Data ss:Type="Number">0.134438548101041</Data></Cell><Cell><Data ss:Type="Number">0.1420840815227</Data></Cell><Cell><Data ss:Type="Number">0.15166553485255</Data></Cell><Cell><Data ss:Type="Number">0.168719514607887</Data></Cell><Cell><Data ss:Type="Number">0.131266350987172</Data></Cell><Cell><Data ss:Type="Number">0.0962494254358774</Data></Cell><Cell><Data ss:Type="Number">0.199739211327977</Data></Cell><Cell><Data ss:Type="Number">0.102957027196973</Data></Cell><Cell><Data ss:Type="Number">0.0865906721049652</Data></Cell><Cell><Data ss:Type="Number">0.198230778887093</Data></Cell><Cell><Data ss:Type="Number">0.121538799542608</Data></Cell><Cell><Data ss:Type="Number">0.111974375690016</Data></Cell><Cell><Data ss:Type="Number">0.195658043713471</Data></Cell><Cell><Data ss:Type="Number">0.170778505158666</Data></Cell><Cell><Data ss:Type="Number">0.114228345525414</Data></Cell><Cell><Data ss:Type="Number">0.11539529731689</Data></Cell><Cell><Data ss:Type="Number">0.242350469161913</Data></Cell><Cell><Data ss:Type="Number">0.0536709023125668</Data></Cell><Cell><Data ss:Type="Number">0.154023527070505</Data></Cell><Cell><Data ss:Type="Number">0.117391572978511</Data></Cell><Cell><Data ss:Type="Number">0.264266383514225</Data></Cell><Cell><Data ss:Type="Number">0.24500653019407</Data></Cell><Cell><Data ss:Type="Number">0.287964549138244</Data></Cell><Cell><Data ss:Type="Number">0.146522615407244</Data></Cell><Cell><Data ss:Type="Number">0.331121673672779</Data></Cell><Cell><Data ss:Type="Number">0.186220820452581</Data></Cell><Cell><Data ss:Type="Number">0.139619498472156</Data></Cell><Cell><Data ss:Type="Number">0.0402506606691684</Data></Cell><Cell><Data ss:Type="Number">0.0854644158335264</Data></Cell><Cell><Data ss:Type="Number">0.300256350524563</Data></Cell><Cell><Data ss:Type="Number">0.0819646349914488</Data></Cell><Cell><Data ss:Type="Number">0.134340434914023</Data></Cell><Cell><Data ss:Type="Number">0.182709778903858</Data></Cell><Cell><Data ss:Type="Number">0.117878398573378</Data></Cell><Cell><Data ss:Type="Number">0.214270629401742</Data></Cell><Cell><Data ss:Type="Number">0.342234434228117</Data></Cell><Cell><Data ss:Type="Number">0.297143569263939</Data></Cell><Cell><Data ss:Type="Number">0.264146435648598</Data></Cell><Cell><Data ss:Type="Number">0.212052022204649</Data></Cell><Cell><Data ss:Type="Number">0.200321160147172</Data></Cell><Cell><Data ss:Type="Number">0.293238975169104</Data></Cell><Cell><Data ss:Type="Number">0.25811879464461</Data></Cell><Cell><Data ss:Type="Number">0.292256786718722</Data></Cell><Cell><Data ss:Type="Number">0.232887952631054</Data></Cell><Cell><Data ss:Type="Number">0.289424687347783</Data></Cell><Cell><Data ss:Type="Number">0.288486588422879</Data></Cell><Cell><Data ss:Type="Number">0.163438955164536</Data></Cell></Row><Row ss:Height="12.816"><Cell><Data ss:Type="String">CELL_CYCLE</Data></Cell><Cell><Data ss:Type="Number">0.762359913023263</Data></Cell><Cell><Data ss:Type="Number">0.746614379333685</Data></Cell><Cell><Data ss:Type="Number">0.383168596892276</Data></Cell><Cell><Data ss:Type="Number">0.674298701814971</Data></Cell><Cell><Data ss:Type="Number">0.380551905798609</Data></Cell><Cell><Data ss:Type="Number">0.572135029362846</Data></Cell><Cell><Data ss:Type="Number">0.609124298965519</Data></Cell><Cell><Data ss:Type="Number">0.382708097861948</Data></Cell><Cell><Data ss:Type="Number">0.657399682024303</Data></Cell><Cell><Data ss:Type="Number">0.597318951406646</Data></Cell><Cell><Data ss:Type="Number">0.385913438610216</Data></Cell><Cell><Data ss:Type="Number">0.452575021892513</Data></Cell><Cell><Data ss:Type="Number">0.416250725852167</Data></Cell><Cell><Data ss:Type="Number">0.755001535232302</Data></Cell><Cell><Data ss:Type="Number">0.674055736432857</Data></Cell><Cell><Data ss:Type="Number">0.571687975653599</Data></Cell><Cell><Data ss:Type="Number">0.742983347488346</Data></Cell><Cell><Data ss:Type="Number">0.523465398731681</Data></Cell><Cell><Data ss:Type="Number">0.784730397441613</Data></Cell><Cell><Data ss:Type="Number">0.252104703657878</Data></Cell><Cell><Data ss:Type="Number">0.379757519919351</Data></Cell><Cell><Data ss:Type="Number">0.245135538350387</Data></Cell><Cell><Data ss:Type="Number">0.422665552243532</Data></Cell><Cell><Data ss:Type="Number">0.449539381904688</Data></Cell><Cell><Data ss:Type="Number">0.517487064599384</Data></Cell><Cell><Data ss:Type="Number">0.564403158441124</Data></Cell><Cell><Data ss:Type="Number">0.719087212467467</Data></Cell><Cell><Data ss:Type="Number">0.505028021286972</Data></Cell><Cell><Data ss:Type="Number">0.443089323701136</Data></Cell><Cell><Data ss:Type="Number">0.61157011293206</Data></Cell><Cell><Data ss:Type="Number">0.918298373645729</Data></Cell><Cell><Data ss:Type="Number">0.779123954253975</Data></Cell><Cell><Data ss:Type="Number">0.304227710272387</Data></Cell><Cell><Data ss:Type="Number">0.775735191905174</Data></Cell><Cell><Data ss:Type="Number">0.556826205793071</Data></Cell><Cell><Data ss:Type="Number">0.466103474285811</Data></Cell><Cell><Data ss:Type="Number">0.30220121014971</Data></Cell><Cell><Data ss:Type="Number">0.315050088254023</Data></Cell><Cell><Data ss:Type="Number">0.583001941551255</Data></Cell><Cell><Data ss:Type="Number">0.621311988343952</Data></Cell><Cell><Data ss:Type="Number">0.734807880862591</Data></Cell><Cell><Data ss:Type="Number">0.600433256555294</Data></Cell><Cell><Data ss:Type="Number">0.965444934228151</Data></Cell><Cell><Data ss:Type="Number">0.656778623805002</Data></Cell><Cell><Data ss:Type="Number">0.329210986677366</Data></Cell><Cell><Data ss:Type="Number">1</Data></Cell><Cell><Data ss:Type="Number">0.621805440424249</Data></Cell><Cell><Data ss:Type="Number">0.465729102442425</Data></Cell><Cell><Data ss:Type="Number">0.2643170518987</Data></Cell><Cell><Data ss:Type="Number">0.70765176364918</Data></Cell><Cell><Data ss:Type="Number">0.65724688727936</Data></Cell><Cell><Data ss:Type="Number">0.812256261497516</Data></Cell><Cell><Data ss:Type="Number">0.54176524197212</Data></Cell><Cell><Data ss:Type="Number">0.67784520018348</Data></Cell><Cell><Data ss:Type="Number">0.694211798749884</Data></Cell><Cell><Data ss:Type="Number">0.695201833120315</Data></Cell><Cell><Data ss:Type="Number">0.425004690388867</Data></Cell><Cell><Data ss:Type="Number">0.783772275582166</Data></Cell><Cell><Data ss:Type="Number">0.328064287334723</Data></Cell><Cell><Data ss:Type="Number">0.877151286815832</Data></Cell><Cell><Data ss:Type="Number">0.269456723886661</Data></Cell><Cell><Data ss:Type="Number">0.662077314743317</Data></Cell><Cell><Data ss:Type="Number">0.630892677783863</Data></Cell><Cell><Data ss:Type="Number">0.160856162921625</Data></Cell><Cell><Data ss:Type="Number">0.471478587650023</Data></Cell><Cell><Data ss:Type="Number">0.893878659598445</Data></Cell><Cell><Data ss:Type="Number">0.531864061037826</Data></Cell><Cell><Data ss:Type="Number">0.689274079238413</Data></Cell><Cell><Data ss:Type="Number">0.428551825691765</Data></Cell><Cell><Data ss:Type="Number">0.537137888677741</Data></Cell><Cell><Data ss:Type="Number">0.604377567376206</Data></Cell><Cell><Data ss:Type="Number">0.730614893838584</Data></Cell><Cell><Data ss:Type="Number">0.74752588810744</Data></Cell><Cell><Data ss:Type="Number">0.628140176660948</Data></Cell><Cell><Data ss:Type="Number">0.819455663461713</Data></Cell><Cell><Data ss:Type="Number">0.508728377883879</Data></Cell><Cell><Data ss:Type="Number">0.385946639569728</Data></Cell><Cell><Data ss:Type="Number">0.595815964452109</Data></Cell><Cell><Data ss:Type="Number">0.899997071809974</Data></Cell><Cell><Data ss:Type="Number">0.582839374251517</Data></Cell><Cell><Data ss:Type="Number">0.454433916779482</Data></Cell><Cell><Data ss:Type="Number">0.506223218709969</Data></Cell><Cell><Data ss:Type="Number">0.781056172862345</Data></Cell><Cell><Data ss:Type="Number">0.359914740653003</Data></Cell><Cell><Data ss:Type="Number">0.155193715154879</Data></Cell><Cell><Data ss:Type="Number">0.722804239101778</Data></Cell><Cell><Data ss:Type="Number">0.0647236971265625</Data></Cell><Cell><Data ss:Type="Number">0.0850253560461749</Data></Cell><Cell><Data ss:Type="Number">0</Data></Cell><Cell><Data ss:Type="Number">0.155892659520597</Data></Cell><Cell><Data ss:Type="Number">0.132350795688087</Data></Cell><Cell><Data ss:Type="Number">0.112646757186529</Data></Cell><Cell><Data ss:Type="Number">0.136516357354139</Data></Cell><Cell><Data ss:Type="Number">0.132612183713689</Data></Cell><Cell><Data ss:Type="Number">0</Data></Cell><Cell><Data ss:Type="Number">0.224325299848962</Data></Cell><Cell><Data ss:Type="Number">0.234448038554885</Data></Cell><Cell><Data ss:Type="Number">0.18814602105328</Data></Cell><Cell><Data ss:Type="Number">0.154476058580853</Data></Cell><Cell><Data ss:Type="Number">0.505059461918197</Data></Cell><Cell><Data ss:Type="Number">0.0799331400187817</Data></Cell><Cell><Data ss:Type="Number">0.17980496571232</Data></Cell><Cell><Data ss:Type="Number">0.0152977145992575</Data></Cell><Cell><Data ss:Type="Number">0.220164152532102</Data></Cell><Cell><Data ss:Type="Number">0.199497229536874</Data></Cell><Cell><Data ss:Type="Number">0.169597616971103</Data></Cell><Cell><Data ss:Type="Number">0.198755446174194</Data></Cell><Cell><Data ss:Type="Number">0.135649690222757</Data></Cell><Cell><Data ss:Type="Number">0.154730926954686</Data></Cell><Cell><Data ss:Type="Number">0.234448038554885</Data></Cell><Cell><Data ss:Type="Number">0.155103182387849</Data></Cell><Cell><Data ss:Type="Number">0.104909704406673</Data></Cell><Cell><Data ss:Type="Number">0.0944145962721662</Data></Cell><Cell><Data ss:Type="Number">0.186173386730402</Data></Cell><Cell><Data ss:Type="Number">0.101402425359405</Data></Cell><Cell><Data ss:Type="Number">0.0360674398283118</Data></Cell><Cell><Data ss:Type="Number">0.155965220503593</Data></Cell><Cell><Data ss:Type="Number">0.102547888867027</Data></Cell><Cell><Data ss:Type="Number">0.109903775262973</Data></Cell><Cell><Data ss:Type="Number">0.317421267311821</Data></Cell><Cell><Data ss:Type="Number">0.072272609620369</Data></Cell><Cell><Data ss:Type="Number">0.0568427427285455</Data></Cell><Cell><Data ss:Type="Number">0.0940841924464099</Data></Cell><Cell><Data ss:Type="Number">0.120257665323573</Data></Cell><Cell><Data ss:Type="Number">0.32908477550781</Data></Cell><Cell><Data ss:Type="Number">0.328892421586296</Data></Cell><Cell><Data ss:Type="Number">0.0853418427521217</Data></Cell><Cell><Data ss:Type="Number">0.0826740618713324</Data></Cell><Cell><Data ss:Type="Number">0.116393166468099</Data></Cell><Cell><Data ss:Type="Number">0.239022340339985</Data></Cell><Cell><Data ss:Type="Number">0.124021756230603</Data></Cell><Cell><Data ss:Type="Number">0.114437209760094</Data></Cell><Cell><Data ss:Type="Number">0.228619866968179</Data></Cell><Cell><Data ss:Type="Number">0.140661475254076</Data></Cell><Cell><Data ss:Type="Number">0.169661622483308</Data></Cell><Cell><Data ss:Type="Number">0.151752794599643</Data></Cell><Cell><Data ss:Type="Number">0.132733823533102</Data></Cell><Cell><Data ss:Type="Number">0.228184796053495</Data></Cell><Cell><Data ss:Type="Number">0.184966574412147</Data></Cell><Cell><Data ss:Type="Number">0.129939496933105</Data></Cell><Cell><Data ss:Type="Number">0.147528340638821</Data></Cell><Cell><Data ss:Type="Number">0.0466696319469974</Data></Cell><Cell><Data ss:Type="Number">0.138988414812709</Data></Cell><Cell><Data ss:Type="Number">0.159329397190865</Data></Cell><Cell><Data ss:Type="Number">0.214992141788743</Data></Cell><Cell><Data ss:Type="Number">0.0929417987816665</Data></Cell><Cell><Data ss:Type="Number">0.0170476004223211</Data></Cell><Cell><Data ss:Type="Number">0.183652367682165</Data></Cell><Cell><Data ss:Type="Number">0.103563173219001</Data></Cell><Cell><Data ss:Type="Number">0</Data></Cell><Cell><Data ss:Type="Number">0.127235550580801</Data></Cell><Cell><Data ss:Type="Number">0.233915598033559</Data></Cell><Cell><Data ss:Type="Number">0.270713249187075</Data></Cell><Cell><Data ss:Type="Number">0.143595149717722</Data></Cell><Cell><Data ss:Type="Number">0</Data></Cell><Cell><Data ss:Type="Number">0.22579679312068</Data></Cell><Cell><Data ss:Type="Number">0.571868841758712</Data></Cell><Cell><Data ss:Type="Number">0.186989060651905</Data></Cell><Cell><Data ss:Type="Number">0.265559713082043</Data></Cell><Cell><Data ss:Type="Number">0.0899383898294833</Data></Cell><Cell><Data ss:Type="Number">0.331404496308671</Data></Cell><Cell><Data ss:Type="Number">0.0163144249159551</Data></Cell><Cell><Data ss:Type="Number">0.0686079411015762</Data></Cell><Cell><Data ss:Type="Number">0.0357248885147171</Data></Cell><Cell><Data ss:Type="Number">0.275583994478937</Data></Cell><Cell><Data ss:Type="Number">0</Data></Cell><Cell><Data ss:Type="Number">0.0446814785327262</Data></Cell><Cell><Data ss:Type="Number">0</Data></Cell><Cell><Data ss:Type="Number">0.0324664726525276</Data></Cell><Cell><Data ss:Type="Number">0</Data></Cell><Cell><Data ss:Type="Number">0.0730391804180474</Data></Cell><Cell><Data ss:Type="Number">0.147692832252154</Data></Cell></Row><Row ss:Height="12.816"><Cell><Data ss:Type="String">P53_SIGNALING_PATHWAY</Data></Cell><Cell><Data ss:Type="Number">0.691415566479134</Data></Cell><Cell><Data ss:Type="Number">0.68227230614365</Data></Cell><Cell><Data ss:Type="Number">0.434643716943296</Data></Cell><Cell><Data ss:Type="Number">0.71271060321552</Data></Cell><Cell><Data ss:Type="Number">0.361629139388856</Data></Cell><Cell><Data ss:Type="Number">0.556355362505103</Data></Cell><Cell><Data ss:Type="Number">0.577213126518104</Data></Cell><Cell><Data ss:Type="Number">0.410870451319708</Data></Cell><Cell><Data ss:Type="Number">0.622548772733125</Data></Cell><Cell><Data ss:Type="Number">0.630594348235547</Data></Cell><Cell><Data ss:Type="Number">0.405416549415438</Data></Cell><Cell><Data ss:Type="Number">0.517840102422323</Data></Cell><Cell><Data ss:Type="Number">0.372109585884006</Data></Cell><Cell><Data ss:Type="Number">0.778762055422611</Data></Cell><Cell><Data ss:Type="Number">0.652684507571106</Data></Cell><Cell><Data ss:Type="Number">0.534047212593868</Data></Cell><Cell><Data ss:Type="Number">0.615889544837509</Data></Cell><Cell><Data ss:Type="Number">0.496193959155391</Data></Cell><Cell><Data ss:Type="Number">0.723938729313333</Data></Cell><Cell><Data ss:Type="Number">0.309730841092499</Data></Cell><Cell><Data ss:Type="Number">0.39942517931611</Data></Cell><Cell><Data ss:Type="Number">0.307007389405999</Data></Cell><Cell><Data ss:Type="Number">0.423871248532302</Data></Cell><Cell><Data ss:Type="Number">0.458741334143956</Data></Cell><Cell><Data ss:Type="Number">0.514640730057813</Data></Cell><Cell><Data ss:Type="Number">0.638644645961564</Data></Cell><Cell><Data ss:Type="Number">0.580265157410111</Data></Cell><Cell><Data ss:Type="Number">0.441870925858974</Data></Cell><Cell><Data ss:Type="Number">0.494232889502092</Data></Cell><Cell><Data ss:Type="Number">0.631454662267649</Data></Cell><Cell><Data ss:Type="Number">0.892234772409673</Data></Cell><Cell><Data ss:Type="Number">0.765687935593424</Data></Cell><Cell><Data ss:Type="Number">0.447519922065317</Data></Cell><Cell><Data ss:Type="Number">0.696974254853667</Data></Cell><Cell><Data ss:Type="Number">0.714377846190504</Data></Cell><Cell><Data ss:Type="Number">0.428650771620812</Data></Cell><Cell><Data ss:Type="Number">0.366366567434197</Data></Cell><Cell><Data ss:Type="Number">0.362376845307389</Data></Cell><Cell><Data ss:Type="Number">0.55182089917661</Data></Cell><Cell><Data ss:Type="Number">0.559214224629012</Data></Cell><Cell><Data ss:Type="Number">0.753170152937809</Data></Cell><Cell><Data ss:Type="Number">0.654226245012113</Data></Cell><Cell><Data ss:Type="Number">1</Data></Cell><Cell><Data ss:Type="Number">0.661666077616777</Data></Cell><Cell><Data ss:Type="Number">0.32067073781412</Data></Cell><Cell><Data ss:Type="Number">0.902227138929518</Data></Cell><Cell><Data ss:Type="Number">0.625292710269215</Data></Cell><Cell><Data ss:Type="Number">0.496738843852807</Data></Cell><Cell><Data ss:Type="Number">0.282064145957144</Data></Cell><Cell><Data ss:Type="Number">0.673640103565714</Data></Cell><Cell><Data ss:Type="Number">0.661016730347531</Data></Cell><Cell><Data ss:Type="Number">0.842774934995733</Data></Cell><Cell><Data ss:Type="Number">0.530588935565397</Data></Cell><Cell><Data ss:Type="Number">0.686056230905629</Data></Cell><Cell><Data ss:Type="Number">0.693237780467474</Data></Cell><Cell><Data ss:Type="Number">0.587948603454266</Data></Cell><Cell><Data ss:Type="Number">0.335978922816364</Data></Cell><Cell><Data ss:Type="Number">0.704874182902411</Data></Cell><Cell><Data ss:Type="Number">0.381229433738685</Data></Cell><Cell><Data ss:Type="Number">1</Data></Cell><Cell><Data ss:Type="Number">0.319860041414681</Data></Cell><Cell><Data ss:Type="Number">0.580265157410111</Data></Cell><Cell><Data ss:Type="Number">0.657641853232159</Data></Cell><Cell><Data ss:Type="Number">0.281528192031392</Data></Cell><Cell><Data ss:Type="Number">0.478064883827328</Data></Cell><Cell><Data ss:Type="Number">0.877019550058208</Data></Cell><Cell><Data ss:Type="Number">0.54154190166147</Data></Cell><Cell><Data ss:Type="Number">0.668619361708439</Data></Cell><Cell><Data ss:Type="Number">0.49628953940255</Data></Cell><Cell><Data ss:Type="Number">0.570561508889941</Data></Cell><Cell><Data ss:Type="Number">0.566967360900503</Data></Cell><Cell><Data ss:Type="Number">0.746678048242153</Data></Cell><Cell><Data ss:Type="Number">0.708990497771688</Data></Cell><Cell><Data ss:Type="Number">0.701599741893609</Data></Cell><Cell><Data ss:Type="Number">0.90317837007047</Data></Cell><Cell><Data ss:Type="Number">0.449705364563567</Data></Cell><Cell><Data ss:Type="Number">0.393969382786298</Data></Cell><Cell><Data ss:Type="Number">0.593185754110459</Data></Cell><Cell><Data ss:Type="Number">0.852554888382463</Data></Cell><Cell><Data ss:Type="Number">0.71865688741481</Data></Cell><Cell><Data ss:Type="Number">0.514241456619617</Data></Cell><Cell><Data ss:Type="Number">0.516822100909944</Data></Cell><Cell><Data ss:Type="Number">0.844685502795238</Data></Cell><Cell><Data ss:Type="Number">0.393346313759838</Data></Cell><Cell><Data ss:Type="Number">0.0896112013710453</Data></Cell><Cell><Data ss:Type="Number">0.763730607991584</Data></Cell><Cell><Data ss:Type="Number">0.0903827611019609</Data></Cell><Cell><Data ss:Type="Number">0.124847768809</Data></Cell><Cell><Data ss:Type="Number">0</Data></Cell><Cell><Data ss:Type="Number">0.157038232837767</Data></Cell><Cell><Data ss:Type="Number">0.176265950208276</Data></Cell><Cell><Data ss:Type="Number">0.199012114105965</Data></Cell><Cell><Data ss:Type="Number">0.186029086568183</Data></Cell><Cell><Data ss:Type="Number">0.168180421328229</Data></Cell><Cell><Data ss:Type="Number">0</Data></Cell><Cell><Data ss:Type="Number">0.224831706419729</Data></Cell><Cell><Data ss:Type="Number">0.241011896631372</Data></Cell><Cell><Data ss:Type="Number">0.216334836834206</Data></Cell><Cell><Data ss:Type="Number">0.1998151553151</Data></Cell><Cell><Data ss:Type="Number">0.381528327645533</Data></Cell><Cell><Data ss:Type="Number">0.129274148227973</Data></Cell><Cell><Data ss:Type="Number">0.190436647625932</Data></Cell><Cell><Data ss:Type="Number">0.0440600712697296</Data></Cell><Cell><Data ss:Type="Number">0.21656111571096</Data></Cell><Cell><Data ss:Type="Number">0.213905964823631</Data></Cell><Cell><Data ss:Type="Number">0.205153954238807</Data></Cell><Cell><Data ss:Type="Number">0.212762478173734</Data></Cell><Cell><Data ss:Type="Number">0.175607512938339</Data></Cell><Cell><Data ss:Type="Number">0.204198262590523</Data></Cell><Cell><Data ss:Type="Number">0.233681282068751</Data></Cell><Cell><Data ss:Type="Number">0.212132986044174</Data></Cell><Cell><Data ss:Type="Number">0.14274036681937</Data></Cell><Cell><Data ss:Type="Number">0.147730771655778</Data></Cell><Cell><Data ss:Type="Number">0.22991389045065</Data></Cell><Cell><Data ss:Type="Number">0.150623521626158</Data></Cell><Cell><Data ss:Type="Number">0.128329282289596</Data></Cell><Cell><Data ss:Type="Number">0.199340810835942</Data></Cell><Cell><Data ss:Type="Number">0.148746552856003</Data></Cell><Cell><Data ss:Type="Number">0.182803236282938</Data></Cell><Cell><Data ss:Type="Number">0.300763382201659</Data></Cell><Cell><Data ss:Type="Number">0.110108226681844</Data></Cell><Cell><Data ss:Type="Number">0.0501193741662573</Data></Cell><Cell><Data ss:Type="Number">0.13416558355347</Data></Cell><Cell><Data ss:Type="Number">0.147614809851844</Data></Cell><Cell><Data ss:Type="Number">0.296636156059772</Data></Cell><Cell><Data ss:Type="Number">0.344910496587776</Data></Cell><Cell><Data ss:Type="Number">0.145855602292152</Data></Cell><Cell><Data ss:Type="Number">0.111533878943135</Data></Cell><Cell><Data ss:Type="Number">0.147327522943182</Data></Cell><Cell><Data ss:Type="Number">0.251659873114013</Data></Cell><Cell><Data ss:Type="Number">0.176265950208276</Data></Cell><Cell><Data ss:Type="Number">0.157038232837767</Data></Cell><Cell><Data ss:Type="Number">0.241433449274714</Data></Cell><Cell><Data ss:Type="Number">0.175377101794544</Data></Cell><Cell><Data ss:Type="Number">0.211001485089675</Data></Cell><Cell><Data ss:Type="Number">0.143320037707052</Data></Cell><Cell><Data ss:Type="Number">0.159694626316466</Data></Cell><Cell><Data ss:Type="Number">0.233092471791866</Data></Cell><Cell><Data ss:Type="Number">0.222456672655922</Data></Cell><Cell><Data ss:Type="Number">0.184852380674447</Data></Cell><Cell><Data ss:Type="Number">0.193181552857537</Data></Cell><Cell><Data ss:Type="Number">0.0551328749887898</Data></Cell><Cell><Data ss:Type="Number">0.176472407416865</Data></Cell><Cell><Data ss:Type="Number">0.172771504292098</Data></Cell><Cell><Data ss:Type="Number">0.224300396659873</Data></Cell><Cell><Data ss:Type="Number">0.0770482069163868</Data></Cell><Cell><Data ss:Type="Number">0.0245889208920316</Data></Cell><Cell><Data ss:Type="Number">0.216731524606418</Data></Cell><Cell><Data ss:Type="Number">0.142153167738342</Data></Cell><Cell><Data ss:Type="Number">0</Data></Cell><Cell><Data ss:Type="Number">0.14761370479594</Data></Cell><Cell><Data ss:Type="Number">0.227534345327155</Data></Cell><Cell><Data ss:Type="Number">0.244082497983047</Data></Cell><Cell><Data ss:Type="Number">0.207437780937083</Data></Cell><Cell><Data ss:Type="Number">0</Data></Cell><Cell><Data ss:Type="Number">0.244082497983047</Data></Cell><Cell><Data ss:Type="Number">0.399471173254011</Data></Cell><Cell><Data ss:Type="Number">0.205359070500732</Data></Cell><Cell><Data ss:Type="Number">0.272481883308819</Data></Cell><Cell><Data ss:Type="Number">0.156076225969568</Data></Cell><Cell><Data ss:Type="Number">0.303517624383634</Data></Cell><Cell><Data ss:Type="Number">0.0122048349469187</Data></Cell><Cell><Data ss:Type="Number">0.109280059703645</Data></Cell><Cell><Data ss:Type="Number">0.0678318331418951</Data></Cell><Cell><Data ss:Type="Number">0.27084075565083</Data></Cell><Cell><Data ss:Type="Number">0.00359944840984345</Data></Cell><Cell><Data ss:Type="Number">0.108262911315795</Data></Cell><Cell><Data ss:Type="Number">0</Data></Cell><Cell><Data ss:Type="Number">0.063384913090322</Data></Cell><Cell><Data ss:Type="Number">0.0179204015185919</Data></Cell><Cell><Data ss:Type="Number">0</Data></Cell><Cell><Data ss:Type="Number">0.197345220411292</Data></Cell></Row><Row ss:Height="12.816"><Cell><Data ss:Type="String">PEROXISOME</Data></Cell><Cell><Data ss:Type="Number">1</Data></Cell><Cell><Data ss:Type="Number">0.478484853485646</Data></Cell><Cell><Data ss:Type="Number">0.383527526934341</Data></Cell><Cell><Data ss:Type="Number">0.449693426644842</Data></Cell><Cell><Data ss:Type="Number">0.278887950189264</Data></Cell><Cell><Data ss:Type="Number">0.413236087526274</Data></Cell><Cell><Data ss:Type="Number">0.531356598865781</Data></Cell><Cell><Data ss:Type="Number">0.456705942898662</Data></Cell><Cell><Data ss:Type="Number">0.346284175598066</Data></Cell><Cell><Data ss:Type="Number">0.58254500968278</Data></Cell><Cell><Data ss:Type="Number">0.33279539215591</Data></Cell><Cell><Data ss:Type="Number">0.366292717902129</Data></Cell><Cell><Data ss:Type="Number">0.327716104208712</Data></Cell><Cell><Data ss:Type="Number">0.690985556508143</Data></Cell><Cell><Data ss:Type="Number">0.4977273121727</Data></Cell><Cell><Data ss:Type="Number">0.3355321604896</Data></Cell><Cell><Data ss:Type="Number">0.565121875336247</Data></Cell><Cell><Data ss:Type="Number">0.533812309792282</Data></Cell><Cell><Data ss:Type="Number">0.717704712874257</Data></Cell><Cell><Data ss:Type="Number">0.336929368336408</Data></Cell><Cell><Data ss:Type="Number">0.271213639900096</Data></Cell><Cell><Data ss:Type="Number">0.31193045323975</Data></Cell><Cell><Data ss:Type="Number">0.245792843430203</Data></Cell><Cell><Data ss:Type="Number">0.329524501239254</Data></Cell><Cell><Data ss:Type="Number">0.522520649744736</Data></Cell><Cell><Data ss:Type="Number">0.491572094200076</Data></Cell><Cell><Data ss:Type="Number">0.456142649871208</Data></Cell><Cell><Data ss:Type="Number">0.314116063056575</Data></Cell><Cell><Data ss:Type="Number">0.449693426644842</Data></Cell><Cell><Data ss:Type="Number">0.332107940034271</Data></Cell><Cell><Data ss:Type="Number">0.704764721295724</Data></Cell><Cell><Data ss:Type="Number">0.547598631893328</Data></Cell><Cell><Data ss:Type="Number">0.393765895594978</Data></Cell><Cell><Data ss:Type="Number">0.419219861695055</Data></Cell><Cell><Data ss:Type="Number">0.491315562432812</Data></Cell><Cell><Data ss:Type="Number">0.580685033671824</Data></Cell><Cell><Data ss:Type="Number">0.371909137276252</Data></Cell><Cell><Data ss:Type="Number">0.239708120076337</Data></Cell><Cell><Data ss:Type="Number">0.419219861695055</Data></Cell><Cell><Data ss:Type="Number">0.511683505997487</Data></Cell><Cell><Data ss:Type="Number">0.734604347843901</Data></Cell><Cell><Data ss:Type="Number">0.473824854754149</Data></Cell><Cell><Data ss:Type="Number">0.860987885090751</Data></Cell><Cell><Data ss:Type="Number">0.369182894487534</Data></Cell><Cell><Data ss:Type="Number">0.240961757525885</Data></Cell><Cell><Data ss:Type="Number">0.81829228825524</Data></Cell><Cell><Data ss:Type="Number">0.292902667546347</Data></Cell><Cell><Data ss:Type="Number">0.389926091938664</Data></Cell><Cell><Data ss:Type="Number">0.293525703033374</Data></Cell><Cell><Data ss:Type="Number">0.40698561138314</Data></Cell><Cell><Data ss:Type="Number">0.421398130758827</Data></Cell><Cell><Data ss:Type="Number">0.634111007242133</Data></Cell><Cell><Data ss:Type="Number">0.417172343754764</Data></Cell><Cell><Data ss:Type="Number">0.690604721450798</Data></Cell><Cell><Data ss:Type="Number">0.354304129701594</Data></Cell><Cell><Data ss:Type="Number">0.541009005251558</Data></Cell><Cell><Data ss:Type="Number">0.641839289199456</Data></Cell><Cell><Data ss:Type="Number">0.20440882340433</Data></Cell><Cell><Data ss:Type="Number">0.416454685292749</Data></Cell><Cell><Data ss:Type="Number">0.692846192943836</Data></Cell><Cell><Data ss:Type="Number">0.29819938367366</Data></Cell><Cell><Data ss:Type="Number">0.378455453826839</Data></Cell><Cell><Data ss:Type="Number">0.19774091681435</Data></Cell><Cell><Data ss:Type="Number">0.337786465610422</Data></Cell><Cell><Data ss:Type="Number">0.543977930947733</Data></Cell><Cell><Data ss:Type="Number">0.265750409641624</Data></Cell><Cell><Data ss:Type="Number">0.342614745905069</Data></Cell><Cell><Data ss:Type="Number">0.80572508361087</Data></Cell><Cell><Data ss:Type="Number">0.717983428319112</Data></Cell><Cell><Data ss:Type="Number">0.256168174916965</Data></Cell><Cell><Data ss:Type="Number">0.364535135815276</Data></Cell><Cell><Data ss:Type="Number">0.534682437163959</Data></Cell><Cell><Data ss:Type="Number">0.583927789007998</Data></Cell><Cell><Data ss:Type="Number">0.474931207515887</Data></Cell><Cell><Data ss:Type="Number">0.711902790270723</Data></Cell><Cell><Data ss:Type="Number">0.39112072019323</Data></Cell><Cell><Data ss:Type="Number">0.472392122234135</Data></Cell><Cell><Data ss:Type="Number">0.419219861695055</Data></Cell><Cell><Data ss:Type="Number">0.393359359733943</Data></Cell><Cell><Data ss:Type="Number">0.374000199469474</Data></Cell><Cell><Data ss:Type="Number">0.386949997964176</Data></Cell><Cell><Data ss:Type="Number">0.546204420159079</Data></Cell><Cell><Data ss:Type="Number">0.618922340669681</Data></Cell><Cell><Data ss:Type="Number">0.386920069344133</Data></Cell><Cell><Data ss:Type="Number">0.327261448143584</Data></Cell><Cell><Data ss:Type="Number">0.738700985971087</Data></Cell><Cell><Data ss:Type="Number">0.113952152557665</Data></Cell><Cell><Data ss:Type="Number">0.137744533919444</Data></Cell><Cell><Data ss:Type="Number">0.00646934624713892</Data></Cell><Cell><Data ss:Type="Number">0.20175415839666</Data></Cell><Cell><Data ss:Type="Number">0.191172928569127</Data></Cell><Cell><Data ss:Type="Number">0.286337525110026</Data></Cell><Cell><Data ss:Type="Number">0.263631158582426</Data></Cell><Cell><Data ss:Type="Number">0.263453249729733</Data></Cell><Cell><Data ss:Type="Number">0.0340397984523648</Data></Cell><Cell><Data ss:Type="Number">0.250536727435295</Data></Cell><Cell><Data ss:Type="Number">0.223957097067649</Data></Cell><Cell><Data ss:Type="Number">0.242559935271059</Data></Cell><Cell><Data ss:Type="Number">0.284547866079103</Data></Cell><Cell><Data ss:Type="Number">0.215653382134312</Data></Cell><Cell><Data ss:Type="Number">0.135216081650606</Data></Cell><Cell><Data ss:Type="Number">0.262145022887228</Data></Cell><Cell><Data ss:Type="Number">0.0592813896642204</Data></Cell><Cell><Data ss:Type="Number">0.2570315731674</Data></Cell><Cell><Data ss:Type="Number">0.196914998431656</Data></Cell><Cell><Data ss:Type="Number">0.235087423915878</Data></Cell><Cell><Data ss:Type="Number">0.263115263206074</Data></Cell><Cell><Data ss:Type="Number">0.25103637845685</Data></Cell><Cell><Data ss:Type="Number">0.242300963802457</Data></Cell><Cell><Data ss:Type="Number">0.266584315857631</Data></Cell><Cell><Data ss:Type="Number">0.205497369284603</Data></Cell><Cell><Data ss:Type="Number">0.217580128395757</Data></Cell><Cell><Data ss:Type="Number">0.148718194470024</Data></Cell><Cell><Data ss:Type="Number">0.188578362701141</Data></Cell><Cell><Data ss:Type="Number">0.1933021429284</Data></Cell><Cell><Data ss:Type="Number">0.0895876423196093</Data></Cell><Cell><Data ss:Type="Number">0.234992071860473</Data></Cell><Cell><Data ss:Type="Number">0.194050665780713</Data></Cell><Cell><Data ss:Type="Number">0.194161383969927</Data></Cell><Cell><Data ss:Type="Number">0.231942597094974</Data></Cell><Cell><Data ss:Type="Number">0.136524800217317</Data></Cell><Cell><Data ss:Type="Number">0.112994371345447</Data></Cell><Cell><Data ss:Type="Number">0.211892497416258</Data></Cell><Cell><Data ss:Type="Number">0.203342632328859</Data></Cell><Cell><Data ss:Type="Number">0.19691082038678</Data></Cell><Cell><Data ss:Type="Number">0.267085047950694</Data></Cell><Cell><Data ss:Type="Number">0.190280219647292</Data></Cell><Cell><Data ss:Type="Number">0.123937569706858</Data></Cell><Cell><Data ss:Type="Number">0.138603069505189</Data></Cell><Cell><Data ss:Type="Number">0.206690197258487</Data></Cell><Cell><Data ss:Type="Number">0.248319352278029</Data></Cell><Cell><Data ss:Type="Number">0.215143638375073</Data></Cell><Cell><Data ss:Type="Number">0.219238927165869</Data></Cell><Cell><Data ss:Type="Number">0.191632622308738</Data></Cell><Cell><Data ss:Type="Number">0.210512952443919</Data></Cell><Cell><Data ss:Type="Number">0.196914998431656</Data></Cell><Cell><Data ss:Type="Number">0.186326788204693</Data></Cell><Cell><Data ss:Type="Number">0.211199440258045</Data></Cell><Cell><Data ss:Type="Number">0.259899734299397</Data></Cell><Cell><Data ss:Type="Number">0.228398851965321</Data></Cell><Cell><Data ss:Type="Number">0.158965837776844</Data></Cell><Cell><Data ss:Type="Number">0.0962307931680205</Data></Cell><Cell><Data ss:Type="Number">0.239099178048017</Data></Cell><Cell><Data ss:Type="Number">0.173989766558624</Data></Cell><Cell><Data ss:Type="Number">0.285015639983628</Data></Cell><Cell><Data ss:Type="Number">0.0999010034769778</Data></Cell><Cell><Data ss:Type="Number">0.0383067098612062</Data></Cell><Cell><Data ss:Type="Number">0.227694940579148</Data></Cell><Cell><Data ss:Type="Number">0.198896810611662</Data></Cell><Cell><Data ss:Type="Number">0</Data></Cell><Cell><Data ss:Type="Number">0.135125455325753</Data></Cell><Cell><Data ss:Type="Number">0.235744939822644</Data></Cell><Cell><Data ss:Type="Number">0.279577850423334</Data></Cell><Cell><Data ss:Type="Number">0.271267658459282</Data></Cell><Cell><Data ss:Type="Number">0.0223711565614988</Data></Cell><Cell><Data ss:Type="Number">0.24125014967957</Data></Cell><Cell><Data ss:Type="Number">0.257248119346304</Data></Cell><Cell><Data ss:Type="Number">0.196914998431656</Data></Cell><Cell><Data ss:Type="Number">0.288513353211341</Data></Cell><Cell><Data ss:Type="Number">0.161380784362012</Data></Cell><Cell><Data ss:Type="Number">0.205517439430373</Data></Cell><Cell><Data ss:Type="Number">0.09630017531302</Data></Cell><Cell><Data ss:Type="Number">0.135238544824104</Data></Cell><Cell><Data ss:Type="Number">0.115784424735317</Data></Cell><Cell><Data ss:Type="Number">0.120258038392206</Data></Cell><Cell><Data ss:Type="Number">0.0548668057570137</Data></Cell><Cell><Data ss:Type="Number">0.0972704981840107</Data></Cell><Cell><Data ss:Type="Number">0.0645671221387413</Data></Cell><Cell><Data ss:Type="Number">0.060477702486088</Data></Cell><Cell><Data ss:Type="Number">0.0524167582684234</Data></Cell><Cell><Data ss:Type="Number">0.464655492236352</Data></Cell><Cell><Data ss:Type="Number">0.211199440258045</Data></Cell></Row><Row ss:Height="12.816"><Cell><Data ss:Type="String">APOPTOSIS</Data></Cell><Cell><Data ss:Type="Number">0.624984942697719</Data></Cell><Cell><Data ss:Type="Number">0.769737843348771</Data></Cell><Cell><Data ss:Type="Number">0.876613133749928</Data></Cell><Cell><Data ss:Type="Number">0.81281157767666</Data></Cell><Cell><Data ss:Type="Number">0.300993685277347</Data></Cell><Cell><Data ss:Type="Number">1</Data></Cell><Cell><Data ss:Type="Number">0.579626731418444</Data></Cell><Cell><Data ss:Type="Number">0.426590490812785</Data></Cell><Cell><Data ss:Type="Number">0.6153780781377</Data></Cell><Cell><Data ss:Type="Number">0.354141505664415</Data></Cell><Cell><Data ss:Type="Number">0.478655404738481</Data></Cell><Cell><Data ss:Type="Number">0.845601517748322</Data></Cell><Cell><Data ss:Type="Number">0.89180263510231</Data></Cell><Cell><Data ss:Type="Number">0.382739360781662</Data></Cell><Cell><Data ss:Type="Number">0.538939672610739</Data></Cell><Cell><Data ss:Type="Number">0.403303147058548</Data></Cell><Cell><Data ss:Type="Number">0.765622152853791</Data></Cell><Cell><Data ss:Type="Number">0.501037886250008</Data></Cell><Cell><Data ss:Type="Number">0.328330265744526</Data></Cell><Cell><Data ss:Type="Number">0.394557334424375</Data></Cell><Cell><Data ss:Type="Number">0.44036500073946</Data></Cell><Cell><Data ss:Type="Number">0.361873864296332</Data></Cell><Cell><Data ss:Type="Number">0.357226510603882</Data></Cell><Cell><Data ss:Type="Number">0.508273315287284</Data></Cell><Cell><Data ss:Type="Number">0.778375804648184</Data></Cell><Cell><Data ss:Type="Number">0.554571918445588</Data></Cell><Cell><Data ss:Type="Number">1</Data></Cell><Cell><Data ss:Type="Number">0.4288358137646</Data></Cell><Cell><Data ss:Type="Number">0.834925145593679</Data></Cell><Cell><Data ss:Type="Number">0.699809658374959</Data></Cell><Cell><Data ss:Type="Number">0.42923955948222</Data></Cell><Cell><Data ss:Type="Number">0.594586056280822</Data></Cell><Cell><Data ss:Type="Number">0.930114146602976</Data></Cell><Cell><Data ss:Type="Number">0.850815087689785</Data></Cell><Cell><Data ss:Type="Number">0.97684108750079</Data></Cell><Cell><Data ss:Type="Number">0.413883286432905</Data></Cell><Cell><Data ss:Type="Number">0.409672178876432</Data></Cell><Cell><Data ss:Type="Number">0.242880123128021</Data></Cell><Cell><Data ss:Type="Number">0.845601517748322</Data></Cell><Cell><Data ss:Type="Number">0.36403565189844</Data></Cell><Cell><Data ss:Type="Number">0.277664935511066</Data></Cell><Cell><Data ss:Type="Number">0.399156843656967</Data></Cell><Cell><Data ss:Type="Number">0.628742740094219</Data></Cell><Cell><Data ss:Type="Number">0.845601517748322</Data></Cell><Cell><Data ss:Type="Number">0.264080894542886</Data></Cell><Cell><Data ss:Type="Number">0.530810946222637</Data></Cell><Cell><Data ss:Type="Number">0.380112685877467</Data></Cell><Cell><Data ss:Type="Number">0.620267870547196</Data></Cell><Cell><Data ss:Type="Number">0.250244891979105</Data></Cell><Cell><Data ss:Type="Number">0.886928222468166</Data></Cell><Cell><Data ss:Type="Number">0.672066224957217</Data></Cell><Cell><Data ss:Type="Number">0.670403032968049</Data></Cell><Cell><Data ss:Type="Number">0.633701135574077</Data></Cell><Cell><Data ss:Type="Number">0.393809883622444</Data></Cell><Cell><Data ss:Type="Number">0.766686001456637</Data></Cell><Cell><Data ss:Type="Number">0.802430522644262</Data></Cell><Cell><Data ss:Type="Number">0.290248857091203</Data></Cell><Cell><Data ss:Type="Number">0.444613013612843</Data></Cell><Cell><Data ss:Type="Number">0.567303382917763</Data></Cell><Cell><Data ss:Type="Number">0.595509059728394</Data></Cell><Cell><Data ss:Type="Number">0.344522531060865</Data></Cell><Cell><Data ss:Type="Number">0.717986772785035</Data></Cell><Cell><Data ss:Type="Number">0.300417520886616</Data></Cell><Cell><Data ss:Type="Number">0.512387529640728</Data></Cell><Cell><Data ss:Type="Number">0.641144528612077</Data></Cell><Cell><Data ss:Type="Number">0.535833583175399</Data></Cell><Cell><Data ss:Type="Number">0.881945174266683</Data></Cell><Cell><Data ss:Type="Number">0.53860481181795</Data></Cell><Cell><Data ss:Type="Number">0.761765143775978</Data></Cell><Cell><Data ss:Type="Number">0.286873309063431</Data></Cell><Cell><Data ss:Type="Number">0.505886487985925</Data></Cell><Cell><Data ss:Type="Number">0.587209480292255</Data></Cell><Cell><Data ss:Type="Number">0.565558939027597</Data></Cell><Cell><Data ss:Type="Number">0.694965277039846</Data></Cell><Cell><Data ss:Type="Number">0.362799427837078</Data></Cell><Cell><Data ss:Type="Number">0.689057648212892</Data></Cell><Cell><Data ss:Type="Number">0.383811355863882</Data></Cell><Cell><Data ss:Type="Number">0.758598911255424</Data></Cell><Cell><Data ss:Type="Number">0.668704581726599</Data></Cell><Cell><Data ss:Type="Number">0.896360083508044</Data></Cell><Cell><Data ss:Type="Number">0.48962764670891</Data></Cell><Cell><Data ss:Type="Number">0.618001739150337</Data></Cell><Cell><Data ss:Type="Number">0.804450733324073</Data></Cell><Cell><Data ss:Type="Number">0.558079625019473</Data></Cell><Cell><Data ss:Type="Number">0.428770167297306</Data></Cell><Cell><Data ss:Type="Number">0.495986572482624</Data></Cell><Cell><Data ss:Type="Number">0.0825614742669472</Data></Cell><Cell><Data ss:Type="Number">0.175814180256807</Data></Cell><Cell><Data ss:Type="Number">0</Data></Cell><Cell><Data ss:Type="Number">0.16222087666823</Data></Cell><Cell><Data ss:Type="Number">0.177639527508365</Data></Cell><Cell><Data ss:Type="Number">0.646978880821347</Data></Cell><Cell><Data ss:Type="Number">0.306955035344621</Data></Cell><Cell><Data ss:Type="Number">0.295991535456323</Data></Cell><Cell><Data ss:Type="Number">0</Data></Cell><Cell><Data ss:Type="Number">0.327728519321211</Data></Cell><Cell><Data ss:Type="Number">0.294167999600735</Data></Cell><Cell><Data ss:Type="Number">0.35801982982915</Data></Cell><Cell><Data ss:Type="Number">0.277884668078706</Data></Cell><Cell><Data ss:Type="Number">0.226058004320266</Data></Cell><Cell><Data ss:Type="Number">0.100259153510891</Data></Cell><Cell><Data ss:Type="Number">0.284970795629766</Data></Cell><Cell><Data ss:Type="Number">0</Data></Cell><Cell><Data ss:Type="Number">0.261191204486398</Data></Cell><Cell><Data ss:Type="Number">0.198122554974577</Data></Cell><Cell><Data ss:Type="Number">0.254012628255285</Data></Cell><Cell><Data ss:Type="Number">0.273376158062165</Data></Cell><Cell><Data ss:Type="Number">0.283228878273401</Data></Cell><Cell><Data ss:Type="Number">0.29791428840172</Data></Cell><Cell><Data ss:Type="Number">0.344522531060865</Data></Cell><Cell><Data ss:Type="Number">0.195260367827447</Data></Cell><Cell><Data ss:Type="Number">0.313204370246766</Data></Cell><Cell><Data ss:Type="Number">0.212384259712991</Data></Cell><Cell><Data ss:Type="Number">0.140170751563974</Data></Cell><Cell><Data ss:Type="Number">0.164362003110831</Data></Cell><Cell><Data ss:Type="Number">0.102312660062145</Data></Cell><Cell><Data ss:Type="Number">0.205329584914549</Data></Cell><Cell><Data ss:Type="Number">0.178755001467787</Data></Cell><Cell><Data ss:Type="Number">0.177287443541374</Data></Cell><Cell><Data ss:Type="Number">0.25629995848698</Data></Cell><Cell><Data ss:Type="Number">0.0850091986834007</Data></Cell><Cell><Data ss:Type="Number">0.0152178099088247</Data></Cell><Cell><Data ss:Type="Number">0.16133763747295</Data></Cell><Cell><Data ss:Type="Number">0.198122554974577</Data></Cell><Cell><Data ss:Type="Number">0.164771361346913</Data></Cell><Cell><Data ss:Type="Number">0.212918102630834</Data></Cell><Cell><Data ss:Type="Number">0.156351747847882</Data></Cell><Cell><Data ss:Type="Number">0.11542876487625</Data></Cell><Cell><Data ss:Type="Number">0.0581604723467101</Data></Cell><Cell><Data ss:Type="Number">0.157331267468497</Data></Cell><Cell><Data ss:Type="Number">0.231339377264589</Data></Cell><Cell><Data ss:Type="Number">0.14406360646599</Data></Cell><Cell><Data ss:Type="Number">0.219686526157953</Data></Cell><Cell><Data ss:Type="Number">0.133336382229096</Data></Cell><Cell><Data ss:Type="Number">0.139029723968788</Data></Cell><Cell><Data ss:Type="Number">0.10550231664651</Data></Cell><Cell><Data ss:Type="Number">0.137515581681329</Data></Cell><Cell><Data ss:Type="Number">0.173718668924308</Data></Cell><Cell><Data ss:Type="Number">0.181301331721685</Data></Cell><Cell><Data ss:Type="Number">0.218644850362</Data></Cell><Cell><Data ss:Type="Number">0.143386938699589</Data></Cell><Cell><Data ss:Type="Number">0</Data></Cell><Cell><Data ss:Type="Number">0.267337644150048</Data></Cell><Cell><Data ss:Type="Number">0.142387970935501</Data></Cell><Cell><Data ss:Type="Number">0.303135030552785</Data></Cell><Cell><Data ss:Type="Number">0.0566376506551182</Data></Cell><Cell><Data ss:Type="Number">0.0558790291712306</Data></Cell><Cell><Data ss:Type="Number">0.234330639909676</Data></Cell><Cell><Data ss:Type="Number">0.121792806253139</Data></Cell><Cell><Data ss:Type="Number">0</Data></Cell><Cell><Data ss:Type="Number">0.10823044470907</Data></Cell><Cell><Data ss:Type="Number">0.271947581938691</Data></Cell><Cell><Data ss:Type="Number">0.551661866839829</Data></Cell><Cell><Data ss:Type="Number">0.343067058852088</Data></Cell><Cell><Data ss:Type="Number">0</Data></Cell><Cell><Data ss:Type="Number">0.307669348646935</Data></Cell><Cell><Data ss:Type="Number">0.463193470411404</Data></Cell><Cell><Data ss:Type="Number">0.226381818560014</Data></Cell><Cell><Data ss:Type="Number">0.273293012492167</Data></Cell><Cell><Data ss:Type="Number">0.160025952721028</Data></Cell><Cell><Data ss:Type="Number">0.309270316114963</Data></Cell><Cell><Data ss:Type="Number">0</Data></Cell><Cell><Data ss:Type="Number">0.023701181222917</Data></Cell><Cell><Data ss:Type="Number">0.0730816594380079</Data></Cell><Cell><Data ss:Type="Number">0.141353480104582</Data></Cell><Cell><Data ss:Type="Number">0</Data></Cell><Cell><Data ss:Type="Number">0.0627779032205927</Data></Cell><Cell><Data ss:Type="Number">0</Data></Cell><Cell><Data ss:Type="Number">0.0758490447026969</Data></Cell><Cell><Data ss:Type="Number">0.0292724048345518</Data></Cell><Cell><Data ss:Type="Number">0.740729272135023</Data></Cell><Cell><Data ss:Type="Number">0.143694617876662</Data></Cell></Row><Row ss:Index="31" ss:Height="12.816"><Cell><Data ss:Type="String">VASCULAR_SMOOTH_MUSCLE_CONTRACTION</Data></Cell><Cell><Data ss:Type="Number">0.705288140556397</Data></Cell><Cell><Data ss:Type="Number">0.832573577537722</Data></Cell><Cell><Data ss:Type="Number">0.923129994258644</Data></Cell><Cell><Data ss:Type="Number">0.689189803043994</Data></Cell><Cell><Data ss:Type="Number">0.454276759313304</Data></Cell><Cell><Data ss:Type="Number">0.979083372299275</Data></Cell><Cell><Data ss:Type="Number">0.625779058108719</Data></Cell><Cell><Data ss:Type="Number">0.480634762448367</Data></Cell><Cell><Data ss:Type="Number">0.524445355683496</Data></Cell><Cell><Data ss:Type="Number">0.469982486325661</Data></Cell><Cell><Data ss:Type="Number">0.588424040624947</Data></Cell><Cell><Data ss:Type="Number">1</Data></Cell><Cell><Data ss:Type="Number">0.717795543255335</Data></Cell><Cell><Data ss:Type="Number">0.669035775961595</Data></Cell><Cell><Data ss:Type="Number">0.533065970920994</Data></Cell><Cell><Data ss:Type="Number">0.478244958301695</Data></Cell><Cell><Data ss:Type="Number">0.906844418555192</Data></Cell><Cell><Data ss:Type="Number">0.47762786831708</Data></Cell><Cell><Data ss:Type="Number">0.722565994481221</Data></Cell><Cell><Data ss:Type="Number">0.456278757352188</Data></Cell><Cell><Data ss:Type="Number">0.540429680626248</Data></Cell><Cell><Data ss:Type="Number">0.404603183660932</Data></Cell><Cell><Data ss:Type="Number">0.495881335043899</Data></Cell><Cell><Data ss:Type="Number">0.528992590482717</Data></Cell><Cell><Data ss:Type="Number">0.838590067142688</Data></Cell><Cell><Data ss:Type="Number">0.549368498034633</Data></Cell><Cell><Data ss:Type="Number">0.989838522781164</Data></Cell><Cell><Data ss:Type="Number">0.506223824161841</Data></Cell><Cell><Data ss:Type="Number">1</Data></Cell><Cell><Data ss:Type="Number">0.631179954549238</Data></Cell><Cell><Data ss:Type="Number">0.360452389594379</Data></Cell><Cell><Data ss:Type="Number">0.664492675834494</Data></Cell><Cell><Data ss:Type="Number">0.97566190757326</Data></Cell><Cell><Data ss:Type="Number">0.682917969962918</Data></Cell><Cell><Data ss:Type="Number">0.703432257153304</Data></Cell><Cell><Data ss:Type="Number">0.526842474811273</Data></Cell><Cell><Data ss:Type="Number">0.551171069303689</Data></Cell><Cell><Data ss:Type="Number">0.451100754344859</Data></Cell><Cell><Data ss:Type="Number">0.628913393635649</Data></Cell><Cell><Data ss:Type="Number">0.559232260584828</Data></Cell><Cell><Data ss:Type="Number">0.427243303632373</Data></Cell><Cell><Data ss:Type="Number">0.542707453368489</Data></Cell><Cell><Data ss:Type="Number">0.699460048254187</Data></Cell><Cell><Data ss:Type="Number">0.709791288106745</Data></Cell><Cell><Data ss:Type="Number">0.428124094453653</Data></Cell><Cell><Data ss:Type="Number">0.722565994481221</Data></Cell><Cell><Data ss:Type="Number">0.443046708724257</Data></Cell><Cell><Data ss:Type="Number">1</Data></Cell><Cell><Data ss:Type="Number">0.333778136321323</Data></Cell><Cell><Data ss:Type="Number">0.729594558142111</Data></Cell><Cell><Data ss:Type="Number">0.593167099362094</Data></Cell><Cell><Data ss:Type="Number">0.806806635285437</Data></Cell><Cell><Data ss:Type="Number">0.917047730259509</Data></Cell><Cell><Data ss:Type="Number">0.429116874297647</Data></Cell><Cell><Data ss:Type="Number">0.666845306395861</Data></Cell><Cell><Data ss:Type="Number">0.634902104378549</Data></Cell><Cell><Data ss:Type="Number">0.407787372817473</Data></Cell><Cell><Data ss:Type="Number">0.669684209943919</Data></Cell><Cell><Data ss:Type="Number">0.57988311428673</Data></Cell><Cell><Data ss:Type="Number">0.708464997914838</Data></Cell><Cell><Data ss:Type="Number">0.479499203896404</Data></Cell><Cell><Data ss:Type="Number">0.772297627597941</Data></Cell><Cell><Data ss:Type="Number">0.469939233613151</Data></Cell><Cell><Data ss:Type="Number">0.512699255422898</Data></Cell><Cell><Data ss:Type="Number">0.554741735426954</Data></Cell><Cell><Data ss:Type="Number">0.899384026986416</Data></Cell><Cell><Data ss:Type="Number">0.772248848189925</Data></Cell><Cell><Data ss:Type="Number">0.627550479908002</Data></Cell><Cell><Data ss:Type="Number">0.691887395180195</Data></Cell><Cell><Data ss:Type="Number">0.570251606129226</Data></Cell><Cell><Data ss:Type="Number">0.65501000275334</Data></Cell><Cell><Data ss:Type="Number">0.556746108408374</Data></Cell><Cell><Data ss:Type="Number">0.543154680097058</Data></Cell><Cell><Data ss:Type="Number">0.855849738359044</Data></Cell><Cell><Data ss:Type="Number">0.712386636884649</Data></Cell><Cell><Data ss:Type="Number">0.545382884918569</Data></Cell><Cell><Data ss:Type="Number">0.528919586739863</Data></Cell><Cell><Data ss:Type="Number">0.808649732025448</Data></Cell><Cell><Data ss:Type="Number">0.697554510633104</Data></Cell><Cell><Data ss:Type="Number">0.744162173174816</Data></Cell><Cell><Data ss:Type="Number">1</Data></Cell><Cell><Data ss:Type="Number">0.585938885797522</Data></Cell><Cell><Data ss:Type="Number">0.733934994379801</Data></Cell><Cell><Data ss:Type="Number">0.495107409318399</Data></Cell><Cell><Data ss:Type="Number">0.489856672941024</Data></Cell><Cell><Data ss:Type="Number">0.671261827853525</Data></Cell><Cell><Data ss:Type="Number">0.114110767633573</Data></Cell><Cell><Data ss:Type="Number">0.142132258523222</Data></Cell><Cell><Data ss:Type="Number">0</Data></Cell><Cell><Data ss:Type="Number">0.218468910186616</Data></Cell><Cell><Data ss:Type="Number">0.204768085168587</Data></Cell><Cell><Data ss:Type="Number">0.226815143346952</Data></Cell><Cell><Data ss:Type="Number">0.300158873115886</Data></Cell><Cell><Data ss:Type="Number">0.281457414938238</Data></Cell><Cell><Data ss:Type="Number">0</Data></Cell><Cell><Data ss:Type="Number">0.291736307057452</Data></Cell><Cell><Data ss:Type="Number">0.265518086310817</Data></Cell><Cell><Data ss:Type="Number">0.261726495976332</Data></Cell><Cell><Data ss:Type="Number">0.279431382979561</Data></Cell><Cell><Data ss:Type="Number">0.346276449491264</Data></Cell><Cell><Data ss:Type="Number">0.151004727131705</Data></Cell><Cell><Data ss:Type="Number">0.262392957373827</Data></Cell><Cell><Data ss:Type="Number">0</Data></Cell><Cell><Data ss:Type="Number">0.283895895184119</Data></Cell><Cell><Data ss:Type="Number">0.231715977253112</Data></Cell><Cell><Data ss:Type="Number">0.275138241443745</Data></Cell><Cell><Data ss:Type="Number">0.27840063529155</Data></Cell><Cell><Data ss:Type="Number">0.258297180669511</Data></Cell><Cell><Data ss:Type="Number">0.270130680283992</Data></Cell><Cell><Data ss:Type="Number">0.279431382979561</Data></Cell><Cell><Data ss:Type="Number">0.210662593628446</Data></Cell><Cell><Data ss:Type="Number">0.244189237344177</Data></Cell><Cell><Data ss:Type="Number">0.1615748627882</Data></Cell><Cell><Data ss:Type="Number">0.208537350240069</Data></Cell><Cell><Data ss:Type="Number">0.201504843432201</Data></Cell><Cell><Data ss:Type="Number">0.136408859632919</Data></Cell><Cell><Data ss:Type="Number">0.250318817792559</Data></Cell><Cell><Data ss:Type="Number">0.222699455838652</Data></Cell><Cell><Data ss:Type="Number">0.214246137558546</Data></Cell><Cell><Data ss:Type="Number">0.248620183065972</Data></Cell><Cell><Data ss:Type="Number">0.160424783299324</Data></Cell><Cell><Data ss:Type="Number">0</Data></Cell><Cell><Data ss:Type="Number">0.211469314275124</Data></Cell><Cell><Data ss:Type="Number">0.237705069498672</Data></Cell><Cell><Data ss:Type="Number">0.248900520131367</Data></Cell><Cell><Data ss:Type="Number">0.33296520172134</Data></Cell><Cell><Data ss:Type="Number">0.179947644258359</Data></Cell><Cell><Data ss:Type="Number">0.138539355877328</Data></Cell><Cell><Data ss:Type="Number">0.194611031578479</Data></Cell><Cell><Data ss:Type="Number">0.210662593628446</Data></Cell><Cell><Data ss:Type="Number">0.286756163073974</Data></Cell><Cell><Data ss:Type="Number">0.183334446035989</Data></Cell><Cell><Data ss:Type="Number">0.286756163073974</Data></Cell><Cell><Data ss:Type="Number">0.242526818116222</Data></Cell><Cell><Data ss:Type="Number">0.192838697155451</Data></Cell><Cell><Data ss:Type="Number">0.260046389848993</Data></Cell><Cell><Data ss:Type="Number">0.221259288568314</Data></Cell><Cell><Data ss:Type="Number">0.288800396064995</Data></Cell><Cell><Data ss:Type="Number">0.269805977339302</Data></Cell><Cell><Data ss:Type="Number">0.240002702379918</Data></Cell><Cell><Data ss:Type="Number">0.222553971209956</Data></Cell><Cell><Data ss:Type="Number">0.0725981756923111</Data></Cell><Cell><Data ss:Type="Number">0.27840063529155</Data></Cell><Cell><Data ss:Type="Number">0.206376278375469</Data></Cell><Cell><Data ss:Type="Number">0.300924367852258</Data></Cell><Cell><Data ss:Type="Number">0.149139806568754</Data></Cell><Cell><Data ss:Type="Number">0.0374671453969035</Data></Cell><Cell><Data ss:Type="Number">0.161590490555147</Data></Cell><Cell><Data ss:Type="Number">0.189017781037802</Data></Cell><Cell><Data ss:Type="Number">0</Data></Cell><Cell><Data ss:Type="Number">0.1458089611203</Data></Cell><Cell><Data ss:Type="Number">0.245428547873963</Data></Cell><Cell><Data ss:Type="Number">0.281974592415427</Data></Cell><Cell><Data ss:Type="Number">0.32225218205724</Data></Cell><Cell><Data ss:Type="Number">0</Data></Cell><Cell><Data ss:Type="Number">0.307942932801904</Data></Cell><Cell><Data ss:Type="Number">0.29745920724623</Data></Cell><Cell><Data ss:Type="Number">0.226337910636797</Data></Cell><Cell><Data ss:Type="Number">0.214171455120757</Data></Cell><Cell><Data ss:Type="Number">0.157220703679265</Data></Cell><Cell><Data ss:Type="Number">0.142236562717781</Data></Cell><Cell><Data ss:Type="Number">0.0476587632328527</Data></Cell><Cell><Data ss:Type="Number">0.100784061468601</Data></Cell><Cell><Data ss:Type="Number">0.134838988303708</Data></Cell><Cell><Data ss:Type="Number">0.145022303261339</Data></Cell><Cell><Data ss:Type="Number">0.00130684621074905</Data></Cell><Cell><Data ss:Type="Number">0.084940808496166</Data></Cell><Cell><Data ss:Type="Number">0</Data></Cell><Cell><Data ss:Type="Number">0.0843262801287229</Data></Cell><Cell><Data ss:Type="Number">0</Data></Cell><Cell><Data ss:Type="Number">0.496442869746511</Data></Cell><Cell><Data ss:Type="Number">0.199586906715319</Data></Cell></Row><Row ss:Height="12.816"><Cell><Data ss:Type="String">WNT_SIGNALING_PATHWAY</Data></Cell><Cell><Data ss:Type="Number">0.367962753368078</Data></Cell><Cell><Data ss:Type="Number">0.654426612977657</Data></Cell><Cell><Data ss:Type="Number">0.715340405184666</Data></Cell><Cell><Data ss:Type="Number">0.645154732663259</Data></Cell><Cell><Data ss:Type="Number">0.410937487515866</Data></Cell><Cell><Data ss:Type="Number">0.798786283647441</Data></Cell><Cell><Data ss:Type="Number">0.562972690499287</Data></Cell><Cell><Data ss:Type="Number">0.440517006931369</Data></Cell><Cell><Data ss:Type="Number">0.445419164507921</Data></Cell><Cell><Data ss:Type="Number">0.454167255954317</Data></Cell><Cell><Data ss:Type="Number">0.444376994829928</Data></Cell><Cell><Data ss:Type="Number">0.684411282199617</Data></Cell><Cell><Data ss:Type="Number">0.527045672641304</Data></Cell><Cell><Data ss:Type="Number">0.360517434817584</Data></Cell><Cell><Data ss:Type="Number">0.554408949680762</Data></Cell><Cell><Data ss:Type="Number">0.458617077024134</Data></Cell><Cell><Data ss:Type="Number">0.730174042802049</Data></Cell><Cell><Data ss:Type="Number">0.428024833038586</Data></Cell><Cell><Data ss:Type="Number">0.469208728992377</Data></Cell><Cell><Data ss:Type="Number">0.463702574124126</Data></Cell><Cell><Data ss:Type="Number">0.450135508673389</Data></Cell><Cell><Data ss:Type="Number">0.385990754797615</Data></Cell><Cell><Data ss:Type="Number">0.414271747438622</Data></Cell><Cell><Data ss:Type="Number">0.503147334969327</Data></Cell><Cell><Data ss:Type="Number">0.588438220944125</Data></Cell><Cell><Data ss:Type="Number">0.523636872530093</Data></Cell><Cell><Data ss:Type="Number">1</Data></Cell><Cell><Data ss:Type="Number">0.463484473484738</Data></Cell><Cell><Data ss:Type="Number">0.779172578501799</Data></Cell><Cell><Data ss:Type="Number">0.576803307808492</Data></Cell><Cell><Data ss:Type="Number">0.296190908748438</Data></Cell><Cell><Data ss:Type="Number">0.639197971938614</Data></Cell><Cell><Data ss:Type="Number">0.731666803927758</Data></Cell><Cell><Data ss:Type="Number">0.641961841320933</Data></Cell><Cell><Data ss:Type="Number">0.635638773121662</Data></Cell><Cell><Data ss:Type="Number">0.472160437518509</Data></Cell><Cell><Data ss:Type="Number">0.5319743345719</Data></Cell><Cell><Data ss:Type="Number">0.433725079899473</Data></Cell><Cell><Data ss:Type="Number">0.5843511558337</Data></Cell><Cell><Data ss:Type="Number">0.508704593374671</Data></Cell><Cell><Data ss:Type="Number">0.336105389722258</Data></Cell><Cell><Data ss:Type="Number">0.469521094598137</Data></Cell><Cell><Data ss:Type="Number">0.358145950617222</Data></Cell><Cell><Data ss:Type="Number">0.672247931573429</Data></Cell><Cell><Data ss:Type="Number">0.371311798820659</Data></Cell><Cell><Data ss:Type="Number">0.365788744255272</Data></Cell><Cell><Data ss:Type="Number">0.425305309558687</Data></Cell><Cell><Data ss:Type="Number">0.699983471033814</Data></Cell><Cell><Data ss:Type="Number">0.319284124578149</Data></Cell><Cell><Data ss:Type="Number">0.69931213456515</Data></Cell><Cell><Data ss:Type="Number">0.575517604653527</Data></Cell><Cell><Data ss:Type="Number">0.576641952871305</Data></Cell><Cell><Data ss:Type="Number">0.713477866401701</Data></Cell><Cell><Data ss:Type="Number">0.387788242653844</Data></Cell><Cell><Data ss:Type="Number">0.513938612546873</Data></Cell><Cell><Data ss:Type="Number">0.822903725094231</Data></Cell><Cell><Data ss:Type="Number">0.430863570598739</Data></Cell><Cell><Data ss:Type="Number">0.516377689015936</Data></Cell><Cell><Data ss:Type="Number">0.499390077518829</Data></Cell><Cell><Data ss:Type="Number">0.354323620484871</Data></Cell><Cell><Data ss:Type="Number">0.508567478568195</Data></Cell><Cell><Data ss:Type="Number">0.636426495896815</Data></Cell><Cell><Data ss:Type="Number">0.435224762976292</Data></Cell><Cell><Data ss:Type="Number">0.531493797802252</Data></Cell><Cell><Data ss:Type="Number">0.577098718447977</Data></Cell><Cell><Data ss:Type="Number">0.561849801178327</Data></Cell><Cell><Data ss:Type="Number">0.680106738345557</Data></Cell><Cell><Data ss:Type="Number">0.389918120050939</Data></Cell><Cell><Data ss:Type="Number">0.310502669625328</Data></Cell><Cell><Data ss:Type="Number">0.576515133452682</Data></Cell><Cell><Data ss:Type="Number">0.559182377626992</Data></Cell><Cell><Data ss:Type="Number">0.521112718179472</Data></Cell><Cell><Data ss:Type="Number">0.4350735033738</Data></Cell><Cell><Data ss:Type="Number">0.599626558838407</Data></Cell><Cell><Data ss:Type="Number">0.464835114078743</Data></Cell><Cell><Data ss:Type="Number">0.557127417443323</Data></Cell><Cell><Data ss:Type="Number">0.49418515304867</Data></Cell><Cell><Data ss:Type="Number">0.666970653243387</Data></Cell><Cell><Data ss:Type="Number">0.581853468076675</Data></Cell><Cell><Data ss:Type="Number">0.688576648503447</Data></Cell><Cell><Data ss:Type="Number">0.522976523617413</Data></Cell><Cell><Data ss:Type="Number">0.546426651537449</Data></Cell><Cell><Data ss:Type="Number">0.535421070296478</Data></Cell><Cell><Data ss:Type="Number">0.495244438261968</Data></Cell><Cell><Data ss:Type="Number">0.505596487018522</Data></Cell><Cell><Data ss:Type="Number">0.303744100449415</Data></Cell><Cell><Data ss:Type="Number">0.0882485112873541</Data></Cell><Cell><Data ss:Type="Number">0.150339702776198</Data></Cell><Cell><Data ss:Type="Number">0</Data></Cell><Cell><Data ss:Type="Number">0.202643821799689</Data></Cell><Cell><Data ss:Type="Number">0.18007562555026</Data></Cell><Cell><Data ss:Type="Number">0.322553127469237</Data></Cell><Cell><Data ss:Type="Number">0.255803853895076</Data></Cell><Cell><Data ss:Type="Number">0.2442851711874</Data></Cell><Cell><Data ss:Type="Number">0</Data></Cell><Cell><Data ss:Type="Number">0.263240440580157</Data></Cell><Cell><Data ss:Type="Number">0.237684117029952</Data></Cell><Cell><Data ss:Type="Number">0.243364246879278</Data></Cell><Cell><Data ss:Type="Number">0.267111772018776</Data></Cell><Cell><Data ss:Type="Number">0.267111772018776</Data></Cell><Cell><Data ss:Type="Number">0.1194100380001</Data></Cell><Cell><Data ss:Type="Number">0.259552578646948</Data></Cell><Cell><Data ss:Type="Number">0.0201769401147498</Data></Cell><Cell><Data ss:Type="Number">0.23537549492979</Data></Cell><Cell><Data ss:Type="Number">0.205968621658382</Data></Cell><Cell><Data ss:Type="Number">0.250579790067318</Data></Cell><Cell><Data ss:Type="Number">0.233825971566862</Data></Cell><Cell><Data ss:Type="Number">0.224699402942267</Data></Cell><Cell><Data ss:Type="Number">0.23692581990853</Data></Cell><Cell><Data ss:Type="Number">0.247661645299404</Data></Cell><Cell><Data ss:Type="Number">0.192061614145364</Data></Cell><Cell><Data ss:Type="Number">0.227214752702807</Data></Cell><Cell><Data ss:Type="Number">0.147757957349428</Data></Cell><Cell><Data ss:Type="Number">0.194797022900736</Data></Cell><Cell><Data ss:Type="Number">0.170640588900342</Data></Cell><Cell><Data ss:Type="Number">0.122445509479138</Data></Cell><Cell><Data ss:Type="Number">0.218486314179921</Data></Cell><Cell><Data ss:Type="Number">0.179550927414689</Data></Cell><Cell><Data ss:Type="Number">0.195324984403771</Data></Cell><Cell><Data ss:Type="Number">0.228551335954245</Data></Cell><Cell><Data ss:Type="Number">0.131214449550953</Data></Cell><Cell><Data ss:Type="Number">0.0586403603870596</Data></Cell><Cell><Data ss:Type="Number">0.179656193730369</Data></Cell><Cell><Data ss:Type="Number">0.210778687953174</Data></Cell><Cell><Data ss:Type="Number">0.194576783050875</Data></Cell><Cell><Data ss:Type="Number">0.272015293024443</Data></Cell><Cell><Data ss:Type="Number">0.165018437521445</Data></Cell><Cell><Data ss:Type="Number">0.145307087340636</Data></Cell><Cell><Data ss:Type="Number">0.139352842799901</Data></Cell><Cell><Data ss:Type="Number">0.204036128569967</Data></Cell><Cell><Data ss:Type="Number">0.24553765053762</Data></Cell><Cell><Data ss:Type="Number">0.149600825584106</Data></Cell><Cell><Data ss:Type="Number">0.229420061295404</Data></Cell><Cell><Data ss:Type="Number">0.201263816308964</Data></Cell><Cell><Data ss:Type="Number">0.201946143609059</Data></Cell><Cell><Data ss:Type="Number">0.170937972738099</Data></Cell><Cell><Data ss:Type="Number">0.205802859106814</Data></Cell><Cell><Data ss:Type="Number">0.240834318077985</Data></Cell><Cell><Data ss:Type="Number">0.224261265281818</Data></Cell><Cell><Data ss:Type="Number">0.225803944156622</Data></Cell><Cell><Data ss:Type="Number">0.177451509727619</Data></Cell><Cell><Data ss:Type="Number">0.0598025653813476</Data></Cell><Cell><Data ss:Type="Number">0.243415007108731</Data></Cell><Cell><Data ss:Type="Number">0.173433386317628</Data></Cell><Cell><Data ss:Type="Number">0.251236755889696</Data></Cell><Cell><Data ss:Type="Number">0.0799032335180394</Data></Cell><Cell><Data ss:Type="Number">0.0449350992649499</Data></Cell><Cell><Data ss:Type="Number">0.195759714739273</Data></Cell><Cell><Data ss:Type="Number">0.181952370697533</Data></Cell><Cell><Data ss:Type="Number">0</Data></Cell><Cell><Data ss:Type="Number">0.123208358210893</Data></Cell><Cell><Data ss:Type="Number">0.252415142771597</Data></Cell><Cell><Data ss:Type="Number">0.247661645299404</Data></Cell><Cell><Data ss:Type="Number">0.267111772018776</Data></Cell><Cell><Data ss:Type="Number">0</Data></Cell><Cell><Data ss:Type="Number">0.249348980536488</Data></Cell><Cell><Data ss:Type="Number">0.257152526258259</Data></Cell><Cell><Data ss:Type="Number">0.181104654200935</Data></Cell><Cell><Data ss:Type="Number">0.154785869956677</Data></Cell><Cell><Data ss:Type="Number">0.13111139659123</Data></Cell><Cell><Data ss:Type="Number">0.152705735958753</Data></Cell><Cell><Data ss:Type="Number">0.0229013523633401</Data></Cell><Cell><Data ss:Type="Number">0.0648466235928427</Data></Cell><Cell><Data ss:Type="Number">0.0720732832692418</Data></Cell><Cell><Data ss:Type="Number">0.15348537463704</Data></Cell><Cell><Data ss:Type="Number">0</Data></Cell><Cell><Data ss:Type="Number">0.0716143246610729</Data></Cell><Cell><Data ss:Type="Number">0</Data></Cell><Cell><Data ss:Type="Number">0.0522832197261946</Data></Cell><Cell><Data ss:Type="Number">0</Data></Cell><Cell><Data ss:Type="Number">0.650445399798935</Data></Cell><Cell><Data ss:Type="Number">0.193450724334682</Data></Cell></Row><Row ss:Height="12.816"><Cell><Data ss:Type="String">DORSO_VENTRAL_AXIS_FORMATION</Data></Cell><Cell><Data ss:Type="Number">0.46806869403024</Data></Cell><Cell><Data ss:Type="Number">0.943966030846702</Data></Cell><Cell><Data ss:Type="Number">0.970486453472771</Data></Cell><Cell><Data ss:Type="Number">0.988907462728294</Data></Cell><Cell><Data ss:Type="Number">0.508003061113324</Data></Cell><Cell><Data ss:Type="Number">0.875136723443909</Data></Cell><Cell><Data ss:Type="Number">0.820394138591324</Data></Cell><Cell><Data ss:Type="Number">0.385151642769797</Data></Cell><Cell><Data ss:Type="Number">0.651243524976166</Data></Cell><Cell><Data ss:Type="Number">0.421512152482301</Data></Cell><Cell><Data ss:Type="Number">0.639777134333861</Data></Cell><Cell><Data ss:Type="Number">0.894250710233624</Data></Cell><Cell><Data ss:Type="Number">0.655093722547082</Data></Cell><Cell><Data ss:Type="Number">0.572724599517301</Data></Cell><Cell><Data ss:Type="Number">0.656723850792435</Data></Cell><Cell><Data ss:Type="Number">0.304914232403889</Data></Cell><Cell><Data ss:Type="Number">0.922627043249252</Data></Cell><Cell><Data ss:Type="Number">0.412403986697557</Data></Cell><Cell><Data ss:Type="Number">0.510789578796175</Data></Cell><Cell><Data ss:Type="Number">0.337098532594674</Data></Cell><Cell><Data ss:Type="Number">0.678270150047372</Data></Cell><Cell><Data ss:Type="Number">0.314059375829363</Data></Cell><Cell><Data ss:Type="Number">0.593689160827534</Data></Cell><Cell><Data ss:Type="Number">0.684852577359104</Data></Cell><Cell><Data ss:Type="Number">0.856110132797813</Data></Cell><Cell><Data ss:Type="Number">0.86309487548737</Data></Cell><Cell><Data ss:Type="Number">0.923440794457923</Data></Cell><Cell><Data ss:Type="Number">0.484470110064121</Data></Cell><Cell><Data ss:Type="Number">1</Data></Cell><Cell><Data ss:Type="Number">0.694931573464473</Data></Cell><Cell><Data ss:Type="Number">0.562873317282463</Data></Cell><Cell><Data ss:Type="Number">0.88542877103722</Data></Cell><Cell><Data ss:Type="Number">1</Data></Cell><Cell><Data ss:Type="Number">0.489090762574385</Data></Cell><Cell><Data ss:Type="Number">0.904673207729932</Data></Cell><Cell><Data ss:Type="Number">0.848850531224461</Data></Cell><Cell><Data ss:Type="Number">0.829464023939146</Data></Cell><Cell><Data ss:Type="Number">0.352680632779611</Data></Cell><Cell><Data ss:Type="Number">0.912755136600322</Data></Cell><Cell><Data ss:Type="Number">0.754436332277874</Data></Cell><Cell><Data ss:Type="Number">0.54546516999587</Data></Cell><Cell><Data ss:Type="Number">0.868625861690199</Data></Cell><Cell><Data ss:Type="Number">0.509308495083602</Data></Cell><Cell><Data ss:Type="Number">0.919037056322906</Data></Cell><Cell><Data ss:Type="Number">0.456532759129715</Data></Cell><Cell><Data ss:Type="Number">0.593070953089888</Data></Cell><Cell><Data ss:Type="Number">0.391306608119812</Data></Cell><Cell><Data ss:Type="Number">1</Data></Cell><Cell><Data ss:Type="Number">0.203932920175765</Data></Cell><Cell><Data ss:Type="Number">0.986153374346411</Data></Cell><Cell><Data ss:Type="Number">0.979019557959113</Data></Cell><Cell><Data ss:Type="Number">0.418466026717853</Data></Cell><Cell><Data ss:Type="Number">0.963296496359718</Data></Cell><Cell><Data ss:Type="Number">0.292493970851295</Data></Cell><Cell><Data ss:Type="Number">0.896651665424851</Data></Cell><Cell><Data ss:Type="Number">0.985075725442696</Data></Cell><Cell><Data ss:Type="Number">0.268730319144999</Data></Cell><Cell><Data ss:Type="Number">0.656723850792435</Data></Cell><Cell><Data ss:Type="Number">0.792582847753126</Data></Cell><Cell><Data ss:Type="Number">0.474015866631832</Data></Cell><Cell><Data ss:Type="Number">0.763175342793603</Data></Cell><Cell><Data ss:Type="Number">0.737850327376418</Data></Cell><Cell><Data ss:Type="Number">0.405436924584569</Data></Cell><Cell><Data ss:Type="Number">0.352263946995455</Data></Cell><Cell><Data ss:Type="Number">0.851092119644355</Data></Cell><Cell><Data ss:Type="Number">0.654249829108233</Data></Cell><Cell><Data ss:Type="Number">0.359406439980624</Data></Cell><Cell><Data ss:Type="Number">0.582623009518068</Data></Cell><Cell><Data ss:Type="Number">0.300433668210681</Data></Cell><Cell><Data ss:Type="Number">0.786976582833826</Data></Cell><Cell><Data ss:Type="Number">0.718824851210589</Data></Cell><Cell><Data ss:Type="Number">0.890129898942705</Data></Cell><Cell><Data ss:Type="Number">0.346606617108526</Data></Cell><Cell><Data ss:Type="Number">0.659936866511323</Data></Cell><Cell><Data ss:Type="Number">0.578765528054968</Data></Cell><Cell><Data ss:Type="Number">0.447801046900283</Data></Cell><Cell><Data ss:Type="Number">0.456971048577403</Data></Cell><Cell><Data ss:Type="Number">0.972846153505987</Data></Cell><Cell><Data ss:Type="Number">1</Data></Cell><Cell><Data ss:Type="Number">0.896723374471154</Data></Cell><Cell><Data ss:Type="Number">0.873738275446494</Data></Cell><Cell><Data ss:Type="Number">0.773098119674729</Data></Cell><Cell><Data ss:Type="Number">0.265495035646621</Data></Cell><Cell><Data ss:Type="Number">0.779856906563992</Data></Cell><Cell><Data ss:Type="Number">0.847672763898401</Data></Cell><Cell><Data ss:Type="Number">0.564998300337628</Data></Cell><Cell><Data ss:Type="Number">0.0678938374237343</Data></Cell><Cell><Data ss:Type="Number">0.102474590831074</Data></Cell><Cell><Data ss:Type="Number">0.0616845393130467</Data></Cell><Cell><Data ss:Type="Number">0.156150737491988</Data></Cell><Cell><Data ss:Type="Number">0.24733357468494</Data></Cell><Cell><Data ss:Type="Number">0.37559130231983</Data></Cell><Cell><Data ss:Type="Number">0.226130250979907</Data></Cell><Cell><Data ss:Type="Number">0.17771527987462</Data></Cell><Cell><Data ss:Type="Number">0.0818207601552192</Data></Cell><Cell><Data ss:Type="Number">0.24220091767993</Data></Cell><Cell><Data ss:Type="Number">0.20211849112289</Data></Cell><Cell><Data ss:Type="Number">0.277729044203866</Data></Cell><Cell><Data ss:Type="Number">0.251301769397384</Data></Cell><Cell><Data ss:Type="Number">0.299719334886762</Data></Cell><Cell><Data ss:Type="Number">0.0720924272741733</Data></Cell><Cell><Data ss:Type="Number">0.206481312908766</Data></Cell><Cell><Data ss:Type="Number">0</Data></Cell><Cell><Data ss:Type="Number">0.207242297154742</Data></Cell><Cell><Data ss:Type="Number">0.280238861628901</Data></Cell><Cell><Data ss:Type="Number">0.226774378691159</Data></Cell><Cell><Data ss:Type="Number">0.188992990080659</Data></Cell><Cell><Data ss:Type="Number">0.181406529348742</Data></Cell><Cell><Data ss:Type="Number">0.206989162248059</Data></Cell><Cell><Data ss:Type="Number">0.191311073201169</Data></Cell><Cell><Data ss:Type="Number">0.119941052571697</Data></Cell><Cell><Data ss:Type="Number">0.16895107022526</Data></Cell><Cell><Data ss:Type="Number">0.194894428224271</Data></Cell><Cell><Data ss:Type="Number">0.12486644115975</Data></Cell><Cell><Data ss:Type="Number">0.149395113537119</Data></Cell><Cell><Data ss:Type="Number">0.148761239501085</Data></Cell><Cell><Data ss:Type="Number">0.212551364238111</Data></Cell><Cell><Data ss:Type="Number">0.170977334663622</Data></Cell><Cell><Data ss:Type="Number">0.125508788311456</Data></Cell><Cell><Data ss:Type="Number">0.232185531256011</Data></Cell><Cell><Data ss:Type="Number">0.115302213029099</Data></Cell><Cell><Data ss:Type="Number">0.113367678597003</Data></Cell><Cell><Data ss:Type="Number">0.0891675624393683</Data></Cell><Cell><Data ss:Type="Number">0.171164329600678</Data></Cell><Cell><Data ss:Type="Number">0.178228855634472</Data></Cell><Cell><Data ss:Type="Number">0.266527440938183</Data></Cell><Cell><Data ss:Type="Number">0.205815566659618</Data></Cell><Cell><Data ss:Type="Number">0.0738039409759378</Data></Cell><Cell><Data ss:Type="Number">0.0530681423163287</Data></Cell><Cell><Data ss:Type="Number">0.176578568617444</Data></Cell><Cell><Data ss:Type="Number">0.234470468179516</Data></Cell><Cell><Data ss:Type="Number">0.313120308395804</Data></Cell><Cell><Data ss:Type="Number">0.184566986488722</Data></Cell><Cell><Data ss:Type="Number">0.278275680815121</Data></Cell><Cell><Data ss:Type="Number">0.17557469367065</Data></Cell><Cell><Data ss:Type="Number">0.122182997705306</Data></Cell><Cell><Data ss:Type="Number">0.14580406268647</Data></Cell><Cell><Data ss:Type="Number">0.242520407642007</Data></Cell><Cell><Data ss:Type="Number">0.245189135173868</Data></Cell><Cell><Data ss:Type="Number">0.142368507869131</Data></Cell><Cell><Data ss:Type="Number">0.130121043825121</Data></Cell><Cell><Data ss:Type="Number">0.00960264467375178</Data></Cell><Cell><Data ss:Type="Number">0.192644226997643</Data></Cell><Cell><Data ss:Type="Number">0.275616622458466</Data></Cell><Cell><Data ss:Type="Number">0.213080303555915</Data></Cell><Cell><Data ss:Type="Number">0.10336286469221</Data></Cell><Cell><Data ss:Type="Number">0.120322191758134</Data></Cell><Cell><Data ss:Type="Number">0.328064542656522</Data></Cell><Cell><Data ss:Type="Number">0.0880232581923391</Data></Cell><Cell><Data ss:Type="Number">0.132805234247114</Data></Cell><Cell><Data ss:Type="Number">0.0788460796604843</Data></Cell><Cell><Data ss:Type="Number">0.293505207196475</Data></Cell><Cell><Data ss:Type="Number">0.217340190732171</Data></Cell><Cell><Data ss:Type="Number">0.341279451303049</Data></Cell><Cell><Data ss:Type="Number">0.0437429314172065</Data></Cell><Cell><Data ss:Type="Number">0.245659589412327</Data></Cell><Cell><Data ss:Type="Number">0.256145017831352</Data></Cell><Cell><Data ss:Type="Number">0.15971643809244</Data></Cell><Cell><Data ss:Type="Number">0.152022886551479</Data></Cell><Cell><Data ss:Type="Number">0.144949086019713</Data></Cell><Cell><Data ss:Type="Number">0.314506536639898</Data></Cell><Cell><Data ss:Type="Number">0.0328972570045577</Data></Cell><Cell><Data ss:Type="Number">0.0440040983680392</Data></Cell><Cell><Data ss:Type="Number">0.0727623338857463</Data></Cell><Cell><Data ss:Type="Number">0.153233143150134</Data></Cell><Cell><Data ss:Type="Number">0.063567135855077</Data></Cell><Cell><Data ss:Type="Number">0.0896825493601086</Data></Cell><Cell><Data ss:Type="Number">0.0869860075102966</Data></Cell><Cell><Data ss:Type="Number">0.0907740403016058</Data></Cell><Cell><Data ss:Type="Number">0.0721766352879989</Data></Cell><Cell><Data ss:Type="Number">0.112286059571857</Data></Cell><Cell><Data ss:Type="Number">0.128713790342118</Data></Cell></Row><Row ss:Height="12.816"><Cell><Data ss:Type="String">HEDGEHOG_SIGNALING_PATHWAY</Data></Cell><Cell><Data ss:Type="Number">0.496015886845556</Data></Cell><Cell><Data ss:Type="Number">0.691270309908961</Data></Cell><Cell><Data ss:Type="Number">0.994285479546637</Data></Cell><Cell><Data ss:Type="Number">0.555527000040568</Data></Cell><Cell><Data ss:Type="Number">0.392963814055266</Data></Cell><Cell><Data ss:Type="Number">0.640329531330946</Data></Cell><Cell><Data ss:Type="Number">0.572213198803522</Data></Cell><Cell><Data ss:Type="Number">0.468839267215944</Data></Cell><Cell><Data ss:Type="Number">0.582154850363581</Data></Cell><Cell><Data ss:Type="Number">0.467574552305746</Data></Cell><Cell><Data ss:Type="Number">0.543361062276262</Data></Cell><Cell><Data ss:Type="Number">0.787089645898303</Data></Cell><Cell><Data ss:Type="Number">0.602869926306746</Data></Cell><Cell><Data ss:Type="Number">0.451588197580003</Data></Cell><Cell><Data ss:Type="Number">0.477681154729599</Data></Cell><Cell><Data ss:Type="Number">0.412463201006336</Data></Cell><Cell><Data ss:Type="Number">0.776028477886842</Data></Cell><Cell><Data ss:Type="Number">0.534294326512228</Data></Cell><Cell><Data ss:Type="Number">0.498908471098646</Data></Cell><Cell><Data ss:Type="Number">0.325806990886223</Data></Cell><Cell><Data ss:Type="Number">0.585372828933131</Data></Cell><Cell><Data ss:Type="Number">0.385884368221085</Data></Cell><Cell><Data ss:Type="Number">0.394786936938872</Data></Cell><Cell><Data ss:Type="Number">0.512397503884094</Data></Cell><Cell><Data ss:Type="Number">0.559968790593931</Data></Cell><Cell><Data ss:Type="Number">0.540094936032134</Data></Cell><Cell><Data ss:Type="Number">0.708545591596218</Data></Cell><Cell><Data ss:Type="Number">0.54060485531911</Data></Cell><Cell><Data ss:Type="Number">0.750860308098361</Data></Cell><Cell><Data ss:Type="Number">0.411054282919842</Data></Cell><Cell><Data ss:Type="Number">0.409590583491847</Data></Cell><Cell><Data ss:Type="Number">0.569627235076071</Data></Cell><Cell><Data ss:Type="Number">1</Data></Cell><Cell><Data ss:Type="Number">0.646073442984292</Data></Cell><Cell><Data ss:Type="Number">0.572831197813739</Data></Cell><Cell><Data ss:Type="Number">0.480085330129661</Data></Cell><Cell><Data ss:Type="Number">0.677692829331132</Data></Cell><Cell><Data ss:Type="Number">0.343078838257982</Data></Cell><Cell><Data ss:Type="Number">0.642244408993337</Data></Cell><Cell><Data ss:Type="Number">0.56472490937289</Data></Cell><Cell><Data ss:Type="Number">0.408830704972184</Data></Cell><Cell><Data ss:Type="Number">0.551003815429439</Data></Cell><Cell><Data ss:Type="Number">0.508189942088909</Data></Cell><Cell><Data ss:Type="Number">0.731137947515965</Data></Cell><Cell><Data ss:Type="Number">0.348780425800252</Data></Cell><Cell><Data ss:Type="Number">0.523941561424509</Data></Cell><Cell><Data ss:Type="Number">0.461072378280048</Data></Cell><Cell><Data ss:Type="Number">0.723319115879728</Data></Cell><Cell><Data ss:Type="Number">0.300797093667997</Data></Cell><Cell><Data ss:Type="Number">1</Data></Cell><Cell><Data ss:Type="Number">0.762873115465674</Data></Cell><Cell><Data ss:Type="Number">0.714732899843608</Data></Cell><Cell><Data ss:Type="Number">0.769961622095477</Data></Cell><Cell><Data ss:Type="Number">0.481941183008314</Data></Cell><Cell><Data ss:Type="Number">0.528112597311373</Data></Cell><Cell><Data ss:Type="Number">0.893996364807706</Data></Cell><Cell><Data ss:Type="Number">0.447807341917646</Data></Cell><Cell><Data ss:Type="Number">0.646144993504318</Data></Cell><Cell><Data ss:Type="Number">0.605413135291448</Data></Cell><Cell><Data ss:Type="Number">0.451588197580003</Data></Cell><Cell><Data ss:Type="Number">0.60305102138593</Data></Cell><Cell><Data ss:Type="Number">0.7659977218126</Data></Cell><Cell><Data ss:Type="Number">0.482050020872665</Data></Cell><Cell><Data ss:Type="Number">0.474935146744213</Data></Cell><Cell><Data ss:Type="Number">0.676100890960255</Data></Cell><Cell><Data ss:Type="Number">0.612535529724349</Data></Cell><Cell><Data ss:Type="Number">0.638710081099678</Data></Cell><Cell><Data ss:Type="Number">0.508956001397331</Data></Cell><Cell><Data ss:Type="Number">0.479161684383914</Data></Cell><Cell><Data ss:Type="Number">0.756292626407959</Data></Cell><Cell><Data ss:Type="Number">0.560693851419945</Data></Cell><Cell><Data ss:Type="Number">0.644928190250706</Data></Cell><Cell><Data ss:Type="Number">0.478138412257017</Data></Cell><Cell><Data ss:Type="Number">0.715985045311791</Data></Cell><Cell><Data ss:Type="Number">0.514234325737433</Data></Cell><Cell><Data ss:Type="Number">0.609185956773028</Data></Cell><Cell><Data ss:Type="Number">0.615481540983271</Data></Cell><Cell><Data ss:Type="Number">0.945862502515061</Data></Cell><Cell><Data ss:Type="Number">0.787619997120662</Data></Cell><Cell><Data ss:Type="Number">0.581970078885304</Data></Cell><Cell><Data ss:Type="Number">0.726324449918146</Data></Cell><Cell><Data ss:Type="Number">0.59849061487893</Data></Cell><Cell><Data ss:Type="Number">0.641277191926064</Data></Cell><Cell><Data ss:Type="Number">0.587416027529171</Data></Cell><Cell><Data ss:Type="Number">0.362230522159842</Data></Cell><Cell><Data ss:Type="Number">0.423964828160321</Data></Cell><Cell><Data ss:Type="Number">0.134432366363508</Data></Cell><Cell><Data ss:Type="Number">0.169853051723331</Data></Cell><Cell><Data ss:Type="Number">0.0268744086933131</Data></Cell><Cell><Data ss:Type="Number">0.210428723553798</Data></Cell><Cell><Data ss:Type="Number">0.183907743915691</Data></Cell><Cell><Data ss:Type="Number">0.259191540407232</Data></Cell><Cell><Data ss:Type="Number">0.297878753173563</Data></Cell><Cell><Data ss:Type="Number">0.260765313395564</Data></Cell><Cell><Data ss:Type="Number">0</Data></Cell><Cell><Data ss:Type="Number">0.29995279103813</Data></Cell><Cell><Data ss:Type="Number">0.29995279103813</Data></Cell><Cell><Data ss:Type="Number">0.266634843680371</Data></Cell><Cell><Data ss:Type="Number">0.277573022505861</Data></Cell><Cell><Data ss:Type="Number">0.314406887132718</Data></Cell><Cell><Data ss:Type="Number">0.146373259671741</Data></Cell><Cell><Data ss:Type="Number">0.285146987432306</Data></Cell><Cell><Data ss:Type="Number">0.0458465574725828</Data></Cell><Cell><Data ss:Type="Number">0.28294537936692</Data></Cell><Cell><Data ss:Type="Number">0.224111540216181</Data></Cell><Cell><Data ss:Type="Number">0.26864817377015</Data></Cell><Cell><Data ss:Type="Number">0.302224731044766</Data></Cell><Cell><Data ss:Type="Number">0.272674809093342</Data></Cell><Cell><Data ss:Type="Number">0.27743728467866</Data></Cell><Cell><Data ss:Type="Number">0.291004125993968</Data></Cell><Cell><Data ss:Type="Number">0.237588765969314</Data></Cell><Cell><Data ss:Type="Number">0.243504366523131</Data></Cell><Cell><Data ss:Type="Number">0.182282843088245</Data></Cell><Cell><Data ss:Type="Number">0.224567389711814</Data></Cell><Cell><Data ss:Type="Number">0.192888636414615</Data></Cell><Cell><Data ss:Type="Number">0.163480313886741</Data></Cell><Cell><Data ss:Type="Number">0.241005894814609</Data></Cell><Cell><Data ss:Type="Number">0.197218933152538</Data></Cell><Cell><Data ss:Type="Number">0.223982452798805</Data></Cell><Cell><Data ss:Type="Number">0.232088269923986</Data></Cell><Cell><Data ss:Type="Number">0.132774899354869</Data></Cell><Cell><Data ss:Type="Number">0.00143257095484693</Data></Cell><Cell><Data ss:Type="Number">0.1836420386195</Data></Cell><Cell><Data ss:Type="Number">0.212578136277827</Data></Cell><Cell><Data ss:Type="Number">0.256585554978699</Data></Cell><Cell><Data ss:Type="Number">0.338520466832989</Data></Cell><Cell><Data ss:Type="Number">0.176843059286326</Data></Cell><Cell><Data ss:Type="Number">0.185918053220342</Data></Cell><Cell><Data ss:Type="Number">0.160743777642462</Data></Cell><Cell><Data ss:Type="Number">0.203245726500426</Data></Cell><Cell><Data ss:Type="Number">0.258656712071221</Data></Cell><Cell><Data ss:Type="Number">0.125730245823621</Data></Cell><Cell><Data ss:Type="Number">0.26467943090962</Data></Cell><Cell><Data ss:Type="Number">0.127268789384051</Data></Cell><Cell><Data ss:Type="Number">0.176491629618983</Data></Cell><Cell><Data ss:Type="Number">0.168690300626362</Data></Cell><Cell><Data ss:Type="Number">0.21400175078026</Data></Cell><Cell><Data ss:Type="Number">0.240924205159544</Data></Cell><Cell><Data ss:Type="Number">0.235949991719779</Data></Cell><Cell><Data ss:Type="Number">0.242906056397956</Data></Cell><Cell><Data ss:Type="Number">0.214727469017766</Data></Cell><Cell><Data ss:Type="Number">0.0742604793054614</Data></Cell><Cell><Data ss:Type="Number">0.286205269027358</Data></Cell><Cell><Data ss:Type="Number">0.181460375884649</Data></Cell><Cell><Data ss:Type="Number">0.340501680314121</Data></Cell><Cell><Data ss:Type="Number">0.0870217011289284</Data></Cell><Cell><Data ss:Type="Number">0.0623204573024994</Data></Cell><Cell><Data ss:Type="Number">0.158270613293646</Data></Cell><Cell><Data ss:Type="Number">0.16030059238038</Data></Cell><Cell><Data ss:Type="Number">0.0109120995291738</Data></Cell><Cell><Data ss:Type="Number">0.175852702386058</Data></Cell><Cell><Data ss:Type="Number">0.261681571236241</Data></Cell><Cell><Data ss:Type="Number">0.295691503557082</Data></Cell><Cell><Data ss:Type="Number">0.267631957284521</Data></Cell><Cell><Data ss:Type="Number">0.0196384866485072</Data></Cell><Cell><Data ss:Type="Number">0.301452401171182</Data></Cell><Cell><Data ss:Type="Number">0.335753924349419</Data></Cell><Cell><Data ss:Type="Number">0.256610853975107</Data></Cell><Cell><Data ss:Type="Number">0.234992470653419</Data></Cell><Cell><Data ss:Type="Number">0.190258856097969</Data></Cell><Cell><Data ss:Type="Number">0.128491295022898</Data></Cell><Cell><Data ss:Type="Number">0.0275734063943985</Data></Cell><Cell><Data ss:Type="Number">0.0567445250317685</Data></Cell><Cell><Data ss:Type="Number">0.0617773964069013</Data></Cell><Cell><Data ss:Type="Number">0.153746553761279</Data></Cell><Cell><Data ss:Type="Number">0.0292114007656195</Data></Cell><Cell><Data ss:Type="Number">0.0839031670984385</Data></Cell><Cell><Data ss:Type="Number">0.00255045385899584</Data></Cell><Cell><Data ss:Type="Number">0.0524742489353354</Data></Cell><Cell><Data ss:Type="Number">0</Data></Cell><Cell><Data ss:Type="Number">0.585471246614992</Data></Cell><Cell><Data ss:Type="Number">0.204438114502627</Data></Cell></Row><Row ss:Height="12.816"><Cell><Data ss:Type="String">TGF_BETA_SIGNALING_PATHWAY</Data></Cell><Cell><Data ss:Type="Number">0.896150530377439</Data></Cell><Cell><Data ss:Type="Number">0.706287334137676</Data></Cell><Cell><Data ss:Type="Number">0.595976520178579</Data></Cell><Cell><Data ss:Type="Number">0.561738050902529</Data></Cell><Cell><Data ss:Type="Number">0.339490959625016</Data></Cell><Cell><Data ss:Type="Number">0.826669812572355</Data></Cell><Cell><Data ss:Type="Number">0.587051306547876</Data></Cell><Cell><Data ss:Type="Number">0.502828277267629</Data></Cell><Cell><Data ss:Type="Number">0.480160517394711</Data></Cell><Cell><Data ss:Type="Number">0.435441090417935</Data></Cell><Cell><Data ss:Type="Number">0.498314938023546</Data></Cell><Cell><Data ss:Type="Number">0.833311286990802</Data></Cell><Cell><Data ss:Type="Number">0.388749510550995</Data></Cell><Cell><Data ss:Type="Number">0.887014785444291</Data></Cell><Cell><Data ss:Type="Number">0.50081645314344</Data></Cell><Cell><Data ss:Type="Number">0.410422366311976</Data></Cell><Cell><Data ss:Type="Number">0.740018083227869</Data></Cell><Cell><Data ss:Type="Number">0.5014712721802</Data></Cell><Cell><Data ss:Type="Number">0.950657170746487</Data></Cell><Cell><Data ss:Type="Number">0.388731163481837</Data></Cell><Cell><Data ss:Type="Number">0.476069434933396</Data></Cell><Cell><Data ss:Type="Number">0.47043248629376</Data></Cell><Cell><Data ss:Type="Number">0.32045810254465</Data></Cell><Cell><Data ss:Type="Number">0.492116936374954</Data></Cell><Cell><Data ss:Type="Number">0.519031251931466</Data></Cell><Cell><Data ss:Type="Number">0.539564188269295</Data></Cell><Cell><Data ss:Type="Number">0.870899278040029</Data></Cell><Cell><Data ss:Type="Number">0.494842401434634</Data></Cell><Cell><Data ss:Type="Number">0.721196129127001</Data></Cell><Cell><Data ss:Type="Number">0.593799965827977</Data></Cell><Cell><Data ss:Type="Number">0.271642899804877</Data></Cell><Cell><Data ss:Type="Number">0.758432989348029</Data></Cell><Cell><Data ss:Type="Number">0.66791759872291</Data></Cell><Cell><Data ss:Type="Number">0.624090739533198</Data></Cell><Cell><Data ss:Type="Number">0.686416227116211</Data></Cell><Cell><Data ss:Type="Number">0.494842401434634</Data></Cell><Cell><Data ss:Type="Number">0.441818248794484</Data></Cell><Cell><Data ss:Type="Number">0.373211918611806</Data></Cell><Cell><Data ss:Type="Number">0.531484193745334</Data></Cell><Cell><Data ss:Type="Number">0.593126131279378</Data></Cell><Cell><Data ss:Type="Number">0.308398797614437</Data></Cell><Cell><Data ss:Type="Number">0.455712281619131</Data></Cell><Cell><Data ss:Type="Number">0.938654259765682</Data></Cell><Cell><Data ss:Type="Number">0.787683466899327</Data></Cell><Cell><Data ss:Type="Number">0.387627260965053</Data></Cell><Cell><Data ss:Type="Number">1</Data></Cell><Cell><Data ss:Type="Number">0.439927253658705</Data></Cell><Cell><Data ss:Type="Number">0.783763562877977</Data></Cell><Cell><Data ss:Type="Number">0.396884896538875</Data></Cell><Cell><Data ss:Type="Number">0.628081088672145</Data></Cell><Cell><Data ss:Type="Number">0.698240905427855</Data></Cell><Cell><Data ss:Type="Number">0.722938933652148</Data></Cell><Cell><Data ss:Type="Number">0.738644048721546</Data></Cell><Cell><Data ss:Type="Number">0.466185919316851</Data></Cell><Cell><Data ss:Type="Number">0.639378294111751</Data></Cell><Cell><Data ss:Type="Number">0.693926588059457</Data></Cell><Cell><Data ss:Type="Number">0.466185919316851</Data></Cell><Cell><Data ss:Type="Number">0.797604792603626</Data></Cell><Cell><Data ss:Type="Number">0.498314938023546</Data></Cell><Cell><Data ss:Type="Number">0.957774451086081</Data></Cell><Cell><Data ss:Type="Number">0.421118093399327</Data></Cell><Cell><Data ss:Type="Number">0.719489858320726</Data></Cell><Cell><Data ss:Type="Number">0.428073063188664</Data></Cell><Cell><Data ss:Type="Number">0.440350769680566</Data></Cell><Cell><Data ss:Type="Number">0.515796429507969</Data></Cell><Cell><Data ss:Type="Number">0.690520761442804</Data></Cell><Cell><Data ss:Type="Number">0.597394323075733</Data></Cell><Cell><Data ss:Type="Number">0.826397866889667</Data></Cell><Cell><Data ss:Type="Number">1</Data></Cell><Cell><Data ss:Type="Number">0.622203061790633</Data></Cell><Cell><Data ss:Type="Number">0.531484193745334</Data></Cell><Cell><Data ss:Type="Number">0.538959479541498</Data></Cell><Cell><Data ss:Type="Number">0.419663746037843</Data></Cell><Cell><Data ss:Type="Number">0.577301147215442</Data></Cell><Cell><Data ss:Type="Number">0.822703448922218</Data></Cell><Cell><Data ss:Type="Number">0.494842401434634</Data></Cell><Cell><Data ss:Type="Number">0.507848576178167</Data></Cell><Cell><Data ss:Type="Number">0.701220252341104</Data></Cell><Cell><Data ss:Type="Number">0.771892809424594</Data></Cell><Cell><Data ss:Type="Number">0.626854704639085</Data></Cell><Cell><Data ss:Type="Number">0.591176824192359</Data></Cell><Cell><Data ss:Type="Number">0.578431603873786</Data></Cell><Cell><Data ss:Type="Number">0.769002197091733</Data></Cell><Cell><Data ss:Type="Number">0.490662291080588</Data></Cell><Cell><Data ss:Type="Number">0.507848576178167</Data></Cell><Cell><Data ss:Type="Number">0.342732652486255</Data></Cell><Cell><Data ss:Type="Number">0.0316049982288417</Data></Cell><Cell><Data ss:Type="Number">0.0759457106631175</Data></Cell><Cell><Data ss:Type="Number">0</Data></Cell><Cell><Data ss:Type="Number">0.159545937350818</Data></Cell><Cell><Data ss:Type="Number">0.106035189011576</Data></Cell><Cell><Data ss:Type="Number">0.177519666402538</Data></Cell><Cell><Data ss:Type="Number">0.22355572500157</Data></Cell><Cell><Data ss:Type="Number">0.272799247664887</Data></Cell><Cell><Data ss:Type="Number">0</Data></Cell><Cell><Data ss:Type="Number">0.231432684063244</Data></Cell><Cell><Data ss:Type="Number">0.225587745724532</Data></Cell><Cell><Data ss:Type="Number">0.212414046791684</Data></Cell><Cell><Data ss:Type="Number">0.226164378170421</Data></Cell><Cell><Data ss:Type="Number">0.289748257947962</Data></Cell><Cell><Data ss:Type="Number">0.0761260305312876</Data></Cell><Cell><Data ss:Type="Number">0.22474367342332</Data></Cell><Cell><Data ss:Type="Number">0</Data></Cell><Cell><Data ss:Type="Number">0.216398928989667</Data></Cell><Cell><Data ss:Type="Number">0.138629664727499</Data></Cell><Cell><Data ss:Type="Number">0.207892432371788</Data></Cell><Cell><Data ss:Type="Number">0.216398928989667</Data></Cell><Cell><Data ss:Type="Number">0.219488696549969</Data></Cell><Cell><Data ss:Type="Number">0.214417523903232</Data></Cell><Cell><Data ss:Type="Number">0.237447277704697</Data></Cell><Cell><Data ss:Type="Number">0.153802675154703</Data></Cell><Cell><Data ss:Type="Number">0.171957576176397</Data></Cell><Cell><Data ss:Type="Number">0.0959580636949109</Data></Cell><Cell><Data ss:Type="Number">0.114411884002076</Data></Cell><Cell><Data ss:Type="Number">0.115875304269588</Data></Cell><Cell><Data ss:Type="Number">0.0897761774412632</Data></Cell><Cell><Data ss:Type="Number">0.177131941377895</Data></Cell><Cell><Data ss:Type="Number">0.123865325954812</Data></Cell><Cell><Data ss:Type="Number">0.139910042775662</Data></Cell><Cell><Data ss:Type="Number">0.175186854835737</Data></Cell><Cell><Data ss:Type="Number">0.0480253155900739</Data></Cell><Cell><Data ss:Type="Number">0</Data></Cell><Cell><Data ss:Type="Number">0.109746236171401</Data></Cell><Cell><Data ss:Type="Number">0.167412030814921</Data></Cell><Cell><Data ss:Type="Number">0.172417692008029</Data></Cell><Cell><Data ss:Type="Number">0.233694824991336</Data></Cell><Cell><Data ss:Type="Number">0.0967436996226251</Data></Cell><Cell><Data ss:Type="Number">0.0977331435583803</Data></Cell><Cell><Data ss:Type="Number">0.0927096119595362</Data></Cell><Cell><Data ss:Type="Number">0.12016361465436</Data></Cell><Cell><Data ss:Type="Number">0.190488100657197</Data></Cell><Cell><Data ss:Type="Number">0.0825632720999035</Data></Cell><Cell><Data ss:Type="Number">0.212414046791684</Data></Cell><Cell><Data ss:Type="Number">0.162575931763421</Data></Cell><Cell><Data ss:Type="Number">0.121584099547918</Data></Cell><Cell><Data ss:Type="Number">0.153666414872548</Data></Cell><Cell><Data ss:Type="Number">0.152825916284175</Data></Cell><Cell><Data ss:Type="Number">0.167719310092991</Data></Cell><Cell><Data ss:Type="Number">0.166566556356377</Data></Cell><Cell><Data ss:Type="Number">0.161792203539096</Data></Cell><Cell><Data ss:Type="Number">0.146718979426714</Data></Cell><Cell><Data ss:Type="Number">0.0249349455520298</Data></Cell><Cell><Data ss:Type="Number">0.222508664103404</Data></Cell><Cell><Data ss:Type="Number">0.123569537081618</Data></Cell><Cell><Data ss:Type="Number">0.264132405924194</Data></Cell><Cell><Data ss:Type="Number">0.0529906225826176</Data></Cell><Cell><Data ss:Type="Number">0.0365905572862861</Data></Cell><Cell><Data ss:Type="Number">0.0660406861449561</Data></Cell><Cell><Data ss:Type="Number">0.10262070702493</Data></Cell><Cell><Data ss:Type="Number">0.0293435916400697</Data></Cell><Cell><Data ss:Type="Number">0.0677914646156588</Data></Cell><Cell><Data ss:Type="Number">0.194105542400415</Data></Cell><Cell><Data ss:Type="Number">0.230671668157128</Data></Cell><Cell><Data ss:Type="Number">0.222508664103404</Data></Cell><Cell><Data ss:Type="Number">0.0346841193361764</Data></Cell><Cell><Data ss:Type="Number">0.227212664884167</Data></Cell><Cell><Data ss:Type="Number">0.266140113111692</Data></Cell><Cell><Data ss:Type="Number">0.155985335001765</Data></Cell><Cell><Data ss:Type="Number">0.164473839453625</Data></Cell><Cell><Data ss:Type="Number">0.070158111817809</Data></Cell><Cell><Data ss:Type="Number">0.0611158447068643</Data></Cell><Cell><Data ss:Type="Number">0</Data></Cell><Cell><Data ss:Type="Number">0.0410802288768492</Data></Cell><Cell><Data ss:Type="Number">0.0232102105896996</Data></Cell><Cell><Data ss:Type="Number">0.07403533948999</Data></Cell><Cell><Data ss:Type="Number">0</Data></Cell><Cell><Data ss:Type="Number">0.030281137454202</Data></Cell><Cell><Data ss:Type="Number">0.00177851161708349</Data></Cell><Cell><Data ss:Type="Number">0.0232764276634057</Data></Cell><Cell><Data ss:Type="Number">0</Data></Cell><Cell><Data ss:Type="Number">0.266660850695745</Data></Cell><Cell><Data ss:Type="Number">0.137529026173599</Data></Cell></Row><Row ss:Height="12.816"><Cell><Data ss:Type="String">AXON_GUIDANCE</Data></Cell><Cell><Data ss:Type="Number">0.697298543539499</Data></Cell><Cell><Data ss:Type="Number">0.714571422427604</Data></Cell><Cell><Data ss:Type="Number">0.904298112115161</Data></Cell><Cell><Data ss:Type="Number">0.735379491742429</Data></Cell><Cell><Data ss:Type="Number">0.440169189468634</Data></Cell><Cell><Data ss:Type="Number">0.708425522540999</Data></Cell><Cell><Data ss:Type="Number">0.66590107028163</Data></Cell><Cell><Data ss:Type="Number">0.45722804441276</Data></Cell><Cell><Data ss:Type="Number">0.599976420899833</Data></Cell><Cell><Data ss:Type="Number">0.469490928597868</Data></Cell><Cell><Data ss:Type="Number">0.523036450894773</Data></Cell><Cell><Data ss:Type="Number">1</Data></Cell><Cell><Data ss:Type="Number">0.758847728406504</Data></Cell><Cell><Data ss:Type="Number">0.483476516065906</Data></Cell><Cell><Data ss:Type="Number">0.637191864737272</Data></Cell><Cell><Data ss:Type="Number">0.471412857441974</Data></Cell><Cell><Data ss:Type="Number">0.743063350915931</Data></Cell><Cell><Data ss:Type="Number">0.546371192169432</Data></Cell><Cell><Data ss:Type="Number">0.486306349874022</Data></Cell><Cell><Data ss:Type="Number">0.427816833308145</Data></Cell><Cell><Data ss:Type="Number">0.48294282781463</Data></Cell><Cell><Data ss:Type="Number">0.391187774408397</Data></Cell><Cell><Data ss:Type="Number">0.500081335791939</Data></Cell><Cell><Data ss:Type="Number">0.639080386972285</Data></Cell><Cell><Data ss:Type="Number">0.577683375800259</Data></Cell><Cell><Data ss:Type="Number">0.662899743176941</Data></Cell><Cell><Data ss:Type="Number">0.731120078068058</Data></Cell><Cell><Data ss:Type="Number">0.531158286694317</Data></Cell><Cell><Data ss:Type="Number">0.674626677242436</Data></Cell><Cell><Data ss:Type="Number">0.700730770531177</Data></Cell><Cell><Data ss:Type="Number">0.509582917362943</Data></Cell><Cell><Data ss:Type="Number">0.733875089310343</Data></Cell><Cell><Data ss:Type="Number">0.786063589134777</Data></Cell><Cell><Data ss:Type="Number">0.766796693396771</Data></Cell><Cell><Data ss:Type="Number">0.66128081740415</Data></Cell><Cell><Data ss:Type="Number">0.509243716170698</Data></Cell><Cell><Data ss:Type="Number">1</Data></Cell><Cell><Data ss:Type="Number">0.461297047266271</Data></Cell><Cell><Data ss:Type="Number">1</Data></Cell><Cell><Data ss:Type="Number">0.538184874825969</Data></Cell><Cell><Data ss:Type="Number">0.453829335188991</Data></Cell><Cell><Data ss:Type="Number">0.602325852770812</Data></Cell><Cell><Data ss:Type="Number">0.570033608290858</Data></Cell><Cell><Data ss:Type="Number">0.764490164664431</Data></Cell><Cell><Data ss:Type="Number">0.399273916654664</Data></Cell><Cell><Data ss:Type="Number">0.695497894384163</Data></Cell><Cell><Data ss:Type="Number">0.520381157572502</Data></Cell><Cell><Data ss:Type="Number">0.786063589134777</Data></Cell><Cell><Data ss:Type="Number">0.32946144728339</Data></Cell><Cell><Data ss:Type="Number">0.73268665573843</Data></Cell><Cell><Data ss:Type="Number">0.820839445370375</Data></Cell><Cell><Data ss:Type="Number">0.696254811386175</Data></Cell><Cell><Data ss:Type="Number">0.718943332929817</Data></Cell><Cell><Data ss:Type="Number">0.451803962439469</Data></Cell><Cell><Data ss:Type="Number">0.652815125738092</Data></Cell><Cell><Data ss:Type="Number">0.715332483588248</Data></Cell><Cell><Data ss:Type="Number">0.414895800638026</Data></Cell><Cell><Data ss:Type="Number">0.736942577111101</Data></Cell><Cell><Data ss:Type="Number">0.55045984949857</Data></Cell><Cell><Data ss:Type="Number">0.80195177752828</Data></Cell><Cell><Data ss:Type="Number">0.585342158217558</Data></Cell><Cell><Data ss:Type="Number">0.882552321345482</Data></Cell><Cell><Data ss:Type="Number">0.443828654767615</Data></Cell><Cell><Data ss:Type="Number">0.583345115789197</Data></Cell><Cell><Data ss:Type="Number">0.644477686331284</Data></Cell><Cell><Data ss:Type="Number">0.57575877847666</Data></Cell><Cell><Data ss:Type="Number">0.715615410499418</Data></Cell><Cell><Data ss:Type="Number">0.612975071786627</Data></Cell><Cell><Data ss:Type="Number">0.525905987603304</Data></Cell><Cell><Data ss:Type="Number">0.540088922625739</Data></Cell><Cell><Data ss:Type="Number">0.598587952248237</Data></Cell><Cell><Data ss:Type="Number">0.618707026362439</Data></Cell><Cell><Data ss:Type="Number">0.552898233416559</Data></Cell><Cell><Data ss:Type="Number">0.940058549761918</Data></Cell><Cell><Data ss:Type="Number">0.56741550276248</Data></Cell><Cell><Data ss:Type="Number">0.537727757583535</Data></Cell><Cell><Data ss:Type="Number">0.476138998435309</Data></Cell><Cell><Data ss:Type="Number">0.758051918932938</Data></Cell><Cell><Data ss:Type="Number">0.622572844877524</Data></Cell><Cell><Data ss:Type="Number">0.931012765931233</Data></Cell><Cell><Data ss:Type="Number">1</Data></Cell><Cell><Data ss:Type="Number">0.806584671702431</Data></Cell><Cell><Data ss:Type="Number">0.691466740529771</Data></Cell><Cell><Data ss:Type="Number">0.564406614533512</Data></Cell><Cell><Data ss:Type="Number">0.551826549408127</Data></Cell><Cell><Data ss:Type="Number">0.56246817909081</Data></Cell><Cell><Data ss:Type="Number">0.135145137554861</Data></Cell><Cell><Data ss:Type="Number">0.178521941157944</Data></Cell><Cell><Data ss:Type="Number">0</Data></Cell><Cell><Data ss:Type="Number">0.207156629865292</Data></Cell><Cell><Data ss:Type="Number">0.187569761828812</Data></Cell><Cell><Data ss:Type="Number">0.273123900002317</Data></Cell><Cell><Data ss:Type="Number">0.247906484820379</Data></Cell><Cell><Data ss:Type="Number">0.253793011963885</Data></Cell><Cell><Data ss:Type="Number">0</Data></Cell><Cell><Data ss:Type="Number">0.267773247043401</Data></Cell><Cell><Data ss:Type="Number">0.255100146612295</Data></Cell><Cell><Data ss:Type="Number">0.286939942699378</Data></Cell><Cell><Data ss:Type="Number">0.260693948129561</Data></Cell><Cell><Data ss:Type="Number">0.32001076434657</Data></Cell><Cell><Data ss:Type="Number">0.194304174618231</Data></Cell><Cell><Data ss:Type="Number">0.248561029268145</Data></Cell><Cell><Data ss:Type="Number">0.0860656171054391</Data></Cell><Cell><Data ss:Type="Number">0.258541942457686</Data></Cell><Cell><Data ss:Type="Number">0.209719629186328</Data></Cell><Cell><Data ss:Type="Number">0.255716417076174</Data></Cell><Cell><Data ss:Type="Number">0.246488153897791</Data></Cell><Cell><Data ss:Type="Number">0.243983474140255</Data></Cell><Cell><Data ss:Type="Number">0.252361021841214</Data></Cell><Cell><Data ss:Type="Number">0.266501118623692</Data></Cell><Cell><Data ss:Type="Number">0.199101719646773</Data></Cell><Cell><Data ss:Type="Number">0.239610518800842</Data></Cell><Cell><Data ss:Type="Number">0.176318750477272</Data></Cell><Cell><Data ss:Type="Number">0.231909346789037</Data></Cell><Cell><Data ss:Type="Number">0.197157340561977</Data></Cell><Cell><Data ss:Type="Number">0.160361654518547</Data></Cell><Cell><Data ss:Type="Number">0.235914402387769</Data></Cell><Cell><Data ss:Type="Number">0.21574223095017</Data></Cell><Cell><Data ss:Type="Number">0.198043863170539</Data></Cell><Cell><Data ss:Type="Number">0.227778048080579</Data></Cell><Cell><Data ss:Type="Number">0.151051657731941</Data></Cell><Cell><Data ss:Type="Number">0.0556071874999101</Data></Cell><Cell><Data ss:Type="Number">0.198455388357922</Data></Cell><Cell><Data ss:Type="Number">0.207586281458382</Data></Cell><Cell><Data ss:Type="Number">0.237115633784081</Data></Cell><Cell><Data ss:Type="Number">0.301259011420809</Data></Cell><Cell><Data ss:Type="Number">0.192803419712081</Data></Cell><Cell><Data ss:Type="Number">0.178984211290381</Data></Cell><Cell><Data ss:Type="Number">0.200018781729542</Data></Cell><Cell><Data ss:Type="Number">0.218933093622723</Data></Cell><Cell><Data ss:Type="Number">0.262907240244646</Data></Cell><Cell><Data ss:Type="Number">0.191296514762738</Data></Cell><Cell><Data ss:Type="Number">0.252721468360217</Data></Cell><Cell><Data ss:Type="Number">0.185958506293079</Data></Cell><Cell><Data ss:Type="Number">0.205783141052467</Data></Cell><Cell><Data ss:Type="Number">0.20658318709537</Data></Cell><Cell><Data ss:Type="Number">0.207701719655991</Data></Cell><Cell><Data ss:Type="Number">0.228925311113807</Data></Cell><Cell><Data ss:Type="Number">0.25549542247591</Data></Cell><Cell><Data ss:Type="Number">0.235142462758283</Data></Cell><Cell><Data ss:Type="Number">0.199116246152025</Data></Cell><Cell><Data ss:Type="Number">0.101474641902926</Data></Cell><Cell><Data ss:Type="Number">0.25611635533598</Data></Cell><Cell><Data ss:Type="Number">0.20206441804146</Data></Cell><Cell><Data ss:Type="Number">0.254822577608559</Data></Cell><Cell><Data ss:Type="Number">0.105666359399243</Data></Cell><Cell><Data ss:Type="Number">0.0623393831908452</Data></Cell><Cell><Data ss:Type="Number">0.146524542396647</Data></Cell><Cell><Data ss:Type="Number">0.207212195021897</Data></Cell><Cell><Data ss:Type="Number">0</Data></Cell><Cell><Data ss:Type="Number">0.16371766163009</Data></Cell><Cell><Data ss:Type="Number">0.244735518056221</Data></Cell><Cell><Data ss:Type="Number">0.299286456591739</Data></Cell><Cell><Data ss:Type="Number">0.306642297684685</Data></Cell><Cell><Data ss:Type="Number">0</Data></Cell><Cell><Data ss:Type="Number">0.28883836126704</Data></Cell><Cell><Data ss:Type="Number">0.314737083681024</Data></Cell><Cell><Data ss:Type="Number">0.212145375407458</Data></Cell><Cell><Data ss:Type="Number">0.219426107312405</Data></Cell><Cell><Data ss:Type="Number">0.1675207466673</Data></Cell><Cell><Data ss:Type="Number">0.113722624190327</Data></Cell><Cell><Data ss:Type="Number">0.0492237174961154</Data></Cell><Cell><Data ss:Type="Number">0.11161024447034</Data></Cell><Cell><Data ss:Type="Number">0.110492134299593</Data></Cell><Cell><Data ss:Type="Number">0.171241817289832</Data></Cell><Cell><Data ss:Type="Number">0.0346328614863864</Data></Cell><Cell><Data ss:Type="Number">0.145481100169608</Data></Cell><Cell><Data ss:Type="Number">0.00790193594471639</Data></Cell><Cell><Data ss:Type="Number">0.0761716544305059</Data></Cell><Cell><Data ss:Type="Number">0.0253689701152738</Data></Cell><Cell><Data ss:Type="Number">0</Data></Cell><Cell><Data ss:Type="Number">0.220165397261974</Data></Cell></Row><Row ss:Height="12.816"><Cell><Data ss:Type="String">VEGF_SIGNALING_PATHWAY</Data></Cell><Cell><Data ss:Type="Number">0.320140814679204</Data></Cell><Cell><Data ss:Type="Number">0.755211143828424</Data></Cell><Cell><Data ss:Type="Number">0.751125818578974</Data></Cell><Cell><Data ss:Type="Number">0.749172367253138</Data></Cell><Cell><Data ss:Type="Number">0.380404494762221</Data></Cell><Cell><Data ss:Type="Number">0.75776040070576</Data></Cell><Cell><Data ss:Type="Number">0.600012415534557</Data></Cell><Cell><Data ss:Type="Number">0.510307070114862</Data></Cell><Cell><Data ss:Type="Number">0.614869406241591</Data></Cell><Cell><Data ss:Type="Number">0.435006106082978</Data></Cell><Cell><Data ss:Type="Number">0.554759868909321</Data></Cell><Cell><Data ss:Type="Number">0.810559022271784</Data></Cell><Cell><Data ss:Type="Number">0.805769354226442</Data></Cell><Cell><Data ss:Type="Number">0.354021511814649</Data></Cell><Cell><Data ss:Type="Number">0.474825904346003</Data></Cell><Cell><Data ss:Type="Number">0.477959456542711</Data></Cell><Cell><Data ss:Type="Number">0.859565898939813</Data></Cell><Cell><Data ss:Type="Number">0.524218045600877</Data></Cell><Cell><Data ss:Type="Number">0.423685469003393</Data></Cell><Cell><Data ss:Type="Number">0.600504982512342</Data></Cell><Cell><Data ss:Type="Number">0.56588322656656</Data></Cell><Cell><Data ss:Type="Number">0.134500859555982</Data></Cell><Cell><Data ss:Type="Number">0.38643169453225</Data></Cell><Cell><Data ss:Type="Number">0.552015914537263</Data></Cell><Cell><Data ss:Type="Number">0.718774063745152</Data></Cell><Cell><Data ss:Type="Number">0.70274319341701</Data></Cell><Cell><Data ss:Type="Number">1</Data></Cell><Cell><Data ss:Type="Number">0.621842684685071</Data></Cell><Cell><Data ss:Type="Number">0.707507075064961</Data></Cell><Cell><Data ss:Type="Number">0.699985371015656</Data></Cell><Cell><Data ss:Type="Number">0.302122503648565</Data></Cell><Cell><Data ss:Type="Number">0.687451103747853</Data></Cell><Cell><Data ss:Type="Number">0.83343183695711</Data></Cell><Cell><Data ss:Type="Number">0.835200929714034</Data></Cell><Cell><Data ss:Type="Number">0.755462380243557</Data></Cell><Cell><Data ss:Type="Number">0.49851096929212</Data></Cell><Cell><Data ss:Type="Number">0.653283755274197</Data></Cell><Cell><Data ss:Type="Number">0.353441077650935</Data></Cell><Cell><Data ss:Type="Number">0.761059689852125</Data></Cell><Cell><Data ss:Type="Number">0.492067428319426</Data></Cell><Cell><Data ss:Type="Number">0.372504851603752</Data></Cell><Cell><Data ss:Type="Number">0.713338600570596</Data></Cell><Cell><Data ss:Type="Number">0.39815490480992</Data></Cell><Cell><Data ss:Type="Number">0.868373287431339</Data></Cell><Cell><Data ss:Type="Number">0.331030455393828</Data></Cell><Cell><Data ss:Type="Number">0.411683792780203</Data></Cell><Cell><Data ss:Type="Number">0.388656472131993</Data></Cell><Cell><Data ss:Type="Number">0.788797789627245</Data></Cell><Cell><Data ss:Type="Number">0.155688622277502</Data></Cell><Cell><Data ss:Type="Number">0.780526556662818</Data></Cell><Cell><Data ss:Type="Number">0.814441785871832</Data></Cell><Cell><Data ss:Type="Number">0.807680281327514</Data></Cell><Cell><Data ss:Type="Number">0.621098700185676</Data></Cell><Cell><Data ss:Type="Number">0.454277226118726</Data></Cell><Cell><Data ss:Type="Number">0.588928863434468</Data></Cell><Cell><Data ss:Type="Number">0.966536274432223</Data></Cell><Cell><Data ss:Type="Number">0.154100610388584</Data></Cell><Cell><Data ss:Type="Number">0.403140935754984</Data></Cell><Cell><Data ss:Type="Number">0.647430888502111</Data></Cell><Cell><Data ss:Type="Number">0.539751737287023</Data></Cell><Cell><Data ss:Type="Number">0.590447528431863</Data></Cell><Cell><Data ss:Type="Number">0.567744242681079</Data></Cell><Cell><Data ss:Type="Number">0.369463790367356</Data></Cell><Cell><Data ss:Type="Number">0.695893726278933</Data></Cell><Cell><Data ss:Type="Number">0.737309114006499</Data></Cell><Cell><Data ss:Type="Number">0.4946688147504</Data></Cell><Cell><Data ss:Type="Number">0.765131489885542</Data></Cell><Cell><Data ss:Type="Number">0.411683792780203</Data></Cell><Cell><Data ss:Type="Number">0.254929301092217</Data></Cell><Cell><Data ss:Type="Number">0.345929321585293</Data></Cell><Cell><Data ss:Type="Number">0.569402452537962</Data></Cell><Cell><Data ss:Type="Number">0.70150730226889</Data></Cell><Cell><Data ss:Type="Number">0.671732496487383</Data></Cell><Cell><Data ss:Type="Number">0.508328904474663</Data></Cell><Cell><Data ss:Type="Number">0.379638346876554</Data></Cell><Cell><Data ss:Type="Number">0.614025284247263</Data></Cell><Cell><Data ss:Type="Number">0.581102023889986</Data></Cell><Cell><Data ss:Type="Number">0.74153285117086</Data></Cell><Cell><Data ss:Type="Number">0.759477040580107</Data></Cell><Cell><Data ss:Type="Number">0.7426149308194</Data></Cell><Cell><Data ss:Type="Number">0.705013586821356</Data></Cell><Cell><Data ss:Type="Number">0.582896524842881</Data></Cell><Cell><Data ss:Type="Number">0.693839060684632</Data></Cell><Cell><Data ss:Type="Number">0.644652151473913</Data></Cell><Cell><Data ss:Type="Number">0.592534291978519</Data></Cell><Cell><Data ss:Type="Number">0.293000552485743</Data></Cell><Cell><Data ss:Type="Number">0.105984451257632</Data></Cell><Cell><Data ss:Type="Number">0.120411939107586</Data></Cell><Cell><Data ss:Type="Number">0.0148801397638578</Data></Cell><Cell><Data ss:Type="Number">0.140632270302799</Data></Cell><Cell><Data ss:Type="Number">0.164026436634203</Data></Cell><Cell><Data ss:Type="Number">0.5937840150357</Data></Cell><Cell><Data ss:Type="Number">0.22216775792606</Data></Cell><Cell><Data ss:Type="Number">0.175551687363238</Data></Cell><Cell><Data ss:Type="Number">0</Data></Cell><Cell><Data ss:Type="Number">0.188721865588506</Data></Cell><Cell><Data ss:Type="Number">0.161083520059063</Data></Cell><Cell><Data ss:Type="Number">0.22216775792606</Data></Cell><Cell><Data ss:Type="Number">0.181566958152048</Data></Cell><Cell><Data ss:Type="Number">0.341422915474453</Data></Cell><Cell><Data ss:Type="Number">0.107012143307313</Data></Cell><Cell><Data ss:Type="Number">0.242127859014012</Data></Cell><Cell><Data ss:Type="Number">0.0749009613488005</Data></Cell><Cell><Data ss:Type="Number">0.17962178301281</Data></Cell><Cell><Data ss:Type="Number">0.178248740567916</Data></Cell><Cell><Data ss:Type="Number">0.210893047984863</Data></Cell><Cell><Data ss:Type="Number">0.156951089677804</Data></Cell><Cell><Data ss:Type="Number">0.144098561237042</Data></Cell><Cell><Data ss:Type="Number">0.169766902634977</Data></Cell><Cell><Data ss:Type="Number">0.214446897716145</Data></Cell><Cell><Data ss:Type="Number">0.164025804578327</Data></Cell><Cell><Data ss:Type="Number">0.143746579327096</Data></Cell><Cell><Data ss:Type="Number">0.114624093662605</Data></Cell><Cell><Data ss:Type="Number">0.147738807260047</Data></Cell><Cell><Data ss:Type="Number">0.14587830892342</Data></Cell><Cell><Data ss:Type="Number">0.0572110403766297</Data></Cell><Cell><Data ss:Type="Number">0.159607399688592</Data></Cell><Cell><Data ss:Type="Number">0.148413093689974</Data></Cell><Cell><Data ss:Type="Number">0.163830345309273</Data></Cell><Cell><Data ss:Type="Number">0.15471278777332</Data></Cell><Cell><Data ss:Type="Number">0.14700887662033</Data></Cell><Cell><Data ss:Type="Number">0.0972919517721078</Data></Cell><Cell><Data ss:Type="Number">0.130841703504225</Data></Cell><Cell><Data ss:Type="Number">0.140787379008664</Data></Cell><Cell><Data ss:Type="Number">0.1341059205729</Data></Cell><Cell><Data ss:Type="Number">0.186400485858887</Data></Cell><Cell><Data ss:Type="Number">0.133130487242822</Data></Cell><Cell><Data ss:Type="Number">0.11464451386549</Data></Cell><Cell><Data ss:Type="Number">0.108343975202768</Data></Cell><Cell><Data ss:Type="Number">0.133607763666446</Data></Cell><Cell><Data ss:Type="Number">0.182475731021037</Data></Cell><Cell><Data ss:Type="Number">0.195774314315301</Data></Cell><Cell><Data ss:Type="Number">0.197442963491322</Data></Cell><Cell><Data ss:Type="Number">0.0818438598951719</Data></Cell><Cell><Data ss:Type="Number">0.142472669321583</Data></Cell><Cell><Data ss:Type="Number">0.127733781470132</Data></Cell><Cell><Data ss:Type="Number">0.128960398763308</Data></Cell><Cell><Data ss:Type="Number">0.212324840721832</Data></Cell><Cell><Data ss:Type="Number">0.159525797630853</Data></Cell><Cell><Data ss:Type="Number">0.154938526834343</Data></Cell><Cell><Data ss:Type="Number">0.127700369919974</Data></Cell><Cell><Data ss:Type="Number">0.0526042247652543</Data></Cell><Cell><Data ss:Type="Number">0.207048740629644</Data></Cell><Cell><Data ss:Type="Number">0.164640385226982</Data></Cell><Cell><Data ss:Type="Number">0.198869038529666</Data></Cell><Cell><Data ss:Type="Number">0.0925702577169784</Data></Cell><Cell><Data ss:Type="Number">0.053736551108462</Data></Cell><Cell><Data ss:Type="Number">0.157938260800223</Data></Cell><Cell><Data ss:Type="Number">0.133483221276739</Data></Cell><Cell><Data ss:Type="Number">0</Data></Cell><Cell><Data ss:Type="Number">0.109748188590443</Data></Cell><Cell><Data ss:Type="Number">0.202466456061193</Data></Cell><Cell><Data ss:Type="Number">0.188652303540148</Data></Cell><Cell><Data ss:Type="Number">0.242633458455579</Data></Cell><Cell><Data ss:Type="Number">0</Data></Cell><Cell><Data ss:Type="Number">0.192944061432344</Data></Cell><Cell><Data ss:Type="Number">0.19771521986127</Data></Cell><Cell><Data ss:Type="Number">0.223528476951788</Data></Cell><Cell><Data ss:Type="Number">0.134153845374219</Data></Cell><Cell><Data ss:Type="Number">0.147488892665112</Data></Cell><Cell><Data ss:Type="Number">0.247576123556027</Data></Cell><Cell><Data ss:Type="Number">0.0901321208351097</Data></Cell><Cell><Data ss:Type="Number">0.0995027481743256</Data></Cell><Cell><Data ss:Type="Number">0.103164136008249</Data></Cell><Cell><Data ss:Type="Number">0.174200777361504</Data></Cell><Cell><Data ss:Type="Number">0.0379623291304338</Data></Cell><Cell><Data ss:Type="Number">0.0974178281105605</Data></Cell><Cell><Data ss:Type="Number">0.0535776019433685</Data></Cell><Cell><Data ss:Type="Number">0.0867701694377524</Data></Cell><Cell><Data ss:Type="Number">0.0288979827977964</Data></Cell><Cell><Data ss:Type="Number">0</Data></Cell><Cell><Data ss:Type="Number">0.134265172303447</Data></Cell></Row><Row ss:Height="12.816"><Cell><Data ss:Type="String">ECM_RECEPTOR_INTERACTION</Data></Cell><Cell><Data ss:Type="Number">0.694080578880657</Data></Cell><Cell><Data ss:Type="Number">0.616357024559064</Data></Cell><Cell><Data ss:Type="Number">0.682532416692807</Data></Cell><Cell><Data ss:Type="Number">0.768840144928999</Data></Cell><Cell><Data ss:Type="Number">0.45082089174627</Data></Cell><Cell><Data ss:Type="Number">0.618413506464966</Data></Cell><Cell><Data ss:Type="Number">0.813865762679531</Data></Cell><Cell><Data ss:Type="Number">1</Data></Cell><Cell><Data ss:Type="Number">0.819187624372454</Data></Cell><Cell><Data ss:Type="Number">0.831952304959107</Data></Cell><Cell><Data ss:Type="Number">0.931387065925523</Data></Cell><Cell><Data ss:Type="Number">0.570503262743869</Data></Cell><Cell><Data ss:Type="Number">0.715953940202643</Data></Cell><Cell><Data ss:Type="Number">0.587211378629906</Data></Cell><Cell><Data ss:Type="Number">0.812283948539834</Data></Cell><Cell><Data ss:Type="Number">0.158653729777668</Data></Cell><Cell><Data ss:Type="Number">0.702816142570757</Data></Cell><Cell><Data ss:Type="Number">0.934355615149404</Data></Cell><Cell><Data ss:Type="Number">0.569457978749361</Data></Cell><Cell><Data ss:Type="Number">0.492939130779417</Data></Cell><Cell><Data ss:Type="Number">0.866228717622157</Data></Cell><Cell><Data ss:Type="Number">1</Data></Cell><Cell><Data ss:Type="Number">0.51265996401854</Data></Cell><Cell><Data ss:Type="Number">0.872183838940323</Data></Cell><Cell><Data ss:Type="Number">0.823291133973997</Data></Cell><Cell><Data ss:Type="Number">0.807195085560654</Data></Cell><Cell><Data ss:Type="Number">0.587211378629906</Data></Cell><Cell><Data ss:Type="Number">0.868308896843873</Data></Cell><Cell><Data ss:Type="Number">0.64399945166706</Data></Cell><Cell><Data ss:Type="Number">0.760833235105758</Data></Cell><Cell><Data ss:Type="Number">0.47780665972152</Data></Cell><Cell><Data ss:Type="Number">0.654253760623985</Data></Cell><Cell><Data ss:Type="Number">0.607698937449959</Data></Cell><Cell><Data ss:Type="Number">0.736141899171254</Data></Cell><Cell><Data ss:Type="Number">0.702816142570757</Data></Cell><Cell><Data ss:Type="Number">0.897757334122715</Data></Cell><Cell><Data ss:Type="Number">0.766989054190377</Data></Cell><Cell><Data ss:Type="Number">0.82035771820062</Data></Cell><Cell><Data ss:Type="Number">0.787478342900434</Data></Cell><Cell><Data ss:Type="Number">0.624111300008388</Data></Cell><Cell><Data ss:Type="Number">0.505673183645246</Data></Cell><Cell><Data ss:Type="Number">0.806358667880153</Data></Cell><Cell><Data ss:Type="Number">0.679615073107611</Data></Cell><Cell><Data ss:Type="Number">0.692569577287572</Data></Cell><Cell><Data ss:Type="Number">0.884571357336029</Data></Cell><Cell><Data ss:Type="Number">0.632572626501307</Data></Cell><Cell><Data ss:Type="Number">0.85537352245265</Data></Cell><Cell><Data ss:Type="Number">0.639705485825751</Data></Cell><Cell><Data ss:Type="Number">0.972330259509729</Data></Cell><Cell><Data ss:Type="Number">0.615334525236473</Data></Cell><Cell><Data ss:Type="Number">0.757704250076723</Data></Cell><Cell><Data ss:Type="Number">0.757704250076723</Data></Cell><Cell><Data ss:Type="Number">0.614964452264836</Data></Cell><Cell><Data ss:Type="Number">0.917253000392467</Data></Cell><Cell><Data ss:Type="Number">0.726338874229246</Data></Cell><Cell><Data ss:Type="Number">0.681839738695185</Data></Cell><Cell><Data ss:Type="Number">1</Data></Cell><Cell><Data ss:Type="Number">0.663223426812133</Data></Cell><Cell><Data ss:Type="Number">0.958759437978063</Data></Cell><Cell><Data ss:Type="Number">0.527732562437082</Data></Cell><Cell><Data ss:Type="Number">0.621967381596057</Data></Cell><Cell><Data ss:Type="Number">0.729555499352619</Data></Cell><Cell><Data ss:Type="Number">0.823174960891928</Data></Cell><Cell><Data ss:Type="Number">0.868049099735975</Data></Cell><Cell><Data ss:Type="Number">0.894697231059546</Data></Cell><Cell><Data ss:Type="Number">0.704215717957398</Data></Cell><Cell><Data ss:Type="Number">0.746789798704879</Data></Cell><Cell><Data ss:Type="Number">0.61594476314602</Data></Cell><Cell><Data ss:Type="Number">0.559992525211979</Data></Cell><Cell><Data ss:Type="Number">0.841790482674172</Data></Cell><Cell><Data ss:Type="Number">0.880833008152086</Data></Cell><Cell><Data ss:Type="Number">0.848937848503856</Data></Cell><Cell><Data ss:Type="Number">0.713641840131709</Data></Cell><Cell><Data ss:Type="Number">0.821471998044129</Data></Cell><Cell><Data ss:Type="Number">0.705294534361602</Data></Cell><Cell><Data ss:Type="Number">0.973115277571477</Data></Cell><Cell><Data ss:Type="Number">0.966722483310531</Data></Cell><Cell><Data ss:Type="Number">0.658658245674199</Data></Cell><Cell><Data ss:Type="Number">0.70975190657934</Data></Cell><Cell><Data ss:Type="Number">0.767879062530896</Data></Cell><Cell><Data ss:Type="Number">0.741790796275769</Data></Cell><Cell><Data ss:Type="Number">0.795977266610779</Data></Cell><Cell><Data ss:Type="Number">0.755594210056169</Data></Cell><Cell><Data ss:Type="Number">0.86592399029094</Data></Cell><Cell><Data ss:Type="Number">0.874187128835221</Data></Cell><Cell><Data ss:Type="Number">0.739096083411228</Data></Cell><Cell><Data ss:Type="Number">0.138452745897017</Data></Cell><Cell><Data ss:Type="Number">0.199977204430429</Data></Cell><Cell><Data ss:Type="Number">0</Data></Cell><Cell><Data ss:Type="Number">0.257515424799663</Data></Cell><Cell><Data ss:Type="Number">0.244736125256571</Data></Cell><Cell><Data ss:Type="Number">0.397503653474275</Data></Cell><Cell><Data ss:Type="Number">0.371702229962</Data></Cell><Cell><Data ss:Type="Number">0.286906750595777</Data></Cell><Cell><Data ss:Type="Number">0</Data></Cell><Cell><Data ss:Type="Number">0.36254662910735</Data></Cell><Cell><Data ss:Type="Number">0.314307925954965</Data></Cell><Cell><Data ss:Type="Number">0.395388107375449</Data></Cell><Cell><Data ss:Type="Number">0.394304666683205</Data></Cell><Cell><Data ss:Type="Number">0.312838151033174</Data></Cell><Cell><Data ss:Type="Number">0.183181951408727</Data></Cell><Cell><Data ss:Type="Number">0.330400090851251</Data></Cell><Cell><Data ss:Type="Number">0.0310595831328133</Data></Cell><Cell><Data ss:Type="Number">0.342905488975995</Data></Cell><Cell><Data ss:Type="Number">0.246394061595281</Data></Cell><Cell><Data ss:Type="Number">0.348839112957438</Data></Cell><Cell><Data ss:Type="Number">0.343804772311183</Data></Cell><Cell><Data ss:Type="Number">0.363192718876223</Data></Cell><Cell><Data ss:Type="Number">0.342905488975995</Data></Cell><Cell><Data ss:Type="Number">0.398636513482132</Data></Cell><Cell><Data ss:Type="Number">0.290610841386524</Data></Cell><Cell><Data ss:Type="Number">0.296443774145124</Data></Cell><Cell><Data ss:Type="Number">0.205235819225983</Data></Cell><Cell><Data ss:Type="Number">0.208418238160568</Data></Cell><Cell><Data ss:Type="Number">0.246598666156942</Data></Cell><Cell><Data ss:Type="Number">0.216419278290059</Data></Cell><Cell><Data ss:Type="Number">0.311141163117807</Data></Cell><Cell><Data ss:Type="Number">0.262875989676251</Data></Cell><Cell><Data ss:Type="Number">0.281223129563797</Data></Cell><Cell><Data ss:Type="Number">0.341255821157091</Data></Cell><Cell><Data ss:Type="Number">0.170544289234009</Data></Cell><Cell><Data ss:Type="Number">0.0324500602117644</Data></Cell><Cell><Data ss:Type="Number">0.244341920467771</Data></Cell><Cell><Data ss:Type="Number">0.31580804861829</Data></Cell><Cell><Data ss:Type="Number">0.296503704172047</Data></Cell><Cell><Data ss:Type="Number">0.35911108495624</Data></Cell><Cell><Data ss:Type="Number">0.260693912967252</Data></Cell><Cell><Data ss:Type="Number">0.198071908326951</Data></Cell><Cell><Data ss:Type="Number">0.211377624661268</Data></Cell><Cell><Data ss:Type="Number">0.265102451783328</Data></Cell><Cell><Data ss:Type="Number">0.346716555090866</Data></Cell><Cell><Data ss:Type="Number">0.272472587636986</Data></Cell><Cell><Data ss:Type="Number">0.373428398833658</Data></Cell><Cell><Data ss:Type="Number">0.41092034145975</Data></Cell><Cell><Data ss:Type="Number">0.274156263337509</Data></Cell><Cell><Data ss:Type="Number">0.310544449010805</Data></Cell><Cell><Data ss:Type="Number">0.292304961287231</Data></Cell><Cell><Data ss:Type="Number">0.313842202622228</Data></Cell><Cell><Data ss:Type="Number">0.246960219467777</Data></Cell><Cell><Data ss:Type="Number">0.269515734857653</Data></Cell><Cell><Data ss:Type="Number">0.310070009191602</Data></Cell><Cell><Data ss:Type="Number">0.106981723122668</Data></Cell><Cell><Data ss:Type="Number">0.332914446993927</Data></Cell><Cell><Data ss:Type="Number">0.260374522805178</Data></Cell><Cell><Data ss:Type="Number">0.292554401932152</Data></Cell><Cell><Data ss:Type="Number">0.123982598199114</Data></Cell><Cell><Data ss:Type="Number">0.097655834648835</Data></Cell><Cell><Data ss:Type="Number">0.231869525863925</Data></Cell><Cell><Data ss:Type="Number">0.214876815246463</Data></Cell><Cell><Data ss:Type="Number">0</Data></Cell><Cell><Data ss:Type="Number">0.200814700868477</Data></Cell><Cell><Data ss:Type="Number">0.314082271215954</Data></Cell><Cell><Data ss:Type="Number">0.373605395960939</Data></Cell><Cell><Data ss:Type="Number">0.40958915309023</Data></Cell><Cell><Data ss:Type="Number">0</Data></Cell><Cell><Data ss:Type="Number">0.404147944224086</Data></Cell><Cell><Data ss:Type="Number">0.259019972933943</Data></Cell><Cell><Data ss:Type="Number">0.276335696624112</Data></Cell><Cell><Data ss:Type="Number">0.283178250835418</Data></Cell><Cell><Data ss:Type="Number">0.192578402149906</Data></Cell><Cell><Data ss:Type="Number">0.181831012548826</Data></Cell><Cell><Data ss:Type="Number">0.0347835220444752</Data></Cell><Cell><Data ss:Type="Number">0.141585694341513</Data></Cell><Cell><Data ss:Type="Number">0.143332927834737</Data></Cell><Cell><Data ss:Type="Number">0.194857318035933</Data></Cell><Cell><Data ss:Type="Number">0</Data></Cell><Cell><Data ss:Type="Number">0.130819166006935</Data></Cell><Cell><Data ss:Type="Number">0</Data></Cell><Cell><Data ss:Type="Number">0.114494197300346</Data></Cell><Cell><Data ss:Type="Number">0</Data></Cell><Cell><Data ss:Type="Number">0</Data></Cell><Cell><Data ss:Type="Number">0.243493237796381</Data></Cell></Row><Row ss:Height="12.816"><Cell><Data ss:Type="String">CELL_ADHESION_MOLECULES_CAMS</Data></Cell><Cell><Data ss:Type="Number">1</Data></Cell><Cell><Data ss:Type="Number">0.797422307020072</Data></Cell><Cell><Data ss:Type="Number">0.926068311004534</Data></Cell><Cell><Data ss:Type="Number">1</Data></Cell><Cell><Data ss:Type="Number">0.54222296001887</Data></Cell><Cell><Data ss:Type="Number">0.86380448303391</Data></Cell><Cell><Data ss:Type="Number">0.761888885514612</Data></Cell><Cell><Data ss:Type="Number">0.606671555727283</Data></Cell><Cell><Data ss:Type="Number">0.746417400459369</Data></Cell><Cell><Data ss:Type="Number">0.575850371018403</Data></Cell><Cell><Data ss:Type="Number">0.662048276822086</Data></Cell><Cell><Data ss:Type="Number">0.913594212611742</Data></Cell><Cell><Data ss:Type="Number">0.84479131379384</Data></Cell><Cell><Data ss:Type="Number">0.895976898835647</Data></Cell><Cell><Data ss:Type="Number">0.781333095243693</Data></Cell><Cell><Data ss:Type="Number">0.602754328969643</Data></Cell><Cell><Data ss:Type="Number">0.882231589813844</Data></Cell><Cell><Data ss:Type="Number">0.667616384082592</Data></Cell><Cell><Data ss:Type="Number">0.937675197512375</Data></Cell><Cell><Data ss:Type="Number">0.574048345281866</Data></Cell><Cell><Data ss:Type="Number">0.677454179607057</Data></Cell><Cell><Data ss:Type="Number">0.264739218426298</Data></Cell><Cell><Data ss:Type="Number">0.598948356268945</Data></Cell><Cell><Data ss:Type="Number">0.706797934858925</Data></Cell><Cell><Data ss:Type="Number">0.819775712046161</Data></Cell><Cell><Data ss:Type="Number">0.779140486244834</Data></Cell><Cell><Data ss:Type="Number">0.95412959876495</Data></Cell><Cell><Data ss:Type="Number">0.667282336058669</Data></Cell><Cell><Data ss:Type="Number">0.8768748276698</Data></Cell><Cell><Data ss:Type="Number">0.905137571843283</Data></Cell><Cell><Data ss:Type="Number">0.862174774158374</Data></Cell><Cell><Data ss:Type="Number">0.943407632064396</Data></Cell><Cell><Data ss:Type="Number">0.958286506512057</Data></Cell><Cell><Data ss:Type="Number">0.9250655361058</Data></Cell><Cell><Data ss:Type="Number">1</Data></Cell><Cell><Data ss:Type="Number">0.666361956243893</Data></Cell><Cell><Data ss:Type="Number">0.694380331325864</Data></Cell><Cell><Data ss:Type="Number">0.587749942277862</Data></Cell><Cell><Data ss:Type="Number">0.847897088775784</Data></Cell><Cell><Data ss:Type="Number">0.716092779225503</Data></Cell><Cell><Data ss:Type="Number">0.349070628067681</Data></Cell><Cell><Data ss:Type="Number">0.743070344850723</Data></Cell><Cell><Data ss:Type="Number">0.953674248695149</Data></Cell><Cell><Data ss:Type="Number">0.979605269014135</Data></Cell><Cell><Data ss:Type="Number">0.562401062535408</Data></Cell><Cell><Data ss:Type="Number">0.966287019712979</Data></Cell><Cell><Data ss:Type="Number">0.602754328969643</Data></Cell><Cell><Data ss:Type="Number">0.962505663637027</Data></Cell><Cell><Data ss:Type="Number">0.541044789646611</Data></Cell><Cell><Data ss:Type="Number">0.87617778478965</Data></Cell><Cell><Data ss:Type="Number">0.817882522532747</Data></Cell><Cell><Data ss:Type="Number">0.884678625597781</Data></Cell><Cell><Data ss:Type="Number">0.718725874209608</Data></Cell><Cell><Data ss:Type="Number">0.596730325184461</Data></Cell><Cell><Data ss:Type="Number">1</Data></Cell><Cell><Data ss:Type="Number">1</Data></Cell><Cell><Data ss:Type="Number">0.602754328969643</Data></Cell><Cell><Data ss:Type="Number">0.850833272730492</Data></Cell><Cell><Data ss:Type="Number">0.72473325347375</Data></Cell><Cell><Data ss:Type="Number">0.914858172713604</Data></Cell><Cell><Data ss:Type="Number">0.709674205577644</Data></Cell><Cell><Data ss:Type="Number">0.89942193308071</Data></Cell><Cell><Data ss:Type="Number">0.578987408136944</Data></Cell><Cell><Data ss:Type="Number">0.736603943824028</Data></Cell><Cell><Data ss:Type="Number">0.795070558217168</Data></Cell><Cell><Data ss:Type="Number">0.823962633350799</Data></Cell><Cell><Data ss:Type="Number">0.859161936694533</Data></Cell><Cell><Data ss:Type="Number">0.395565630093097</Data></Cell><Cell><Data ss:Type="Number">0.903015823908409</Data></Cell><Cell><Data ss:Type="Number">0.693790103829828</Data></Cell><Cell><Data ss:Type="Number">0.702693318076689</Data></Cell><Cell><Data ss:Type="Number">0.790969167784941</Data></Cell><Cell><Data ss:Type="Number">0.662826827542461</Data></Cell><Cell><Data ss:Type="Number">0.882853411609291</Data></Cell><Cell><Data ss:Type="Number">0.93930815123995</Data></Cell><Cell><Data ss:Type="Number">0.684037076452052</Data></Cell><Cell><Data ss:Type="Number">0.694380331325864</Data></Cell><Cell><Data ss:Type="Number">0.932793461479629</Data></Cell><Cell><Data ss:Type="Number">1</Data></Cell><Cell><Data ss:Type="Number">0.889393066192458</Data></Cell><Cell><Data ss:Type="Number">0.821460804763616</Data></Cell><Cell><Data ss:Type="Number">0.83873032888702</Data></Cell><Cell><Data ss:Type="Number">1</Data></Cell><Cell><Data ss:Type="Number">0.715643424465662</Data></Cell><Cell><Data ss:Type="Number">0.68640481638052</Data></Cell><Cell><Data ss:Type="Number">0.903170685537814</Data></Cell><Cell><Data ss:Type="Number">0.166246444516014</Data></Cell><Cell><Data ss:Type="Number">0.264907078583056</Data></Cell><Cell><Data ss:Type="Number">0.0065944067630703</Data></Cell><Cell><Data ss:Type="Number">0.314630189101419</Data></Cell><Cell><Data ss:Type="Number">0.255427835054741</Data></Cell><Cell><Data ss:Type="Number">0.409603331385699</Data></Cell><Cell><Data ss:Type="Number">0.441351385688727</Data></Cell><Cell><Data ss:Type="Number">0.456757735053387</Data></Cell><Cell><Data ss:Type="Number">0</Data></Cell><Cell><Data ss:Type="Number">0.456757735053387</Data></Cell><Cell><Data ss:Type="Number">0.445906471524885</Data></Cell><Cell><Data ss:Type="Number">0.43975907957725</Data></Cell><Cell><Data ss:Type="Number">0.428713772083704</Data></Cell><Cell><Data ss:Type="Number">0.40575646030185</Data></Cell><Cell><Data ss:Type="Number">0.228557513804846</Data></Cell><Cell><Data ss:Type="Number">0.442427625118596</Data></Cell><Cell><Data ss:Type="Number">0.0157617627927902</Data></Cell><Cell><Data ss:Type="Number">0.418830263551845</Data></Cell><Cell><Data ss:Type="Number">0.309892070733804</Data></Cell><Cell><Data ss:Type="Number">0.420911370615247</Data></Cell><Cell><Data ss:Type="Number">0.434643120780219</Data></Cell><Cell><Data ss:Type="Number">0.4302182324353</Data></Cell><Cell><Data ss:Type="Number">0.420911370615247</Data></Cell><Cell><Data ss:Type="Number">0.448903327315785</Data></Cell><Cell><Data ss:Type="Number">0.371823136977703</Data></Cell><Cell><Data ss:Type="Number">0.435777276037439</Data></Cell><Cell><Data ss:Type="Number">0.276331783762745</Data></Cell><Cell><Data ss:Type="Number">0.276137895992387</Data></Cell><Cell><Data ss:Type="Number">0.30901548408516</Data></Cell><Cell><Data ss:Type="Number">0.373750536937649</Data></Cell><Cell><Data ss:Type="Number">0.396242652195568</Data></Cell><Cell><Data ss:Type="Number">0.380857985474681</Data></Cell><Cell><Data ss:Type="Number">0.305743809246841</Data></Cell><Cell><Data ss:Type="Number">0.388544435978656</Data></Cell><Cell><Data ss:Type="Number">0.218692373718266</Data></Cell><Cell><Data ss:Type="Number">0</Data></Cell><Cell><Data ss:Type="Number">0.296608724934166</Data></Cell><Cell><Data ss:Type="Number">0.408894705639629</Data></Cell><Cell><Data ss:Type="Number">0.342784813588282</Data></Cell><Cell><Data ss:Type="Number">0.525020572305045</Data></Cell><Cell><Data ss:Type="Number">0.314409753106503</Data></Cell><Cell><Data ss:Type="Number">0.280521757919545</Data></Cell><Cell><Data ss:Type="Number">0.246706090504326</Data></Cell><Cell><Data ss:Type="Number">0.323412200432251</Data></Cell><Cell><Data ss:Type="Number">0.428713772083704</Data></Cell><Cell><Data ss:Type="Number">0.258388091879191</Data></Cell><Cell><Data ss:Type="Number">0.441533928066347</Data></Cell><Cell><Data ss:Type="Number">0.357844782786044</Data></Cell><Cell><Data ss:Type="Number">0.272620724559492</Data></Cell><Cell><Data ss:Type="Number">0.288400911517165</Data></Cell><Cell><Data ss:Type="Number">0.338931033089313</Data></Cell><Cell><Data ss:Type="Number">0.275045004726179</Data></Cell><Cell><Data ss:Type="Number">0.318676155996035</Data></Cell><Cell><Data ss:Type="Number">0.397085314783568</Data></Cell><Cell><Data ss:Type
[truncated: 424,232 more chars]
