# Supplementary material for: Network analysis of EMT and MET micro-RNA regulation in breast cancer
Source: Sci Rep. 2017 Oct 19;7:13534. doi: 10.1038/s41598-017-13903-1 (PMC5648819; doi:10.1038/s41598-017-13903-1)
Supplement: Supplementary file 13 — Table S19 [file 41598_2017_13903_MOESM13_ESM.xml]

<?xml version="1.0" encoding="UTF-8"?>
<?mso-application progid="Excel.Sheet"?><Workbook xmlns:o="urn:schemas-microsoft-com:office:office" xmlns:x2="http://schemas.microsoft.com/office/excel/2003/xml" xmlns:c="urn:schemas-microsoft-com:office:component:spreadsheet" xmlns:html="http://www.w3.org/TR/REC-html40" xmlns:x="urn:schemas-microsoft-com:office:excel" xmlns:ss="urn:schemas-microsoft-com:office:spreadsheet" xmlns:xsi="http://www.w3.org/2001/XMLSchema-instance"><OfficeDocumentSettings xmlns="urn:schemas-microsoft-com:office:office"><Colors><Color><Index>3</Index><RGB>#c0c0c0</RGB></Color><Color><Index>4</Index><RGB>#ff0000</RGB></Color></Colors></OfficeDocumentSettings><ExcelWorkbook xmlns="urn:schemas-microsoft-com:office:excel"><WindowHeight>9000</WindowHeight><WindowWidth>13860</WindowWidth><WindowTopX>240</WindowTopX><WindowTopY>75</WindowTopY><ProtectStructure>False</ProtectStructure><ProtectWindows>False</ProtectWindows></ExcelWorkbook><Styles><Style ss:ID="Default" ss:Name="Default"/><Style ss:ID="Result" ss:Name="Result"><Font ss:Bold="1" ss:Italic="1" ss:Size="10" ss:Underline="Single"/></Style><Style ss:ID="Result2" ss:Name="Result2"><Font ss:Bold="1" ss:Italic="1" ss:Size="10" ss:Underline="Single"/><NumberFormat ss:Format="Currency"/></Style><Style ss:ID="Heading" ss:Name="Heading"><Font ss:Bold="1" ss:Italic="1" ss:Size="16"/></Style><Style ss:ID="Heading1" ss:Name="Heading1"><Font ss:Bold="1" ss:Italic="1" ss:Size="16"/></Style><Style ss:ID="co1"/><Style ss:ID="co2"/><Style ss:ID="co3"/><Style ss:ID="co4"/><Style ss:ID="co5"/><Style ss:ID="co6"/><Style ss:ID="co7"/><Style ss:ID="ta1"/></Styles><ss:Worksheet ss:Name="S27"><Table ss:StyleID="ta1"><Column ss:Width="84.3624"/><Column ss:Width="61.2"/><Column ss:Width="56.6064"/><Column ss:Width="92.0952"/><Column ss:Width="57.348"/><Column ss:Width="30.3624"/><Row ss:AutoFitHeight="0" ss:Height="12.816"><Cell><Data ss:Type="String">miRNA</Data></Cell><Cell><Data ss:Type="String">mRNA</Data></Cell><Cell><Data ss:Type="String">Correlation</Data></Cell><Cell><Data ss:Type="String">Mutual Information</Data></Cell><Cell><Data ss:Type="String">GenMiR++</Data></Cell><Cell><Data ss:Type="String">MINE</Data></Cell></Row><Row ss:AutoFitHeight="0" ss:Height="12.816"><Cell><Data ss:Type="String">hsa-miR-1247-5p</Data></Cell><Cell><Data ss:Type="String">ABCB1</Data></Cell><Cell><Data ss:Type="String">true</Data></Cell><Cell><Data ss:Type="String">true</Data></Cell><Cell><Data ss:Type="String">false</Data></Cell><Cell><Data ss:Type="String">true</Data></Cell></Row><Row ss:AutoFitHeight="0" ss:Height="12.816"><Cell><Data ss:Type="String">hsa-miR-1247-5p</Data></Cell><Cell><Data ss:Type="String">ALDH1A2</Data></Cell><Cell><Data ss:Type="String">true</Data></Cell><Cell><Data ss:Type="String">false</Data></Cell><Cell><Data ss:Type="String">false</Data></Cell><Cell><Data ss:Type="String">false</Data></Cell></Row><Row ss:AutoFitHeight="0" ss:Height="12.816"><Cell><Data ss:Type="String">hsa-miR-1247-5p</Data></Cell><Cell><Data ss:Type="String">CADM3</Data></Cell><Cell><Data ss:Type="String">true</Data></Cell><Cell><Data ss:Type="String">true</Data></Cell><Cell><Data ss:Type="String">false</Data></Cell><Cell><Data ss:Type="String">true</Data></Cell></Row><Row ss:AutoFitHeight="0" ss:Height="12.816"><Cell><Data ss:Type="String">hsa-miR-1247-5p</Data></Cell><Cell><Data ss:Type="String">CLDN11</Data></Cell><Cell><Data ss:Type="String">true</Data></Cell><Cell><Data ss:Type="String">true</Data></Cell><Cell><Data ss:Type="String">false</Data></Cell><Cell><Data ss:Type="String">true</Data></Cell></Row><Row ss:Index="6" ss:AutoFitHeight="0" ss:Height="12.816"><Cell><Data ss:Type="String">hsa-miR-1247-5p</Data></Cell><Cell><Data ss:Type="String">DIO3</Data></Cell><Cell><Data ss:Type="String">true</Data></Cell><Cell><Data ss:Type="String">true</Data></Cell><Cell><Data ss:Type="String">false</Data></Cell><Cell><Data ss:Type="String">true</Data></Cell></Row><Row ss:AutoFitHeight="0" ss:Height="12.816"><Cell><Data ss:Type="String">hsa-miR-1247-5p</Data></Cell><Cell><Data ss:Type="String">FREM1</Data></Cell><Cell><Data ss:Type="String">true</Data></Cell><Cell><Data ss:Type="String">false</Data></Cell><Cell><Data ss:Type="String">false</Data></Cell><Cell><Data ss:Type="String">true</Data></Cell></Row><Row ss:AutoFitHeight="0" ss:Height="12.816"><Cell><Data ss:Type="String">hsa-miR-1247-5p</Data></Cell><Cell><Data ss:Type="String">KCNE1</Data></Cell><Cell><Data ss:Type="String">true</Data></Cell><Cell><Data ss:Type="String">false</Data></Cell><Cell><Data ss:Type="String">false</Data></Cell><Cell><Data ss:Type="String">true</Data></Cell></Row><Row ss:AutoFitHeight="0" ss:Height="12.816"><Cell><Data ss:Type="String">hsa-miR-1247-5p</Data></Cell><Cell><Data ss:Type="String">LRRTM2</Data></Cell><Cell><Data ss:Type="String">true</Data></Cell><Cell><Data ss:Type="String">true</Data></Cell><Cell><Data ss:Type="String">false</Data></Cell><Cell><Data ss:Type="String">true</Data></Cell></Row><Row ss:AutoFitHeight="0" ss:Height="12.816"><Cell><Data ss:Type="String">hsa-miR-1247-5p</Data></Cell><Cell><Data ss:Type="String">MFAP4</Data></Cell><Cell><Data ss:Type="String">true</Data></Cell><Cell><Data ss:Type="String">false</Data></Cell><Cell><Data ss:Type="String">false</Data></Cell><Cell><Data ss:Type="String">false</Data></Cell></Row><Row ss:AutoFitHeight="0" ss:Height="12.816"><Cell><Data ss:Type="String">hsa-miR-1247-5p</Data></Cell><Cell><Data ss:Type="String">PHYHIP</Data></Cell><Cell><Data ss:Type="String">true</Data></Cell><Cell><Data ss:Type="String">true</Data></Cell><Cell><Data ss:Type="String">false</Data></Cell><Cell><Data ss:Type="String">true</Data></Cell></Row><Row ss:Index="12" ss:AutoFitHeight="0" ss:Height="12.816"><Cell><Data ss:Type="String">hsa-miR-1247-5p</Data></Cell><Cell><Data ss:Type="String">PPAP2B</Data></Cell><Cell><Data ss:Type="String">true</Data></Cell><Cell><Data ss:Type="String">true</Data></Cell><Cell><Data ss:Type="String">false</Data></Cell><Cell><Data ss:Type="String">true</Data></Cell></Row><Row ss:AutoFitHeight="0" ss:Height="12.816"><Cell><Data ss:Type="String">hsa-miR-1247-5p</Data></Cell><Cell><Data ss:Type="String">SELP</Data></Cell><Cell><Data ss:Type="String">true</Data></Cell><Cell><Data ss:Type="String">false</Data></Cell><Cell><Data ss:Type="String">false</Data></Cell><Cell><Data ss:Type="String">false</Data></Cell></Row><Row ss:AutoFitHeight="0" ss:Height="12.816"><Cell><Data ss:Type="String">hsa-miR-127-3p</Data></Cell><Cell><Data ss:Type="String">ADAMTS5</Data></Cell><Cell><Data ss:Type="String">true</Data></Cell><Cell><Data ss:Type="String">false</Data></Cell><Cell><Data ss:Type="String">false</Data></Cell><Cell><Data ss:Type="String">false</Data></Cell></Row><Row ss:AutoFitHeight="0" ss:Height="12.816"><Cell><Data ss:Type="String">hsa-miR-127-3p</Data></Cell><Cell><Data ss:Type="String">AKAP12</Data></Cell><Cell><Data ss:Type="String">false</Data></Cell><Cell><Data ss:Type="String">true</Data></Cell><Cell><Data ss:Type="String">false</Data></Cell><Cell><Data ss:Type="String">false</Data></Cell></Row><Row ss:AutoFitHeight="0" ss:Height="12.816"><Cell><Data ss:Type="String">hsa-miR-127-3p</Data></Cell><Cell><Data ss:Type="String">CCDC46</Data></Cell><Cell><Data ss:Type="String">false</Data></Cell><Cell><Data ss:Type="String">true</Data></Cell><Cell><Data ss:Type="String">false</Data></Cell><Cell><Data ss:Type="String">false</Data></Cell></Row><Row ss:AutoFitHeight="0" ss:Height="12.816"><Cell><Data ss:Type="String">hsa-miR-127-3p</Data></Cell><Cell><Data ss:Type="String">CCDC8</Data></Cell><Cell><Data ss:Type="String">true</Data></Cell><Cell><Data ss:Type="String">true</Data></Cell><Cell><Data ss:Type="String">false</Data></Cell><Cell><Data ss:Type="String">false</Data></Cell></Row><Row ss:Index="18" ss:AutoFitHeight="0" ss:Height="12.816"><Cell><Data ss:Type="String">hsa-miR-127-3p</Data></Cell><Cell><Data ss:Type="String">CNN1</Data></Cell><Cell><Data ss:Type="String">true</Data></Cell><Cell><Data ss:Type="String">false</Data></Cell><Cell><Data ss:Type="String">false</Data></Cell><Cell><Data ss:Type="String">false</Data></Cell></Row><Row ss:AutoFitHeight="0" ss:Height="12.816"><Cell><Data ss:Type="String">hsa-miR-127-3p</Data></Cell><Cell><Data ss:Type="String">CNRIP1</Data></Cell><Cell><Data ss:Type="String">false</Data></Cell><Cell><Data ss:Type="String">true</Data></Cell><Cell><Data ss:Type="String">false</Data></Cell><Cell><Data ss:Type="String">false</Data></Cell></Row><Row ss:AutoFitHeight="0" ss:Height="12.816"><Cell><Data ss:Type="String">hsa-miR-127-3p</Data></Cell><Cell><Data ss:Type="String">COL14A1</Data></Cell><Cell><Data ss:Type="String">true</Data></Cell><Cell><Data ss:Type="String">false</Data></Cell><Cell><Data ss:Type="String">false</Data></Cell><Cell><Data ss:Type="String">false</Data></Cell></Row><Row ss:AutoFitHeight="0" ss:Height="12.816"><Cell><Data ss:Type="String">hsa-miR-127-3p</Data></Cell><Cell><Data ss:Type="String">CXCL12</Data></Cell><Cell><Data ss:Type="String">true</Data></Cell><Cell><Data ss:Type="String">false</Data></Cell><Cell><Data ss:Type="String">false</Data></Cell><Cell><Data ss:Type="String">false</Data></Cell></Row><Row ss:AutoFitHeight="0" ss:Height="12.816"><Cell><Data ss:Type="String">hsa-miR-127-3p</Data></Cell><Cell><Data ss:Type="String">CYP11A1</Data></Cell><Cell><Data ss:Type="String">true</Data></Cell><Cell><Data ss:Type="String">false</Data></Cell><Cell><Data ss:Type="String">false</Data></Cell><Cell><Data ss:Type="String">false</Data></Cell></Row><Row ss:AutoFitHeight="0" ss:Height="12.816"><Cell><Data ss:Type="String">hsa-miR-127-3p</Data></Cell><Cell><Data ss:Type="String">ETV1</Data></Cell><Cell><Data ss:Type="String">true</Data></Cell><Cell><Data ss:Type="String">false</Data></Cell><Cell><Data ss:Type="String">false</Data></Cell><Cell><Data ss:Type="String">false</Data></Cell></Row><Row ss:Index="24" ss:AutoFitHeight="0" ss:Height="12.816"><Cell><Data ss:Type="String">hsa-miR-127-3p</Data></Cell><Cell><Data ss:Type="String">FERMT2</Data></Cell><Cell><Data ss:Type="String">false</Data></Cell><Cell><Data ss:Type="String">true</Data></Cell><Cell><Data ss:Type="String">false</Data></Cell><Cell><Data ss:Type="String">false</Data></Cell></Row><Row ss:AutoFitHeight="0" ss:Height="12.816"><Cell><Data ss:Type="String">hsa-miR-127-3p</Data></Cell><Cell><Data ss:Type="String">FOXO1</Data></Cell><Cell><Data ss:Type="String">false</Data></Cell><Cell><Data ss:Type="String">true</Data></Cell><Cell><Data ss:Type="String">false</Data></Cell><Cell><Data ss:Type="String">false</Data></Cell></Row><Row ss:AutoFitHeight="0" ss:Height="12.816"><Cell><Data ss:Type="String">hsa-miR-127-3p</Data></Cell><Cell><Data ss:Type="String">FZD4</Data></Cell><Cell><Data ss:Type="String">false</Data></Cell><Cell><Data ss:Type="String">true</Data></Cell><Cell><Data ss:Type="String">false</Data></Cell><Cell><Data ss:Type="String">false</Data></Cell></Row><Row ss:AutoFitHeight="0" ss:Height="12.816"><Cell><Data ss:Type="String">hsa-miR-127-3p</Data></Cell><Cell><Data ss:Type="String">GLI2</Data></Cell><Cell><Data ss:Type="String">true</Data></Cell><Cell><Data ss:Type="String">false</Data></Cell><Cell><Data ss:Type="String">false</Data></Cell><Cell><Data ss:Type="String">false</Data></Cell></Row><Row ss:AutoFitHeight="0" ss:Height="12.816"><Cell><Data ss:Type="String">hsa-miR-127-3p</Data></Cell><Cell><Data ss:Type="String">GRID1</Data></Cell><Cell><Data ss:Type="String">true</Data></Cell><Cell><Data ss:Type="String">false</Data></Cell><Cell><Data ss:Type="String">false</Data></Cell><Cell><Data ss:Type="String">false</Data></Cell></Row><Row ss:AutoFitHeight="0" ss:Height="12.816"><Cell><Data ss:Type="String">hsa-miR-127-3p</Data></Cell><Cell><Data ss:Type="String">IGF2</Data></Cell><Cell><Data ss:Type="String">true</Data></Cell><Cell><Data ss:Type="String">false</Data></Cell><Cell><Data ss:Type="String">false</Data></Cell><Cell><Data ss:Type="String">false</Data></Cell></Row><Row ss:Index="30" ss:AutoFitHeight="0" ss:Height="12.816"><Cell><Data ss:Type="String">hsa-miR-127-3p</Data></Cell><Cell><Data ss:Type="String">JAM3</Data></Cell><Cell><Data ss:Type="String">true</Data></Cell><Cell><Data ss:Type="String">false</Data></Cell><Cell><Data ss:Type="String">false</Data></Cell><Cell><Data ss:Type="String">false</Data></Cell></Row><Row ss:AutoFitHeight="0" ss:Height="12.816"><Cell><Data ss:Type="String">hsa-miR-127-3p</Data></Cell><Cell><Data ss:Type="String">LIMS2</Data></Cell><Cell><Data ss:Type="String">true</Data></Cell><Cell><Data ss:Type="String">false</Data></Cell><Cell><Data ss:Type="String">false</Data></Cell><Cell><Data ss:Type="String">false</Data></Cell></Row><Row ss:AutoFitHeight="0" ss:Height="12.816"><Cell><Data ss:Type="String">hsa-miR-127-3p</Data></Cell><Cell><Data ss:Type="String">LMOD1</Data></Cell><Cell><Data ss:Type="String">true</Data></Cell><Cell><Data ss:Type="String">false</Data></Cell><Cell><Data ss:Type="String">false</Data></Cell><Cell><Data ss:Type="String">false</Data></Cell></Row><Row ss:AutoFitHeight="0" ss:Height="12.816"><Cell><Data ss:Type="String">hsa-miR-127-3p</Data></Cell><Cell><Data ss:Type="String">LOC134466</Data></Cell><Cell><Data ss:Type="String">true</Data></Cell><Cell><Data ss:Type="String">false</Data></Cell><Cell><Data ss:Type="String">false</Data></Cell><Cell><Data ss:Type="String">false</Data></Cell></Row><Row ss:AutoFitHeight="0" ss:Height="12.816"><Cell><Data ss:Type="String">hsa-miR-127-3p</Data></Cell><Cell><Data ss:Type="String">LOC399959</Data></Cell><Cell><Data ss:Type="String">true</Data></Cell><Cell><Data ss:Type="String">false</Data></Cell><Cell><Data ss:Type="String">false</Data></Cell><Cell><Data ss:Type="String">false</Data></Cell></Row><Row ss:AutoFitHeight="0" ss:Height="12.816"><Cell><Data ss:Type="String">hsa-miR-127-3p</Data></Cell><Cell><Data ss:Type="String">LOC728264</Data></Cell><Cell><Data ss:Type="String">true</Data></Cell><Cell><Data ss:Type="String">false</Data></Cell><Cell><Data ss:Type="String">false</Data></Cell><Cell><Data ss:Type="String">false</Data></Cell></Row><Row ss:Index="36" ss:AutoFitHeight="0" ss:Height="12.816"><Cell><Data ss:Type="String">hsa-miR-127-3p</Data></Cell><Cell><Data ss:Type="String">LRP1</Data></Cell><Cell><Data ss:Type="String">false</Data></Cell><Cell><Data ss:Type="String">true</Data></Cell><Cell><Data ss:Type="String">false</Data></Cell><Cell><Data ss:Type="String">false</Data></Cell></Row><Row ss:AutoFitHeight="0" ss:Height="12.816"><Cell><Data ss:Type="String">hsa-miR-127-3p</Data></Cell><Cell><Data ss:Type="String">LRP4</Data></Cell><Cell><Data ss:Type="String">true</Data></Cell><Cell><Data ss:Type="String">false</Data></Cell><Cell><Data ss:Type="String">false</Data></Cell><Cell><Data ss:Type="String">false</Data></Cell></Row><Row ss:AutoFitHeight="0" ss:Height="12.816"><Cell><Data ss:Type="String">hsa-miR-127-3p</Data></Cell><Cell><Data ss:Type="String">MEG3</Data></Cell><Cell><Data ss:Type="String">true</Data></Cell><Cell><Data ss:Type="String">true</Data></Cell><Cell><Data ss:Type="String">false</Data></Cell><Cell><Data ss:Type="String">false</Data></Cell></Row><Row ss:AutoFitHeight="0" ss:Height="12.816"><Cell><Data ss:Type="String">hsa-miR-127-3p</Data></Cell><Cell><Data ss:Type="String">MFAP4</Data></Cell><Cell><Data ss:Type="String">true</Data></Cell><Cell><Data ss:Type="String">false</Data></Cell><Cell><Data ss:Type="String">false</Data></Cell><Cell><Data ss:Type="String">false</Data></Cell></Row><Row ss:AutoFitHeight="0" ss:Height="12.816"><Cell><Data ss:Type="String">hsa-miR-127-3p</Data></Cell><Cell><Data ss:Type="String">MSRB3</Data></Cell><Cell><Data ss:Type="String">false</Data></Cell><Cell><Data ss:Type="String">true</Data></Cell><Cell><Data ss:Type="String">false</Data></Cell><Cell><Data ss:Type="String">false</Data></Cell></Row><Row ss:AutoFitHeight="0" ss:Height="12.816"><Cell><Data ss:Type="String">hsa-miR-127-3p</Data></Cell><Cell><Data ss:Type="String">NDN</Data></Cell><Cell><Data ss:Type="String">false</Data></Cell><Cell><Data ss:Type="String">true</Data></Cell><Cell><Data ss:Type="String">false</Data></Cell><Cell><Data ss:Type="String">false</Data></Cell></Row><Row ss:Index="42" ss:AutoFitHeight="0" ss:Height="12.816"><Cell><Data ss:Type="String">hsa-miR-127-3p</Data></Cell><Cell><Data ss:Type="String">OGN</Data></Cell><Cell><Data ss:Type="String">true</Data></Cell><Cell><Data ss:Type="String">false</Data></Cell><Cell><Data ss:Type="String">false</Data></Cell><Cell><Data ss:Type="String">false</Data></Cell></Row><Row ss:AutoFitHeight="0" ss:Height="12.816"><Cell><Data ss:Type="String">hsa-miR-127-3p</Data></Cell><Cell><Data ss:Type="String">PCDHGB7</Data></Cell><Cell><Data ss:Type="String">true</Data></Cell><Cell><Data ss:Type="String">true</Data></Cell><Cell><Data ss:Type="String">false</Data></Cell><Cell><Data ss:Type="String">false</Data></Cell></Row><Row ss:AutoFitHeight="0" ss:Height="12.816"><Cell><Data ss:Type="String">hsa-miR-127-3p</Data></Cell><Cell><Data ss:Type="String">PDGFRA</Data></Cell><Cell><Data ss:Type="String">true</Data></Cell><Cell><Data ss:Type="String">false</Data></Cell><Cell><Data ss:Type="String">false</Data></Cell><Cell><Data ss:Type="String">false</Data></Cell></Row><Row ss:AutoFitHeight="0" ss:Height="12.816"><Cell><Data ss:Type="String">hsa-miR-127-3p</Data></Cell><Cell><Data ss:Type="String">PPAP2B</Data></Cell><Cell><Data ss:Type="String">false</Data></Cell><Cell><Data ss:Type="String">true</Data></Cell><Cell><Data ss:Type="String">false</Data></Cell><Cell><Data ss:Type="String">false</Data></Cell></Row><Row ss:AutoFitHeight="0" ss:Height="12.816"><Cell><Data ss:Type="String">hsa-miR-127-3p</Data></Cell><Cell><Data ss:Type="String">PRICKLE2</Data></Cell><Cell><Data ss:Type="String">false</Data></Cell><Cell><Data ss:Type="String">true</Data></Cell><Cell><Data ss:Type="String">false</Data></Cell><Cell><Data ss:Type="String">false</Data></Cell></Row><Row ss:AutoFitHeight="0" ss:Height="12.816"><Cell><Data ss:Type="String">hsa-miR-127-3p</Data></Cell><Cell><Data ss:Type="String">PTH1R</Data></Cell><Cell><Data ss:Type="String">false</Data></Cell><Cell><Data ss:Type="String">true</Data></Cell><Cell><Data ss:Type="String">false</Data></Cell><Cell><Data ss:Type="String">false</Data></Cell></Row><Row ss:Index="48" ss:AutoFitHeight="0" ss:Height="12.816"><Cell><Data ss:Type="String">hsa-miR-127-3p</Data></Cell><Cell><Data ss:Type="String">SCN2B</Data></Cell><Cell><Data ss:Type="String">true</Data></Cell><Cell><Data ss:Type="String">false</Data></Cell><Cell><Data ss:Type="String">false</Data></Cell><Cell><Data ss:Type="String">true</Data></Cell></Row><Row ss:AutoFitHeight="0" ss:Height="12.816"><Cell><Data ss:Type="String">hsa-miR-127-3p</Data></Cell><Cell><Data ss:Type="String">TCEAL7</Data></Cell><Cell><Data ss:Type="String">true</Data></Cell><Cell><Data ss:Type="String">false</Data></Cell><Cell><Data ss:Type="String">false</Data></Cell><Cell><Data ss:Type="String">true</Data></Cell></Row><Row ss:AutoFitHeight="0" ss:Height="12.816"><Cell><Data ss:Type="String">hsa-miR-127-3p</Data></Cell><Cell><Data ss:Type="String">TGFB1I1</Data></Cell><Cell><Data ss:Type="String">true</Data></Cell><Cell><Data ss:Type="String">false</Data></Cell><Cell><Data ss:Type="String">false</Data></Cell><Cell><Data ss:Type="String">false</Data></Cell></Row><Row ss:AutoFitHeight="0" ss:Height="12.816"><Cell><Data ss:Type="String">hsa-miR-127-3p</Data></Cell><Cell><Data ss:Type="String">TNS1</Data></Cell><Cell><Data ss:Type="String">false</Data></Cell><Cell><Data ss:Type="String">true</Data></Cell><Cell><Data ss:Type="String">false</Data></Cell><Cell><Data ss:Type="String">false</Data></Cell></Row><Row ss:AutoFitHeight="0" ss:Height="12.816"><Cell><Data ss:Type="String">hsa-miR-127-3p</Data></Cell><Cell><Data ss:Type="String">TSHZ3</Data></Cell><Cell><Data ss:Type="String">true</Data></Cell><Cell><Data ss:Type="String">false</Data></Cell><Cell><Data ss:Type="String">false</Data></Cell><Cell><Data ss:Type="String">false</Data></Cell></Row><Row ss:Index="53" ss:AutoFitHeight="0" ss:Height="12.816"><Cell><Data ss:Type="String">hsa-miR-134-5p</Data></Cell><Cell><Data ss:Type="String">ADAMTS5</Data></Cell><Cell><Data ss:Type="String">false</Data></Cell><Cell><Data ss:Type="String">true</Data></Cell><Cell><Data ss:Type="String">false</Data></Cell><Cell><Data ss:Type="String">false</Data></Cell></Row><Row ss:AutoFitHeight="0" ss:Height="12.816"><Cell><Data ss:Type="String">hsa-miR-134-5p</Data></Cell><Cell><Data ss:Type="String">CACNA1G</Data></Cell><Cell><Data ss:Type="String">true</Data></Cell><Cell><Data ss:Type="String">false</Data></Cell><Cell><Data ss:Type="String">false</Data></Cell><Cell><Data ss:Type="String">false</Data></Cell></Row><Row ss:AutoFitHeight="0" ss:Height="12.816"><Cell><Data ss:Type="String">hsa-miR-134-5p</Data></Cell><Cell><Data ss:Type="String">COL14A1</Data></Cell><Cell><Data ss:Type="String">true</Data></Cell><Cell><Data ss:Type="String">false</Data></Cell><Cell><Data ss:Type="String">false</Data></Cell><Cell><Data ss:Type="String">false</Data></Cell></Row><Row ss:AutoFitHeight="0" ss:Height="12.816"><Cell><Data ss:Type="String">hsa-miR-134-5p</Data></Cell><Cell><Data ss:Type="String">ETV1</Data></Cell><Cell><Data ss:Type="String">true</Data></Cell><Cell><Data ss:Type="String">false</Data></Cell><Cell><Data ss:Type="String">false</Data></Cell><Cell><Data ss:Type="String">false</Data></Cell></Row><Row ss:AutoFitHeight="0" ss:Height="12.816"><Cell><Data ss:Type="String">hsa-miR-134-5p</Data></Cell><Cell><Data ss:Type="String">FRMD6</Data></Cell><Cell><Data ss:Type="String">true</Data></Cell><Cell><Data ss:Type="String">false</Data></Cell><Cell><Data ss:Type="String">false</Data></Cell><Cell><Data ss:Type="String">false</Data></Cell></Row><Row ss:AutoFitHeight="0" ss:Height="12.816"><Cell><Data ss:Type="String">hsa-miR-134-5p</Data></Cell><Cell><Data ss:Type="String">GLI2</Data></Cell><Cell><Data ss:Type="String">true</Data></Cell><Cell><Data ss:Type="String">false</Data></Cell><Cell><Data ss:Type="String">false</Data></Cell><Cell><Data ss:Type="String">false</Data></Cell></Row><Row ss:Index="59" ss:AutoFitHeight="0" ss:Height="12.816"><Cell><Data ss:Type="String">hsa-miR-134-5p</Data></Cell><Cell><Data ss:Type="String">GLT8D2</Data></Cell><Cell><Data ss:Type="String">true</Data></Cell><Cell><Data ss:Type="String">true</Data></Cell><Cell><Data ss:Type="String">false</Data></Cell><Cell><Data ss:Type="String">false</Data></Cell></Row><Row ss:AutoFitHeight="0" ss:Height="12.816"><Cell><Data ss:Type="String">hsa-miR-134-5p</Data></Cell><Cell><Data ss:Type="String">HEPH</Data></Cell><Cell><Data ss:Type="String">false</Data></Cell><Cell><Data ss:Type="String">true</Data></Cell><Cell><Data ss:Type="String">false</Data></Cell><Cell><Data ss:Type="String">false</Data></Cell></Row><Row ss:AutoFitHeight="0" ss:Height="12.816"><Cell><Data ss:Type="String">hsa-miR-134-5p</Data></Cell><Cell><Data ss:Type="String">HMCN1</Data></Cell><Cell><Data ss:Type="String">true</Data></Cell><Cell><Data ss:Type="String">false</Data></Cell><Cell><Data ss:Type="String">false</Data></Cell><Cell><Data ss:Type="String">false</Data></Cell></Row><Row ss:AutoFitHeight="0" ss:Height="12.816"><Cell><Data ss:Type="String">hsa-miR-134-5p</Data></Cell><Cell><Data ss:Type="String">MEG3</Data></Cell><Cell><Data ss:Type="String">true</Data></Cell><Cell><Data ss:Type="String">false</Data></Cell><Cell><Data ss:Type="String">false</Data></Cell><Cell><Data ss:Type="String">false</Data></Cell></Row><Row ss:AutoFitHeight="0" ss:Height="12.816"><Cell><Data ss:Type="String">hsa-miR-134-5p</Data></Cell><Cell><Data ss:Type="String">NAP1L3</Data></Cell><Cell><Data ss:Type="String">true</Data></Cell><Cell><Data ss:Type="String">false</Data></Cell><Cell><Data ss:Type="String">false</Data></Cell><Cell><Data ss:Type="String">false</Data></Cell></Row><Row ss:AutoFitHeight="0" ss:Height="12.816"><Cell><Data ss:Type="String">hsa-miR-134-5p</Data></Cell><Cell><Data ss:Type="String">NDN</Data></Cell><Cell><Data ss:Type="String">false</Data></Cell><Cell><Data ss:Type="String">true</Data></Cell><Cell><Data ss:Type="String">false</Data></Cell><Cell><Data ss:Type="String">false</Data></Cell></Row><Row ss:Index="65" ss:AutoFitHeight="0" ss:Height="12.816"><Cell><Data ss:Type="String">hsa-miR-134-5p</Data></Cell><Cell><Data ss:Type="String">PCDH7</Data></Cell><Cell><Data ss:Type="String">false</Data></Cell><Cell><Data ss:Type="String">true</Data></Cell><Cell><Data ss:Type="String">false</Data></Cell><Cell><Data ss:Type="String">false</Data></Cell></Row><Row ss:AutoFitHeight="0" ss:Height="12.816"><Cell><Data ss:Type="String">hsa-miR-134-5p</Data></Cell><Cell><Data ss:Type="String">RUNX1T1</Data></Cell><Cell><Data ss:Type="String">false</Data></Cell><Cell><Data ss:Type="String">true</Data></Cell><Cell><Data ss:Type="String">false</Data></Cell><Cell><Data ss:Type="String">false</Data></Cell></Row><Row ss:AutoFitHeight="0" ss:Height="12.816"><Cell><Data ss:Type="String">hsa-miR-134-5p</Data></Cell><Cell><Data ss:Type="String">SCN2B</Data></Cell><Cell><Data ss:Type="String">true</Data></Cell><Cell><Data ss:Type="String">false</Data></Cell><Cell><Data ss:Type="String">false</Data></Cell><Cell><Data ss:Type="String">false</Data></Cell></Row><Row ss:AutoFitHeight="0" ss:Height="12.816"><Cell><Data ss:Type="String">hsa-miR-134-5p</Data></Cell><Cell><Data ss:Type="String">SEMA5A</Data></Cell><Cell><Data ss:Type="String">true</Data></Cell><Cell><Data ss:Type="String">false</Data></Cell><Cell><Data ss:Type="String">false</Data></Cell><Cell><Data ss:Type="String">false</Data></Cell></Row><Row ss:AutoFitHeight="0" ss:Height="12.816"><Cell><Data ss:Type="String">hsa-miR-134-5p</Data></Cell><Cell><Data ss:Type="String">TSHZ3</Data></Cell><Cell><Data ss:Type="String">true</Data></Cell><Cell><Data ss:Type="String">false</Data></Cell><Cell><Data ss:Type="String">false</Data></Cell><Cell><Data ss:Type="String">false</Data></Cell></Row><Row ss:AutoFitHeight="0" ss:Height="12.816"><Cell><Data ss:Type="String">hsa-miR-136-3p</Data></Cell><Cell><Data ss:Type="String">SCN2B</Data></Cell><Cell><Data ss:Type="String">true</Data></Cell><Cell><Data ss:Type="String">false</Data></Cell><Cell><Data ss:Type="String">false</Data></Cell><Cell><Data ss:Type="String">false</Data></Cell></Row><Row ss:Index="71" ss:AutoFitHeight="0" ss:Height="12.816"><Cell><Data ss:Type="String">hsa-miR-299-5p</Data></Cell><Cell><Data ss:Type="String">GLT8D2</Data></Cell><Cell><Data ss:Type="String">true</Data></Cell><Cell><Data ss:Type="String">true</Data></Cell><Cell><Data ss:Type="String">false</Data></Cell><Cell><Data ss:Type="String">false</Data></Cell></Row><Row ss:AutoFitHeight="0" ss:Height="12.816"><Cell><Data ss:Type="String">hsa-miR-337-3p</Data></Cell><Cell><Data ss:Type="String">ABCA8</Data></Cell><Cell><Data ss:Type="String">true</Data></Cell><Cell><Data ss:Type="String">true</Data></Cell><Cell><Data ss:Type="String">false</Data></Cell><Cell><Data ss:Type="String">true</Data></Cell></Row><Row ss:AutoFitHeight="0" ss:Height="12.816"><Cell><Data ss:Type="String">hsa-miR-337-3p</Data></Cell><Cell><Data ss:Type="String">ABCA9</Data></Cell><Cell><Data ss:Type="String">true</Data></Cell><Cell><Data ss:Type="String">true</Data></Cell><Cell><Data ss:Type="String">false</Data></Cell><Cell><Data ss:Type="String">true</Data></Cell></Row><Row ss:AutoFitHeight="0" ss:Height="12.816"><Cell><Data ss:Type="String">hsa-miR-337-3p</Data></Cell><Cell><Data ss:Type="String">ABCC9</Data></Cell><Cell><Data ss:Type="String">true</Data></Cell><Cell><Data ss:Type="String">false</Data></Cell><Cell><Data ss:Type="String">false</Data></Cell><Cell><Data ss:Type="String">false</Data></Cell></Row><Row ss:AutoFitHeight="0" ss:Height="12.816"><Cell><Data ss:Type="String">hsa-miR-337-3p</Data></Cell><Cell><Data ss:Type="String">ADAM33</Data></Cell><Cell><Data ss:Type="String">true</Data></Cell><Cell><Data ss:Type="String">true</Data></Cell><Cell><Data ss:Type="String">false</Data></Cell><Cell><Data ss:Type="String">true</Data></Cell></Row><Row ss:AutoFitHeight="0" ss:Height="12.816"><Cell><Data ss:Type="String">hsa-miR-337-3p</Data></Cell><Cell><Data ss:Type="String">ADAMTS5</Data></Cell><Cell><Data ss:Type="String">true</Data></Cell><Cell><Data ss:Type="String">true</Data></Cell><Cell><Data ss:Type="String">false</Data></Cell><Cell><Data ss:Type="String">true</Data></Cell></Row><Row ss:Index="77" ss:AutoFitHeight="0" ss:Height="12.816"><Cell><Data ss:Type="String">hsa-miR-337-3p</Data></Cell><Cell><Data ss:Type="String">AKAP12</Data></Cell><Cell><Data ss:Type="String">true</Data></Cell><Cell><Data ss:Type="String">true</Data></Cell><Cell><Data ss:Type="String">false</Data></Cell><Cell><Data ss:Type="String">true</Data></Cell></Row><Row ss:AutoFitHeight="0" ss:Height="12.816"><Cell><Data ss:Type="String">hsa-miR-337-3p</Data></Cell><Cell><Data ss:Type="String">AKT3</Data></Cell><Cell><Data ss:Type="String">false</Data></Cell><Cell><Data ss:Type="String">true</Data></Cell><Cell><Data ss:Type="String">false</Data></Cell><Cell><Data ss:Type="String">true</Data></Cell></Row><Row ss:AutoFitHeight="0" ss:Height="12.816"><Cell><Data ss:Type="String">hsa-miR-337-3p</Data></Cell><Cell><Data ss:Type="String">AMOTL1</Data></Cell><Cell><Data ss:Type="String">true</Data></Cell><Cell><Data ss:Type="String">true</Data></Cell><Cell><Data ss:Type="String">false</Data></Cell><Cell><Data ss:Type="String">true</Data></Cell></Row><Row ss:AutoFitHeight="0" ss:Height="12.816"><Cell><Data ss:Type="String">hsa-miR-337-3p</Data></Cell><Cell><Data ss:Type="String">ANGPTL1</Data></Cell><Cell><Data ss:Type="String">true</Data></Cell><Cell><Data ss:Type="String">true</Data></Cell><Cell><Data ss:Type="String">false</Data></Cell><Cell><Data ss:Type="String">true</Data></Cell></Row><Row ss:AutoFitHeight="0" ss:Height="12.816"><Cell><Data ss:Type="String">hsa-miR-337-3p</Data></Cell><Cell><Data ss:Type="String">ANGPTL2</Data></Cell><Cell><Data ss:Type="String">true</Data></Cell><Cell><Data ss:Type="String">false</Data></Cell><Cell><Data ss:Type="String">false</Data></Cell><Cell><Data ss:Type="String">false</Data></Cell></Row><Row ss:AutoFitHeight="0" ss:Height="12.816"><Cell><Data ss:Type="String">hsa-miR-337-3p</Data></Cell><Cell><Data ss:Type="String">ANK2</Data></Cell><Cell><Data ss:Type="String">true</Data></Cell><Cell><Data ss:Type="String">true</Data></Cell><Cell><Data ss:Type="String">false</Data></Cell><Cell><Data ss:Type="String">true</Data></Cell></Row><Row ss:Index="83" ss:AutoFitHeight="0" ss:Height="12.816"><Cell><Data ss:Type="String">hsa-miR-337-3p</Data></Cell><Cell><Data ss:Type="String">AOC3</Data></Cell><Cell><Data ss:Type="String">true</Data></Cell><Cell><Data ss:Type="String">true</Data></Cell><Cell><Data ss:Type="String">false</Data></Cell><Cell><Data ss:Type="String">true</Data></Cell></Row><Row ss:AutoFitHeight="0" ss:Height="12.816"><Cell><Data ss:Type="String">hsa-miR-337-3p</Data></Cell><Cell><Data ss:Type="String">ARHGAP20</Data></Cell><Cell><Data ss:Type="String">true</Data></Cell><Cell><Data ss:Type="String">true</Data></Cell><Cell><Data ss:Type="String">false</Data></Cell><Cell><Data ss:Type="String">true</Data></Cell></Row><Row ss:AutoFitHeight="0" ss:Height="12.816"><Cell><Data ss:Type="String">hsa-miR-337-3p</Data></Cell><Cell><Data ss:Type="String">ARHGAP6</Data></Cell><Cell><Data ss:Type="String">true</Data></Cell><Cell><Data ss:Type="String">true</Data></Cell><Cell><Data ss:Type="String">false</Data></Cell><Cell><Data ss:Type="String">true</Data></Cell></Row><Row ss:AutoFitHeight="0" ss:Height="12.816"><Cell><Data ss:Type="String">hsa-miR-337-3p</Data></Cell><Cell><Data ss:Type="String">ASAM</Data></Cell><Cell><Data ss:Type="String">false</Data></Cell><Cell><Data ss:Type="String">true</Data></Cell><Cell><Data ss:Type="String">false</Data></Cell><Cell><Data ss:Type="String">true</Data></Cell></Row><Row ss:AutoFitHeight="0" ss:Height="12.816"><Cell><Data ss:Type="String">hsa-miR-337-3p</Data></Cell><Cell><Data ss:Type="String">ASPA</Data></Cell><Cell><Data ss:Type="String">false</Data></Cell><Cell><Data ss:Type="String">true</Data></Cell><Cell><Data ss:Type="String">false</Data></Cell><Cell><Data ss:Type="String">true</Data></Cell></Row><Row ss:AutoFitHeight="0" ss:Height="12.816"><Cell><Data ss:Type="String">hsa-miR-337-3p</Data></Cell><Cell><Data ss:Type="String">ASPM</Data></Cell><Cell><Data ss:Type="String">true</Data></Cell><Cell><Data ss:Type="String">true</Data></Cell><Cell><Data ss:Type="String">false</Data></Cell><Cell><Data ss:Type="String">true</Data></Cell></Row><Row ss:Index="89" ss:AutoFitHeight="0" ss:Height="12.816"><Cell><Data ss:Type="String">hsa-miR-337-3p</Data></Cell><Cell><Data ss:Type="String">BHLHE41</Data></Cell><Cell><Data ss:Type="String">true</Data></Cell><Cell><Data ss:Type="String">false</Data></Cell><Cell><Data ss:Type="String">false</Data></Cell><Cell><Data ss:Type="String">false</Data></Cell></Row><Row ss:AutoFitHeight="0" ss:Height="12.816"><Cell><Data ss:Type="String">hsa-miR-337-3p</Data></Cell><Cell><Data ss:Type="String">BHMT2</Data></Cell><Cell><Data ss:Type="String">false</Data></Cell><Cell><Data ss:Type="String">true</Data></Cell><Cell><Data ss:Type="String">false</Data></Cell><Cell><Data ss:Type="String">true</Data></Cell></Row><Row ss:AutoFitHeight="0" ss:Height="12.816"><Cell><Data ss:Type="String">hsa-miR-337-3p</Data></Cell><Cell><Data ss:Type="String">BICC1</Data></Cell><Cell><Data ss:Type="String">true</Data></Cell><Cell><Data ss:Type="String">false</Data></Cell><Cell><Data ss:Type="String">false</Data></Cell><Cell><Data ss:Type="String">false</Data></Cell></Row><Row ss:AutoFitHeight="0" ss:Height="12.816"><Cell><Data ss:Type="String">hsa-miR-337-3p</Data></Cell><Cell><Data ss:Type="String">C10orf72</Data></Cell><Cell><Data ss:Type="String">true</Data></Cell><Cell><Data ss:Type="String">true</Data></Cell><Cell><Data ss:Type="String">false</Data></Cell><Cell><Data ss:Type="String">false</Data></Cell></Row><Row ss:AutoFitHeight="0" ss:Height="12.816"><Cell><Data ss:Type="String">hsa-miR-337-3p</Data></Cell><Cell><Data ss:Type="String">C13orf33</Data></Cell><Cell><Data ss:Type="String">true</Data></Cell><Cell><Data ss:Type="String">true</Data></Cell><Cell><Data ss:Type="String">false</Data></Cell><Cell><Data ss:Type="String">false</Data></Cell></Row><Row ss:AutoFitHeight="0" ss:Height="12.816"><Cell><Data ss:Type="String">hsa-miR-337-3p</Data></Cell><Cell><Data ss:Type="String">C1QTNF7</Data></Cell><Cell><Data ss:Type="String">false</Data></Cell><Cell><Data ss:Type="String">true</Data></Cell><Cell><Data ss:Type="String">false</Data></Cell><Cell><Data ss:Type="String">true</Data></Cell></Row><Row ss:Index="95" ss:AutoFitHeight="0" ss:Height="12.816"><Cell><Data ss:Type="String">hsa-miR-337-3p</Data></Cell><Cell><Data ss:Type="String">C21orf34</Data></Cell><Cell><Data ss:Type="String">true</Data></Cell><Cell><Data ss:Type="String">true</Data></Cell><Cell><Data ss:Type="String">false</Data></Cell><Cell><Data ss:Type="String">true</Data></Cell></Row><Row ss:AutoFitHeight="0" ss:Height="12.816"><Cell><Data ss:Type="String">hsa-miR-337-3p</Data></Cell><Cell><Data ss:Type="String">C4orf31</Data></Cell><Cell><Data ss:Type="String">false</Data></Cell><Cell><Data ss:Type="String">true</Data></Cell><Cell><Data ss:Type="String">false</Data></Cell><Cell><Data ss:Type="String">false</Data></Cell></Row><Row ss:AutoFitHeight="0" ss:Height="12.816"><Cell><Data ss:Type="String">hsa-miR-337-3p</Data></Cell><Cell><Data ss:Type="String">C7orf58</Data></Cell><Cell><Data ss:Type="String">false</Data></Cell><Cell><Data ss:Type="String">false</Data></Cell><Cell><Data ss:Type="String">false</Data></Cell><Cell><Data ss:Type="String">true</Data></Cell></Row><Row ss:AutoFitHeight="0" ss:Height="12.816"><Cell><Data ss:Type="String">hsa-miR-337-3p</Data></Cell><Cell><Data ss:Type="String">C9orf125</Data></Cell><Cell><Data ss:Type="String">true</Data></Cell><Cell><Data ss:Type="String">false</Data></Cell><Cell><Data ss:Type="String">false</Data></Cell><Cell><Data ss:Type="String">true</Data></Cell></Row><Row ss:AutoFitHeight="0" ss:Height="12.816"><Cell><Data ss:Type="String">hsa-miR-337-3p</Data></Cell><Cell><Data ss:Type="String">CACNA2D1</Data></Cell><Cell><Data ss:Type="String">false</Data></Cell><Cell><Data ss:Type="String">false</Data></Cell><Cell><Data ss:Type="String">false</Data></Cell><Cell><Data ss:Type="String">true</Data></Cell></Row><Row ss:Index="100" ss:AutoFitHeight="0" ss:Height="12.816"><Cell><Data ss:Type="String">hsa-miR-337-3p</Data></Cell><Cell><Data ss:Type="String">CAPN5</Data></Cell><Cell><Data ss:Type="String">true</Data></Cell><Cell><Data ss:Type="String">false</Data></Cell><Cell><Data ss:Type="String">false</Data></Cell><Cell><Data ss:Type="String">false</Data></Cell></Row><Row ss:AutoFitHeight="0" ss:Height="12.816"><Cell><Data ss:Type="String">hsa-miR-337-3p</Data></Cell><Cell><Data ss:Type="String">CAV1</Data></Cell><Cell><Data ss:Type="String">true</Data></Cell><Cell><Data ss:Type="String">true</Data></Cell><Cell><Data ss:Type="String">false</Data></Cell><Cell><Data ss:Type="String">true</Data></Cell></Row><Row ss:AutoFitHeight="0" ss:Height="12.816"><Cell><Data ss:Type="String">hsa-miR-337-3p</Data></Cell><Cell><Data ss:Type="String">CCDC36</Data></Cell><Cell><Data ss:Type="String">false</Data></Cell><Cell><Data ss:Type="String">false</Data></Cell><Cell><Data ss:Type="String">false</Data></Cell><Cell><Data ss:Type="String">true</Data></Cell></Row><Row ss:AutoFitHeight="0" ss:Height="12.816"><Cell><Data ss:Type="String">hsa-miR-337-3p</Data></Cell><Cell><Data ss:Type="String">CCDC46</Data></Cell><Cell><Data ss:Type="String">true</Data></Cell><Cell><Data ss:Type="String">true</Data></Cell><Cell><Data ss:Type="String">false</Data></Cell><Cell><Data ss:Type="String">true</Data></Cell></Row><Row ss:AutoFitHeight="0" ss:Height="12.816"><Cell><Data ss:Type="String">hsa-miR-337-3p</Data></Cell><Cell><Data ss:Type="String">CCDC8</Data></Cell><Cell><Data ss:Type="String">true</Data></Cell><Cell><Data ss:Type="String">false</Data></Cell><Cell><Data ss:Type="String">false</Data></Cell><Cell><Data ss:Type="String">false</Data></Cell></Row><Row ss:AutoFitHeight="0" ss:Height="12.816"><Cell><Data ss:Type="String">hsa-miR-337-3p</Data></Cell><Cell><Data ss:Type="String">CD200</Data></Cell><Cell><Data ss:Type="String">true</Data></Cell><Cell><Data ss:Type="String">true</Data></Cell><Cell><Data ss:Type="String">false</Data></Cell><Cell><Data ss:Type="String">true</Data></Cell></Row><Row ss:Index="106" ss:AutoFitHeight="0" ss:Height="12.816"><Cell><Data ss:Type="String">hsa-miR-337-3p</Data></Cell><Cell><Data ss:Type="String">CDC20</Data></Cell><Cell><Data ss:Type="String">true</Data></Cell><Cell><Data ss:Type="String">true</Data></Cell><Cell><Data ss:Type="String">false</Data></Cell><Cell><Data ss:Type="String">true</Data></Cell></Row><Row ss:AutoFitHeight="0" ss:Height="12.816"><Cell><Data ss:Type="String">hsa-miR-337-3p</Data></Cell><Cell><Data ss:Type="String">CDCA3</Data></Cell><Cell><Data ss:Type="String">true</Data></Cell><Cell><Data ss:Type="String">true</Data></Cell><Cell><Data ss:Type="String">false</Data></Cell><Cell><Data ss:Type="String">true</Data></Cell></Row><Row ss:AutoFitHeight="0" ss:Height="12.816"><Cell><Data ss:Type="String">hsa-miR-337-3p</Data></Cell><Cell><Data ss:Type="String">CDCA8</Data></Cell><Cell><Data ss:Type="String">true</Data></Cell><Cell><Data ss:Type="String">true</Data></Cell><Cell><Data ss:Type="String">false</Data></Cell><Cell><Data ss:Type="String">true</Data></Cell></Row><Row ss:AutoFitHeight="0" ss:Height="12.816"><Cell><Data ss:Type="String">hsa-miR-337-3p</Data></Cell><Cell><Data ss:Type="String">CDO1</Data></Cell><Cell><Data ss:Type="String">true</Data></Cell><Cell><Data ss:Type="String">false</Data></Cell><Cell><Data ss:Type="String">false</Data></Cell><Cell><Data ss:Type="String">true</Data></Cell></Row><Row ss:AutoFitHeight="0" ss:Height="12.816"><Cell><Data ss:Type="String">hsa-miR-337-3p</Data></Cell><Cell><Data ss:Type="String">CDT1</Data></Cell><Cell><Data ss:Type="String">true</Data></Cell><Cell><Data ss:Type="String">false</Data></Cell><Cell><Data ss:Type="String">false</Data></Cell><Cell><Data ss:Type="String">true</Data></Cell></Row><Row ss:AutoFitHeight="0" ss:Height="12.816"><Cell><Data ss:Type="String">hsa-miR-337-3p</Data></Cell><Cell><Data ss:Type="String">CENPA</Data></Cell><Cell><Data ss:Type="String">true</Data></Cell><Cell><Data ss:Type="String">true</Data></Cell><Cell><Data ss:Type="String">false</Data></Cell><Cell><Data ss:Type="String">true</Data></Cell></Row><Row ss:Index="112" ss:AutoFitHeight="0" ss:Height="12.816"><Cell><Data ss:Type="String">hsa-miR-337-3p</Data></Cell><Cell><Data ss:Type="String">CENPM</Data></Cell><Cell><Data ss:Type="String">true</Data></Cell><Cell><Data ss:Type="String">false</Data></Cell><Cell><Data ss:Type="String">false</Data></Cell><Cell><Data ss:Type="String">true</Data></Cell></Row><Row ss:AutoFitHeight="0" ss:Height="12.816"><Cell><Data ss:Type="String">hsa-miR-337-3p</Data></Cell><Cell><Data ss:Type="String">CKS2</Data></Cell><Cell><Data ss:Type="String">true</Data></Cell><Cell><Data ss:Type="String">true</Data></Cell><Cell><Data ss:Type="String">false</Data></Cell><Cell><Data ss:Type="String">true</Data></Cell></Row><Row ss:AutoFitHeight="0" ss:Height="12.816"><Cell><Data ss:Type="String">hsa-miR-337-3p</Data></Cell><Cell><Data ss:Type="String">CLIP3</Data></Cell><Cell><Data ss:Type="String">true</Data></Cell><Cell><Data ss:Type="String">false</Data></Cell><Cell><Data ss:Type="String">false</Data></Cell><Cell><Data ss:Type="String">false</Data></Cell></Row><Row ss:AutoFitHeight="0" ss:Height="12.816"><Cell><Data ss:Type="String">hsa-miR-337-3p</Data></Cell><Cell><Data ss:Type="String">CNRIP1</Data></Cell><Cell><Data ss:Type="String">true</Data></Cell><Cell><Data ss:Type="String">true</Data></Cell><Cell><Data ss:Type="String">false</Data></Cell><Cell><Data ss:Type="String">true</Data></Cell></Row><Row ss:AutoFitHeight="0" ss:Height="12.816"><Cell><Data ss:Type="String">hsa-miR-337-3p</Data></Cell><Cell><Data ss:Type="String">CORO2B</Data></Cell><Cell><Data ss:Type="String">true</Data></Cell><Cell><Data ss:Type="String">true</Data></Cell><Cell><Data ss:Type="String">false</Data></Cell><Cell><Data ss:Type="String">true</Data></Cell></Row><Row ss:AutoFitHeight="0" ss:Height="12.816"><Cell><Data ss:Type="String">hsa-miR-337-3p</Data></Cell><Cell><Data ss:Type="String">CPE</Data></Cell><Cell><Data ss:Type="String">true</Data></Cell><Cell><Data ss:Type="String">true</Data></Cell><Cell><Data ss:Type="String">false</Data></Cell><Cell><Data ss:Type="String">true</Data></Cell></Row><Row ss:Index="118" ss:AutoFitHeight="0" ss:Height="12.816"><Cell><Data ss:Type="String">hsa-miR-337-3p</Data></Cell><Cell><Data ss:Type="String">CPS1</Data></Cell><Cell><Data ss:Type="String">false</Data></Cell><Cell><Data ss:Type="String">true</Data></Cell><Cell><Data ss:Type="String">false</Data></Cell><Cell><Data ss:Type="String">true</Data></Cell></Row><Row ss:AutoFitHeight="0" ss:Height="12.816"><Cell><Data ss:Type="String">hsa-miR-337-3p</Data></Cell><Cell><Data ss:Type="String">CRY2</Data></Cell><Cell><Data ss:Type="String">true</Data></Cell><Cell><Data ss:Type="String">true</Data></Cell><Cell><Data ss:Type="String">false</Data></Cell><Cell><Data ss:Type="String">true</Data></Cell></Row><Row ss:AutoFitHeight="0" ss:Height="12.816"><Cell><Data ss:Type="String">hsa-miR-337-3p</Data></Cell><Cell><Data ss:Type="String">CTTNBP2NL</Data></Cell><Cell><Data ss:Type="String">false</Data></Cell><Cell><Data ss:Type="String">true</Data></Cell><Cell><Data ss:Type="String">false</Data></Cell><Cell><Data ss:Type="String">false</Data></Cell></Row><Row ss:AutoFitHeight="0" ss:Height="12.816"><Cell><Data ss:Type="String">hsa-miR-337-3p</Data></Cell><Cell><Data ss:Type="String">CTTNBP2</Data></Cell><Cell><Data ss:Type="String">true</Data></Cell><Cell><Data ss:Type="String">true</Data></Cell><Cell><Data ss:Type="String">false</Data></Cell><Cell><Data ss:Type="String">true</Data></Cell></Row><Row ss:AutoFitHeight="0" ss:Height="12.816"><Cell><Data ss:Type="String">hsa-miR-337-3p</Data></Cell><Cell><Data ss:Type="String">CXCL12</Data></Cell><Cell><Data ss:Type="String">true</Data></Cell><Cell><Data ss:Type="String">true</Data></Cell><Cell><Data ss:Type="String">false</Data></Cell><Cell><Data ss:Type="String">true</Data></Cell></Row><Row ss:AutoFitHeight="0" ss:Height="12.816"><Cell><Data ss:Type="String">hsa-miR-337-3p</Data></Cell><Cell><Data ss:Type="String">CYP11A1</Data></Cell><Cell><Data ss:Type="String">true</Data></Cell><Cell><Data ss:Type="String">true</Data></Cell><Cell><Data ss:Type="String">false</Data></Cell><Cell><Data ss:Type="String">true</Data></Cell></Row><Row ss:Index="124" ss:AutoFitHeight="0" ss:Height="12.816"><Cell><Data ss:Type="String">hsa-miR-337-3p</Data></Cell><Cell><Data ss:Type="String">CYR61</Data></Cell><Cell><Data ss:Type="String">false</Data></Cell><Cell><Data ss:Type="String">true</Data></Cell><Cell><Data ss:Type="String">false</Data></Cell><Cell><Data ss:Type="String">false</Data></Cell></Row><Row ss:AutoFitHeight="0" ss:Height="12.816"><Cell><Data ss:Type="String">hsa-miR-337-3p</Data></Cell><Cell><Data ss:Type="String">DCHS1</Data></Cell><Cell><Data ss:Type="String">true</Data></Cell><Cell><Data ss:Type="String">false</Data></Cell><Cell><Data ss:Type="String">false</Data></Cell><Cell><Data ss:Type="String">false</Data></Cell></Row><Row ss:AutoFitHeight="0" ss:Height="12.816"><Cell><Data ss:Type="String">hsa-miR-337-3p</Data></Cell><Cell><Data ss:Type="String">DCN</Data></Cell><Cell><Data ss:Type="String">true</Data></Cell><Cell><Data ss:Type="String">true</Data></Cell><Cell><Data ss:Type="String">false</Data></Cell><Cell><Data ss:Type="String">false</Data></Cell></Row><Row ss:AutoFitHeight="0" ss:Height="12.816"><Cell><Data ss:Type="String">hsa-miR-337-3p</Data></Cell><Cell><Data ss:Type="String">DLC1</Data></Cell><Cell><Data ss:Type="String">true</Data></Cell><Cell><Data ss:Type="String">false</Data></Cell><Cell><Data ss:Type="String">false</Data></Cell><Cell><Data ss:Type="String">true</Data></Cell></Row><Row ss:AutoFitHeight="0" ss:Height="12.816"><Cell><Data ss:Type="String">hsa-miR-337-3p</Data></Cell><Cell><Data ss:Type="String">DPT</Data></Cell><Cell><Data ss:Type="String">false</Data></Cell><Cell><Data ss:Type="String">false</Data></Cell><Cell><Data ss:Type="String">false</Data></Cell><Cell><Data ss:Type="String">true</Data></Cell></Row><Row ss:AutoFitHeight="0" ss:Height="12.816"><Cell><Data ss:Type="String">hsa-miR-337-3p</Data></Cell><Cell><Data ss:Type="String">DUSP1</Data></Cell><Cell><Data ss:Type="String">true</Data></Cell><Cell><Data ss:Type="String">false</Data></Cell><Cell><Data ss:Type="String">false</Data></Cell><Cell><Data ss:Type="String">false</Data></Cell></Row><Row ss:Index="130" ss:AutoFitHeight="0" ss:Height="12.816"><Cell><Data ss:Type="String">hsa-miR-337-3p</Data></Cell><Cell><Data ss:Type="String">DZIP1</Data></Cell><Cell><Data ss:Type="String">false</Data></Cell><Cell><Data ss:Type="String">false</Data></Cell><Cell><Data ss:Type="String">false</Data></Cell><Cell><Data ss:Type="String">true</Data></Cell></Row><Row ss:AutoFitHeight="0" ss:Height="12.816"><Cell><Data ss:Type="String">hsa-miR-337-3p</Data></Cell><Cell><Data ss:Type="String">E2F2</Data></Cell><Cell><Data ss:Type="String">true</Data></Cell><Cell><Data ss:Type="String">false</Data></Cell><Cell><Data ss:Type="String">false</Data></Cell><Cell><Data ss:Type="String">true</Data></Cell></Row><Row ss:AutoFitHeight="0" ss:Height="12.816"><Cell><Data ss:Type="String">hsa-miR-337-3p</Data></Cell><Cell><Data ss:Type="String">EBF1</Data></Cell><Cell><Data ss:Type="String">true</Data></Cell><Cell><Data ss:Type="String">true</Data></Cell><Cell><Data ss:Type="String">false</Data></Cell><Cell><Data ss:Type="String">true</Data></Cell></Row><Row ss:AutoFitHeight="0" ss:Height="12.816"><Cell><Data ss:Type="String">hsa-miR-337-3p</Data></Cell><Cell><Data ss:Type="String">EBF2</Data></Cell><Cell><Data ss:Type="String">true</Data></Cell><Cell><Data ss:Type="String">false</Data></Cell><Cell><Data ss:Type="String">false</Data></Cell><Cell><Data ss:Type="String">true</Data></Cell></Row><Row ss:AutoFitHeight="0" ss:Height="12.816"><Cell><Data ss:Type="String">hsa-miR-337-3p</Data></Cell><Cell><Data ss:Type="String">EBF3</Data></Cell><Cell><Data ss:Type="String">true</Data></Cell><Cell><Data ss:Type="String">true</Data></Cell><Cell><Data ss:Type="String">false</Data></Cell><Cell><Data ss:Type="String">true</Data></Cell></Row><Row ss:AutoFitHeight="0" ss:Height="12.816"><Cell><Data ss:Type="String">hsa-miR-337-3p</Data></Cell><Cell><Data ss:Type="String">ECM2</Data></Cell><Cell><Data ss:Type="String">true</Data></Cell><Cell><Data ss:Type="String">true</Data></Cell><Cell><Data ss:Type="String">false</Data></Cell><Cell><Data ss:Type="String">true</Data></Cell></Row><Row ss:Index="136" ss:AutoFitHeight="0" ss:Height="12.816"><Cell><Data ss:Type="String">hsa-miR-337-3p</Data></Cell><Cell><Data ss:Type="String">EDA2R</Data></Cell><Cell><Data ss:Type="String">true</Data></Cell><Cell><Data ss:Type="String">false</Data></Cell><Cell><Data ss:Type="String">false</Data></Cell><Cell><Data ss:Type="String">false</Data></Cell></Row><Row ss:AutoFitHeight="0" ss:Height="12.816"><Cell><Data ss:Type="String">hsa-miR-337-3p</Data></Cell><Cell><Data ss:Type="String">EFHA2</Data></Cell><Cell><Data ss:Type="String">true</Data></Cell><Cell><Data ss:Type="String">true</Data></Cell><Cell><Data ss:Type="String">false</Data></Cell><Cell><Data ss:Type="String">true</Data></Cell></Row><Row ss:AutoFitHeight="0" ss:Height="12.816"><Cell><Data ss:Type="String">hsa-miR-337-3p</Data></Cell><Cell><Data ss:Type="String">EHD2</Data></Cell><Cell><Data ss:Type="String">true</Data></Cell><Cell><Data ss:Type="String">false</Data></Cell><Cell><Data ss:Type="String">false</Data></Cell><Cell><Data ss:Type="String">true</Data></Cell></Row><Row ss:AutoFitHeight="0" ss:Height="12.816"><Cell><Data ss:Type="String">hsa-miR-337-3p</Data></Cell><Cell><Data ss:Type="String">ELTD1</Data></Cell><Cell><Data ss:Type="String">true</Data></Cell><Cell><Data ss:Type="String">true</Data></Cell><Cell><Data ss:Type="String">false</Data></Cell><Cell><Data ss:Type="String">false</Data></Cell></Row><Row ss:AutoFitHeight="0" ss:Height="12.816"><Cell><Data ss:Type="String">hsa-miR-337-3p</Data></Cell><Cell><Data ss:Type="String">EMX2OS</Data></Cell><Cell><Data ss:Type="String">false</Data></Cell><Cell><Data ss:Type="String">true</Data></Cell><Cell><Data ss:Type="String">false</Data></Cell><Cell><Data ss:Type="String">true</Data></Cell></Row><Row ss:AutoFitHeight="0" ss:Height="12.816"><Cell><Data ss:Type="String">hsa-miR-337-3p</Data></Cell><Cell><Data ss:Type="String">EPB41L2</Data></Cell><Cell><Data ss:Type="String">false</Data></Cell><Cell><Data ss:Type="String">true</Data></Cell><Cell><Data ss:Type="String">false</Data></Cell><Cell><Data ss:Type="String">true</Data></Cell></Row><Row ss:Index="142" ss:AutoFitHeight="0" ss:Height="12.816"><Cell><Data ss:Type="String">hsa-miR-337-3p</Data></Cell><Cell><Data ss:Type="String">ERG</Data></Cell><Cell><Data ss:Type="String">true</Data></Cell><Cell><Data ss:Type="String">true</Data></Cell><Cell><Data ss:Type="String">false</Data></Cell><Cell><Data ss:Type="String">true</Data></Cell></Row><Row ss:AutoFitHeight="0" ss:Height="12.816"><Cell><Data ss:Type="String">hsa-miR-337-3p</Data></Cell><Cell><Data ss:Type="String">ETV1</Data></Cell><Cell><Data ss:Type="String">true</Data></Cell><Cell><Data ss:Type="String">false</Data></Cell><Cell><Data ss:Type="String">false</Data></Cell><Cell><Data ss:Type="String">false</Data></Cell></Row><Row ss:AutoFitHeight="0" ss:Height="12.816"><Cell><Data ss:Type="String">hsa-miR-337-3p</Data></Cell><Cell><Data ss:Type="String">EVC2</Data></Cell><Cell><Data ss:Type="String">true</Data></Cell><Cell><Data ss:Type="String">false</Data></Cell><Cell><Data ss:Type="String">false</Data></Cell><Cell><Data ss:Type="String">true</Data></Cell></Row><Row ss:AutoFitHeight="0" ss:Height="12.816"><Cell><Data ss:Type="String">hsa-miR-337-3p</Data></Cell><Cell><Data ss:Type="String">FAM13C</Data></Cell><Cell><Data ss:Type="String">true</Data></Cell><Cell><Data ss:Type="String">true</Data></Cell><Cell><Data ss:Type="String">false</Data></Cell><Cell><Data ss:Type="String">true</Data></Cell></Row><Row ss:AutoFitHeight="0" ss:Height="12.816"><Cell><Data ss:Type="String">hsa-miR-337-3p</Data></Cell><Cell><Data ss:Type="String">FAM171A1</Data></Cell><Cell><Data ss:Type="String">false</Data></Cell><Cell><Data ss:Type="String">true</Data></Cell><Cell><Data ss:Type="String">false</Data></Cell><Cell><Data ss:Type="String">true</Data></Cell></Row><Row ss:AutoFitHeight="0" ss:Height="12.816"><Cell><Data ss:Type="String">hsa-miR-337-3p</Data></Cell><Cell><Data ss:Type="String">FAM82A1</Data></Cell><Cell><Data ss:Type="String">true</Data></Cell><Cell><Data ss:Type="String">false</Data></Cell><Cell><Data ss:Type="String">false</Data></Cell><Cell><Data ss:Type="String">false</Data></Cell></Row><Row ss:Index="148" ss:AutoFitHeight="0" ss:Height="12.816"><Cell><Data ss:Type="String">hsa-miR-337-3p</Data></Cell><Cell><Data ss:Type="String">FBLN5</Data></Cell><Cell><Data ss:Type="String">true</Data></Cell><Cell><Data ss:Type="String">false</Data></Cell><Cell><Data ss:Type="String">false</Data></Cell><Cell><Data ss:Type="String">true</Data></Cell></Row><Row ss:AutoFitHeight="0" ss:Height="12.816"><Cell><Data ss:Type="String">hsa-miR-337-3p</Data></Cell><Cell><Data ss:Type="String">FERMT2</Data></Cell><Cell><Data ss:Type="String">false</Data></Cell><Cell><Data ss:Type="String">false</Data></Cell><Cell><Data ss:Type="String">false</Data></Cell><Cell><Data ss:Type="String">true</Data></Cell></Row><Row ss:AutoFitHeight="0" ss:Height="12.816"><Cell><Data ss:Type="String">hsa-miR-337-3p</Data></Cell><Cell><Data ss:Type="String">FGF10</Data></Cell><Cell><Data ss:Type="String">false</Data></Cell><Cell><Data ss:Type="String">false</Data></Cell><Cell><Data ss:Type="String">false</Data></Cell><Cell><Data ss:Type="String">true</Data></Cell></Row><Row ss:AutoFitHeight="0" ss:Height="12.816"><Cell><Data ss:Type="String">hsa-miR-337-3p</Data></Cell><Cell><Data ss:Type="String">FHL1</Data></Cell><Cell><Data ss:Type="String">true</Data></Cell><Cell><Data ss:Type="String">true</Data></Cell><Cell><Data ss:Type="String">false</Data></Cell><Cell><Data ss:Type="String">true</Data></Cell></Row><Row ss:AutoFitHeight="0" ss:Height="12.816"><Cell><Data ss:Type="String">hsa-miR-337-3p</Data></Cell><Cell><Data ss:Type="String">FHL5</Data></Cell><Cell><Data ss:Type="String">true</Data></Cell><Cell><Data ss:Type="String">true</Data></Cell><Cell><Data ss:Type="String">false</Data></Cell><Cell><Data ss:Type="String">true</Data></Cell></Row><Row ss:AutoFitHeight="0" ss:Height="12.816"><Cell><Data ss:Type="String">hsa-miR-337-3p</Data></Cell><Cell><Data ss:Type="String">FHOD3</Data></Cell><Cell><Data ss:Type="String">true</Data></Cell><Cell><Data ss:Type="String">false</Data></Cell><Cell><Data ss:Type="String">false</Data></Cell><Cell><Data ss:Type="String">false</Data></Cell></Row><Row ss:Index="154" ss:AutoFitHeight="0" ss:Height="12.816"><Cell><Data ss:Type="String">hsa-miR-337-3p</Data></Cell><Cell><Data ss:Type="String">FIGNL2</Data></Cell><Cell><Data ss:Type="String">true</Data></Cell><Cell><Data ss:Type="String">true</Data></Cell><Cell><Data ss:Type="String">false</Data></Cell><Cell><Data ss:Type="String">true</Data></Cell></Row><Row ss:AutoFitHeight="0" ss:Height="12.816"><Cell><Data ss:Type="String">hsa-miR-337-3p</Data></Cell><Cell><Data ss:Type="String">FLJ10357</Data></Cell><Cell><Data ss:Type="String">true</Data></Cell><Cell><Data ss:Type="String">true</Data></Cell><Cell><Data ss:Type="String">false</Data></Cell><Cell><Data ss:Type="String">true</Data></Cell></Row><Row ss:AutoFitHeight="0" ss:Height="12.816"><Cell><Data ss:Type="String">hsa-miR-337-3p</Data></Cell><Cell><Data ss:Type="String">FLRT2</Data></Cell><Cell><Data ss:Type="String">true</Data></Cell><Cell><Data ss:Type="String">true</Data></Cell><Cell><Data ss:Type="String">false</Data></Cell><Cell><Data ss:Type="String">true</Data></Cell></Row><Row ss:AutoFitHeight="0" ss:Height="12.816"><Cell><Data ss:Type="String">hsa-miR-337-3p</Data></Cell><Cell><Data ss:Type="String">FOXM1</Data></Cell><Cell><Data ss:Type="String">true</Data></Cell><Cell><Data ss:Type="String">true</Data></Cell><Cell><Data ss:Type="String">false</Data></Cell><Cell><Data ss:Type="String">true</Data></Cell></Row><Row ss:AutoFitHeight="0" ss:Height="12.816"><Cell><Data ss:Type="String">hsa-miR-337-3p</Data></Cell><Cell><Data ss:Type="String">FOXO1</Data></Cell><Cell><Data ss:Type="String">true</Data></Cell><Cell><Data ss:Type="String">true</Data></Cell><Cell><Data ss:Type="String">false</Data></Cell><Cell><Data ss:Type="String">true</Data></Cell></Row><Row ss:AutoFitHeight="0" ss:Height="12.816"><Cell><Data ss:Type="String">hsa-miR-337-3p</Data></Cell><Cell><Data ss:Type="String">FSTL1</Data></Cell><Cell><Data ss:Type="String">true</Data></Cell><Cell><Data ss:Type="String">false</Data></Cell><Cell><Data ss:Type="String">false</Data></Cell><Cell><Data ss:Type="String">false</Data></Cell></Row><Row ss:Index="160" ss:AutoFitHeight="0" ss:Height="12.816"><Cell><Data ss:Type="String">hsa-miR-337-3p</Data></Cell><Cell><Data ss:Type="String">FZD4</Data></Cell><Cell><Data ss:Type="String">true</Data></Cell><Cell><Data ss:Type="String">true</Data></Cell><Cell><Data ss:Type="String">false</Data></Cell><Cell><Data ss:Type="String">true</Data></Cell></Row><Row ss:AutoFitHeight="0" ss:Height="12.816"><Cell><Data ss:Type="String">hsa-miR-337-3p</Data></Cell><Cell><Data ss:Type="String">GALNTL2</Data></Cell><Cell><Data ss:Type="String">true</Data></Cell><Cell><Data ss:Type="String">false</Data></Cell><Cell><Data ss:Type="String">false</Data></Cell><Cell><Data ss:Type="String">true</Data></Cell></Row><Row ss:AutoFitHeight="0" ss:Height="12.816"><Cell><Data ss:Type="String">hsa-miR-337-3p</Data></Cell><Cell><Data ss:Type="String">GAS1</Data></Cell><Cell><Data ss:Type="String">true</Data></Cell><Cell><Data ss:Type="String">false</Data></Cell><Cell><Data ss:Type="String">false</Data></Cell><Cell><Data ss:Type="String">true</Data></Cell></Row><Row ss:AutoFitHeight="0" ss:Height="12.816"><Cell><Data ss:Type="String">hsa-miR-337-3p</Data></Cell><Cell><Data ss:Type="String">GAS7</Data></Cell><Cell><Data ss:Type="String">true</Data></Cell><Cell><Data ss:Type="String">false</Data></Cell><Cell><Data ss:Type="String">false</Data></Cell><Cell><Data ss:Type="String">false</Data></Cell></Row><Row ss:AutoFitHeight="0" ss:Height="12.816"><Cell><Data ss:Type="String">hsa-miR-337-3p</Data></Cell><Cell><Data ss:Type="String">GDF10</Data></Cell><Cell><Data ss:Type="String">true</Data></Cell><Cell><Data ss:Type="String">true</Data></Cell><Cell><Data ss:Type="String">false</Data></Cell><Cell><Data ss:Type="String">true</Data></Cell></Row><Row ss:AutoFitHeight="0" ss:Height="12.816"><Cell><Data ss:Type="String">hsa-miR-337-3p</Data></Cell><Cell><Data ss:Type="String">GEM</Data></Cell><Cell><Data ss:Type="String">true</Data></Cell><Cell><Data ss:Type="String">true</Data></Cell><Cell><Data ss:Type="String">false</Data></Cell><Cell><Data ss:Type="String">false</Data></Cell></Row><Row ss:Index="166" ss:AutoFitHeight="0" ss:Height="12.816"><Cell><Data ss:Type="String">hsa-miR-337-3p</Data></Cell><Cell><Data ss:Type="String">GLI2</Data></Cell><Cell><Data ss:Type="String">true</Data></Cell><Cell><Data ss:Type="String">true</Data></Cell><Cell><Data ss:Type="String">false</Data></Cell><Cell><Data ss:Type="String">false</Data></Cell></Row><Row ss:AutoFitHeight="0" ss:Height="12.816"><Cell><Data ss:Type="String">hsa-miR-337-3p</Data></Cell><Cell><Data ss:Type="String">GLT8D2</Data></Cell><Cell><Data ss:Type="String">true</Data></Cell><Cell><Data ss:Type="String">false</Data></Cell><Cell><Data ss:Type="String">false</Data></Cell><Cell><Data ss:Type="String">false</Data></Cell></Row><Row ss:AutoFitHeight="0" ss:Height="12.816"><Cell><Data ss:Type="String">hsa-miR-337-3p</Data></Cell><Cell><Data ss:Type="String">GNG11</Data></Cell><Cell><Data ss:Type="String">true</Data></Cell><Cell><Data ss:Type="String">true</Data></Cell><Cell><Data ss:Type="String">false</Data></Cell><Cell><Data ss:Type="String">true</Data></Cell></Row><Row ss:AutoFitHeight="0" ss:Height="12.816"><Cell><Data ss:Type="String">hsa-miR-337-3p</Data></Cell><Cell><Data ss:Type="String">GREM2</Data></Cell><Cell><Data ss:Type="String">true</Data></Cell><Cell><Data ss:Type="String">false</Data></Cell><Cell><Data ss:Type="String">false</Data></Cell><Cell><Data ss:Type="String">true</Data></Cell></Row><Row ss:AutoFitHeight="0" ss:Height="12.816"><Cell><Data ss:Type="String">hsa-miR-337-3p</Data></Cell><Cell><Data ss:Type="String">GRID1</Data></Cell><Cell><Data ss:Type="String">true</Data></Cell><Cell><Data ss:Type="String">false</Data></Cell><Cell><Data ss:Type="String">false</Data></Cell><Cell><Data ss:Type="String">false</Data></Cell></Row><Row ss:AutoFitHeight="0" ss:Height="12.816"><Cell><Data ss:Type="String">hsa-miR-337-3p</Data></Cell><Cell><Data ss:Type="String">GSTM5</Data></Cell><Cell><Data ss:Type="String">true</Data></Cell><Cell><Data ss:Type="String">true</Data></Cell><Cell><Data ss:Type="String">false</Data></Cell><Cell><Data ss:Type="String">true</Data></Cell></Row><Row ss:Index="172" ss:AutoFitHeight="0" ss:Height="12.816"><Cell><Data ss:Type="String">hsa-miR-337-3p</Data></Cell><Cell><Data ss:Type="String">HGF</Data></Cell><Cell><Data ss:Type="String">true</Data></Cell><Cell><Data ss:Type="String">false</Data></Cell><Cell><Data ss:Type="String">false</Data></Cell><Cell><Data ss:Type="String">false</Data></Cell></Row><Row ss:AutoFitHeight="0" ss:Height="12.816"><Cell><Data ss:Type="String">hsa-miR-337-3p</Data></Cell><Cell><Data ss:Type="String">HSD17B11</Data></Cell><Cell><Data ss:Type="String">false</Data></Cell><Cell><Data ss:Type="String">false</Data></Cell><Cell><Data ss:Type="String">false</Data></Cell><Cell><Data ss:Type="String">true</Data></Cell></Row><Row ss:AutoFitHeight="0" ss:Height="12.816"><Cell><Data ss:Type="String">hsa-miR-337-3p</Data></Cell><Cell><Data ss:Type="String">HSPA12B</Data></Cell><Cell><Data ss:Type="String">true</Data></Cell><Cell><Data ss:Type="String">true</Data></Cell><Cell><Data ss:Type="String">false</Data></Cell><Cell><Data ss:Type="String">true</Data></Cell></Row><Row ss:AutoFitHeight="0" ss:Height="12.816"><Cell><Data ss:Type="String">hsa-miR-337-3p</Data></Cell><Cell><Data ss:Type="String">HSPB2</Data></Cell><Cell><Data ss:Type="String">true</Data></Cell><Cell><Data ss:Type="String">false</Data></Cell><Cell><Data ss:Type="String">false</Data></Cell><Cell><Data ss:Type="String">true</Data></Cell></Row><Row ss:AutoFitHeight="0" ss:Height="12.816"><Cell><Data ss:Type="String">hsa-miR-337-3p</Data></Cell><Cell><Data ss:Type="String">HSPB6</Data></Cell><Cell><Data ss:Type="String">true</Data></Cell><Cell><Data ss:Type="String">true</Data></Cell><Cell><Data ss:Type="String">false</Data></Cell><Cell><Data ss:Type="String">true</Data></Cell></Row><Row ss:AutoFitHeight="0" ss:Height="12.816"><Cell><Data ss:Type="String">hsa-miR-337-3p</Data></Cell><Cell><Data ss:Type="String">HSPB7</Data></Cell><Cell><Data ss:Type="String">false</Data></Cell><Cell><Data ss:Type="String">false</Data></Cell><Cell><Data ss:Type="String">false</Data></Cell><Cell><Data ss:Type="String">true</Data></Cell></Row><Row ss:Index="178" ss:AutoFitHeight="0" ss:Height="12.816"><Cell><Data ss:Type="String">hsa-miR-337-3p</Data></Cell><Cell><Data ss:Type="String">IGF2</Data></Cell><Cell><Data ss:Type="String">true</Data></Cell><Cell><Data ss:Type="String">true</Data></Cell><Cell><Data ss:Type="String">false</Data></Cell><Cell><Data ss:Type="String">false</Data></Cell></Row><Row ss:AutoFitHeight="0" ss:Height="12.816"><Cell><Data ss:Type="String">hsa-miR-337-3p</Data></Cell><Cell><Data ss:Type="String">IL17D</Data></Cell><Cell><Data ss:Type="String">false</Data></Cell><Cell><Data ss:Type="String">false</Data></Cell><Cell><Data ss:Type="String">false</Data></Cell><Cell><Data ss:Type="String">true</Data></Cell></Row><Row ss:AutoFitHeight="0" ss:Height="12.816"><Cell><Data ss:Type="String">hsa-miR-337-3p</Data></Cell><Cell><Data ss:Type="String">INMT</Data></Cell><Cell><Data ss:Type="String">true</Data></Cell><Cell><Data ss:Type="String">true</Data></Cell><Cell><Data ss:Type="String">false</Data></Cell><Cell><Data ss:Type="String">true</Data></Cell></Row><Row ss:AutoFitHeight="0" ss:Height="12.816"><Cell><Data ss:Type="String">hsa-miR-337-3p</Data></Cell><Cell><Data ss:Type="String">ITSN1</Data></Cell><Cell><Data ss:Type="String">false</Data></Cell><Cell><Data ss:Type="String">false</Data></Cell><Cell><Data ss:Type="String">false</Data></Cell><Cell><Data ss:Type="String">true</Data></Cell></Row><Row ss:AutoFitHeight="0" ss:Height="12.816"><Cell><Data ss:Type="String">hsa-miR-337-3p</Data></Cell><Cell><Data ss:Type="String">JAM2</Data></Cell><Cell><Data ss:Type="String">true</Data></Cell><Cell><Data ss:Type="String">true</Data></Cell><Cell><Data ss:Type="String">false</Data></Cell><Cell><Data ss:Type="String">true</Data></Cell></Row><Row ss:AutoFitHeight="0" ss:Height="12.816"><Cell><Data ss:Type="String">hsa-miR-337-3p</Data></Cell><Cell><Data ss:Type="String">JAM3</Data></Cell><Cell><Data ss:Type="String">true</Data></Cell><Cell><Data ss:Type="String">true</Data></Cell><Cell><Data ss:Type="String">false</Data></Cell><Cell><Data ss:Type="String">true</Data></Cell></Row><Row ss:Index="184" ss:AutoFitHeight="0" ss:Height="12.816"><Cell><Data ss:Type="String">hsa-miR-337-3p</Data></Cell><Cell><Data ss:Type="String">KIF2C</Data></Cell><Cell><Data ss:Type="String">true</Data></Cell><Cell><Data ss:Type="String">true</Data></Cell><Cell><Data ss:Type="String">false</Data></Cell><Cell><Data ss:Type="String">true</Data></Cell></Row><Row ss:AutoFitHeight="0" ss:Height="12.816"><Cell><Data ss:Type="String">hsa-miR-337-3p</Data></Cell><Cell><Data ss:Type="String">KIRREL</Data></Cell><Cell><Data ss:Type="String">true</Data></Cell><Cell><Data ss:Type="String">false</Data></Cell><Cell><Data ss:Type="String">false</Data></Cell><Cell><Data ss:Type="String">true</Data></Cell></Row><Row ss:AutoFitHeight="0" ss:Height="12.816"><Cell><Data ss:Type="String">hsa-miR-337-3p</Data></Cell><Cell><Data ss:Type="String">KLF9</Data></Cell><Cell><Data ss:Type="String">true</Data></Cell><Cell><Data ss:Type="String">true</Data></Cell><Cell><Data ss:Type="String">false</Data></Cell><Cell><Data ss:Type="String">true</Data></Cell></Row><Row ss:AutoFitHeight="0" ss:Height="12.816"><Cell><Data ss:Type="String">hsa-miR-337-3p</Data></Cell><Cell><Data ss:Type="String">KLHL4</Data></Cell><Cell><Data ss:Type="String">true</Data></Cell><Cell><Data ss:Type="String">false</Data></Cell><Cell><Data ss:Type="String">false</Data></Cell><Cell><Data ss:Type="String">true</Data></Cell></Row><Row ss:AutoFitHeight="0" ss:Height="12.816"><Cell><Data ss:Type="String">hsa-miR-337-3p</Data></Cell><Cell><Data ss:Type="String">LAMA2</Data></Cell><Cell><Data ss:Type="String">true</Data></Cell><Cell><Data ss:Type="String">true</Data></Cell><Cell><Data ss:Type="String">false</Data></Cell><Cell><Data ss:Type="String">false</Data></Cell></Row><Row ss:AutoFitHeight="0" ss:Height="12.816"><Cell><Data ss:Type="String">hsa-miR-337-3p</Data></Cell><Cell><Data ss:Type="String">LDB2</Data></Cell><Cell><Data ss:Type="String">true</Data></Cell><Cell><Data ss:Type="String">true</Data></Cell><Cell><Data ss:Type="String">false</Data></Cell><Cell><Data ss:Type="String">true</Data></Cell></Row><Row ss:Index="190" ss:AutoFitHeight="0" ss:Height="12.816"><Cell><Data ss:Type="String">hsa-miR-337-3p</Data></Cell><Cell><Data ss:Type="String">LHFP</Data></Cell><Cell><Data ss:Type="String">true</Data></Cell><Cell><Data ss:Type="String">true</Data></Cell><Cell><Data ss:Type="String">false</Data></Cell><Cell><Data ss:Type="String">true</Data></Cell></Row><Row ss:AutoFitHeight="0" ss:Height="12.816"><Cell><Data ss:Type="String">hsa-miR-337-3p</Data></Cell><Cell><Data ss:Type="String">LMOD1</Data></Cell><Cell><Data ss:Type="String">true</Data></Cell><Cell><Data ss:Type="String">true</Data></Cell><Cell><Data ss:Type="String">false</Data></Cell><Cell><Data ss:Type="String">true</Data></Cell></Row><Row ss:AutoFitHeight="0" ss:Height="12.816"><Cell><Data ss:Type="String">hsa-miR-337-3p</Data></Cell><Cell><Data ss:Type="String">LOC134466</Data></Cell><Cell><Data ss:Type="String">true</Data></Cell><Cell><Data ss:Type="String">false</Data></Cell><Cell><Data ss:Type="String">false</Data></Cell><Cell><Data ss:Type="String">true</Data></Cell></Row><Row ss:AutoFitHeight="0" ss:Height="12.816"><Cell><Data ss:Type="String">hsa-miR-337-3p</Data></Cell><Cell><Data ss:Type="String">LOC399959</Data></Cell><Cell><Data ss:Type="String">true</Data></Cell><Cell><Data ss:Type="String">true</Data></Cell><Cell><Data ss:Type="String">false</Data></Cell><Cell><Data ss:Type="String">true</Data></Cell></Row><Row ss:AutoFitHeight="0" ss:Height="12.816"><Cell><Data ss:Type="String">hsa-miR-337-3p</Data></Cell><Cell><Data ss:Type="String">LOC654342</Data></Cell><Cell><Data ss:Type="String">false</Data></Cell><Cell><Data ss:Type="String">false</Data></Cell><Cell><Data ss:Type="String">false</Data></Cell><Cell><Data ss:Type="String">true</Data></Cell></Row><Row ss:Index="195" ss:AutoFitHeight="0" ss:Height="12.816"><Cell><Data ss:Type="String">hsa-miR-337-3p</Data></Cell><Cell><Data ss:Type="String">LRIG3</Data></Cell><Cell><Data ss:Type="String">true</Data></Cell><Cell><Data ss:Type="String">true</Data></Cell><Cell><Data ss:Type="String">false</Data></Cell><Cell><Data ss:Type="String">true</Data></Cell></Row><Row ss:AutoFitHeight="0" ss:Height="12.816"><Cell><Data ss:Type="String">hsa-miR-337-3p</Data></Cell><Cell><Data ss:Type="String">LRP1</Data></Cell><Cell><Data ss:Type="String">true</Data></Cell><Cell><Data ss:Type="String">false</Data></Cell><Cell><Data ss:Type="String">false</Data></Cell><Cell><Data ss:Type="String">true</Data></Cell></Row><Row ss:AutoFitHeight="0" ss:Height="12.816"><Cell><Data ss:Type="String">hsa-miR-337-3p</Data></Cell><Cell><Data ss:Type="String">LRRN3</Data></Cell><Cell><Data ss:Type="String">true</Data></Cell><Cell><Data ss:Type="String">false</Data></Cell><Cell><Data ss:Type="String">false</Data></Cell><Cell><Data ss:Type="String">true</Data></Cell></Row><Row ss:AutoFitHeight="0" ss:Height="12.816"><Cell><Data ss:Type="String">hsa-miR-337-3p</Data></Cell><Cell><Data ss:Type="String">LRRN4CL</Data></Cell><Cell><Data ss:Type="String">true</Data></Cell><Cell><Data ss:Type="String">true</Data></Cell><Cell><Data ss:Type="String">false</Data></Cell><Cell><Data ss:Type="String">true</Data></Cell></Row><Row ss:AutoFitHeight="0" ss:Height="12.816"><Cell><Data ss:Type="String">hsa-miR-337-3p</Data></Cell><Cell><Data ss:Type="String">LRRTM2</Data></Cell><Cell><Data ss:Type="String">true</Data></Cell><Cell><Data ss:Type="String">true</Data></Cell><Cell><Data ss:Type="String">false</Data></Cell><Cell><Data ss:Type="String">true</Data></Cell></Row><Row ss:AutoFitHeight="0" ss:Height="12.816"><Cell><Data ss:Type="String">hsa-miR-337-3p</Data></Cell><Cell><Data ss:Type="String">LTBP2</Data></Cell><Cell><Data ss:Type="String">true</Data></Cell><Cell><Data ss:Type="String">false</Data></Cell><Cell><Data ss:Type="String">false</Data></Cell><Cell><Data ss:Type="String">false</Data></Cell></Row><Row ss:Index="201" ss:AutoFitHeight="0" ss:Height="12.816"><Cell><Data ss:Type="String">hsa-miR-337-3p</Data></Cell><Cell><Data ss:Type="String">MAB21L1</Data></Cell><Cell><Data ss:Type="String">true</Data></Cell><Cell><Data ss:Type="String">true</Data></Cell><Cell><Data ss:Type="String">false</Data></Cell><Cell><Data ss:Type="String">true</Data></Cell></Row><Row ss:AutoFitHeight="0" ss:Height="12.816"><Cell><Data ss:Type="String">hsa-miR-337-3p</Data></Cell><Cell><Data ss:Type="String">MAMDC2</Data></Cell><Cell><Data ss:Type="String">true</Data></Cell><Cell><Data ss:Type="String">true</Data></Cell><Cell><Data ss:Type="String">false</Data></Cell><Cell><Data ss:Type="String">true</Data></Cell></Row><Row ss:AutoFitHeight="0" ss:Height="12.816"><Cell><Data ss:Type="String">hsa-miR-337-3p</Data></Cell><Cell><Data ss:Type="String">MEIS2</Data></Cell><Cell><Data ss:Type="String">true</Data></Cell><Cell><Data ss:Type="String">false</Data></Cell><Cell><Data ss:Type="String">false</Data></Cell><Cell><Data ss:Type="String">true</Data></Cell></Row><Row ss:AutoFitHeight="0" ss:Height="12.816"><Cell><Data ss:Type="String">hsa-miR-337-3p</Data></Cell><Cell><Data ss:Type="String">MFAP4</Data></Cell><Cell><Data ss:Type="String">true</Data></Cell><Cell><Data ss:Type="String">false</Data></Cell><Cell><Data ss:Type="String">false</Data></Cell><Cell><Data ss:Type="String">true</Data></Cell></Row><Row ss:AutoFitHeight="0" ss:Height="12.816"><Cell><Data ss:Type="String">hsa-miR-337-3p</Data></Cell><Cell><Data ss:Type="String">MME</Data></Cell><Cell><Data ss:Type="String">true</Data></Cell><Cell><Data ss:Type="String">true</Data></Cell><Cell><Data ss:Type="String">false</Data></Cell><Cell><Data ss:Type="String">true</Data></Cell></Row><Row ss:AutoFitHeight="0" ss:Height="12.816"><Cell><Data ss:Type="String">hsa-miR-337-3p</Data></Cell><Cell><Data ss:Type="String">MOCS1</Data></Cell><Cell><Data ss:Type="String">true</Data></Cell><Cell><Data ss:Type="String">true</Data></Cell><Cell><Data ss:Type="String">false</Data></Cell><Cell><Data ss:Type="String">true</Data></Cell></Row><Row ss:Index="207" ss:AutoFitHeight="0" ss:Height="12.816"><Cell><Data ss:Type="String">hsa-miR-337-3p</Data></Cell><Cell><Data ss:Type="String">MRAS</Data></Cell><Cell><Data ss:Type="String">false</Data></Cell><Cell><Data ss:Type="String">false</Data></Cell><Cell><Data ss:Type="String">false</Data></Cell><Cell><Data ss:Type="String">true</Data></Cell></Row><Row ss:AutoFitHeight="0" ss:Height="12.816"><Cell><Data ss:Type="String">hsa-miR-337-3p</Data></Cell><Cell><Data ss:Type="String">MRVI1</Data></Cell><Cell><Data ss:Type="String">true</Data></Cell><Cell><Data ss:Type="String">false</Data></Cell><Cell><Data ss:Type="String">false</Data></Cell><Cell><Data ss:Type="String">false</Data></Cell></Row><Row ss:AutoFitHeight="0" ss:Height="12.816"><Cell><Data ss:Type="String">hsa-miR-337-3p</Data></Cell><Cell><Data ss:Type="String">MYCT1</Data></Cell><Cell><Data ss:Type="String">true</Data></Cell><Cell><Data ss:Type="String">true</Data></Cell><Cell><Data ss:Type="String">false</Data></Cell><Cell><Data ss:Type="String">true</Data></Cell></Row><Row ss:AutoFitHeight="0" ss:Height="12.816"><Cell><Data ss:Type="String">hsa-miR-337-3p</Data></Cell><Cell><Data ss:Type="String">MYLK</Data></Cell><Cell><Data ss:Type="String">true</Data></Cell><Cell><Data ss:Type="String">false</Data></Cell><Cell><Data ss:Type="String">false</Data></Cell><Cell><Data ss:Type="String">false</Data></Cell></Row><Row ss:AutoFitHeight="0" ss:Height="12.816"><Cell><Data ss:Type="String">hsa-miR-337-3p</Data></Cell><Cell><Data ss:Type="String">NAP1L3</Data></Cell><Cell><Data ss:Type="String">true</Data></Cell><Cell><Data ss:Type="String">false</Data></Cell><Cell><Data ss:Type="String">false</Data></Cell><Cell><Data ss:Type="String">false</Data></Cell></Row><Row ss:AutoFitHeight="0" ss:Height="12.816"><Cell><Data ss:Type="String">hsa-miR-337-3p</Data></Cell><Cell><Data ss:Type="String">NBLA00301</Data></Cell><Cell><Data ss:Type="String">true</Data></Cell><Cell><Data ss:Type="String">true</Data></Cell><Cell><Data ss:Type="String">false</Data></Cell><Cell><Data ss:Type="String">true</Data></Cell></Row><Row ss:Index="213" ss:AutoFitHeight="0" ss:Height="12.816"><Cell><Data ss:Type="String">hsa-miR-337-3p</Data></Cell><Cell><Data ss:Type="String">NCAPD2</Data></Cell><Cell><Data ss:Type="String">true</Data></Cell><Cell><Data ss:Type="String">false</Data></Cell><Cell><Data ss:Type="String">false</Data></Cell><Cell><Data ss:Type="String">false</Data></Cell></Row><Row ss:AutoFitHeight="0" ss:Height="12.816"><Cell><Data ss:Type="String">hsa-miR-337-3p</Data></Cell><Cell><Data ss:Type="String">NDN</Data></Cell><Cell><Data ss:Type="String">true</Data></Cell><Cell><Data ss:Type="String">true</Data></Cell><Cell><Data ss:Type="String">false</Data></Cell><Cell><Data ss:Type="String">true</Data></Cell></Row><Row ss:AutoFitHeight="0" ss:Height="12.816"><Cell><Data ss:Type="String">hsa-miR-337-3p</Data></Cell><Cell><Data ss:Type="String">NECAB1</Data></Cell><Cell><Data ss:Type="String">false</Data></Cell><Cell><Data ss:Type="String">true</Data></Cell><Cell><Data ss:Type="String">false</Data></Cell><Cell><Data ss:Type="String">true</Data></Cell></Row><Row ss:AutoFitHeight="0" ss:Height="12.816"><Cell><Data ss:Type="String">hsa-miR-337-3p</Data></Cell><Cell><Data ss:Type="String">NPR2</Data></Cell><Cell><Data ss:Type="String">true</Data></Cell><Cell><Data ss:Type="String">false</Data></Cell><Cell><Data ss:Type="String">false</Data></Cell><Cell><Data ss:Type="String">true</Data></Cell></Row><Row ss:AutoFitHeight="0" ss:Height="12.816"><Cell><Data ss:Type="String">hsa-miR-337-3p</Data></Cell><Cell><Data ss:Type="String">NR2F1</Data></Cell><Cell><Data ss:Type="String">false</Data></Cell><Cell><Data ss:Type="String">true</Data></Cell><Cell><Data ss:Type="String">false</Data></Cell><Cell><Data ss:Type="String">false</Data></Cell></Row><Row ss:AutoFitHeight="0" ss:Height="12.816"><Cell><Data ss:Type="String">hsa-miR-337-3p</Data></Cell><Cell><Data ss:Type="String">NRN1</Data></Cell><Cell><Data ss:Type="String">false</Data></Cell><Cell><Data ss:Type="String">false</Data></Cell><Cell><Data ss:Type="String">false</Data></Cell><Cell><Data ss:Type="String">true</Data></Cell></Row><Row ss:Index="219" ss:AutoFitHeight="0" ss:Height="12.816"><Cell><Data ss:Type="String">hsa-miR-337-3p</Data></Cell><Cell><Data ss:Type="String">NUF2</Data></Cell><Cell><Data ss:Type="String">true</Data></Cell><Cell><Data ss:Type="String">true</Data></Cell><Cell><Data ss:Type="String">false</Data></Cell><Cell><Data ss:Type="String">true</Data></Cell></Row><Row ss:AutoFitHeight="0" ss:Height="12.816"><Cell><Data ss:Type="String">hsa-miR-337-3p</Data></Cell><Cell><Data ss:Type="String">OGN</Data></Cell><Cell><Data ss:Type="String">true</Data></Cell><Cell><Data ss:Type="String">true</Data></Cell><Cell><Data ss:Type="String">false</Data></Cell><Cell><Data ss:Type="String">true</Data></Cell></Row><Row ss:AutoFitHeight="0" ss:Height="12.816"><Cell><Data ss:Type="String">hsa-miR-337-3p</Data></Cell><Cell><Data ss:Type="String">OLFML1</Data></Cell><Cell><Data ss:Type="String">true</Data></Cell><Cell><Data ss:Type="String">false</Data></Cell><Cell><Data ss:Type="String">false</Data></Cell><Cell><Data ss:Type="String">false</Data></Cell></Row><Row ss:AutoFitHeight="0" ss:Height="12.816"><Cell><Data ss:Type="String">hsa-miR-337-3p</Data></Cell><Cell><Data ss:Type="String">PCDHB11</Data></Cell><Cell><Data ss:Type="String">false</Data></Cell><Cell><Data ss:Type="String">true</Data></Cell><Cell><Data ss:Type="String">false</Data></Cell><Cell><Data ss:Type="String">false</Data></Cell></Row><Row ss:AutoFitHeight="0" ss:Height="12.816"><Cell><Data ss:Type="String">hsa-miR-337-3p</Data></Cell><Cell><Data ss:Type="String">PCDHB12</Data></Cell><Cell><Data ss:Type="String">true</Data></Cell><Cell><Data ss:Type="String">true</Data></Cell><Cell><Data ss:Type="String">false</Data></Cell><Cell><Data ss:Type="String">false</Data></Cell></Row><Row ss:AutoFitHeight="0" ss:Height="12.816"><Cell><Data ss:Type="String">hsa-miR-337-3p</Data></Cell><Cell><Data ss:Type="String">PCDHB15</Data></Cell><Cell><Data ss:Type="String">true</Data></Cell><Cell><Data ss:Type="String">false</Data></Cell><Cell><Data ss:Type="String">false</Data></Cell><Cell><Data ss:Type="String">false</Data></Cell></Row><Row ss:Index="225" ss:AutoFitHeight="0" ss:Height="12.816"><Cell><Data ss:Type="String">hsa-miR-337-3p</Data></Cell><Cell><Data ss:Type="String">PCDHB18</Data></Cell><Cell><Data ss:Type="String">true</Data></Cell><Cell><Data ss:Type="String">true</Data></Cell><Cell><Data ss:Type="String">false</Data></Cell><Cell><Data ss:Type="String">false</Data></Cell></Row><Row ss:AutoFitHeight="0" ss:Height="12.816"><Cell><Data ss:Type="String">hsa-miR-337-3p</Data></Cell><Cell><Data ss:Type="String">PCDHB4</Data></Cell><Cell><Data ss:Type="String">true</Data></Cell><Cell><Data ss:Type="String">false</Data></Cell><Cell><Data ss:Type="String">false</Data></Cell><Cell><Data ss:Type="String">true</Data></Cell></Row><Row ss:AutoFitHeight="0" ss:Height="12.816"><Cell><Data ss:Type="String">hsa-miR-337-3p</Data></Cell><Cell><Data ss:Type="String">PCDHB7</Data></Cell><Cell><Data ss:Type="String">true</Data></Cell><Cell><Data ss:Type="String">true</Data></Cell><Cell><Data ss:Type="String">false</Data></Cell><Cell><Data ss:Type="String">false</Data></Cell></Row><Row ss:AutoFitHeight="0" ss:Height="12.816"><Cell><Data ss:Type="String">hsa-miR-337-3p</Data></Cell><Cell><Data ss:Type="String">PCDHB9</Data></Cell><Cell><Data ss:Type="String">false</Data></Cell><Cell><Data ss:Type="String">true</Data></Cell><Cell><Data ss:Type="String">false</Data></Cell><Cell><Data ss:Type="String">false</Data></Cell></Row><Row ss:AutoFitHeight="0" ss:Height="12.816"><Cell><Data ss:Type="String">hsa-miR-337-3p</Data></Cell><Cell><Data ss:Type="String">PCDHGA2</Data></Cell><Cell><Data ss:Type="String">false</Data></Cell><Cell><Data ss:Type="String">true</Data></Cell><Cell><Data ss:Type="String">false</Data></Cell><Cell><Data ss:Type="String">false</Data></Cell></Row><Row ss:AutoFitHeight="0" ss:Height="12.816"><Cell><Data ss:Type="String">hsa-miR-337-3p</Data></Cell><Cell><Data ss:Type="String">PCDHGA3</Data></Cell><Cell><Data ss:Type="String">true</Data></Cell><Cell><Data ss:Type="String">true</Data></Cell><Cell><Data ss:Type="String">false</Data></Cell><Cell><Data ss:Type="String">true</Data></Cell></Row><Row ss:Index="231" ss:AutoFitHeight="0" ss:Height="12.816"><Cell><Data ss:Type="String">hsa-miR-337-3p</Data></Cell><Cell><Data ss:Type="String">PCDHGB4</Data></Cell><Cell><Data ss:Type="String">false</Data></Cell><Cell><Data ss:Type="String">true</Data></Cell><Cell><Data ss:Type="String">false</Data></Cell><Cell><Data ss:Type="String">false</Data></Cell></Row><Row ss:AutoFitHeight="0" ss:Height="12.816"><Cell><Data ss:Type="String">hsa-miR-337-3p</Data></Cell><Cell><Data ss:Type="String">PCDHGB6</Data></Cell><Cell><Data ss:Type="String">true</Data></Cell><Cell><Data ss:Type="String">true</Data></Cell><Cell><Data ss:Type="String">false</Data></Cell><Cell><Data ss:Type="String">false</Data></Cell></Row><Row ss:AutoFitHeight="0" ss:Height="12.816"><Cell><Data ss:Type="String">hsa-miR-337-3p</Data></Cell><Cell><Data ss:Type="String">PCDHGB7</Data></Cell><Cell><Data ss:Type="String">true</Data></Cell><Cell><Data ss:Type="String">true</Data></Cell><Cell><Data ss:Type="String">false</Data></Cell><Cell><Data ss:Type="String">true</Data></Cell></Row><Row ss:AutoFitHeight="0" ss:Height="12.816"><Cell><Data ss:Type="String">hsa-miR-337-3p</Data></Cell><Cell><Data ss:Type="String">PDE2A</Data></Cell><Cell><Data ss:Type="String">true</Data></Cell><Cell><Data ss:Type="String">true</Data></Cell><Cell><Data ss:Type="String">false</Data></Cell><Cell><Data ss:Type="String">true</Data></Cell></Row><Row ss:AutoFitHeight="0" ss:Height="12.816"><Cell><Data ss:Type="String">hsa-miR-337-3p</Data></Cell><Cell><Data ss:Type="String">PEAR1</Data></Cell><Cell><Data ss:Type="String">true</Data></Cell><Cell><Data ss:Type="String">true</Data></Cell><Cell><Data ss:Type="String">false</Data></Cell><Cell><Data ss:Type="String">true</Data></Cell></Row><Row ss:AutoFitHeight="0" ss:Height="12.816"><Cell><Data ss:Type="String">hsa-miR-337-3p</Data></Cell><Cell><Data ss:Type="String">PELI2</Data></Cell><Cell><Data ss:Type="String">true</Data></Cell><Cell><Data ss:Type="String">true</Data></Cell><Cell><Data ss:Type="String">false</Data></Cell><Cell><Data ss:Type="String">true</Data></Cell></Row><Row ss:Index="237" ss:AutoFitHeight="0" ss:Height="12.816"><Cell><Data ss:Type="String">hsa-miR-337-3p</Data></Cell><Cell><Data ss:Type="String">PGM5</Data></Cell><Cell><Data ss:Type="String">true</Data></Cell><Cell><Data ss:Type="String">true</Data></Cell><Cell><Data ss:Type="String">false</Data></Cell><Cell><Data ss:Type="String">true</Data></Cell></Row><Row ss:AutoFitHeight="0" ss:Height="12.816"><Cell><Data ss:Type="String">hsa-miR-337-3p</Data></Cell><Cell><Data ss:Type="String">PHYHIP</Data></Cell><Cell><Data ss:Type="String">true</Data></Cell><Cell><Data ss:Type="String">true</Data></Cell><Cell><Data ss:Type="String">false</Data></Cell><Cell><Data ss:Type="String">true</Data></Cell></Row><Row ss:AutoFitHeight="0" ss:Height="12.816"><Cell><Data ss:Type="String">hsa-miR-337-3p</Data></Cell><Cell><Data ss:Type="String">PKD2</Data></Cell><Cell><Data ss:Type="String">true</Data></Cell><Cell><Data ss:Type="String">true</Data></Cell><Cell><Data ss:Type="String">false</Data></Cell><Cell><Data ss:Type="String">true</Data></Cell></Row><Row ss:AutoFitHeight="0" ss:Height="12.816"><Cell><Data ss:Type="String">hsa-miR-337-3p</Data></Cell><Cell><Data ss:Type="String">PLAC9</Data></Cell><Cell><Data ss:Type="String">true</Data></Cell><Cell><Data ss:Type="String">true</Data></Cell><Cell><Data ss:Type="String">false</Data></Cell><Cell><Data ss:Type="String">true</Data></Cell></Row><Row ss:AutoFitHeight="0" ss:Height="12.816"><Cell><Data ss:Type="String">hsa-miR-337-3p</Data></Cell><Cell><Data ss:Type="String">PLAGL1</Data></Cell><Cell><Data ss:Type="String">true</Data></Cell><Cell><Data ss:Type="String">true</Data></Cell><Cell><Data ss:Type="String">false</Data></Cell><Cell><Data ss:Type="String">true</Data></Cell></Row><Row ss:AutoFitHeight="0" ss:Height="12.816"><Cell><Data ss:Type="String">hsa-miR-337-3p</Data></Cell><Cell><Data ss:Type="String">PLAT</Data></Cell><Cell><Data ss:Type="String">false</Data></Cell><Cell><Data ss:Type="String">true</Data></Cell><Cell><Data ss:Type="String">false</Data></Cell><Cell><Data ss:Type="String">false</Data></Cell></Row><Row ss:Index="243" ss:AutoFitHeight="0" ss:Height="12.816"><Cell><Data ss:Type="String">hsa-miR-337-3p</Data></Cell><Cell><Data ss:Type="String">PLSCR4</Data></Cell><Cell><Data ss:Type="String">true</Data></Cell><Cell><Data ss:Type="String">false</Data></Cell><Cell><Data ss:Type="String">false</Data></Cell><Cell><Data ss:Type="String">true</Data></Cell></Row><Row ss:AutoFitHeight="0" ss:Height="12.816"><Cell><Data ss:Type="String">hsa-miR-337-3p</Data></Cell><Cell><Data ss:Type="String">PPAP2B</Data></Cell><Cell><Data ss:Type="String">true</Data></Cell><Cell><Data ss:Type="String">true</Data></Cell><Cell><Data ss:Type="String">false</Data></Cell><Cell><Data ss:Type="String">true</Data></Cell></Row><Row ss:AutoFitHeight="0" ss:Height="12.816"><Cell><Data ss:Type="String">hsa-miR-337-3p</Data></Cell><Cell><Data ss:Type="String">PRELP</Data></Cell><Cell><Data ss:Type="String">false</Data></Cell><Cell><Data ss:Type="String">true</Data></Cell><Cell><Data ss:Type="String">false</Data></Cell><Cell><Data ss:Type="String">false</Data></Cell></Row><Row ss:AutoFitHeight="0" ss:Height="12.816"><Cell><Data ss:Type="String">hsa-miR-337-3p</Data></Cell><Cell><Data ss:Type="String">PREX2</Data></Cell><Cell><Data ss:Type="String">true</Data></Cell><Cell><Data ss:Type="String">true</Data></Cell><Cell><Data ss:Type="String">false</Data></Cell><Cell><Data ss:Type="String">false</Data></Cell></Row><Row ss:AutoFitHeight="0" ss:Height="12.816"><Cell><Data ss:Type="String">hsa-miR-337-3p</Data></Cell><Cell><Data ss:Type="String">PRICKLE2</Data></Cell><Cell><Data ss:Type="String">true</Data></Cell><Cell><Data ss:Type="String">true</Data></Cell><Cell><Data ss:Type="String">false</Data></Cell><Cell><Data ss:Type="String">false</Data></Cell></Row><Row ss:AutoFitHeight="0" ss:Height="12.816"><Cell><Data ss:Type="String">hsa-miR-337-3p</Data></Cell><Cell><Data ss:Type="String">PROS1</Data></Cell><Cell><Data ss:Type="String">true</Data></Cell><Cell><Data ss:Type="String">true</Data></Cell><Cell><Data ss:Type="String">false</Data></Cell><Cell><Data ss:Type="String">true</Data></Cell></Row><Row ss:Index="249" ss:AutoFitHeight="0" ss:Height="12.816"><Cell><Data ss:Type="String">hsa-miR-337-3p</Data></Cell><Cell><Data ss:Type="String">PTH1R</Data></Cell><Cell><Data ss:Type="String">false</Data></Cell><Cell><Data ss:Type="String">true</Data></Cell><Cell><Data ss:Type="String">false</Data></Cell><Cell><Data ss:Type="String">true</Data></Cell></Row><Row ss:AutoFitHeight="0" ss:Height="12.816"><Cell><Data ss:Type="String">hsa-miR-337-3p</Data></Cell><Cell><Data ss:Type="String">PTPN21</Data></Cell><Cell><Data ss:Type="String">true</Data></Cell><Cell><Data ss:Type="String">true</Data></Cell><Cell><Data ss:Type="String">false</Data></Cell><Cell><Data ss:Type="String">true</Data></Cell></Row><Row ss:AutoFitHeight="0" ss:Height="12.816"><Cell><Data ss:Type="String">hsa-miR-337-3p</Data></Cell><Cell><Data ss:Type="String">PTPRB</Data></Cell><Cell><Data ss:Type="String">true</Data></Cell><Cell><Data ss:Type="String">true</Data></Cell><Cell><Data ss:Type="String">false</Data></Cell><Cell><Data ss:Type="String">true</Data></Cell></Row><Row ss:AutoFitHeight="0" ss:Height="12.816"><Cell><Data ss:Type="String">hsa-miR-337-3p</Data></Cell><Cell><Data ss:Type="String">PVRL3</Data></Cell><Cell><Data ss:Type="String">true</Data></Cell><Cell><Data ss:Type="String">true</Data></Cell><Cell><Data ss:Type="String">false</Data></Cell><Cell><Data ss:Type="String">true</Data></Cell></Row><Row ss:AutoFitHeight="0" ss:Height="12.816"><Cell><Data ss:Type="String">hsa-miR-337-3p</Data></Cell><Cell><Data ss:Type="String">RBMS3</Data></Cell><Cell><Data ss:Type="String">true</Data></Cell><Cell><Data ss:Type="String">true</Data></Cell><Cell><Data ss:Type="String">false</Data></Cell><Cell><Data ss:Type="String">true</Data></Cell></Row><Row ss:AutoFitHeight="0" ss:Height="12.816"><Cell><Data ss:Type="String">hsa-miR-337-3p</Data></Cell><Cell><Data ss:Type="String">RFTN2</Data></Cell><Cell><Data ss:Type="String">false</Data></Cell><Cell><Data ss:Type="String">true</Data></Cell><Cell><Data ss:Type="String">false</Data></Cell><Cell><Data ss:Type="String">false</Data></Cell></Row><Row ss:Index="255" ss:AutoFitHeight="0" ss:Height="12.816"><Cell><Data ss:Type="String">hsa-miR-337-3p</Data></Cell><Cell><Data ss:Type="String">RHOJ</Data></Cell><Cell><Data ss:Type="String">true</Data></Cell><Cell><Data ss:Type="String">true</Data></Cell><Cell><Data ss:Type="String">false</Data></Cell><Cell><Data ss:Type="String">true</Data></Cell></Row><Row ss:AutoFitHeight="0" ss:Height="12.816"><Cell><Data ss:Type="String">hsa-miR-337-3p</Data></Cell><Cell><Data ss:Type="String">RUNX1T1</Data></Cell><Cell><Data ss:Type="String">true</Data></Cell><Cell><Data ss:Type="String">true</Data></Cell><Cell><Data ss:Type="String">false</Data></Cell><Cell><Data ss:Type="String">true</Data></Cell></Row><Row ss:AutoFitHeight="0" ss:Height="12.816"><Cell><Data ss:Type="String">hsa-miR-337-3p</Data></Cell><Cell><Data ss:Type="String">SCN2B</Data></Cell><Cell><Data ss:Type="String">true</Data></Cell><Cell><Data ss:Type="String">true</Data></Cell><Cell><Data ss:Type="String">false</Data></Cell><Cell><Data ss:Type="String">true</Data></Cell></Row><Row ss:AutoFitHeight="0" ss:Height="12.816"><Cell><Data ss:Type="String">hsa-miR-337-3p</Data></Cell><Cell><Data ss:Type="String">SCN4B</Data></Cell><Cell><Data ss:Type="String">true</Data></Cell><Cell><Data ss:Type="String">true</Data></Cell><Cell><Data ss:Type="String">false</Data></Cell><Cell><Data ss:Type="String">true</Data></Cell></Row><Row ss:AutoFitHeight="0" ss:Height="12.816"><Cell><Data ss:Type="String">hsa-miR-337-3p</Data></Cell><Cell><Data ss:Type="String">SEMA5A</Data></Cell><Cell><Data ss:Type="String">true</Data></Cell><Cell><Data ss:Type="String">false</Data></Cell><Cell><Data ss:Type="String">false</Data></Cell><Cell><Data ss:Type="String">false</Data></Cell></Row><Row ss:AutoFitHeight="0" ss:Height="12.816"><Cell><Data ss:Type="String">hsa-miR-337-3p</Data></Cell><Cell><Data ss:Type="String">SGK269</Data></Cell><Cell><Data ss:Type="String">false</Data></Cell><Cell><Data ss:Type="String">true</Data></Cell><Cell><Data ss:Type="String">false</Data></Cell><Cell><Data ss:Type="String">false</Data></Cell></Row><Row ss:Index="261" ss:AutoFitHeight="0" ss:Height="12.816"><Cell><Data ss:Type="String">hsa-miR-337-3p</Data></Cell><Cell><Data ss:Type="String">SH3D19</Data></Cell><Cell><Data ss:Type="String">true</Data></Cell><Cell><Data ss:Type="String">true</Data></Cell><Cell><Data ss:Type="String">false</Data></Cell><Cell><Data ss:Type="String">true</Data></Cell></Row><Row ss:AutoFitHeight="0" ss:Height="12.816"><Cell><Data ss:Type="String">hsa-miR-337-3p</Data></Cell><Cell><Data ss:Type="String">SHE</Data></Cell><Cell><Data ss:Type="String">true</Data></Cell><Cell><Data ss:Type="String">true</Data></Cell><Cell><Data ss:Type="String">false</Data></Cell><Cell><Data ss:Type="String">true</Data></Cell></Row><Row ss:AutoFitHeight="0" ss:Height="12.816"><Cell><Data ss:Type="String">hsa-miR-337-3p</Data></Cell><Cell><Data ss:Type="String">SHROOM4</Data></Cell><Cell><Data ss:Type="String">true</Data></Cell><Cell><Data ss:Type="String">false</Data></Cell><Cell><Data ss:Type="String">false</Data></Cell><Cell><Data ss:Type="String">true</Data></Cell></Row><Row ss:AutoFitHeight="0" ss:Height="12.816"><Cell><Data ss:Type="String">hsa-miR-337-3p</Data></Cell><Cell><Data ss:Type="String">SLC17A7</Data></Cell><Cell><Data ss:Type="String">true</Data></Cell><Cell><Data ss:Type="String">true</Data></Cell><Cell><Data ss:Type="String">false</Data></Cell><Cell><Data ss:Type="String">true</Data></Cell></Row><Row ss:AutoFitHeight="0" ss:Height="12.816"><Cell><Data ss:Type="String">hsa-miR-337-3p</Data></Cell><Cell><Data ss:Type="String">SLC1A7</Data></Cell><Cell><Data ss:Type="String">false</Data></Cell><Cell><Data ss:Type="String">false</Data></Cell><Cell><Data ss:Type="String">false</Data></Cell><Cell><Data ss:Type="String">true</Data></Cell></Row><Row ss:AutoFitHeight="0" ss:Height="12.816"><Cell><Data ss:Type="String">hsa-miR-337-3p</Data></Cell><Cell><Data ss:Type="String">SMOC2</Data></Cell><Cell><Data ss:Type="String">false</Data></Cell><Cell><Data ss:Type="String">true</Data></Cell><Cell><Data ss:Type="String">false</Data></Cell><Cell><Data ss:Type="String">false</Data></Cell></Row><Row ss:Index="267" ss:AutoFitHeight="0" ss:Height="12.816"><Cell><Data ss:Type="String">hsa-miR-337-3p</Data></Cell><Cell><Data ss:Type="String">SNTB2</Data></Cell><Cell><Data ss:Type="String">false</Data></Cell><Cell><Data ss:Type="String">true</Data></Cell><Cell><Data ss:Type="String">false</Data></Cell><Cell><Data ss:Type="String">true</Data></Cell></Row><Row ss:AutoFitHeight="0" ss:Height="12.816"><Cell><Data ss:Type="String">hsa-miR-337-3p</Data></Cell><Cell><Data ss:Type="String">SOBP</Data></Cell><Cell><Data ss:Type="String">true</Data></Cell><Cell><Data ss:Type="String">true</Data></Cell><Cell><Data ss:Type="String">false</Data></Cell><Cell><Data ss:Type="String">true</Data></Cell></Row><Row ss:AutoFitHeight="0" ss:Height="12.816"><Cell><Data ss:Type="String">hsa-miR-337-3p</Data></Cell><Cell><Data ss:Type="String">SOX17</Data></Cell><Cell><Data ss:Type="String">true</Data></Cell><Cell><Data ss:Type="String">false</Data></Cell><Cell><Data ss:Type="String">false</Data></Cell><Cell><Data ss:Type="String">true</Data></Cell></Row><Row ss:AutoFitHeight="0" ss:Height="12.816"><Cell><Data ss:Type="String">hsa-miR-337-3p</Data></Cell><Cell><Data ss:Type="String">SPRY1</Data></Cell><Cell><Data ss:Type="String">true</Data></Cell><Cell><Data ss:Type="String">true</Data></Cell><Cell><Data ss:Type="String">false</Data></Cell><Cell><Data ss:Type="String">true</Data></Cell></Row><Row ss:AutoFitHeight="0" ss:Height="12.816"><Cell><Data ss:Type="String">hsa-miR-337-3p</Data></Cell><Cell><Data ss:Type="String">SSPN</Data></Cell><Cell><Data ss:Type="String">true</Data></Cell><Cell><Data ss:Type="String">true</Data></Cell><Cell><Data ss:Type="String">false</Data></Cell><Cell><Data ss:Type="String">true</Data></Cell></Row><Row ss:AutoFitHeight="0" ss:Height="12.816"><Cell><Data ss:Type="String">hsa-miR-337-3p</Data></Cell><Cell><Data ss:Type="String">STAC</Data></Cell><Cell><Data ss:Type="String">false</Data></Cell><Cell><Data ss:Type="String">true</Data></Cell><Cell><Data ss:Type="String">false</Data></Cell><Cell><Data ss:Type="String">true</Data></Cell></Row><Row ss:Index="273" ss:AutoFitHeight="0" ss:Height="12.816"><Cell><Data ss:Type="String">hsa-miR-337-3p</Data></Cell><Cell><Data ss:Type="String">TACC1</Data></Cell><Cell><Data ss:Type="String">true</Data></Cell><Cell><Data ss:Type="String">true</Data></Cell><Cell><Data ss:Type="String">false</Data></Cell><Cell><Data ss:Type="String">true</Data></Cell></Row><Row ss:AutoFitHeight="0" ss:Height="12.816"><Cell><Data ss:Type="String">hsa-miR-337-3p</Data></Cell><Cell><Data ss:Type="String">TBX15</Data></Cell><Cell><Data ss:Type="String">false</Data></Cell><Cell><Data ss:Type="String">true</Data></Cell><Cell><Data ss:Type="String">false</Data></Cell><Cell><Data ss:Type="String">true</Data></Cell></Row><Row ss:AutoFitHeight="0" ss:Height="12.816"><Cell><Data ss:Type="String">hsa-miR-337-3p</Data></Cell><Cell><Data ss:Type="String">TCEAL7</Data></Cell><Cell><Data ss:Type="String">true</Data></Cell><Cell><Data ss:Type="String">true</Data></Cell><Cell><Data ss:Type="String">false</Data></Cell><Cell><Data ss:Type="String">true</Data></Cell></Row><Row ss:AutoFitHeight="0" ss:Height="12.816"><Cell><Data ss:Type="String">hsa-miR-337-3p</Data></Cell><Cell><Data ss:Type="String">TEK</Data></Cell><Cell><Data ss:Type="String">true</Data></Cell><Cell><Data ss:Type="String">true</Data></Cell><Cell><Data ss:Type="String">false</Data></Cell><Cell><Data ss:Type="String">true</Data></Cell></Row><Row ss:AutoFitHeight="0" ss:Height="12.816"><Cell><Data ss:Type="String">hsa-miR-337-3p</Data></Cell><Cell><Data ss:Type="String">TENC1</Data></Cell><Cell><Data ss:Type="String">true</Data></Cell><Cell><Data ss:Type="String">false</Data></Cell><Cell><Data ss:Type="String">false</Data></Cell><Cell><Data ss:Type="String">false</Data></Cell></Row><Row ss:AutoFitHeight="0" ss:Height="12.816"><Cell><Data ss:Type="String">hsa-miR-337-3p</Data></Cell><Cell><Data ss:Type="String">TGFB1I1</Data></Cell><Cell><Data ss:Type="String">true</Data></Cell><Cell><Data ss:Type="String">false</Data></Cell><Cell><Data ss:Type="String">false</Data></Cell><Cell><Data ss:Type="String">false</Data></Cell></Row><Row ss:Index="279" ss:AutoFitHeight="0" ss:Height="12.816"><Cell><Data ss:Type="String">hsa-miR-337-3p</Data></Cell><Cell><Data ss:Type="String">TGFBR2</Data></Cell><Cell><Data ss:Type="String">true</Data></Cell><Cell><Data ss:Type="String">true</Data></Cell><Cell><Data ss:Type="String">false</Data></Cell><Cell><Data ss:Type="String">true</Data></Cell></Row><Row ss:AutoFitHeight="0" ss:Height="12.816"><Cell><Data ss:Type="String">hsa-miR-337-3p</Data></Cell><Cell><Data ss:Type="String">TLL1</Data></Cell><Cell><Data ss:Type="String">true</Data></Cell><Cell><Data ss:Type="String">false</Data></Cell><Cell><Data ss:Type="String">false</Data></Cell><Cell><Data ss:Type="String">false</Data></Cell></Row><Row ss:AutoFitHeight="0" ss:Height="12.816"><Cell><Data ss:Type="String">hsa-miR-337-3p</Data></Cell><Cell><Data ss:Type="String">TMEM178</Data></Cell><Cell><Data ss:Type="String">true</Data></Cell><Cell><Data ss:Type="String">true</Data></Cell><Cell><Data ss:Type="String">false</Data></Cell><Cell><Data ss:Type="String">false</Data></Cell></Row><Row ss:AutoFitHeight="0" ss:Height="12.816"><Cell><Data ss:Type="String">hsa-miR-337-3p</Data></Cell><Cell><Data ss:Type="String">TRO</Data></Cell><Cell><Data ss:Type="String">false</Data></Cell><Cell><Data ss:Type="String">true</Data></Cell><Cell><Data ss:Type="String">false</Data></Cell><Cell><Data ss:Type="String">false</Data></Cell></Row><Row ss:AutoFitHeight="0" ss:Height="12.816"><Cell><Data ss:Type="String">hsa-miR-337-3p</Data></Cell><Cell><Data ss:Type="String">TSHZ3</Data></Cell><Cell><Data ss:Type="String">true</Data></Cell><Cell><Data ss:Type="String">false</Data></Cell><Cell><Data ss:Type="String">false</Data></Cell><Cell><Data ss:Type="String">false</Data></Cell></Row><Row ss:AutoFitHeight="0" ss:Height="12.816"><Cell><Data ss:Type="String">hsa-miR-337-3p</Data></Cell><Cell><Data ss:Type="String">WDR62</Data></Cell><Cell><Data ss:Type="String">true</Data></Cell><Cell><Data ss:Type="String">true</Data></Cell><Cell><Data ss:Type="String">false</Data></Cell><Cell><Data ss:Type="String">true</Data></Cell></Row><Row ss:Index="285" ss:AutoFitHeight="0" ss:Height="12.816"><Cell><Data ss:Type="String">hsa-miR-337-3p</Data></Cell><Cell><Data ss:Type="String">ZCCHC24</Data></Cell><Cell><Data ss:Type="String">true</Data></Cell><Cell><Data ss:Type="String">true</Data></Cell><Cell><Data ss:Type="String">false</Data></Cell><Cell><Data ss:Type="String">true</Data></Cell></Row><Row ss:AutoFitHeight="0" ss:Height="12.816"><Cell><Data ss:Type="String">hsa-miR-337-3p</Data></Cell><Cell><Data ss:Type="String">ZFHX4</Data></Cell><Cell><Data ss:Type="String">true</Data></Cell><Cell><Data ss:Type="String">false</Data></Cell><Cell><Data ss:Type="String">false</Data></Cell><Cell><Data ss:Type="String">false</Data></Cell></Row><Row ss:AutoFitHeight="0" ss:Height="12.816"><Cell><Data ss:Type="String">hsa-miR-337-3p</Data></Cell><Cell><Data ss:Type="String">ZNF208</Data></Cell><Cell><Data ss:Type="String">false</Data></Cell><Cell><Data ss:Type="String">true</Data></Cell><Cell><Data ss:Type="String">false</Data></Cell><Cell><Data ss:Type="String">false</Data></Cell></Row><Row ss:AutoFitHeight="0" ss:Height="12.816"><Cell><Data ss:Type="String">hsa-miR-337-3p</Data></Cell><Cell><Data ss:Type="String">ZNF423</Data></Cell><Cell><Data ss:Type="String">true</Data></Cell><Cell><Data ss:Type="String">false</Data></Cell><Cell><Data ss:Type="String">false</Data></Cell><Cell><Data ss:Type="String">false</Data></Cell></Row><Row ss:AutoFitHeight="0" ss:Height="12.816"><Cell><Data ss:Type="String">hsa-miR-337-3p</Data></Cell><Cell><Data ss:Type="String">ZNF521</Data></Cell><Cell><Data ss:Type="String">false</Data></Cell><Cell><Data ss:Type="String">false</Data></Cell><Cell><Data ss:Type="String">false</Data></Cell><Cell><Data ss:Type="String">true</Data></Cell></Row><Row ss:Index="290" ss:AutoFitHeight="0" ss:Height="12.816"><Cell><Data ss:Type="String">hsa-miR-342-3p</Data></Cell><Cell><Data ss:Type="String">C14orf79</Data></Cell><Cell><Data ss:Type="String">true</Data></Cell><Cell><Data ss:Type="String">false</Data></Cell><Cell><Data ss:Type="String">false</Data></Cell><Cell><Data ss:Type="String">false</Data></Cell></Row><Row ss:AutoFitHeight="0" ss:Height="12.816"><Cell><Data ss:Type="String">hsa-miR-342-3p</Data></Cell><Cell><Data ss:Type="String">EVL</Data></Cell><Cell><Data ss:Type="String">true</Data></Cell><Cell><Data ss:Type="String">true</Data></Cell><Cell><Data ss:Type="String">false</Data></Cell><Cell><Data ss:Type="String">true</Data></Cell></Row><Row ss:AutoFitHeight="0" ss:Height="12.816"><Cell><Data ss:Type="String">hsa-miR-342-3p</Data></Cell><Cell><Data ss:Type="String">LMX1B</Data></Cell><Cell><Data ss:Type="String">true</Data></Cell><Cell><Data ss:Type="String">true</Data></Cell><Cell><Data ss:Type="String">false</Data></Cell><Cell><Data ss:Type="String">false</Data></Cell></Row><Row ss:AutoFitHeight="0" ss:Height="12.816"><Cell><Data ss:Type="String">hsa-miR-342-5p</Data></Cell><Cell><Data ss:Type="String">ACE2</Data></Cell><Cell><Data ss:Type="String">false</Data></Cell><Cell><Data ss:Type="String">true</Data></Cell><Cell><Data ss:Type="String">false</Data></Cell><Cell><Data ss:Type="String">true</Data></Cell></Row><Row ss:AutoFitHeight="0" ss:Height="12.816"><Cell><Data ss:Type="String">hsa-miR-342-5p</Data></Cell><Cell><Data ss:Type="String">C14orf174</Data></Cell><Cell><Data ss:Type="String">true</Data></Cell><Cell><Data ss:Type="String">false</Data></Cell><Cell><Data ss:Type="String">false</Data></Cell><Cell><Data ss:Type="String">false</Data></Cell></Row><Row ss:AutoFitHeight="0" ss:Height="12.816"><Cell><Data ss:Type="String">hsa-miR-342-5p</Data></Cell><Cell><Data ss:Type="String">C14orf79</Data></Cell><Cell><Data ss:Type="String">true</Data></Cell><Cell><Data ss:Type="String">true</Data></Cell><Cell><Data ss:Type="String">false</Data></Cell><Cell><Data ss:Type="String">false</Data></Cell></Row><Row ss:Index="296" ss:AutoFitHeight="0" ss:Height="12.816"><Cell><Data ss:Type="String">hsa-miR-342-5p</Data></Cell><Cell><Data ss:Type="String">C2orf27A</Data></Cell><Cell><Data ss:Type="String">true</Data></Cell><Cell><Data ss:Type="String">false</Data></Cell><Cell><Data ss:Type="String">false</Data></Cell><Cell><Data ss:Type="String">false</Data></Cell></Row><Row ss:AutoFitHeight="0" ss:Height="12.816"><Cell><Data ss:Type="String">hsa-miR-342-5p</Data></Cell><Cell><Data ss:Type="String">C9orf116</Data></Cell><Cell><Data ss:Type="String">true</Data></Cell><Cell><Data ss:Type="String">true</Data></Cell><Cell><Data ss:Type="String">false</Data></Cell><Cell><Data ss:Type="String">true</Data></Cell></Row><Row ss:AutoFitHeight="0" ss:Height="12.816"><Cell><Data ss:Type="String">hsa-miR-342-5p</Data></Cell><Cell><Data ss:Type="String">EVL</Data></Cell><Cell><Data ss:Type="String">true</Data></Cell><Cell><Data ss:Type="String">true</Data></Cell><Cell><Data ss:Type="String">false</Data></Cell><Cell><Data ss:Type="String">true</Data></Cell></Row><Row ss:AutoFitHeight="0" ss:Height="12.816"><Cell><Data ss:Type="String">hsa-miR-342-5p</Data></Cell><Cell><Data ss:Type="String">FLJ45983</Data></Cell><Cell><Data ss:Type="String">true</Data></Cell><Cell><Data ss:Type="String">false</Data></Cell><Cell><Data ss:Type="String">false</Data></Cell><Cell><Data ss:Type="String">true</Data></Cell></Row><Row ss:AutoFitHeight="0" ss:Height="12.816"><Cell><Data ss:Type="String">hsa-miR-342-5p</Data></Cell><Cell><Data ss:Type="String">GATA3</Data></Cell><Cell><Data ss:Type="String">true</Data></Cell><Cell><Data ss:Type="String">true</Data></Cell><Cell><Data ss:Type="String">false</Data></Cell><Cell><Data ss:Type="String">true</Data></Cell></Row><Row ss:AutoFitHeight="0" ss:Height="12.816"><Cell><Data ss:Type="String">hsa-miR-342-5p</Data></Cell><Cell><Data ss:Type="String">GPR77</Data></Cell><Cell><Data ss:Type="String">true</Data></Cell><Cell><Data ss:Type="String">false</Data></Cell><Cell><Data ss:Type="String">false</Data></Cell><Cell><Data ss:Type="String">false</Data></Cell></Row><Row ss:Index="302" ss:AutoFitHeight="0" ss:Height="12.816"><Cell><Data ss:Type="String">hsa-miR-342-5p</Data></Cell><Cell><Data ss:Type="String">IGFALS</Data></Cell><Cell><Data ss:Type="String">true</Data></Cell><Cell><Data ss:Type="String">true</Data></Cell><Cell><Data ss:Type="String">false</Data></Cell><Cell><Data ss:Type="String">false</Data></Cell></Row><Row ss:AutoFitHeight="0" ss:Height="12.816"><Cell><Data ss:Type="String">hsa-miR-342-5p</Data></Cell><Cell><Data ss:Type="String">LMX1B</Data></Cell><Cell><Data ss:Type="String">true</Data></Cell><Cell><Data ss:Type="String">true</Data></Cell><Cell><Data ss:Type="String">false</Data></Cell><Cell><Data ss:Type="String">false</Data></Cell></Row><Row ss:AutoFitHeight="0" ss:Height="12.816"><Cell><Data ss:Type="String">hsa-miR-342-5p</Data></Cell><Cell><Data ss:Type="String">LRRC6</Data></Cell><Cell><Data ss:Type="String">true</Data></Cell><Cell><Data ss:Type="String">false</Data></Cell><Cell><Data ss:Type="String">false</Data></Cell><Cell><Data ss:Type="String">true</Data></Cell></Row><Row ss:AutoFitHeight="0" ss:Height="12.816"><Cell><Data ss:Type="String">hsa-miR-342-5p</Data></Cell><Cell><Data ss:Type="String">NAT1</Data></Cell><Cell><Data ss:Type="String">true</Data></Cell><Cell><Data ss:Type="String">false</Data></Cell><Cell><Data ss:Type="String">false</Data></Cell><Cell><Data ss:Type="String">false</Data></Cell></Row><Row ss:AutoFitHeight="0" ss:Height="12.816"><Cell><Data ss:Type="String">hsa-miR-342-5p</Data></Cell><Cell><Data ss:Type="String">SERPINA11</Data></Cell><Cell><Data ss:Type="String">true</Data></Cell><Cell><Data ss:Type="String">false</Data></Cell><Cell><Data ss:Type="String">false</Data></Cell><Cell><Data ss:Type="String">false</Data></Cell></Row><Row ss:AutoFitHeight="0" ss:Height="12.816"><Cell><Data ss:Type="String">hsa-miR-342-5p</Data></Cell><Cell><Data ss:Type="String">ZMYND10</Data></Cell><Cell><Data ss:Type="String">true</Data></Cell><Cell><Data ss:Type="String">false</Data></Cell><Cell><Data ss:Type="String">false</Data></Cell><Cell><Data ss:Type="String">true</Data></Cell></Row><Row ss:Index="308" ss:AutoFitHeight="0" ss:Height="12.816"><Cell><Data ss:Type="String">hsa-miR-369-5p</Data></Cell><Cell><Data ss:Type="String">ADAM33</Data></Cell><Cell><Data ss:Type="String">true</Data></Cell><Cell><Data ss:Type="String">false</Data></Cell><Cell><Data ss:Type="String">false</Data></Cell><Cell><Data ss:Type="String">false</Data></Cell></Row><Row ss:AutoFitHeight="0" ss:Height="12.816"><Cell><Data ss:Type="String">hsa-miR-369-5p</Data></Cell><Cell><Data ss:Type="String">ARHGAP20</Data></Cell><Cell><Data ss:Type="String">true</Data></Cell><Cell><Data ss:Type="String">false</Data></Cell><Cell><Data ss:Type="String">false</Data></Cell><Cell><Data ss:Type="String">false</Data></Cell></Row><Row ss:AutoFitHeight="0" ss:Height="12.816"><Cell><Data ss:Type="String">hsa-miR-369-5p</Data></Cell><Cell><Data ss:Type="String">CES1</Data></Cell><Cell><Data ss:Type="String">false</Data></Cell><Cell><Data ss:Type="String">true</Data></Cell><Cell><Data ss:Type="String">false</Data></Cell><Cell><Data ss:Type="String">false</Data></Cell></Row><Row ss:AutoFitHeight="0" ss:Height="12.816"><Cell><Data ss:Type="String">hsa-miR-369-5p</Data></Cell><Cell><Data ss:Type="String">CLIP3</Data></Cell><Cell><Data ss:Type="String">true</Data></Cell><Cell><Data ss:Type="String">false</Data></Cell><Cell><Data ss:Type="String">false</Data></Cell><Cell><Data ss:Type="String">false</Data></Cell></Row><Row ss:AutoFitHeight="0" ss:Height="12.816"><Cell><Data ss:Type="String">hsa-miR-369-5p</Data></Cell><Cell><Data ss:Type="String">CTTNBP2</Data></Cell><Cell><Data ss:Type="String">true</Data></Cell><Cell><Data ss:Type="String">false</Data></Cell><Cell><Data ss:Type="String">false</Data></Cell><Cell><Data ss:Type="String">false</Data></Cell></Row><Row ss:AutoFitHeight="0" ss:Height="12.816"><Cell><Data ss:Type="String">hsa-miR-369-5p</Data></Cell><Cell><Data ss:Type="String">CXCL12</Data></Cell><Cell><Data ss:Type="String">true</Data></Cell><Cell><Data ss:Type="String">false</Data></Cell><Cell><Data ss:Type="String">false</Data></Cell><Cell><Data ss:Type="String">false</Data></Cell></Row><Row ss:Index="314" ss:AutoFitHeight="0" ss:Height="12.816"><Cell><Data ss:Type="String">hsa-miR-369-5p</Data></Cell><Cell><Data ss:Type="String">DLL1</Data></Cell><Cell><Data ss:Type="String">true</Data></Cell><Cell><Data ss:Type="String">true</Data></Cell><Cell><Data ss:Type="String">false</Data></Cell><Cell><Data ss:Type="String">false</Data></Cell></Row><Row ss:AutoFitHeight="0" ss:Height="12.816"><Cell><Data ss:Type="String">hsa-miR-369-5p</Data></Cell><Cell><Data ss:Type="String">FIGNL2</Data></Cell><Cell><Data ss:Type="String">true</Data></Cell><Cell><Data ss:Type="String">false</Data></Cell><Cell><Data ss:Type="String">false</Data></Cell><Cell><Data ss:Type="String">false</Data></Cell></Row><Row ss:AutoFitHeight="0" ss:Height="12.816"><Cell><Data ss:Type="String">hsa-miR-369-5p</Data></Cell><Cell><Data ss:Type="String">GPIHBP1</Data></Cell><Cell><Data ss:Type="String">false</Data></Cell><Cell><Data ss:Type="String">true</Data></Cell><Cell><Data ss:Type="String">false</Data></Cell><Cell><Data ss:Type="String">false</Data></Cell></Row><Row ss:AutoFitHeight="0" ss:Height="12.816"><Cell><Data ss:Type="String">hsa-miR-369-5p</Data></Cell><Cell><Data ss:Type="String">GREM2</Data></Cell><Cell><Data ss:Type="String">true</Data></Cell><Cell><Data ss:Type="String">false</Data></Cell><Cell><Data ss:Type="String">false</Data></Cell><Cell><Data ss:Type="String">false</Data></Cell></Row><Row ss:AutoFitHeight="0" ss:Height="12.816"><Cell><Data ss:Type="String">hsa-miR-369-5p</Data></Cell><Cell><Data ss:Type="String">HSPA12B</Data></Cell><Cell><Data ss:Type="String">false</Data></Cell><Cell><Data ss:Type="String">true</Data></Cell><Cell><Data ss:Type="String">false</Data></Cell><Cell><Data ss:Type="String">false</Data></Cell></Row><Row ss:AutoFitHeight="0" ss:Height="12.816"><Cell><Data ss:Type="String">hsa-miR-369-5p</Data></Cell><Cell><Data ss:Type="String">ISM1</Data></Cell><Cell><Data ss:Type="String">true</Data></Cell><Cell><Data ss:Type="String">false</Data></Cell><Cell><Data ss:Type="String">false</Data></Cell><Cell><Data ss:Type="String">false</Data></Cell></Row><Row ss:Index="320" ss:AutoFitHeight="0" ss:Height="12.816"><Cell><Data ss:Type="String">hsa-miR-369-5p</Data></Cell><Cell><Data ss:Type="String">JAM2</Data></Cell><Cell><Data ss:Type="String">true</Data></Cell><Cell><Data ss:Type="String">false</Data></Cell><Cell><Data ss:Type="String">false</Data></Cell><Cell><Data ss:Type="String">true</Data></Cell></Row><Row ss:AutoFitHeight="0" ss:Height="12.816"><Cell><Data ss:Type="String">hsa-miR-369-5p</Data></Cell><Cell><Data ss:Type="String">LHFP</Data></Cell><Cell><Data ss:Type="String">true</Data></Cell><Cell><Data ss:Type="String">false</Data></Cell><Cell><Data ss:Type="String">false</Data></Cell><Cell><Data ss:Type="String">false</Data></Cell></Row><Row ss:AutoFitHeight="0" ss:Height="12.816"><Cell><Data ss:Type="String">hsa-miR-369-5p</Data></Cell><Cell><Data ss:Type="String">LIMS2</Data></Cell><Cell><Data ss:Type="String">true</Data></Cell><Cell><Data ss:Type="String">false</Data></Cell><Cell><Data ss:Type="String">false</Data></Cell><Cell><Data ss:Type="String">false</Data></Cell></Row><Row ss:AutoFitHeight="0" ss:Height="12.816"><Cell><Data ss:Type="String">hsa-miR-369-5p</Data></Cell><Cell><Data ss:Type="String">LMOD1</Data></Cell><Cell><Data ss:Type="String">true</Data></Cell><Cell><Data ss:Type="String">true</Data></Cell><Cell><Data ss:Type="String">false</Data></Cell><Cell><Data ss:Type="String">false</Data></Cell></Row><Row ss:AutoFitHeight="0" ss:Height="12.816"><Cell><Data ss:Type="String">hsa-miR-369-5p</Data></Cell><Cell><Data ss:Type="String">LOC399959</Data></Cell><Cell><Data ss:Type="String">true</Data></Cell><Cell><Data ss:Type="String">true</Data></Cell><Cell><Data ss:Type="String">false</Data></Cell><Cell><Data ss:Type="String">false</Data></Cell></Row><Row ss:AutoFitHeight="0" ss:Height="12.816"><Cell><Data ss:Type="String">hsa-miR-369-5p</Data></Cell><Cell><Data ss:Type="String">LRCH2</Data></Cell><Cell><Data ss:Type="String">false</Data></Cell><Cell><Data ss:Type="String">true</Data></Cell><Cell><Data ss:Type="String">false</Data></Cell><Cell><Data ss:Type="String">false</Data></Cell></Row><Row ss:Index="326" ss:AutoFitHeight="0" ss:Height="12.816"><Cell><Data ss:Type="String">hsa-miR-369-5p</Data></Cell><Cell><Data ss:Type="String">LRRTM2</Data></Cell><Cell><Data ss:Type="String">true</Data></Cell><Cell><Data ss:Type="String">true</Data></Cell><Cell><Data ss:Type="String">false</Data></Cell><Cell><Data ss:Type="String">true</Data></Cell></Row><Row ss:AutoFitHeight="0" ss:Height="12.816"><Cell><Data ss:Type="String">hsa-miR-369-5p</Data></Cell><Cell><Data ss:Type="String">LTBP2</Data></Cell><Cell><Data ss:Type="String">true</Data></Cell><Cell><Data ss:Type="String">true</Data></Cell><Cell><Data ss:Type="String">false</Data></Cell><Cell><Data ss:Type="String">false</Data></Cell></Row><Row ss:AutoFitHeight="0" ss:Height="12.816"><Cell><Data ss:Type="String">hsa-miR-369-5p</Data></Cell><Cell><Data ss:Type="String">MEG3</Data></Cell><Cell><Data ss:Type="String">true</Data></Cell><Cell><Data ss:Type="String">false</Data></Cell><Cell><Data ss:Type="String">false</Data></Cell><Cell><Data ss:Type="String">false</Data></Cell></Row><Row ss:AutoFitHeight="0" ss:Height="12.816"><Cell><Data ss:Type="String">hsa-miR-369-5p</Data></Cell><Cell><Data ss:Type="String">MRGPRF</Data></Cell><Cell><Data ss:Type="String">false</Data></Cell><Cell><Data ss:Type="String">true</Data></Cell><Cell><Data ss:Type="String">false</Data></Cell><Cell><Data ss:Type="String">false</Data></Cell></Row><Row ss:AutoFitHeight="0" ss:Height="12.816"><Cell><Data ss:Type="String">hsa-miR-369-5p</Data></Cell><Cell><Data ss:Type="String">NAALADL1</Data></Cell><Cell><Data ss:Type="String">false</Data></Cell><Cell><Data ss:Type="String">true</Data></Cell><Cell><Data ss:Type="String">false</Data></Cell><Cell><Data ss:Type="String">false</Data></Cell></Row><Row ss:AutoFitHeight="0" ss:Height="12.816"><Cell><Data ss:Type="String">hsa-miR-369-5p</Data></Cell><Cell><Data ss:Type="String">NBLA00301</Data></Cell><Cell><Data ss:Type="String">true</Data></Cell><Cell><Data ss:Type="String">false</Data></Cell><Cell><Data ss:Type="String">false</Data></Cell><Cell><Data ss:Type="String">false</Data></Cell></Row><Row ss:Index="332" ss:AutoFitHeight="0" ss:Height="12.816"><Cell><Data ss:Type="String">hsa-miR-369-5p</Data></Cell><Cell><Data ss:Type="String">NDN</Data></Cell><Cell><Data ss:Type="String">false</Data></Cell><Cell><Data ss:Type="String">true</Data></Cell><Cell><Data ss:Type="String">false</Data></Cell><Cell><Data ss:Type="String">false</Data></Cell></Row><Row ss:AutoFitHeight="0" ss:Height="12.816"><Cell><Data ss:Type="String">hsa-miR-369-5p</Data></Cell><Cell><Data ss:Type="String">PCDHB12</Data></Cell><Cell><Data ss:Type="String">true</Data></Cell><Cell><Data ss:Type="String">true</Data></Cell><Cell><Data ss:Type="String">false</Data></Cell><Cell><Data ss:Type="String">false</Data></Cell></Row><Row ss:AutoFitHeight="0" ss:Height="12.816"><Cell><Data ss:Type="String">hsa-miR-369-5p</Data></Cell><Cell><Data ss:Type="String">PCDHGB7</Data></Cell><Cell><Data ss:Type="String">true</Data></Cell><Cell><Data ss:Type="String">false</Data></Cell><Cell><Data ss:Type="String">false</Data></Cell><Cell><Data ss:Type="String">false</Data></Cell></Row><Row ss:AutoFitHeight="0" ss:Height="12.816"><Cell><Data ss:Type="String">hsa-miR-369-5p</Data></Cell><Cell><Data ss:Type="String">RECK</Data></Cell><Cell><Data ss:Type="String">false</Data></Cell><Cell><Data ss:Type="String">true</Data></Cell><Cell><Data ss:Type="String">false</Data></Cell><Cell><Data ss:Type="String">false</Data></Cell></Row><Row ss:AutoFitHeight="0" ss:Height="12.816"><Cell><Data ss:Type="String">hsa-miR-369-5p</Data></Cell><Cell><Data ss:Type="String">RUNX1T1</Data></Cell><Cell><Data ss:Type="String">true</Data></Cell><Cell><Data ss:Type="String">true</Data></Cell><Cell><Data ss:Type="String">false</Data></Cell><Cell><Data ss:Type="String">false</Data></Cell></Row><Row ss:AutoFitHeight="0" ss:Height="12.816"><Cell><Data ss:Type="String">hsa-miR-369-5p</Data></Cell><Cell><Data ss:Type="String">SCN2B</Data></Cell><Cell><Data ss:Type="String">true</Data></Cell><Cell><Data ss:Type="String">false</Data></Cell><Cell><Data ss:Type="String">false</Data></Cell><Cell><Data ss:Type="String">false</Data></Cell></Row><Row ss:Index="338" ss:AutoFitHeight="0" ss:Height="12.816"><Cell><Data ss:Type="String">hsa-miR-369-5p</Data></Cell><Cell><Data ss:Type="String">SOBP</Data></Cell><Cell><Data ss:Type="String">false</Data></Cell><Cell><Data ss:Type="String">true</Data></Cell><Cell><Data ss:Type="String">false</Data></Cell><Cell><Data ss:Type="String">false</Data></Cell></Row><Row ss:AutoFitHeight="0" ss:Height="12.816"><Cell><Data ss:Type="String">hsa-miR-369-5p</Data></Cell><Cell><Data ss:Type="String">TCEAL7</Data></Cell><Cell><Data ss:Type="String">true</Data></Cell><Cell><Data ss:Type="String">true</Data></Cell><Cell><Data ss:Type="String">false</Data></Cell><Cell><Data ss:Type="String">false</Data></Cell></Row><Row ss:AutoFitHeight="0" ss:Height="12.816"><Cell><Data ss:Type="String">hsa-miR-369-5p</Data></Cell><Cell><Data ss:Type="String">THSD1</Data></Cell><Cell><Data ss:Type="String">true</Data></Cell><Cell><Data ss:Type="String">true</Data></Cell><Cell><Data ss:Type="String">false</Data></Cell><Cell><Data ss:Type="String">false</Data></Cell></Row><Row ss:AutoFitHeight="0" ss:Height="12.816"><Cell><Data ss:Type="String">hsa-miR-369-5p</Data></Cell><Cell><Data ss:Type="String">TMEM47</Data></Cell><Cell><Data ss:Type="String">false</Data></Cell><Cell><Data ss:Type="String">true</Data></Cell><Cell><Data ss:Type="String">false</Data></Cell><Cell><Data ss:Type="String">false</Data></Cell></Row><Row ss:AutoFitHeight="0" ss:Height="12.816"><Cell><Data ss:Type="String">hsa-miR-376c-3p</Data></Cell><Cell><Data ss:Type="String">BGN</Data></Cell><Cell><Data ss:Type="String">false</Data></Cell><Cell><Data ss:Type="String">true</Data></Cell><Cell><Data ss:Type="String">false</Data></Cell><Cell><Data ss:Type="String">false</Data></Cell></Row><Row ss:AutoFitHeight="0" ss:Height="12.816"><Cell><Data ss:Type="String">hsa-miR-376c-3p</Data></Cell><Cell><Data ss:Type="String">JAM3</Data></Cell><Cell><Data ss:Type="String">true</Data></Cell><Cell><Data ss:Type="String">false</Data></Cell><Cell><Data ss:Type="String">false</Data></Cell><Cell><Data ss:Type="String">false</Data></Cell></Row><Row ss:Index="344" ss:AutoFitHeight="0" ss:Height="12.816"><Cell><Data ss:Type="String">hsa-miR-376c-3p</Data></Cell><Cell><Data ss:Type="String">TCEAL7</Data></Cell><Cell><Data ss:Type="String">true</Data></Cell><Cell><Data ss:Type="String">true</Data></Cell><Cell><Data ss:Type="String">false</Data></Cell><Cell><Data ss:Type="String">true</Data></Cell></Row><Row ss:AutoFitHeight="0" ss:Height="12.816"><Cell><Data ss:Type="String">hsa-miR-376c-3p</Data></Cell><Cell><Data ss:Type="String">VCAN</Data></Cell><Cell><Data ss:Type="String">false</Data></Cell><Cell><Data ss:Type="String">true</Data></Cell><Cell><Data ss:Type="String">false</Data></Cell><Cell><Data ss:Type="String">false</Data></Cell></Row><Row ss:AutoFitHeight="0" ss:Height="12.816"><Cell><Data ss:Type="String">hsa-miR-377-5p</Data></Cell><Cell><Data ss:Type="String">ACTA2</Data></Cell><Cell><Data ss:Type="String">true</Data></Cell><Cell><Data ss:Type="String">false</Data></Cell><Cell><Data ss:Type="String">false</Data></Cell><Cell><Data ss:Type="String">false</Data></Cell></Row><Row ss:AutoFitHeight="0" ss:Height="12.816"><Cell><Data ss:Type="String">hsa-miR-377-5p</Data></Cell><Cell><Data ss:Type="String">ADAMTS5</Data></Cell><Cell><Data ss:Type="String">true</Data></Cell><Cell><Data ss:Type="String">true</Data></Cell><Cell><Data ss:Type="String">false</Data></Cell><Cell><Data ss:Type="String">true</Data></Cell></Row><Row ss:AutoFitHeight="0" ss:Height="12.816"><Cell><Data ss:Type="String">hsa-miR-377-5p</Data></Cell><Cell><Data ss:Type="String">AKAP12</Data></Cell><Cell><Data ss:Type="String">false</Data></Cell><Cell><Data ss:Type="String">false</Data></Cell><Cell><Data ss:Type="String">false</Data></Cell><Cell><Data ss:Type="String">true</Data></Cell></Row><Row ss:AutoFitHeight="0" ss:Height="12.816"><Cell><Data ss:Type="String">hsa-miR-377-5p</Data></Cell><Cell><Data ss:Type="String">C1QTNF6</Data></Cell><Cell><Data ss:Type="String">false</Data></Cell><Cell><Data ss:Type="String">true</Data></Cell><Cell><Data ss:Type="String">false</Data></Cell><Cell><Data ss:Type="String">false</Data></Cell></Row><Row ss:Index="350" ss:AutoFitHeight="0" ss:Height="12.816"><Cell><Data ss:Type="String">hsa-miR-377-5p</Data></Cell><Cell><Data ss:Type="String">CAV1</Data></Cell><Cell><Data ss:Type="String">false</Data></Cell><Cell><Data ss:Type="String">false</Data></Cell><Cell><Data ss:Type="String">false</Data></Cell><Cell><Data ss:Type="String">true</Data></Cell></Row><Row ss:AutoFitHeight="0" ss:Height="12.816"><Cell><Data ss:Type="String">hsa-miR-377-5p</Data></Cell><Cell><Data ss:Type="String">CCDC8</Data></Cell><Cell><Data ss:Type="String">true</Data></Cell><Cell><Data ss:Type="String">true</Data></Cell><Cell><Data ss:Type="String">false</Data></Cell><Cell><Data ss:Type="String">true</Data></Cell></Row><Row ss:AutoFitHeight="0" ss:Height="12.816"><Cell><Data ss:Type="String">hsa-miR-377-5p</Data></Cell><Cell><Data ss:Type="String">CNN1</Data></Cell><Cell><Data ss:Type="String">true</Data></Cell><Cell><Data ss:Type="String">true</Data></Cell><Cell><Data ss:Type="String">false</Data></Cell><Cell><Data ss:Type="String">true</Data></Cell></Row><Row ss:AutoFitHeight="0" ss:Height="12.816"><Cell><Data ss:Type="String">hsa-miR-377-5p</Data></Cell><Cell><Data ss:Type="String">CSTF3</Data></Cell><Cell><Data ss:Type="String">false</Data></Cell><Cell><Data ss:Type="String">false</Data></Cell><Cell><Data ss:Type="String">false</Data></Cell><Cell><Data ss:Type="String">true</Data></Cell></Row><Row ss:AutoFitHeight="0" ss:Height="12.816"><Cell><Data ss:Type="String">hsa-miR-377-5p</Data></Cell><Cell><Data ss:Type="String">CXCL12</Data></Cell><Cell><Data ss:Type="String">true</Data></Cell><Cell><Data ss:Type="String">false</Data></Cell><Cell><Data ss:Type="String">false</Data></Cell><Cell><Data ss:Type="String">true</Data></Cell></Row><Row ss:AutoFitHeight="0" ss:Height="12.816"><Cell><Data ss:Type="String">hsa-miR-377-5p</Data></Cell><Cell><Data ss:Type="String">DCN</Data></Cell><Cell><Data ss:Type="String">true</Data></Cell><Cell><Data ss:Type="String">false</Data></Cell><Cell><Data ss:Type="String">false</Data></Cell><Cell><Data ss:Type="String">false</Data></Cell></Row><Row ss:Index="356" ss:AutoFitHeight="0" ss:Height="12.816"><Cell><Data ss:Type="String">hsa-miR-377-5p</Data></Cell><Cell><Data ss:Type="String">EGFLAM</Data></Cell><Cell><Data ss:Type="String">true</Data></Cell><Cell><Data ss:Type="String">false</Data></Cell><Cell><Data ss:Type="String">false</Data></Cell><Cell><Data ss:Type="String">true</Data></Cell></Row><Row ss:AutoFitHeight="0" ss:Height="12.816"><Cell><Data ss:Type="String">hsa-miR-377-5p</Data></Cell><Cell><Data ss:Type="String">F10</Data></Cell><Cell><Data ss:Type="String">false</Data></Cell><Cell><Data ss:Type="String">true</Data></Cell><Cell><Data ss:Type="String">false</Data></Cell><Cell><Data ss:Type="String">true</Data></Cell></Row><Row ss:AutoFitHeight="0" ss:Height="12.816"><Cell><Data ss:Type="String">hsa-miR-377-5p</Data></Cell><Cell><Data ss:Type="String">FEZ1</Data></Cell><Cell><Data ss:Type="String">false</Data></Cell><Cell><Data ss:Type="String">false</Data></Cell><Cell><Data ss:Type="String">false</Data></Cell><Cell><Data ss:Type="String">true</Data></Cell></Row><Row ss:AutoFitHeight="0" ss:Height="12.816"><Cell><Data ss:Type="String">hsa-miR-377-5p</Data></Cell><Cell><Data ss:Type="String">FIGNL2</Data></Cell><Cell><Data ss:Type="String">true</Data></Cell><Cell><Data ss:Type="String">false</Data></Cell><Cell><Data ss:Type="String">false</Data></Cell><Cell><Data ss:Type="String">true</Data></Cell></Row><Row ss:AutoFitHeight="0" ss:Height="12.816"><Cell><Data ss:Type="String">hsa-miR-377-5p</Data></Cell><Cell><Data ss:Type="String">GNG11</Data></Cell><Cell><Data ss:Type="String">true</Data></Cell><Cell><Data ss:Type="String">true</Data></Cell><Cell><Data ss:Type="String">false</Data></Cell><Cell><Data ss:Type="String">true</Data></Cell></Row><Row ss:AutoFitHeight="0" ss:Height="12.816"><Cell><Data ss:Type="String">hsa-miR-377-5p</Data></Cell><Cell><Data ss:Type="String">GRID1</Data></Cell><Cell><Data ss:Type="String">true</Data></Cell><Cell><Data ss:Type="String">false</Data></Cell><Cell><Data ss:Type="String">false</Data></Cell><Cell><Data ss:Type="String">false</Data></Cell></Row><Row ss:Index="362" ss:AutoFitHeight="0" ss:Height="12.816"><Cell><Data ss:Type="String">hsa-miR-377-5p</Data></Cell><Cell><Data ss:Type="String">GSTM5</Data></Cell><Cell><Data ss:Type="String">false</Data></Cell><Cell><Data ss:Type="String">false</Data></Cell><Cell><Data ss:Type="String">false</Data></Cell><Cell><Data ss:Type="String">true</Data></Cell></Row><Row ss:AutoFitHeight="0" ss:Height="12.816"><Cell><Data ss:Type="String">hsa-miR-377-5p</Data></Cell><Cell><Data ss:Type="String">HAND2</Data></Cell><Cell><Data ss:Type="String">false</Data></Cell><Cell><Data ss:Type="String">false</Data></Cell><Cell><Data ss:Type="String">false</Data></Cell><Cell><Data ss:Type="String">true</Data></Cell></Row><Row ss:AutoFitHeight="0" ss:Height="12.816"><Cell><Data ss:Type="String">hsa-miR-377-5p</Data></Cell><Cell><Data ss:Type="String">ISM1</Data></Cell><Cell><Data ss:Type="String">true</Data></Cell><Cell><Data ss:Type="String">true</Data></Cell><Cell><Data ss:Type="String">false</Data></Cell><Cell><Data ss:Type="String">true</Data></Cell></Row><Row ss:AutoFitHeight="0" ss:Height="12.816"><Cell><Data ss:Type="String">hsa-miR-377-5p</Data></Cell><Cell><Data ss:Type="String">JAM2</Data></Cell><Cell><Data ss:Type="String">true</Data></Cell><Cell><Data ss:Type="String">true</Data></Cell><Cell><Data ss:Type="String">false</Data></Cell><Cell><Data ss:Type="String">true</Data></Cell></Row><Row ss:AutoFitHeight="0" ss:Height="12.816"><Cell><Data ss:Type="String">hsa-miR-377-5p</Data></Cell><Cell><Data ss:Type="String">JAM3</Data></Cell><Cell><Data ss:Type="String">true</Data></Cell><Cell><Data ss:Type="String">true</Data></Cell><Cell><Data ss:Type="String">false</Data></Cell><Cell><Data ss:Type="String">true</Data></Cell></Row><Row ss:AutoFitHeight="0" ss:Height="12.816"><Cell><Data ss:Type="String">hsa-miR-377-5p</Data></Cell><Cell><Data ss:Type="String">LIMS2</Data></Cell><Cell><Data ss:Type="String">true</Data></Cell><Cell><Data ss:Type="String">true</Data></Cell><Cell><Data ss:Type="String">false</Data></Cell><Cell><Data ss:Type="String">true</Data></Cell></Row><Row ss:Index="368" ss:AutoFitHeight="0" ss:Height="12.816"><Cell><Data ss:Type="String">hsa-miR-377-5p</Data></Cell><Cell><Data ss:Type="String">LMOD1</Data></Cell><Cell><Data ss:Type="String">true</Data></Cell><Cell><Data ss:Type="String">true</Data></Cell><Cell><Data ss:Type="String">false</Data></Cell><Cell><Data ss:Type="String">true</Data></Cell></Row><Row ss:AutoFitHeight="0" ss:Height="12.816"><Cell><Data ss:Type="String">hsa-miR-377-5p</Data></Cell><Cell><Data ss:Type="String">LOC728264</Data></Cell><Cell><Data ss:Type="String">true</Data></Cell><Cell><Data ss:Type="String">false</Data></Cell><Cell><Data ss:Type="String">false</Data></Cell><Cell><Data ss:Type="String">true</Data></Cell></Row><Row ss:AutoFitHeight="0" ss:Height="12.816"><Cell><Data ss:Type="String">hsa-miR-377-5p</Data></Cell><Cell><Data ss:Type="String">MEG3</Data></Cell><Cell><Data ss:Type="String">true</Data></Cell><Cell><Data ss:Type="String">false</Data></Cell><Cell><Data ss:Type="String">false</Data></Cell><Cell><Data ss:Type="String">true</Data></Cell></Row><Row ss:AutoFitHeight="0" ss:Height="12.816"><Cell><Data ss:Type="String">hsa-miR-377-5p</Data></Cell><Cell><Data ss:Type="String">MRGPRF</Data></Cell><Cell><Data ss:Type="String">true</Data></Cell><Cell><Data ss:Type="String">false</Data></Cell><Cell><Data ss:Type="String">false</Data></Cell><Cell><Data ss:Type="String">true</Data></Cell></Row><Row ss:AutoFitHeight="0" ss:Height="12.816"><Cell><Data ss:Type="String">hsa-miR-377-5p</Data></Cell><Cell><Data ss:Type="String">NACAD</Data></Cell><Cell><Data ss:Type="String">false</Data></Cell><Cell><Data ss:Type="String">false</Data></Cell><Cell><Data ss:Type="String">false</Data></Cell><Cell><Data ss:Type="String">true</Data></Cell></Row><Row ss:AutoFitHeight="0" ss:Height="12.816"><Cell><Data ss:Type="String">hsa-miR-377-5p</Data></Cell><Cell><Data ss:Type="String">NDN</Data></Cell><Cell><Data ss:Type="String">true</Data></Cell><Cell><Data ss:Type="String">true</Data></Cell><Cell><Data ss:Type="String">false</Data></Cell><Cell><Data ss:Type="String">true</Data></Cell></Row><Row ss:Index="374" ss:AutoFitHeight="0" ss:Height="12.816"><Cell><Data ss:Type="String">hsa-miR-377-5p</Data></Cell><Cell><Data ss:Type="String">NRN1</Data></Cell><Cell><Data ss:Type="String">false</Data></Cell><Cell><Data ss:Type="String">true</Data></Cell><Cell><Data ss:Type="String">false</Data></Cell><Cell><Data ss:Type="String">false</Data></Cell></Row><Row ss:AutoFitHeight="0" ss:Height="12.816"><Cell><Data ss:Type="String">hsa-miR-377-5p</Data></Cell><Cell><Data ss:Type="String">PCDHGA3</Data></Cell><Cell><Data ss:Type="String">false</Data></Cell><Cell><Data ss:Type="String">true</Data></Cell><Cell><Data ss:Type="String">false</Data></Cell><Cell><Data ss:Type="String">true</Data></Cell></Row><Row ss:AutoFitHeight="0" ss:Height="12.816"><Cell><Data ss:Type="String">hsa-miR-377-5p</Data></Cell><Cell><Data ss:Type="String">PCDHGB7</Data></Cell><Cell><Data ss:Type="String">true</Data></Cell><Cell><Data ss:Type="String">false</Data></Cell><Cell><Data ss:Type="String">false</Data></Cell><Cell><Data ss:Type="String">false</Data></Cell></Row><Row ss:AutoFitHeight="0" ss:Height="12.816"><Cell><Data ss:Type="String">hsa-miR-377-5p</Data></Cell><Cell><Data ss:Type="String">PTH1R</Data></Cell><Cell><Data ss:Type="String">false</Data></Cell><Cell><Data ss:Type="String">false</Data></Cell><Cell><Data ss:Type="String">false</Data></Cell><Cell><Data ss:Type="String">true</Data></Cell></Row><Row ss:AutoFitHeight="0" ss:Height="12.816"><Cell><Data ss:Type="String">hsa-miR-377-5p</Data></Cell><Cell><Data ss:Type="String">SRPX</Data></Cell><Cell><Data ss:Type="String">true</Data></Cell><Cell><Data ss:Type="String">false</Data></Cell><Cell><Data ss:Type="String">false</Data></Cell><Cell><Data ss:Type="String">true</Data></Cell></Row><Row ss:AutoFitHeight="0" ss:Height="12.816"><Cell><Data ss:Type="String">hsa-miR-377-5p</Data></Cell><Cell><Data ss:Type="String">TCEAL7</Data></Cell><Cell><Data ss:Type="String">true</Data></Cell><Cell><Data ss:Type="String">true</Data></Cell><Cell><Data ss:Type="String">false</Data></Cell><Cell><Data ss:Type="String">true</Data></Cell></Row><Row ss:Index="380" ss:AutoFitHeight="0" ss:Height="12.816"><Cell><Data ss:Type="String">hsa-miR-377-5p</Data></Cell><Cell><Data ss:Type="String">TGFB1I1</Data></Cell><Cell><Data ss:Type="String">false</Data></Cell><Cell><Data ss:Type="String">true</Data></Cell><Cell><Data ss:Type="String">false</Data></Cell><Cell><Data ss:Type="String">false</Data></Cell></Row><Row ss:AutoFitHeight="0" ss:Height="12.816"><Cell><Data ss:Type="String">hsa-miR-377-5p</Data></Cell><Cell><Data ss:Type="String">TNS1</Data></Cell><Cell><Data ss:Type="String">false</Data></Cell><Cell><Data ss:Type="String">true</Data></Cell><Cell><Data ss:Type="String">false</Data></Cell><Cell><Data ss:Type="String">true</Data></Cell></Row><Row ss:AutoFitHeight="0" ss:Height="12.816"><Cell><Data ss:Type="String">hsa-miR-377-5p</Data></Cell><Cell><Data ss:Type="String">TSHZ3</Data></Cell><Cell><Data ss:Type="String">false</Data></Cell><Cell><Data ss:Type="String">true</Data></Cell><Cell><Data ss:Type="String">false</Data></Cell><Cell><Data ss:Type="String">false</Data></Cell></Row><Row ss:AutoFitHeight="0" ss:Height="12.816"><Cell><Data ss:Type="String">hsa-miR-377-5p</Data></Cell><Cell><Data ss:Type="String">ZCCHC24</Data></Cell><Cell><Data ss:Type="String">false</Data></Cell><Cell><Data ss:Type="String">false</Data></Cell><Cell><Data ss:Type="String">false</Data></Cell><Cell><Data ss:Type="String">true</Data></Cell></Row><Row ss:AutoFitHeight="0" ss:Height="12.816"><Cell><Data ss:Type="String">hsa-miR-379-3p</Data></Cell><Cell><Data ss:Type="String">ADAM33</Data></Cell><Cell><Data ss:Type="String">true</Data></Cell><Cell><Data ss:Type="String">true</Data></Cell><Cell><Data ss:Type="String">false</Data></Cell><Cell><Data ss:Type="String">true</Data></Cell></Row><Row ss:Index="385" ss:AutoFitHeight="0" ss:Height="12.816"><Cell><Data ss:Type="String">hsa-miR-379-3p</Data></Cell><Cell><Data ss:Type="String">ADAMTS5</Data></Cell><Cell><Data ss:Type="String">true</Data></Cell><Cell><Data ss:Type="String">true</Data></Cell><Cell><Data ss:Type="String">false</Data></Cell><Cell><Data ss:Type="String">true</Data></Cell></Row><Row ss:AutoFitHeight="0" ss:Height="12.816"><Cell><Data ss:Type="String">hsa-miR-379-3p</Data></Cell><Cell><Data ss:Type="String">AKAP12</Data></Cell><Cell><Data ss:Type="String">true</Data></Cell><Cell><Data ss:Type="String">true</Data></Cell><Cell><Data ss:Type="String">false</Data></Cell><Cell><Data ss:Type="String">false</Data></Cell></Row><Row ss:AutoFitHeight="0" ss:Height="12.816"><Cell><Data ss:Type="String">hsa-miR-379-3p</Data></Cell><Cell><Data ss:Type="String">ARHGAP20</Data></Cell><Cell><Data ss:Type="String">true</Data></Cell><Cell><Data ss:Type="String">true</Data></Cell><Cell><Data ss:Type="String">false</Data></Cell><Cell><Data ss:Type="String">true</Data></Cell></Row><Row ss:AutoFitHeight="0" ss:Height="12.816"><Cell><Data ss:Type="String">hsa-miR-379-3p</Data></Cell><Cell><Data ss:Type="String">ASAM</Data></Cell><Cell><Data ss:Type="String">false</Data></Cell><Cell><Data ss:Type="String">true</Data></Cell><Cell><Data ss:Type="String">false</Data></Cell><Cell><Data ss:Type="String">false</Data></Cell></Row><Row ss:AutoFitHeight="0" ss:Height="12.816"><Cell><Data ss:Type="String">hsa-miR-379-3p</Data></Cell><Cell><Data ss:Type="String">BICC1</Data></Cell><Cell><Data ss:Type="String">true</Data></Cell><Cell><Data ss:Type="String">false</Data></Cell><Cell><Data ss:Type="String">false</Data></Cell><Cell><Data ss:Type="String">false</Data></Cell></Row><Row ss:AutoFitHeight="0" ss:Height="12.816"><Cell><Data ss:Type="String">hsa-miR-379-3p</Data></Cell><Cell><Data ss:Type="String">BMPER</Data></Cell><Cell><Data ss:Type="String">false</Data></Cell><Cell><Data ss:Type="String">true</Data></Cell><Cell><Data ss:Type="String">false</Data></Cell><Cell><Data ss:Type="String">true</Data></Cell></Row><Row ss:Index="391" ss:AutoFitHeight="0" ss:Height="12.816"><Cell><Data ss:Type="String">hsa-miR-379-3p</Data></Cell><Cell><Data ss:Type="String">C17orf51</Data></Cell><Cell><Data ss:Type="String">false</Data></Cell><Cell><Data ss:Type="String">true</Data></Cell><Cell><Data ss:Type="String">false</Data></Cell><Cell><Data ss:Type="String">false</Data></Cell></Row><Row ss:AutoFitHeight="0" ss:Height="12.816"><Cell><Data ss:Type="String">hsa-miR-379-3p</Data></Cell><Cell><Data ss:Type="String">C9orf125</Data></Cell><Cell><Data ss:Type="String">true</Data></Cell><Cell><Data ss:Type="String">true</Data></Cell><Cell><Data ss:Type="String">false</Data></Cell><Cell><Data ss:Type="String">true</Data></Cell></Row><Row ss:AutoFitHeight="0" ss:Height="12.816"><Cell><Data ss:Type="String">hsa-miR-379-3p</Data></Cell><Cell><Data ss:Type="String">CACNA1G</Data></Cell><Cell><Data ss:Type="String">true</Data></Cell><Cell><Data ss:Type="String">false</Data></Cell><Cell><Data ss:Type="String">false</Data></Cell><Cell><Data ss:Type="String">false</Data></Cell></Row><Row ss:AutoFitHeight="0" ss:Height="12.816"><Cell><Data ss:Type="String">hsa-miR-379-3p</Data></Cell><Cell><Data ss:Type="String">CCDC46</Data></Cell><Cell><Data ss:Type="String">true</Data></Cell><Cell><Data ss:Type="String">true</Data></Cell><Cell><Data ss:Type="String">false</Data></Cell><Cell><Data ss:Type="String">true</Data></Cell></Row><Row ss:AutoFitHeight="0" ss:Height="12.816"><Cell><Data ss:Type="String">hsa-miR-379-3p</Data></Cell><Cell><Data ss:Type="String">CCDC80</Data></Cell><Cell><Data ss:Type="String">false</Data></Cell><Cell><Data ss:Type="String">true</Data></Cell><Cell><Data ss:Type="String">false</Data></Cell><Cell><Data ss:Type="String">false</Data></Cell></Row><Row ss:AutoFitHeight="0" ss:Height="12.816"><Cell><Data ss:Type="String">hsa-miR-379-3p</Data></Cell><Cell><Data ss:Type="String">CCDC8</Data></Cell><Cell><Data ss:Type="String">true</Data></Cell><Cell><Data ss:Type="String">true</Data></Cell><Cell><Data ss:Type="String">false</Data></Cell><Cell><Data ss:Type="String">false</Data></Cell></Row><Row ss:Index="397" ss:AutoFitHeight="0" ss:Height="12.816"><Cell><Data ss:Type="String">hsa-miR-379-3p</Data></Cell><Cell><Data ss:Type="String">CNN1</Data></Cell><Cell><Data ss:Type="String">true</Data></Cell><Cell><Data ss:Type="String">true</Data></Cell><Cell><Data ss:Type="String">false</Data></Cell><Cell><Data ss:Type="String">true</Data></Cell></Row><Row ss:AutoFitHeight="0" ss:Height="12.816"><Cell><Data ss:Type="String">hsa-miR-379-3p</Data></Cell><Cell><Data ss:Type="String">CNRIP1</Data></Cell><Cell><Data ss:Type="String">false</Data></Cell><Cell><Data ss:Type="String">true</Data></Cell><Cell><Data ss:Type="String">false</Data></Cell><Cell><Data ss:Type="String">false</Data></Cell></Row><Row ss:AutoFitHeight="0" ss:Height="12.816"><Cell><Data ss:Type="String">hsa-miR-379-3p</Data></Cell><Cell><Data ss:Type="String">COL14A1</Data></Cell><Cell><Data ss:Type="String">true</Data></Cell><Cell><Data ss:Type="String">true</Data></Cell><Cell><Data ss:Type="String">false</Data></Cell><Cell><Data ss:Type="String">false</Data></Cell></Row><Row ss:AutoFitHeight="0" ss:Height="12.816"><Cell><Data ss:Type="String">hsa-miR-379-3p</Data></Cell><Cell><Data ss:Type="String">CORO2B</Data></Cell><Cell><Data ss:Type="String">true</Data></Cell><Cell><Data ss:Type="String">true</Data></Cell><Cell><Data ss:Type="String">false</Data></Cell><Cell><Data ss:Type="String">true</Data></Cell></Row><Row ss:AutoFitHeight="0" ss:Height="12.816"><Cell><Data ss:Type="String">hsa-miR-379-3p</Data></Cell><Cell><Data ss:Type="String">CTTNBP2</Data></Cell><Cell><Data ss:Type="String">true</Data></Cell><Cell><Data ss:Type="String">true</Data></Cell><Cell><Data ss:Type="String">false</Data></Cell><Cell><Data ss:Type="String">true</Data></Cell></Row><Row ss:AutoFitHeight="0" ss:Height="12.816"><Cell><Data ss:Type="String">hsa-miR-379-3p</Data></Cell><Cell><Data ss:Type="String">CXCL12</Data></Cell><Cell><Data ss:Type="String">true</Data></Cell><Cell><Data ss:Type="String">false</Data></Cell><Cell><Data ss:Type="String">false</Data></Cell><Cell><Data ss:Type="String">false</Data></Cell></Row><Row ss:Index="403" ss:AutoFitHeight="0" ss:Height="12.816"><Cell><Data ss:Type="String">hsa-miR-379-3p</Data></Cell><Cell><Data ss:Type="String">CYP11A1</Data></Cell><Cell><Data ss:Type="String">true</Data></Cell><Cell><Data ss:Type="String">false</Data></Cell><Cell><Data ss:Type="String">false</Data></Cell><Cell><Data ss:Type="String">true</Data></Cell></Row><Row ss:AutoFitHeight="0" ss:Height="12.816"><Cell><Data ss:Type="String">hsa-miR-379-3p</Data></Cell><Cell><Data ss:Type="String">DLC1</Data></Cell><Cell><Data ss:Type="String">false</Data></Cell><Cell><Data ss:Type="String">true</Data></Cell><Cell><Data ss:Type="String">false</Data></Cell><Cell><Data ss:Type="String">false</Data></Cell></Row><Row ss:AutoFitHeight="0" ss:Height="12.816"><Cell><Data ss:Type="String">hsa-miR-379-3p</Data></Cell><Cell><Data ss:Type="String">EFEMP2</Data></Cell><Cell><Data ss:Type="String">false</Data></Cell><Cell><Data ss:Type="String">true</Data></Cell><Cell><Data ss:Type="String">false</Data></Cell><Cell><Data ss:Type="String">false</Data></Cell></Row><Row ss:AutoFitHeight="0" ss:Height="12.816"><Cell><Data ss:Type="String">hsa-miR-379-3p</Data></Cell><Cell><Data ss:Type="String">EGFLAM</Data></Cell><Cell><Data ss:Type="String">true</Data></Cell><Cell><Data ss:Type="String">true</Data></Cell><Cell><Data ss:Type="String">false</Data></Cell><Cell><Data ss:Type="String">true</Data></Cell></Row><Row ss:AutoFitHeight="0" ss:Height="12.816"><Cell><Data ss:Type="String">hsa-miR-379-3p</Data></Cell><Cell><Data ss:Type="String">ETV1</Data></Cell><Cell><Data ss:Type="String">true</Data></Cell><Cell><Data ss:Type="String">false</Data></Cell><Cell><Data ss:Type="String">false</Data></Cell><Cell><Data ss:Type="String">false</Data></Cell></Row><Row ss:AutoFitHeight="0" ss:Height="12.816"><Cell><Data ss:Type="String">hsa-miR-379-3p</Data></Cell><Cell><Data ss:Type="String">F10</Data></Cell><Cell><Data ss:Type="String">false</Data></Cell><Cell><Data ss:Type="String">false</Data></Cell><Cell><Data ss:Type="String">false</Data></Cell><Cell><Data ss:Type="String">true</Data></Cell></Row><Row ss:Index="409" ss:AutoFitHeight="0" ss:Height="12.816"><Cell><Data ss:Type="String">hsa-miR-379-3p</Data></Cell><Cell><Data ss:Type="String">FAM171A1</Data></Cell><Cell><Data ss:Type="String">false</Data></Cell><Cell><Data ss:Type="String">true</Data></Cell><Cell><Data ss:Type="String">false</Data></Cell><Cell><Data ss:Type="String">true</Data></Cell></Row><Row ss:AutoFitHeight="0" ss:Height="12.816"><Cell><Data ss:Type="String">hsa-miR-379-3p</Data></Cell><Cell><Data ss:Type="String">FIGNL2</Data></Cell><Cell><Data ss:Type="String">true</Data></Cell><Cell><Data ss:Type="String">false</Data></Cell><Cell><Data ss:Type="String">false</Data></Cell><Cell><Data ss:Type="String">false</Data></Cell></Row><Row ss:AutoFitHeight="0" ss:Height="12.816"><Cell><Data ss:Type="String">hsa-miR-379-3p</Data></Cell><Cell><Data ss:Type="String">FLNC</Data></Cell><Cell><Data ss:Type="String">true</Data></Cell><Cell><Data ss:Type="String">true</Data></Cell><Cell><Data ss:Type="String">false</Data></Cell><Cell><Data ss:Type="String">true</Data></Cell></Row><Row ss:AutoFitHeight="0" ss:Height="12.816"><Cell><Data ss:Type="String">hsa-miR-379-3p</Data></Cell><Cell><Data ss:Type="String">FOXO1</Data></Cell><Cell><Data ss:Type="String">true</Data></Cell><Cell><Data ss:Type="String">true</Data></Cell><Cell><Data ss:Type="String">false</Data></Cell><Cell><Data ss:Type="String">false</Data></Cell></Row><Row ss:AutoFitHeight="0" ss:Height="12.816"><Cell><Data ss:Type="String">hsa-miR-379-3p</Data></Cell><Cell><Data ss:Type="String">FRMD6</Data></Cell><Cell><Data ss:Type="String">true</Data></Cell><Cell><Data ss:Type="String">false</Data></Cell><Cell><Data ss:Type="String">false</Data></Cell><Cell><Data ss:Type="String">false</Data></Cell></Row><Row ss:AutoFitHeight="0" ss:Height="12.816"><Cell><Data ss:Type="String">hsa-miR-379-3p</Data></Cell><Cell><Data ss:Type="String">FZD4</Data></Cell><Cell><Data ss:Type="String">false</Data></Cell><Cell><Data ss:Type="String">true</Data></Cell><Cell><Data ss:Type="String">false</Data></Cell><Cell><Data ss:Type="String">false</Data></Cell></Row><Row ss:Index="415" ss:AutoFitHeight="0" ss:Height="12.816"><Cell><Data ss:Type="String">hsa-miR-379-3p</Data></Cell><Cell><Data ss:Type="String">GAS7</Data></Cell><Cell><Data ss:Type="String">true</Data></Cell><Cell><Data ss:Type="String">false</Data></Cell><Cell><Data ss:Type="String">false</Data></Cell><Cell><Data ss:Type="String">false</Data></Cell></Row><Row ss:AutoFitHeight="0" ss:Height="12.816"><Cell><Data ss:Type="String">hsa-miR-379-3p</Data></Cell><Cell><Data ss:Type="String">GLI2</Data></Cell><Cell><Data ss:Type="String">true</Data></Cell><Cell><Data ss:Type="String">false</Data></Cell><Cell><Data ss:Type="String">false</Data></Cell><Cell><Data ss:Type="String">false</Data></Cell></Row><Row ss:AutoFitHeight="0" ss:Height="12.816"><Cell><Data ss:Type="String">hsa-miR-379-3p</Data></Cell><Cell><Data ss:Type="String">GPR124</Data></Cell><Cell><Data ss:Type="String">true</Data></Cell><Cell><Data ss:Type="String">false</Data></Cell><Cell><Data ss:Type="String">false</Data></Cell><Cell><Data ss:Type="String">false</Data></Cell></Row><Row ss:AutoFitHeight="0" ss:Height="12.816"><Cell><Data ss:Type="String">hsa-miR-379-3p</Data></Cell><Cell><Data ss:Type="String">GREM2</Data></Cell><Cell><Data ss:Type="String">true</Data></Cell><Cell><Data ss:Type="String">false</Data></Cell><Cell><Data ss:Type="String">false</Data></Cell><Cell><Data ss:Type="String">false</Data></Cell></Row><Row ss:AutoFitHeight="0" ss:Height="12.816"><Cell><Data ss:Type="String">hsa-miR-379-3p</Data></Cell><Cell><Data ss:Type="String">GRID1</Data></Cell><Cell><Data ss:Type="String">true</Data></Cell><Cell><Data ss:Type="String">false</Data></Cell><Cell><Data ss:Type="String">false</Data></Cell><Cell><Data ss:Type="String">false</Data></Cell></Row><Row ss:AutoFitHeight="0" ss:Height="12.816"><Cell><Data ss:Type="String">hsa-miR-379-3p</Data></Cell><Cell><Data ss:Type="String">GSTM5</Data></Cell><Cell><Data ss:Type="String">false</Data></Cell><Cell><Data ss:Type="String">false</Data></Cell><Cell><Data ss:Type="String">false</Data></Cell><Cell><Data ss:Type="String">true</Data></Cell></Row><Row ss:Index="421" ss:AutoFitHeight="0" ss:Height="12.816"><Cell><Data ss:Type="String">hsa-miR-379-3p</Data></Cell><Cell><Data ss:Type="String">HOXA4</Data></Cell><Cell><Data ss:Type="String">true</Data></Cell><Cell><Data ss:Type="String">true</Data></Cell><Cell><Data ss:Type="String">false</Data></Cell><Cell><Data ss:Type="String">true</Data></Cell></Row><Row ss:AutoFitHeight="0" ss:Height="12.816"><Cell><Data ss:Type="String">hsa-miR-379-3p</Data></Cell><Cell><Data ss:Type="String">IGF2</Data></Cell><Cell><Data ss:Type="String">true</Data></Cell><Cell><Data ss:Type="String">false</Data></Cell><Cell><Data ss:Type="String">false</Data></Cell><Cell><Data ss:Type="String">false</Data></Cell></Row><Row ss:AutoFitHeight="0" ss:Height="12.816"><Cell><Data ss:Type="String">hsa-miR-379-3p</Data></Cell><Cell><Data ss:Type="String">ITIH5</Data></Cell><Cell><Data ss:Type="String">true</Data></Cell><Cell><Data ss:Type="String">true</Data></Cell><Cell><Data ss:Type="String">false</Data></Cell><Cell><Data ss:Type="String">true</Data></Cell></Row><Row ss:AutoFitHeight="0" ss:Height="12.816"><Cell><Data ss:Type="String">hsa-miR-379-3p</Data></Cell><Cell><Data ss:Type="String">JAM3</Data></Cell><Cell><Data ss:Type="String">true</Data></Cell><Cell><Data ss:Type="String">true</Data></Cell><Cell><Data ss:Type="String">false</Data></Cell><Cell><Data ss:Type="String">false</Data></Cell></Row><Row ss:AutoFitHeight="0" ss:Height="12.816"><Cell><Data ss:Type="String">hsa-miR-379-3p</Data></Cell><Cell><Data ss:Type="String">KIRREL</Data></Cell><Cell><Data ss:Type="String">true</Data></Cell><Cell><Data ss:Type="String">false</Data></Cell><Cell><Data ss:Type="String">false</Data></Cell><Cell><Data ss:Type="String">true</Data></Cell></Row><Row ss:AutoFitHeight="0" ss:Height="12.816"><Cell><Data ss:Type="String">hsa-miR-379-3p</Data></Cell><Cell><Data ss:Type="String">LAMA2</Data></Cell><Cell><Data ss:Type="String">true</Data></Cell><Cell><Data ss:Type="String">false</Data></Cell><Cell><Data ss:Type="String">false</Data></Cell><Cell><Data ss:Type="String">false</Data></Cell></Row><Row ss:Index="427" ss:AutoFitHeight="0" ss:Height="12.816"><Cell><Data ss:Type="String">hsa-miR-379-3p</Data></Cell><Cell><Data ss:Type="String">LMOD1</Data></Cell><Cell><Data ss:Type="String">true</Data></Cell><Cell><Data ss:Type="String">true</Data></Cell><Cell><Data ss:Type="String">false</Data></Cell><Cell><Data ss:Type="String">true</Data></Cell></Row><Row ss:AutoFitHeight="0" ss:Height="12.816"><Cell><Data ss:Type="String">hsa-miR-379-3p</Data></Cell><Cell><Data ss:Type="String">LOC134466</Data></Cell><Cell><Data ss:Type="String">true</Data></Cell><Cell><Data ss:Type="String">true</Data></Cell><Cell><Data ss:Type="String">false</Data></Cell><Cell><Data ss:Type="String">false</Data></Cell></Row><Row ss:AutoFitHeight="0" ss:Height="12.816"><Cell><Data ss:Type="String">hsa-miR-379-3p</Data></Cell><Cell><Data ss:Type="String">LOC399959</Data></Cell><Cell><Data ss:Type="String">true</Data></Cell><Cell><Data ss:Type="String">true</Data></Cell><Cell><Data ss:Type="String">false</Data></Cell><Cell><Data ss:Type="String">false</Data></Cell></Row><Row ss:AutoFitHeight="0" ss:Height="12.816"><Cell><Data ss:Type="String">hsa-miR-379-3p</Data></Cell><Cell><Data ss:Type="String">LOC728264</Data></Cell><Cell><Data ss:Type="String">true</Data></Cell><Cell><Data ss:Type="String">false</Data></Cell><Cell><Data ss:Type="String">false</Data></Cell><Cell><Data ss:Type="String">true</Data></Cell></Row><Row ss:AutoFitHeight="0" ss:Height="12.816"><Cell><Data ss:Type="String">hsa-miR-379-3p</Data></Cell><Cell><Data ss:Type="String">LRP4</Data></Cell><Cell><Data ss:Type="String">true</Data></Cell><Cell><Data ss:Type="String">true</Data></Cell><Cell><Data ss:Type="String">false</Data></Cell><Cell><Data ss:Type="String">true</Data></Cell></Row><Row ss:Index="432" ss:AutoFitHeight="0" ss:Height="12.816"><Cell><Data ss:Type="String">hsa-miR-379-3p</Data></Cell><Cell><Data ss:Type="String">LRRN4CL</Data></Cell><Cell><Data ss:Type="String">true</Data></Cell><Cell><Data ss:Type="String">false</Data></Cell><Cell><Data ss:Type="String">false</Data></Cell><Cell><Data ss:Type="String">false</Data></Cell></Row><Row ss:AutoFitHeight="0" ss:Height="12.816"><Cell><Data ss:Type="String">hsa-miR-379-3p</Data></Cell><Cell><Data ss:Type="String">LRRTM2</Data></Cell><Cell><Data ss:Type="String">true</Data></Cell><Cell><Data ss:Type="String">true</Data></Cell><Cell><Data ss:Type="String">false</Data></Cell><Cell><Data ss:Type="String">true</Data></Cell></Row><Row ss:AutoFitHeight="0" ss:Height="12.816"><Cell><Data ss:Type="String">hsa-miR-379-3p</Data></Cell><Cell><Data ss:Type="String">MAB21L1</Data></Cell><Cell><Data ss:Type="String">true</Data></Cell><Cell><Data ss:Type="String">false</Data></Cell><Cell><Data ss:Type="String">false</Data></Cell><Cell><Data ss:Type="String">true</Data></Cell></Row><Row ss:AutoFitHeight="0" ss:Height="12.816"><Cell><Data ss:Type="String">hsa-miR-379-3p</Data></Cell><Cell><Data ss:Type="String">MEG3</Data></Cell><Cell><Data ss:Type="String">true</Data></Cell><Cell><Data ss:Type="String">true</Data></Cell><Cell><Data ss:Type="String">false</Data></Cell><Cell><Data ss:Type="String">true</Data></Cell></Row><Row ss:AutoFitHeight="0" ss:Height="12.816"><Cell><Data ss:Type="String">hsa-miR-379-3p</Data></Cell><Cell><Data ss:Type="String">MFAP4</Data></Cell><Cell><Data ss:Type="String">true</Data></Cell><Cell><Data ss:Type="String">true</Data></Cell><Cell><Data ss:Type="String">false</Data></Cell><Cell><Data ss:Type="String">false</Data></Cell></Row><Row ss:AutoFitHeight="0" ss:Height="12.816"><Cell><Data ss:Type="String">hsa-miR-379-3p</Data></Cell><Cell><Data ss:Type="String">MRGPRF</Data></Cell><Cell><Data ss:Type="String">true</Data></Cell><Cell><Data ss:Type="String">true</Data></Cell><Cell><Data ss:Type="String">false</Data></Cell><Cell><Data ss:Type="String">false</Data></Cell></Row><Row ss:Index="438" ss:AutoFitHeight="0" ss:Height="12.816"><Cell><Data ss:Type="String">hsa-miR-379-3p</Data></Cell><Cell><Data ss:Type="String">MRVI1</Data></Cell><Cell><Data ss:Type="String">true</Data></Cell><Cell><Data ss:Type="String">false</Data></Cell><Cell><Data ss:Type="String">false</Data></Cell><Cell><Data ss:Type="String">false</Data></Cell></Row><Row ss:AutoFitHeight="0" ss:Height="12.816"><Cell><Data ss:Type="String">hsa-miR-379-3p</Data></Cell><Cell><Data ss:Type="String">NBLA00301</Data></Cell><Cell><Data ss:Type="String">true</Data></Cell><Cell><Data ss:Type="String">true</Data></Cell><Cell><Data ss:Type="String">false</Data></Cell><Cell><Data ss:Type="String">false</Data></Cell></Row><Row ss:AutoFitHeight="0" ss:Height="12.816"><Cell><Data ss:Type="String">hsa-miR-379-3p</Data></Cell><Cell><Data ss:Type="String">NDN</Data></Cell><Cell><Data ss:Type="String">true</Data></Cell><Cell><Data ss:Type="String">true</Data></Cell><Cell><Data ss:Type="String">false</Data></Cell><Cell><Data ss:Type="String">false</Data></Cell></Row><Row ss:AutoFitHeight="0" ss:Height="12.816"><Cell><Data ss:Type="String">hsa-miR-379-3p</Data></Cell><Cell><Data ss:Type="String">NRG1</Data></Cell><Cell><Data ss:Type="String">true</Data></Cell><Cell><Data ss:Type="String">false</Data></Cell><Cell><Data ss:Type="String">false</Data></Cell><Cell><Data ss:Type="String">true</Data></Cell></Row><Row ss:AutoFitHeight="0" ss:Height="12.816"><Cell><Data ss:Type="String">hsa-miR-379-3p</Data></Cell><Cell><Data ss:Type="String">OGN</Data></Cell><Cell><Data ss:Type="String">true</Data></Cell><Cell><Data ss:Type="String">false</Data></Cell><Cell><Data ss:Type="String">false</Data></Cell><Cell><Data ss:Type="String">true</Data></Cell></Row><Row ss:AutoFitHeight="0" ss:Height="12.816"><Cell><Data ss:Type="String">hsa-miR-379-3p</Data></Cell><Cell><Data ss:Type="String">PABPC5</Data></Cell><Cell><Data ss:Type="String">false</Data></Cell><Cell><Data ss:Type="String">true</Data></Cell><Cell><Data ss:Type="String">false</Data></Cell><Cell><Data ss:Type="String">false</Data></Cell></Row><Row ss:Index="444" ss:AutoFitHeight="0" ss:Height="12.816"><Cell><Data ss:Type="String">hsa-miR-379-3p</Data></Cell><Cell><Data ss:Type="String">PCDH18</Data></Cell><Cell><Data ss:Type="String">true</Data></Cell><Cell><Data ss:Type="String">false</Data></Cell><Cell><Data ss:Type="String">false</Data></Cell><Cell><Data ss:Type="String">false</Data></Cell></Row><Row ss:AutoFitHeight="0" ss:Height="12.816"><Cell><Data ss:Type="String">hsa-miR-379-3p</Data></Cell><Cell><Data ss:Type="String">PCDHGB6</Data></Cell><Cell><Data ss:Type="String">false</Data></Cell><Cell><Data ss:Type="String">true</Data></Cell><Cell><Data ss:Type="String">false</Data></Cell><Cell><Data ss:Type="String">false</Data></Cell></Row><Row ss:AutoFitHeight="0" ss:Height="12.816"><Cell><Data ss:Type="String">hsa-miR-379-3p</Data></Cell><Cell><Data ss:Type="String">PCDHGB7</Data></Cell><Cell><Data ss:Type="String">true</Data></Cell><Cell><Data ss:Type="String">true</Data></Cell><Cell><Data ss:Type="String">false</Data></Cell><Cell><Data ss:Type="String">false</Data></Cell></Row><Row ss:AutoFitHeight="0" ss:Height="12.816"><Cell><Data ss:Type="String">hsa-miR-379-3p</Data></Cell><Cell><Data ss:Type="String">PDGFRA</Data></Cell><Cell><Data ss:Type="String">true</Data></Cell><Cell><Data ss:Type="String">true</Data></Cell><Cell><Data ss:Type="String">false</Data></Cell><Cell><Data ss:Type="String">false</Data></Cell></Row><Row ss:AutoFitHeight="0" ss:Height="12.816"><Cell><Data ss:Type="String">hsa-miR-379-3p</Data></Cell><Cell><Data ss:Type="String">PEAR1</Data></Cell><Cell><Data ss:Type="String">true</Data></Cell><Cell><Data ss:Type="String">true</Data></Cell><Cell><Data ss:Type="String">false</Data></Cell><Cell><Data ss:Type="String">true</Data></Cell></Row><Row ss:AutoFitHeight="0" ss:Height="12.816"><Cell><Data ss:Type="String">hsa-miR-379-3p</Data></Cell><Cell><Data ss:Type="String">PELI2</Data></Cell><Cell><Data ss:Type="String">true</Data></Cell><Cell><Data ss:Type="String">true</Data></Cell><Cell><Data ss:Type="String">false</Data></Cell><Cell><Data ss:Type="String">false</Data></Cell></Row><Row ss:Index="450" ss:AutoFitHeight="0" ss:Height="12.816"><Cell><Data ss:Type="String">hsa-miR-379-3p</Data></Cell><Cell><Data ss:Type="String">PHYHIP</Data></Cell><Cell><Data ss:Type="String">true</Data></Cell><Cell><Data ss:Type="String">true</Data></Cell><Cell><Data ss:Type="String">false</Data></Cell><Cell><Data ss:Type="String">false</Data></Cell></Row><Row ss:AutoFitHeight="0" ss:Height="12.816"><Cell><Data ss:Type="String">hsa-miR-379-3p</Data></Cell><Cell><Data ss:Type="String">PPAP2B</Data></Cell><Cell><Data ss:Type="String">true</Data></Cell><Cell><Data ss:Type="String">true</Data></Cell><Cell><Data ss:Type="String">false</Data></Cell><Cell><Data ss:Type="String">true</Data></Cell></Row><Row ss:AutoFitHeight="0" ss:Height="12.816"><Cell><Data ss:Type="String">hsa-miR-379-3p</Data></Cell><Cell><Data ss:Type="String">PRICKLE2</Data></Cell><Cell><Data ss:Type="String">true</Data></Cell><Cell><Data ss:Type="String">true</Data></Cell><Cell><Data ss:Type="String">false</Data></Cell><Cell><Data ss:Type="String">false</Data></Cell></Row><Row ss:AutoFitHeight="0" ss:Height="12.816"><Cell><Data ss:Type="String">hsa-miR-379-3p</Data></Cell><Cell><Data ss:Type="String">PTH1R</Data></Cell><Cell><Data ss:Type="String">false</Data></Cell><Cell><Data ss:Type="String">true</Data></Cell><Cell><Data ss:Type="String">false</Data></Cell><Cell><Data ss:Type="String">false</Data></Cell></Row><Row ss:AutoFitHeight="0" ss:Height="12.816"><Cell><Data ss:Type="String">hsa-miR-379-3p</Data></Cell><Cell><Data ss:Type="String">RUNX1T1</Data></Cell><Cell><Data ss:Type="String">true</Data></Cell><Cell><Data ss:Type="String">true</Data></Cell><Cell><Data ss:Type="String">false</Data></Cell><Cell><Data ss:Type="String">true</Data></Cell></Row><Row ss:AutoFitHeight="0" ss:Height="12.816"><Cell><Data ss:Type="String">hsa-miR-379-3p</Data></Cell><Cell><Data ss:Type="String">SEMA3D</Data></Cell><Cell><Data ss:Type="String">true</Data></Cell><Cell><Data ss:Type="String">false</Data></Cell><Cell><Data ss:Type="String">false</Data></Cell><Cell><Data ss:Type="String">true</Data></Cell></Row><Row ss:Index="456" ss:AutoFitHeight="0" ss:Height="12.816"><Cell><Data ss:Type="String">hsa-miR-379-3p</Data></Cell><Cell><Data ss:Type="String">SEMA5A</Data></Cell><Cell><Data ss:Type="String">true</Data></Cell><Cell><Data ss:Type="String">true</Data></Cell><Cell><Data ss:Type="String">false</Data></Cell><Cell><Data ss:Type="String">false</Data></Cell></Row><Row ss:AutoFitHeight="0" ss:Height="12.816"><Cell><Data ss:Type="String">hsa-miR-379-3p</Data></Cell><Cell><Data ss:Type="String">SHE</Data></Cell><Cell><Data ss:Type="String">true</Data></Cell><Cell><Data ss:Type="String">true</Data></Cell><Cell><Data ss:Type="String">false</Data></Cell><Cell><Data ss:Type="String">true</Data></Cell></Row><Row ss:AutoFitHeight="0" ss:Height="12.816"><Cell><Data ss:Type="String">hsa-miR-379-3p</Data></Cell><Cell><Data ss:Type="String">SIGLECP3</Data></Cell><Cell><Data ss:Type="String">true</Data></Cell><Cell><Data ss:Type="String">false</Data></Cell><Cell><Data ss:Type="String">false</Data></Cell><Cell><Data ss:Type="String">false</Data></Cell></Row><Row ss:AutoFitHeight="0" ss:Height="12.816"><Cell><Data ss:Type="String">hsa-miR-379-3p</Data></Cell><Cell><Data ss:Type="String">SNCAIP</Data></Cell><Cell><Data ss:Type="String">true</Data></Cell><Cell><Data ss:Type="String">false</Data></Cell><Cell><Data ss:Type="String">false</Data></Cell><Cell><Data ss:Type="String">false</Data></Cell></Row><Row ss:AutoFitHeight="0" ss:Height="12.816"><Cell><Data ss:Type="String">hsa-miR-379-3p</Data></Cell><Cell><Data ss:Type="String">SPARCL1</Data></Cell><Cell><Data ss:Type="String">true</Data></Cell><Cell><Data ss:Type="String">false</Data></Cell><Cell><Data ss:Type="String">false</Data></Cell><Cell><Data ss:Type="String">false</Data></Cell></Row><Row ss:AutoFitHeight="0" ss:Height="12.816"><Cell><Data ss:Type="String">hsa-miR-379-3p</Data></Cell><Cell><Data ss:Type="String">SRPX</Data></Cell><Cell><Data ss:Type="String">true</Data></Cell><Cell><Data ss:Type="String">false</Data></Cell><Cell><Data ss:Type="String">false</Data></Cell><Cell><Data ss:Type="String">false</Data></Cell></Row><Row ss:Index="462" ss:AutoFitHeight="0" ss:Height="12.816"><Cell><Data ss:Type="String">hsa-miR-379-3p</Data></Cell><Cell><Data ss:Type="String">STAC</Data></Cell><Cell><Data ss:Type="String">false</Data></Cell><Cell><Data ss:Type="String">true</Data></Cell><Cell><Data ss:Type="String">false</Data></Cell><Cell><Data ss:Type="String">false</Data></Cell></Row><Row ss:AutoFitHeight="0" ss:Height="12.816"><Cell><Data ss:Type="String">hsa-miR-379-3p</Data></Cell><Cell><Data ss:Type="String">TCEAL7</Data></Cell><Cell><Data ss:Type="String">true</Data></Cell><Cell><Data ss:Type="String">true</Data></Cell><Cell><Data ss:Type="String">false</Data></Cell><Cell><Data ss:Type="String">true</Data></Cell></Row><Row ss:AutoFitHeight="0" ss:Height="12.816"><Cell><Data ss:Type="String">hsa-miR-379-3p</Data></Cell><Cell><Data ss:Type="String">TLL1</Data></Cell><Cell><Data ss:Type="String">true</Data></Cell><Cell><Data ss:Type="String">false</Data></Cell><Cell><Data ss:Type="String">false</Data></Cell><Cell><Data ss:Type="String">false</Data></Cell></Row><Row ss:AutoFitHeight="0" ss:Height="12.816"><Cell><Data ss:Type="String">hsa-miR-379-3p</Data></Cell><Cell><Data ss:Type="String">TNS1</Data></Cell><Cell><Data ss:Type="String">false</Data></Cell><Cell><Data ss:Type="String">true</Data></Cell><Cell><Data ss:Type="String">false</Data></Cell><Cell><Data ss:Type="String">true</Data></Cell></Row><Row ss:AutoFitHeight="0" ss:Height="12.816"><Cell><Data ss:Type="String">hsa-miR-379-3p</Data></Cell><Cell><Data ss:Type="String">TRO</Data></Cell><Cell><Data ss:Type="String">false</Data></Cell><Cell><Data ss:Type="String">true</Data></Cell><Cell><Data ss:Type="String">false</Data></Cell><Cell><Data ss:Type="String">false</Data></Cell></Row><Row ss:AutoFitHeight="0" ss:Height="12.816"><Cell><Data ss:Type="String">hsa-miR-379-3p</Data></Cell><Cell><Data ss:Type="String">TSHZ3</Data></Cell><Cell><Data ss:Type="String">true</Data></Cell><Cell><Data ss:Type="String">false</Data></Cell><Cell><Data ss:Type="String">false</Data></Cell><Cell><Data ss:Type="String">false</Data></Cell></Row><Row ss:Index="468" ss:AutoFitHeight="0" ss:Height="12.816"><Cell><Data ss:Type="String">hsa-miR-379-3p</Data></Cell><Cell><Data ss:Type="String">ZCCHC24</Data></Cell><Cell><Data ss:Type="String">true</Data></Cell><Cell><Data ss:Type="String">false</Data></Cell><Cell><Data ss:Type="String">false</Data></Cell><Cell><Data ss:Type="String">false</Data></Cell></Row><Row ss:AutoFitHeight="0" ss:Height="12.816"><Cell><Data ss:Type="String">hsa-miR-379-3p</Data></Cell><Cell><Data ss:Type="String">ZNF423</Data></Cell><Cell><Data ss:Type="String">true</Data></Cell><Cell><Data ss:Type="String">false</Data></Cell><Cell><Data ss:Type="String">false</Data></Cell><Cell><Data ss:Type="String">false</Data></Cell></Row><Row ss:AutoFitHeight="0" ss:Height="12.816"><Cell><Data ss:Type="String">hsa-miR-381-3p</Data></Cell><Cell><Data ss:Type="String">AKAP12</Data></Cell><Cell><Data ss:Type="String">false</Data></Cell><Cell><Data ss:Type="String">false</Data></Cell><Cell><Data ss:Type="String">false</Data></Cell><Cell><Data ss:Type="String">true</Data></Cell></Row><Row ss:AutoFitHeight="0" ss:Height="12.816"><Cell><Data ss:Type="String">hsa-miR-381-3p</Data></Cell><Cell><Data ss:Type="String">APOD</Data></Cell><Cell><Data ss:Type="String">true</Data></Cell><Cell><Data ss:Type="String">false</Data></Cell><Cell><Data ss:Type="String">false</Data></Cell><Cell><Data ss:Type="String">false</Data></Cell></Row><Row ss:AutoFitHeight="0" ss:Height="12.816"><Cell><Data ss:Type="String">hsa-miR-381-3p</Data></Cell><Cell><Data ss:Type="String">ARHGAP20</Data></Cell><Cell><Data ss:Type="String">true</Data></Cell><Cell><Data ss:Type="String">true</Data></Cell><Cell><Data ss:Type="String">false</Data></Cell><Cell><Data ss:Type="String">true</Data></Cell></Row><Row ss:AutoFitHeight="0" ss:Height="12.816"><Cell><Data ss:Type="String">hsa-miR-381-3p</Data></Cell><Cell><Data ss:Type="String">CCND2</Data></Cell><Cell><Data ss:Type="String">true</Data></Cell><Cell><Data ss:Type="String">false</Data></Cell><Cell><Data ss:Type="String">false</Data></Cell><Cell><Data ss:Type="String">false</Data></Cell></Row><Row ss:Index="474" ss:AutoFitHeight="0" ss:Height="12.816"><Cell><Data ss:Type="String">hsa-miR-381-3p</Data></Cell><Cell><Data ss:Type="String">CDO1</Data></Cell><Cell><Data ss:Type="String">false</Data></Cell><Cell><Data ss:Type="String">true</Data></Cell><Cell><Data ss:Type="String">false</Data></Cell><Cell><Data ss:Type="String">true</Data></Cell></Row><Row ss:AutoFitHeight="0" ss:Height="12.816"><Cell><Data ss:Type="String">hsa-miR-381-3p</Data></Cell><Cell><Data ss:Type="String">CLDN11</Data></Cell><Cell><Data ss:Type="String">true</Data></Cell><Cell><Data ss:Type="String">true</Data></Cell><Cell><Data ss:Type="String">false</Data></Cell><Cell><Data ss:Type="String">true</Data></Cell></Row><Row ss:AutoFitHeight="0" ss:Height="12.816"><Cell><Data ss:Type="String">hsa-miR-381-3p</Data></Cell><Cell><Data ss:Type="String">CNRIP1</Data></Cell><Cell><Data ss:Type="String">false</Data></Cell><Cell><Data ss:Type="String">true</Data></Cell><Cell><Data ss:Type="String">false</Data></Cell><Cell><Data ss:Type="String">false</Data></Cell></Row><Row ss:AutoFitHeight="0" ss:Height="12.816"><Cell><Data ss:Type="String">hsa-miR-381-3p</Data></Cell><Cell><Data ss:Type="String">COL14A1</Data></Cell><Cell><Data ss:Type="String">true</Data></Cell><Cell><Data ss:Type="String">false</Data></Cell><Cell><Data ss:Type="String">false</Data></Cell><Cell><Data ss:Type="String">false</Data></Cell></Row><Row ss:AutoFitHeight="0" ss:Height="12.816"><Cell><Data ss:Type="String">hsa-miR-381-3p</Data></Cell><Cell><Data ss:Type="String">CORO2B</Data></Cell><Cell><Data ss:Type="String">true</Data></Cell><Cell><Data ss:Type="String">true</Data></Cell><Cell><Data ss:Type="String">false</Data></Cell><Cell><Data ss:Type="String">true</Data></Cell></Row><Row ss:Index="479" ss:AutoFitHeight="0" ss:Height="12.816"><Cell><Data ss:Type="String">hsa-miR-381-3p</Data></Cell><Cell><Data ss:Type="String">CXCL12</Data></Cell><Cell><Data ss:Type="String">true</Data></Cell><Cell><Data ss:Type="String">false</Data></Cell><Cell><Data ss:Type="String">false</Data></Cell><Cell><Data ss:Type="String">false</Data></Cell></Row><Row ss:AutoFitHeight="0" ss:Height="12.816"><Cell><Data ss:Type="String">hsa-miR-381-3p</Data></Cell><Cell><Data ss:Type="String">EBF1</Data></Cell><Cell><Data ss:Type="String">false</Data></Cell><Cell><Data ss:Type="String">true</Data></Cell><Cell><Data ss:Type="String">false</Data></Cell><Cell><Data ss:Type="String">true</Data></Cell></Row><Row ss:AutoFitHeight="0" ss:Height="12.816"><Cell><Data ss:Type="String">hsa-miR-381-3p</Data></Cell><Cell><Data ss:Type="String">EGFLAM</Data></Cell><Cell><Data ss:Type="String">true</Data></Cell><Cell><Data ss:Type="String">true</Data></Cell><Cell><Data ss:Type="String">false</Data></Cell><Cell><Data ss:Type="String">false</Data></Cell></Row><Row ss:AutoFitHeight="0" ss:Height="12.816"><Cell><Data ss:Type="String">hsa-miR-381-3p</Data></Cell><Cell><Data ss:Type="String">ETV1</Data></Cell><Cell><Data ss:Type="String">true</Data></Cell><Cell><Data ss:Type="String">false</Data></Cell><Cell><Data ss:Type="String">false</Data></Cell><Cell><Data ss:Type="String">false</Data></Cell></Row><Row ss:AutoFitHeight="0" ss:Height="12.816"><Cell><Data ss:Type="String">hsa-miR-381-3p</Data></Cell><Cell><Data ss:Type="String">F10</Data></Cell><Cell><Data ss:Type="String">false</Data></Cell><Cell><Data ss:Type="String">false</Data></Cell><Cell><Data ss:Type="String">false</Data></Cell><Cell><Data ss:Type="String">true</Data></Cell></Row><Row ss:AutoFitHeight="0" ss:Height="12.816"><Cell><Data ss:Type="String">hsa-miR-381-3p</Data></Cell><Cell><Data ss:Type="String">FAM171A1</Data></Cell><Cell><Data ss:Type="String">false</Data></Cell><Cell><Data ss:Type="String">true</Data></Cell><Cell><Data ss:Type="String">false</Data></Cell><Cell><Data ss:Type="String">true</Data></Cell></Row><Row ss:Index="485" ss:AutoFitHeight="0" ss:Height="12.816"><Cell><Data ss:Type="String">hsa-miR-381-3p</Data></Cell><Cell><Data ss:Type="String">FHL1</Data></Cell><Cell><Data ss:Type="String">false</Data></Cell><Cell><Data ss:Type="String">false</Data></Cell><Cell><Data ss:Type="String">false</Data></Cell><Cell><Data ss:Type="String">true</Data></Cell></Row><Row ss:AutoFitHeight="0" ss:Height="12.816"><Cell><Data ss:Type="String">hsa-miR-381-3p</Data></Cell><Cell><Data ss:Type="String">FLNC</Data></Cell><Cell><Data ss:Type="String">true</Data></Cell><Cell><Data ss:Type="String">true</Data></Cell><Cell><Data ss:Type="String">false</Data></Cell><Cell><Data ss:Type="String">false</Data></Cell></Row><Row ss:AutoFitHeight="0" ss:Height="12.816"><Cell><Data ss:Type="String">hsa-miR-381-3p</Data></Cell><Cell><Data ss:Type="String">FLRT2</Data></Cell><Cell><Data ss:Type="String">true</Data></Cell><Cell><Data ss:Type="String">false</Data></Cell><Cell><Data ss:Type="String">false</Data></Cell><Cell><Data ss:Type="String">true</Data></Cell></Row><Row ss:AutoFitHeight="0" ss:Height="12.816"><Cell><Data ss:Type="String">hsa-miR-381-3p</Data></Cell><Cell><Data ss:Type="String">FOXO1</Data></Cell><Cell><Data ss:Type="String">true</Data></Cell><Cell><Data ss:Type="String">true</Data></Cell><Cell><Data ss:Type="String">false</Data></Cell><Cell><Data ss:Type="String">true</Data></Cell></Row><Row ss:AutoFitHeight="0" ss:Height="12.816"><Cell><Data ss:Type="String">hsa-miR-381-3p</Data></Cell><Cell><Data ss:Type="String">GLI2</Data></Cell><Cell><Data ss:Type="String">true</Data></Cell><Cell><Data ss:Type="String">false</Data></Cell><Cell><Data ss:Type="String">false</Data></Cell><Cell><Data ss:Type="String">false</Data></Cell></Row><Row ss:AutoFitHeight="0" ss:Height="12.816"><Cell><Data ss:Type="String">hsa-miR-381-3p</Data></Cell><Cell><Data ss:Type="String">GPR124</Data></Cell><Cell><Data ss:Type="String">true</Data></Cell><Cell><Data ss:Type="String">false</Data></Cell><Cell><Data ss:Type="String">false</Data></Cell><Cell><Data ss:Type="String">false</Data></Cell></Row><Row ss:Index="491" ss:AutoFitHeight="0" ss:Height="12.816"><Cell><Data ss:Type="String">hsa-miR-381-3p</Data></Cell><Cell><Data ss:Type="String">GREM2</Data></Cell><Cell><Data ss:Type="String">true</Data></Cell><Cell><Data ss:Type="String">false</Data></Cell><Cell><Data ss:Type="String">false</Data></Cell><Cell><Data ss:Type="String">false</Data></Cell></Row><Row ss:AutoFitHeight="0" ss:Height="12.816"><Cell><Data ss:Type="String">hsa-miR-381-3p</Data></Cell><Cell><Data ss:Type="String">GRID1</Data></Cell><Cell><Data ss:Type="String">true</Data></Cell><Cell><Data ss:Type="String">false</Data></Cell><Cell><Data ss:Type="String">false</Data></Cell><Cell><Data ss:Type="String">false</Data></Cell></Row><Row ss:AutoFitHeight="0" ss:Height="12.816"><Cell><Data ss:Type="String">hsa-miR-381-3p</Data></Cell><Cell><Data ss:Type="String">GSTM5</Data></Cell><Cell><Data ss:Type="String">true</Data></Cell><Cell><Data ss:Type="String">false</Data></Cell><Cell><Data ss:Type="String">false</Data></Cell><Cell><Data ss:Type="String">true</Data></Cell></Row><Row ss:AutoFitHeight="0" ss:Height="12.816"><Cell><Data ss:Type="String">hsa-miR-381-3p</Data></Cell><Cell><Data ss:Type="String">HSPB6</Data></Cell><Cell><Data ss:Type="String">true</Data></Cell><Cell><Data ss:Type="String">true</Data></Cell><Cell><Data ss:Type="String">false</Data></Cell><Cell><Data ss:Type="String">false</Data></Cell></Row><Row ss:AutoFitHeight="0" ss:Height="12.816"><Cell><Data ss:Type="String">hsa-miR-381-3p</Data></Cell><Cell><Data ss:Type="String">IGF2</Data></Cell><Cell><Data ss:Type="String">true</Data></Cell><Cell><Data ss:Type="String">false</Data></Cell><Cell><Data ss:Type="String">false</Data></Cell><Cell><Data ss:Type="String">false</Data></Cell></Row><Row ss:AutoFitHeight="0" ss:Height="12.816"><Cell><Data ss:Type="String">hsa-miR-381-3p</Data></Cell><Cell><Data ss:Type="String">ITIH5</Data></Cell><Cell><Data ss:Type="String">true</Data></Cell><Cell><Data ss:Type="String">true</Data></Cell><Cell><Data ss:Type="String">false</Data></Cell><Cell><Data ss:Type="String">true</Data></Cell></Row><Row ss:Index="497" ss:AutoFitHeight="0" ss:Height="12.816"><Cell><Data ss:Type="String">hsa-miR-381-3p</Data></Cell><Cell><Data ss:Type="String">JAM3</Data></Cell><Cell><Data ss:Type="String">true</Data></Cell><Cell><Data ss:Type="String">true</Data></Cell><Cell><Data ss:Type="String">false</Data></Cell><Cell><Data ss:Type="String">false</Data></Cell></Row><Row ss:AutoFitHeight="0" ss:Height="12.816"><Cell><Data ss:Type="String">hsa-miR-381-3p</Data></Cell><Cell><Data ss:Type="String">LAMA2</Data></Cell><Cell><Data ss:Type="String">true</Data></Cell><Cell><Data ss:Type="String">false</Data></Cell><Cell><Data ss:Type="String">false</Data></Cell><Cell><Data ss:Type="String">false</Data></Cell></Row><Row ss:AutoFitHeight="0" ss:Height="12.816"><Cell><Data ss:Type="String">hsa-miR-381-3p</Data></Cell><Cell><Data ss:Type="String">LIMS2</Data></Cell><Cell><Data ss:Type="String">true</Data></Cell><Cell><Data ss:Type="String">true</Data></Cell><Cell><Data ss:Type="String">false</Data></Cell><Cell><Data ss:Type="String">false</Data></Cell></Row><Row ss:AutoFitHeight="0" ss:Height="12.816"><Cell><Data ss:Type="String">hsa-miR-381-3p</Data></Cell><Cell><Data ss:Type="String">LOC134466</Data></Cell><Cell><Data ss:Type="String">true</Data></Cell><Cell><Data ss:Type="String">false</Data></Cell><Cell><Data ss:Type="String">false</Data></Cell><Cell><Data ss:Type="String">true</Data></Cell></Row><Row ss:AutoFitHeight="0" ss:Height="12.816"><Cell><Data ss:Type="String">hsa-miR-381-3p</Data></Cell><Cell><Data ss:Type="String">LOC399959</Data></Cell><Cell><Data ss:Type="String">true</Data></Cell><Cell><Data ss:Type="String">true</Data></Cell><Cell><Data ss:Type="String">false</Data></Cell><Cell><Data ss:Type="String">true</Data></Cell></Row><Row ss:AutoFitHeight="0" ss:Height="12.816"><Cell><Data ss:Type="String">hsa-miR-381-3p</Data></Cell><Cell><Data ss:Type="String">LRP4</Data></Cell><Cell><Data ss:Type="String">true</Data></Cell><Cell><Data ss:Type="String">false</Data></Cell><Cell><Data ss:Type="String">false</Data></Cell><Cell><Data ss:Type="String">true</Data></Cell></Row><Row ss:Index="503" ss:AutoFitHeight="0" ss:Height="12.816"><Cell><Data ss:Type="String">hsa-miR-381-3p</Data></Cell><Cell><Data ss:Type="String">LRRN4CL</Data></Cell><Cell><Data ss:Type="String">true</Data></Cell><Cell><Data ss:Type="String">true</Data></Cell><Cell><Data ss:Type="String">false</Data></Cell><Cell><Data ss:Type="String">false</Data></Cell></Row><Row ss:AutoFitHeight="0" ss:Height="12.816"><Cell><Data ss:Type="String">hsa-miR-381-3p</Data></Cell><Cell><Data ss:Type="String">LTBP2</Data></Cell><Cell><Data ss:Type="String">true</Data></Cell><Cell><Data ss:Type="String">true</Data></Cell><Cell><Data ss:Type="String">false</Data></Cell><Cell><Data ss:Type="String">false</Data></Cell></Row><Row ss:AutoFitHeight="0" ss:Height="12.816"><Cell><Data ss:Type="String">hsa-miR-381-3p</Data></Cell><Cell><Data ss:Type="String">MAB21L1</Data></Cell><Cell><Data ss:Type="String">true</Data></Cell><Cell><Data ss:Type="String">true</Data></Cell><Cell><Data ss:Type="String">false</Data></Cell><Cell><Data ss:Type="String">true</Data></Cell></Row><Row ss:AutoFitHeight="0" ss:Height="12.816"><Cell><Data ss:Type="String">hsa-miR-381-3p</Data></Cell><Cell><Data ss:Type="String">MAML2</Data></Cell><Cell><Data ss:Type="String">true</Data></Cell><Cell><Data ss:Type="String">false</Data></Cell><Cell><Data ss:Type="String">false</Data></Cell><Cell><Data ss:Type="String">false</Data></Cell></Row><Row ss:AutoFitHeight="0" ss:Height="12.816"><Cell><Data ss:Type="String">hsa-miR-381-3p</Data></Cell><Cell><Data ss:Type="String">MEG3</Data></Cell><Cell><Data ss:Type="String">true</Data></Cell><Cell><Data ss:Type="String">true</Data></Cell><Cell><Data ss:Type="String">false</Data></Cell><Cell><Data ss:Type="String">true</Data></Cell></Row><Row ss:AutoFitHeight="0" ss:Height="12.816"><Cell><Data ss:Type="String">hsa-miR-381-3p</Data></Cell><Cell><Data ss:Type="String">MET</Data></Cell><Cell><Data ss:Type="String">false</Data></Cell><Cell><Data ss:Type="String">true</Data></Cell><Cell><Data ss:Type="String">false</Data></Cell><Cell><Data ss:Type="String">false</Data></Cell></Row><Row ss:Index="509" ss:AutoFitHeight="0" ss:Height="12.816"><Cell><Data ss:Type="String">hsa-miR-381-3p</Data></Cell><Cell><Data ss:Type="String">MFAP4</Data></Cell><Cell><Data ss:Type="String">true</Data></Cell><Cell><Data ss:Type="String">false</Data></Cell><Cell><Data ss:Type="String">false</Data></Cell><Cell><Data ss:Type="String">false</Data></Cell></Row><Row ss:AutoFitHeight="0" ss:Height="12.816"><Cell><Data ss:Type="String">hsa-miR-381-3p</Data></Cell><Cell><Data ss:Type="String">MRAS</Data></Cell><Cell><Data ss:Type="String">false</Data></Cell><Cell><Data ss:Type="String">false</Data></Cell><Cell><Data ss:Type="String">false</Data></Cell><Cell><Data ss:Type="String">true</Data></Cell></Row><Row ss:AutoFitHeight="0" ss:Height="12.816"><Cell><Data ss:Type="String">hsa-miR-381-3p</Data></Cell><Cell><Data ss:Type="String">MRGPRF</Data></Cell><Cell><Data ss:Type="String">true</Data></Cell><Cell><Data ss:Type="String">false</Data></Cell><Cell><Data ss:Type="String">false</Data></Cell><Cell><Data ss:Type="String">false</Data></Cell></Row><Row ss:AutoFitHeight="0" ss:Height="12.816"><Cell><Data ss:Type="String">hsa-miR-381-3p</Data></Cell><Cell><Data ss:Type="String">NBLA00301</Data></Cell><Cell><Data ss:Type="String">true</Data></Cell><Cell><Data ss:Type="String">false</Data></Cell><Cell><Data ss:Type="String">false</Data></Cell><Cell><Data ss:Type="String">false</Data></Cell></Row><Row ss:AutoFitHeight="0" ss:Height="12.816"><Cell><Data ss:Type="String">hsa-miR-381-3p</Data></Cell><Cell><Data ss:Type="String">NDN</Data></Cell><Cell><Data ss:Type="String">true</Data></Cell><Cell><Data ss:Type="String">true</Data></Cell><Cell><Data ss:Type="String">false</Data></Cell><Cell><Data ss:Type="String">false</Data></Cell></Row><Row ss:AutoFitHeight="0" ss:Height="12.816"><Cell><Data ss:Type="String">hsa-miR-381-3p</Data></Cell><Cell><Data ss:Type="String">PCDHGB7</Data></Cell><Cell><Data ss:Type="String">true</Data></Cell><Cell><Data ss:Type="String">true</Data></Cell><Cell><Data ss:Type="String">false</Data></Cell><Cell><Data ss:Type="String">false</Data></Cell></Row><Row ss:Index="515" ss:AutoFitHeight="0" ss:Height="12.816"><Cell><Data ss:Type="String">hsa-miR-381-3p</Data></Cell><Cell><Data ss:Type="String">PDGFRA</Data></Cell><Cell><Data ss:Type="String">true</Data></Cell><Cell><Data ss:Type="String">true</Data></Cell><Cell><Data ss:Type="String">false</Data></Cell><Cell><Data ss:Type="String">false</Data></Cell></Row><Row ss:AutoFitHeight="0" ss:Height="12.816"><Cell><Data ss:Type="String">hsa-miR-381-3p</Data></Cell><Cell><Data ss:Type="String">PHYHIP</Data></Cell><Cell><Data ss:Type="String">true</Data></Cell><Cell><Data ss:Type="String">false</Data></Cell><Cell><Data ss:Type="String">false</Data></Cell><Cell><Data ss:Type="String">false</Data></Cell></Row><Row ss:AutoFitHeight="0" ss:Height="12.816"><Cell><Data ss:Type="String">hsa-miR-381-3p</Data></Cell><Cell><Data ss:Type="String">PPAP2B</Data></Cell><Cell><Data ss:Type="String">true</Data></Cell><Cell><Data ss:Type="String">true</Data></Cell><Cell><Data ss:Type="String">false</Data></Cell><Cell><Data ss:Type="String">true</Data></Cell></Row><Row ss:AutoFitHeight="0" ss:Height="12.816"><Cell><Data ss:Type="String">hsa-miR-381-3p</Data></Cell><Cell><Data ss:Type="String">PRKCA</Data></Cell><Cell><Data ss:Type="String">true</Data></Cell><Cell><Data ss:Type="String">false</Data></Cell><Cell><Data ss:Type="String">false</Data></Cell><Cell><Data ss:Type="String">false</Data></Cell></Row><Row ss:AutoFitHeight="0" ss:Height="12.816"><Cell><Data ss:Type="String">hsa-miR-381-3p</Data></Cell><Cell><Data ss:Type="String">RUNX1T1</Data></Cell><Cell><Data ss:Type="String">true</Data></Cell><Cell><Data ss:Type="String">false</Data></Cell><Cell><Data ss:Type="String">false</Data></Cell><Cell><Data ss:Type="String">false</Data></Cell></Row><Row ss:AutoFitHeight="0" ss:Height="12.816"><Cell><Data ss:Type="String">hsa-miR-381-3p</Data></Cell><Cell><Data ss:Type="String">SEMA5A</Data></Cell><Cell><Data ss:Type="String">true</Data></Cell><Cell><Data ss:Type="String">false</Data></Cell><Cell><Data ss:Type="String">false</Data></Cell><Cell><Data ss:Type="String">false</Data></Cell></Row><Row ss:Index="521" ss:AutoFitHeight="0" ss:Height="12.816"><Cell><Data ss:Type="String">hsa-miR-381-3p</Data></Cell><Cell><Data ss:Type="String">SHE</Data></Cell><Cell><Data ss:Type="String">true</Data></Cell><Cell><Data ss:Type="String">true</Data></Cell><Cell><Data ss:Type="String">false</Data></Cell><Cell><Data ss:Type="String">true</Data></Cell></Row><Row ss:AutoFitHeight="0" ss:Height="12.816"><Cell><Data ss:Type="String">hsa-miR-381-3p</Data></Cell><Cell><Data ss:Type="String">SIGLECP3</Data></Cell><Cell><Data ss:Type="String">true</Data></Cell><Cell><Data ss:Type="String">true</Data></Cell><Cell><Data ss:Type="String">false</Data></Cell><Cell><Data ss:Type="String">false</Data></Cell></Row><Row ss:AutoFitHeight="0" ss:Height="12.816"><Cell><Data ss:Type="String">hsa-miR-381-3p</Data></Cell><Cell><Data ss:Type="String">SNCAIP</Data></Cell><Cell><Data ss:Type="String">true</Data></Cell><Cell><Data ss:Type="String">true</Data></Cell><Cell><Data ss:Type="String">false</Data></Cell><Cell><Data ss:Type="String">false</Data></Cell></Row><Row ss:AutoFitHeight="0" ss:Height="12.816"><Cell><Data ss:Type="String">hsa-miR-381-3p</Data></Cell><Cell><Data ss:Type="String">SRPX</Data></Cell><Cell><Data ss:Type="String">true</Data></Cell><Cell><Data ss:Type="String">true</Data></Cell><Cell><Data ss:Type="String">false</Data></Cell><Cell><Data ss:Type="String">false</Data></Cell></Row><Row ss:AutoFitHeight="0" ss:Height="12.816"><Cell><Data ss:Type="String">hsa-miR-381-3p</Data></Cell><Cell><Data ss:Type="String">TCEAL7</Data></Cell><Cell><Data ss:Type="String">true</Data></Cell><Cell><Data ss:Type="String">true</Data></Cell><Cell><Data ss:Type="String">false</Data></Cell><Cell><Data ss:Type="String">true</Data></Cell></Row><Row ss:AutoFitHeight="0" ss:Height="12.816"><Cell><Data ss:Type="String">hsa-miR-381-3p</Data></Cell><Cell><Data ss:Type="String">TNS1</Data></Cell><Cell><Data ss:Type="String">false</Data></Cell><Cell><Data ss:Type="String">true</Data></Cell><Cell><Data ss:Type="String">false</Data></Cell><Cell><Data ss:Type="String">true</Data></Cell></Row><Row ss:Index="527" ss:AutoFitHeight="0" ss:Height="12.816"><Cell><Data ss:Type="String">hsa-miR-382-5p</Data></Cell><Cell><Data ss:Type="String">CACNA1G</Data></Cell><Cell><Data ss:Type="String">true</Data></Cell><Cell><Data ss:Type="String">false</Data></Cell><Cell><Data ss:Type="String">false</Data></Cell><Cell><Data ss:Type="String">false</Data></Cell></Row><Row ss:AutoFitHeight="0" ss:Height="12.816"><Cell><Data ss:Type="String">hsa-miR-382-5p</Data></Cell><Cell><Data ss:Type="String">CPXM1</Data></Cell><Cell><Data ss:Type="String">true</Data></Cell><Cell><Data ss:Type="String">true</Data></Cell><Cell><Data ss:Type="String">false</Data></Cell><Cell><Data ss:Type="String">false</Data></Cell></Row><Row ss:AutoFitHeight="0" ss:Height="12.816"><Cell><Data ss:Type="String">hsa-miR-382-5p</Data></Cell><Cell><Data ss:Type="String">GLI2</Data></Cell><Cell><Data ss:Type="String">true</Data></Cell><Cell><Data ss:Type="String">false</Data></Cell><Cell><Data ss:Type="String">false</Data></Cell><Cell><Data ss:Type="String">false</Data></Cell></Row><Row ss:AutoFitHeight="0" ss:Height="12.816"><Cell><Data ss:Type="String">hsa-miR-382-5p</Data></Cell><Cell><Data ss:Type="String">GLT8D2</Data></Cell><Cell><Data ss:Type="String">true</Data></Cell><Cell><Data ss:Type="String">false</Data></Cell><Cell><Data ss:Type="String">false</Data></Cell><Cell><Data ss:Type="String">false</Data></Cell></Row><Row ss:AutoFitHeight="0" ss:Height="12.816"><Cell><Data ss:Type="String">hsa-miR-382-5p</Data></Cell><Cell><Data ss:Type="String">PTH1R</Data></Cell><Cell><Data ss:Type="String">false</Data></Cell><Cell><Data ss:Type="String">true</Data></Cell><Cell><Data ss:Type="String">false</Data></Cell><Cell><Data ss:Type="String">false</Data></Cell></Row><Row ss:AutoFitHeight="0" ss:Height="12.816"><Cell><Data ss:Type="String">hsa-miR-409-3p</Data></Cell><Cell><Data ss:Type="String">ADAMTS16</Data></Cell><Cell><Data ss:Type="String">true</Data></Cell><Cell><Data ss:Type="String">false</Data></Cell><Cell><Data ss:Type="String">false</Data></Cell><Cell><Data ss:Type="String">false</Data></Cell></Row><Row ss:Index="533" ss:AutoFitHeight="0" ss:Height="12.816"><Cell><Data ss:Type="String">hsa-miR-410-3p</Data></Cell><Cell><Data ss:Type="String">COL14A1</Data></Cell><Cell><Data ss:Type="String">true</Data></Cell><Cell><Data ss:Type="String">false</Data></Cell><Cell><Data ss:Type="String">false</Data></Cell><Cell><Data ss:Type="String">false</Data></Cell></Row><Row ss:AutoFitHeight="0" ss:Height="12.816"><Cell><Data ss:Type="String">hsa-miR-410-3p</Data></Cell><Cell><Data ss:Type="String">GLI2</Data></Cell><Cell><Data ss:Type="String">true</Data></Cell><Cell><Data ss:Type="String">false</Data></Cell><Cell><Data ss:Type="String">false</Data></Cell><Cell><Data ss:Type="String">false</Data></Cell></Row><Row ss:AutoFitHeight="0" ss:Height="12.816"><Cell><Data ss:Type="String">hsa-miR-410-3p</Data></Cell><Cell><Data ss:Type="String">LTBP2</Data></Cell><Cell><Data ss:Type="String">true</Data></Cell><Cell><Data ss:Type="String">false</Data></Cell><Cell><Data ss:Type="String">false</Data></Cell><Cell><Data ss:Type="String">false</Data></Cell></Row><Row ss:AutoFitHeight="0" ss:Height="12.816"><Cell><Data ss:Type="String">hsa-miR-410-3p</Data></Cell><Cell><Data ss:Type="String">MEG3</Data></Cell><Cell><Data ss:Type="String">true</Data></Cell><Cell><Data ss:Type="String">false</Data></Cell><Cell><Data ss:Type="String">false</Data></Cell><Cell><Data ss:Type="String">false</Data></Cell></Row><Row ss:AutoFitHeight="0" ss:Height="12.816"><Cell><Data ss:Type="String">hsa-miR-410-3p</Data></Cell><Cell><Data ss:Type="String">ZCCHC24</Data></Cell><Cell><Data ss:Type="String">false</Data></Cell><Cell><Data ss:Type="String">true</Data></Cell><Cell><Data ss:Type="String">false</Data></Cell><Cell><Data ss:Type="String">false</Data></Cell></Row><Row ss:AutoFitHeight="0" ss:Height="12.816"><Cell><Data ss:Type="String">hsa-miR-411-3p</Data></Cell><Cell><Data ss:Type="String">ADAM33</Data></Cell><Cell><Data ss:Type="String">true</Data></Cell><Cell><Data ss:Type="String">false</Data></Cell><Cell><Data ss:Type="String">false</Data></Cell><Cell><Data ss:Type="String">false</Data></Cell></Row><Row ss:Index="539" ss:AutoFitHeight="0" ss:Height="12.816"><Cell><Data ss:Type="String">hsa-miR-411-3p</Data></Cell><Cell><Data ss:Type="String">AKAP12</Data></Cell><Cell><Data ss:Type="String">false</Data></Cell><Cell><Data ss:Type="String">true</Data></Cell><Cell><Data ss:Type="String">false</Data></Cell><Cell><Data ss:Type="String">false</Data></Cell></Row><Row ss:AutoFitHeight="0" ss:Height="12.816"><Cell><Data ss:Type="String">hsa-miR-411-3p</Data></Cell><Cell><Data ss:Type="String">ALDH1A2</Data></Cell><Cell><Data ss:Type="String">false</Data></Cell><Cell><Data ss:Type="String">true</Data></Cell><Cell><Data ss:Type="String">false</Data></Cell><Cell><Data ss:Type="String">false</Data></Cell></Row><Row ss:AutoFitHeight="0" ss:Height="12.816"><Cell><Data ss:Type="String">hsa-miR-411-3p</Data></Cell><Cell><Data ss:Type="String">ARHGAP20</Data></Cell><Cell><Data ss:Type="String">false</Data></Cell><Cell><Data ss:Type="String">false</Data></Cell><Cell><Data ss:Type="String">false</Data></Cell><Cell><Data ss:Type="String">true</Data></Cell></Row><Row ss:AutoFitHeight="0" ss:Height="12.816"><Cell><Data ss:Type="String">hsa-miR-411-3p</Data></Cell><Cell><Data ss:Type="String">C9orf125</Data></Cell><Cell><Data ss:Type="String">false</Data></Cell><Cell><Data ss:Type="String">true</Data></Cell><Cell><Data ss:Type="String">false</Data></Cell><Cell><Data ss:Type="String">false</Data></Cell></Row><Row ss:AutoFitHeight="0" ss:Height="12.816"><Cell><Data ss:Type="String">hsa-miR-411-3p</Data></Cell><Cell><Data ss:Type="String">CLDN11</Data></Cell><Cell><Data ss:Type="String">true</Data></Cell><Cell><Data ss:Type="String">false</Data></Cell><Cell><Data ss:Type="String">false</Data></Cell><Cell><Data ss:Type="String">false</Data></Cell></Row><Row ss:AutoFitHeight="0" ss:Height="12.816"><Cell><Data ss:Type="String">hsa-miR-411-3p</Data></Cell><Cell><Data ss:Type="String">COL14A1</Data></Cell><Cell><Data ss:Type="String">true</Data></Cell><Cell><Data ss:Type="String">false</Data></Cell><Cell><Data ss:Type="String">false</Data></Cell><Cell><Data ss:Type="String">false</Data></Cell></Row><Row ss:Index="545" ss:AutoFitHeight="0" ss:Height="12.816"><Cell><Data ss:Type="String">hsa-miR-411-3p</Data></Cell><Cell><Data ss:Type="String">CORO2B</Data></Cell><Cell><Data ss:Type="String">false</Data></Cell><Cell><Data ss:Type="String">true</Data></Cell><Cell><Data ss:Type="String">false</Data></Cell><Cell><Data ss:Type="String">false</Data></Cell></Row><Row ss:AutoFitHeight="0" ss:Height="12.816"><Cell><Data ss:Type="String">hsa-miR-411-3p</Data></Cell><Cell><Data ss:Type="String">ERG</Data></Cell><Cell><Data ss:Type="String">false</Data></Cell><Cell><Data ss:Type="String">false</Data></Cell><Cell><Data ss:Type="String">false</Data></Cell><Cell><Data ss:Type="String">true</Data></Cell></Row><Row ss:AutoFitHeight="0" ss:Height="12.816"><Cell><Data ss:Type="String">hsa-miR-411-3p</Data></Cell><Cell><Data ss:Type="String">FBLN5</Data></Cell><Cell><Data ss:Type="String">false</Data></Cell><Cell><Data ss:Type="String">true</Data></Cell><Cell><Data ss:Type="String">false</Data></Cell><Cell><Data ss:Type="String">false</Data></Cell></Row><Row ss:AutoFitHeight="0" ss:Height="12.816"><Cell><Data ss:Type="String">hsa-miR-411-3p</Data></Cell><Cell><Data ss:Type="String">FLRT2</Data></Cell><Cell><Data ss:Type="String">true</Data></Cell><Cell><Data ss:Type="String">false</Data></Cell><Cell><Data ss:Type="String">false</Data></Cell><Cell><Data ss:Type="String">false</Data></Cell></Row><Row ss:AutoFitHeight="0" ss:Height="12.816"><Cell><Data ss:Type="String">hsa-miR-411-3p</Data></Cell><Cell><Data ss:Type="String">GLI2</Data></Cell><Cell><Data ss:Type="String">true</Data></Cell><Cell><Data ss:Type="String">false</Data></Cell><Cell><Data ss:Type="String">false</Data></Cell><Cell><Data ss:Type="String">false</Data></Cell></Row><Row ss:AutoFitHeight="0" ss:Height="12.816"><Cell><Data ss:Type="String">hsa-miR-411-3p</Data></Cell><Cell><Data ss:Type="String">GLT8D2</Data></Cell><Cell><Data ss:Type="String">true</Data></Cell><Cell><Data ss:Type="String">false</Data></Cell><Cell><Data ss:Type="String">false</Data></Cell><Cell><Data ss:Type="String">false</Data></Cell></Row><Row ss:Index="551" ss:AutoFitHeight="0" ss:Height="12.816"><Cell><Data ss:Type="String">hsa-miR-411-3p</Data></Cell><Cell><Data ss:Type="String">ITIH5</Data></Cell><Cell><Data ss:Type="String">false</Data></Cell><Cell><Data ss:Type="String">true</Data></Cell><Cell><Data ss:Type="String">false</Data></Cell><Cell><Data ss:Type="String">false</Data></Cell></Row><Row ss:AutoFitHeight="0" ss:Height="12.816"><Cell><Data ss:Type="String">hsa-miR-411-3p</Data></Cell><Cell><Data ss:Type="String">JAM2</Data></Cell><Cell><Data ss:Type="String">true</Data></Cell><Cell><Data ss:Type="String">true</Data></Cell><Cell><Data ss:Type="String">false</Data></Cell><Cell><Data ss:Type="String">false</Data></Cell></Row><Row ss:AutoFitHeight="0" ss:Height="12.816"><Cell><Data ss:Type="String">hsa-miR-411-3p</Data></Cell><Cell><Data ss:Type="String">JAM3</Data></Cell><Cell><Data ss:Type="String">true</Data></Cell><Cell><Data ss:Type="String">false</Data></Cell><Cell><Data ss:Type="String">false</Data></Cell><Cell><Data ss:Type="String">false</Data></Cell></Row><Row ss:AutoFitHeight="0" ss:Height="12.816"><Cell><Data ss:Type="String">hsa-miR-411-3p</Data></Cell><Cell><Data ss:Type="String">LMOD1</Data></Cell><Cell><Data ss:Type="String">true</Data></Cell><Cell><Data ss:Type="String">false</Data></Cell><Cell><Data ss:Type="String">false</Data></Cell><Cell><Data ss:Type="String">false</Data></Cell></Row><Row ss:AutoFitHeight="0" ss:Height="12.816"><Cell><Data ss:Type="String">hsa-miR-411-3p</Data></Cell><Cell><Data ss:Type="String">LOC399959</Data></Cell><Cell><Data ss:Type="String">true</Data></Cell><Cell><Data ss:Type="String">false</Data></Cell><Cell><Data ss:Type="String">false</Data></Cell><Cell><Data ss:Type="String">false</Data></Cell></Row><Row ss:AutoFitHeight="0" ss:Height="12.816"><Cell><Data ss:Type="String">hsa-miR-411-3p</Data></Cell><Cell><Data ss:Type="String">LRRN4CL</Data></Cell><Cell><Data ss:Type="String">false</Data></Cell><Cell><Data ss:Type="String">true</Data></Cell><Cell><Data ss:Type="String">false</Data></Cell><Cell><Data ss:Type="String">false</Data></Cell></Row><Row ss:Index="557" ss:AutoFitHeight="0" ss:Height="12.816"><Cell><Data ss:Type="String">hsa-miR-411-3p</Data></Cell><Cell><Data ss:Type="String">LTBP2</Data></Cell><Cell><Data ss:Type="String">true</Data></Cell><Cell><Data ss:Type="String">false</Data></Cell><Cell><Data ss:Type="String">false</Data></Cell><Cell><Data ss:Type="String">false</Data></Cell></Row><Row ss:AutoFitHeight="0" ss:Height="12.816"><Cell><Data ss:Type="String">hsa-miR-411-3p</Data></Cell><Cell><Data ss:Type="String">NAP1L3</Data></Cell><Cell><Data ss:Type="String">true</Data></Cell><Cell><Data ss:Type="String">true</Data></Cell><Cell><Data ss:Type="String">false</Data></Cell><Cell><Data ss:Type="String">false</Data></Cell></Row><Row ss:AutoFitHeight="0" ss:Height="12.816"><Cell><Data ss:Type="String">hsa-miR-411-3p</Data></Cell><Cell><Data ss:Type="String">NPR2</Data></Cell><Cell><Data ss:Type="String">false</Data></Cell><Cell><Data ss:Type="String">true</Data></Cell><Cell><Data ss:Type="String">false</Data></Cell><Cell><Data ss:Type="String">false</Data></Cell></Row><Row ss:AutoFitHeight="0" ss:Height="12.816"><Cell><Data ss:Type="String">hsa-miR-411-3p</Data></Cell><Cell><Data ss:Type="String">NRN1</Data></Cell><Cell><Data ss:Type="String">false</Data></Cell><Cell><Data ss:Type="String">true</Data></Cell><Cell><Data ss:Type="String">false</Data></Cell><Cell><Data ss:Type="String">false</Data></Cell></Row><Row ss:AutoFitHeight="0" ss:Height="12.816"><Cell><Data ss:Type="String">hsa-miR-411-3p</Data></Cell><Cell><Data ss:Type="String">OGN</Data></Cell><Cell><Data ss:Type="String">true</Data></Cell><Cell><Data ss:Type="String">false</Data></Cell><Cell><Data ss:Type="String">false</Data></Cell><Cell><Data ss:Type="String">false</Data></Cell></Row><Row ss:AutoFitHeight="0" ss:Height="12.816"><Cell><Data ss:Type="String">hsa-miR-411-3p</Data></Cell><Cell><Data ss:Type="String">PDGFRA</Data></Cell><Cell><Data ss:Type="String">true</Data></Cell><Cell><Data ss:Type="String">false</Data></Cell><Cell><Data ss:Type="String">false</Data></Cell><Cell><Data ss:Type="String">false</Data></Cell></Row><Row ss:Index="563" ss:AutoFitHeight="0" ss:Height="12.816"><Cell><Data ss:Type="String">hsa-miR-411-3p</Data></Cell><Cell><Data ss:Type="String">SEMA5A</Data></Cell><Cell><Data ss:Type="String">true</Data></Cell><Cell><Data ss:Type="String">false</Data></Cell><Cell><Data ss:Type="String">false</Data></Cell><Cell><Data ss:Type="String">false</Data></Cell></Row><Row ss:AutoFitHeight="0" ss:Height="12.816"><Cell><Data ss:Type="String">hsa-miR-411-3p</Data></Cell><Cell><Data ss:Type="String">SNAI2</Data></Cell><Cell><Data ss:Type="String">true</Data></Cell><Cell><Data ss:Type="String">false</Data></Cell><Cell><Data ss:Type="String">false</Data></Cell><Cell><Data ss:Type="String">false</Data></Cell></Row><Row ss:AutoFitHeight="0" ss:Height="12.816"><Cell><Data ss:Type="String">hsa-miR-411-3p</Data></Cell><Cell><Data ss:Type="String">SNCAIP</Data></Cell><Cell><Data ss:Type="String">false</Data></Cell><Cell><Data ss:Type="String">true</Data></Cell><Cell><Data ss:Type="String">false</Data></Cell><Cell><Data ss:Type="String">false</Data></Cell></Row><Row ss:AutoFitHeight="0" ss:Height="12.816"><Cell><Data ss:Type="String">hsa-miR-411-3p</Data></Cell><Cell><Data ss:Type="String">TCEAL7</Data></Cell><Cell><Data ss:Type="String">true</Data></Cell><Cell><Data ss:Type="String">false</Data></Cell><Cell><Data ss:Type="String">false</Data></Cell><Cell><Data ss:Type="String">false</Data></Cell></Row><Row ss:AutoFitHeight="0" ss:Height="12.816"><Cell><Data ss:Type="String">hsa-miR-411-3p</Data></Cell><Cell><Data ss:Type="String">TSHZ3</Data></Cell><Cell><Data ss:Type="String">true</Data></Cell><Cell><Data ss:Type="String">false</Data></Cell><Cell><Data ss:Type="String">false</Data></Cell><Cell><Data ss:Type="String">false</Data></Cell></Row><Row ss:AutoFitHeight="0" ss:Height="12.816"><Cell><Data ss:Type="String">hsa-miR-431-3p</Data></Cell><Cell><Data ss:Type="String">JAM3</Data></Cell><Cell><Data ss:Type="String">true</Data></Cell><Cell><Data ss:Type="String">true</Data></Cell><Cell><Data ss:Type="String">false</Data></Cell><Cell><Data ss:Type="String">false</Data></Cell></Row><Row ss:Index="569" ss:AutoFitHeight="0" ss:Height="12.816"><Cell><Data ss:Type="String">hsa-miR-431-3p</Data></Cell><Cell><Data ss:Type="String">LOC399959</Data></Cell><Cell><Data ss:Type="String">true</Data></Cell><Cell><Data ss:Type="String">false</Data></Cell><Cell><Data ss:Type="String">false</Data></Cell><Cell><Data ss:Type="String">false</Data></Cell></Row><Row ss:AutoFitHeight="0" ss:Height="12.816"><Cell><Data ss:Type="String">hsa-miR-432-5p</Data></Cell><Cell><Data ss:Type="String">ADAMTS5</Data></Cell><Cell><Data ss:Type="String">true</Data></Cell><Cell><Data ss:Type="String">false</Data></Cell><Cell><Data ss:Type="String">false</Data></Cell><Cell><Data ss:Type="String">false</Data></Cell></Row><Row ss:AutoFitHeight="0" ss:Height="12.816"><Cell><Data ss:Type="String">hsa-miR-432-5p</Data></Cell><Cell><Data ss:Type="String">CENPA</Data></Cell><Cell><Data ss:Type="String">true</Data></Cell><Cell><Data ss:Type="String">false</Data></Cell><Cell><Data ss:Type="String">false</Data></Cell><Cell><Data ss:Type="String">false</Data></Cell></Row><Row ss:AutoFitHeight="0" ss:Height="12.816"><Cell><Data ss:Type="String">hsa-miR-432-5p</Data></Cell><Cell><Data ss:Type="String">CNN1</Data></Cell><Cell><Data ss:Type="String">false</Data></Cell><Cell><Data ss:Type="String">true</Data></Cell><Cell><Data ss:Type="String">false</Data></Cell><Cell><Data ss:Type="String">false</Data></Cell></Row><Row ss:AutoFitHeight="0" ss:Height="12.816"><Cell><Data ss:Type="String">hsa-miR-432-5p</Data></Cell><Cell><Data ss:Type="String">COL14A1</Data></Cell><Cell><Data ss:Type="String">true</Data></Cell><Cell><Data ss:Type="String">true</Data></Cell><Cell><Data ss:Type="String">false</Data></Cell><Cell><Data ss:Type="String">false</Data></Cell></Row><Row ss:Index="574" ss:AutoFitHeight="0" ss:Height="12.816"><Cell><Data ss:Type="String">hsa-miR-432-5p</Data></Cell><Cell><Data ss:Type="String">CXCL12</Data></Cell><Cell><Data ss:Type="String">true</Data></Cell><Cell><Data ss:Type="String">false</Data></Cell><Cell><Data ss:Type="String">false</Data></Cell><Cell><Data ss:Type="String">false</Data></Cell></Row><Row ss:AutoFitHeight="0" ss:Height="12.816"><Cell><Data ss:Type="String">hsa-miR-432-5p</Data></Cell><Cell><Data ss:Type="String">ERG</Data></Cell><Cell><Data ss:Type="String">false</Data></Cell><Cell><Data ss:Type="String">true</Data></Cell><Cell><Data ss:Type="String">false</Data></Cell><Cell><Data ss:Type="String">false</Data></Cell></Row><Row ss:AutoFitHeight="0" ss:Height="12.816"><Cell><Data ss:Type="String">hsa-miR-432-5p</Data></Cell><Cell><Data ss:Type="String">GLI2</Data></Cell><Cell><Data ss:Type="String">true</Data></Cell><Cell><Data ss:Type="String">false</Data></Cell><Cell><Data ss:Type="String">false</Data></Cell><Cell><Data ss:Type="String">false</Data></Cell></Row><Row ss:AutoFitHeight="0" ss:Height="12.816"><Cell><Data ss:Type="String">hsa-miR-432-5p</Data></Cell><Cell><Data ss:Type="String">GPR124</Data></Cell><Cell><Data ss:Type="String">true</Data></Cell><Cell><Data ss:Type="String">false</Data></Cell><Cell><Data ss:Type="String">false</Data></Cell><Cell><Data ss:Type="String">false</Data></Cell></Row><Row ss:AutoFitHeight="0" ss:Height="12.816"><Cell><Data ss:Type="String">hsa-miR-432-5p</Data></Cell><Cell><Data ss:Type="String">HMGB2</Data></Cell><Cell><Data ss:Type="String">true</Data></Cell><Cell><Data ss:Type="String">false</Data></Cell><Cell><Data ss:Type="String">false</Data></Cell><Cell><Data ss:Type="String">false</Data></Cell></Row><Row ss:AutoFitHeight="0" ss:Height="12.816"><Cell><Data ss:Type="String">hsa-miR-432-5p</Data></Cell><Cell><Data ss:Type="String">JAM3</Data></Cell><Cell><Data ss:Type="String">true</Data></Cell><Cell><Data ss:Type="String">false</Data></Cell><Cell><Data ss:Type="String">false</Data></Cell><Cell><Data ss:Type="String">false</Data></Cell></Row><Row ss:Index="580" ss:AutoFitHeight="0" ss:Height="12.816"><Cell><Data ss:Type="String">hsa-miR-432-5p</Data></Cell><Cell><Data ss:Type="String">LDB2</Data></Cell><Cell><Data ss:Type="String">true</Data></Cell><Cell><Data ss:Type="String">true</Data></Cell><Cell><Data ss:Type="String">false</Data></Cell><Cell><Data ss:Type="String">false</Data></Cell></Row><Row ss:AutoFitHeight="0" ss:Height="12.816"><Cell><Data ss:Type="String">hsa-miR-432-5p</Data></Cell><Cell><Data ss:Type="String">LIMS2</Data></Cell><Cell><Data ss:Type="String">true</Data></Cell><Cell><Data ss:Type="String">false</Data></Cell><Cell><Data ss:Type="String">false</Data></Cell><Cell><Data ss:Type="String">false</Data></Cell></Row><Row ss:AutoFitHeight="0" ss:Height="12.816"><Cell><Data ss:Type="String">hsa-miR-432-5p</Data></Cell><Cell><Data ss:Type="String">LMOD1</Data></Cell><Cell><Data ss:Type="String">true</Data></Cell><Cell><Data ss:Type="String">true</Data></Cell><Cell><Data ss:Type="String">false</Data></Cell><Cell><Data ss:Type="String">true</Data></Cell></Row><Row ss:AutoFitHeight="0" ss:Height="12.816"><Cell><Data ss:Type="String">hsa-miR-432-5p</Data></Cell><Cell><Data ss:Type="String">MEG3</Data></Cell><Cell><Data ss:Type="String">true</Data></Cell><Cell><Data ss:Type="String">true</Data></Cell><Cell><Data ss:Type="String">false</Data></Cell><Cell><Data ss:Type="String">false</Data></Cell></Row><Row ss:AutoFitHeight="0" ss:Height="12.816"><Cell><Data ss:Type="String">hsa-miR-432-5p</Data></Cell><Cell><Data ss:Type="String">NDN</Data></Cell><Cell><Data ss:Type="String">true</Data></Cell><Cell><Data ss:Type="String">false</Data></Cell><Cell><Data ss:Type="String">false</Data></Cell><Cell><Data ss:Type="String">false</Data></Cell></Row><Row ss:AutoFitHeight="0" ss:Height="12.816"><Cell><Data ss:Type="String">hsa-miR-432-5p</Data></Cell><Cell><Data ss:Type="String">PCDHGB7</Data></Cell><Cell><Data ss:Type="String">true</Data></Cell><Cell><Data ss:Type="String">false</Data></Cell><Cell><Data ss:Type="String">false</Data></Cell><Cell><Data ss:Type="String">false</Data></Cell></Row><Row ss:Index="586" ss:AutoFitHeight="0" ss:Height="12.816"><Cell><Data ss:Type="String">hsa-miR-432-5p</Data></Cell><Cell><Data ss:Type="String">SCN2B</Data></Cell><Cell><Data ss:Type="String">true</Data></Cell><Cell><Data ss:Type="String">true</Data></Cell><Cell><Data ss:Type="String">false</Data></Cell><Cell><Data ss:Type="String">true</Data></Cell></Row><Row ss:AutoFitHeight="0" ss:Height="12.816"><Cell><Data ss:Type="String">hsa-miR-432-5p</Data></Cell><Cell><Data ss:Type="String">SLC1A7</Data></Cell><Cell><Data ss:Type="String">false</Data></Cell><Cell><Data ss:Type="String">true</Data></Cell><Cell><Data ss:Type="String">false</Data></Cell><Cell><Data ss:Type="String">false</Data></Cell></Row><Row ss:AutoFitHeight="0" ss:Height="12.816"><Cell><Data ss:Type="String">hsa-miR-432-5p</Data></Cell><Cell><Data ss:Type="String">SLIT3</Data></Cell><Cell><Data ss:Type="String">false</Data></Cell><Cell><Data ss:Type="String">true</Data></Cell><Cell><Data ss:Type="String">false</Data></Cell><Cell><Data ss:Type="String">false</Data></Cell></Row><Row ss:AutoFitHeight="0" ss:Height="12.816"><Cell><Data ss:Type="String">hsa-miR-432-5p</Data></Cell><Cell><Data ss:Type="String">SPRY1</Data></Cell><Cell><Data ss:Type="String">true</Data></Cell><Cell><Data ss:Type="String">false</Data></Cell><Cell><Data ss:Type="String">false</Data></Cell><Cell><Data ss:Type="String">false</Data></Cell></Row><Row ss:AutoFitHeight="0" ss:Height="12.816"><Cell><Data ss:Type="String">hsa-miR-432-5p</Data></Cell><Cell><Data ss:Type="String">SRPX</Data></Cell><Cell><Data ss:Type="String">true</Data></Cell><Cell><Data ss:Type="String">false</Data></Cell><Cell><Data ss:Type="String">false</Data></Cell><Cell><Data ss:Type="String">false</Data></Cell></Row><Row ss:AutoFitHeight="0" ss:Height="12.816"><Cell><Data ss:Type="String">hsa-miR-432-5p</Data></Cell><Cell><Data ss:Type="String">THSD1</Data></Cell><Cell><Data ss:Type="String">true</Data></Cell><Cell><Data ss:Type="String">false</Data></Cell><Cell><Data ss:Type="String">false</Data></Cell><Cell><Data ss:Type="String">false</Data></Cell></Row><Row ss:Index="592" ss:AutoFitHeight="0" ss:Height="12.816"><Cell><Data ss:Type="String">hsa-miR-432-5p</Data></Cell><Cell><Data ss:Type="String">TNS1</Data></Cell><Cell><Data ss:Type="String">false</Data></Cell><Cell><Data ss:Type="String">true</Data></Cell><Cell><Data ss:Type="String">false</Data></Cell><Cell><Data ss:Type="String">false</Data></Cell></Row><Row ss:AutoFitHeight="0" ss:Height="12.816"><Cell><Data ss:Type="String">hsa-miR-433-3p</Data></Cell><Cell><Data ss:Type="String">MEG3</Data></Cell><Cell><Data ss:Type="String">true</Data></Cell><Cell><Data ss:Type="String">true</Data></Cell><Cell><Data ss:Type="String">false</Data></Cell><Cell><Data ss:Type="String">false</Data></Cell></Row><Row ss:AutoFitHeight="0" ss:Height="12.816"><Cell><Data ss:Type="String">hsa-miR-485-3p</Data></Cell><Cell><Data ss:Type="String">RPS4Y1</Data></Cell><Cell><Data ss:Type="String">false</Data></Cell><Cell><Data ss:Type="String">true</Data></Cell><Cell><Data ss:Type="String">false</Data></Cell><Cell><Data ss:Type="String">false</Data></Cell></Row><Row ss:AutoFitHeight="0" ss:Height="12.816"><Cell><Data ss:Type="String">hsa-miR-485-5p</Data></Cell><Cell><Data ss:Type="String">DKK3</Data></Cell><Cell><Data ss:Type="String">false</Data></Cell><Cell><Data ss:Type="String">true</Data></Cell><Cell><Data ss:Type="String">false</Data></Cell><Cell><Data ss:Type="String">false</Data></Cell></Row><Row ss:AutoFitHeight="0" ss:Height="12.816"><Cell><Data ss:Type="String">hsa-miR-493-3p</Data></Cell><Cell><Data ss:Type="String">ARMC9</Data></Cell><Cell><Data ss:Type="String">true</Data></Cell><Cell><Data ss:Type="String">false</Data></Cell><Cell><Data ss:Type="String">false</Data></Cell><Cell><Data ss:Type="String">true</Data></Cell></Row><Row ss:AutoFitHeight="0" ss:Height="12.816"><Cell><Data ss:Type="String">hsa-miR-493-3p</Data></Cell><Cell><Data ss:Type="String">C1QTNF6</Data></Cell><Cell><Data ss:Type="String">true</Data></Cell><Cell><Data ss:Type="String">true</Data></Cell><Cell><Data ss:Type="String">false</Data></Cell><Cell><Data ss:Type="String">true</Data></Cell></Row><Row ss:Index="598" ss:AutoFitHeight="0" ss:Height="12.816"><Cell><Data ss:Type="String">hsa-miR-493-3p</Data></Cell><Cell><Data ss:Type="String">CILP2</Data></Cell><Cell><Data ss:Type="String">true</Data></Cell><Cell><Data ss:Type="String">false</Data></Cell><Cell><Data ss:Type="String">false</Data></Cell><Cell><Data ss:Type="String">true</Data></Cell></Row><Row ss:AutoFitHeight="0" ss:Height="12.816"><Cell><Data ss:Type="String">hsa-miR-493-3p</Data></Cell><Cell><Data ss:Type="String">FOXM1</Data></Cell><Cell><Data ss:Type="String">false</Data></Cell><Cell><Data ss:Type="String">true</Data></Cell><Cell><Data ss:Type="String">false</Data></Cell><Cell><Data ss:Type="String">false</Data></Cell></Row><Row ss:AutoFitHeight="0" ss:Height="12.816"><Cell><Data ss:Type="String">hsa-miR-493-3p</Data></Cell><Cell><Data ss:Type="String">GJB2</Data></Cell><Cell><Data ss:Type="String">true</Data></Cell><Cell><Data ss:Type="String">true</Data></Cell><Cell><Data ss:Type="String">false</Data></Cell><Cell><Data ss:Type="String">false</Data></Cell></Row><Row ss:AutoFitHeight="0" ss:Height="12.816"><Cell><Data ss:Type="String">hsa-miR-493-3p</Data></Cell><Cell><Data ss:Type="String">MXRA5</Data></Cell><Cell><Data ss:Type="String">true</Data></Cell><Cell><Data ss:Type="String">false</Data></Cell><Cell><Data ss:Type="String">false</Data></Cell><Cell><Data ss:Type="String">false</Data></Cell></Row><Row ss:AutoFitHeight="0" ss:Height="12.816"><Cell><Data ss:Type="String">hsa-miR-493-3p</Data></Cell><Cell><Data ss:Type="String">P4HA3</Data></Cell><Cell><Data ss:Type="String">true</Data></Cell><Cell><Data ss:Type="String">true</Data></Cell><Cell><Data ss:Type="String">false</Data></Cell><Cell><Data ss:Type="String">true</Data></Cell></Row><Row ss:AutoFitHeight="0" ss:Height="12.816"><Cell><Data ss:Type="String">hsa-miR-493-3p</Data></Cell><Cell><Data ss:Type="String">STIL</Data></Cell><Cell><Data ss:Type="String">false</Data></Cell><Cell><Data ss:Type="String">true</Data></Cell><Cell><Data ss:Type="String">false</Data></Cell><Cell><Data ss:Type="String">false</Data></Cell></Row><Row ss:Index="604" ss:AutoFitHeight="0" ss:Height="12.816"><Cell><Data ss:Type="String">hsa-miR-493-3p</Data></Cell><Cell><Data ss:Type="String">TGFB3</Data></Cell><Cell><Data ss:Type="String">true</Data></Cell><Cell><Data ss:Type="String">false</Data></Cell><Cell><Data ss:Type="String">false</Data></Cell><Cell><Data ss:Type="String">false</Data></Cell></Row><Row ss:AutoFitHeight="0" ss:Height="12.816"><Cell><Data ss:Type="String">hsa-miR-493-3p</Data></Cell><Cell><Data ss:Type="String">WISP1</Data></Cell><Cell><Data ss:Type="String">true</Data></Cell><Cell><Data ss:Type="String">false</Data></Cell><Cell><Data ss:Type="String">false</Data></Cell><Cell><Data ss:Type="String">false</Data></Cell></Row><Row ss:AutoFitHeight="0" ss:Height="12.816"><Cell><Data ss:Type="String">hsa-miR-493-5p</Data></Cell><Cell><Data ss:Type="String">ADAM12</Data></Cell><Cell><Data ss:Type="String">false</Data></Cell><Cell><Data ss:Type="String">true</Data></Cell><Cell><Data ss:Type="String">false</Data></Cell><Cell><Data ss:Type="String">false</Data></Cell></Row><Row ss:AutoFitHeight="0" ss:Height="12.816"><Cell><Data ss:Type="String">hsa-miR-493-5p</Data></Cell><Cell><Data ss:Type="String">BGN</Data></Cell><Cell><Data ss:Type="String">false</Data></Cell><Cell><Data ss:Type="String">false</Data></Cell><Cell><Data ss:Type="String">false</Data></Cell><Cell><Data ss:Type="String">true</Data></Cell></Row><Row ss:AutoFitHeight="0" ss:Height="12.816"><Cell><Data ss:Type="String">hsa-miR-493-5p</Data></Cell><Cell><Data ss:Type="String">C1QTNF6</Data></Cell><Cell><Data ss:Type="String">true</Data></Cell><Cell><Data ss:Type="String">true</Data></Cell><Cell><Data ss:Type="String">false</Data></Cell><Cell><Data ss:Type="String">true</Data></Cell></Row><Row ss:AutoFitHeight="0" ss:Height="12.816"><Cell><Data ss:Type="String">hsa-miR-493-5p</Data></Cell><Cell><Data ss:Type="String">CDH11</Data></Cell><Cell><Data ss:Type="String">true</Data></Cell><Cell><Data ss:Type="String">false</Data></Cell><Cell><Data ss:Type="String">false</Data></Cell><Cell><Data ss:Type="String">true</Data></Cell></Row><Row ss:Index="610" ss:AutoFitHeight="0" ss:Height="12.816"><Cell><Data ss:Type="String">hsa-miR-493-5p</Data></Cell><Cell><Data ss:Type="String">CILP2</Data></Cell><Cell><Data ss:Type="String">true</Data></Cell><Cell><Data ss:Type="String">true</Data></Cell><Cell><Data ss:Type="String">false</Data></Cell><Cell><Data ss:Type="String">true</Data></Cell></Row><Row ss:AutoFitHeight="0" ss:Height="12.816"><Cell><Data ss:Type="String">hsa-miR-493-5p</Data></Cell><Cell><Data ss:Type="String">COL10A1</Data></Cell><Cell><Data ss:Type="String">true</Data></Cell><Cell><Data ss:Type="String">true</Data></Cell><Cell><Data ss:Type="String">false</Data></Cell><Cell><Data ss:Type="String">true</Data></Cell></Row><Row ss:AutoFitHeight="0" ss:Height="12.816"><Cell><Data ss:Type="String">hsa-miR-493-5p</Data></Cell><Cell><Data ss:Type="String">COL11A1</Data></Cell><Cell><Data ss:Type="String">true</Data></Cell><Cell><Data ss:Type="String">false</Data></Cell><Cell><Data ss:Type="String">false</Data></Cell><Cell><Data ss:Type="String">true</Data></Cell></Row><Row ss:AutoFitHeight="0" ss:Height="12.816"><Cell><Data ss:Type="String">hsa-miR-493-5p</Data></Cell><Cell><Data ss:Type="String">COL1A1</Data></Cell><Cell><Data ss:Type="String">true</Data></Cell><Cell><Data ss:Type="String">true</Data></Cell><Cell><Data ss:Type="String">false</Data></Cell><Cell><Data ss:Type="String">true</Data></Cell></Row><Row ss:AutoFitHeight="0" ss:Height="12.816"><Cell><Data ss:Type="String">hsa-miR-493-5p</Data></Cell><Cell><Data ss:Type="String">COL1A2</Data></Cell><Cell><Data ss:Type="String">true</Data></Cell><Cell><Data ss:Type="String">false</Data></Cell><Cell><Data ss:Type="String">false</Data></Cell><Cell><Data ss:Type="String">false</Data></Cell></Row><Row ss:AutoFitHeight="0" ss:Height="12.816"><Cell><Data ss:Type="String">hsa-miR-493-5p</Data></Cell><Cell><Data ss:Type="String">COL3A1</Data></Cell><Cell><Data ss:Type="String">true</Data></Cell><Cell><Data ss:Type="String">false</Data></Cell><Cell><Data ss:Type="String">false</Data></Cell><Cell><Data ss:Type="String">false</Data></Cell></Row><Row ss:Index="616" ss:AutoFitHeight="0" ss:Height="12.816"><Cell><Data ss:Type="String">hsa-miR-493-5p</Data></Cell><Cell><Data ss:Type="String">COL5A1</Data></Cell><Cell><Data ss:Type="String">true</Data></Cell><Cell><Data ss:Type="String">false</Data></Cell><Cell><Data ss:Type="String">false</Data></Cell><Cell><Data ss:Type="String">false</Data></Cell></Row><Row ss:AutoFitHeight="0" ss:Height="12.816"><Cell><Data ss:Type="String">hsa-miR-493-5p</Data></Cell><Cell><Data ss:Type="String">COL5A2</Data></Cell><Cell><Data ss:Type="String">true</Data></Cell><Cell><Data ss:Type="String">false</Data></Cell><Cell><Data ss:Type="String">false</Data></Cell><Cell><Data ss:Type="String">false</Data></Cell></Row><Row ss:AutoFitHeight="0" ss:Height="12.816"><Cell><Data ss:Type="String">hsa-miR-493-5p</Data></Cell><Cell><Data ss:Type="String">CORIN</Data></Cell><Cell><Data ss:Type="String">true</Data></Cell><Cell><Data ss:Type="String">false</Data></Cell><Cell><Data ss:Type="String">false</Data></Cell><Cell><Data ss:Type="String">false</Data></Cell></Row><Row ss:AutoFitHeight="0" ss:Height="12.816"><Cell><Data ss:Type="String">hsa-miR-493-5p</Data></Cell><Cell><Data ss:Type="String">CSMD2</Data></Cell><Cell><Data ss:Type="String">false</Data></Cell><Cell><Data ss:Type="String">true</Data></Cell><Cell><Data ss:Type="String">false</Data></Cell><Cell><Data ss:Type="String">true</Data></Cell></Row><Row ss:AutoFitHeight="0" ss:Height="12.816"><Cell><Data ss:Type="String">hsa-miR-493-5p</Data></Cell><Cell><Data ss:Type="String">FN1</Data></Cell><Cell><Data ss:Type="String">true</Data></Cell><Cell><Data ss:Type="String">false</Data></Cell><Cell><Data ss:Type="String">false</Data></Cell><Cell><Data ss:Type="String">true</Data></Cell></Row><Row ss:AutoFitHeight="0" ss:Height="12.816"><Cell><Data ss:Type="String">hsa-miR-493-5p</Data></Cell><Cell><Data ss:Type="String">GJB2</Data></Cell><Cell><Data ss:Type="String">true</Data></Cell><Cell><Data ss:Type="String">true</Data></Cell><Cell><Data ss:Type="String">false</Data></Cell><Cell><Data ss:Type="String">true</Data></Cell></Row><Row ss:Index="622" ss:AutoFitHeight="0" ss:Height="12.816"><Cell><Data ss:Type="String">hsa-miR-493-5p</Data></Cell><Cell><Data ss:Type="String">LRRC15</Data></Cell><Cell><Data ss:Type="String">true</Data></Cell><Cell><Data ss:Type="String">false</Data></Cell><Cell><Data ss:Type="String">false</Data></Cell><Cell><Data ss:Type="String">false</Data></Cell></Row><Row ss:AutoFitHeight="0" ss:Height="12.816"><Cell><Data ss:Type="String">hsa-miR-493-5p</Data></Cell><Cell><Data ss:Type="String">MXRA5</Data></Cell><Cell><Data ss:Type="String">true</Data></Cell><Cell><Data ss:Type="String">false</Data></Cell><Cell><Data ss:Type="String">false</Data></Cell><Cell><Data ss:Type="String">true</Data></Cell></Row><Row ss:AutoFitHeight="0" ss:Height="12.816"><Cell><Data ss:Type="String">hsa-miR-493-5p</Data></Cell><Cell><Data ss:Type="String">P4HA3</Data></Cell><Cell><Data ss:Type="String">true</Data></Cell><Cell><Data ss:Type="String">true</Data></Cell><Cell><Data ss:Type="String">false</Data></Cell><Cell><Data ss:Type="String">true</Data></Cell></Row><Row ss:AutoFitHeight="0" ss:Height="12.816"><Cell><Data ss:Type="String">hsa-miR-493-5p</Data></Cell><Cell><Data ss:Type="String">POSTN</Data></Cell><Cell><Data ss:Type="String">true</Data></Cell><Cell><Data ss:Type="String">true</Data></Cell><Cell><Data ss:Type="String">false</Data></Cell><Cell><Data ss:Type="String">true</Data></Cell></Row><Row ss:AutoFitHeight="0" ss:Height="12.816"><Cell><Data ss:Type="String">hsa-miR-493-5p</Data></Cell><Cell><Data ss:Type="String">SULF1</Data></Cell><Cell><Data ss:Type="String">false</Data></Cell><Cell><Data ss:Type="String">true</Data></Cell><Cell><Data ss:Type="String">false</Data></Cell><Cell><Data ss:Type="String">false</Data></Cell></Row><Row ss:AutoFitHeight="0" ss:Height="12.816"><Cell><Data ss:Type="String">hsa-miR-493-5p</Data></Cell><Cell><Data ss:Type="String">UNC5B</Data></Cell><Cell><Data ss:Type="String">true</Data></Cell><Cell><Data ss:Type="String">true</Data></Cell><Cell><Data ss:Type="String">false</Data></Cell><Cell><Data ss:Type="String">false</Data></Cell></Row><Row ss:Index="628" ss:AutoFitHeight="0" ss:Height="12.816"><Cell><Data ss:Type="String">hsa-miR-493-5p</Data></Cell><Cell><Data ss:Type="String">WISP1</Data></Cell><Cell><Data ss:Type="String">true</Data></Cell><Cell><Data ss:Type="String">true</Data></Cell><Cell><Data ss:Type="String">false</Data></Cell><Cell><Data ss:Type="String">true</Data></Cell></Row><Row ss:AutoFitHeight="0" ss:Height="12.816"><Cell><Data ss:Type="String">hsa-miR-495-3p</Data></Cell><Cell><Data ss:Type="String">ABCA8</Data></Cell><Cell><Data ss:Type="String">true</Data></Cell><Cell><Data ss:Type="String">true</Data></Cell><Cell><Data ss:Type="String">false</Data></Cell><Cell><Data ss:Type="String">true</Data></Cell></Row><Row ss:AutoFitHeight="0" ss:Height="12.816"><Cell><Data ss:Type="String">hsa-miR-495-3p</Data></Cell><Cell><Data ss:Type="String">ADAM33</Data></Cell><Cell><Data ss:Type="String">true</Data></Cell><Cell><Data ss:Type="String">true</Data></Cell><Cell><Data ss:Type="String">false</Data></Cell><Cell><Data ss:Type="String">true</Data></Cell></Row><Row ss:AutoFitHeight="0" ss:Height="12.816"><Cell><Data ss:Type="String">hsa-miR-495-3p</Data></Cell><Cell><Data ss:Type="String">ADAMTS5</Data></Cell><Cell><Data ss:Type="String">true</Data></Cell><Cell><Data ss:Type="String">true</Data></Cell><Cell><Data ss:Type="String">false</Data></Cell><Cell><Data ss:Type="String">true</Data></Cell></Row><Row ss:AutoFitHeight="0" ss:Height="12.816"><Cell><Data ss:Type="String">hsa-miR-495-3p</Data></Cell><Cell><Data ss:Type="String">ANGPTL1</Data></Cell><Cell><Data ss:Type="String">true</Data></Cell><Cell><Data ss:Type="String">true</Data></Cell><Cell><Data ss:Type="String">false</Data></Cell><Cell><Data ss:Type="String">true</Data></Cell></Row><Row ss:AutoFitHeight="0" ss:Height="12.816"><Cell><Data ss:Type="String">hsa-miR-495-3p</Data></Cell><Cell><Data ss:Type="String">ANK2</Data></Cell><Cell><Data ss:Type="String">true</Data></Cell><Cell><Data ss:Type="String">false</Data></Cell><Cell><Data ss:Type="String">false</Data></Cell><Cell><Data ss:Type="String">true</Data></Cell></Row><Row ss:Index="634" ss:AutoFitHeight="0" ss:Height="12.816"><Cell><Data ss:Type="String">hsa-miR-495-3p</Data></Cell><Cell><Data ss:Type="String">AOC3</Data></Cell><Cell><Data ss:Type="String">false</Data></Cell><Cell><Data ss:Type="String">true</Data></Cell><Cell><Data ss:Type="String">false</Data></Cell><Cell><Data ss:Type="String">true</Data></Cell></Row><Row ss:AutoFitHeight="0" ss:Height="12.816"><Cell><Data ss:Type="String">hsa-miR-495-3p</Data></Cell><Cell><Data ss:Type="String">ARHGAP20</Data></Cell><Cell><Data ss:Type="String">true</Data></Cell><Cell><Data ss:Type="String">true</Data></Cell><Cell><Data ss:Type="String">false</Data></Cell><Cell><Data ss:Type="String">true</Data></Cell></Row><Row ss:AutoFitHeight="0" ss:Height="12.816"><Cell><Data ss:Type="String">hsa-miR-495-3p</Data></Cell><Cell><Data ss:Type="String">ARHGEF15</Data></Cell><Cell><Data ss:Type="String">true</Data></Cell><Cell><Data ss:Type="String">false</Data></Cell><Cell><Data ss:Type="String">false</Data></Cell><Cell><Data ss:Type="String">false</Data></Cell></Row><Row ss:AutoFitHeight="0" ss:Height="12.816"><Cell><Data ss:Type="String">hsa-miR-495-3p</Data></Cell><Cell><Data ss:Type="String">C21orf34</Data></Cell><Cell><Data ss:Type="String">true</Data></Cell><Cell><Data ss:Type="String">true</Data></Cell><Cell><Data ss:Type="String">false</Data></Cell><Cell><Data ss:Type="String">true</Data></Cell></Row><Row ss:AutoFitHeight="0" ss:Height="12.816"><Cell><Data ss:Type="String">hsa-miR-495-3p</Data></Cell><Cell><Data ss:Type="String">CAPN5</Data></Cell><Cell><Data ss:Type="String">true</Data></Cell><Cell><Data ss:Type="String">false</Data></Cell><Cell><Data ss:Type="String">false</Data></Cell><Cell><Data ss:Type="String">false</Data></Cell></Row><Row ss:AutoFitHeight="0" ss:Height="12.816"><Cell><Data ss:Type="String">hsa-miR-495-3p</Data></Cell><Cell><Data ss:Type="String">CAV1</Data></Cell><Cell><Data ss:Type="String">true</Data></Cell><Cell><Data ss:Type="String">true</Data></Cell><Cell><Data ss:Type="String">false</Data></Cell><Cell><Data ss:Type="String">true</Data></Cell></Row><Row ss:Index="640" ss:AutoFitHeight="0" ss:Height="12.816"><Cell><Data ss:Type="String">hsa-miR-495-3p</Data></Cell><Cell><Data ss:Type="String">CCDC8</Data></Cell><Cell><Data ss:Type="String">true</Data></Cell><Cell><Data ss:Type="String">false</Data></Cell><Cell><Data ss:Type="String">false</Data></Cell><Cell><Data ss:Type="String">false</Data></Cell></Row><Row ss:AutoFitHeight="0" ss:Height="12.816"><Cell><Data ss:Type="String">hsa-miR-495-3p</Data></Cell><Cell><Data ss:Type="String">CD34</Data></Cell><Cell><Data ss:Type="String">true</Data></Cell><Cell><Data ss:Type="String">false</Data></Cell><Cell><Data ss:Type="String">false</Data></Cell><Cell><Data ss:Type="String">true</Data></Cell></Row><Row ss:AutoFitHeight="0" ss:Height="12.816"><Cell><Data ss:Type="String">hsa-miR-495-3p</Data></Cell><Cell><Data ss:Type="String">CDO1</Data></Cell><Cell><Data ss:Type="String">false</Data></Cell><Cell><Data ss:Type="String">false</Data></Cell><Cell><Data ss:Type="String">false</Data></Cell><Cell><Data ss:Type="String">true</Data></Cell></Row><Row ss:AutoFitHeight="0" ss:Height="12.816"><Cell><Data ss:Type="String">hsa-miR-495-3p</Data></Cell><Cell><Data ss:Type="String">CISD2</Data></Cell><Cell><Data ss:Type="String">true</Data></Cell><Cell><Data ss:Type="String">false</Data></Cell><Cell><Data ss:Type="String">false</Data></Cell><Cell><Data ss:Type="String">false</Data></Cell></Row><Row ss:AutoFitHeight="0" ss:Height="12.816"><Cell><Data ss:Type="String">hsa-miR-495-3p</Data></Cell><Cell><Data ss:Type="String">CNN1</Data></Cell><Cell><Data ss:Type="String">true</Data></Cell><Cell><Data ss:Type="String">false</Data></Cell><Cell><Data ss:Type="String">false</Data></Cell><Cell><Data ss:Type="String">true</Data></Cell></Row><Row ss:AutoFitHeight="0" ss:Height="12.816"><Cell><Data ss:Type="String">hsa-miR-495-3p</Data></Cell><Cell><Data ss:Type="String">COL14A1</Data></Cell><Cell><Data ss:Type="String">true</Data></Cell><Cell><Data ss:Type="String">false</Data></Cell><Cell><Data ss:Type="String">false</Data></Cell><Cell><Data ss:Type="String">false</Data></Cell></Row><Row ss:Index="646" ss:AutoFitHeight="0" ss:Height="12.816"><Cell><Data ss:Type="String">hsa-miR-495-3p</Data></Cell><Cell><Data ss:Type="String">CORO2B</Data></Cell><Cell><Data ss:Type="String">true</Data></Cell><Cell><Data ss:Type="String">true</Data></Cell><Cell><Data ss:Type="String">false</Data></Cell><Cell><Data ss:Type="String">true</Data></Cell></Row><Row ss:AutoFitHeight="0" ss:Height="12.816"><Cell><Data ss:Type="String">hsa-miR-495-3p</Data></Cell><Cell><Data ss:Type="String">CPS1</Data></Cell><Cell><Data ss:Type="String">false</Data></Cell><Cell><Data ss:Type="String">true</Data></Cell><Cell><Data ss:Type="String">false</Data></Cell><Cell><Data ss:Type="String">true</Data></Cell></Row><Row ss:AutoFitHeight="0" ss:Height="12.816"><Cell><Data ss:Type="String">hsa-miR-495-3p</Data></Cell><Cell><Data ss:Type="String">CRY2</Data></Cell><Cell><Data ss:Type="String">false</Data></Cell><Cell><Data ss:Type="String">true</Data></Cell><Cell><Data ss:Type="String">false</Data></Cell><Cell><Data ss:Type="String">false</Data></Cell></Row><Row ss:AutoFitHeight="0" ss:Height="12.816"><Cell><Data ss:Type="String">hsa-miR-495-3p</Data></Cell><Cell><Data ss:Type="String">CTTNBP2</Data></Cell><Cell><Data ss:Type="String">true</Data></Cell><Cell><Data ss:Type="String">true</Data></Cell><Cell><Data ss:Type="String">false</Data></Cell><Cell><Data ss:Type="String">true</Data></Cell></Row><Row ss:AutoFitHeight="0" ss:Height="12.816"><Cell><Data ss:Type="String">hsa-miR-495-3p</Data></Cell><Cell><Data ss:Type="String">CXCL12</Data></Cell><Cell><Data ss:Type="String">true</Data></Cell><Cell><Data ss:Type="String">true</Data></Cell><Cell><Data ss:Type="String">false</Data></Cell><Cell><Data ss:Type="String">true</Data></Cell></Row><Row ss:AutoFitHeight="0" ss:Height="12.816"><Cell><Data ss:Type="String">hsa-miR-495-3p</Data></Cell><Cell><Data ss:Type="String">CXorf36</Data></Cell><Cell><Data ss:Type="String">true</Data></Cell><Cell><Data ss:Type="String">true</Data></Cell><Cell><Data ss:Type="String">false</Data></Cell><Cell><Data ss:Type="String">true</Data></Cell></Row><Row ss:Index="652" ss:AutoFitHeight="0" ss:Height="12.816"><Cell><Data ss:Type="String">hsa-miR-495-3p</Data></Cell><Cell><Data ss:Type="String">CYP11A1</Data></Cell><Cell><Data ss:Type="String">true</Data></Cell><Cell><Data ss:Type="String">true</Data></Cell><Cell><Data ss:Type="String">false</Data></Cell><Cell><Data ss:Type="String">true</Data></Cell></Row><Row ss:AutoFitHeight="0" ss:Height="12.816"><Cell><Data ss:Type="String">hsa-miR-495-3p</Data></Cell><Cell><Data ss:Type="String">EBF1</Data></Cell><Cell><Data ss:Type="String">true</Data></Cell><Cell><Data ss:Type="String">true</Data></Cell><Cell><Data ss:Type="String">false</Data></Cell><Cell><Data ss:Type="String">true</Data></Cell></Row><Row ss:AutoFitHeight="0" ss:Height="12.816"><Cell><Data ss:Type="String">hsa-miR-495-3p</Data></Cell><Cell><Data ss:Type="String">EGFLAM</Data></Cell><Cell><Data ss:Type="String">true</Data></Cell><Cell><Data ss:Type="String">true</Data></Cell><Cell><Data ss:Type="String">false</Data></Cell><Cell><Data ss:Type="String">true</Data></Cell></Row><Row ss:AutoFitHeight="0" ss:Height="12.816"><Cell><Data ss:Type="String">hsa-miR-495-3p</Data></Cell><Cell><Data ss:Type="String">ELTD1</Data></Cell><Cell><Data ss:Type="String">true</Data></Cell><Cell><Data ss:Type="String">true</Data></Cell><Cell><Data ss:Type="String">false</Data></Cell><Cell><Data ss:Type="String">false</Data></Cell></Row><Row ss:AutoFitHeight="0" ss:Height="12.816"><Cell><Data ss:Type="String">hsa-miR-495-3p</Data></Cell><Cell><Data ss:Type="String">ERG</Data></Cell><Cell><Data ss:Type="String">true</Data></Cell><Cell><Data ss:Type="String">true</Data></Cell><Cell><Data ss:Type="String">false</Data></Cell><Cell><Data ss:Type="String">true</Data></Cell></Row><Row ss:AutoFitHeight="0" ss:Height="12.816"><Cell><Data ss:Type="String">hsa-miR-495-3p</Data></Cell><Cell><Data ss:Type="String">FANCA</Data></Cell><Cell><Data ss:Type="String">true</Data></Cell><Cell><Data ss:Type="String">false</Data></Cell><Cell><Data ss:Type="String">false</Data></Cell><Cell><Data ss:Type="String">false</Data></Cell></Row><Row ss:Index="658" ss:AutoFitHeight="0" ss:Height="12.816"><Cell><Data ss:Type="String">hsa-miR-495-3p</Data></Cell><Cell><Data ss:Type="String">FLNC</Data></Cell><Cell><Data ss:Type="String">true</Data></Cell><Cell><Data ss:Type="String">false</Data></Cell><Cell><Data ss:Type="String">false</Data></Cell><Cell><Data ss:Type="String">true</Data></Cell></Row><Row ss:AutoFitHeight="0" ss:Height="12.816"><Cell><Data ss:Type="String">hsa-miR-495-3p</Data></Cell><Cell><Data ss:Type="String">FOXO1</Data></Cell><Cell><Data ss:Type="String">true</Data></Cell><Cell><Data ss:Type="String">true</Data></Cell><Cell><Data ss:Type="String">false</Data></Cell><Cell><Data ss:Type="String">true</Data></Cell></Row><Row ss:AutoFitHeight="0" ss:Height="12.816"><Cell><Data ss:Type="String">hsa-miR-495-3p</Data></Cell><Cell><Data ss:Type="String">FZD4</Data></Cell><Cell><Data ss:Type="String">false</Data></Cell><Cell><Data ss:Type="String">false</Data></Cell><Cell><Data ss:Type="String">false</Data></Cell><Cell><Data ss:Type="String">true</Data></Cell></Row><Row ss:AutoFitHeight="0" ss:Height="12.816"><Cell><Data ss:Type="String">hsa-miR-495-3p</Data></Cell><Cell><Data ss:Type="String">GDF10</Data></Cell><Cell><Data ss:Type="String">true</Data></Cell><Cell><Data ss:Type="String">false</Data></Cell><Cell><Data ss:Type="String">false</Data></Cell><Cell><Data ss:Type="String">true</Data></Cell></Row><Row ss:AutoFitHeight="0" ss:Height="12.816"><Cell><Data ss:Type="String">hsa-miR-495-3p</Data></Cell><Cell><Data ss:Type="String">GPR116</Data></Cell><Cell><Data ss:Type="String">false</Data></Cell><Cell><Data ss:Type="String">false</Data></Cell><Cell><Data ss:Type="String">false</Data></Cell><Cell><Data ss:Type="String">true</Data></Cell></Row><Row ss:AutoFitHeight="0" ss:Height="12.816"><Cell><Data ss:Type="String">hsa-miR-495-3p</Data></Cell><Cell><Data ss:Type="String">GPR124</Data></Cell><Cell><Data ss:Type="String">true</Data></Cell><Cell><Data ss:Type="String">false</Data></Cell><Cell><Data ss:Type="String">false</Data></Cell><Cell><Data ss:Type="String">false</Data></Cell></Row><Row ss:Index="664" ss:AutoFitHeight="0" ss:Height="12.816"><Cell><Data ss:Type="String">hsa-miR-495-3p</Data></Cell><Cell><Data ss:Type="String">GREM2</Data></Cell><Cell><Data ss:Type="String">true</Data></Cell><Cell><Data ss:Type="String">true</Data></Cell><Cell><Data ss:Type="String">false</Data></Cell><Cell><Data ss:Type="String">true</Data></Cell></Row><Row ss:AutoFitHeight="0" ss:Height="12.816"><Cell><Data ss:Type="String">hsa-miR-495-3p</Data></Cell><Cell><Data ss:Type="String">GSTM5</Data></Cell><Cell><Data ss:Type="String">true</Data></Cell><Cell><Data ss:Type="String">true</Data></Cell><Cell><Data ss:Type="String">false</Data></Cell><Cell><Data ss:Type="String">true</Data></Cell></Row><Row ss:AutoFitHeight="0" ss:Height="12.816"><Cell><Data ss:Type="String">hsa-miR-495-3p</Data></Cell><Cell><Data ss:Type="String">HSPB6</Data></Cell><Cell><Data ss:Type="String">true</Data></Cell><Cell><Data ss:Type="String">false</Data></Cell><Cell><Data ss:Type="String">false</Data></Cell><Cell><Data ss:Type="String">true</Data></Cell></Row><Row ss:AutoFitHeight="0" ss:Height="12.816"><Cell><Data ss:Type="String">hsa-miR-495-3p</Data></Cell><Cell><Data ss:Type="String">IGF1</Data></Cell><Cell><Data ss:Type="String">true</Data></Cell><Cell><Data ss:Type="String">false</Data></Cell><Cell><Data ss:Type="String">false</Data></Cell><Cell><Data ss:Type="String">false</Data></Cell></Row><Row ss:AutoFitHeight="0" ss:Height="12.816"><Cell><Data ss:Type="String">hsa-miR-495-3p</Data></Cell><Cell><Data ss:Type="String">INMT</Data></Cell><Cell><Data ss:Type="String">true</Data></Cell><Cell><Data ss:Type="String">true</Data></Cell><Cell><Data ss:Type="String">false</Data></Cell><Cell><Data ss:Type="String">true</Data></Cell></Row><Row ss:Index="669" ss:AutoFitHeight="0" ss:Height="12.816"><Cell><Data ss:Type="String">hsa-miR-495-3p</Data></Cell><Cell><Data ss:Type="String">KIRREL</Data></Cell><Cell><Data ss:Type="String">true</Data></Cell><Cell><Data ss:Type="String">true</Data></Cell><Cell><Data ss:Type="String">false</Data></Cell><Cell><Data ss:Type="String">true</Data></Cell></Row><Row ss:AutoFitHeight="0" ss:Height="12.816"><Cell><Data ss:Type="String">hsa-miR-495-3p</Data></Cell><Cell><Data ss:Type="String">LAMA2</Data></Cell><Cell><Data ss:Type="String">true</Data></Cell><Cell><Data ss:Type="String">false</Data></Cell><Cell><Data ss:Type="String">false</Data></Cell><Cell><Data ss:Type="String">false</Data></Cell></Row><Row ss:AutoFitHeight="0" ss:Height="12.816"><Cell><Data ss:Type="String">hsa-miR-495-3p</Data></Cell><Cell><Data ss:Type="String">LDB2</Data></Cell><Cell><Data ss:Type="String">true</Data></Cell><Cell><Data ss:Type="String">true</Data></Cell><Cell><Data ss:Type="String">false</Data></Cell><Cell><Data ss:Type="String">true</Data></Cell></Row><Row ss:AutoFitHeight="0" ss:Height="12.816"><Cell><Data ss:Type="String">hsa-miR-495-3p</Data></Cell><Cell><Data ss:Type="String">LHFP</Data></Cell><Cell><Data ss:Type="String">true</Data></Cell><Cell><Data ss:Type="String">false</Data></Cell><Cell><Data ss:Type="String">false</Data></Cell><Cell><Data ss:Type="String">true</Data></Cell></Row><Row ss:AutoFitHeight="0" ss:Height="12.816"><Cell><Data ss:Type="String">hsa-miR-495-3p</Data></Cell><Cell><Data ss:Type="String">LMOD1</Data></Cell><Cell><Data ss:Type="String">true</Data></Cell><Cell><Data ss:Type="String">true</Data></Cell><Cell><Data ss:Type="String">false</Data></Cell><Cell><Data ss:Type="String">true</Data></Cell></Row><Row ss:AutoFitHeight="0" ss:Height="12.816"><Cell><Data ss:Type="String">hsa-miR-495-3p</Data></Cell><Cell><Data ss:Type="String">LPHN3</Data></Cell><Cell><Data ss:Type="String">true</Data></Cell><Cell><Data ss:Type="String">true</Data></Cell><Cell><Data ss:Type="String">false</Data></Cell><Cell><Data ss:Type="String">true</Data></Cell></Row><Row ss:Index="675" ss:AutoFitHeight="0" ss:Height="12.816"><Cell><Data ss:Type="String">hsa-miR-495-3p</Data></Cell><Cell><Data ss:Type="String">LRCH2</Data></Cell><Cell><Data ss:Type="String">true</Data></Cell><Cell><Data ss:Type="String">true</Data></Cell><Cell><Data ss:Type="String">false</Data></Cell><Cell><Data ss:Type="String">false</Data></Cell></Row><Row ss:AutoFitHeight="0" ss:Height="12.816"><Cell><Data ss:Type="String">hsa-miR-495-3p</Data></Cell><Cell><Data ss:Type="String">LRRC70</Data></Cell><Cell><Data ss:Type="String">true</Data></Cell><Cell><Data ss:Type="String">true</Data></Cell><Cell><Data ss:Type="String">false</Data></Cell><Cell><Data ss:Type="String">true</Data></Cell></Row><Row ss:AutoFitHeight="0" ss:Height="12.816"><Cell><Data ss:Type="String">hsa-miR-495-3p</Data></Cell><Cell><Data ss:Type="String">LRRN3</Data></Cell><Cell><Data ss:Type="String">false</Data></Cell><Cell><Data ss:Type="String">true</Data></Cell><Cell><Data ss:Type="String">false</Data></Cell><Cell><Data ss:Type="String">false</Data></Cell></Row><Row ss:AutoFitHeight="0" ss:Height="12.816"><Cell><Data ss:Type="String">hsa-miR-495-3p</Data></Cell><Cell><Data ss:Type="String">LRRN4CL</Data></Cell><Cell><Data ss:Type="String">true</Data></Cell><Cell><Data ss:Type="String">false</Data></Cell><Cell><Data ss:Type="String">false</Data></Cell><Cell><Data ss:Type="String">true</Data></Cell></Row><Row ss:AutoFitHeight="0" ss:Height="12.816"><Cell><Data ss:Type="String">hsa-miR-495-3p</Data></Cell><Cell><Data ss:Type="String">LRRTM2</Data></Cell><Cell><Data ss:Type="String">true</Data></Cell><Cell><Data ss:Type="String">true</Data></Cell><Cell><Data ss:Type="String">false</Data></Cell><Cell><Data ss:Type="String">true</Data></Cell></Row><Row ss:AutoFitHeight="0" ss:Height="12.816"><Cell><Data ss:Type="String">hsa-miR-495-3p</Data></Cell><Cell><Data ss:Type="String">MAB21L1</Data></Cell><Cell><Data ss:Type="String">true</Data></Cell><Cell><Data ss:Type="String">true</Data></Cell><Cell><Data ss:Type="String">false</Data></Cell><Cell><Data ss:Type="String">true</Data></Cell></Row><Row ss:Index="681" ss:AutoFitHeight="0" ss:Height="12.816"><Cell><Data ss:Type="String">hsa-miR-495-3p</Data></Cell><Cell><Data ss:Type="String">MAMDC2</Data></Cell><Cell><Data ss:Type="String">true</Data></Cell><Cell><Data ss:Type="String">true</Data></Cell><Cell><Data ss:Type="String">false</Data></Cell><Cell><Data ss:Type="String">true</Data></Cell></Row><Row ss:AutoFitHeight="0" ss:Height="12.816"><Cell><Data ss:Type="String">hsa-miR-495-3p</Data></Cell><Cell><Data ss:Type="String">MFAP4</Data></Cell><Cell><Data ss:Type="String">true</Data></Cell><Cell><Data ss:Type="String">true</Data></Cell><Cell><Data ss:Type="String">false</Data></Cell><Cell><Data ss:Type="String">false</Data></Cell></Row><Row ss:AutoFitHeight="0" ss:Height="12.816"><Cell><Data ss:Type="String">hsa-miR-495-3p</Data></Cell><Cell><Data ss:Type="String">MMRN2</Data></Cell><Cell><Data ss:Type="String">true</Data></Cell><Cell><Data ss:Type="String">false</Data></Cell><Cell><Data ss:Type="String">false</Data></Cell><Cell><Data ss:Type="String">false</Data></Cell></Row><Row ss:AutoFitHeight="0" ss:Height="12.816"><Cell><Data ss:Type="String">hsa-miR-495-3p</Data></Cell><Cell><Data ss:Type="String">MRGPRF</Data></Cell><Cell><Data ss:Type="String">true</Data></Cell><Cell><Data ss:Type="String">false</Data></Cell><Cell><Data ss:Type="String">false</Data></Cell><Cell><Data ss:Type="String">true</Data></Cell></Row><Row ss:AutoFitHeight="0" ss:Height="12.816"><Cell><Data ss:Type="String">hsa-miR-495-3p</Data></Cell><Cell><Data ss:Type="String">MYCT1</Data></Cell><Cell><Data ss:Type="String">true</Data></Cell><Cell><Data ss:Type="String">true</Data></Cell><Cell><Data ss:Type="String">false</Data></Cell><Cell><Data ss:Type="String">true</Data></Cell></Row><Row ss:AutoFitHeight="0" ss:Height="12.816"><Cell><Data ss:Type="String">hsa-miR-495-3p</Data></Cell><Cell><Data ss:Type="String">MYH11</Data></Cell><Cell><Data ss:Type="String">true</Data></Cell><Cell><Data ss:Type="String">true</Data></Cell><Cell><Data ss:Type="String">false</Data></Cell><Cell><Data ss:Type="String">true</Data></Cell></Row><Row ss:Index="687" ss:AutoFitHeight="0" ss:Height="12.816"><Cell><Data ss:Type="String">hsa-miR-495-3p</Data></Cell><Cell><Data ss:Type="String">MYLK</Data></Cell><Cell><Data ss:Type="String">true</Data></Cell><Cell><Data ss:Type="String">true</Data></Cell><Cell><Data ss:Type="String">false</Data></Cell><Cell><Data ss:Type="String">true</Data></Cell></Row><Row ss:AutoFitHeight="0" ss:Height="12.816"><Cell><Data ss:Type="String">hsa-miR-495-3p</Data></Cell><Cell><Data ss:Type="String">NDST1</Data></Cell><Cell><Data ss:Type="String">true</Data></Cell><Cell><Data ss:Type="String">false</Data></Cell><Cell><Data ss:Type="String">false</Data></Cell><Cell><Data ss:Type="String">false</Data></Cell></Row><Row ss:AutoFitHeight="0" ss:Height="12.816"><Cell><Data ss:Type="String">hsa-miR-495-3p</Data></Cell><Cell><Data ss:Type="String">NPR2</Data></Cell><Cell><Data ss:Type="String">true</Data></Cell><Cell><Data ss:Type="String">true</Data></Cell><Cell><Data ss:Type="String">false</Data></Cell><Cell><Data ss:Type="String">true</Data></Cell></Row><Row ss:AutoFitHeight="0" ss:Height="12.816"><Cell><Data ss:Type="String">hsa-miR-495-3p</Data></Cell><Cell><Data ss:Type="String">NR5A2</Data></Cell><Cell><Data ss:Type="String">true</Data></Cell><Cell><Data ss:Type="String">true</Data></Cell><Cell><Data ss:Type="String">false</Data></Cell><Cell><Data ss:Type="String">false</Data></Cell></Row><Row ss:AutoFitHeight="0" ss:Height="12.816"><Cell><Data ss:Type="String">hsa-miR-495-3p</Data></Cell><Cell><Data ss:Type="String">OGN</Data></Cell><Cell><Data ss:Type="String">true</Data></Cell><Cell><Data ss:Type="String">false</Data></Cell><Cell><Data ss:Type="String">false</Data></Cell><Cell><Data ss:Type="String">false</Data></Cell></Row><Row ss:AutoFitHeight="0" ss:Height="12.816"><Cell><Data ss:Type="String">hsa-miR-495-3p</Data></Cell><Cell><Data ss:Type="String">PAMR1</Data></Cell><Cell><Data ss:Type="String">true</Data></Cell><Cell><Data ss:Type="String">true</Data></Cell><Cell><Data ss:Type="String">false</Data></Cell><Cell><Data ss:Type="String">true</Data></Cell></Row><Row ss:Index="693" ss:AutoFitHeight="0" ss:Height="12.816"><Cell><Data ss:Type="String">hsa-miR-495-3p</Data></Cell><Cell><Data ss:Type="String">PCDHB5</Data></Cell><Cell><Data ss:Type="String">false</Data></Cell><Cell><Data ss:Type="String">true</Data></Cell><Cell><Data ss:Type="String">false</Data></Cell><Cell><Data ss:Type="String">false</Data></Cell></Row><Row ss:AutoFitHeight="0" ss:Height="12.816"><Cell><Data ss:Type="String">hsa-miR-495-3p</Data></Cell><Cell><Data ss:Type="String">PCDHGA3</Data></Cell><Cell><Data ss:Type="String">true</Data></Cell><Cell><Data ss:Type="String">false</Data></Cell><Cell><Data ss:Type="String">false</Data></Cell><Cell><Data ss:Type="String">false</Data></Cell></Row><Row ss:AutoFitHeight="0" ss:Height="12.816"><Cell><Data ss:Type="String">hsa-miR-495-3p</Data></Cell><Cell><Data ss:Type="String">PCDHGB7</Data></Cell><Cell><Data ss:Type="String">true</Data></Cell><Cell><Data ss:Type="String">true</Data></Cell><Cell><Data ss:Type="String">false</Data></Cell><Cell><Data ss:Type="String">true</Data></Cell></Row><Row ss:AutoFitHeight="0" ss:Height="12.816"><Cell><Data ss:Type="String">hsa-miR-495-3p</Data></Cell><Cell><Data ss:Type="String">PCNA</Data></Cell><Cell><Data ss:Type="String">true</Data></Cell><Cell><Data ss:Type="String">false</Data></Cell><Cell><Data ss:Type="String">false</Data></Cell><Cell><Data ss:Type="String">true</Data></Cell></Row><Row ss:AutoFitHeight="0" ss:Height="12.816"><Cell><Data ss:Type="String">hsa-miR-495-3p</Data></Cell><Cell><Data ss:Type="String">PDE2A</Data></Cell><Cell><Data ss:Type="String">true</Data></Cell><Cell><Data ss:Type="String">true</Data></Cell><Cell><Data ss:Type="String">false</Data></Cell><Cell><Data ss:Type="String">true</Data></Cell></Row><Row ss:AutoFitHeight="0" ss:Height="12.816"><Cell><Data ss:Type="String">hsa-miR-495-3p</Data></Cell><Cell><Data ss:Type="String">PDGFRA</Data></Cell><Cell><Data ss:Type="String">true</Data></Cell><Cell><Data ss:Type="String">false</Data></Cell><Cell><Data ss:Type="String">false</Data></Cell><Cell><Data ss:Type="String">true</Data></Cell></Row><Row ss:Index="699" ss:AutoFitHeight="0" ss:Height="12.816"><Cell><Data ss:Type="String">hsa-miR-495-3p</Data></Cell><Cell><Data ss:Type="String">PEAR1</Data></Cell><Cell><Data ss:Type="String">true</Data></Cell><Cell><Data ss:Type="String">true</Data></Cell><Cell><Data ss:Type="String">false</Data></Cell><Cell><Data ss:Type="String">true</Data></Cell></Row><Row ss:AutoFitHeight="0" ss:Height="12.816"><Cell><Data ss:Type="String">hsa-miR-495-3p</Data></Cell><Cell><Data ss:Type="String">PENK</Data></Cell><Cell><Data ss:Type="String">true</Data></Cell><Cell><Data ss:Type="String">true</Data></Cell><Cell><Data ss:Type="String">false</Data></Cell><Cell><Data ss:Type="String">true</Data></Cell></Row><Row ss:AutoFitHeight="0" ss:Height="12.816"><Cell><Data ss:Type="String">hsa-miR-495-3p</Data></Cell><Cell><Data ss:Type="String">PGM5</Data></Cell><Cell><Data ss:Type="String">true</Data></Cell><Cell><Data ss:Type="String">true</Data></Cell><Cell><Data ss:Type="String">false</Data></Cell><Cell><Data ss:Type="String">true</Data></Cell></Row><Row ss:AutoFitHeight="0" ss:Height="12.816"><Cell><Data ss:Type="String">hsa-miR-495-3p</Data></Cell><Cell><Data ss:Type="String">PHYHIP</Data></Cell><Cell><Data ss:Type="String">true</Data></Cell><Cell><Data ss:Type="String">true</Data></Cell><Cell><Data ss:Type="String">false</Data></Cell><Cell><Data ss:Type="String">true</Data></Cell></Row><Row ss:AutoFitHeight="0" ss:Height="12.816"><Cell><Data ss:Type="String">hsa-miR-495-3p</Data></Cell><Cell><Data ss:Type="String">PLAC9</Data></Cell><Cell><Data ss:Type="String">true</Data></Cell><Cell><Data ss:Type="String">false</Data></Cell><Cell><Data ss:Type="String">false</Data></Cell><Cell><Data ss:Type="String">true</Data></Cell></Row><Row ss:AutoFitHeight="0" ss:Height="12.816"><Cell><Data ss:Type="String">hsa-miR-495-3p</Data></Cell><Cell><Data ss:Type="String">PRDM5</Data></Cell><Cell><Data ss:Type="String">true</Data></Cell><Cell><Data ss:Type="String">false</Data></Cell><Cell><Data ss:Type="String">false</Data></Cell><Cell><Data ss:Type="String">false</Data></Cell></Row><Row ss:Index="705" ss:AutoFitHeight="0" ss:Height="12.816"><Cell><Data ss:Type="String">hsa-miR-495-3p</Data></Cell><Cell><Data ss:Type="String">PROS1</Data></Cell><Cell><Data ss:Type="String">true</Data></Cell><Cell><Data ss:Type="String">false</Data></Cell><Cell><Data ss:Type="String">false</Data></Cell><Cell><Data ss:Type="String">true</Data></Cell></Row><Row ss:AutoFitHeight="0" ss:Height="12.816"><Cell><Data ss:Type="String">hsa-miR-495-3p</Data></Cell><Cell><Data ss:Type="String">PTPN21</Data></Cell><Cell><Data ss:Type="String">true</Data></Cell><Cell><Data ss:Type="String">false</Data></Cell><Cell><Data ss:Type="String">false</Data></Cell><Cell><Data ss:Type="String">true</Data></Cell></Row><Row ss:AutoFitHeight="0" ss:Height="12.816"><Cell><Data ss:Type="String">hsa-miR-495-3p</Data></Cell><Cell><Data ss:Type="String">PTPRB</Data></Cell><Cell><Data ss:Type="String">true</Data></Cell><Cell><Data ss:Type="String">false</Data></Cell><Cell><Data ss:Type="String">false</Data></Cell><Cell><Data ss:Type="String">false</Data></Cell></Row><Row ss:AutoFitHeight="0" ss:Height="12.816"><Cell><Data ss:Type="String">hsa-miR-495-3p</Data></Cell><Cell><Data ss:Type="String">RUNX1T1</Data></Cell><Cell><Data ss:Type="String">true</Data></Cell><Cell><Data ss:Type="String">true</Data></Cell><Cell><Data ss:Type="String">false</Data></Cell><Cell><Data ss:Type="String">true</Data></Cell></Row><Row ss:AutoFitHeight="0" ss:Height="12.816"><Cell><Data ss:Type="String">hsa-miR-495-3p</Data></Cell><Cell><Data ss:Type="String">SCN2B</Data></Cell><Cell><Data ss:Type="String">true</Data></Cell><Cell><Data ss:Type="String">true</Data></Cell><Cell><Data ss:Type="String">false</Data></Cell><Cell><Data ss:Type="String">true</Data></Cell></Row><Row ss:AutoFitHeight="0" ss:Height="12.816"><Cell><Data ss:Type="String">hsa-miR-495-3p</Data></Cell><Cell><Data ss:Type="String">SEMA5A</Data></Cell><Cell><Data ss:Type="String">true</Data></Cell><Cell><Data ss:Type="String">false</Data></Cell><Cell><Data ss:Type="String">false</Data></Cell><Cell><Data ss:Type="String">false</Data></Cell></Row><Row ss:Index="711" ss:AutoFitHeight="0" ss:Height="12.816"><Cell><Data ss:Type="String">hsa-miR-495-3p</Data></Cell><Cell><Data ss:Type="String">SHE</Data></Cell><Cell><Data ss:Type="String">true</Data></Cell><Cell><Data ss:Type="String">true</Data></Cell><Cell><Data ss:Type="String">false</Data></Cell><Cell><Data ss:Type="String">true</Data></Cell></Row><Row ss:AutoFitHeight="0" ss:Height="12.816"><Cell><Data ss:Type="String">hsa-miR-495-3p</Data></Cell><Cell><Data ss:Type="String">SHROOM4</Data></Cell><Cell><Data ss:Type="String">true</Data></Cell><Cell><Data ss:Type="String">false</Data></Cell><Cell><Data ss:Type="String">false</Data></Cell><Cell><Data ss:Type="String">false</Data></Cell></Row><Row ss:AutoFitHeight="0" ss:Height="12.816"><Cell><Data ss:Type="String">hsa-miR-495-3p</Data></Cell><Cell><Data ss:Type="String">SLIT3</Data></Cell><Cell><Data ss:Type="String">true</Data></Cell><Cell><Data ss:Type="String">false</Data></Cell><Cell><Data ss:Type="String">false</Data></Cell><Cell><Data ss:Type="String">false</Data></Cell></Row><Row ss:AutoFitHeight="0" ss:Height="12.816"><Cell><Data ss:Type="String">hsa-miR-495-3p</Data></Cell><Cell><Data ss:Type="String">SPRY1</Data></Cell><Cell><Data ss:Type="String">true</Data></Cell><Cell><Data ss:Type="String">false</Data></Cell><Cell><Data ss:Type="String">false</Data></Cell><Cell><Data ss:Type="String">true</Data></Cell></Row><Row ss:AutoFitHeight="0" ss:Height="12.816"><Cell><Data ss:Type="String">hsa-miR-495-3p</Data></Cell><Cell><Data ss:Type="String">SRPX</Data></Cell><Cell><Data ss:Type="String">true</Data></Cell><Cell><Data ss:Type="String">false</Data></Cell><Cell><Data ss:Type="String">false</Data></Cell><Cell><Data ss:Type="String">true</Data></Cell></Row><Row ss:AutoFitHeight="0" ss:Height="12.816"><Cell><Data ss:Type="String">hsa-miR-495-3p</Data></Cell><Cell><Data ss:Type="String">SVEP1</Data></Cell><Cell><Data ss:Type="String">true</Data></Cell><Cell><Data ss:Type="String">false</Data></Cell><Cell><Data ss:Type="String">false</Data></Cell><Cell><Data ss:Type="String">true</Data></Cell></Row><Row ss:Index="717" ss:AutoFitHeight="0" ss:Height="12.816"><Cell><Data ss:Type="String">hsa-miR-495-3p</Data></Cell><Cell><Data ss:Type="String">SYNPO</Data></Cell><Cell><Data ss:Type="String">false</Data></Cell><Cell><Data ss:Type="String">true</Data></Cell><Cell><Data ss:Type="String">false</Data></Cell><Cell><Data ss:Type="String">false</Data></Cell></Row><Row ss:AutoFitHeight="0" ss:Height="12.816"><Cell><Data ss:Type="String">hsa-miR-495-3p</Data></Cell><Cell><Data ss:Type="String">TACC1</Data></Cell><Cell><Data ss:Type="String">false</Data></Cell><Cell><Data ss:Type="String">true</Data></Cell><Cell><Data ss:Type="String">false</Data></Cell><Cell><Data ss:Type="String">true</Data></Cell></Row><Row ss:AutoFitHeight="0" ss:Height="12.816"><Cell><Data ss:Type="String">hsa-miR-495-3p</Data></Cell><Cell><Data ss:Type="String">TCEAL7</Data></Cell><Cell><Data ss:Type="String">true</Data></Cell><Cell><Data ss:Type="String">true</Data></Cell><Cell><Data ss:Type="String">false</Data></Cell><Cell><Data ss:Type="String">true</Data></Cell></Row><Row ss:AutoFitHeight="0" ss:Height="12.816"><Cell><Data ss:Type="String">hsa-miR-495-3p</Data></Cell><Cell><Data ss:Type="String">TEK</Data></Cell><Cell><Data ss:Type="String">false</Data></Cell><Cell><Data ss:Type="String">true</Data></Cell><Cell><Data ss:Type="String">false</Data></Cell><Cell><Data ss:Type="String">false</Data></Cell></Row><Row ss:AutoFitHeight="0" ss:Height="12.816"><Cell><Data ss:Type="String">hsa-miR-495-3p</Data></Cell><Cell><Data ss:Type="String">TGFBR2</Data></Cell><Cell><Data ss:Type="String">true</Data></Cell><Cell><Data ss:Type="String">true</Data></Cell><Cell><Data ss:Type="String">false</Data></Cell><Cell><Data ss:Type="String">true</Data></Cell></Row><Row ss:AutoFitHeight="0" ss:Height="12.816"><Cell><Data ss:Type="String">hsa-miR-495-3p</Data></Cell><Cell><Data ss:Type="String">THSD1</Data></Cell><Cell><Data ss:Type="String">true</Data></Cell><Cell><Data ss:Type="String">false</Data></Cell><Cell><Data ss:Type="String">false</Data></Cell><Cell><Data ss:Type="String">true</Data></Cell></Row><Row ss:Index="723" ss:AutoFitHeight="0" ss:Height="12.816"><Cell><Data ss:Type="String">hsa-miR-495-3p</Data></Cell><Cell><Data ss:Type="String">TLL1</Data></Cell><Cell><Data ss:Type="String">true</Data></Cell><Cell><Data ss:Type="String">false</Data></Cell><Cell><Data ss:Type="String">false</Data></Cell><Cell><Data ss:Type="String">false</Data></Cell></Row><Row ss:AutoFitHeight="0" ss:Height="12.816"><Cell><Data ss:Type="String">hsa-miR-495-3p</Data></Cell><Cell><Data ss:Type="String">TNS1</Data></Cell><Cell><Data ss:Type="String">true</Data></Cell><Cell><Data ss:Type="String">false</Data></Cell><Cell><Data ss:Type="String">false</Data></Cell><Cell><Data ss:Type="String">true</Data></Cell></Row><Row ss:AutoFitHeight="0" ss:Height="12.816"><Cell><Data ss:Type="String">hsa-miR-495-3p</Data></Cell><Cell><Data ss:Type="String">TNXB</Data></Cell><Cell><Data ss:Type="String">true</Data></Cell><Cell><Data ss:Type="String">false</Data></Cell><Cell><Data ss:Type="String">false</Data></Cell><Cell><Data ss:Type="String">true</Data></Cell></Row><Row ss:AutoFitHeight="0" ss:Height="12.816"><Cell><Data ss:Type="String">hsa-miR-495-3p</Data></Cell><Cell><Data ss:Type="String">TSHZ2</Data></Cell><Cell><Data ss:Type="String">true</Data></Cell><Cell><Data ss:Type="String">true</Data></Cell><Cell><Data ss:Type="String">false</Data></Cell><Cell><Data ss:Type="String">true</Data></Cell></Row><Row ss:AutoFitHeight="0" ss:Height="12.816"><Cell><Data ss:Type="String">hsa-miR-495-3p</Data></Cell><Cell><Data ss:Type="String">VWF</Data></Cell><Cell><Data ss:Type="String">true</Data></Cell><Cell><Data ss:Type="String">true</Data></Cell><Cell><Data ss:Type="String">false</Data></Cell><Cell><Data ss:Type="String">false</Data></Cell></Row><Row ss:AutoFitHeight="0" ss:Height="12.816"><Cell><Data ss:Type="String">hsa-miR-495-3p</Data></Cell><Cell><Data ss:Type="String">ZBTB4</Data></Cell><Cell><Data ss:Type="String">true</Data></Cell><Cell><Data ss:Type="String">true</Data></Cell><Cell><Data ss:Type="String">false</Data></Cell><Cell><Data ss:Type="String">false</Data></Cell></Row><Row ss:Index="729" ss:AutoFitHeight="0" ss:Height="12.816"><Cell><Data ss:Type="String">hsa-miR-654-3p</Data></Cell><Cell><Data ss:Type="String">FOXO1</Data></Cell><Cell><Data ss:Type="String">false</Data></Cell><Cell><Data ss:Type="String">true</Data></Cell><Cell><Data ss:Type="String">false</Data></Cell><Cell><Data ss:Type="String">false</Data></Cell></Row><Row ss:AutoFitHeight="0" ss:Height="12.816"><Cell><Data ss:Type="String">hsa-miR-654-3p</Data></Cell><Cell><Data ss:Type="String">PODN</Data></Cell><Cell><Data ss:Type="String">false</Data></Cell><Cell><Data ss:Type="String">true</Data></Cell><Cell><Data ss:Type="String">false</Data></Cell><Cell><Data ss:Type="String">false</Data></Cell></Row><Row ss:AutoFitHeight="0" ss:Height="12.816"><Cell><Data ss:Type="String">hsa-miR-654-5p</Data></Cell><Cell><Data ss:Type="String">CPE</Data></Cell><Cell><Data ss:Type="String">true</Data></Cell><Cell><Data ss:Type="String">true</Data></Cell><Cell><Data ss:Type="String">false</Data></Cell><Cell><Data ss:Type="String">false</Data></Cell></Row><Row ss:AutoFitHeight="0" ss:Height="12.816"><Cell><Data ss:Type="String">hsa-miR-654-5p</Data></Cell><Cell><Data ss:Type="String">CXCL12</Data></Cell><Cell><Data ss:Type="String">true</Data></Cell><Cell><Data ss:Type="String">true</Data></Cell><Cell><Data ss:Type="String">false</Data></Cell><Cell><Data ss:Type="String">false</Data></Cell></Row><Row ss:AutoFitHeight="0" ss:Height="12.816"><Cell><Data ss:Type="String">hsa-miR-654-5p</Data></Cell><Cell><Data ss:Type="String">KIF18B</Data></Cell><Cell><Data ss:Type="String">true</Data></Cell><Cell><Data ss:Type="String">false</Data></Cell><Cell><Data ss:Type="String">false</Data></Cell><Cell><Data ss:Type="String">false</Data></Cell></Row><Row ss:AutoFitHeight="0" ss:Height="12.816"><Cell><Data ss:Type="String">hsa-miR-654-5p</Data></Cell><Cell><Data ss:Type="String">KLF9</Data></Cell><Cell><Data ss:Type="String">true</Data></Cell><Cell><Data ss:Type="String">true</Data></Cell><Cell><Data ss:Type="String">false</Data></Cell><Cell><Data ss:Type="String">false</Data></Cell></Row><Row ss:Index="735" ss:AutoFitHeight="0" ss:Height="12.816"><Cell><Data ss:Type="String">hsa-miR-654-5p</Data></Cell><Cell><Data ss:Type="String">MAB21L1</Data></Cell><Cell><Data ss:Type="String">true</Data></Cell><Cell><Data ss:Type="String">false</Data></Cell><Cell><Data ss:Type="String">false</Data></Cell><Cell><Data ss:Type="String">false</Data></Cell></Row><Row ss:AutoFitHeight="0" ss:Height="12.816"><Cell><Data ss:Type="String">hsa-miR-654-5p</Data></Cell><Cell><Data ss:Type="String">PCDHB12</Data></Cell><Cell><Data ss:Type="String">true</Data></Cell><Cell><Data ss:Type="String">false</Data></Cell><Cell><Data ss:Type="String">false</Data></Cell><Cell><Data ss:Type="String">false</Data></Cell></Row><Row ss:AutoFitHeight="0" ss:Height="12.816"><Cell><Data ss:Type="String">hsa-miR-654-5p</Data></Cell><Cell><Data ss:Type="String">RAD51AP1</Data></Cell><Cell><Data ss:Type="String">true</Data></Cell><Cell><Data ss:Type="String">false</Data></Cell><Cell><Data ss:Type="String">false</Data></Cell><Cell><Data ss:Type="String">false</Data></Cell></Row><Row ss:AutoFitHeight="0" ss:Height="12.816"><Cell><Data ss:Type="String">hsa-miR-665</Data></Cell><Cell><Data ss:Type="String">LALBA</Data></Cell><Cell><Data ss:Type="String">false</Data></Cell><Cell><Data ss:Type="String">true</Data></Cell><Cell><Data ss:Type="String">false</Data></Cell><Cell><Data ss:Type="String">false</Data></Cell></Row><Row ss:AutoFitHeight="0" ss:Height="12.816"><Cell><Data ss:Type="String">hsa-miR-665</Data></Cell><Cell><Data ss:Type="String">RPS4Y1</Data></Cell><Cell><Data ss:Type="String">false</Data></Cell><Cell><Data ss:Type="String">true</Data></Cell><Cell><Data ss:Type="String">false</Data></Cell><Cell><Data ss:Type="String">false</Data></Cell></Row><Row ss:AutoFitHeight="0" ss:Height="12.816"><Cell><Data ss:Type="String">hsa-miR-758-3p</Data></Cell><Cell><Data ss:Type="String">ACTA2</Data></Cell><Cell><Data ss:Type="String">true</Data></Cell><Cell><Data ss:Type="String">false</Data></Cell><Cell><Data ss:Type="String">false</Data></Cell><Cell><Data ss:Type="String">false</Data></Cell></Row><Row ss:Index="741" ss:AutoFitHeight="0" ss:Height="12.816"><Cell><Data ss:Type="String">hsa-miR-758-3p</Data></Cell><Cell><Data ss:Type="String">C14orf37</Data></Cell><Cell><Data ss:Type="String">false</Data></Cell><Cell><Data ss:Type="String">true</Data></Cell><Cell><Data ss:Type="String">false</Data></Cell><Cell><Data ss:Type="String">false</Data></Cell></Row><Row ss:AutoFitHeight="0" ss:Height="12.816"><Cell><Data ss:Type="String">hsa-miR-758-3p</Data></Cell><Cell><Data ss:Type="String">CPE</Data></Cell><Cell><Data ss:Type="String">true</Data></Cell><Cell><Data ss:Type="String">false</Data></Cell><Cell><Data ss:Type="String">false</Data></Cell><Cell><Data ss:Type="String">false</Data></Cell></Row><Row ss:AutoFitHeight="0" ss:Height="12.816"><Cell><Data ss:Type="String">hsa-miR-758-3p</Data></Cell><Cell><Data ss:Type="String">CXCL12</Data></Cell><Cell><Data ss:Type="String">true</Data></Cell><Cell><Data ss:Type="String">false</Data></Cell><Cell><Data ss:Type="String">false</Data></Cell><Cell><Data ss:Type="String">false</Data></Cell></Row><Row ss:AutoFitHeight="0" ss:Height="12.816"><Cell><Data ss:Type="String">hsa-miR-758-3p</Data></Cell><Cell><Data ss:Type="String">ETV1</Data></Cell><Cell><Data ss:Type="String">true</Data></Cell><Cell><Data ss:Type="String">false</Data></Cell><Cell><Data ss:Type="String">false</Data></Cell><Cell><Data ss:Type="String">false</Data></Cell></Row><Row ss:AutoFitHeight="0" ss:Height="12.816"><Cell><Data ss:Type="String">hsa-miR-758-3p</Data></Cell><Cell><Data ss:Type="String">FGF1</Data></Cell><Cell><Data ss:Type="String">true</Data></Cell><Cell><Data ss:Type="String">false</Data></Cell><Cell><Data ss:Type="String">false</Data></Cell><Cell><Data ss:Type="String">false</Data></Cell></Row><Row ss:AutoFitHeight="0" ss:Height="12.816"><Cell><Data ss:Type="String">hsa-miR-758-3p</Data></Cell><Cell><Data ss:Type="String">FLRT2</Data></Cell><Cell><Data ss:Type="String">true</Data></Cell><Cell><Data ss:Type="String">false</Data></Cell><Cell><Data ss:Type="String">false</Data></Cell><Cell><Data ss:Type="String">false</Data></Cell></Row><Row ss:Index="747" ss:AutoFitHeight="0" ss:Height="12.816"><Cell><Data ss:Type="String">hsa-miR-758-3p</Data></Cell><Cell><Data ss:Type="String">FRMD6</Data></Cell><Cell><Data ss:Type="String">true</Data></Cell><Cell><Data ss:Type="String">false</Data></Cell><Cell><Data ss:Type="String">false</Data></Cell><Cell><Data ss:Type="String">false</Data></Cell></Row><Row ss:AutoFitHeight="0" ss:Height="12.816"><Cell><Data ss:Type="String">hsa-miR-758-3p</Data></Cell><Cell><Data ss:Type="String">GAS7</Data></Cell><Cell><Data ss:Type="String">true</Data></Cell><Cell><Data ss:Type="String">false</Data></Cell><Cell><Data ss:Type="String">false</Data></Cell><Cell><Data ss:Type="String">false</Data></Cell></Row><Row ss:AutoFitHeight="0" ss:Height="12.816"><Cell><Data ss:Type="String">hsa-miR-758-3p</Data></Cell><Cell><Data ss:Type="String">GLI2</Data></Cell><Cell><Data ss:Type="String">true</Data></Cell><Cell><Data ss:Type="String">false</Data></Cell><Cell><Data ss:Type="String">false</Data></Cell><Cell><Data ss:Type="String">false</Data></Cell></Row><Row ss:AutoFitHeight="0" ss:Height="12.816"><Cell><Data ss:Type="String">hsa-miR-758-3p</Data></Cell><Cell><Data ss:Type="String">GLT8D2</Data></Cell><Cell><Data ss:Type="String">true</Data></Cell><Cell><Data ss:Type="String">false</Data></Cell><Cell><Data ss:Type="String">false</Data></Cell><Cell><Data ss:Type="String">false</Data></Cell></Row><Row ss:AutoFitHeight="0" ss:Height="12.816"><Cell><Data ss:Type="String">hsa-miR-758-3p</Data></Cell><Cell><Data ss:Type="String">LOC399959</Data></Cell><Cell><Data ss:Type="String">true</Data></Cell><Cell><Data ss:Type="String">false</Data></Cell><Cell><Data ss:Type="String">false</Data></Cell><Cell><Data ss:Type="String">false</Data></Cell></Row><Row ss:AutoFitHeight="0" ss:Height="12.816"><Cell><Data ss:Type="String">hsa-miR-758-3p</Data></Cell><Cell><Data ss:Type="String">NAP1L3</Data></Cell><Cell><Data ss:Type="String">true</Data></Cell><Cell><Data ss:Type="String">false</Data></Cell><Cell><Data ss:Type="String">false</Data></Cell><Cell><Data ss:Type="String">false</Data></Cell></Row><Row ss:Index="753" ss:AutoFitHeight="0" ss:Height="12.816"><Cell><Data ss:Type="String">hsa-miR-758-3p</Data></Cell><Cell><Data ss:Type="String">OGN</Data></Cell><Cell><Data ss:Type="String">true</Data></Cell><Cell><Data ss:Type="String">false</Data></Cell><Cell><Data ss:Type="String">false</Data></Cell><Cell><Data ss:Type="String">false</Data></Cell></Row><Row ss:AutoFitHeight="0" ss:Height="12.816"><Cell><Data ss:Type="String">hsa-miR-758-3p</Data></Cell><Cell><Data ss:Type="String">PCDHGB7</Data></Cell><Cell><Data ss:Type="String">true</Data></Cell><Cell><Data ss:Type="String">false</Data></Cell><Cell><Data ss:Type="String">false</Data></Cell><Cell><Data ss:Type="String">false</Data></Cell></Row><Row ss:AutoFitHeight="0" ss:Height="12.816"><Cell><Data ss:Type="String">hsa-miR-758-3p</Data></Cell><Cell><Data ss:Type="String">SEMA5A</Data></Cell><Cell><Data ss:Type="String">true</Data></Cell><Cell><Data ss:Type="String">true</Data></Cell><Cell><Data ss:Type="String">false</Data></Cell><Cell><Data ss:Type="String">false</Data></Cell></Row><Row ss:AutoFitHeight="0" ss:Height="12.816"><Cell><Data ss:Type="String">hsa-miR-758-3p</Data></Cell><Cell><Data ss:Type="String">TSHZ3</Data></Cell><Cell><Data ss:Type="String">true</Data></Cell><Cell><Data ss:Type="String">false</Data></Cell><Cell><Data ss:Type="String">false</Data></Cell><Cell><Data ss:Type="String">false</Data></Cell></Row><Row ss:AutoFitHeight="0" ss:Height="12.816"><Cell><Data ss:Type="String">hsa-miR-889-3p</Data></Cell><Cell><Data ss:Type="String">COL14A1</Data></Cell><Cell><Data ss:Type="String">true</Data></Cell><Cell><Data ss:Type="String">false</Data></Cell><Cell><Data ss:Type="String">false</Data></Cell><Cell><Data ss:Type="String">false</Data></Cell></Row><Row ss:AutoFitHeight="0" ss:Height="12.816"><Cell><Data ss:Type="String">hsa-miR-889-3p</Data></Cell><Cell><Data ss:Type="String">GLI2</Data></Cell><Cell><Data ss:Type="String">true</Data></Cell><Cell><Data ss:Type="String">false</Data></Cell><Cell><Data ss:Type="String">false</Data></Cell><Cell><Data ss:Type="String">false</Data></Cell></Row></Table><x:WorksheetOptions/></ss:Worksheet></Workbook>
