# Supplementary material for: Network analysis of EMT and MET micro-RNA regulation in breast cancer
Source: Sci Rep. 2017 Oct 19;7:13534. doi: 10.1038/s41598-017-13903-1 (PMC5648819; doi:10.1038/s41598-017-13903-1)
Supplement: Supplementary file 14 — Table S20 [file 41598_2017_13903_MOESM14_ESM.xml]

<?xml version="1.0" encoding="UTF-8"?>
<?mso-application progid="Excel.Sheet"?><Workbook xmlns:o="urn:schemas-microsoft-com:office:office" xmlns:x2="http://schemas.microsoft.com/office/excel/2003/xml" xmlns:c="urn:schemas-microsoft-com:office:component:spreadsheet" xmlns:html="http://www.w3.org/TR/REC-html40" xmlns:x="urn:schemas-microsoft-com:office:excel" xmlns:ss="urn:schemas-microsoft-com:office:spreadsheet" xmlns:xsi="http://www.w3.org/2001/XMLSchema-instance"><OfficeDocumentSettings xmlns="urn:schemas-microsoft-com:office:office"><Colors><Color><Index>3</Index><RGB>#c0c0c0</RGB></Color></Colors></OfficeDocumentSettings><ExcelWorkbook xmlns="urn:schemas-microsoft-com:office:excel"><WindowHeight>9000</WindowHeight><WindowWidth>13860</WindowWidth><WindowTopX>240</WindowTopX><WindowTopY>75</WindowTopY><ProtectStructure>False</ProtectStructure><ProtectWindows>False</ProtectWindows></ExcelWorkbook><Styles><Style ss:ID="Default" ss:Name="Default"/><Style ss:ID="Result" ss:Name="Result"><Font ss:Bold="1" ss:Italic="1" ss:Underline="Single"/></Style><Style ss:ID="Result2" ss:Name="Result2"><Font ss:Bold="1" ss:Italic="1" ss:Underline="Single"/></Style><Style ss:ID="Heading" ss:Name="Heading"><Font ss:Bold="1" ss:Italic="1" ss:Size="16"/></Style><Style ss:ID="Heading1" ss:Name="Heading1"><Font ss:Bold="1" ss:Italic="1" ss:Size="16"/></Style><Style ss:ID="co1"/><Style ss:ID="co2"/><Style ss:ID="co3"/><Style ss:ID="co4"/><Style ss:ID="co5"/><Style ss:ID="co6"/><Style ss:ID="ta1"/><Style ss:ID="ce1"><NumberFormat ss:Format="General"/></Style></Styles><ss:Worksheet ss:Name="S28"><Table ss:StyleID="ta1"><Column ss:Width="84.3624"/><Column ss:Width="56.6064"/><Column ss:Width="92.0952"/><Column ss:Width="57.348"/><Column ss:Span="1" ss:Width="30.3624"/><Row ss:Height="12.816"><Cell><Data ss:Type="String">miRNA</Data></Cell><Cell><Data ss:Type="String">mRNA</Data></Cell><Cell ss:StyleID="Default"><Data ss:Type="String">Correlation</Data></Cell><Cell ss:StyleID="Default"><Data ss:Type="String">Mutual Information</Data></Cell><Cell ss:StyleID="Default"><Data ss:Type="String">GenMiR++</Data></Cell><Cell ss:StyleID="Default"><Data ss:Type="String">MINE</Data></Cell></Row><Row ss:Height="12.816"><Cell><Data ss:Type="String">hsa-miR-199a-3p</Data></Cell><Cell><Data ss:Type="String">ADAM12</Data></Cell><Cell ss:StyleID="ce1"><Data ss:Type="String">true</Data></Cell><Cell><Data ss:Type="String">false</Data></Cell><Cell><Data ss:Type="String">false</Data></Cell><Cell><Data ss:Type="String">false</Data></Cell></Row><Row ss:Height="12.816"><Cell><Data ss:Type="String">hsa-miR-199a-3p</Data></Cell><Cell><Data ss:Type="String">AEBP1</Data></Cell><Cell ss:StyleID="ce1"><Data ss:Type="String">true</Data></Cell><Cell><Data ss:Type="String">false</Data></Cell><Cell><Data ss:Type="String">false</Data></Cell><Cell><Data ss:Type="String">false</Data></Cell></Row><Row ss:Height="12.816"><Cell><Data ss:Type="String">hsa-miR-199a-3p</Data></Cell><Cell><Data ss:Type="String">BHMT2</Data></Cell><Cell ss:StyleID="ce1"><Data ss:Type="String">false</Data></Cell><Cell ss:StyleID="ce1"><Data ss:Type="String">true</Data></Cell><Cell><Data ss:Type="String">false</Data></Cell><Cell><Data ss:Type="String">false</Data></Cell></Row><Row ss:Height="12.816"><Cell><Data ss:Type="String">hsa-miR-199a-3p</Data></Cell><Cell><Data ss:Type="String">CDH11</Data></Cell><Cell ss:StyleID="ce1"><Data ss:Type="String">true</Data></Cell><Cell><Data ss:Type="String">false</Data></Cell><Cell><Data ss:Type="String">false</Data></Cell><Cell><Data ss:Type="String">false</Data></Cell></Row><Row ss:Height="12.816"><Cell><Data ss:Type="String">hsa-miR-199a-3p</Data></Cell><Cell><Data ss:Type="String">CHSY3</Data></Cell><Cell ss:StyleID="ce1"><Data ss:Type="String">true</Data></Cell><Cell><Data ss:Type="String">false</Data></Cell><Cell><Data ss:Type="String">false</Data></Cell><Cell><Data ss:Type="String">false</Data></Cell></Row><Row ss:Index="7" ss:Height="12.816"><Cell><Data ss:Type="String">hsa-miR-199a-3p</Data></Cell><Cell><Data ss:Type="String">CILP2</Data></Cell><Cell ss:StyleID="ce1"><Data ss:Type="String">true</Data></Cell><Cell><Data ss:Type="String">false</Data></Cell><Cell><Data ss:Type="String">false</Data></Cell><Cell><Data ss:Type="String">false</Data></Cell></Row><Row ss:Height="12.816"><Cell><Data ss:Type="String">hsa-miR-199a-3p</Data></Cell><Cell><Data ss:Type="String">CNIH3</Data></Cell><Cell ss:StyleID="ce1"><Data ss:Type="String">true</Data></Cell><Cell><Data ss:Type="String">false</Data></Cell><Cell><Data ss:Type="String">false</Data></Cell><Cell><Data ss:Type="String">false</Data></Cell></Row><Row ss:Height="12.816"><Cell><Data ss:Type="String">hsa-miR-199a-3p</Data></Cell><Cell><Data ss:Type="String">COL1A2</Data></Cell><Cell ss:StyleID="ce1"><Data ss:Type="String">false</Data></Cell><Cell ss:StyleID="ce1"><Data ss:Type="String">true</Data></Cell><Cell><Data ss:Type="String">false</Data></Cell><Cell><Data ss:Type="String">false</Data></Cell></Row><Row ss:Height="12.816"><Cell><Data ss:Type="String">hsa-miR-199a-3p</Data></Cell><Cell><Data ss:Type="String">COL3A1</Data></Cell><Cell ss:StyleID="ce1"><Data ss:Type="String">false</Data></Cell><Cell ss:StyleID="ce1"><Data ss:Type="String">true</Data></Cell><Cell><Data ss:Type="String">false</Data></Cell><Cell><Data ss:Type="String">false</Data></Cell></Row><Row ss:Height="12.816"><Cell><Data ss:Type="String">hsa-miR-199a-3p</Data></Cell><Cell><Data ss:Type="String">COL8A2</Data></Cell><Cell ss:StyleID="ce1"><Data ss:Type="String">true</Data></Cell><Cell><Data ss:Type="String">false</Data></Cell><Cell><Data ss:Type="String">false</Data></Cell><Cell><Data ss:Type="String">false</Data></Cell></Row><Row ss:Height="12.816"><Cell><Data ss:Type="String">hsa-miR-199a-3p</Data></Cell><Cell><Data ss:Type="String">CORIN</Data></Cell><Cell><Data ss:Type="String">true</Data></Cell><Cell><Data ss:Type="String">true</Data></Cell><Cell><Data ss:Type="String">false</Data></Cell><Cell><Data ss:Type="String">false</Data></Cell></Row><Row ss:Index="13" ss:Height="12.816"><Cell><Data ss:Type="String">hsa-miR-199a-3p</Data></Cell><Cell><Data ss:Type="String">DACT1</Data></Cell><Cell ss:StyleID="ce1"><Data ss:Type="String">true</Data></Cell><Cell><Data ss:Type="String">false</Data></Cell><Cell><Data ss:Type="String">false</Data></Cell><Cell><Data ss:Type="String">false</Data></Cell></Row><Row ss:Height="12.816"><Cell><Data ss:Type="String">hsa-miR-199a-3p</Data></Cell><Cell><Data ss:Type="String">FAP</Data></Cell><Cell ss:StyleID="ce1"><Data ss:Type="String">false</Data></Cell><Cell ss:StyleID="ce1"><Data ss:Type="String">true</Data></Cell><Cell><Data ss:Type="String">false</Data></Cell><Cell><Data ss:Type="String">false</Data></Cell></Row><Row ss:Height="12.816"><Cell><Data ss:Type="String">hsa-miR-199a-3p</Data></Cell><Cell><Data ss:Type="String">FZD2</Data></Cell><Cell ss:StyleID="ce1"><Data ss:Type="String">true</Data></Cell><Cell><Data ss:Type="String">false</Data></Cell><Cell><Data ss:Type="String">false</Data></Cell><Cell><Data ss:Type="String">false</Data></Cell></Row><Row ss:Height="12.816"><Cell><Data ss:Type="String">hsa-miR-199a-3p</Data></Cell><Cell><Data ss:Type="String">GLIS2</Data></Cell><Cell ss:StyleID="ce1"><Data ss:Type="String">true</Data></Cell><Cell><Data ss:Type="String">false</Data></Cell><Cell><Data ss:Type="String">false</Data></Cell><Cell><Data ss:Type="String">false</Data></Cell></Row><Row ss:Height="12.816"><Cell><Data ss:Type="String">hsa-miR-199a-3p</Data></Cell><Cell><Data ss:Type="String">GLT8D2</Data></Cell><Cell ss:StyleID="ce1"><Data ss:Type="String">true</Data></Cell><Cell><Data ss:Type="String">false</Data></Cell><Cell><Data ss:Type="String">false</Data></Cell><Cell><Data ss:Type="String">false</Data></Cell></Row><Row ss:Height="12.816"><Cell><Data ss:Type="String">hsa-miR-199a-3p</Data></Cell><Cell><Data ss:Type="String">GPX8</Data></Cell><Cell ss:StyleID="ce1"><Data ss:Type="String">true</Data></Cell><Cell><Data ss:Type="String">false</Data></Cell><Cell><Data ss:Type="String">false</Data></Cell><Cell><Data ss:Type="String">false</Data></Cell></Row><Row ss:Index="19" ss:Height="12.816"><Cell><Data ss:Type="String">hsa-miR-199a-3p</Data></Cell><Cell><Data ss:Type="String">LRRC15</Data></Cell><Cell ss:StyleID="ce1"><Data ss:Type="String">false</Data></Cell><Cell ss:StyleID="ce1"><Data ss:Type="String">true</Data></Cell><Cell><Data ss:Type="String">false</Data></Cell><Cell><Data ss:Type="String">false</Data></Cell></Row><Row ss:Height="12.816"><Cell><Data ss:Type="String">hsa-miR-199a-3p</Data></Cell><Cell><Data ss:Type="String">MYL9</Data></Cell><Cell ss:StyleID="ce1"><Data ss:Type="String">false</Data></Cell><Cell ss:StyleID="ce1"><Data ss:Type="String">true</Data></Cell><Cell><Data ss:Type="String">false</Data></Cell><Cell><Data ss:Type="String">false</Data></Cell></Row><Row ss:Height="12.816"><Cell><Data ss:Type="String">hsa-miR-199a-3p</Data></Cell><Cell><Data ss:Type="String">P4HA3</Data></Cell><Cell ss:StyleID="ce1"><Data ss:Type="String">false</Data></Cell><Cell ss:StyleID="ce1"><Data ss:Type="String">true</Data></Cell><Cell><Data ss:Type="String">false</Data></Cell><Cell><Data ss:Type="String">false</Data></Cell></Row><Row ss:Height="12.816"><Cell><Data ss:Type="String">hsa-miR-199a-3p</Data></Cell><Cell><Data ss:Type="String">PCDH7</Data></Cell><Cell ss:StyleID="ce1"><Data ss:Type="String">true</Data></Cell><Cell><Data ss:Type="String">false</Data></Cell><Cell><Data ss:Type="String">false</Data></Cell><Cell><Data ss:Type="String">false</Data></Cell></Row><Row ss:Height="12.816"><Cell><Data ss:Type="String">hsa-miR-199a-3p</Data></Cell><Cell><Data ss:Type="String">PLAU</Data></Cell><Cell ss:StyleID="ce1"><Data ss:Type="String">false</Data></Cell><Cell ss:StyleID="ce1"><Data ss:Type="String">true</Data></Cell><Cell><Data ss:Type="String">false</Data></Cell><Cell><Data ss:Type="String">false</Data></Cell></Row><Row ss:Height="12.816"><Cell><Data ss:Type="String">hsa-miR-199a-3p</Data></Cell><Cell><Data ss:Type="String">PODNL1</Data></Cell><Cell ss:StyleID="ce1"><Data ss:Type="String">false</Data></Cell><Cell ss:StyleID="ce1"><Data ss:Type="String">true</Data></Cell><Cell><Data ss:Type="String">false</Data></Cell><Cell><Data ss:Type="String">false</Data></Cell></Row><Row ss:Height="12.816"><Cell><Data ss:Type="String">hsa-miR-199a-3p</Data></Cell><Cell><Data ss:Type="String">POSTN</Data></Cell><Cell><Data ss:Type="String">true</Data></Cell><Cell><Data ss:Type="String">true</Data></Cell><Cell><Data ss:Type="String">false</Data></Cell><Cell><Data ss:Type="String">false</Data></Cell></Row><Row ss:Index="26" ss:Height="12.816"><Cell><Data ss:Type="String">hsa-miR-199a-3p</Data></Cell><Cell><Data ss:Type="String">SGIP1</Data></Cell><Cell ss:StyleID="ce1"><Data ss:Type="String">true</Data></Cell><Cell><Data ss:Type="String">false</Data></Cell><Cell><Data ss:Type="String">false</Data></Cell><Cell><Data ss:Type="String">false</Data></Cell></Row><Row ss:Height="12.816"><Cell><Data ss:Type="String">hsa-miR-199a-3p</Data></Cell><Cell><Data ss:Type="String">SORCS2</Data></Cell><Cell><Data ss:Type="String">true</Data></Cell><Cell><Data ss:Type="String">true</Data></Cell><Cell><Data ss:Type="String">false</Data></Cell><Cell><Data ss:Type="String">false</Data></Cell></Row><Row ss:Height="12.816"><Cell><Data ss:Type="String">hsa-miR-199a-3p</Data></Cell><Cell><Data ss:Type="String">THBS2</Data></Cell><Cell><Data ss:Type="String">true</Data></Cell><Cell><Data ss:Type="String">true</Data></Cell><Cell><Data ss:Type="String">false</Data></Cell><Cell><Data ss:Type="String">false</Data></Cell></Row><Row ss:Height="12.816"><Cell><Data ss:Type="String">hsa-miR-199a-3p</Data></Cell><Cell><Data ss:Type="String">TMEM200A</Data></Cell><Cell ss:StyleID="ce1"><Data ss:Type="String">true</Data></Cell><Cell><Data ss:Type="String">false</Data></Cell><Cell><Data ss:Type="String">false</Data></Cell><Cell><Data ss:Type="String">false</Data></Cell></Row><Row ss:Height="12.816"><Cell><Data ss:Type="String">hsa-miR-199a-3p</Data></Cell><Cell><Data ss:Type="String">TMEM90B</Data></Cell><Cell ss:StyleID="ce1"><Data ss:Type="String">true</Data></Cell><Cell><Data ss:Type="String">false</Data></Cell><Cell><Data ss:Type="String">false</Data></Cell><Cell><Data ss:Type="String">false</Data></Cell></Row><Row ss:Height="12.816"><Cell><Data ss:Type="String">hsa-miR-199a-5p</Data></Cell><Cell><Data ss:Type="String">ADAMTS16</Data></Cell><Cell ss:StyleID="ce1"><Data ss:Type="String">true</Data></Cell><Cell><Data ss:Type="String">false</Data></Cell><Cell><Data ss:Type="String">false</Data></Cell><Cell><Data ss:Type="String">false</Data></Cell></Row><Row ss:Index="32" ss:Height="12.816"><Cell><Data ss:Type="String">hsa-miR-199a-5p</Data></Cell><Cell><Data ss:Type="String">ARHGAP11A</Data></Cell><Cell ss:StyleID="ce1"><Data ss:Type="String">false</Data></Cell><Cell ss:StyleID="ce1"><Data ss:Type="String">true</Data></Cell><Cell><Data ss:Type="String">false</Data></Cell><Cell><Data ss:Type="String">false</Data></Cell></Row><Row ss:Height="12.816"><Cell><Data ss:Type="String">hsa-miR-199a-5p</Data></Cell><Cell><Data ss:Type="String">ART3</Data></Cell><Cell ss:StyleID="ce1"><Data ss:Type="String">true</Data></Cell><Cell><Data ss:Type="String">false</Data></Cell><Cell><Data ss:Type="String">false</Data></Cell><Cell><Data ss:Type="String">false</Data></Cell></Row><Row ss:Height="12.816"><Cell><Data ss:Type="String">hsa-miR-199a-5p</Data></Cell><Cell><Data ss:Type="String">BNC2</Data></Cell><Cell ss:StyleID="ce1"><Data ss:Type="String">true</Data></Cell><Cell><Data ss:Type="String">false</Data></Cell><Cell><Data ss:Type="String">false</Data></Cell><Cell><Data ss:Type="String">false</Data></Cell></Row><Row ss:Height="12.816"><Cell><Data ss:Type="String">hsa-miR-199a-5p</Data></Cell><Cell><Data ss:Type="String">C14orf37</Data></Cell><Cell ss:StyleID="ce1"><Data ss:Type="String">true</Data></Cell><Cell><Data ss:Type="String">false</Data></Cell><Cell><Data ss:Type="String">false</Data></Cell><Cell><Data ss:Type="String">false</Data></Cell></Row><Row ss:Height="12.816"><Cell><Data ss:Type="String">hsa-miR-199a-5p</Data></Cell><Cell><Data ss:Type="String">CENPL</Data></Cell><Cell ss:StyleID="ce1"><Data ss:Type="String">false</Data></Cell><Cell ss:StyleID="ce1"><Data ss:Type="String">true</Data></Cell><Cell><Data ss:Type="String">false</Data></Cell><Cell><Data ss:Type="String">false</Data></Cell></Row><Row ss:Height="12.816"><Cell><Data ss:Type="String">hsa-miR-199a-5p</Data></Cell><Cell><Data ss:Type="String">CNN1</Data></Cell><Cell><Data ss:Type="String">false</Data></Cell><Cell><Data ss:Type="String">false</Data></Cell><Cell><Data ss:Type="String">true</Data></Cell><Cell><Data ss:Type="String">true</Data></Cell></Row><Row ss:Index="38" ss:Height="12.816"><Cell><Data ss:Type="String">hsa-miR-199a-5p</Data></Cell><Cell><Data ss:Type="String">CSDC2</Data></Cell><Cell ss:StyleID="ce1"><Data ss:Type="String">false</Data></Cell><Cell><Data ss:Type="String">true</Data></Cell><Cell><Data ss:Type="String">true</Data></Cell><Cell><Data ss:Type="String">true</Data></Cell></Row><Row ss:Height="12.816"><Cell><Data ss:Type="String">hsa-miR-199a-5p</Data></Cell><Cell><Data ss:Type="String">DACT3</Data></Cell><Cell ss:StyleID="ce1"><Data ss:Type="String">true</Data></Cell><Cell><Data ss:Type="String">false</Data></Cell><Cell><Data ss:Type="String">false</Data></Cell><Cell><Data ss:Type="String">false</Data></Cell></Row><Row ss:Height="12.816"><Cell><Data ss:Type="String">hsa-miR-199a-5p</Data></Cell><Cell><Data ss:Type="String">DEPDC1B</Data></Cell><Cell><Data ss:Type="String">false</Data></Cell><Cell><Data ss:Type="String">false</Data></Cell><Cell><Data ss:Type="String">true</Data></Cell><Cell><Data ss:Type="String">true</Data></Cell></Row><Row ss:Height="12.816"><Cell><Data ss:Type="String">hsa-miR-199a-5p</Data></Cell><Cell><Data ss:Type="String">EDNRA</Data></Cell><Cell><Data ss:Type="String">true</Data></Cell><Cell><Data ss:Type="String">true</Data></Cell><Cell><Data ss:Type="String">false</Data></Cell><Cell><Data ss:Type="String">false</Data></Cell></Row><Row ss:Height="12.816"><Cell><Data ss:Type="String">hsa-miR-199a-5p</Data></Cell><Cell><Data ss:Type="String">FAT3</Data></Cell><Cell ss:StyleID="ce1"><Data ss:Type="String">true</Data></Cell><Cell><Data ss:Type="String">false</Data></Cell><Cell><Data ss:Type="String">false</Data></Cell><Cell><Data ss:Type="String">false</Data></Cell></Row><Row ss:Height="12.816"><Cell><Data ss:Type="String">hsa-miR-199a-5p</Data></Cell><Cell><Data ss:Type="String">FLJ42709</Data></Cell><Cell ss:StyleID="ce1"><Data ss:Type="String">false</Data></Cell><Cell ss:StyleID="ce1"><Data ss:Type="String">true</Data></Cell><Cell><Data ss:Type="String">false</Data></Cell><Cell><Data ss:Type="String">false</Data></Cell></Row><Row ss:Index="44" ss:Height="12.816"><Cell><Data ss:Type="String">hsa-miR-199a-5p</Data></Cell><Cell><Data ss:Type="String">FOXP1</Data></Cell><Cell ss:StyleID="ce1"><Data ss:Type="String">true</Data></Cell><Cell><Data ss:Type="String">false</Data></Cell><Cell><Data ss:Type="String">false</Data></Cell><Cell><Data ss:Type="String">false</Data></Cell></Row><Row ss:Height="12.816"><Cell><Data ss:Type="String">hsa-miR-199a-5p</Data></Cell><Cell><Data ss:Type="String">FST</Data></Cell><Cell ss:StyleID="ce1"><Data ss:Type="String">true</Data></Cell><Cell><Data ss:Type="String">false</Data></Cell><Cell><Data ss:Type="String">false</Data></Cell><Cell><Data ss:Type="String">false</Data></Cell></Row><Row ss:Height="12.816"><Cell><Data ss:Type="String">hsa-miR-199a-5p</Data></Cell><Cell><Data ss:Type="String">FZD4</Data></Cell><Cell><Data ss:Type="String">false</Data></Cell><Cell><Data ss:Type="String">false</Data></Cell><Cell><Data ss:Type="String">true</Data></Cell><Cell><Data ss:Type="String">true</Data></Cell></Row><Row ss:Height="12.816"><Cell><Data ss:Type="String">hsa-miR-199a-5p</Data></Cell><Cell><Data ss:Type="String">GLI2</Data></Cell><Cell ss:StyleID="ce1"><Data ss:Type="String">true</Data></Cell><Cell><Data ss:Type="String">false</Data></Cell><Cell><Data ss:Type="String">false</Data></Cell><Cell><Data ss:Type="String">false</Data></Cell></Row><Row ss:Height="12.816"><Cell><Data ss:Type="String">hsa-miR-199a-5p</Data></Cell><Cell><Data ss:Type="String">GLT8D2</Data></Cell><Cell ss:StyleID="ce1"><Data ss:Type="String">true</Data></Cell><Cell><Data ss:Type="String">false</Data></Cell><Cell><Data ss:Type="String">false</Data></Cell><Cell><Data ss:Type="String">false</Data></Cell></Row><Row ss:Height="12.816"><Cell><Data ss:Type="String">hsa-miR-199a-5p</Data></Cell><Cell><Data ss:Type="String">GPX8</Data></Cell><Cell ss:StyleID="ce1"><Data ss:Type="String">true</Data></Cell><Cell><Data ss:Type="String">false</Data></Cell><Cell><Data ss:Type="String">false</Data></Cell><Cell><Data ss:Type="String">false</Data></Cell></Row><Row ss:Height="12.816"><Cell><Data ss:Type="String">hsa-miR-199a-5p</Data></Cell><Cell><Data ss:Type="String">HMCN1</Data></Cell><Cell><Data ss:Type="String">false</Data></Cell><Cell><Data ss:Type="String">false</Data></Cell><Cell><Data ss:Type="String">true</Data></Cell><Cell><Data ss:Type="String">true</Data></Cell></Row><Row ss:Index="51" ss:Height="12.816"><Cell><Data ss:Type="String">hsa-miR-199a-5p</Data></Cell><Cell><Data ss:Type="String">HMGB2</Data></Cell><Cell ss:StyleID="ce1"><Data ss:Type="String">true</Data></Cell><Cell><Data ss:Type="String">false</Data></Cell><Cell><Data ss:Type="String">false</Data></Cell><Cell><Data ss:Type="String">false</Data></Cell></Row><Row ss:Height="12.816"><Cell><Data ss:Type="String">hsa-miR-199a-5p</Data></Cell><Cell><Data ss:Type="String">HTRA1</Data></Cell><Cell><Data ss:Type="String">true</Data></Cell><Cell><Data ss:Type="String">true</Data></Cell><Cell><Data ss:Type="String">false</Data></Cell><Cell><Data ss:Type="String">false</Data></Cell></Row><Row ss:Height="12.816"><Cell><Data ss:Type="String">hsa-miR-199a-5p</Data></Cell><Cell><Data ss:Type="String">IL12RB2</Data></Cell><Cell ss:StyleID="ce1"><Data ss:Type="String">true</Data></Cell><Cell><Data ss:Type="String">false</Data></Cell><Cell><Data ss:Type="String">false</Data></Cell><Cell><Data ss:Type="String">false</Data></Cell></Row><Row ss:Height="12.816"><Cell><Data ss:Type="String">hsa-miR-199a-5p</Data></Cell><Cell><Data ss:Type="String">JAM3</Data></Cell><Cell ss:StyleID="ce1"><Data ss:Type="String">true</Data></Cell><Cell><Data ss:Type="String">false</Data></Cell><Cell><Data ss:Type="String">false</Data></Cell><Cell><Data ss:Type="String">false</Data></Cell></Row><Row ss:Height="12.816"><Cell><Data ss:Type="String">hsa-miR-199a-5p</Data></Cell><Cell><Data ss:Type="String">KANK2</Data></Cell><Cell><Data ss:Type="String">false</Data></Cell><Cell><Data ss:Type="String">false</Data></Cell><Cell><Data ss:Type="String">true</Data></Cell><Cell><Data ss:Type="String">true</Data></Cell></Row><Row ss:Height="12.816"><Cell><Data ss:Type="String">hsa-miR-199a-5p</Data></Cell><Cell><Data ss:Type="String">KIF18B</Data></Cell><Cell ss:StyleID="ce1"><Data ss:Type="String">false</Data></Cell><Cell ss:StyleID="ce1"><Data ss:Type="String">true</Data></Cell><Cell><Data ss:Type="String">false</Data></Cell><Cell><Data ss:Type="String">false</Data></Cell></Row><Row ss:Index="57" ss:Height="12.816"><Cell><Data ss:Type="String">hsa-miR-199a-5p</Data></Cell><Cell><Data ss:Type="String">KLHL3</Data></Cell><Cell ss:StyleID="ce1"><Data ss:Type="String">false</Data></Cell><Cell><Data ss:Type="String">true</Data></Cell><Cell><Data ss:Type="String">true</Data></Cell><Cell><Data ss:Type="String">true</Data></Cell></Row><Row ss:Height="12.816"><Cell><Data ss:Type="String">hsa-miR-199a-5p</Data></Cell><Cell><Data ss:Type="String">LRP4</Data></Cell><Cell><Data ss:Type="String">false</Data></Cell><Cell><Data ss:Type="String">false</Data></Cell><Cell><Data ss:Type="String">true</Data></Cell><Cell><Data ss:Type="String">true</Data></Cell></Row><Row ss:Height="12.816"><Cell><Data ss:Type="String">hsa-miR-199a-5p</Data></Cell><Cell><Data ss:Type="String">LRRC17</Data></Cell><Cell><Data ss:Type="String">true</Data></Cell><Cell><Data ss:Type="String">true</Data></Cell><Cell><Data ss:Type="String">false</Data></Cell><Cell><Data ss:Type="String">false</Data></Cell></Row><Row ss:Height="12.816"><Cell><Data ss:Type="String">hsa-miR-199a-5p</Data></Cell><Cell><Data ss:Type="String">LTBP2</Data></Cell><Cell ss:StyleID="ce1"><Data ss:Type="String">false</Data></Cell><Cell ss:StyleID="ce1"><Data ss:Type="String">true</Data></Cell><Cell><Data ss:Type="String">false</Data></Cell><Cell><Data ss:Type="String">false</Data></Cell></Row><Row ss:Height="12.816"><Cell><Data ss:Type="String">hsa-miR-199a-5p</Data></Cell><Cell><Data ss:Type="String">MAB21L1</Data></Cell><Cell><Data ss:Type="String">false</Data></Cell><Cell><Data ss:Type="String">false</Data></Cell><Cell><Data ss:Type="String">true</Data></Cell><Cell><Data ss:Type="String">true</Data></Cell></Row><Row ss:Height="12.816"><Cell><Data ss:Type="String">hsa-miR-199a-5p</Data></Cell><Cell><Data ss:Type="String">MCM7</Data></Cell><Cell ss:StyleID="ce1"><Data ss:Type="String">true</Data></Cell><Cell><Data ss:Type="String">false</Data></Cell><Cell><Data ss:Type="String">false</Data></Cell><Cell><Data ss:Type="String">false</Data></Cell></Row><Row ss:Index="63" ss:Height="12.816"><Cell><Data ss:Type="String">hsa-miR-199a-5p</Data></Cell><Cell><Data ss:Type="String">MN1</Data></Cell><Cell><Data ss:Type="String">false</Data></Cell><Cell><Data ss:Type="String">false</Data></Cell><Cell><Data ss:Type="String">true</Data></Cell><Cell><Data ss:Type="String">true</Data></Cell></Row><Row ss:Height="12.816"><Cell><Data ss:Type="String">hsa-miR-199a-5p</Data></Cell><Cell><Data ss:Type="String">NAP1L3</Data></Cell><Cell><Data ss:Type="String">true</Data></Cell><Cell><Data ss:Type="String">true</Data></Cell><Cell><Data ss:Type="String">false</Data></Cell><Cell><Data ss:Type="String">false</Data></Cell></Row><Row ss:Height="12.816"><Cell><Data ss:Type="String">hsa-miR-199a-5p</Data></Cell><Cell><Data ss:Type="String">NUAK1</Data></Cell><Cell ss:StyleID="ce1"><Data ss:Type="String">false</Data></Cell><Cell ss:StyleID="ce1"><Data ss:Type="String">true</Data></Cell><Cell><Data ss:Type="String">false</Data></Cell><Cell><Data ss:Type="String">false</Data></Cell></Row><Row ss:Height="12.816"><Cell><Data ss:Type="String">hsa-miR-199a-5p</Data></Cell><Cell><Data ss:Type="String">ODZ4</Data></Cell><Cell><Data ss:Type="String">false</Data></Cell><Cell><Data ss:Type="String">false</Data></Cell><Cell><Data ss:Type="String">true</Data></Cell><Cell><Data ss:Type="String">true</Data></Cell></Row><Row ss:Height="12.816"><Cell><Data ss:Type="String">hsa-miR-199a-5p</Data></Cell><Cell><Data ss:Type="String">OMD</Data></Cell><Cell ss:StyleID="ce1"><Data ss:Type="String">true</Data></Cell><Cell><Data ss:Type="String">false</Data></Cell><Cell><Data ss:Type="String">false</Data></Cell><Cell><Data ss:Type="String">false</Data></Cell></Row><Row ss:Height="12.816"><Cell><Data ss:Type="String">hsa-miR-199a-5p</Data></Cell><Cell><Data ss:Type="String">PARVA</Data></Cell><Cell ss:StyleID="ce1"><Data ss:Type="String">false</Data></Cell><Cell><Data ss:Type="String">true</Data></Cell><Cell><Data ss:Type="String">true</Data></Cell><Cell><Data ss:Type="String">true</Data></Cell></Row><Row ss:Index="69" ss:Height="12.816"><Cell><Data ss:Type="String">hsa-miR-199a-5p</Data></Cell><Cell><Data ss:Type="String">PCDH7</Data></Cell><Cell ss:StyleID="ce1"><Data ss:Type="String">true</Data></Cell><Cell><Data ss:Type="String">false</Data></Cell><Cell><Data ss:Type="String">false</Data></Cell><Cell><Data ss:Type="String">false</Data></Cell></Row><Row ss:Height="12.816"><Cell><Data ss:Type="String">hsa-miR-199a-5p</Data></Cell><Cell><Data ss:Type="String">PPFIBP1</Data></Cell><Cell><Data ss:Type="String">false</Data></Cell><Cell><Data ss:Type="String">false</Data></Cell><Cell><Data ss:Type="String">true</Data></Cell><Cell><Data ss:Type="String">true</Data></Cell></Row><Row ss:Height="12.816"><Cell><Data ss:Type="String">hsa-miR-199a-5p</Data></Cell><Cell><Data ss:Type="String">PRTG</Data></Cell><Cell><Data ss:Type="String">false</Data></Cell><Cell><Data ss:Type="String">false</Data></Cell><Cell><Data ss:Type="String">true</Data></Cell><Cell><Data ss:Type="String">true</Data></Cell></Row><Row ss:Height="12.816"><Cell><Data ss:Type="String">hsa-miR-199a-5p</Data></Cell><Cell><Data ss:Type="String">RUNX1T1</Data></Cell><Cell><Data ss:Type="String">false</Data></Cell><Cell><Data ss:Type="String">false</Data></Cell><Cell><Data ss:Type="String">true</Data></Cell><Cell><Data ss:Type="String">true</Data></Cell></Row><Row ss:Height="12.816"><Cell><Data ss:Type="String">hsa-miR-199a-5p</Data></Cell><Cell><Data ss:Type="String">SH3PXD2A</Data></Cell><Cell><Data ss:Type="String">false</Data></Cell><Cell><Data ss:Type="String">false</Data></Cell><Cell><Data ss:Type="String">true</Data></Cell><Cell><Data ss:Type="String">true</Data></Cell></Row><Row ss:Height="12.816"><Cell><Data ss:Type="String">hsa-miR-199a-5p</Data></Cell><Cell><Data ss:Type="String">SORCS2</Data></Cell><Cell ss:StyleID="ce1"><Data ss:Type="String">true</Data></Cell><Cell><Data ss:Type="String">false</Data></Cell><Cell><Data ss:Type="String">false</Data></Cell><Cell><Data ss:Type="String">false</Data></Cell></Row><Row ss:Height="12.816"><Cell><Data ss:Type="String">hsa-miR-199a-5p</Data></Cell><Cell><Data ss:Type="String">SPON1</Data></Cell><Cell ss:StyleID="ce1"><Data ss:Type="String">true</Data></Cell><Cell><Data ss:Type="String">false</Data></Cell><Cell><Data ss:Type="String">false</Data></Cell><Cell><Data ss:Type="String">false</Data></Cell></Row><Row ss:Index="76" ss:Height="12.816"><Cell><Data ss:Type="String">hsa-miR-199a-5p</Data></Cell><Cell><Data ss:Type="String">SULF1</Data></Cell><Cell><Data ss:Type="String">false</Data></Cell><Cell><Data ss:Type="String">false</Data></Cell><Cell><Data ss:Type="String">true</Data></Cell><Cell><Data ss:Type="String">true</Data></Cell></Row><Row ss:Height="12.816"><Cell><Data ss:Type="String">hsa-miR-199a-5p</Data></Cell><Cell><Data ss:Type="String">TGFB3</Data></Cell><Cell ss:StyleID="ce1"><Data ss:Type="String">false</Data></Cell><Cell ss:StyleID="ce1"><Data ss:Type="String">true</Data></Cell><Cell><Data ss:Type="String">false</Data></Cell><Cell><Data ss:Type="String">false</Data></Cell></Row><Row ss:Height="12.816"><Cell><Data ss:Type="String">hsa-miR-199a-5p</Data></Cell><Cell><Data ss:Type="String">ZEB1</Data></Cell><Cell ss:StyleID="ce1"><Data ss:Type="String">false</Data></Cell><Cell ss:StyleID="ce1"><Data ss:Type="String">true</Data></Cell><Cell><Data ss:Type="String">false</Data></Cell><Cell><Data ss:Type="String">false</Data></Cell></Row><Row ss:Height="12.816"><Cell><Data ss:Type="String">hsa-miR-199b-3p</Data></Cell><Cell><Data ss:Type="String">ADAM12</Data></Cell><Cell ss:StyleID="ce1"><Data ss:Type="String">true</Data></Cell><Cell><Data ss:Type="String">false</Data></Cell><Cell><Data ss:Type="String">false</Data></Cell><Cell><Data ss:Type="String">false</Data></Cell></Row><Row ss:Height="12.816"><Cell><Data ss:Type="String">hsa-miR-199b-3p</Data></Cell><Cell><Data ss:Type="String">AEBP1</Data></Cell><Cell ss:StyleID="ce1"><Data ss:Type="String">true</Data></Cell><Cell><Data ss:Type="String">false</Data></Cell><Cell><Data ss:Type="String">false</Data></Cell><Cell><Data ss:Type="String">false</Data></Cell></Row><Row ss:Height="12.816"><Cell><Data ss:Type="String">hsa-miR-199b-3p</Data></Cell><Cell><Data ss:Type="String">BHMT2</Data></Cell><Cell ss:StyleID="ce1"><Data ss:Type="String">false</Data></Cell><Cell ss:StyleID="ce1"><Data ss:Type="String">true</Data></Cell><Cell><Data ss:Type="String">false</Data></Cell><Cell><Data ss:Type="String">false</Data></Cell></Row><Row ss:Index="82" ss:Height="12.816"><Cell><Data ss:Type="String">hsa-miR-199b-3p</Data></Cell><Cell><Data ss:Type="String">CDH11</Data></Cell><Cell ss:StyleID="ce1"><Data ss:Type="String">true</Data></Cell><Cell><Data ss:Type="String">false</Data></Cell><Cell><Data ss:Type="String">false</Data></Cell><Cell><Data ss:Type="String">false</Data></Cell></Row><Row ss:Height="12.816"><Cell><Data ss:Type="String">hsa-miR-199b-3p</Data></Cell><Cell><Data ss:Type="String">CHSY3</Data></Cell><Cell ss:StyleID="ce1"><Data ss:Type="String">true</Data></Cell><Cell><Data ss:Type="String">false</Data></Cell><Cell><Data ss:Type="String">false</Data></Cell><Cell><Data ss:Type="String">false</Data></Cell></Row><Row ss:Height="12.816"><Cell><Data ss:Type="String">hsa-miR-199b-3p</Data></Cell><Cell><Data ss:Type="String">CILP2</Data></Cell><Cell ss:StyleID="ce1"><Data ss:Type="String">true</Data></Cell><Cell><Data ss:Type="String">false</Data></Cell><Cell><Data ss:Type="String">false</Data></Cell><Cell><Data ss:Type="String">false</Data></Cell></Row><Row ss:Height="12.816"><Cell><Data ss:Type="String">hsa-miR-199b-3p</Data></Cell><Cell><Data ss:Type="String">CNIH3</Data></Cell><Cell ss:StyleID="ce1"><Data ss:Type="String">true</Data></Cell><Cell><Data ss:Type="String">false</Data></Cell><Cell><Data ss:Type="String">false</Data></Cell><Cell><Data ss:Type="String">false</Data></Cell></Row><Row ss:Height="12.816"><Cell><Data ss:Type="String">hsa-miR-199b-3p</Data></Cell><Cell><Data ss:Type="String">COL1A2</Data></Cell><Cell ss:StyleID="ce1"><Data ss:Type="String">false</Data></Cell><Cell ss:StyleID="ce1"><Data ss:Type="String">true</Data></Cell><Cell><Data ss:Type="String">false</Data></Cell><Cell><Data ss:Type="String">false</Data></Cell></Row><Row ss:Height="12.816"><Cell><Data ss:Type="String">hsa-miR-199b-3p</Data></Cell><Cell><Data ss:Type="String">COL3A1</Data></Cell><Cell ss:StyleID="ce1"><Data ss:Type="String">false</Data></Cell><Cell ss:StyleID="ce1"><Data ss:Type="String">true</Data></Cell><Cell><Data ss:Type="String">false</Data></Cell><Cell><Data ss:Type="String">false</Data></Cell></Row><Row ss:Height="12.816"><Cell><Data ss:Type="String">hsa-miR-199b-3p</Data></Cell><Cell><Data ss:Type="String">COL8A2</Data></Cell><Cell ss:StyleID="ce1"><Data ss:Type="String">true</Data></Cell><Cell><Data ss:Type="String">false</Data></Cell><Cell><Data ss:Type="String">false</Data></Cell><Cell><Data ss:Type="String">false</Data></Cell></Row><Row ss:Index="89" ss:Height="12.816"><Cell><Data ss:Type="String">hsa-miR-199b-3p</Data></Cell><Cell><Data ss:Type="String">CORIN</Data></Cell><Cell><Data ss:Type="String">true</Data></Cell><Cell><Data ss:Type="String">true</Data></Cell><Cell><Data ss:Type="String">false</Data></Cell><Cell><Data ss:Type="String">false</Data></Cell></Row><Row ss:Height="12.816"><Cell><Data ss:Type="String">hsa-miR-199b-3p</Data></Cell><Cell><Data ss:Type="String">DACT1</Data></Cell><Cell ss:StyleID="ce1"><Data ss:Type="String">true</Data></Cell><Cell><Data ss:Type="String">false</Data></Cell><Cell><Data ss:Type="String">false</Data></Cell><Cell><Data ss:Type="String">false</Data></Cell></Row><Row ss:Height="12.816"><Cell><Data ss:Type="String">hsa-miR-199b-3p</Data></Cell><Cell><Data ss:Type="String">FAP</Data></Cell><Cell ss:StyleID="ce1"><Data ss:Type="String">false</Data></Cell><Cell ss:StyleID="ce1"><Data ss:Type="String">true</Data></Cell><Cell><Data ss:Type="String">false</Data></Cell><Cell><Data ss:Type="String">false</Data></Cell></Row><Row ss:Height="12.816"><Cell><Data ss:Type="String">hsa-miR-199b-3p</Data></Cell><Cell><Data ss:Type="String">FZD2</Data></Cell><Cell ss:StyleID="ce1"><Data ss:Type="String">true</Data></Cell><Cell><Data ss:Type="String">false</Data></Cell><Cell><Data ss:Type="String">false</Data></Cell><Cell><Data ss:Type="String">false</Data></Cell></Row><Row ss:Height="12.816"><Cell><Data ss:Type="String">hsa-miR-199b-3p</Data></Cell><Cell><Data ss:Type="String">GLIS2</Data></Cell><Cell ss:StyleID="ce1"><Data ss:Type="String">true</Data></Cell><Cell><Data ss:Type="String">false</Data></Cell><Cell><Data ss:Type="String">false</Data></Cell><Cell><Data ss:Type="String">false</Data></Cell></Row><Row ss:Height="12.816"><Cell><Data ss:Type="String">hsa-miR-199b-3p</Data></Cell><Cell><Data ss:Type="String">GLT8D2</Data></Cell><Cell ss:StyleID="ce1"><Data ss:Type="String">true</Data></Cell><Cell><Data ss:Type="String">false</Data></Cell><Cell><Data ss:Type="String">false</Data></Cell><Cell><Data ss:Type="String">false</Data></Cell></Row><Row ss:Index="95" ss:Height="12.816"><Cell><Data ss:Type="String">hsa-miR-199b-3p</Data></Cell><Cell><Data ss:Type="String">GPX8</Data></Cell><Cell ss:StyleID="ce1"><Data ss:Type="String">true</Data></Cell><Cell><Data ss:Type="String">false</Data></Cell><Cell><Data ss:Type="String">false</Data></Cell><Cell><Data ss:Type="String">false</Data></Cell></Row><Row ss:Height="12.816"><Cell><Data ss:Type="String">hsa-miR-199b-3p</Data></Cell><Cell><Data ss:Type="String">LRRC15</Data></Cell><Cell ss:StyleID="ce1"><Data ss:Type="String">false</Data></Cell><Cell ss:StyleID="ce1"><Data ss:Type="String">true</Data></Cell><Cell><Data ss:Type="String">false</Data></Cell><Cell><Data ss:Type="String">false</Data></Cell></Row><Row ss:Height="12.816"><Cell><Data ss:Type="String">hsa-miR-199b-3p</Data></Cell><Cell><Data ss:Type="String">PCDH7</Data></Cell><Cell ss:StyleID="ce1"><Data ss:Type="String">true</Data></Cell><Cell><Data ss:Type="String">false</Data></Cell><Cell><Data ss:Type="String">false</Data></Cell><Cell><Data ss:Type="String">false</Data></Cell></Row><Row ss:Height="12.816"><Cell><Data ss:Type="String">hsa-miR-199b-3p</Data></Cell><Cell><Data ss:Type="String">PLAU</Data></Cell><Cell ss:StyleID="ce1"><Data ss:Type="String">false</Data></Cell><Cell ss:StyleID="ce1"><Data ss:Type="String">true</Data></Cell><Cell><Data ss:Type="String">false</Data></Cell><Cell><Data ss:Type="String">false</Data></Cell></Row><Row ss:Height="12.816"><Cell><Data ss:Type="String">hsa-miR-199b-3p</Data></Cell><Cell><Data ss:Type="String">PODNL1</Data></Cell><Cell ss:StyleID="ce1"><Data ss:Type="String">false</Data></Cell><Cell ss:StyleID="ce1"><Data ss:Type="String">true</Data></Cell><Cell><Data ss:Type="String">false</Data></Cell><Cell><Data ss:Type="String">false</Data></Cell></Row><Row ss:Height="12.816"><Cell><Data ss:Type="String">hsa-miR-199b-3p</Data></Cell><Cell><Data ss:Type="String">POSTN</Data></Cell><Cell><Data ss:Type="String">true</Data></Cell><Cell><Data ss:Type="String">true</Data></Cell><Cell><Data ss:Type="String">false</Data></Cell><Cell><Data ss:Type="String">false</Data></Cell></Row><Row ss:Height="12.816"><Cell><Data ss:Type="String">hsa-miR-199b-3p</Data></Cell><Cell><Data ss:Type="String">SGIP1</Data></Cell><Cell ss:StyleID="ce1"><Data ss:Type="String">true</Data></Cell><Cell><Data ss:Type="String">false</Data></Cell><Cell><Data ss:Type="String">false</Data></Cell><Cell><Data ss:Type="String">false</Data></Cell></Row><Row ss:Index="102" ss:Height="12.816"><Cell><Data ss:Type="String">hsa-miR-199b-3p</Data></Cell><Cell><Data ss:Type="String">SORCS2</Data></Cell><Cell><Data ss:Type="String">true</Data></Cell><Cell><Data ss:Type="String">true</Data></Cell><Cell><Data ss:Type="String">false</Data></Cell><Cell><Data ss:Type="String">false</Data></Cell></Row><Row ss:Height="12.816"><Cell><Data ss:Type="String">hsa-miR-199b-3p</Data></Cell><Cell><Data ss:Type="String">THBS2</Data></Cell><Cell><Data ss:Type="String">true</Data></Cell><Cell><Data ss:Type="String">true</Data></Cell><Cell><Data ss:Type="String">false</Data></Cell><Cell><Data ss:Type="String">false</Data></Cell></Row><Row ss:Height="12.816"><Cell><Data ss:Type="String">hsa-miR-199b-3p</Data></Cell><Cell><Data ss:Type="String">TMEM200A</Data></Cell><Cell ss:StyleID="ce1"><Data ss:Type="String">true</Data></Cell><Cell><Data ss:Type="String">false</Data></Cell><Cell><Data ss:Type="String">false</Data></Cell><Cell><Data ss:Type="String">false</Data></Cell></Row><Row ss:Height="12.816"><Cell><Data ss:Type="String">hsa-miR-199b-3p</Data></Cell><Cell><Data ss:Type="String">TMEM90B</Data></Cell><Cell ss:StyleID="ce1"><Data ss:Type="String">true</Data></Cell><Cell><Data ss:Type="String">false</Data></Cell><Cell><Data ss:Type="String">false</Data></Cell><Cell><Data ss:Type="String">false</Data></Cell></Row><Row ss:Height="12.816"><Cell><Data ss:Type="String">hsa-miR-199b-5p</Data></Cell><Cell><Data ss:Type="String">ABCC9</Data></Cell><Cell><Data ss:Type="String">true</Data></Cell><Cell><Data ss:Type="String">true</Data></Cell><Cell><Data ss:Type="String">false</Data></Cell><Cell><Data ss:Type="String">false</Data></Cell></Row><Row ss:Height="12.816"><Cell><Data ss:Type="String">hsa-miR-199b-5p</Data></Cell><Cell><Data ss:Type="String">ACTA2</Data></Cell><Cell><Data ss:Type="String">true</Data></Cell><Cell><Data ss:Type="String">true</Data></Cell><Cell><Data ss:Type="String">false</Data></Cell><Cell><Data ss:Type="String">false</Data></Cell></Row><Row ss:Index="108" ss:Height="12.816"><Cell><Data ss:Type="String">hsa-miR-199b-5p</Data></Cell><Cell><Data ss:Type="String">ADAM33</Data></Cell><Cell><Data ss:Type="String">true</Data></Cell><Cell><Data ss:Type="String">true</Data></Cell><Cell><Data ss:Type="String">false</Data></Cell><Cell><Data ss:Type="String">false</Data></Cell></Row><Row ss:Height="12.816"><Cell><Data ss:Type="String">hsa-miR-199b-5p</Data></Cell><Cell><Data ss:Type="String">ADAMTS5</Data></Cell><Cell><Data ss:Type="String">true</Data></Cell><Cell><Data ss:Type="String">true</Data></Cell><Cell><Data ss:Type="String">false</Data></Cell><Cell><Data ss:Type="String">false</Data></Cell></Row><Row ss:Height="12.816"><Cell><Data ss:Type="String">hsa-miR-199b-5p</Data></Cell><Cell><Data ss:Type="String">ANKRD35</Data></Cell><Cell ss:StyleID="ce1"><Data ss:Type="String">false</Data></Cell><Cell ss:StyleID="ce1"><Data ss:Type="String">true</Data></Cell><Cell><Data ss:Type="String">false</Data></Cell><Cell><Data ss:Type="String">false</Data></Cell></Row><Row ss:Height="12.816"><Cell><Data ss:Type="String">hsa-miR-199b-5p</Data></Cell><Cell><Data ss:Type="String">ANP32E</Data></Cell><Cell ss:StyleID="ce1"><Data ss:Type="String">false</Data></Cell><Cell ss:StyleID="ce1"><Data ss:Type="String">true</Data></Cell><Cell><Data ss:Type="String">false</Data></Cell><Cell><Data ss:Type="String">false</Data></Cell></Row><Row ss:Height="12.816"><Cell><Data ss:Type="String">hsa-miR-199b-5p</Data></Cell><Cell><Data ss:Type="String">AOC3</Data></Cell><Cell><Data ss:Type="String">true</Data></Cell><Cell><Data ss:Type="String">true</Data></Cell><Cell><Data ss:Type="String">false</Data></Cell><Cell><Data ss:Type="String">false</Data></Cell></Row><Row ss:Height="12.816"><Cell><Data ss:Type="String">hsa-miR-199b-5p</Data></Cell><Cell><Data ss:Type="String">ARHGAP11A</Data></Cell><Cell><Data ss:Type="String">true</Data></Cell><Cell><Data ss:Type="String">true</Data></Cell><Cell><Data ss:Type="String">false</Data></Cell><Cell><Data ss:Type="String">false</Data></Cell></Row><Row ss:Index="114" ss:Height="12.816"><Cell><Data ss:Type="String">hsa-miR-199b-5p</Data></Cell><Cell><Data ss:Type="String">ARHGAP6</Data></Cell><Cell><Data ss:Type="String">true</Data></Cell><Cell><Data ss:Type="String">true</Data></Cell><Cell><Data ss:Type="String">false</Data></Cell><Cell><Data ss:Type="String">false</Data></Cell></Row><Row ss:Height="12.816"><Cell><Data ss:Type="String">hsa-miR-199b-5p</Data></Cell><Cell><Data ss:Type="String">ARHGEF17</Data></Cell><Cell ss:StyleID="ce1"><Data ss:Type="String">false</Data></Cell><Cell ss:StyleID="ce1"><Data ss:Type="String">true</Data></Cell><Cell><Data ss:Type="String">false</Data></Cell><Cell><Data ss:Type="String">false</Data></Cell></Row><Row ss:Height="12.816"><Cell><Data ss:Type="String">hsa-miR-199b-5p</Data></Cell><Cell><Data ss:Type="String">ARL15</Data></Cell><Cell ss:StyleID="ce1"><Data ss:Type="String">true</Data></Cell><Cell><Data ss:Type="String">false</Data></Cell><Cell><Data ss:Type="String">false</Data></Cell><Cell><Data ss:Type="String">false</Data></Cell></Row><Row ss:Height="12.816"><Cell><Data ss:Type="String">hsa-miR-199b-5p</Data></Cell><Cell><Data ss:Type="String">ASNS</Data></Cell><Cell><Data ss:Type="String">true</Data></Cell><Cell><Data ss:Type="String">true</Data></Cell><Cell><Data ss:Type="String">false</Data></Cell><Cell><Data ss:Type="String">false</Data></Cell></Row><Row ss:Height="12.816"><Cell><Data ss:Type="String">hsa-miR-199b-5p</Data></Cell><Cell><Data ss:Type="String">ASPA</Data></Cell><Cell><Data ss:Type="String">true</Data></Cell><Cell><Data ss:Type="String">true</Data></Cell><Cell><Data ss:Type="String">false</Data></Cell><Cell><Data ss:Type="String">false</Data></Cell></Row><Row ss:Height="12.816"><Cell><Data ss:Type="String">hsa-miR-199b-5p</Data></Cell><Cell><Data ss:Type="String">ASPM</Data></Cell><Cell><Data ss:Type="String">true</Data></Cell><Cell><Data ss:Type="String">true</Data></Cell><Cell><Data ss:Type="String">false</Data></Cell><Cell><Data ss:Type="String">false</Data></Cell></Row><Row ss:Index="120" ss:Height="12.816"><Cell><Data ss:Type="String">hsa-miR-199b-5p</Data></Cell><Cell><Data ss:Type="String">ATP8B2</Data></Cell><Cell ss:StyleID="ce1"><Data ss:Type="String">true</Data></Cell><Cell><Data ss:Type="String">false</Data></Cell><Cell><Data ss:Type="String">false</Data></Cell><Cell><Data ss:Type="String">false</Data></Cell></Row><Row ss:Height="12.816"><Cell><Data ss:Type="String">hsa-miR-199b-5p</Data></Cell><Cell><Data ss:Type="String">BHMT2</Data></Cell><Cell ss:StyleID="ce1"><Data ss:Type="String">true</Data></Cell><Cell><Data ss:Type="String">false</Data></Cell><Cell><Data ss:Type="String">false</Data></Cell><Cell><Data ss:Type="String">false</Data></Cell></Row><Row ss:Height="12.816"><Cell><Data ss:Type="String">hsa-miR-199b-5p</Data></Cell><Cell><Data ss:Type="String">C10orf72</Data></Cell><Cell ss:StyleID="ce1"><Data ss:Type="String">true</Data></Cell><Cell><Data ss:Type="String">false</Data></Cell><Cell><Data ss:Type="String">false</Data></Cell><Cell><Data ss:Type="String">false</Data></Cell></Row><Row ss:Height="12.816"><Cell><Data ss:Type="String">hsa-miR-199b-5p</Data></Cell><Cell><Data ss:Type="String">C13orf33</Data></Cell><Cell ss:StyleID="ce1"><Data ss:Type="String">true</Data></Cell><Cell><Data ss:Type="String">false</Data></Cell><Cell><Data ss:Type="String">false</Data></Cell><Cell><Data ss:Type="String">false</Data></Cell></Row><Row ss:Height="12.816"><Cell><Data ss:Type="String">hsa-miR-199b-5p</Data></Cell><Cell><Data ss:Type="String">C1orf190</Data></Cell><Cell><Data ss:Type="String">true</Data></Cell><Cell><Data ss:Type="String">true</Data></Cell><Cell><Data ss:Type="String">false</Data></Cell><Cell><Data ss:Type="String">false</Data></Cell></Row><Row ss:Height="12.816"><Cell><Data ss:Type="String">hsa-miR-199b-5p</Data></Cell><Cell><Data ss:Type="String">C1QTNF7</Data></Cell><Cell><Data ss:Type="String">true</Data></Cell><Cell><Data ss:Type="String">true</Data></Cell><Cell><Data ss:Type="String">false</Data></Cell><Cell><Data ss:Type="String">false</Data></Cell></Row><Row ss:Height="12.816"><Cell><Data ss:Type="String">hsa-miR-199b-5p</Data></Cell><Cell><Data ss:Type="String">C4orf31</Data></Cell><Cell ss:StyleID="ce1"><Data ss:Type="String">true</Data></Cell><Cell><Data ss:Type="String">false</Data></Cell><Cell><Data ss:Type="String">false</Data></Cell><Cell><Data ss:Type="String">false</Data></Cell></Row><Row ss:Index="127" ss:Height="12.816"><Cell><Data ss:Type="String">hsa-miR-199b-5p</Data></Cell><Cell><Data ss:Type="String">C5orf53</Data></Cell><Cell><Data ss:Type="String">true</Data></Cell><Cell><Data ss:Type="String">true</Data></Cell><Cell><Data ss:Type="String">false</Data></Cell><Cell><Data ss:Type="String">false</Data></Cell></Row><Row ss:Height="12.816"><Cell><Data ss:Type="String">hsa-miR-199b-5p</Data></Cell><Cell><Data ss:Type="String">C5orf62</Data></Cell><Cell><Data ss:Type="String">true</Data></Cell><Cell><Data ss:Type="String">true</Data></Cell><Cell><Data ss:Type="String">false</Data></Cell><Cell><Data ss:Type="String">false</Data></Cell></Row><Row ss:Height="12.816"><Cell><Data ss:Type="String">hsa-miR-199b-5p</Data></Cell><Cell><Data ss:Type="String">C7orf58</Data></Cell><Cell ss:StyleID="ce1"><Data ss:Type="String">true</Data></Cell><Cell><Data ss:Type="String">false</Data></Cell><Cell><Data ss:Type="String">false</Data></Cell><Cell><Data ss:Type="String">false</Data></Cell></Row><Row ss:Height="12.816"><Cell><Data ss:Type="String">hsa-miR-199b-5p</Data></Cell><Cell><Data ss:Type="String">C9orf100</Data></Cell><Cell><Data ss:Type="String">true</Data></Cell><Cell><Data ss:Type="String">true</Data></Cell><Cell><Data ss:Type="String">false</Data></Cell><Cell><Data ss:Type="String">false</Data></Cell></Row><Row ss:Height="12.816"><Cell><Data ss:Type="String">hsa-miR-199b-5p</Data></Cell><Cell><Data ss:Type="String">C9orf125</Data></Cell><Cell><Data ss:Type="String">true</Data></Cell><Cell><Data ss:Type="String">true</Data></Cell><Cell><Data ss:Type="String">false</Data></Cell><Cell><Data ss:Type="String">false</Data></Cell></Row><Row ss:Height="12.816"><Cell><Data ss:Type="String">hsa-miR-199b-5p</Data></Cell><Cell><Data ss:Type="String">CACNA1C</Data></Cell><Cell ss:StyleID="ce1"><Data ss:Type="String">true</Data></Cell><Cell><Data ss:Type="String">false</Data></Cell><Cell><Data ss:Type="String">false</Data></Cell><Cell><Data ss:Type="String">false</Data></Cell></Row><Row ss:Index="133" ss:Height="12.816"><Cell><Data ss:Type="String">hsa-miR-199b-5p</Data></Cell><Cell><Data ss:Type="String">CACNA2D1</Data></Cell><Cell><Data ss:Type="String">true</Data></Cell><Cell><Data ss:Type="String">true</Data></Cell><Cell><Data ss:Type="String">false</Data></Cell><Cell><Data ss:Type="String">false</Data></Cell></Row><Row ss:Height="12.816"><Cell><Data ss:Type="String">hsa-miR-199b-5p</Data></Cell><Cell><Data ss:Type="String">CAPN5</Data></Cell><Cell><Data ss:Type="String">true</Data></Cell><Cell><Data ss:Type="String">true</Data></Cell><Cell><Data ss:Type="String">false</Data></Cell><Cell><Data ss:Type="String">false</Data></Cell></Row><Row ss:Height="12.816"><Cell><Data ss:Type="String">hsa-miR-199b-5p</Data></Cell><Cell><Data ss:Type="String">CAV1</Data></Cell><Cell><Data ss:Type="String">true</Data></Cell><Cell><Data ss:Type="String">true</Data></Cell><Cell><Data ss:Type="String">true</Data></Cell><Cell><Data ss:Type="String">true</Data></Cell></Row><Row ss:Height="12.816"><Cell><Data ss:Type="String">hsa-miR-199b-5p</Data></Cell><Cell><Data ss:Type="String">CCDC36</Data></Cell><Cell><Data ss:Type="String">true</Data></Cell><Cell><Data ss:Type="String">true</Data></Cell><Cell><Data ss:Type="String">false</Data></Cell><Cell><Data ss:Type="String">false</Data></Cell></Row><Row ss:Height="12.816"><Cell><Data ss:Type="String">hsa-miR-199b-5p</Data></Cell><Cell><Data ss:Type="String">CCDC3</Data></Cell><Cell ss:StyleID="ce1"><Data ss:Type="String">true</Data></Cell><Cell><Data ss:Type="String">false</Data></Cell><Cell><Data ss:Type="String">false</Data></Cell><Cell><Data ss:Type="String">false</Data></Cell></Row><Row ss:Height="12.816"><Cell><Data ss:Type="String">hsa-miR-199b-5p</Data></Cell><Cell><Data ss:Type="String">CCDC46</Data></Cell><Cell><Data ss:Type="String">true</Data></Cell><Cell><Data ss:Type="String">true</Data></Cell><Cell><Data ss:Type="String">false</Data></Cell><Cell><Data ss:Type="String">false</Data></Cell></Row><Row ss:Index="139" ss:Height="12.816"><Cell><Data ss:Type="String">hsa-miR-199b-5p</Data></Cell><Cell><Data ss:Type="String">CCDC8</Data></Cell><Cell><Data ss:Type="String">true</Data></Cell><Cell><Data ss:Type="String">true</Data></Cell><Cell><Data ss:Type="String">false</Data></Cell><Cell><Data ss:Type="String">false</Data></Cell></Row><Row ss:Height="12.816"><Cell><Data ss:Type="String">hsa-miR-199b-5p</Data></Cell><Cell><Data ss:Type="String">CCNA2</Data></Cell><Cell><Data ss:Type="String">true</Data></Cell><Cell><Data ss:Type="String">true</Data></Cell><Cell><Data ss:Type="String">false</Data></Cell><Cell><Data ss:Type="String">false</Data></Cell></Row><Row ss:Height="12.816"><Cell><Data ss:Type="String">hsa-miR-199b-5p</Data></Cell><Cell><Data ss:Type="String">CCNB2</Data></Cell><Cell><Data ss:Type="String">true</Data></Cell><Cell><Data ss:Type="String">true</Data></Cell><Cell><Data ss:Type="String">false</Data></Cell><Cell><Data ss:Type="String">false</Data></Cell></Row><Row ss:Height="12.816"><Cell><Data ss:Type="String">hsa-miR-199b-5p</Data></Cell><Cell><Data ss:Type="String">CD200</Data></Cell><Cell><Data ss:Type="String">true</Data></Cell><Cell><Data ss:Type="String">true</Data></Cell><Cell><Data ss:Type="String">true</Data></Cell><Cell><Data ss:Type="String">true</Data></Cell></Row><Row ss:Height="12.816"><Cell><Data ss:Type="String">hsa-miR-199b-5p</Data></Cell><Cell><Data ss:Type="String">CD93</Data></Cell><Cell ss:StyleID="ce1"><Data ss:Type="String">true</Data></Cell><Cell><Data ss:Type="String">false</Data></Cell><Cell><Data ss:Type="String">false</Data></Cell><Cell><Data ss:Type="String">false</Data></Cell></Row><Row ss:Height="12.816"><Cell><Data ss:Type="String">hsa-miR-199b-5p</Data></Cell><Cell><Data ss:Type="String">CDC25A</Data></Cell><Cell><Data ss:Type="String">true</Data></Cell><Cell><Data ss:Type="String">true</Data></Cell><Cell><Data ss:Type="String">false</Data></Cell><Cell><Data ss:Type="String">false</Data></Cell></Row><Row ss:Index="145" ss:Height="12.816"><Cell><Data ss:Type="String">hsa-miR-199b-5p</Data></Cell><Cell><Data ss:Type="String">CDC45</Data></Cell><Cell><Data ss:Type="String">true</Data></Cell><Cell><Data ss:Type="String">true</Data></Cell><Cell><Data ss:Type="String">false</Data></Cell><Cell><Data ss:Type="String">false</Data></Cell></Row><Row ss:Height="12.816"><Cell><Data ss:Type="String">hsa-miR-199b-5p</Data></Cell><Cell><Data ss:Type="String">CDCA3</Data></Cell><Cell><Data ss:Type="String">true</Data></Cell><Cell><Data ss:Type="String">true</Data></Cell><Cell><Data ss:Type="String">false</Data></Cell><Cell><Data ss:Type="String">false</Data></Cell></Row><Row ss:Height="12.816"><Cell><Data ss:Type="String">hsa-miR-199b-5p</Data></Cell><Cell><Data ss:Type="String">CDCA5</Data></Cell><Cell><Data ss:Type="String">true</Data></Cell><Cell><Data ss:Type="String">true</Data></Cell><Cell><Data ss:Type="String">false</Data></Cell><Cell><Data ss:Type="String">false</Data></Cell></Row><Row ss:Height="12.816"><Cell><Data ss:Type="String">hsa-miR-199b-5p</Data></Cell><Cell><Data ss:Type="String">CDH13</Data></Cell><Cell ss:StyleID="ce1"><Data ss:Type="String">true</Data></Cell><Cell><Data ss:Type="String">false</Data></Cell><Cell><Data ss:Type="String">false</Data></Cell><Cell><Data ss:Type="String">false</Data></Cell></Row><Row ss:Height="12.816"><Cell><Data ss:Type="String">hsa-miR-199b-5p</Data></Cell><Cell><Data ss:Type="String">CDO1</Data></Cell><Cell><Data ss:Type="String">true</Data></Cell><Cell><Data ss:Type="String">true</Data></Cell><Cell><Data ss:Type="String">false</Data></Cell><Cell><Data ss:Type="String">false</Data></Cell></Row><Row ss:Height="12.816"><Cell><Data ss:Type="String">hsa-miR-199b-5p</Data></Cell><Cell><Data ss:Type="String">CDT1</Data></Cell><Cell><Data ss:Type="String">true</Data></Cell><Cell><Data ss:Type="String">true</Data></Cell><Cell><Data ss:Type="String">false</Data></Cell><Cell><Data ss:Type="String">false</Data></Cell></Row><Row ss:Height="12.816"><Cell><Data ss:Type="String">hsa-miR-199b-5p</Data></Cell><Cell><Data ss:Type="String">CENPA</Data></Cell><Cell><Data ss:Type="String">true</Data></Cell><Cell><Data ss:Type="String">true</Data></Cell><Cell><Data ss:Type="String">false</Data></Cell><Cell><Data ss:Type="String">false</Data></Cell></Row><Row ss:Index="152" ss:Height="12.816"><Cell><Data ss:Type="String">hsa-miR-199b-5p</Data></Cell><Cell><Data ss:Type="String">CENPM</Data></Cell><Cell><Data ss:Type="String">true</Data></Cell><Cell><Data ss:Type="String">true</Data></Cell><Cell><Data ss:Type="String">false</Data></Cell><Cell><Data ss:Type="String">false</Data></Cell></Row><Row ss:Height="12.816"><Cell><Data ss:Type="String">hsa-miR-199b-5p</Data></Cell><Cell><Data ss:Type="String">CENPN</Data></Cell><Cell ss:StyleID="ce1"><Data ss:Type="String">true</Data></Cell><Cell><Data ss:Type="String">false</Data></Cell><Cell><Data ss:Type="String">false</Data></Cell><Cell><Data ss:Type="String">false</Data></Cell></Row><Row ss:Height="12.816"><Cell><Data ss:Type="String">hsa-miR-199b-5p</Data></Cell><Cell><Data ss:Type="String">CES1</Data></Cell><Cell ss:StyleID="ce1"><Data ss:Type="String">true</Data></Cell><Cell><Data ss:Type="String">false</Data></Cell><Cell><Data ss:Type="String">false</Data></Cell><Cell><Data ss:Type="String">false</Data></Cell></Row><Row ss:Height="12.816"><Cell><Data ss:Type="String">hsa-miR-199b-5p</Data></Cell><Cell><Data ss:Type="String">CHEK1</Data></Cell><Cell><Data ss:Type="String">true</Data></Cell><Cell><Data ss:Type="String">true</Data></Cell><Cell><Data ss:Type="String">false</Data></Cell><Cell><Data ss:Type="String">false</Data></Cell></Row><Row ss:Height="12.816"><Cell><Data ss:Type="String">hsa-miR-199b-5p</Data></Cell><Cell><Data ss:Type="String">CHML</Data></Cell><Cell ss:StyleID="ce1"><Data ss:Type="String">false</Data></Cell><Cell ss:StyleID="ce1"><Data ss:Type="String">true</Data></Cell><Cell><Data ss:Type="String">false</Data></Cell><Cell><Data ss:Type="String">false</Data></Cell></Row><Row ss:Height="12.816"><Cell><Data ss:Type="String">hsa-miR-199b-5p</Data></Cell><Cell><Data ss:Type="String">CHST15</Data></Cell><Cell ss:StyleID="ce1"><Data ss:Type="String">false</Data></Cell><Cell ss:StyleID="ce1"><Data ss:Type="String">true</Data></Cell><Cell><Data ss:Type="String">false</Data></Cell><Cell><Data ss:Type="String">false</Data></Cell></Row><Row ss:Index="158" ss:Height="12.816"><Cell><Data ss:Type="String">hsa-miR-199b-5p</Data></Cell><Cell><Data ss:Type="String">CILP2</Data></Cell><Cell ss:StyleID="ce1"><Data ss:Type="String">false</Data></Cell><Cell ss:StyleID="ce1"><Data ss:Type="String">true</Data></Cell><Cell><Data ss:Type="String">false</Data></Cell><Cell><Data ss:Type="String">false</Data></Cell></Row><Row ss:Height="12.816"><Cell><Data ss:Type="String">hsa-miR-199b-5p</Data></Cell><Cell><Data ss:Type="String">CILP</Data></Cell><Cell ss:StyleID="ce1"><Data ss:Type="String">false</Data></Cell><Cell ss:StyleID="ce1"><Data ss:Type="String">true</Data></Cell><Cell><Data ss:Type="String">false</Data></Cell><Cell><Data ss:Type="String">false</Data></Cell></Row><Row ss:Height="12.816"><Cell><Data ss:Type="String">hsa-miR-199b-5p</Data></Cell><Cell><Data ss:Type="String">CLIP3</Data></Cell><Cell><Data ss:Type="String">true</Data></Cell><Cell><Data ss:Type="String">true</Data></Cell><Cell><Data ss:Type="String">false</Data></Cell><Cell><Data ss:Type="String">false</Data></Cell></Row><Row ss:Height="12.816"><Cell><Data ss:Type="String">hsa-miR-199b-5p</Data></Cell><Cell><Data ss:Type="String">CNTN1</Data></Cell><Cell ss:StyleID="ce1"><Data ss:Type="String">true</Data></Cell><Cell><Data ss:Type="String">false</Data></Cell><Cell><Data ss:Type="String">false</Data></Cell><Cell><Data ss:Type="String">false</Data></Cell></Row><Row ss:Height="12.816"><Cell><Data ss:Type="String">hsa-miR-199b-5p</Data></Cell><Cell><Data ss:Type="String">COL14A1</Data></Cell><Cell><Data ss:Type="String">true</Data></Cell><Cell><Data ss:Type="String">true</Data></Cell><Cell><Data ss:Type="String">false</Data></Cell><Cell><Data ss:Type="String">false</Data></Cell></Row><Row ss:Height="12.816"><Cell><Data ss:Type="String">hsa-miR-199b-5p</Data></Cell><Cell><Data ss:Type="String">CORO2B</Data></Cell><Cell><Data ss:Type="String">true</Data></Cell><Cell><Data ss:Type="String">true</Data></Cell><Cell><Data ss:Type="String">false</Data></Cell><Cell><Data ss:Type="String">false</Data></Cell></Row><Row ss:Index="164" ss:Height="12.816"><Cell><Data ss:Type="String">hsa-miR-199b-5p</Data></Cell><Cell><Data ss:Type="String">COX7A1</Data></Cell><Cell ss:StyleID="ce1"><Data ss:Type="String">false</Data></Cell><Cell ss:StyleID="ce1"><Data ss:Type="String">true</Data></Cell><Cell><Data ss:Type="String">false</Data></Cell><Cell><Data ss:Type="String">false</Data></Cell></Row><Row ss:Height="12.816"><Cell><Data ss:Type="String">hsa-miR-199b-5p</Data></Cell><Cell><Data ss:Type="String">CPE</Data></Cell><Cell><Data ss:Type="String">true</Data></Cell><Cell><Data ss:Type="String">true</Data></Cell><Cell><Data ss:Type="String">false</Data></Cell><Cell><Data ss:Type="String">false</Data></Cell></Row><Row ss:Height="12.816"><Cell><Data ss:Type="String">hsa-miR-199b-5p</Data></Cell><Cell><Data ss:Type="String">CRTAP</Data></Cell><Cell><Data ss:Type="String">true</Data></Cell><Cell><Data ss:Type="String">true</Data></Cell><Cell><Data ss:Type="String">false</Data></Cell><Cell><Data ss:Type="String">false</Data></Cell></Row><Row ss:Height="12.816"><Cell><Data ss:Type="String">hsa-miR-199b-5p</Data></Cell><Cell><Data ss:Type="String">CSDC2</Data></Cell><Cell><Data ss:Type="String">false</Data></Cell><Cell><Data ss:Type="String">false</Data></Cell><Cell><Data ss:Type="String">true</Data></Cell><Cell><Data ss:Type="String">true</Data></Cell></Row><Row ss:Height="12.816"><Cell><Data ss:Type="String">hsa-miR-199b-5p</Data></Cell><Cell><Data ss:Type="String">CTTNBP2</Data></Cell><Cell><Data ss:Type="String">true</Data></Cell><Cell><Data ss:Type="String">true</Data></Cell><Cell><Data ss:Type="String">false</Data></Cell><Cell><Data ss:Type="String">false</Data></Cell></Row><Row ss:Height="12.816"><Cell><Data ss:Type="String">hsa-miR-199b-5p</Data></Cell><Cell><Data ss:Type="String">CXCL12</Data></Cell><Cell><Data ss:Type="String">true</Data></Cell><Cell><Data ss:Type="String">true</Data></Cell><Cell><Data ss:Type="String">false</Data></Cell><Cell><Data ss:Type="String">false</Data></Cell></Row><Row ss:Index="170" ss:Height="12.816"><Cell><Data ss:Type="String">hsa-miR-199b-5p</Data></Cell><Cell><Data ss:Type="String">CYGB</Data></Cell><Cell><Data ss:Type="String">true</Data></Cell><Cell><Data ss:Type="String">true</Data></Cell><Cell><Data ss:Type="String">false</Data></Cell><Cell><Data ss:Type="String">false</Data></Cell></Row><Row ss:Height="12.816"><Cell><Data ss:Type="String">hsa-miR-199b-5p</Data></Cell><Cell><Data ss:Type="String">CYP11A1</Data></Cell><Cell><Data ss:Type="String">true</Data></Cell><Cell><Data ss:Type="String">true</Data></Cell><Cell><Data ss:Type="String">false</Data></Cell><Cell><Data ss:Type="String">false</Data></Cell></Row><Row ss:Height="12.816"><Cell><Data ss:Type="String">hsa-miR-199b-5p</Data></Cell><Cell><Data ss:Type="String">CYP2U1</Data></Cell><Cell><Data ss:Type="String">true</Data></Cell><Cell><Data ss:Type="String">true</Data></Cell><Cell><Data ss:Type="String">false</Data></Cell><Cell><Data ss:Type="String">false</Data></Cell></Row><Row ss:Height="12.816"><Cell><Data ss:Type="String">hsa-miR-199b-5p</Data></Cell><Cell><Data ss:Type="String">CYTH3</Data></Cell><Cell><Data ss:Type="String">true</Data></Cell><Cell><Data ss:Type="String">true</Data></Cell><Cell><Data ss:Type="String">false</Data></Cell><Cell><Data ss:Type="String">false</Data></Cell></Row><Row ss:Height="12.816"><Cell><Data ss:Type="String">hsa-miR-199b-5p</Data></Cell><Cell><Data ss:Type="String">DAB2</Data></Cell><Cell ss:StyleID="ce1"><Data ss:Type="String">true</Data></Cell><Cell><Data ss:Type="String">false</Data></Cell><Cell><Data ss:Type="String">false</Data></Cell><Cell><Data ss:Type="String">false</Data></Cell></Row><Row ss:Height="12.816"><Cell><Data ss:Type="String">hsa-miR-199b-5p</Data></Cell><Cell><Data ss:Type="String">DCHS1</Data></Cell><Cell ss:StyleID="ce1"><Data ss:Type="String">true</Data></Cell><Cell><Data ss:Type="String">false</Data></Cell><Cell><Data ss:Type="String">false</Data></Cell><Cell><Data ss:Type="String">false</Data></Cell></Row><Row ss:Height="12.816"><Cell><Data ss:Type="String">hsa-miR-199b-5p</Data></Cell><Cell><Data ss:Type="String">DCN</Data></Cell><Cell><Data ss:Type="String">true</Data></Cell><Cell><Data ss:Type="String">true</Data></Cell><Cell><Data ss:Type="String">false</Data></Cell><Cell><Data ss:Type="String">false</Data></Cell></Row><Row ss:Index="177" ss:Height="12.816"><Cell><Data ss:Type="String">hsa-miR-199b-5p</Data></Cell><Cell><Data ss:Type="String">DEPDC1B</Data></Cell><Cell><Data ss:Type="String">true</Data></Cell><Cell><Data ss:Type="String">true</Data></Cell><Cell><Data ss:Type="String">true</Data></Cell><Cell><Data ss:Type="String">true</Data></Cell></Row><Row ss:Height="12.816"><Cell><Data ss:Type="String">hsa-miR-199b-5p</Data></Cell><Cell><Data ss:Type="String">DKK3</Data></Cell><Cell ss:StyleID="ce1"><Data ss:Type="String">true</Data></Cell><Cell><Data ss:Type="String">false</Data></Cell><Cell><Data ss:Type="String">false</Data></Cell><Cell><Data ss:Type="String">false</Data></Cell></Row><Row ss:Height="12.816"><Cell><Data ss:Type="String">hsa-miR-199b-5p</Data></Cell><Cell><Data ss:Type="String">DLC1</Data></Cell><Cell><Data ss:Type="String">true</Data></Cell><Cell><Data ss:Type="String">true</Data></Cell><Cell><Data ss:Type="String">true</Data></Cell><Cell><Data ss:Type="String">true</Data></Cell></Row><Row ss:Height="12.816"><Cell><Data ss:Type="String">hsa-miR-199b-5p</Data></Cell><Cell><Data ss:Type="String">DNM3</Data></Cell><Cell ss:StyleID="ce1"><Data ss:Type="String">true</Data></Cell><Cell><Data ss:Type="String">false</Data></Cell><Cell><Data ss:Type="String">false</Data></Cell><Cell><Data ss:Type="String">false</Data></Cell></Row><Row ss:Height="12.816"><Cell><Data ss:Type="String">hsa-miR-199b-5p</Data></Cell><Cell><Data ss:Type="String">DOCK1</Data></Cell><Cell><Data ss:Type="String">true</Data></Cell><Cell><Data ss:Type="String">true</Data></Cell><Cell><Data ss:Type="String">false</Data></Cell><Cell><Data ss:Type="String">false</Data></Cell></Row><Row ss:Height="12.816"><Cell><Data ss:Type="String">hsa-miR-199b-5p</Data></Cell><Cell><Data ss:Type="String">DPT</Data></Cell><Cell ss:StyleID="ce1"><Data ss:Type="String">true</Data></Cell><Cell><Data ss:Type="String">false</Data></Cell><Cell><Data ss:Type="String">false</Data></Cell><Cell><Data ss:Type="String">false</Data></Cell></Row><Row ss:Index="183" ss:Height="12.816"><Cell><Data ss:Type="String">hsa-miR-199b-5p</Data></Cell><Cell><Data ss:Type="String">DZIP1</Data></Cell><Cell><Data ss:Type="String">true</Data></Cell><Cell><Data ss:Type="String">true</Data></Cell><Cell><Data ss:Type="String">false</Data></Cell><Cell><Data ss:Type="String">false</Data></Cell></Row><Row ss:Height="12.816"><Cell><Data ss:Type="String">hsa-miR-199b-5p</Data></Cell><Cell><Data ss:Type="String">E2F2</Data></Cell><Cell ss:StyleID="ce1"><Data ss:Type="String">true</Data></Cell><Cell><Data ss:Type="String">false</Data></Cell><Cell><Data ss:Type="String">false</Data></Cell><Cell><Data ss:Type="String">false</Data></Cell></Row><Row ss:Height="12.816"><Cell><Data ss:Type="String">hsa-miR-199b-5p</Data></Cell><Cell><Data ss:Type="String">EBF2</Data></Cell><Cell><Data ss:Type="String">true</Data></Cell><Cell><Data ss:Type="String">true</Data></Cell><Cell><Data ss:Type="String">false</Data></Cell><Cell><Data ss:Type="String">false</Data></Cell></Row><Row ss:Height="12.816"><Cell><Data ss:Type="String">hsa-miR-199b-5p</Data></Cell><Cell><Data ss:Type="String">EBF3</Data></Cell><Cell><Data ss:Type="String">true</Data></Cell><Cell><Data ss:Type="String">true</Data></Cell><Cell><Data ss:Type="String">false</Data></Cell><Cell><Data ss:Type="String">false</Data></Cell></Row><Row ss:Height="12.816"><Cell><Data ss:Type="String">hsa-miR-199b-5p</Data></Cell><Cell><Data ss:Type="String">ECM2</Data></Cell><Cell><Data ss:Type="String">true</Data></Cell><Cell><Data ss:Type="String">true</Data></Cell><Cell><Data ss:Type="String">false</Data></Cell><Cell><Data ss:Type="String">false</Data></Cell></Row><Row ss:Height="12.816"><Cell><Data ss:Type="String">hsa-miR-199b-5p</Data></Cell><Cell><Data ss:Type="String">EDA2R</Data></Cell><Cell ss:StyleID="ce1"><Data ss:Type="String">true</Data></Cell><Cell><Data ss:Type="String">false</Data></Cell><Cell><Data ss:Type="String">false</Data></Cell><Cell><Data ss:Type="String">false</Data></Cell></Row><Row ss:Height="12.816"><Cell><Data ss:Type="String">hsa-miR-199b-5p</Data></Cell><Cell><Data ss:Type="String">EFEMP2</Data></Cell><Cell><Data ss:Type="String">true</Data></Cell><Cell><Data ss:Type="String">true</Data></Cell><Cell><Data ss:Type="String">false</Data></Cell><Cell><Data ss:Type="String">false</Data></Cell></Row><Row ss:Index="190" ss:Height="12.816"><Cell><Data ss:Type="String">hsa-miR-199b-5p</Data></Cell><Cell><Data ss:Type="String">EGFLAM</Data></Cell><Cell><Data ss:Type="String">true</Data></Cell><Cell><Data ss:Type="String">true</Data></Cell><Cell><Data ss:Type="String">false</Data></Cell><Cell><Data ss:Type="String">false</Data></Cell></Row><Row ss:Height="12.816"><Cell><Data ss:Type="String">hsa-miR-199b-5p</Data></Cell><Cell><Data ss:Type="String">EHD2</Data></Cell><Cell><Data ss:Type="String">true</Data></Cell><Cell><Data ss:Type="String">true</Data></Cell><Cell><Data ss:Type="String">false</Data></Cell><Cell><Data ss:Type="String">false</Data></Cell></Row><Row ss:Height="12.816"><Cell><Data ss:Type="String">hsa-miR-199b-5p</Data></Cell><Cell><Data ss:Type="String">ELTD1</Data></Cell><Cell><Data ss:Type="String">true</Data></Cell><Cell><Data ss:Type="String">true</Data></Cell><Cell><Data ss:Type="String">false</Data></Cell><Cell><Data ss:Type="String">false</Data></Cell></Row><Row ss:Height="12.816"><Cell><Data ss:Type="String">hsa-miR-199b-5p</Data></Cell><Cell><Data ss:Type="String">EMX2</Data></Cell><Cell ss:StyleID="ce1"><Data ss:Type="String">false</Data></Cell><Cell ss:StyleID="ce1"><Data ss:Type="String">true</Data></Cell><Cell><Data ss:Type="String">false</Data></Cell><Cell><Data ss:Type="String">false</Data></Cell></Row><Row ss:Height="12.816"><Cell><Data ss:Type="String">hsa-miR-199b-5p</Data></Cell><Cell><Data ss:Type="String">EMX2OS</Data></Cell><Cell><Data ss:Type="String">true</Data></Cell><Cell><Data ss:Type="String">true</Data></Cell><Cell><Data ss:Type="String">false</Data></Cell><Cell><Data ss:Type="String">false</Data></Cell></Row><Row ss:Height="12.816"><Cell><Data ss:Type="String">hsa-miR-199b-5p</Data></Cell><Cell><Data ss:Type="String">ERG</Data></Cell><Cell><Data ss:Type="String">true</Data></Cell><Cell><Data ss:Type="String">true</Data></Cell><Cell><Data ss:Type="String">false</Data></Cell><Cell><Data ss:Type="String">false</Data></Cell></Row><Row ss:Index="196" ss:Height="12.816"><Cell><Data ss:Type="String">hsa-miR-199b-5p</Data></Cell><Cell><Data ss:Type="String">ESAM</Data></Cell><Cell><Data ss:Type="String">true</Data></Cell><Cell><Data ss:Type="String">true</Data></Cell><Cell><Data ss:Type="String">false</Data></Cell><Cell><Data ss:Type="String">false</Data></Cell></Row><Row ss:Height="12.816"><Cell><Data ss:Type="String">hsa-miR-199b-5p</Data></Cell><Cell><Data ss:Type="String">ETV1</Data></Cell><Cell ss:StyleID="ce1"><Data ss:Type="String">true</Data></Cell><Cell><Data ss:Type="String">false</Data></Cell><Cell><Data ss:Type="String">false</Data></Cell><Cell><Data ss:Type="String">false</Data></Cell></Row><Row ss:Height="12.816"><Cell><Data ss:Type="String">hsa-miR-199b-5p</Data></Cell><Cell><Data ss:Type="String">EVC2</Data></Cell><Cell><Data ss:Type="String">true</Data></Cell><Cell><Data ss:Type="String">true</Data></Cell><Cell><Data ss:Type="String">false</Data></Cell><Cell><Data ss:Type="String">false</Data></Cell></Row><Row ss:Height="12.816"><Cell><Data ss:Type="String">hsa-miR-199b-5p</Data></Cell><Cell><Data ss:Type="String">EVC</Data></Cell><Cell ss:StyleID="ce1"><Data ss:Type="String">true</Data></Cell><Cell><Data ss:Type="String">false</Data></Cell><Cell><Data ss:Type="String">false</Data></Cell><Cell><Data ss:Type="String">false</Data></Cell></Row><Row ss:Height="12.816"><Cell><Data ss:Type="String">hsa-miR-199b-5p</Data></Cell><Cell><Data ss:Type="String">EZH2</Data></Cell><Cell><Data ss:Type="String">true</Data></Cell><Cell><Data ss:Type="String">true</Data></Cell><Cell><Data ss:Type="String">false</Data></Cell><Cell><Data ss:Type="String">false</Data></Cell></Row><Row ss:Height="12.816"><Cell><Data ss:Type="String">hsa-miR-199b-5p</Data></Cell><Cell><Data ss:Type="String">FAM124B</Data></Cell><Cell ss:StyleID="ce1"><Data ss:Type="String">true</Data></Cell><Cell><Data ss:Type="String">false</Data></Cell><Cell><Data ss:Type="String">false</Data></Cell><Cell><Data ss:Type="String">false</Data></Cell></Row><Row ss:Height="12.816"><Cell><Data ss:Type="String">hsa-miR-199b-5p</Data></Cell><Cell><Data ss:Type="String">FAM13C</Data></Cell><Cell><Data ss:Type="String">true</Data></Cell><Cell><Data ss:Type="String">true</Data></Cell><Cell><Data ss:Type="String">false</Data></Cell><Cell><Data ss:Type="String">false</Data></Cell></Row><Row ss:Index="203" ss:Height="12.816"><Cell><Data ss:Type="String">hsa-miR-199b-5p</Data></Cell><Cell><Data ss:Type="String">FAM180A</Data></Cell><Cell><Data ss:Type="String">true</Data></Cell><Cell><Data ss:Type="String">true</Data></Cell><Cell><Data ss:Type="String">false</Data></Cell><Cell><Data ss:Type="String">false</Data></Cell></Row><Row ss:Height="12.816"><Cell><Data ss:Type="String">hsa-miR-199b-5p</Data></Cell><Cell><Data ss:Type="String">FAM198B</Data></Cell><Cell ss:StyleID="ce1"><Data ss:Type="String">false</Data></Cell><Cell ss:StyleID="ce1"><Data ss:Type="String">true</Data></Cell><Cell><Data ss:Type="String">false</Data></Cell><Cell><Data ss:Type="String">false</Data></Cell></Row><Row ss:Height="12.816"><Cell><Data ss:Type="String">hsa-miR-199b-5p</Data></Cell><Cell><Data ss:Type="String">FAM64A</Data></Cell><Cell ss:StyleID="ce1"><Data ss:Type="String">true</Data></Cell><Cell><Data ss:Type="String">false</Data></Cell><Cell><Data ss:Type="String">false</Data></Cell><Cell><Data ss:Type="String">false</Data></Cell></Row><Row ss:Height="12.816"><Cell><Data ss:Type="String">hsa-miR-199b-5p</Data></Cell><Cell><Data ss:Type="String">FAM72B</Data></Cell><Cell><Data ss:Type="String">true</Data></Cell><Cell><Data ss:Type="String">true</Data></Cell><Cell><Data ss:Type="String">false</Data></Cell><Cell><Data ss:Type="String">false</Data></Cell></Row><Row ss:Height="12.816"><Cell><Data ss:Type="String">hsa-miR-199b-5p</Data></Cell><Cell><Data ss:Type="String">FAM72D</Data></Cell><Cell><Data ss:Type="String">true</Data></Cell><Cell><Data ss:Type="String">true</Data></Cell><Cell><Data ss:Type="String">false</Data></Cell><Cell><Data ss:Type="String">false</Data></Cell></Row><Row ss:Height="12.816"><Cell><Data ss:Type="String">hsa-miR-199b-5p</Data></Cell><Cell><Data ss:Type="String">FAM82A1</Data></Cell><Cell ss:StyleID="ce1"><Data ss:Type="String">true</Data></Cell><Cell><Data ss:Type="String">false</Data></Cell><Cell><Data ss:Type="String">false</Data></Cell><Cell><Data ss:Type="String">false</Data></Cell></Row><Row ss:Index="209" ss:Height="12.816"><Cell><Data ss:Type="String">hsa-miR-199b-5p</Data></Cell><Cell><Data ss:Type="String">FAT4</Data></Cell><Cell><Data ss:Type="String">true</Data></Cell><Cell><Data ss:Type="String">true</Data></Cell><Cell><Data ss:Type="String">false</Data></Cell><Cell><Data ss:Type="String">false</Data></Cell></Row><Row ss:Height="12.816"><Cell><Data ss:Type="String">hsa-miR-199b-5p</Data></Cell><Cell><Data ss:Type="String">FBLN5</Data></Cell><Cell><Data ss:Type="String">true</Data></Cell><Cell><Data ss:Type="String">true</Data></Cell><Cell><Data ss:Type="String">false</Data></Cell><Cell><Data ss:Type="String">false</Data></Cell></Row><Row ss:Height="12.816"><Cell><Data ss:Type="String">hsa-miR-199b-5p</Data></Cell><Cell><Data ss:Type="String">FGF10</Data></Cell><Cell><Data ss:Type="String">true</Data></Cell><Cell><Data ss:Type="String">true</Data></Cell><Cell><Data ss:Type="String">false</Data></Cell><Cell><Data ss:Type="String">false</Data></Cell></Row><Row ss:Height="12.816"><Cell><Data ss:Type="String">hsa-miR-199b-5p</Data></Cell><Cell><Data ss:Type="String">FGF1</Data></Cell><Cell><Data ss:Type="String">true</Data></Cell><Cell><Data ss:Type="String">true</Data></Cell><Cell><Data ss:Type="String">false</Data></Cell><Cell><Data ss:Type="String">false</Data></Cell></Row><Row ss:Height="12.816"><Cell><Data ss:Type="String">hsa-miR-199b-5p</Data></Cell><Cell><Data ss:Type="String">FHL1</Data></Cell><Cell><Data ss:Type="String">true</Data></Cell><Cell><Data ss:Type="String">true</Data></Cell><Cell><Data ss:Type="String">false</Data></Cell><Cell><Data ss:Type="String">false</Data></Cell></Row><Row ss:Height="12.816"><Cell><Data ss:Type="String">hsa-miR-199b-5p</Data></Cell><Cell><Data ss:Type="String">FHL5</Data></Cell><Cell><Data ss:Type="String">true</Data></Cell><Cell><Data ss:Type="String">true</Data></Cell><Cell><Data ss:Type="String">false</Data></Cell><Cell><Data ss:Type="String">false</Data></Cell></Row><Row ss:Index="215" ss:Height="12.816"><Cell><Data ss:Type="String">hsa-miR-199b-5p</Data></Cell><Cell><Data ss:Type="String">FHOD3</Data></Cell><Cell ss:StyleID="ce1"><Data ss:Type="String">true</Data></Cell><Cell><Data ss:Type="String">false</Data></Cell><Cell><Data ss:Type="String">false</Data></Cell><Cell><Data ss:Type="String">false</Data></Cell></Row><Row ss:Height="12.816"><Cell><Data ss:Type="String">hsa-miR-199b-5p</Data></Cell><Cell><Data ss:Type="String">FIGNL2</Data></Cell><Cell><Data ss:Type="String">true</Data></Cell><Cell><Data ss:Type="String">true</Data></Cell><Cell><Data ss:Type="String">false</Data></Cell><Cell><Data ss:Type="String">false</Data></Cell></Row><Row ss:Height="12.816"><Cell><Data ss:Type="String">hsa-miR-199b-5p</Data></Cell><Cell><Data ss:Type="String">FKBP1B</Data></Cell><Cell ss:StyleID="ce1"><Data ss:Type="String">false</Data></Cell><Cell ss:StyleID="ce1"><Data ss:Type="String">true</Data></Cell><Cell><Data ss:Type="String">false</Data></Cell><Cell><Data ss:Type="String">false</Data></Cell></Row><Row ss:Height="12.816"><Cell><Data ss:Type="String">hsa-miR-199b-5p</Data></Cell><Cell><Data ss:Type="String">FLJ42709</Data></Cell><Cell><Data ss:Type="String">true</Data></Cell><Cell><Data ss:Type="String">true</Data></Cell><Cell><Data ss:Type="String">false</Data></Cell><Cell><Data ss:Type="String">false</Data></Cell></Row><Row ss:Height="12.816"><Cell><Data ss:Type="String">hsa-miR-199b-5p</Data></Cell><Cell><Data ss:Type="String">FMOD</Data></Cell><Cell><Data ss:Type="String">true</Data></Cell><Cell><Data ss:Type="String">true</Data></Cell><Cell><Data ss:Type="String">false</Data></Cell><Cell><Data ss:Type="String">false</Data></Cell></Row><Row ss:Height="12.816"><Cell><Data ss:Type="String">hsa-miR-199b-5p</Data></Cell><Cell><Data ss:Type="String">FNDC4</Data></Cell><Cell ss:StyleID="ce1"><Data ss:Type="String">false</Data></Cell><Cell ss:StyleID="ce1"><Data ss:Type="String">true</Data></Cell><Cell><Data ss:Type="String">false</Data></Cell><Cell><Data ss:Type="String">false</Data></Cell></Row><Row ss:Index="221" ss:Height="12.816"><Cell><Data ss:Type="String">hsa-miR-199b-5p</Data></Cell><Cell><Data ss:Type="String">FOXM1</Data></Cell><Cell><Data ss:Type="String">true</Data></Cell><Cell><Data ss:Type="String">true</Data></Cell><Cell><Data ss:Type="String">false</Data></Cell><Cell><Data ss:Type="String">false</Data></Cell></Row><Row ss:Height="12.816"><Cell><Data ss:Type="String">hsa-miR-199b-5p</Data></Cell><Cell><Data ss:Type="String">FOXO1</Data></Cell><Cell><Data ss:Type="String">true</Data></Cell><Cell><Data ss:Type="String">true</Data></Cell><Cell><Data ss:Type="String">false</Data></Cell><Cell><Data ss:Type="String">false</Data></Cell></Row><Row ss:Height="12.816"><Cell><Data ss:Type="String">hsa-miR-199b-5p</Data></Cell><Cell><Data ss:Type="String">FRMD6</Data></Cell><Cell ss:StyleID="ce1"><Data ss:Type="String">true</Data></Cell><Cell><Data ss:Type="String">false</Data></Cell><Cell><Data ss:Type="String">false</Data></Cell><Cell><Data ss:Type="String">false</Data></Cell></Row><Row ss:Height="12.816"><Cell><Data ss:Type="String">hsa-miR-199b-5p</Data></Cell><Cell><Data ss:Type="String">FST</Data></Cell><Cell><Data ss:Type="String">true</Data></Cell><Cell><Data ss:Type="String">true</Data></Cell><Cell><Data ss:Type="String">false</Data></Cell><Cell><Data ss:Type="String">false</Data></Cell></Row><Row ss:Height="12.816"><Cell><Data ss:Type="String">hsa-miR-199b-5p</Data></Cell><Cell><Data ss:Type="String">FZD4</Data></Cell><Cell><Data ss:Type="String">true</Data></Cell><Cell><Data ss:Type="String">true</Data></Cell><Cell><Data ss:Type="String">true</Data></Cell><Cell><Data ss:Type="String">true</Data></Cell></Row><Row ss:Height="12.816"><Cell><Data ss:Type="String">hsa-miR-199b-5p</Data></Cell><Cell><Data ss:Type="String">GALNTL2</Data></Cell><Cell><Data ss:Type="String">true</Data></Cell><Cell><Data ss:Type="String">true</Data></Cell><Cell><Data ss:Type="String">false</Data></Cell><Cell><Data ss:Type="String">false</Data></Cell></Row><Row ss:Height="12.816"><Cell><Data ss:Type="String">hsa-miR-199b-5p</Data></Cell><Cell><Data ss:Type="String">GAS6</Data></Cell><Cell><Data ss:Type="String">true</Data></Cell><Cell><Data ss:Type="String">true</Data></Cell><Cell><Data ss:Type="String">false</Data></Cell><Cell><Data ss:Type="String">false</Data></Cell></Row><Row ss:Index="228" ss:Height="12.816"><Cell><Data ss:Type="String">hsa-miR-199b-5p</Data></Cell><Cell><Data ss:Type="String">GJA5</Data></Cell><Cell><Data ss:Type="String">false</Data></Cell><Cell><Data ss:Type="String">false</Data></Cell><Cell><Data ss:Type="String">true</Data></Cell><Cell><Data ss:Type="String">true</Data></Cell></Row><Row ss:Height="12.816"><Cell><Data ss:Type="String">hsa-miR-199b-5p</Data></Cell><Cell><Data ss:Type="String">GLI2</Data></Cell><Cell><Data ss:Type="String">true</Data></Cell><Cell><Data ss:Type="String">true</Data></Cell><Cell><Data ss:Type="String">false</Data></Cell><Cell><Data ss:Type="String">false</Data></Cell></Row><Row ss:Height="12.816"><Cell><Data ss:Type="String">hsa-miR-199b-5p</Data></Cell><Cell><Data ss:Type="String">GLT8D2</Data></Cell><Cell><Data ss:Type="String">true</Data></Cell><Cell><Data ss:Type="String">true</Data></Cell><Cell><Data ss:Type="String">false</Data></Cell><Cell><Data ss:Type="String">false</Data></Cell></Row><Row ss:Height="12.816"><Cell><Data ss:Type="String">hsa-miR-199b-5p</Data></Cell><Cell><Data ss:Type="String">GNG11</Data></Cell><Cell><Data ss:Type="String">true</Data></Cell><Cell><Data ss:Type="String">true</Data></Cell><Cell><Data ss:Type="String">false</Data></Cell><Cell><Data ss:Type="String">false</Data></Cell></Row><Row ss:Height="12.816"><Cell><Data ss:Type="String">hsa-miR-199b-5p</Data></Cell><Cell><Data ss:Type="String">GPIHBP1</Data></Cell><Cell><Data ss:Type="String">true</Data></Cell><Cell><Data ss:Type="String">true</Data></Cell><Cell><Data ss:Type="String">false</Data></Cell><Cell><Data ss:Type="String">false</Data></Cell></Row><Row ss:Height="12.816"><Cell><Data ss:Type="String">hsa-miR-199b-5p</Data></Cell><Cell><Data ss:Type="String">GPRASP1</Data></Cell><Cell><Data ss:Type="String">true</Data></Cell><Cell><Data ss:Type="String">true</Data></Cell><Cell><Data ss:Type="String">false</Data></Cell><Cell><Data ss:Type="String">false</Data></Cell></Row><Row ss:Index="234" ss:Height="12.816"><Cell><Data ss:Type="String">hsa-miR-199b-5p</Data></Cell><Cell><Data ss:Type="String">GPSM2</Data></Cell><Cell><Data ss:Type="String">true</Data></Cell><Cell><Data ss:Type="String">true</Data></Cell><Cell><Data ss:Type="String">false</Data></Cell><Cell><Data ss:Type="String">false</Data></Cell></Row><Row ss:Height="12.816"><Cell><Data ss:Type="String">hsa-miR-199b-5p</Data></Cell><Cell><Data ss:Type="String">GRID1</Data></Cell><Cell><Data ss:Type="String">true</Data></Cell><Cell><Data ss:Type="String">true</Data></Cell><Cell><Data ss:Type="String">false</Data></Cell><Cell><Data ss:Type="String">false</Data></Cell></Row><Row ss:Height="12.816"><Cell><Data ss:Type="String">hsa-miR-199b-5p</Data></Cell><Cell><Data ss:Type="String">GSTM5</Data></Cell><Cell><Data ss:Type="String">true</Data></Cell><Cell><Data ss:Type="String">true</Data></Cell><Cell><Data ss:Type="String">false</Data></Cell><Cell><Data ss:Type="String">false</Data></Cell></Row><Row ss:Height="12.816"><Cell><Data ss:Type="String">hsa-miR-199b-5p</Data></Cell><Cell><Data ss:Type="String">GTSE1</Data></Cell><Cell><Data ss:Type="String">true</Data></Cell><Cell><Data ss:Type="String">true</Data></Cell><Cell><Data ss:Type="String">false</Data></Cell><Cell><Data ss:Type="String">false</Data></Cell></Row><Row ss:Height="12.816"><Cell><Data ss:Type="String">hsa-miR-199b-5p</Data></Cell><Cell><Data ss:Type="String">HAND2</Data></Cell><Cell><Data ss:Type="String">true</Data></Cell><Cell><Data ss:Type="String">true</Data></Cell><Cell><Data ss:Type="String">false</Data></Cell><Cell><Data ss:Type="String">false</Data></Cell></Row><Row ss:Height="12.816"><Cell><Data ss:Type="String">hsa-miR-199b-5p</Data></Cell><Cell><Data ss:Type="String">HGF</Data></Cell><Cell ss:StyleID="ce1"><Data ss:Type="String">true</Data></Cell><Cell><Data ss:Type="String">false</Data></Cell><Cell><Data ss:Type="String">false</Data></Cell><Cell><Data ss:Type="String">false</Data></Cell></Row><Row ss:Index="240" ss:Height="12.816"><Cell><Data ss:Type="String">hsa-miR-199b-5p</Data></Cell><Cell><Data ss:Type="String">HIC1</Data></Cell><Cell ss:StyleID="ce1"><Data ss:Type="String">true</Data></Cell><Cell><Data ss:Type="String">false</Data></Cell><Cell><Data ss:Type="String">false</Data></Cell><Cell><Data ss:Type="String">false</Data></Cell></Row><Row ss:Height="12.816"><Cell><Data ss:Type="String">hsa-miR-199b-5p</Data></Cell><Cell><Data ss:Type="String">HMGB2</Data></Cell><Cell><Data ss:Type="String">true</Data></Cell><Cell><Data ss:Type="String">true</Data></Cell><Cell><Data ss:Type="String">false</Data></Cell><Cell><Data ss:Type="String">false</Data></Cell></Row><Row ss:Height="12.816"><Cell><Data ss:Type="String">hsa-miR-199b-5p</Data></Cell><Cell><Data ss:Type="String">HOXA9</Data></Cell><Cell><Data ss:Type="String">true</Data></Cell><Cell><Data ss:Type="String">true</Data></Cell><Cell><Data ss:Type="String">false</Data></Cell><Cell><Data ss:Type="String">false</Data></Cell></Row><Row ss:Height="12.816"><Cell><Data ss:Type="String">hsa-miR-199b-5p</Data></Cell><Cell><Data ss:Type="String">HOXD8</Data></Cell><Cell ss:StyleID="ce1"><Data ss:Type="String">false</Data></Cell><Cell ss:StyleID="ce1"><Data ss:Type="String">true</Data></Cell><Cell><Data ss:Type="String">false</Data></Cell><Cell><Data ss:Type="String">false</Data></Cell></Row><Row ss:Height="12.816"><Cell><Data ss:Type="String">hsa-miR-199b-5p</Data></Cell><Cell><Data ss:Type="String">HPRT1</Data></Cell><Cell ss:StyleID="ce1"><Data ss:Type="String">true</Data></Cell><Cell><Data ss:Type="String">false</Data></Cell><Cell><Data ss:Type="String">false</Data></Cell><Cell><Data ss:Type="String">false</Data></Cell></Row><Row ss:Height="12.816"><Cell><Data ss:Type="String">hsa-miR-199b-5p</Data></Cell><Cell><Data ss:Type="String">HSPA12B</Data></Cell><Cell><Data ss:Type="String">true</Data></Cell><Cell><Data ss:Type="String">true</Data></Cell><Cell><Data ss:Type="String">false</Data></Cell><Cell><Data ss:Type="String">false</Data></Cell></Row><Row ss:Index="246" ss:Height="12.816"><Cell><Data ss:Type="String">hsa-miR-199b-5p</Data></Cell><Cell><Data ss:Type="String">HSPB2</Data></Cell><Cell><Data ss:Type="String">true</Data></Cell><Cell><Data ss:Type="String">true</Data></Cell><Cell><Data ss:Type="String">false</Data></Cell><Cell><Data ss:Type="String">false</Data></Cell></Row><Row ss:Height="12.816"><Cell><Data ss:Type="String">hsa-miR-199b-5p</Data></Cell><Cell><Data ss:Type="String">HTRA1</Data></Cell><Cell ss:StyleID="ce1"><Data ss:Type="String">false</Data></Cell><Cell ss:StyleID="ce1"><Data ss:Type="String">true</Data></Cell><Cell><Data ss:Type="String">false</Data></Cell><Cell><Data ss:Type="String">false</Data></Cell></Row><Row ss:Height="12.816"><Cell><Data ss:Type="String">hsa-miR-199b-5p</Data></Cell><Cell><Data ss:Type="String">IGF2</Data></Cell><Cell><Data ss:Type="String">true</Data></Cell><Cell><Data ss:Type="String">true</Data></Cell><Cell><Data ss:Type="String">false</Data></Cell><Cell><Data ss:Type="String">false</Data></Cell></Row><Row ss:Height="12.816"><Cell><Data ss:Type="String">hsa-miR-199b-5p</Data></Cell><Cell><Data ss:Type="String">ISM1</Data></Cell><Cell><Data ss:Type="String">true</Data></Cell><Cell><Data ss:Type="String">true</Data></Cell><Cell><Data ss:Type="String">false</Data></Cell><Cell><Data ss:Type="String">false</Data></Cell></Row><Row ss:Height="12.816"><Cell><Data ss:Type="String">hsa-miR-199b-5p</Data></Cell><Cell><Data ss:Type="String">JAG1</Data></Cell><Cell ss:StyleID="ce1"><Data ss:Type="String">false</Data></Cell><Cell><Data ss:Type="String">true</Data></Cell><Cell><Data ss:Type="String">true</Data></Cell><Cell><Data ss:Type="String">true</Data></Cell></Row><Row ss:Height="12.816"><Cell><Data ss:Type="String">hsa-miR-199b-5p</Data></Cell><Cell><Data ss:Type="String">JAM2</Data></Cell><Cell><Data ss:Type="String">true</Data></Cell><Cell><Data ss:Type="String">true</Data></Cell><Cell><Data ss:Type="String">false</Data></Cell><Cell><Data ss:Type="String">false</Data></Cell></Row><Row ss:Height="12.816"><Cell><Data ss:Type="String">hsa-miR-199b-5p</Data></Cell><Cell><Data ss:Type="String">JAM3</Data></Cell><Cell><Data ss:Type="String">true</Data></Cell><Cell><Data ss:Type="String">true</Data></Cell><Cell><Data ss:Type="String">false</Data></Cell><Cell><Data ss:Type="String">false</Data></Cell></Row><Row ss:Index="253" ss:Height="12.816"><Cell><Data ss:Type="String">hsa-miR-199b-5p</Data></Cell><Cell><Data ss:Type="String">JAZF1</Data></Cell><Cell ss:StyleID="ce1"><Data ss:Type="String">true</Data></Cell><Cell><Data ss:Type="String">false</Data></Cell><Cell><Data ss:Type="String">false</Data></Cell><Cell><Data ss:Type="String">false</Data></Cell></Row><Row ss:Height="12.816"><Cell><Data ss:Type="String">hsa-miR-199b-5p</Data></Cell><Cell><Data ss:Type="String">KANK2</Data></Cell><Cell><Data ss:Type="String">true</Data></Cell><Cell><Data ss:Type="String">true</Data></Cell><Cell><Data ss:Type="String">true</Data></Cell><Cell><Data ss:Type="String">true</Data></Cell></Row><Row ss:Height="12.816"><Cell><Data ss:Type="String">hsa-miR-199b-5p</Data></Cell><Cell><Data ss:Type="String">KCNJ12</Data></Cell><Cell ss:StyleID="ce1"><Data ss:Type="String">false</Data></Cell><Cell ss:StyleID="ce1"><Data ss:Type="String">true</Data></Cell><Cell><Data ss:Type="String">false</Data></Cell><Cell><Data ss:Type="String">false</Data></Cell></Row><Row ss:Height="12.816"><Cell><Data ss:Type="String">hsa-miR-199b-5p</Data></Cell><Cell><Data ss:Type="String">KCNJ8</Data></Cell><Cell><Data ss:Type="String">true</Data></Cell><Cell><Data ss:Type="String">true</Data></Cell><Cell><Data ss:Type="String">false</Data></Cell><Cell><Data ss:Type="String">false</Data></Cell></Row><Row ss:Height="12.816"><Cell><Data ss:Type="String">hsa-miR-199b-5p</Data></Cell><Cell><Data ss:Type="String">KCNT2</Data></Cell><Cell><Data ss:Type="String">true</Data></Cell><Cell><Data ss:Type="String">true</Data></Cell><Cell><Data ss:Type="String">false</Data></Cell><Cell><Data ss:Type="String">false</Data></Cell></Row><Row ss:Height="12.816"><Cell><Data ss:Type="String">hsa-miR-199b-5p</Data></Cell><Cell><Data ss:Type="String">KIF18B</Data></Cell><Cell><Data ss:Type="String">true</Data></Cell><Cell><Data ss:Type="String">true</Data></Cell><Cell><Data ss:Type="String">false</Data></Cell><Cell><Data ss:Type="String">false</Data></Cell></Row><Row ss:Index="259" ss:Height="12.816"><Cell><Data ss:Type="String">hsa-miR-199b-5p</Data></Cell><Cell><Data ss:Type="String">KIFC1</Data></Cell><Cell><Data ss:Type="String">true</Data></Cell><Cell><Data ss:Type="String">true</Data></Cell><Cell><Data ss:Type="String">false</Data></Cell><Cell><Data ss:Type="String">false</Data></Cell></Row><Row ss:Height="12.816"><Cell><Data ss:Type="String">hsa-miR-199b-5p</Data></Cell><Cell><Data ss:Type="String">KIRREL</Data></Cell><Cell ss:StyleID="ce1"><Data ss:Type="String">true</Data></Cell><Cell><Data ss:Type="String">false</Data></Cell><Cell><Data ss:Type="String">false</Data></Cell><Cell><Data ss:Type="String">false</Data></Cell></Row><Row ss:Height="12.816"><Cell><Data ss:Type="String">hsa-miR-199b-5p</Data></Cell><Cell><Data ss:Type="String">KLF2</Data></Cell><Cell ss:StyleID="ce1"><Data ss:Type="String">true</Data></Cell><Cell><Data ss:Type="String">false</Data></Cell><Cell><Data ss:Type="String">false</Data></Cell><Cell><Data ss:Type="String">false</Data></Cell></Row><Row ss:Height="12.816"><Cell><Data ss:Type="String">hsa-miR-199b-5p</Data></Cell><Cell><Data ss:Type="String">KLHL4</Data></Cell><Cell ss:StyleID="ce1"><Data ss:Type="String">true</Data></Cell><Cell><Data ss:Type="String">false</Data></Cell><Cell><Data ss:Type="String">false</Data></Cell><Cell><Data ss:Type="String">false</Data></Cell></Row><Row ss:Height="12.816"><Cell><Data ss:Type="String">hsa-miR-199b-5p</Data></Cell><Cell><Data ss:Type="String">LAMA2</Data></Cell><Cell><Data ss:Type="String">true</Data></Cell><Cell><Data ss:Type="String">true</Data></Cell><Cell><Data ss:Type="String">false</Data></Cell><Cell><Data ss:Type="String">false</Data></Cell></Row><Row ss:Height="12.816"><Cell><Data ss:Type="String">hsa-miR-199b-5p</Data></Cell><Cell><Data ss:Type="String">LAYN</Data></Cell><Cell ss:StyleID="ce1"><Data ss:Type="String">true</Data></Cell><Cell><Data ss:Type="String">false</Data></Cell><Cell><Data ss:Type="String">false</Data></Cell><Cell><Data ss:Type="String">false</Data></Cell></Row><Row ss:Index="265" ss:Height="12.816"><Cell><Data ss:Type="String">hsa-miR-199b-5p</Data></Cell><Cell><Data ss:Type="String">LDB2</Data></Cell><Cell><Data ss:Type="String">true</Data></Cell><Cell><Data ss:Type="String">true</Data></Cell><Cell><Data ss:Type="String">false</Data></Cell><Cell><Data ss:Type="String">false</Data></Cell></Row><Row ss:Height="12.816"><Cell><Data ss:Type="String">hsa-miR-199b-5p</Data></Cell><Cell><Data ss:Type="String">LHFP</Data></Cell><Cell><Data ss:Type="String">true</Data></Cell><Cell><Data ss:Type="String">true</Data></Cell><Cell><Data ss:Type="String">false</Data></Cell><Cell><Data ss:Type="String">false</Data></Cell></Row><Row ss:Height="12.816"><Cell><Data ss:Type="String">hsa-miR-199b-5p</Data></Cell><Cell><Data ss:Type="String">LIMA1</Data></Cell><Cell ss:StyleID="ce1"><Data ss:Type="String">true</Data></Cell><Cell><Data ss:Type="String">false</Data></Cell><Cell><Data ss:Type="String">false</Data></Cell><Cell><Data ss:Type="String">false</Data></Cell></Row><Row ss:Height="12.816"><Cell><Data ss:Type="String">hsa-miR-199b-5p</Data></Cell><Cell><Data ss:Type="String">LIMS2</Data></Cell><Cell><Data ss:Type="String">true</Data></Cell><Cell><Data ss:Type="String">true</Data></Cell><Cell><Data ss:Type="String">false</Data></Cell><Cell><Data ss:Type="String">false</Data></Cell></Row><Row ss:Height="12.816"><Cell><Data ss:Type="String">hsa-miR-199b-5p</Data></Cell><Cell><Data ss:Type="String">LMOD1</Data></Cell><Cell><Data ss:Type="String">true</Data></Cell><Cell><Data ss:Type="String">true</Data></Cell><Cell><Data ss:Type="String">false</Data></Cell><Cell><Data ss:Type="String">false</Data></Cell></Row><Row ss:Height="12.816"><Cell><Data ss:Type="String">hsa-miR-199b-5p</Data></Cell><Cell><Data ss:Type="String">LOC134466</Data></Cell><Cell><Data ss:Type="String">true</Data></Cell><Cell><Data ss:Type="String">true</Data></Cell><Cell><Data ss:Type="String">false</Data></Cell><Cell><Data ss:Type="String">false</Data></Cell></Row><Row ss:Index="271" ss:Height="12.816"><Cell><Data ss:Type="String">hsa-miR-199b-5p</Data></Cell><Cell><Data ss:Type="String">LOC399959</Data></Cell><Cell><Data ss:Type="String">true</Data></Cell><Cell><Data ss:Type="String">true</Data></Cell><Cell><Data ss:Type="String">false</Data></Cell><Cell><Data ss:Type="String">false</Data></Cell></Row><Row ss:Height="12.816"><Cell><Data ss:Type="String">hsa-miR-199b-5p</Data></Cell><Cell><Data ss:Type="String">LOC644538</Data></Cell><Cell><Data ss:Type="String">true</Data></Cell><Cell><Data ss:Type="String">true</Data></Cell><Cell><Data ss:Type="String">false</Data></Cell><Cell><Data ss:Type="String">false</Data></Cell></Row><Row ss:Height="12.816"><Cell><Data ss:Type="String">hsa-miR-199b-5p</Data></Cell><Cell><Data ss:Type="String">LRP1</Data></Cell><Cell><Data ss:Type="String">true</Data></Cell><Cell><Data ss:Type="String">true</Data></Cell><Cell><Data ss:Type="String">false</Data></Cell><Cell><Data ss:Type="String">false</Data></Cell></Row><Row ss:Height="12.816"><Cell><Data ss:Type="String">hsa-miR-199b-5p</Data></Cell><Cell><Data ss:Type="String">LRRN3</Data></Cell><Cell><Data ss:Type="String">true</Data></Cell><Cell><Data ss:Type="String">true</Data></Cell><Cell><Data ss:Type="String">false</Data></Cell><Cell><Data ss:Type="String">false</Data></Cell></Row><Row ss:Height="12.816"><Cell><Data ss:Type="String">hsa-miR-199b-5p</Data></Cell><Cell><Data ss:Type="String">LRRN4CL</Data></Cell><Cell><Data ss:Type="String">true</Data></Cell><Cell><Data ss:Type="String">true</Data></Cell><Cell><Data ss:Type="String">false</Data></Cell><Cell><Data ss:Type="String">false</Data></Cell></Row><Row ss:Height="12.816"><Cell><Data ss:Type="String">hsa-miR-199b-5p</Data></Cell><Cell><Data ss:Type="String">LRRTM2</Data></Cell><Cell><Data ss:Type="String">true</Data></Cell><Cell><Data ss:Type="String">true</Data></Cell><Cell><Data ss:Type="String">false</Data></Cell><Cell><Data ss:Type="String">false</Data></Cell></Row><Row ss:Height="12.816"><Cell><Data ss:Type="String">hsa-miR-199b-5p</Data></Cell><Cell><Data ss:Type="String">LTBP2</Data></Cell><Cell><Data ss:Type="String">true</Data></Cell><Cell><Data ss:Type="String">true</Data></Cell><Cell><Data ss:Type="String">false</Data></Cell><Cell><Data ss:Type="String">false</Data></Cell></Row><Row ss:Index="278" ss:Height="12.816"><Cell><Data ss:Type="String">hsa-miR-199b-5p</Data></Cell><Cell><Data ss:Type="String">LUZP2</Data></Cell><Cell><Data ss:Type="String">true</Data></Cell><Cell><Data ss:Type="String">true</Data></Cell><Cell><Data ss:Type="String">false</Data></Cell><Cell><Data ss:Type="String">false</Data></Cell></Row><Row ss:Height="12.816"><Cell><Data ss:Type="String">hsa-miR-199b-5p</Data></Cell><Cell><Data ss:Type="String">MAB21L1</Data></Cell><Cell><Data ss:Type="String">true</Data></Cell><Cell><Data ss:Type="String">true</Data></Cell><Cell><Data ss:Type="String">true</Data></Cell><Cell><Data ss:Type="String">true</Data></Cell></Row><Row ss:Height="12.816"><Cell><Data ss:Type="String">hsa-miR-199b-5p</Data></Cell><Cell><Data ss:Type="String">MAMDC2</Data></Cell><Cell><Data ss:Type="String">true</Data></Cell><Cell><Data ss:Type="String">true</Data></Cell><Cell><Data ss:Type="String">false</Data></Cell><Cell><Data ss:Type="String">false</Data></Cell></Row><Row ss:Height="12.816"><Cell><Data ss:Type="String">hsa-miR-199b-5p</Data></Cell><Cell><Data ss:Type="String">MECOM</Data></Cell><Cell ss:StyleID="ce1"><Data ss:Type="String">true</Data></Cell><Cell><Data ss:Type="String">false</Data></Cell><Cell><Data ss:Type="String">false</Data></Cell><Cell><Data ss:Type="String">false</Data></Cell></Row><Row ss:Height="12.816"><Cell><Data ss:Type="String">hsa-miR-199b-5p</Data></Cell><Cell><Data ss:Type="String">MEG3</Data></Cell><Cell><Data ss:Type="String">true</Data></Cell><Cell><Data ss:Type="String">true</Data></Cell><Cell><Data ss:Type="String">false</Data></Cell><Cell><Data ss:Type="String">false</Data></Cell></Row><Row ss:Height="12.816"><Cell><Data ss:Type="String">hsa-miR-199b-5p</Data></Cell><Cell><Data ss:Type="String">MFAP4</Data></Cell><Cell><Data ss:Type="String">true</Data></Cell><Cell><Data ss:Type="String">true</Data></Cell><Cell><Data ss:Type="String">false</Data></Cell><Cell><Data ss:Type="String">false</Data></Cell></Row><Row ss:Index="284" ss:Height="12.816"><Cell><Data ss:Type="String">hsa-miR-199b-5p</Data></Cell><Cell><Data ss:Type="String">MITF</Data></Cell><Cell ss:StyleID="ce1"><Data ss:Type="String">true</Data></Cell><Cell><Data ss:Type="String">false</Data></Cell><Cell><Data ss:Type="String">false</Data></Cell><Cell><Data ss:Type="String">false</Data></Cell></Row><Row ss:Height="12.816"><Cell><Data ss:Type="String">hsa-miR-199b-5p</Data></Cell><Cell><Data ss:Type="String">MMP28</Data></Cell><Cell><Data ss:Type="String">true</Data></Cell><Cell><Data ss:Type="String">true</Data></Cell><Cell><Data ss:Type="String">false</Data></Cell><Cell><Data ss:Type="String">false</Data></Cell></Row><Row ss:Height="12.816"><Cell><Data ss:Type="String">hsa-miR-199b-5p</Data></Cell><Cell><Data ss:Type="String">MN1</Data></Cell><Cell><Data ss:Type="String">false</Data></Cell><Cell><Data ss:Type="String">false</Data></Cell><Cell><Data ss:Type="String">true</Data></Cell><Cell><Data ss:Type="String">true</Data></Cell></Row><Row ss:Height="12.816"><Cell><Data ss:Type="String">hsa-miR-199b-5p</Data></Cell><Cell><Data ss:Type="String">MOCS1</Data></Cell><Cell><Data ss:Type="String">true</Data></Cell><Cell><Data ss:Type="String">true</Data></Cell><Cell><Data ss:Type="String">false</Data></Cell><Cell><Data ss:Type="String">false</Data></Cell></Row><Row ss:Height="12.816"><Cell><Data ss:Type="String">hsa-miR-199b-5p</Data></Cell><Cell><Data ss:Type="String">MRVI1</Data></Cell><Cell><Data ss:Type="String">true</Data></Cell><Cell><Data ss:Type="String">true</Data></Cell><Cell><Data ss:Type="String">false</Data></Cell><Cell><Data ss:Type="String">false</Data></Cell></Row><Row ss:Height="12.816"><Cell><Data ss:Type="String">hsa-miR-199b-5p</Data></Cell><Cell><Data ss:Type="String">MSRB3</Data></Cell><Cell><Data ss:Type="String">true</Data></Cell><Cell><Data ss:Type="String">true</Data></Cell><Cell><Data ss:Type="String">false</Data></Cell><Cell><Data ss:Type="String">false</Data></Cell></Row><Row ss:Height="12.816"><Cell><Data ss:Type="String">hsa-miR-199b-5p</Data></Cell><Cell><Data ss:Type="String">MXRA8</Data></Cell><Cell><Data ss:Type="String">true</Data></Cell><Cell><Data ss:Type="String">true</Data></Cell><Cell><Data ss:Type="String">false</Data></Cell><Cell><Data ss:Type="String">false</Data></Cell></Row><Row ss:Index="291" ss:Height="12.816"><Cell><Data ss:Type="String">hsa-miR-199b-5p</Data></Cell><Cell><Data ss:Type="String">MYCT1</Data></Cell><Cell><Data ss:Type="String">true</Data></Cell><Cell><Data ss:Type="String">true</Data></Cell><Cell><Data ss:Type="String">false</Data></Cell><Cell><Data ss:Type="String">false</Data></Cell></Row><Row ss:Height="12.816"><Cell><Data ss:Type="String">hsa-miR-199b-5p</Data></Cell><Cell><Data ss:Type="String">MYH11</Data></Cell><Cell><Data ss:Type="String">true</Data></Cell><Cell><Data ss:Type="String">true</Data></Cell><Cell><Data ss:Type="String">false</Data></Cell><Cell><Data ss:Type="String">false</Data></Cell></Row><Row ss:Height="12.816"><Cell><Data ss:Type="String">hsa-miR-199b-5p</Data></Cell><Cell><Data ss:Type="String">MYL9</Data></Cell><Cell><Data ss:Type="String">true</Data></Cell><Cell><Data ss:Type="String">true</Data></Cell><Cell><Data ss:Type="String">false</Data></Cell><Cell><Data ss:Type="String">false</Data></Cell></Row><Row ss:Height="12.816"><Cell><Data ss:Type="String">hsa-miR-199b-5p</Data></Cell><Cell><Data ss:Type="String">NAALADL1</Data></Cell><Cell><Data ss:Type="String">true</Data></Cell><Cell><Data ss:Type="String">true</Data></Cell><Cell><Data ss:Type="String">false</Data></Cell><Cell><Data ss:Type="String">false</Data></Cell></Row><Row ss:Height="12.816"><Cell><Data ss:Type="String">hsa-miR-199b-5p</Data></Cell><Cell><Data ss:Type="String">NAP1L3</Data></Cell><Cell><Data ss:Type="String">true</Data></Cell><Cell><Data ss:Type="String">true</Data></Cell><Cell><Data ss:Type="String">false</Data></Cell><Cell><Data ss:Type="String">false</Data></Cell></Row><Row ss:Height="12.816"><Cell><Data ss:Type="String">hsa-miR-199b-5p</Data></Cell><Cell><Data ss:Type="String">NCAPD2</Data></Cell><Cell><Data ss:Type="String">true</Data></Cell><Cell><Data ss:Type="String">true</Data></Cell><Cell><Data ss:Type="String">false</Data></Cell><Cell><Data ss:Type="String">false</Data></Cell></Row><Row ss:Index="297" ss:Height="12.816"><Cell><Data ss:Type="String">hsa-miR-199b-5p</Data></Cell><Cell><Data ss:Type="String">NCAPG</Data></Cell><Cell><Data ss:Type="String">true</Data></Cell><Cell><Data ss:Type="String">true</Data></Cell><Cell><Data ss:Type="String">false</Data></Cell><Cell><Data ss:Type="String">false</Data></Cell></Row><Row ss:Height="12.816"><Cell><Data ss:Type="String">hsa-miR-199b-5p</Data></Cell><Cell><Data ss:Type="String">NDN</Data></Cell><Cell><Data ss:Type="String">true</Data></Cell><Cell><Data ss:Type="String">true</Data></Cell><Cell><Data ss:Type="String">false</Data></Cell><Cell><Data ss:Type="String">false</Data></Cell></Row><Row ss:Height="12.816"><Cell><Data ss:Type="String">hsa-miR-199b-5p</Data></Cell><Cell><Data ss:Type="String">NECAB1</Data></Cell><Cell><Data ss:Type="String">true</Data></Cell><Cell><Data ss:Type="String">true</Data></Cell><Cell><Data ss:Type="String">false</Data></Cell><Cell><Data ss:Type="String">false</Data></Cell></Row><Row ss:Height="12.816"><Cell><Data ss:Type="String">hsa-miR-199b-5p</Data></Cell><Cell><Data ss:Type="String">NR2F1</Data></Cell><Cell><Data ss:Type="String">true</Data></Cell><Cell><Data ss:Type="String">true</Data></Cell><Cell><Data ss:Type="String">false</Data></Cell><Cell><Data ss:Type="String">false</Data></Cell></Row><Row ss:Height="12.816"><Cell><Data ss:Type="String">hsa-miR-199b-5p</Data></Cell><Cell><Data ss:Type="String">NRN1</Data></Cell><Cell><Data ss:Type="String">true</Data></Cell><Cell><Data ss:Type="String">true</Data></Cell><Cell><Data ss:Type="String">false</Data></Cell><Cell><Data ss:Type="String">false</Data></Cell></Row><Row ss:Height="12.816"><Cell><Data ss:Type="String">hsa-miR-199b-5p</Data></Cell><Cell><Data ss:Type="String">NUDT11</Data></Cell><Cell ss:StyleID="ce1"><Data ss:Type="String">false</Data></Cell><Cell ss:StyleID="ce1"><Data ss:Type="String">true</Data></Cell><Cell><Data ss:Type="String">false</Data></Cell><Cell><Data ss:Type="String">false</Data></Cell></Row><Row ss:Height="12.816"><Cell><Data ss:Type="String">hsa-miR-199b-5p</Data></Cell><Cell><Data ss:Type="String">NXPH3</Data></Cell><Cell ss:StyleID="ce1"><Data ss:Type="String">false</Data></Cell><Cell ss:StyleID="ce1"><Data ss:Type="String">true</Data></Cell><Cell><Data ss:Type="String">false</Data></Cell><Cell><Data ss:Type="String">false</Data></Cell></Row><Row ss:Index="304" ss:Height="12.816"><Cell><Data ss:Type="String">hsa-miR-199b-5p</Data></Cell><Cell><Data ss:Type="String">ODZ4</Data></Cell><Cell><Data ss:Type="String">false</Data></Cell><Cell><Data ss:Type="String">false</Data></Cell><Cell><Data ss:Type="String">true</Data></Cell><Cell><Data ss:Type="String">true</Data></Cell></Row><Row ss:Height="12.816"><Cell><Data ss:Type="String">hsa-miR-199b-5p</Data></Cell><Cell><Data ss:Type="String">OGN</Data></Cell><Cell><Data ss:Type="String">true</Data></Cell><Cell><Data ss:Type="String">true</Data></Cell><Cell><Data ss:Type="String">false</Data></Cell><Cell><Data ss:Type="String">false</Data></Cell></Row><Row ss:Height="12.816"><Cell><Data ss:Type="String">hsa-miR-199b-5p</Data></Cell><Cell><Data ss:Type="String">OLFML1</Data></Cell><Cell><Data ss:Type="String">true</Data></Cell><Cell><Data ss:Type="String">true</Data></Cell><Cell><Data ss:Type="String">false</Data></Cell><Cell><Data ss:Type="String">false</Data></Cell></Row><Row ss:Height="12.816"><Cell><Data ss:Type="String">hsa-miR-199b-5p</Data></Cell><Cell><Data ss:Type="String">OMD</Data></Cell><Cell ss:StyleID="ce1"><Data ss:Type="String">true</Data></Cell><Cell><Data ss:Type="String">false</Data></Cell><Cell><Data ss:Type="String">false</Data></Cell><Cell><Data ss:Type="String">false</Data></Cell></Row><Row ss:Height="12.816"><Cell><Data ss:Type="String">hsa-miR-199b-5p</Data></Cell><Cell><Data ss:Type="String">PARVA</Data></Cell><Cell><Data ss:Type="String">true</Data></Cell><Cell><Data ss:Type="String">true</Data></Cell><Cell><Data ss:Type="String">true</Data></Cell><Cell><Data ss:Type="String">true</Data></Cell></Row><Row ss:Height="12.816"><Cell><Data ss:Type="String">hsa-miR-199b-5p</Data></Cell><Cell><Data ss:Type="String">PCDH19</Data></Cell><Cell><Data ss:Type="String">true</Data></Cell><Cell><Data ss:Type="String">true</Data></Cell><Cell><Data ss:Type="String">false</Data></Cell><Cell><Data ss:Type="String">false</Data></Cell></Row><Row ss:Index="310" ss:Height="12.816"><Cell><Data ss:Type="String">hsa-miR-199b-5p</Data></Cell><Cell><Data ss:Type="String">PCDHB11</Data></Cell><Cell><Data ss:Type="String">true</Data></Cell><Cell><Data ss:Type="String">true</Data></Cell><Cell><Data ss:Type="String">false</Data></Cell><Cell><Data ss:Type="String">false</Data></Cell></Row><Row ss:Height="12.816"><Cell><Data ss:Type="String">hsa-miR-199b-5p</Data></Cell><Cell><Data ss:Type="String">PCDHB12</Data></Cell><Cell><Data ss:Type="String">true</Data></Cell><Cell><Data ss:Type="String">true</Data></Cell><Cell><Data ss:Type="String">false</Data></Cell><Cell><Data ss:Type="String">false</Data></Cell></Row><Row ss:Height="12.816"><Cell><Data ss:Type="String">hsa-miR-199b-5p</Data></Cell><Cell><Data ss:Type="String">PCDHB15</Data></Cell><Cell><Data ss:Type="String">true</Data></Cell><Cell><Data ss:Type="String">true</Data></Cell><Cell><Data ss:Type="String">false</Data></Cell><Cell><Data ss:Type="String">false</Data></Cell></Row><Row ss:Height="12.816"><Cell><Data ss:Type="String">hsa-miR-199b-5p</Data></Cell><Cell><Data ss:Type="String">PCDHB18</Data></Cell><Cell><Data ss:Type="String">true</Data></Cell><Cell><Data ss:Type="String">true</Data></Cell><Cell><Data ss:Type="String">false</Data></Cell><Cell><Data ss:Type="String">false</Data></Cell></Row><Row ss:Height="12.816"><Cell><Data ss:Type="String">hsa-miR-199b-5p</Data></Cell><Cell><Data ss:Type="String">PCDHB4</Data></Cell><Cell><Data ss:Type="String">true</Data></Cell><Cell><Data ss:Type="String">true</Data></Cell><Cell><Data ss:Type="String">false</Data></Cell><Cell><Data ss:Type="String">false</Data></Cell></Row><Row ss:Height="12.816"><Cell><Data ss:Type="String">hsa-miR-199b-5p</Data></Cell><Cell><Data ss:Type="String">PCDHGA11</Data></Cell><Cell ss:StyleID="ce1"><Data ss:Type="String">false</Data></Cell><Cell ss:StyleID="ce1"><Data ss:Type="String">true</Data></Cell><Cell><Data ss:Type="String">false</Data></Cell><Cell><Data ss:Type="String">false</Data></Cell></Row><Row ss:Index="316" ss:Height="12.816"><Cell><Data ss:Type="String">hsa-miR-199b-5p</Data></Cell><Cell><Data ss:Type="String">PCDHGA2</Data></Cell><Cell><Data ss:Type="String">true</Data></Cell><Cell><Data ss:Type="String">true</Data></Cell><Cell><Data ss:Type="String">false</Data></Cell><Cell><Data ss:Type="String">false</Data></Cell></Row><Row ss:Height="12.816"><Cell><Data ss:Type="String">hsa-miR-199b-5p</Data></Cell><Cell><Data ss:Type="String">PCDHGA3</Data></Cell><Cell><Data ss:Type="String">true</Data></Cell><Cell><Data ss:Type="String">true</Data></Cell><Cell><Data ss:Type="String">false</Data></Cell><Cell><Data ss:Type="String">false</Data></Cell></Row><Row ss:Height="12.816"><Cell><Data ss:Type="String">hsa-miR-199b-5p</Data></Cell><Cell><Data ss:Type="String">PCDHGA9</Data></Cell><Cell><Data ss:Type="String">true</Data></Cell><Cell><Data ss:Type="String">true</Data></Cell><Cell><Data ss:Type="String">false</Data></Cell><Cell><Data ss:Type="String">false</Data></Cell></Row><Row ss:Height="12.816"><Cell><Data ss:Type="String">hsa-miR-199b-5p</Data></Cell><Cell><Data ss:Type="String">PCDHGB6</Data></Cell><Cell><Data ss:Type="String">true</Data></Cell><Cell><Data ss:Type="String">true</Data></Cell><Cell><Data ss:Type="String">false</Data></Cell><Cell><Data ss:Type="String">false</Data></Cell></Row><Row ss:Height="12.816"><Cell><Data ss:Type="String">hsa-miR-199b-5p</Data></Cell><Cell><Data ss:Type="String">PCDHGB7</Data></Cell><Cell><Data ss:Type="String">true</Data></Cell><Cell><Data ss:Type="String">true</Data></Cell><Cell><Data ss:Type="String">false</Data></Cell><Cell><Data ss:Type="String">false</Data></Cell></Row><Row ss:Height="12.816"><Cell><Data ss:Type="String">hsa-miR-199b-5p</Data></Cell><Cell><Data ss:Type="String">PCDHGC3</Data></Cell><Cell ss:StyleID="ce1"><Data ss:Type="String">true</Data></Cell><Cell><Data ss:Type="String">false</Data></Cell><Cell><Data ss:Type="String">false</Data></Cell><Cell><Data ss:Type="String">false</Data></Cell></Row><Row ss:Index="322" ss:Height="12.816"><Cell><Data ss:Type="String">hsa-miR-199b-5p</Data></Cell><Cell><Data ss:Type="String">PCSK5</Data></Cell><Cell><Data ss:Type="String">true</Data></Cell><Cell><Data ss:Type="String">true</Data></Cell><Cell><Data ss:Type="String">false</Data></Cell><Cell><Data ss:Type="String">false</Data></Cell></Row><Row ss:Height="12.816"><Cell><Data ss:Type="String">hsa-miR-199b-5p</Data></Cell><Cell><Data ss:Type="String">PDGFD</Data></Cell><Cell><Data ss:Type="String">true</Data></Cell><Cell><Data ss:Type="String">true</Data></Cell><Cell><Data ss:Type="String">false</Data></Cell><Cell><Data ss:Type="String">false</Data></Cell></Row><Row ss:Height="12.816"><Cell><Data ss:Type="String">hsa-miR-199b-5p</Data></Cell><Cell><Data ss:Type="String">PDGFRB</Data></Cell><Cell ss:StyleID="ce1"><Data ss:Type="String">false</Data></Cell><Cell ss:StyleID="ce1"><Data ss:Type="String">true</Data></Cell><Cell><Data ss:Type="String">false</Data></Cell><Cell><Data ss:Type="String">false</Data></Cell></Row><Row ss:Height="12.816"><Cell><Data ss:Type="String">hsa-miR-199b-5p</Data></Cell><Cell><Data ss:Type="String">PDXP</Data></Cell><Cell ss:StyleID="ce1"><Data ss:Type="String">true</Data></Cell><Cell><Data ss:Type="String">false</Data></Cell><Cell><Data ss:Type="String">false</Data></Cell><Cell><Data ss:Type="String">false</Data></Cell></Row><Row ss:Height="12.816"><Cell><Data ss:Type="String">hsa-miR-199b-5p</Data></Cell><Cell><Data ss:Type="String">PELI2</Data></Cell><Cell><Data ss:Type="String">true</Data></Cell><Cell><Data ss:Type="String">true</Data></Cell><Cell><Data ss:Type="String">false</Data></Cell><Cell><Data ss:Type="String">false</Data></Cell></Row><Row ss:Height="12.816"><Cell><Data ss:Type="String">hsa-miR-199b-5p</Data></Cell><Cell><Data ss:Type="String">PHLDB1</Data></Cell><Cell><Data ss:Type="String">true</Data></Cell><Cell><Data ss:Type="String">true</Data></Cell><Cell><Data ss:Type="String">false</Data></Cell><Cell><Data ss:Type="String">false</Data></Cell></Row><Row ss:Height="12.816"><Cell><Data ss:Type="String">hsa-miR-199b-5p</Data></Cell><Cell><Data ss:Type="String">PKD2</Data></Cell><Cell><Data ss:Type="String">true</Data></Cell><Cell><Data ss:Type="String">true</Data></Cell><Cell><Data ss:Type="String">false</Data></Cell><Cell><Data ss:Type="String">false</Data></Cell></Row><Row ss:Index="329" ss:Height="12.816"><Cell><Data ss:Type="String">hsa-miR-199b-5p</Data></Cell><Cell><Data ss:Type="String">PLA2R1</Data></Cell><Cell><Data ss:Type="String">true</Data></Cell><Cell><Data ss:Type="String">true</Data></Cell><Cell><Data ss:Type="String">false</Data></Cell><Cell><Data ss:Type="String">false</Data></Cell></Row><Row ss:Height="12.816"><Cell><Data ss:Type="String">hsa-miR-199b-5p</Data></Cell><Cell><Data ss:Type="String">PLAC9</Data></Cell><Cell><Data ss:Type="String">true</Data></Cell><Cell><Data ss:Type="String">true</Data></Cell><Cell><Data ss:Type="String">false</Data></Cell><Cell><Data ss:Type="String">false</Data></Cell></Row><Row ss:Height="12.816"><Cell><Data ss:Type="String">hsa-miR-199b-5p</Data></Cell><Cell><Data ss:Type="String">PLAT</Data></Cell><Cell ss:StyleID="ce1"><Data ss:Type="String">false</Data></Cell><Cell ss:StyleID="ce1"><Data ss:Type="String">true</Data></Cell><Cell><Data ss:Type="String">false</Data></Cell><Cell><Data ss:Type="String">false</Data></Cell></Row><Row ss:Height="12.816"><Cell><Data ss:Type="String">hsa-miR-199b-5p</Data></Cell><Cell><Data ss:Type="String">PLSCR4</Data></Cell><Cell><Data ss:Type="String">true</Data></Cell><Cell><Data ss:Type="String">true</Data></Cell><Cell><Data ss:Type="String">false</Data></Cell><Cell><Data ss:Type="String">false</Data></Cell></Row><Row ss:Height="12.816"><Cell><Data ss:Type="String">hsa-miR-199b-5p</Data></Cell><Cell><Data ss:Type="String">PODN</Data></Cell><Cell><Data ss:Type="String">true</Data></Cell><Cell><Data ss:Type="String">true</Data></Cell><Cell><Data ss:Type="String">false</Data></Cell><Cell><Data ss:Type="String">false</Data></Cell></Row><Row ss:Height="12.816"><Cell><Data ss:Type="String">hsa-miR-199b-5p</Data></Cell><Cell><Data ss:Type="String">PPAP2B</Data></Cell><Cell><Data ss:Type="String">true</Data></Cell><Cell><Data ss:Type="String">true</Data></Cell><Cell><Data ss:Type="String">false</Data></Cell><Cell><Data ss:Type="String">false</Data></Cell></Row><Row ss:Index="335" ss:Height="12.816"><Cell><Data ss:Type="String">hsa-miR-199b-5p</Data></Cell><Cell><Data ss:Type="String">PRELP</Data></Cell><Cell><Data ss:Type="String">true</Data></Cell><Cell><Data ss:Type="String">true</Data></Cell><Cell><Data ss:Type="String">false</Data></Cell><Cell><Data ss:Type="String">false</Data></Cell></Row><Row ss:Height="12.816"><Cell><Data ss:Type="String">hsa-miR-199b-5p</Data></Cell><Cell><Data ss:Type="String">PREX2</Data></Cell><Cell ss:StyleID="ce1"><Data ss:Type="String">true</Data></Cell><Cell><Data ss:Type="String">false</Data></Cell><Cell><Data ss:Type="String">false</Data></Cell><Cell><Data ss:Type="String">false</Data></Cell></Row><Row ss:Height="12.816"><Cell><Data ss:Type="String">hsa-miR-199b-5p</Data></Cell><Cell><Data ss:Type="String">PRICKLE2</Data></Cell><Cell><Data ss:Type="String">true</Data></Cell><Cell><Data ss:Type="String">true</Data></Cell><Cell><Data ss:Type="String">false</Data></Cell><Cell><Data ss:Type="String">false</Data></Cell></Row><Row ss:Height="12.816"><Cell><Data ss:Type="String">hsa-miR-199b-5p</Data></Cell><Cell><Data ss:Type="String">PRKD1</Data></Cell><Cell><Data ss:Type="String">true</Data></Cell><Cell><Data ss:Type="String">true</Data></Cell><Cell><Data ss:Type="String">false</Data></Cell><Cell><Data ss:Type="String">false</Data></Cell></Row><Row ss:Height="12.816"><Cell><Data ss:Type="String">hsa-miR-199b-5p</Data></Cell><Cell><Data ss:Type="String">PRPH2</Data></Cell><Cell ss:StyleID="ce1"><Data ss:Type="String">false</Data></Cell><Cell ss:StyleID="ce1"><Data ss:Type="String">true</Data></Cell><Cell><Data ss:Type="String">false</Data></Cell><Cell><Data ss:Type="String">false</Data></Cell></Row><Row ss:Height="12.816"><Cell><Data ss:Type="String">hsa-miR-199b-5p</Data></Cell><Cell><Data ss:Type="String">PSAT1</Data></Cell><Cell ss:StyleID="ce1"><Data ss:Type="String">false</Data></Cell><Cell ss:StyleID="ce1"><Data ss:Type="String">true</Data></Cell><Cell><Data ss:Type="String">false</Data></Cell><Cell><Data ss:Type="String">false</Data></Cell></Row><Row ss:Index="341" ss:Height="12.816"><Cell><Data ss:Type="String">hsa-miR-199b-5p</Data></Cell><Cell><Data ss:Type="String">PTPRB</Data></Cell><Cell ss:StyleID="ce1"><Data ss:Type="String">true</Data></Cell><Cell><Data ss:Type="String">false</Data></Cell><Cell><Data ss:Type="String">false</Data></Cell><Cell><Data ss:Type="String">false</Data></Cell></Row><Row ss:Height="12.816"><Cell><Data ss:Type="String">hsa-miR-199b-5p</Data></Cell><Cell><Data ss:Type="String">PTPRG</Data></Cell><Cell ss:StyleID="ce1"><Data ss:Type="String">true</Data></Cell><Cell><Data ss:Type="String">false</Data></Cell><Cell><Data ss:Type="String">false</Data></Cell><Cell><Data ss:Type="String">false</Data></Cell></Row><Row ss:Height="12.816"><Cell><Data ss:Type="String">hsa-miR-199b-5p</Data></Cell><Cell><Data ss:Type="String">PTPRM</Data></Cell><Cell><Data ss:Type="String">true</Data></Cell><Cell><Data ss:Type="String">true</Data></Cell><Cell><Data ss:Type="String">false</Data></Cell><Cell><Data ss:Type="String">false</Data></Cell></Row><Row ss:Height="12.816"><Cell><Data ss:Type="String">hsa-miR-199b-5p</Data></Cell><Cell><Data ss:Type="String">RANBP1</Data></Cell><Cell><Data ss:Type="String">true</Data></Cell><Cell><Data ss:Type="String">true</Data></Cell><Cell><Data ss:Type="String">false</Data></Cell><Cell><Data ss:Type="String">false</Data></Cell></Row><Row ss:Height="12.816"><Cell><Data ss:Type="String">hsa-miR-199b-5p</Data></Cell><Cell><Data ss:Type="String">RASGRF2</Data></Cell><Cell ss:StyleID="ce1"><Data ss:Type="String">false</Data></Cell><Cell ss:StyleID="ce1"><Data ss:Type="String">true</Data></Cell><Cell><Data ss:Type="String">false</Data></Cell><Cell><Data ss:Type="String">false</Data></Cell></Row><Row ss:Height="12.816"><Cell><Data ss:Type="String">hsa-miR-199b-5p</Data></Cell><Cell><Data ss:Type="String">RBMS3</Data></Cell><Cell><Data ss:Type="String">true</Data></Cell><Cell><Data ss:Type="String">true</Data></Cell><Cell><Data ss:Type="String">false</Data></Cell><Cell><Data ss:Type="String">false</Data></Cell></Row><Row ss:Index="347" ss:Height="12.816"><Cell><Data ss:Type="String">hsa-miR-199b-5p</Data></Cell><Cell><Data ss:Type="String">RFWD3</Data></Cell><Cell><Data ss:Type="String">true</Data></Cell><Cell><Data ss:Type="String">true</Data></Cell><Cell><Data ss:Type="String">false</Data></Cell><Cell><Data ss:Type="String">false</Data></Cell></Row><Row ss:Height="12.816"><Cell><Data ss:Type="String">hsa-miR-199b-5p</Data></Cell><Cell><Data ss:Type="String">RUNX1T1</Data></Cell><Cell><Data ss:Type="String">true</Data></Cell><Cell><Data ss:Type="String">true</Data></Cell><Cell><Data ss:Type="String">true</Data></Cell><Cell><Data ss:Type="String">true</Data></Cell></Row><Row ss:Height="12.816"><Cell><Data ss:Type="String">hsa-miR-199b-5p</Data></Cell><Cell><Data ss:Type="String">SAP30</Data></Cell><Cell ss:StyleID="ce1"><Data ss:Type="String">true</Data></Cell><Cell><Data ss:Type="String">false</Data></Cell><Cell><Data ss:Type="String">false</Data></Cell><Cell><Data ss:Type="String">false</Data></Cell></Row><Row ss:Height="12.816"><Cell><Data ss:Type="String">hsa-miR-199b-5p</Data></Cell><Cell><Data ss:Type="String">SCN2B</Data></Cell><Cell><Data ss:Type="String">true</Data></Cell><Cell><Data ss:Type="String">true</Data></Cell><Cell><Data ss:Type="String">false</Data></Cell><Cell><Data ss:Type="String">false</Data></Cell></Row><Row ss:Height="12.816"><Cell><Data ss:Type="String">hsa-miR-199b-5p</Data></Cell><Cell><Data ss:Type="String">SCN4B</Data></Cell><Cell><Data ss:Type="String">true</Data></Cell><Cell><Data ss:Type="String">true</Data></Cell><Cell><Data ss:Type="String">false</Data></Cell><Cell><Data ss:Type="String">false</Data></Cell></Row><Row ss:Height="12.816"><Cell><Data ss:Type="String">hsa-miR-199b-5p</Data></Cell><Cell><Data ss:Type="String">SEMA5A</Data></Cell><Cell ss:StyleID="ce1"><Data ss:Type="String">true</Data></Cell><Cell><Data ss:Type="String">false</Data></Cell><Cell><Data ss:Type="String">false</Data></Cell><Cell><Data ss:Type="String">false</Data></Cell></Row><Row ss:Height="12.816"><Cell><Data ss:Type="String">hsa-miR-199b-5p</Data></Cell><Cell><Data ss:Type="String">SGCD</Data></Cell><Cell ss:StyleID="ce1"><Data ss:Type="String">false</Data></Cell><Cell ss:StyleID="ce1"><Data ss:Type="String">true</Data></Cell><Cell><Data ss:Type="String">false</Data></Cell><Cell><Data ss:Type="String">false</Data></Cell></Row><Row ss:Index="354" ss:Height="12.816"><Cell><Data ss:Type="String">hsa-miR-199b-5p</Data></Cell><Cell><Data ss:Type="String">SGK269</Data></Cell><Cell><Data ss:Type="String">true</Data></Cell><Cell><Data ss:Type="String">true</Data></Cell><Cell><Data ss:Type="String">false</Data></Cell><Cell><Data ss:Type="String">false</Data></Cell></Row><Row ss:Height="12.816"><Cell><Data ss:Type="String">hsa-miR-199b-5p</Data></Cell><Cell><Data ss:Type="String">SH3PXD2A</Data></Cell><Cell><Data ss:Type="String">false</Data></Cell><Cell><Data ss:Type="String">false</Data></Cell><Cell><Data ss:Type="String">true</Data></Cell><Cell><Data ss:Type="String">true</Data></Cell></Row><Row ss:Height="12.816"><Cell><Data ss:Type="String">hsa-miR-199b-5p</Data></Cell><Cell><Data ss:Type="String">SHE</Data></Cell><Cell><Data ss:Type="String">true</Data></Cell><Cell><Data ss:Type="String">true</Data></Cell><Cell><Data ss:Type="String">false</Data></Cell><Cell><Data ss:Type="String">false</Data></Cell></Row><Row ss:Height="12.816"><Cell><Data ss:Type="String">hsa-miR-199b-5p</Data></Cell><Cell><Data ss:Type="String">SHISA6</Data></Cell><Cell ss:StyleID="ce1"><Data ss:Type="String">false</Data></Cell><Cell ss:StyleID="ce1"><Data ss:Type="String">true</Data></Cell><Cell><Data ss:Type="String">false</Data></Cell><Cell><Data ss:Type="String">false</Data></Cell></Row><Row ss:Height="12.816"><Cell><Data ss:Type="String">hsa-miR-199b-5p</Data></Cell><Cell><Data ss:Type="String">SHROOM4</Data></Cell><Cell><Data ss:Type="String">true</Data></Cell><Cell><Data ss:Type="String">true</Data></Cell><Cell><Data ss:Type="String">false</Data></Cell><Cell><Data ss:Type="String">false</Data></Cell></Row><Row ss:Height="12.816"><Cell><Data ss:Type="String">hsa-miR-199b-5p</Data></Cell><Cell><Data ss:Type="String">SLC1A7</Data></Cell><Cell ss:StyleID="ce1"><Data ss:Type="String">false</Data></Cell><Cell ss:StyleID="ce1"><Data ss:Type="String">true</Data></Cell><Cell><Data ss:Type="String">false</Data></Cell><Cell><Data ss:Type="String">false</Data></Cell></Row><Row ss:Index="360" ss:Height="12.816"><Cell><Data ss:Type="String">hsa-miR-199b-5p</Data></Cell><Cell><Data ss:Type="String">SLIT3</Data></Cell><Cell><Data ss:Type="String">true</Data></Cell><Cell><Data ss:Type="String">true</Data></Cell><Cell><Data ss:Type="String">false</Data></Cell><Cell><Data ss:Type="String">false</Data></Cell></Row><Row ss:Height="12.816"><Cell><Data ss:Type="String">hsa-miR-199b-5p</Data></Cell><Cell><Data ss:Type="String">SLMO2</Data></Cell><Cell><Data ss:Type="String">true</Data></Cell><Cell><Data ss:Type="String">true</Data></Cell><Cell><Data ss:Type="String">false</Data></Cell><Cell><Data ss:Type="String">false</Data></Cell></Row><Row ss:Height="12.816"><Cell><Data ss:Type="String">hsa-miR-199b-5p</Data></Cell><Cell><Data ss:Type="String">SMOC2</Data></Cell><Cell ss:StyleID="ce1"><Data ss:Type="String">true</Data></Cell><Cell><Data ss:Type="String">false</Data></Cell><Cell><Data ss:Type="String">false</Data></Cell><Cell><Data ss:Type="String">false</Data></Cell></Row><Row ss:Height="12.816"><Cell><Data ss:Type="String">hsa-miR-199b-5p</Data></Cell><Cell><Data ss:Type="String">SNED1</Data></Cell><Cell><Data ss:Type="String">true</Data></Cell><Cell><Data ss:Type="String">true</Data></Cell><Cell><Data ss:Type="String">false</Data></Cell><Cell><Data ss:Type="String">false</Data></Cell></Row><Row ss:Height="12.816"><Cell><Data ss:Type="String">hsa-miR-199b-5p</Data></Cell><Cell><Data ss:Type="String">SNX29</Data></Cell><Cell ss:StyleID="ce1"><Data ss:Type="String">false</Data></Cell><Cell ss:StyleID="ce1"><Data ss:Type="String">true</Data></Cell><Cell><Data ss:Type="String">false</Data></Cell><Cell><Data ss:Type="String">false</Data></Cell></Row><Row ss:Height="12.816"><Cell><Data ss:Type="String">hsa-miR-199b-5p</Data></Cell><Cell><Data ss:Type="String">SOBP</Data></Cell><Cell><Data ss:Type="String">true</Data></Cell><Cell><Data ss:Type="String">true</Data></Cell><Cell><Data ss:Type="String">false</Data></Cell><Cell><Data ss:Type="String">false</Data></Cell></Row><Row ss:Index="366" ss:Height="12.816"><Cell><Data ss:Type="String">hsa-miR-199b-5p</Data></Cell><Cell><Data ss:Type="String">SPARCL1</Data></Cell><Cell><Data ss:Type="String">true</Data></Cell><Cell><Data ss:Type="String">true</Data></Cell><Cell><Data ss:Type="String">false</Data></Cell><Cell><Data ss:Type="String">false</Data></Cell></Row><Row ss:Height="12.816"><Cell><Data ss:Type="String">hsa-miR-199b-5p</Data></Cell><Cell><Data ss:Type="String">SPIRE2</Data></Cell><Cell ss:StyleID="ce1"><Data ss:Type="String">true</Data></Cell><Cell><Data ss:Type="String">false</Data></Cell><Cell><Data ss:Type="String">false</Data></Cell><Cell><Data ss:Type="String">false</Data></Cell></Row><Row ss:Height="12.816"><Cell><Data ss:Type="String">hsa-miR-199b-5p</Data></Cell><Cell><Data ss:Type="String">SPRY1</Data></Cell><Cell><Data ss:Type="String">true</Data></Cell><Cell><Data ss:Type="String">true</Data></Cell><Cell><Data ss:Type="String">false</Data></Cell><Cell><Data ss:Type="String">false</Data></Cell></Row><Row ss:Height="12.816"><Cell><Data ss:Type="String">hsa-miR-199b-5p</Data></Cell><Cell><Data ss:Type="String">SSPN</Data></Cell><Cell><Data ss:Type="String">true</Data></Cell><Cell><Data ss:Type="String">true</Data></Cell><Cell><Data ss:Type="String">false</Data></Cell><Cell><Data ss:Type="String">false</Data></Cell></Row><Row ss:Height="12.816"><Cell><Data ss:Type="String">hsa-miR-199b-5p</Data></Cell><Cell><Data ss:Type="String">STARD13</Data></Cell><Cell><Data ss:Type="String">true</Data></Cell><Cell><Data ss:Type="String">true</Data></Cell><Cell><Data ss:Type="String">false</Data></Cell><Cell><Data ss:Type="String">false</Data></Cell></Row><Row ss:Height="12.816"><Cell><Data ss:Type="String">hsa-miR-199b-5p</Data></Cell><Cell><Data ss:Type="String">STARD8</Data></Cell><Cell ss:StyleID="ce1"><Data ss:Type="String">true</Data></Cell><Cell><Data ss:Type="String">false</Data></Cell><Cell><Data ss:Type="String">false</Data></Cell><Cell><Data ss:Type="String">false</Data></Cell></Row><Row ss:Index="372" ss:Height="12.816"><Cell><Data ss:Type="String">hsa-miR-199b-5p</Data></Cell><Cell><Data ss:Type="String">STMN1</Data></Cell><Cell><Data ss:Type="String">true</Data></Cell><Cell><Data ss:Type="String">true</Data></Cell><Cell><Data ss:Type="String">false</Data></Cell><Cell><Data ss:Type="String">false</Data></Cell></Row><Row ss:Height="12.816"><Cell><Data ss:Type="String">hsa-miR-199b-5p</Data></Cell><Cell><Data ss:Type="String">SVEP1</Data></Cell><Cell><Data ss:Type="String">true</Data></Cell><Cell><Data ss:Type="String">true</Data></Cell><Cell><Data ss:Type="String">false</Data></Cell><Cell><Data ss:Type="String">false</Data></Cell></Row><Row ss:Height="12.816"><Cell><Data ss:Type="String">hsa-miR-199b-5p</Data></Cell><Cell><Data ss:Type="String">SYBU</Data></Cell><Cell ss:StyleID="ce1"><Data ss:Type="String">false</Data></Cell><Cell ss:StyleID="ce1"><Data ss:Type="String">true</Data></Cell><Cell><Data ss:Type="String">false</Data></Cell><Cell><Data ss:Type="String">false</Data></Cell></Row><Row ss:Height="12.816"><Cell><Data ss:Type="String">hsa-miR-199b-5p</Data></Cell><Cell><Data ss:Type="String">SYDE1</Data></Cell><Cell><Data ss:Type="String">true</Data></Cell><Cell><Data ss:Type="String">true</Data></Cell><Cell><Data ss:Type="String">false</Data></Cell><Cell><Data ss:Type="String">false</Data></Cell></Row><Row ss:Height="12.816"><Cell><Data ss:Type="String">hsa-miR-199b-5p</Data></Cell><Cell><Data ss:Type="String">SYNE1</Data></Cell><Cell><Data ss:Type="String">true</Data></Cell><Cell><Data ss:Type="String">true</Data></Cell><Cell><Data ss:Type="String">false</Data></Cell><Cell><Data ss:Type="String">false</Data></Cell></Row><Row ss:Height="12.816"><Cell><Data ss:Type="String">hsa-miR-199b-5p</Data></Cell><Cell><Data ss:Type="String">SYNPO</Data></Cell><Cell ss:StyleID="ce1"><Data ss:Type="String">false</Data></Cell><Cell ss:StyleID="ce1"><Data ss:Type="String">true</Data></Cell><Cell><Data ss:Type="String">false</Data></Cell><Cell><Data ss:Type="String">false</Data></Cell></Row><Row ss:Height="12.816"><Cell><Data ss:Type="String">hsa-miR-199b-5p</Data></Cell><Cell><Data ss:Type="String">TAGLN</Data></Cell><Cell><Data ss:Type="String">true</Data></Cell><Cell><Data ss:Type="String">true</Data></Cell><Cell><Data ss:Type="String">false</Data></Cell><Cell><Data ss:Type="String">false</Data></Cell></Row><Row ss:Index="379" ss:Height="12.816"><Cell><Data ss:Type="String">hsa-miR-199b-5p</Data></Cell><Cell><Data ss:Type="String">TCEAL7</Data></Cell><Cell><Data ss:Type="String">true</Data></Cell><Cell><Data ss:Type="String">true</Data></Cell><Cell><Data ss:Type="String">false</Data></Cell><Cell><Data ss:Type="String">false</Data></Cell></Row><Row ss:Height="12.816"><Cell><Data ss:Type="String">hsa-miR-199b-5p</Data></Cell><Cell><Data ss:Type="String">TENC1</Data></Cell><Cell><Data ss:Type="String">true</Data></Cell><Cell><Data ss:Type="String">true</Data></Cell><Cell><Data ss:Type="String">false</Data></Cell><Cell><Data ss:Type="String">false</Data></Cell></Row><Row ss:Height="12.816"><Cell><Data ss:Type="String">hsa-miR-199b-5p</Data></Cell><Cell><Data ss:Type="String">THSD1</Data></Cell><Cell><Data ss:Type="String">true</Data></Cell><Cell><Data ss:Type="String">true</Data></Cell><Cell><Data ss:Type="String">false</Data></Cell><Cell><Data ss:Type="String">false</Data></Cell></Row><Row ss:Height="12.816"><Cell><Data ss:Type="String">hsa-miR-199b-5p</Data></Cell><Cell><Data ss:Type="String">THSD7A</Data></Cell><Cell ss:StyleID="ce1"><Data ss:Type="String">true</Data></Cell><Cell><Data ss:Type="String">false</Data></Cell><Cell><Data ss:Type="String">false</Data></Cell><Cell><Data ss:Type="String">false</Data></Cell></Row><Row ss:Height="12.816"><Cell><Data ss:Type="String">hsa-miR-199b-5p</Data></Cell><Cell><Data ss:Type="String">TIMP3</Data></Cell><Cell><Data ss:Type="String">true</Data></Cell><Cell><Data ss:Type="String">true</Data></Cell><Cell><Data ss:Type="String">false</Data></Cell><Cell><Data ss:Type="String">false</Data></Cell></Row><Row ss:Height="12.816"><Cell><Data ss:Type="String">hsa-miR-199b-5p</Data></Cell><Cell><Data ss:Type="String">TLL1</Data></Cell><Cell><Data ss:Type="String">true</Data></Cell><Cell><Data ss:Type="String">true</Data></Cell><Cell><Data ss:Type="String">false</Data></Cell><Cell><Data ss:Type="String">false</Data></Cell></Row><Row ss:Index="385" ss:Height="12.816"><Cell><Data ss:Type="String">hsa-miR-199b-5p</Data></Cell><Cell><Data ss:Type="String">TMEM178</Data></Cell><Cell><Data ss:Type="String">true</Data></Cell><Cell><Data ss:Type="String">true</Data></Cell><Cell><Data ss:Type="String">false</Data></Cell><Cell><Data ss:Type="String">false</Data></Cell></Row><Row ss:Height="12.816"><Cell><Data ss:Type="String">hsa-miR-199b-5p</Data></Cell><Cell><Data ss:Type="String">TMEM47</Data></Cell><Cell><Data ss:Type="String">true</Data></Cell><Cell><Data ss:Type="String">true</Data></Cell><Cell><Data ss:Type="String">false</Data></Cell><Cell><Data ss:Type="String">false</Data></Cell></Row><Row ss:Height="12.816"><Cell><Data ss:Type="String">hsa-miR-199b-5p</Data></Cell><Cell><Data ss:Type="String">TPX2</Data></Cell><Cell><Data ss:Type="String">true</Data></Cell><Cell><Data ss:Type="String">true</Data></Cell><Cell><Data ss:Type="String">false</Data></Cell><Cell><Data ss:Type="String">false</Data></Cell></Row><Row ss:Height="12.816"><Cell><Data ss:Type="String">hsa-miR-199b-5p</Data></Cell><Cell><Data ss:Type="String">TRO</Data></Cell><Cell><Data ss:Type="String">true</Data></Cell><Cell><Data ss:Type="String">true</Data></Cell><Cell><Data ss:Type="String">false</Data></Cell><Cell><Data ss:Type="String">false</Data></Cell></Row><Row ss:Height="12.816"><Cell><Data ss:Type="String">hsa-miR-199b-5p</Data></Cell><Cell><Data ss:Type="String">TSHZ3</Data></Cell><Cell><Data ss:Type="String">true</Data></Cell><Cell><Data ss:Type="String">true</Data></Cell><Cell><Data ss:Type="String">false</Data></Cell><Cell><Data ss:Type="String">false</Data></Cell></Row><Row ss:Height="12.816"><Cell><Data ss:Type="String">hsa-miR-199b-5p</Data></Cell><Cell><Data ss:Type="String">UACA</Data></Cell><Cell ss:StyleID="ce1"><Data ss:Type="String">true</Data></Cell><Cell><Data ss:Type="String">false</Data></Cell><Cell><Data ss:Type="String">false</Data></Cell><Cell><Data ss:Type="String">false</Data></Cell></Row><Row ss:Height="12.816"><Cell><Data ss:Type="String">hsa-miR-199b-5p</Data></Cell><Cell><Data ss:Type="String">UBE2C</Data></Cell><Cell><Data ss:Type="String">true</Data></Cell><Cell><Data ss:Type="String">true</Data></Cell><Cell><Data ss:Type="String">false</Data></Cell><Cell><Data ss:Type="String">false</Data></Cell></Row><Row ss:Index="392" ss:Height="12.816"><Cell><Data ss:Type="String">hsa-miR-199b-5p</Data></Cell><Cell><Data ss:Type="String">UNG</Data></Cell><Cell ss:StyleID="ce1"><Data ss:Type="String">true</Data></Cell><Cell ss:StyleID="ce1"><Data ss:Type="String">false</Data></Cell><Cell><Data ss:Type="String">true</Data></Cell><Cell><Data ss:Type="String">true</Data></Cell></Row><Row ss:Height="12.816"><Cell><Data ss:Type="String">hsa-miR-199b-5p</Data></Cell><Cell><Data ss:Type="String">VEGFC</Data></Cell><Cell ss:StyleID="ce1"><Data ss:Type="String">true</Data></Cell><Cell><Data ss:Type="String">false</Data></Cell><Cell><Data ss:Type="String">false</Data></Cell><Cell><Data ss:Type="String">false</Data></Cell></Row><Row ss:Height="12.816"><Cell><Data ss:Type="String">hsa-miR-199b-5p</Data></Cell><Cell><Data ss:Type="String">WDR62</Data></Cell><Cell><Data ss:Type="String">true</Data></Cell><Cell><Data ss:Type="String">true</Data></Cell><Cell><Data ss:Type="String">false</Data></Cell><Cell><Data ss:Type="String">false</Data></Cell></Row><Row ss:Height="12.816"><Cell><Data ss:Type="String">hsa-miR-199b-5p</Data></Cell><Cell><Data ss:Type="String">WSCD1</Data></Cell><Cell><Data ss:Type="String">true</Data></Cell><Cell><Data ss:Type="String">true</Data></Cell><Cell><Data ss:Type="String">false</Data></Cell><Cell><Data ss:Type="String">false</Data></Cell></Row><Row ss:Height="12.816"><Cell><Data ss:Type="String">hsa-miR-199b-5p</Data></Cell><Cell><Data ss:Type="String">ZBTB47</Data></Cell><Cell><Data ss:Type="String">true</Data></Cell><Cell><Data ss:Type="String">true</Data></Cell><Cell><Data ss:Type="String">false</Data></Cell><Cell><Data ss:Type="String">false</Data></Cell></Row><Row ss:Height="12.816"><Cell><Data ss:Type="String">hsa-miR-199b-5p</Data></Cell><Cell><Data ss:Type="String">ZCCHC24</Data></Cell><Cell><Data ss:Type="String">true</Data></Cell><Cell><Data ss:Type="String">true</Data></Cell><Cell><Data ss:Type="String">false</Data></Cell><Cell><Data ss:Type="String">false</Data></Cell></Row><Row ss:Index="398" ss:Height="12.816"><Cell><Data ss:Type="String">hsa-miR-199b-5p</Data></Cell><Cell><Data ss:Type="String">ZEB1</Data></Cell><Cell><Data ss:Type="String">true</Data></Cell><Cell><Data ss:Type="String">true</Data></Cell><Cell><Data ss:Type="String">false</Data></Cell><Cell><Data ss:Type="String">false</Data></Cell></Row><Row ss:Height="12.816"><Cell><Data ss:Type="String">hsa-miR-199b-5p</Data></Cell><Cell><Data ss:Type="String">ZIK1</Data></Cell><Cell ss:StyleID="ce1"><Data ss:Type="String">false</Data></Cell><Cell ss:StyleID="ce1"><Data ss:Type="String">true</Data></Cell><Cell><Data ss:Type="String">false</Data></Cell><Cell><Data ss:Type="String">false</Data></Cell></Row><Row ss:Height="12.816"><Cell><Data ss:Type="String">hsa-miR-199b-5p</Data></Cell><Cell><Data ss:Type="String">ZNF208</Data></Cell><Cell><Data ss:Type="String">true</Data></Cell><Cell><Data ss:Type="String">true</Data></Cell><Cell><Data ss:Type="String">false</Data></Cell><Cell><Data ss:Type="String">false</Data></Cell></Row><Row ss:Height="12.816"><Cell><Data ss:Type="String">hsa-miR-199b-5p</Data></Cell><Cell><Data ss:Type="String">ZNF367</Data></Cell><Cell><Data ss:Type="String">true</Data></Cell><Cell><Data ss:Type="String">true</Data></Cell><Cell><Data ss:Type="String">false</Data></Cell><Cell><Data ss:Type="String">false</Data></Cell></Row><Row ss:Height="12.816"><Cell><Data ss:Type="String">hsa-miR-199b-5p</Data></Cell><Cell><Data ss:Type="String">ZNF423</Data></Cell><Cell><Data ss:Type="String">true</Data></Cell><Cell><Data ss:Type="String">true</Data></Cell><Cell><Data ss:Type="String">false</Data></Cell><Cell><Data ss:Type="String">false</Data></Cell></Row><Row ss:Height="12.816"><Cell><Data ss:Type="String">hsa-miR-199b-5p</Data></Cell><Cell><Data ss:Type="String">ZNF521</Data></Cell><Cell><Data ss:Type="String">true</Data></Cell><Cell><Data ss:Type="String">true</Data></Cell><Cell><Data ss:Type="String">false</Data></Cell><Cell><Data ss:Type="String">false</Data></Cell></Row><Row ss:Height="12.816"><Cell><Data ss:Type="String">hsa-miR-199b-5p</Data></Cell><Cell><Data ss:Type="String">ZNF667</Data></Cell><Cell ss:StyleID="ce1"><Data ss:Type="String">false</Data></Cell><Cell ss:StyleID="ce1"><Data ss:Type="String">true</Data></Cell><Cell><Data ss:Type="String">false</Data></Cell><Cell><Data ss:Type="String">false</Data></Cell></Row></Table><x:WorksheetOptions/></ss:Worksheet></Workbook>
